# Supplementary material for: IonQuant Enables Accurate and Sensitive Label-Free Quantification With FDR-Controlled Match-Between-Runs
Source: Mol Cell Proteomics. 2021 Apr 2;20:100077. doi: 10.1016/j.mcpro.2021.100077 (PMC8131922; doi:10.1016/j.mcpro.2021.100077)
Supplement: Supplemental Table S1 [file mmc2.xlsx]

## Sheet: Caption
Supporting Table S1. Proteins from the two-organism dataset analyzed by MSFragger and IonQuant with match-between-runs and 100% FDR.
Column annotations:
Protein Group:	protein group ID
SubGroup:	protein subgroup ID
Protein:	identified protein
Protein ID:	protein ID
Entry Name:	protein name
Gene Names:	gene name
Protein Length:	protein length
Coverage:	coverage by identified peptides
Organism:	organism name
Protein Existence:	protein existence evidence
Description:	protein description
Protein Probability:	ProteinProphet probability
Top Peptide Probability:	the bese peptide probability of this protein
Unique Stripped Peptides:	number of unique peptides
Summarized Total Spectral Count:	total number of identified spectra
Summarized Unique Spectral Count:	number of spectra belonging to unique peptides
Summarized Razor Spectral Count:	number of spectra belonging to razor peptides
Column R to IW:	total number of identified spectra, number of spectra belonging to unique peptides, number of spectra belonging to razor peptides, total number of quantified ions, number of quantified ions belonging to unique peptides, number of quantified ions belonging to razor peptides, label free quantification intensity using all peptides, label free quantification intensity using unique peptides, label fre…
Column IX:	proteins that cannot be distinguished from this one
Indistinguishable Proteins:	proteins that cannot be distinguished from this one

## Sheet: 1
Protein Group	SubGroup	Protein	Protein ID	Entry Name	Gene Names	Protein Length	Coverage	Organism	Protein Existence	Description	Protein Probability	Top Peptide Probability	Unique Stripped Peptides	Summarized Total Spectral Count	Summarized Unique Spectral Count	Summarized Razor Spectral Count	human_1 Total Spectral Count	human_1 Unique Spectral Count	human_1 Razor Spectral Count	human_1 Total Ion Count	human_1 Unique Ion Count	human_1 Razor Ion Count	human_1 Total Intensity	human_1 Unique Intensity	human_1 Razor Intensity	human_10 Total Spectral Count	human_10 Unique Spectral Count	human_10 Razor Spectral Count	human_10 Total Ion Count	human_10 Unique Ion Count	human_10 Razor Ion Count	human_10 Total Intensity	human_10 Unique Intensity	human_10 Razor Intensity	human_11 Total Spectral Count	human_11 Unique Spectral Count	human_11 Razor Spectral Count	human_11 Total Ion Count	human_11 Unique Ion Count	human_11 Razor Ion Count	human_11 Total Intensity	human_11 Unique Intensity	human_11 Razor Intensity	human_12 Total Spectral Count	human_12 Unique Spectral Count	human_12 Razor Spectral Count	human_12 Total Ion Count	human_12 Unique Ion Count	human_12 Razor Ion Count
2	a	sp|A0A0B4J2D5|GAL3B_HUMAN	A0A0B4J2D5	GAL3B_HUMAN	GATD3B	268	48.1	Homo sapiens OX=9606	1:Experimental evidence at protein level	Glutamine amidotransferase-like class 1 domain-containing protein 3B, mitochondrial	1	0.999	6	274	274	274	7	7	7	8	8	8	46388864	46388864	46388864	6	6	6	8	8	8	44917608	44917608	44917608	7	7	7	8	8	8	43168360	43168360	43168360	6	6	6	8	8	8
3	a	sp|A0AV96|RBM47_HUMAN	A0AV96	RBM47_HUMAN	RBM47	593	15.9	Homo sapiens OX=9606	1:Experimental evidence at protein level	RNA-binding protein 47	1	0.999	5	57	57	57	2	2	2	2	2	2	5.8231e+06	5.8231e+06	5.8231e+06	0	0	0	3	3	3	4.4404e+06	4.4404e+06	4.4404e+06	1	1	1	3	3	3	5.76756e+06	5.76756e+06	5.76756e+06	1	1	1	2	2	2
4	a	sp|A0AVT1|UBA6_HUMAN	A0AVT1	UBA6_HUMAN	UBA6	1052	49.3	Homo sapiens OX=9606	1:Experimental evidence at protein level	Ubiquitin-like modifier-activating enzyme 6	1	0.999	36	1013	1013	1013	27	27	27	33	33	33	37784984	37784984	37784984	30	30	30	36	36	36	37100488	37100488	37100488	24	24	24	33	33	33	36494600	36494600	36494600	23	23	23	34	34	34
5	a	sp|A0FGR8|ESYT2_HUMAN	A0FGR8	ESYT2_HUMAN	ESYT2	921	19.9	Homo sapiens OX=9606	1:Experimental evidence at protein level	Extended synaptotagmin-2	1	0.999	12	176	176	176	6	6	6	7	7	7	11317494	11317494	11317494	4	4	4	6	6	6	10178080	10178080	10178080	5	5	5	8	8	8	10409446	10409446	10409446	5	5	5	7	7	7
6	a	sp|A0JLT2|MED19_HUMAN	A0JLT2	MED19_HUMAN	MED19	244	30.7	Homo sapiens OX=9606	1:Experimental evidence at protein level	Mediator of RNA polymerase II transcription subunit 19	1	0.9972	3	10	10	10	0	0	0	0	0	0	0	0	0	0	0	0	2	2	2	7659484	7659484	7659484	0	0	0	0	0	0	0	0	0	0	0	0	0	0	0
7	a	sp|A0MZ66|SHOT1_HUMAN	A0MZ66	SHOT1_HUMAN	SHTN1	631	42.8	Homo sapiens OX=9606	1:Experimental evidence at protein level	Shootin-1	1	0.999	23	666	666	666	16	16	16	23	23	23	67953352	67953352	67953352	15	15	15	24	24	24	67410800	67410800	67410800	14	14	14	22	22	22	65925664	65925664	65925664	17	17	17	23	23	23
8	a	sp|A1A4S6|RHG10_HUMAN	A1A4S6	RHG10_HUMAN	ARHGAP10	786	8.4	Homo sapiens OX=9606	1:Experimental evidence at protein level	Rho GTPase-activating protein 10	1	0.999	5	43	43	43	1	1	1	2	2	2	9134422	9134422	9134422	0	0	0	4	4	4	11237836	11237836	11237836	0	0	0	4	4	4	10416033	10416033	10416033	1	1	1	3	3	3
9	a	sp|A1L0T0|ILVBL_HUMAN	A1L0T0	ILVBL_HUMAN	ILVBL	632	21	Homo sapiens OX=9606	1:Experimental evidence at protein level	Acetolactate synthase-like protein	1	0.999	7	46	46	46	1	1	1	0	0	0	0	0	0	0	0	0	3	3	3	7.19131e+06	7.19131e+06	7.19131e+06	1	1	1	3	3	3	7999547	7999547	7999547	1	1	1	4	4	4
10	a	sp|A1XBS5|FA92A_HUMAN	A1XBS5	FA92A_HUMAN	FAM92A	289	14.9	Homo sapiens OX=9606	1:Experimental evidence at protein level	Protein FAM92A	1	0.999	3	43	43	43	1	1	1	2	2	2	14357668	14357668	14357668	1	1	1	0	0	0	0	0	0	1	1	1	0	0	0	0	0	0	1	1	1	2	2	2
12	a	sp|A3KN83|SBNO1_HUMAN	A3KN83	SBNO1_HUMAN	SBNO1	1393	9.3	Homo sapiens OX=9606	1:Experimental evidence at protein level	Protein strawberry notch homolog 1	1	0.9972	8	22	22	22	0	0	0	3	3	3	4308215	4308215	4308215	0	0	0	3	3	3	4.4463e+06	4.4463e+06	4.4463e+06	2	2	2	3	3	3	3985868	3985868	3985868	0	0	0	3	3	3
13	a	sp|A4D1E9|GTPBA_HUMAN	A4D1E9	GTPBA_HUMAN	GTPBP10	387	16.5	Homo sapiens OX=9606	1:Experimental evidence at protein level	GTP-binding protein 10	1	0.9987	4	29	29	29	1	1	1	2	2	2	5516092	5516092	5516092	1	1	1	4	4	4	5799417	5799417	5799417	0	0	0	2	2	2	6123116	6123116	6123116	1	1	1	4	4	4
14	a	sp|A5D8V6|VP37C_HUMAN	A5D8V6	VP37C_HUMAN	VPS37C	355	8.7	Homo sapiens OX=9606	1:Experimental evidence at protein level	Vacuolar protein sorting-associated protein 37C	1	0.999	2	10	10	10	0	0	0	0	0	0	0	0	0	1	1	1	0	0	0	0	0	0	0	0	0	0	0	0	0	0	0	0	0	0	0	0	0
15	a	sp|A5YKK6|CNOT1_HUMAN	A5YKK6	CNOT1_HUMAN	CNOT1	2376	29.7	Homo sapiens OX=9606	1:Experimental evidence at protein level	CCR4-NOT transcription complex subunit 1	1	0.999	50	842	842	842	23	23	23	35	35	35	24015374	24015374	24015374	20	20	20	36	36	36	24108016	24108016	24108016	25	25	25	37	37	37	24050092	24050092	24050092	16	16	16	34	34	34
16	a	sp|A6ND36|FA83G_HUMAN	A6ND36	FA83G_HUMAN	FAM83G	823	9.6	Homo sapiens OX=9606	1:Experimental evidence at protein level	Protein FAM83G	1	0.999	5	32	32	32	1	1	1	0	0	0	0	0	0	1	1	1	2	2	2	4.29278e+06	4.29278e+06	4.29278e+06	1	1	1	0	0	0	0	0	0	1	1	1	2	2	2
17	a	sp|A6NDG6|PGP_HUMAN	A6NDG6	PGP_HUMAN	PGP	321	55.8	Homo sapiens OX=9606	1:Experimental evidence at protein level	Glycerol-3-phosphate phosphatase	1	0.999	10	293	293	293	7	7	7	10	10	10	69812344	69812344	69812344	8	8	8	10	10	10	69412344	69412344	69412344	8	8	8	10	10	10	69825080	69825080	69825080	8	8	8	10	10	10
18	a	sp|A6NDU8|CE051_HUMAN	A6NDU8	CE051_HUMAN	C5orf51	294	17.7	Homo sapiens OX=9606	1:Experimental evidence at protein level	UPF0600 protein C5orf51	1	0.999	3	50	50	50	3	3	3	2	2	2	9249269	9249269	9249269	1	1	1	2	2	2	6.97145e+06	6.97145e+06	6.97145e+06	2	2	2	2	2	2	8998154	8998154	8998154	0	0	0	2	2	2
19	a	sp|A6NHR9|SMHD1_HUMAN	A6NHR9	SMHD1_HUMAN	SMCHD1	2005	32.9	Homo sapiens OX=9606	1:Experimental evidence at protein level	Structural maintenance of chromosomes flexible hinge domain-containing protein 1	1	0.999	47	1099	1099	1099	27	27	27	44	44	44	138875200	138875200	138875200	27	27	27	44	44	44	142594656	142594656	142594656	29	29	29	42	42	42	146549040	146549040	146549040	21	21	21	43	43	43
20	a	sp|A6NIH7|U119B_HUMAN	A6NIH7	U119B_HUMAN	UNC119B	251	34.3	Homo sapiens OX=9606	1:Experimental evidence at protein level	Protein unc-119 homolog B	1	0.999	6	171	153	171	4	4	4	5	4	5	17961800	14255541	17961800	5	5	5	6	5	6	16844752	12446076	16844752	5	4	5	6	5	6	18022888	13336757	18022888	4	4	4	5	4	5
21	a	sp|A6NKF1|SAC31_HUMAN	A6NKF1	SAC31_HUMAN	SAC3D1	404	22.3	Homo sapiens OX=9606	1:Experimental evidence at protein level	SAC3 domain-containing protein 1	1	0.999	5	16	16	16	0	0	0	2	2	2	9579668	9579668	9579668	1	1	1	2	2	2	8750037	8750037	8750037	1	1	1	2	2	2	7683723	7683723	7683723	0	0	0	2	2	2
22	a	sp|A8MWD9|RUXGL_HUMAN	A8MWD9	RUXGL_HUMAN	SNRPGP15	76	17.1	Homo sapiens OX=9606	5:Protein uncertain	Putative small nuclear ribonucleoprotein G-like protein 15	1	0.999	2	97	97	97	1	1	1	3	3	3	169958352	169958352	169958352	3	3	3	3	3	3	173958128	173958128	173958128	2	2	2	3	3	3	167762688	167762688	167762688	3	3	3	3	3	3
23	a	sp|A8MXV4|NUD19_HUMAN	A8MXV4	NUD19_HUMAN	NUDT19	375	10.1	Homo sapiens OX=9606	1:Experimental evidence at protein level	Nucleoside diphosphate-linked moiety X motif 19	1	0.999	3	22	22	22	0	0	0	2	2	2	6.67589e+06	6.67589e+06	6.67589e+06	1	1	1	3	3	3	6.46272e+06	6.46272e+06	6.46272e+06	1	1	1	3	3	3	6356312	6356312	6356312	0	0	0	3	3	3
24	a	sp|B1AK53|ESPN_HUMAN	B1AK53	ESPN_HUMAN	ESPN	854	11.2	Homo sapiens OX=9606	1:Experimental evidence at protein level	Espin	1	0.9987	6	21	21	21	1	1	1	0	0	0	0	0	0	1	1	1	2	2	2	5.65111e+06	5.65111e+06	5.65111e+06	0	0	0	2	2	2	6.4501e+06	6.4501e+06	6.4501e+06	0	0	0	2	2	2
25	a	sp|C9JLW8|MCRI1_HUMAN	C9JLW8	MCRI1_HUMAN	MCRIP1	97	50.5	Homo sapiens OX=9606	1:Experimental evidence at protein level	Mapk-regulated corepressor-interacting protein 1	1	0.999	4	53	53	53	2	2	2	4	4	4	27472414	27472414	27472414	2	2	2	4	4	4	28079216	28079216	28079216	0	0	0	3	3	3	28564736	28564736	28564736	2	2	2	4	4	4
26	a	sp|E9PRG8|CK098_HUMAN	E9PRG8	CK098_HUMAN	C11orf98	123	21.1	Homo sapiens OX=9606	4:Protein predicted	Uncharacterized protein C11orf98	1	0.999	2	56	56	56	1	1	1	0	0	0	0	0	0	1	1	1	2	2	2	76226584	76226584	76226584	1	1	1	2	2	2	74679392	74679392	74679392	1	1	1	2	2	2
27	a	sp|G2XKQ0|SUMO5_HUMAN	G2XKQ0	SUMO5_HUMAN	SUMO1P1	101	18.8	Homo sapiens OX=9606	1:Experimental evidence at protein level	Small ubiquitin-related modifier 5	1	0.999	2	11	11	11	0	0	0	3	3	3	81684304	81684304	81684304	1	1	1	3	3	3	87627744	87627744	87627744	0	0	0	3	3	3	90404312	90404312	90404312	0	0	0	3	3	3
28	a	sp|L0R819|ASURF_HUMAN	L0R819	ASURF_HUMAN	ASDURF	96	38.5	Homo sapiens OX=9606	1:Experimental evidence at protein level	ASNSD1 upstream open reading frame protein	1	0.998	4	31	31	31	2	2	2	3	3	3	13227346	13227346	13227346	1	1	1	3	3	3	12212828	12212828	12212828	1	1	1	2	2	2	12327333	12327333	12327333	0	0	0	3	3	3
29	a	sp|O00115|DNS2A_HUMAN	O00115	DNS2A_HUMAN	DNASE2	360	10.3	Homo sapiens OX=9606	1:Experimental evidence at protein level	Deoxyribonuclease-2-alpha	1	0.999	3	123	123	123	2	2	2	3	3	3	11551359	11551359	11551359	3	3	3	3	3	3	11942354	11942354	11942354	4	4	4	3	3	3	13251028	13251028	13251028	4	4	4	3	3	3
30	a	sp|O00116|ADAS_HUMAN	O00116	ADAS_HUMAN	AGPS	658	50.5	Homo sapiens OX=9606	1:Experimental evidence at protein level	Alkyldihydroxyacetonephosphate synthase, peroxisomal	1	0.999	20	575	575	575	16	16	16	18	18	18	47195216	47195216	47195216	13	13	13	15	15	15	46795616	46795616	46795616	12	12	12	15	15	15	47693416	47693416	47693416	13	13	13	15	15	15
31	a	sp|O00148|DX39A_HUMAN	O00148	DX39A_HUMAN	DDX39A	427	55	Homo sapiens OX=9606	1:Experimental evidence at protein level	ATP-dependent RNA helicase DDX39A	1	0.999	20	856	321	321	18	7	7	30	11	11	465120384	132766816	132766816	24	9	9	30	12	12	488626336	136388880	136388880	19	10	10	27	10	10	479444928	134802720	134802720	23	8	8	27	9	9
32	a	sp|O00151|PDLI1_HUMAN	O00151	PDLI1_HUMAN	PDLIM1	329	60.5	Homo sapiens OX=9606	1:Experimental evidence at protein level	PDZ and LIM domain protein 1	1	0.999	13	461	461	461	11	11	11	13	13	13	73480032	73480032	73480032	10	10	10	13	13	13	72676312	72676312	72676312	9	9	9	14	14	14	73015536	73015536	73015536	13	13	13	13	13	13
33	a	sp|O00154|BACH_HUMAN	O00154	BACH_HUMAN	ACOT7	380	61.1	Homo sapiens OX=9606	1:Experimental evidence at protein level	Cytosolic acyl coenzyme A thioester hydrolase	1	0.999	16	646	646	646	16	16	16	21	21	21	263701008	263701008	263701008	12	12	12	19	19	19	264384592	264384592	264384592	17	17	17	22	22	22	255942800	255942800	255942800	11	11	11	21	21	21
34	a	sp|O00159|MYO1C_HUMAN	O00159	MYO1C_HUMAN	MYO1C	1063	42.1	Homo sapiens OX=9606	1:Experimental evidence at protein level	Unconventional myosin-Ic	1	0.999	34	1042	999	1042	28	26	28	29	28	29	54984356	43607200	54984356	25	24	25	29	28	29	54371736	43329576	54371736	23	22	23	30	28	30	54805808	43368908	54805808	23	22	23	27	26	27
35	a	sp|O00161|SNP23_HUMAN	O00161	SNP23_HUMAN	SNAP23	211	37	Homo sapiens OX=9606	1:Experimental evidence at protein level	Synaptosomal-associated protein 23	1	0.999	5	119	119	119	3	3	3	5	5	5	15138569	15138569	15138569	1	1	1	5	5	5	15620224	15620224	15620224	3	3	3	5	5	5	15418566	15418566	15418566	3	3	3	5	5	5
36	a	sp|O00170|AIP_HUMAN	O00170	AIP_HUMAN	AIP	330	57.3	Homo sapiens OX=9606	1:Experimental evidence at protein level	AH receptor-interacting protein	1	0.999	13	434	434	434	9	9	9	11	11	11	36793820	36793820	36793820	10	10	10	12	12	12	40357312	40357312	40357312	10	10	10	10	10	10	36584320	36584320	36584320	10	10	10	11	11	11
37	a	sp|O00178|GTPB1_HUMAN	O00178	GTPB1_HUMAN	GTPBP1	669	21.8	Homo sapiens OX=9606	1:Experimental evidence at protein level	GTP-binding protein 1	1	0.999	9	177	177	177	4	4	4	8	8	8	18518080	18518080	18518080	7	7	7	8	8	8	19879530	19879530	19879530	4	4	4	8	8	8	20208454	20208454	20208454	5	5	5	7	7	7
38	a	sp|O00186|STXB3_HUMAN	O00186	STXB3_HUMAN	STXBP3	592	13.9	Homo sapiens OX=9606	1:Experimental evidence at protein level	Syntaxin-binding protein 3	1	0.9975	9	61	61	61	2	2	2	5	5	5	10192424	10192424	10192424	2	2	2	3	3	3	10778611	10778611	10778611	2	2	2	5	5	5	8999557	8999557	8999557	2	2	2	5	5	5
39	a	sp|O00193|SMAP_HUMAN	O00193	SMAP_HUMAN	SMAP	183	22.4	Homo sapiens OX=9606	1:Experimental evidence at protein level	Small acidic protein	1	0.999	3	107	107	107	2	2	2	4	4	4	57585136	57585136	57585136	3	3	3	4	4	4	56318708	56318708	56318708	3	3	3	4	4	4	62331616	62331616	62331616	2	2	2	4	4	4
40	a	sp|O00217|NDUS8_HUMAN	O00217	NDUS8_HUMAN	NDUFS8	210	29	Homo sapiens OX=9606	1:Experimental evidence at protein level	NADH dehydrogenase [ubiquinone] iron-sulfur protein 8, mitochondrial	1	0.999	5	129	129	129	4	4	4	5	5	5	10681731	10681731	10681731	5	5	5	5	5	5	9307582	9307582	9307582	3	3	3	5	5	5	11038457	11038457	11038457	4	4	4	5	5	5
41	a	sp|O00232|PSD12_HUMAN	O00232	PSD12_HUMAN	PSMD12	456	45.4	Homo sapiens OX=9606	1:Experimental evidence at protein level	26S proteasome non-ATPase regulatory subunit 12	1	0.999	18	576	576	576	16	16	16	18	18	18	89933696	89933696	89933696	15	15	15	19	19	19	88297088	88297088	88297088	14	14	14	19	19	19	89277784	89277784	89277784	15	15	15	19	19	19
42	a	sp|O00233|PSMD9_HUMAN	O00233	PSMD9_HUMAN	PSMD9	223	17	Homo sapiens OX=9606	1:Experimental evidence at protein level	26S proteasome non-ATPase regulatory subunit 9	1	0.999	3	127	127	127	2	2	2	3	3	3	39236108	39236108	39236108	4	4	4	3	3	3	42640204	42640204	42640204	4	4	4	3	3	3	40724600	40724600	40724600	3	3	3	3	3	3
43	a	sp|O00244|ATOX1_HUMAN	O00244	ATOX1_HUMAN	ATOX1	68	67.6	Homo sapiens OX=9606	1:Experimental evidence at protein level	Copper transport protein ATOX1	1	0.999	5	116	116	116	2	2	2	5	5	5	41101732	41101732	41101732	3	3	3	4	4	4	33612184	33612184	33612184	2	2	2	6	6	6	34926500	34926500	34926500	3	3	3	5	5	5
44	a	sp|O00264|PGRC1_HUMAN	O00264	PGRC1_HUMAN	PGRMC1	195	36.4	Homo sapiens OX=9606	1:Experimental evidence at protein level	Membrane-associated progesterone receptor component 1	1	0.999	6	180	147	180	3	3	3	6	5	6	42458116	18349830	42458116	7	6	7	6	5	6	45607640	19479946	45607640	3	3	3	5	4	5	47864240	21621708	47864240	4	3	4	5	4	5
45	a	sp|O00267|SPT5H_HUMAN	O00267	SPT5H_HUMAN	SUPT5H	1087	37.4	Homo sapiens OX=9606	1:Experimental evidence at protein level	Transcription elongation factor SPT5	1	0.999	29	824	824	824	22	22	22	25	25	25	110682072	110682072	110682072	19	19	19	29	29	29	106865736	106865736	106865736	20	20	20	29	29	29	110491896	110491896	110491896	20	20	20	29	29	29
46	a	sp|O00268|TAF4_HUMAN	O00268	TAF4_HUMAN	TAF4	1085	10.8	Homo sapiens OX=9606	1:Experimental evidence at protein level	Transcription initiation factor TFIID subunit 4	1	0.999	7	23	23	23	1	1	1	2	2	2	7.43084e+06	7.43084e+06	7.43084e+06	1	1	1	2	2	2	5720678	5720678	5720678	1	1	1	3	3	3	8042220	8042220	8042220	1	1	1	3	3	3
47	a	sp|O00273|DFFA_HUMAN	O00273	DFFA_HUMAN	DFFA	331	46.8	Homo sapiens OX=9606	1:Experimental evidence at protein level	DNA fragmentation factor subunit alpha	1	0.999	9	268	268	268	7	7	7	9	9	9	48947508	48947508	48947508	8	8	8	8	8	8	48258016	48258016	48258016	6	6	6	8	8	8	50126716	50126716	50126716	6	6	6	9	9	9
48	a	sp|O00291|HIP1_HUMAN	O00291	HIP1_HUMAN	HIP1	1037	9.1	Homo sapiens OX=9606	1:Experimental evidence at protein level	Huntingtin-interacting protein 1	1	0.999	7	76	76	76	2	2	2	5	5	5	40795592	40795592	40795592	1	1	1	3	3	3	47453988	47453988	47453988	1	1	1	3	3	3	41479192	41479192	41479192	2	2	2	3	3	3
49	a	sp|O00299|CLIC1_HUMAN	O00299	CLIC1_HUMAN	CLIC1	241	83	Homo sapiens OX=9606	1:Experimental evidence at protein level	Chloride intracellular channel protein 1	1	0.999	17	602	562	602	13	12	13	18	17	18	483008352	480189888	483008352	17	16	17	20	19	20	498607904	497362528	498607904	16	15	16	21	20	21	496852768	496716704	496852768	16	15	16	19	18	19
50	a	sp|O00303|EIF3F_HUMAN	O00303	EIF3F_HUMAN	EIF3F	357	52.9	Homo sapiens OX=9606	1:Experimental evidence at protein level	Eukaryotic translation initiation factor 3 subunit F	1	0.999	12	578	578	578	11	11	11	16	16	16	248927728	248927728	248927728	13	13	13	16	16	16	255105024	255105024	255105024	14	14	14	18	18	18	247908320	247908320	247908320	13	13	13	17	17	17
51	a	sp|O00330|ODPX_HUMAN	O00330	ODPX_HUMAN	PDHX	501	16.2	Homo sapiens OX=9606	1:Experimental evidence at protein level	Pyruvate dehydrogenase protein X component, mitochondrial	1	0.999	6	54	54	54	3	3	3	3	3	3	13412715	13412715	13412715	1	1	1	2	2	2	13515077	13515077	13515077	1	1	1	2	2	2	9013107	9013107	9013107	1	1	1	2	2	2
52	a	sp|O00399|DCTN6_HUMAN	O00399	DCTN6_HUMAN	DCTN6	190	16.8	Homo sapiens OX=9606	1:Experimental evidence at protein level	Dynactin subunit 6	1	0.999	2	57	57	57	1	1	1	2	2	2	28557060	28557060	28557060	2	2	2	2	2	2	31058360	31058360	31058360	2	2	2	2	2	2	28593662	28593662	28593662	1	1	1	2	2	2
53	a	sp|O00401|WASL_HUMAN	O00401	WASL_HUMAN	WASL	505	39.4	Homo sapiens OX=9606	1:Experimental evidence at protein level	Neural Wiskott-Aldrich syndrome protein	1	0.999	11	194	194	194	5	5	5	8	8	8	17596528	17596528	17596528	3	3	3	7	7	7	18553936	18553936	18553936	7	7	7	10	10	10	19866778	19866778	19866778	6	6	6	8	8	8
54	a	sp|O00411|RPOM_HUMAN	O00411	RPOM_HUMAN	POLRMT	1230	10.9	Homo sapiens OX=9606	1:Experimental evidence at protein level	DNA-directed RNA polymerase, mitochondrial	1	0.9988	8	14	14	14	0	0	0	4	4	4	32575204	32575204	32575204	0	0	0	4	4	4	45132884	45132884	45132884	0	0	0	4	4	4	42098212	42098212	42098212	0	0	0	3	3	3
55	a	sp|O00418|EF2K_HUMAN	O00418	EF2K_HUMAN	EEF2K	725	8.4	Homo sapiens OX=9606	1:Experimental evidence at protein level	Eukaryotic elongation factor 2 kinase	1	0.999	4	32	32	32	2	2	2	2	2	2	7.91492e+06	7.91492e+06	7.91492e+06	0	0	0	2	2	2	8622222	8622222	8622222	0	0	0	2	2	2	8607430	8607430	8607430	1	1	1	3	3	3
56	a	sp|O00422|SAP18_HUMAN	O00422	SAP18_HUMAN	SAP18	153	27.5	Homo sapiens OX=9606	1:Experimental evidence at protein level	Histone deacetylase complex subunit SAP18	1	0.999	3	119	119	119	3	3	3	4	4	4	26364444	26364444	26364444	3	3	3	4	4	4	21985186	21985186	21985186	2	2	2	4	4	4	21949776	21949776	21949776	3	3	3	4	4	4
57	a	sp|O00425|IF2B3_HUMAN	O00425	IF2B3_HUMAN	IGF2BP3	579	35.9	Homo sapiens OX=9606	1:Experimental evidence at protein level	Insulin-like growth factor 2 mRNA-binding protein 3	1	0.999	16	439	347	347	10	9	9	17	15	15	124085576	43275384	43275384	12	10	10	16	14	14	124568832	43255308	43255308	11	9	9	17	15	15	129096928	44974740	44974740	10	8	8	17	15	15
58	a	sp|O00442|RTCA_HUMAN	O00442	RTCA_HUMAN	RTCA	366	44	Homo sapiens OX=9606	1:Experimental evidence at protein level	RNA 3'-terminal phosphate cyclase	1	0.999	10	309	309	309	7	7	7	10	10	10	83998680	83998680	83998680	8	8	8	10	10	10	93404448	93404448	93404448	7	7	7	11	11	11	97373744	97373744	97373744	8	8	8	11	11	11
59	a	sp|O00459|P85B_HUMAN	O00459	P85B_HUMAN	PIK3R2	728	13	Homo sapiens OX=9606	1:Experimental evidence at protein level	Phosphatidylinositol 3-kinase regulatory subunit beta	1	0.999	5	70	70	70	2	2	2	4	4	4	9772542	9772542	9772542	2	2	2	4	4	4	7483716	7483716	7483716	3	3	3	5	5	5	8.27379e+06	8.27379e+06	8.27379e+06	2	2	2	4	4	4
60	a	sp|O00471|EXOC5_HUMAN	O00471	EXOC5_HUMAN	EXOC5	708	17.7	Homo sapiens OX=9606	1:Experimental evidence at protein level	Exocyst complex component 5	1	0.999	9	136	136	136	4	4	4	8	8	8	10142715	10142715	10142715	4	4	4	7	7	7	13191020	13191020	13191020	4	4	4	6	6	6	12009334	12009334	12009334	2	2	2	7	7	7
61	a	sp|O00483|NDUA4_HUMAN	O00483	NDUA4_HUMAN	NDUFA4	81	27.2	Homo sapiens OX=9606	1:Experimental evidence at protein level	Cytochrome c oxidase subunit NDUFA4	1	0.999	2	75	75	75	2	2	2	2	2	2	16874462	16874462	16874462	2	2	2	2	2	2	14760982	14760982	14760982	1	1	1	2	2	2	16261540	16261540	16261540	2	2	2	2	2	2
62	a	sp|O00487|PSDE_HUMAN	O00487	PSDE_HUMAN	PSMD14	310	53.2	Homo sapiens OX=9606	1:Experimental evidence at protein level	26S proteasome non-ATPase regulatory subunit 14	1	0.999	11	353	303	353	9	8	9	11	9	11	107102128	108347400	107102128	8	7	8	11	9	11	103612640	104515680	103612640	12	10	12	12	10	12	104215408	103218736	104215408	10	8	10	11	9	11
63	a	sp|O00499|BIN1_HUMAN	O00499	BIN1_HUMAN	BIN1	593	28.5	Homo sapiens OX=9606	1:Experimental evidence at protein level	Myc box-dependent-interacting protein 1	1	0.999	11	255	255	255	6	6	6	9	9	9	16994296	16994296	16994296	6	6	6	9	9	9	16144826	16144826	16144826	7	7	7	9	9	9	15353424	15353424	15353424	7	7	7	8	8	8
64	a	sp|O00505|IMA4_HUMAN	O00505	IMA4_HUMAN	KPNA3	521	46.1	Homo sapiens OX=9606	1:Experimental evidence at protein level	Importin subunit alpha-4	1	0.999	17	503	371	503	14	10	14	16	12	16	65061188	60402076	65061188	13	11	13	17	13	17	62192420	56498412	62192420	14	10	14	14	10	14	62099472	57634696	62099472	12	8	12	16	12	16
65	a	sp|O00541|PESC_HUMAN	O00541	PESC_HUMAN	PES1	588	30.6	Homo sapiens OX=9606	1:Experimental evidence at protein level	Pescadillo homolog	1	0.999	14	533	533	533	14	14	14	15	15	15	63749696	63749696	63749696	16	16	16	15	15	15	59364296	59364296	59364296	13	13	13	15	15	15	58996884	58996884	58996884	13	13	13	15	15	15
66	a	sp|O00566|MPP10_HUMAN	O00566	MPP10_HUMAN	MPHOSPH10	681	33.9	Homo sapiens OX=9606	1:Experimental evidence at protein level	U3 small nucleolar ribonucleoprotein protein MPP10	1	0.999	17	509	509	509	12	12	12	17	17	17	51975084	51975084	51975084	13	13	13	16	16	16	47451852	47451852	47451852	13	13	13	17	17	17	46789560	46789560	46789560	14	14	14	18	18	18
67	a	sp|O00567|NOP56_HUMAN	O00567	NOP56_HUMAN	NOP56	594	47	Homo sapiens OX=9606	1:Experimental evidence at protein level	Nucleolar protein 56	1	0.999	21	451	451	451	10	10	10	23	23	23	56508748	56508748	56508748	9	9	9	21	21	21	57109460	57109460	57109460	9	9	9	20	20	20	55200656	55200656	55200656	8	8	8	21	21	21
68	a	sp|O00584|RNT2_HUMAN	O00584	RNT2_HUMAN	RNASET2	256	14.1	Homo sapiens OX=9606	1:Experimental evidence at protein level	Ribonuclease T2	1	0.999	3	77	77	77	2	2	2	3	3	3	9219006	9219006	9219006	1	1	1	3	3	3	9738176	9738176	9738176	2	2	2	3	3	3	10401334	10401334	10401334	2	2	2	2	2	2
69	a	sp|O00592|PODXL_HUMAN	O00592	PODXL_HUMAN	PODXL	558	10.9	Homo sapiens OX=9606	1:Experimental evidence at protein level	Podocalyxin	1	0.999	4	86	86	86	2	2	2	2	2	2	18698180	18698180	18698180	3	3	3	3	3	3	17029792	17029792	17029792	2	2	2	3	3	3	16934212	16934212	16934212	2	2	2	3	3	3
70	a	sp|O00625|PIR_HUMAN	O00625	PIR_HUMAN	PIR	290	48.3	Homo sapiens OX=9606	1:Experimental evidence at protein level	Pirin	1	0.999	10	309	309	309	10	10	10	10	10	10	29282088	29282088	29282088	6	6	6	9	9	9	29916382	29916382	29916382	7	7	7	10	10	10	29606696	29606696	29606696	6	6	6	9	9	9
71	a	sp|O00629|IMA3_HUMAN	O00629	IMA3_HUMAN	KPNA4	521	46.8	Homo sapiens OX=9606	1:Experimental evidence at protein level	Importin subunit alpha-3	1	0.999	16	484	352	352	16	12	12	13	9	9	60538360	47752860	47752860	11	9	9	14	10	10	62267116	50727164	50727164	14	10	10	14	10	10	59937528	48043212	48043212	14	10	10	14	10	10
72	a	sp|O00764|PDXK_HUMAN	O00764	PDXK_HUMAN	PDXK	312	46.8	Homo sapiens OX=9606	1:Experimental evidence at protein level	Pyridoxal kinase	1	0.999	8	136	136	136	2	2	2	6	6	6	40765520	40765520	40765520	2	2	2	6	6	6	38851328	38851328	38851328	2	2	2	5	5	5	39243736	39243736	39243736	3	3	3	4	4	4
73	a	sp|O00767|ACOD_HUMAN	O00767	ACOD_HUMAN	SCD	359	17.3	Homo sapiens OX=9606	1:Experimental evidence at protein level	Acyl-CoA desaturase	1	0.999	3	88	88	88	2	2	2	3	3	3	28426454	28426454	28426454	2	2	2	3	3	3	28847648	28847648	28847648	2	2	2	3	3	3	27560522	27560522	27560522	2	2	2	3	3	3
74	a	sp|O14467|MBF1_YEAST	O14467	MBF1_YEAST	MBF1	151	25.8	Saccharomyces cerevisiae (strain ATCC 204508 / S288c) OX=559292	1:Experimental evidence at protein level	Multiprotein-bridging factor 1	1	0.999	3	49	49	49	0	0	0	0	0	0	0	0	0	0	0	0	0	0	0	0	0	0	0	0	0	0	0	0	0	0	0	0	0	0	0	0	0
75	a	sp|O14497|ARI1A_HUMAN	O14497	ARI1A_HUMAN	ARID1A	2285	21.5	Homo sapiens OX=9606	1:Experimental evidence at protein level	AT-rich interactive domain-containing protein 1A	1	0.999	30	539	475	539	11	10	11	21	19	21	91257640	92188456	91257640	13	12	13	21	19	21	91616344	91179928	91616344	13	11	13	23	21	23	91728888	92791056	91728888	14	12	14	20	18	20
76	a	sp|O14519|CDKA1_HUMAN	O14519	CDKA1_HUMAN	CDK2AP1	115	41.7	Homo sapiens OX=9606	1:Experimental evidence at protein level	Cyclin-dependent kinase 2-associated protein 1	1	0.999	2	73	73	73	2	2	2	0	0	0	0	0	0	2	2	2	0	0	0	0	0	0	2	2	2	2	2	2	16237233	16237233	16237233	2	2	2	0	0	0
77	a	sp|O14545|TRAD1_HUMAN	O14545	TRAD1_HUMAN	TRAFD1	582	17.2	Homo sapiens OX=9606	1:Experimental evidence at protein level	TRAF-type zinc finger domain-containing protein 1	1	0.999	5	43	43	43	2	2	2	3	3	3	9143735	9143735	9143735	0	0	0	2	2	2	8.27883e+06	8.27883e+06	8.27883e+06	2	2	2	3	3	3	9106153	9106153	9106153	0	0	0	4	4	4
78	a	sp|O14556|G3PT_HUMAN	O14556	G3PT_HUMAN	GAPDHS	408	17.6	Homo sapiens OX=9606	1:Experimental evidence at protein level	Glyceraldehyde-3-phosphate dehydrogenase, testis-specific	1	0.999	6	163	72	72	4	1	1	2	0	0	131253640	0	0	2	1	1	2	0	0	94551944	0	0	3	2	2	2	0	0	195851008	0	0	2	1	1	2	0	0
79	a	sp|O14561|ACPM_HUMAN	O14561	ACPM_HUMAN	NDUFAB1	156	19.9	Homo sapiens OX=9606	1:Experimental evidence at protein level	Acyl carrier protein, mitochondrial	1	0.999	3	44	44	44	2	2	2	2	2	2	63999880	63999880	63999880	0	0	0	2	2	2	74836544	74836544	74836544	1	1	1	2	2	2	64863612	64863612	64863612	1	1	1	2	2	2
80	a	sp|O14562|UBFD1_HUMAN	O14562	UBFD1_HUMAN	UBFD1	309	46	Homo sapiens OX=9606	1:Experimental evidence at protein level	Ubiquitin domain-containing protein UBFD1	1	0.999	7	185	185	185	4	4	4	7	7	7	62472648	62472648	62472648	6	6	6	6	6	6	66876372	66876372	66876372	6	6	6	7	7	7	64608628	64608628	64608628	5	5	5	6	6	6
81	a	sp|O14576|DC1I1_HUMAN	O14576	DC1I1_HUMAN	DYNC1I1	645	8.5	Homo sapiens OX=9606	1:Experimental evidence at protein level	Cytoplasmic dynein 1 intermediate chain 1	1	0.999	2	72	36	36	0	0	0	0	0	0	0	0	0	4	3	3	2	0	0	10892912	0	0	2	1	1	0	0	0	0	0	0	2	0	0	0	0	0
82	a	sp|O14579|COPE_HUMAN	O14579	COPE_HUMAN	COPE	308	77.6	Homo sapiens OX=9606	1:Experimental evidence at protein level	Coatomer subunit epsilon	1	0.999	15	506	506	506	11	11	11	17	17	17	68231360	68231360	68231360	11	11	11	18	18	18	69154808	69154808	69154808	13	13	13	18	18	18	69399088	69399088	69399088	11	11	11	17	17	17
83	a	sp|O14617|AP3D1_HUMAN	O14617	AP3D1_HUMAN	AP3D1	1153	36.6	Homo sapiens OX=9606	1:Experimental evidence at protein level	AP-3 complex subunit delta-1	1	0.999	31	705	705	705	15	15	15	28	28	28	73269712	73269712	73269712	15	15	15	30	30	30	74537280	74537280	74537280	16	16	16	28	28	28	75221632	75221632	75221632	16	16	16	29	29	29
84	a	sp|O14618|CCS_HUMAN	O14618	CCS_HUMAN	CCS	274	17.9	Homo sapiens OX=9606	1:Experimental evidence at protein level	Copper chaperone for superoxide dismutase	1	0.999	3	62	62	62	2	2	2	3	3	3	16517118	16517118	16517118	1	1	1	2	2	2	18161206	18161206	18161206	2	2	2	3	3	3	15059584	15059584	15059584	1	1	1	2	2	2
85	a	sp|O14639|ABLM1_HUMAN	O14639	ABLM1_HUMAN	ABLIM1	778	21.9	Homo sapiens OX=9606	1:Experimental evidence at protein level	Actin-binding LIM protein 1	1	0.999	11	218	218	218	7	7	7	7	7	7	18783502	18783502	18783502	6	6	6	7	7	7	18973938	18973938	18973938	5	5	5	8	8	8	17792660	17792660	17792660	4	4	4	8	8	8
86	a	sp|O14641|DVL2_HUMAN	O14641	DVL2_HUMAN	DVL2	736	25.8	Homo sapiens OX=9606	1:Experimental evidence at protein level	Segment polarity protein dishevelled homolog DVL-2	1	0.999	10	139	112	139	5	5	5	7	6	7	13925087	13604847	13925087	5	4	5	8	6	8	13501825	13342464	13501825	2	1	2	7	5	7	14511384	14795517	14511384	6	4	6	7	6	7
87	a	sp|O14672|ADA10_HUMAN	O14672	ADA10_HUMAN	ADAM10	748	21.4	Homo sapiens OX=9606	1:Experimental evidence at protein level	Disintegrin and metalloproteinase domain-containing protein 10	1	0.999	11	214	214	214	5	5	5	9	9	9	13065209	13065209	13065209	5	5	5	9	9	9	11758303	11758303	11758303	5	5	5	9	9	9	11274483	11274483	11274483	7	7	7	10	10	10
88	a	sp|O14733|MP2K7_HUMAN	O14733	MP2K7_HUMAN	MAP2K7	419	25.3	Homo sapiens OX=9606	1:Experimental evidence at protein level	Dual specificity mitogen-activated protein kinase kinase 7	1	0.9986	8	57	57	57	0	0	0	4	4	4	11878503	11878503	11878503	1	1	1	4	4	4	11878569	11878569	11878569	1	1	1	4	4	4	13205969	13205969	13205969	2	2	2	4	4	4
89	a	sp|O14737|PDCD5_HUMAN	O14737	PDCD5_HUMAN	PDCD5	125	45.6	Homo sapiens OX=9606	1:Experimental evidence at protein level	Programmed cell death protein 5	1	0.999	7	255	255	255	7	7	7	7	7	7	162388720	162388720	162388720	7	7	7	7	7	7	169331520	169331520	169331520	7	7	7	7	7	7	164548240	164548240	164548240	7	7	7	7	7	7
90	a	sp|O14744|ANM5_HUMAN	O14744	ANM5_HUMAN	PRMT5	637	56.8	Homo sapiens OX=9606	1:Experimental evidence at protein level	Protein arginine N-methyltransferase 5	1	0.999	27	775	775	775	22	22	22	28	28	28	71462776	71462776	71462776	20	20	20	31	31	31	72150664	72150664	72150664	19	19	19	28	28	28	73702672	73702672	73702672	18	18	18	31	31	31
91	a	sp|O14745|NHRF1_HUMAN	O14745	NHRF1_HUMAN	SLC9A3R1	358	46.4	Homo sapiens OX=9606	1:Experimental evidence at protein level	Na(+)/H(+) exchange regulatory cofactor NHE-RF1	1	0.999	12	426	426	426	9	9	9	12	12	12	93354408	93354408	93354408	10	10	10	11	11	11	95187480	95187480	95187480	10	10	10	11	11	11	92639432	92639432	92639432	9	9	9	12	12	12
92	a	sp|O14773|TPP1_HUMAN	O14773	TPP1_HUMAN	TPP1	563	15.5	Homo sapiens OX=9606	1:Experimental evidence at protein level	Tripeptidyl-peptidase 1	1	0.999	5	148	148	148	3	3	3	6	6	6	36911216	36911216	36911216	4	4	4	6	6	6	43267468	43267468	43267468	5	5	5	6	6	6	39972300	39972300	39972300	4	4	4	6	6	6
93	a	sp|O14777|NDC80_HUMAN	O14777	NDC80_HUMAN	NDC80	642	22.6	Homo sapiens OX=9606	1:Experimental evidence at protein level	Kinetochore protein NDC80 homolog	1	0.999	11	105	105	105	2	2	2	7	7	7	9876339	9876339	9876339	0	0	0	5	5	5	10972333	10972333	10972333	3	3	3	5	5	5	10928450	10928450	10928450	4	4	4	7	7	7
94	a	sp|O14787|TNPO2_HUMAN	O14787	TNPO2_HUMAN	TNPO2	897	27.2	Homo sapiens OX=9606	1:Experimental evidence at protein level	Transportin-2	1	0.999	16	288	183	183	9	6	6	11	9	9	63561128	20844654	20844654	11	6	6	12	9	9	65117552	21360030	21360030	7	5	5	11	9	9	63055740	21364890	21364890	6	4	4	11	9	9
95	a	sp|O14802|RPC1_HUMAN	O14802	RPC1_HUMAN	POLR3A	1390	21.3	Homo sapiens OX=9606	1:Experimental evidence at protein level	DNA-directed RNA polymerase III subunit RPC1	1	0.999	18	132	132	132	4	4	4	8	8	8	10007729	10007729	10007729	4	4	4	9	9	9	11572280	11572280	11572280	4	4	4	9	9	9	10971715	10971715	10971715	3	3	3	9	9	9
96	a	sp|O14828|SCAM3_HUMAN	O14828	SCAM3_HUMAN	SCAMP3	347	30.5	Homo sapiens OX=9606	1:Experimental evidence at protein level	Secretory carrier-associated membrane protein 3	1	0.999	5	170	170	170	5	5	5	6	6	6	28610228	28610228	28610228	6	6	6	6	6	6	28103350	28103350	28103350	5	5	5	6	6	6	26341478	26341478	26341478	5	5	5	6	6	6
97	a	sp|O14880|MGST3_HUMAN	O14880	MGST3_HUMAN	MGST3	152	34.2	Homo sapiens OX=9606	1:Experimental evidence at protein level	Microsomal glutathione S-transferase 3	1	0.999	5	206	206	206	5	5	5	5	5	5	18124444	18124444	18124444	5	5	5	5	5	5	19975168	19975168	19975168	4	4	4	5	5	5	19973046	19973046	19973046	4	4	4	5	5	5
98	a	sp|O14907|TX1B3_HUMAN	O14907	TX1B3_HUMAN	TAX1BP3	124	39.5	Homo sapiens OX=9606	1:Experimental evidence at protein level	Tax1-binding protein 3	1	0.999	3	88	88	88	2	2	2	3	3	3	32254054	32254054	32254054	2	2	2	3	3	3	31033134	31033134	31033134	2	2	2	3	3	3	35495428	35495428	35495428	3	3	3	3	3	3
99	a	sp|O14929|HAT1_HUMAN	O14929	HAT1_HUMAN	HAT1	419	37.7	Homo sapiens OX=9606	1:Experimental evidence at protein level	Histone acetyltransferase type B catalytic subunit	1	0.999	9	338	338	338	6	6	6	12	12	12	97423072	97423072	97423072	10	10	10	13	13	13	96073968	96073968	96073968	8	8	8	12	12	12	104460824	104460824	104460824	7	7	7	11	11	11
100	a	sp|O14933|UB2L6_HUMAN	O14933	UB2L6_HUMAN	UBE2L6	153	38.6	Homo sapiens OX=9606	1:Experimental evidence at protein level	Ubiquitin/ISG15-conjugating enzyme E2 L6	1	0.999	3	58	58	58	2	2	2	2	2	2	4504302	4504302	4504302	2	2	2	3	3	3	11681164	11681164	11681164	2	2	2	2	2	2	5297084	5297084	5297084	1	1	1	2	2	2
101	a	sp|O14936|CSKP_HUMAN	O14936	CSKP_HUMAN	CASK	926	15.2	Homo sapiens OX=9606	1:Experimental evidence at protein level	Peripheral plasma membrane protein CASK	1	0.999	10	92	92	92	2	2	2	8	8	8	16388441	16388441	16388441	3	3	3	8	8	8	17013822	17013822	17013822	3	3	3	9	9	9	18308556	18308556	18308556	2	2	2	8	8	8
102	a	sp|O14939|PLD2_HUMAN	O14939	PLD2_HUMAN	PLD2	933	4.9	Homo sapiens OX=9606	1:Experimental evidence at protein level	Phospholipase D2	1	0.999	3	9	9	9	0	0	0	2	2	2	2473253	2473253	2473253	1	1	1	2	2	2	2.25392e+06	2.25392e+06	2.25392e+06	1	1	1	0	0	0	0	0	0	1	1	1	3	3	3
103	a	sp|O14950|ML12B_HUMAN	O14950	ML12B_HUMAN	MYL12B	172	63.2	Homo sapiens OX=9606	1:Experimental evidence at protein level	Myosin regulatory light chain 12B	1	0.999	11	362	160	362	10	3	10	16	7	16	221035328	233936816	221035328	7	3	7	16	6	16	232751312	227271440	232751312	9	5	9	16	6	16	224080784	226312240	224080784	8	5	8	16	6	16
104	a	sp|O14964|HGS_HUMAN	O14964	HGS_HUMAN	HGS	777	26.3	Homo sapiens OX=9606	1:Experimental evidence at protein level	Hepatocyte growth factor-regulated tyrosine kinase substrate	1	0.999	14	372	372	372	7	7	7	12	12	12	45787996	45787996	45787996	8	8	8	10	10	10	51124856	51124856	51124856	9	9	9	11	11	11	45870672	45870672	45870672	8	8	8	9	9	9
105	a	sp|O14972|VP26C_HUMAN	O14972	VP26C_HUMAN	VPS26C	297	13.5	Homo sapiens OX=9606	1:Experimental evidence at protein level	Vacuolar protein sorting-associated protein 26C	1	0.999	2	40	40	40	1	1	1	0	0	0	0	0	0	1	1	1	0	0	0	0	0	0	1	1	1	0	0	0	0	0	0	1	1	1	0	0	0
106	a	sp|O14974|MYPT1_HUMAN	O14974	MYPT1_HUMAN	PPP1R12A	1030	28.4	Homo sapiens OX=9606	1:Experimental evidence at protein level	Protein phosphatase 1 regulatory subunit 12A	1	0.999	23	470	470	470	13	13	13	19	19	19	180892080	180892080	180892080	11	11	11	20	20	20	183268096	183268096	183268096	10	10	10	22	22	22	178332992	178332992	178332992	12	12	12	19	19	19
107	a	sp|O14976|GAK_HUMAN	O14976	GAK_HUMAN	GAK	1311	30.1	Homo sapiens OX=9606	1:Experimental evidence at protein level	Cyclin-G-associated kinase	1	0.999	26	439	439	439	13	13	13	19	19	19	19733954	19733954	19733954	14	14	14	15	15	15	18297292	18297292	18297292	12	12	12	16	16	16	18263994	18263994	18263994	12	12	12	16	16	16
108	a	sp|O14979|HNRDL_HUMAN	O14979	HNRDL_HUMAN	HNRNPDL	420	26	Homo sapiens OX=9606	1:Experimental evidence at protein level	Heterogeneous nuclear ribonucleoprotein D-like	1	0.999	11	508	308	348	9	5	6	15	12	13	783413890	474257184	480263456	10	7	8	15	12	13	828478530	508404768	506651872	13	7	8	15	12	13	801290560	485032128	486947488	14	10	11	15	12	13
109	a	sp|O15013|ARHGA_HUMAN	O15013	ARHGA_HUMAN	ARHGEF10	1369	15.9	Homo sapiens OX=9606	1:Experimental evidence at protein level	Rho guanine nucleotide exchange factor 10	1	0.999	14	105	105	105	4	4	4	5	5	5	9743848	9743848	9743848	1	1	1	6	6	6	8599712	8599712	8599712	2	2	2	6	6	6	8244516	8244516	8244516	2	2	2	6	6	6
110	a	sp|O15027|SC16A_HUMAN	O15027	SC16A_HUMAN	SEC16A	2357	15.9	Homo sapiens OX=9606	1:Experimental evidence at protein level	Protein transport protein Sec16A	1	0.999	18	218	218	218	9	9	9	14	14	14	30240968	30240968	30240968	3	3	3	14	14	14	31262412	31262412	31262412	6	6	6	12	12	12	31116918	31116918	31116918	5	5	5	13	13	13
111	a	sp|O15031|PLXB2_HUMAN	O15031	PLXB2_HUMAN	PLXNB2	1838	24	Homo sapiens OX=9606	1:Experimental evidence at protein level	Plexin-B2	1	0.999	26	229	229	229	6	6	6	13	13	13	20807122	20807122	20807122	5	5	5	13	13	13	20673120	20673120	20673120	6	6	6	15	15	15	20510884	20510884	20510884	5	5	5	16	16	16
112	a	sp|O15116|LSM1_HUMAN	O15116	LSM1_HUMAN	LSM1	133	51.9	Homo sapiens OX=9606	1:Experimental evidence at protein level	U6 snRNA-associated Sm-like protein LSm1	1	0.999	6	167	167	167	4	4	4	5	5	5	28505780	28505780	28505780	6	6	6	5	5	5	31482430	31482430	31482430	3	3	3	5	5	5	29652326	29652326	29652326	2	2	2	3	3	3
113	a	sp|O15126|SCAM1_HUMAN	O15126	SCAM1_HUMAN	SCAMP1	338	34.3	Homo sapiens OX=9606	1:Experimental evidence at protein level	Secretory carrier-associated membrane protein 1	1	0.999	6	179	179	179	6	6	6	6	6	6	52435972	52435972	52435972	4	4	4	6	6	6	51352644	51352644	51352644	4	4	4	4	4	4	54121124	54121124	54121124	6	6	6	5	5	5
114	a	sp|O15127|SCAM2_HUMAN	O15127	SCAM2_HUMAN	SCAMP2	329	9.7	Homo sapiens OX=9606	1:Experimental evidence at protein level	Secretory carrier-associated membrane protein 2	1	0.999	2	69	69	69	2	2	2	2	2	2	14682563	14682563	14682563	2	2	2	2	2	2	19438164	19438164	19438164	2	2	2	2	2	2	18500060	18500060	18500060	2	2	2	2	2	2
115	a	sp|O15143|ARC1B_HUMAN	O15143	ARC1B_HUMAN	ARPC1B	372	56.5	Homo sapiens OX=9606	1:Experimental evidence at protein level	Actin-related protein 2/3 complex subunit 1B	1	0.999	16	490	465	490	13	13	13	17	16	17	127830768	128258648	127830768	14	14	14	17	16	17	129594944	129454648	129594944	15	13	15	16	15	16	128986488	127402296	128986488	15	13	15	17	16	17
116	a	sp|O15144|ARPC2_HUMAN	O15144	ARPC2_HUMAN	ARPC2	300	73.3	Homo sapiens OX=9606	1:Experimental evidence at protein level	Actin-related protein 2/3 complex subunit 2	1	0.999	17	534	534	534	11	11	11	18	18	18	78418560	78418560	78418560	13	13	13	16	16	16	75873984	75873984	75873984	12	12	12	16	16	16	72699608	72699608	72699608	13	13	13	17	17	17
117	a	sp|O15145|ARPC3_HUMAN	O15145	ARPC3_HUMAN	ARPC3	178	24.7	Homo sapiens OX=9606	1:Experimental evidence at protein level	Actin-related protein 2/3 complex subunit 3	1	0.999	4	164	164	164	3	3	3	5	5	5	100573576	100573576	100573576	4	4	4	5	5	5	109902304	109902304	109902304	4	4	4	5	5	5	112138824	112138824	112138824	3	3	3	5	5	5
118	a	sp|O15160|RPAC1_HUMAN	O15160	RPAC1_HUMAN	POLR1C	346	61	Homo sapiens OX=9606	1:Experimental evidence at protein level	DNA-directed RNA polymerases I and III subunit RPAC1	1	0.999	14	402	402	402	10	10	10	13	13	13	89959736	89959736	89959736	9	9	9	12	12	12	91772488	91772488	91772488	12	12	12	14	14	14	92591208	92591208	92591208	11	11	11	14	14	14
119	a	sp|O15164|TIF1A_HUMAN	O15164	TIF1A_HUMAN	TRIM24	1050	18.6	Homo sapiens OX=9606	1:Experimental evidence at protein level	Transcription intermediary factor 1-alpha	1	0.999	12	126	87	87	3	3	3	6	5	5	14149592	7.83213e+06	7.83213e+06	2	1	1	6	5	5	12938019	7349307	7349307	3	2	2	6	5	5	12537574	6702033	6702033	5	4	4	8	7	7
120	a	sp|O15173|PGRC2_HUMAN	O15173	PGRC2_HUMAN	PGRMC2	223	28.7	Homo sapiens OX=9606	1:Experimental evidence at protein level	Membrane-associated progesterone receptor component 2	1	0.999	4	96	63	63	3	3	3	4	3	3	47905548	10050548	10050548	3	2	2	4	3	3	45192532	8907489	8907489	1	1	1	4	3	3	45492228	9332580	9332580	2	1	1	4	3	3
121	a	sp|O15182|CETN3_HUMAN	O15182	CETN3_HUMAN	CETN3	167	19.2	Homo sapiens OX=9606	1:Experimental evidence at protein level	Centrin-3	1	0.999	2	13	13	13	0	0	0	0	0	0	0	0	0	1	1	1	2	2	2	10818640	10818640	10818640	0	0	0	2	2	2	10003577	10003577	10003577	1	1	1	2	2	2
122	a	sp|O15212|PFD6_HUMAN	O15212	PFD6_HUMAN	PFDN6	129	42.6	Homo sapiens OX=9606	1:Experimental evidence at protein level	Prefoldin subunit 6	1	0.999	6	195	195	195	4	4	4	6	6	6	110865688	110865688	110865688	5	5	5	5	5	5	108981600	108981600	108981600	3	3	3	6	6	6	112139016	112139016	112139016	4	4	4	5	5	5
123	a	sp|O15213|WDR46_HUMAN	O15213	WDR46_HUMAN	WDR46	610	34.4	Homo sapiens OX=9606	1:Experimental evidence at protein level	WD repeat-containing protein 46	1	0.999	13	266	266	266	8	8	8	11	11	11	25275700	25275700	25275700	9	9	9	11	11	11	25483122	25483122	25483122	6	6	6	12	12	12	25193882	25193882	25193882	4	4	4	10	10	10
124	a	sp|O15226|NKRF_HUMAN	O15226	NKRF_HUMAN	NKRF	690	29.9	Homo sapiens OX=9606	1:Experimental evidence at protein level	NF-kappa-B-repressing factor	1	0.999	15	98	98	98	3	3	3	9	9	9	17719590	17719590	17719590	1	1	1	8	8	8	17853232	17853232	17853232	4	4	4	8	8	8	17614226	17614226	17614226	4	4	4	8	8	8
125	a	sp|O15228|GNPAT_HUMAN	O15228	GNPAT_HUMAN	GNPAT	680	11.6	Homo sapiens OX=9606	1:Experimental evidence at protein level	Dihydroxyacetone phosphate acyltransferase	1	0.999	5	37	37	37	1	1	1	3	3	3	6115582	6115582	6115582	2	2	2	3	3	3	6.23902e+06	6.23902e+06	6.23902e+06	1	1	1	3	3	3	7.91106e+06	7.91106e+06	7.91106e+06	1	1	1	3	3	3
126	a	sp|O15231|ZN185_HUMAN	O15231	ZN185_HUMAN	ZNF185	689	19.4	Homo sapiens OX=9606	1:Experimental evidence at protein level	Zinc finger protein 185	1	0.999	8	128	128	128	2	2	2	6	6	6	8401060	8401060	8401060	3	3	3	8	8	8	9556252	9556252	9556252	4	4	4	7	7	7	9378882	9378882	9378882	3	3	3	7	7	7
127	a	sp|O15258|RER1_HUMAN	O15258	RER1_HUMAN	RER1	196	18.9	Homo sapiens OX=9606	1:Experimental evidence at protein level	Protein RER1	1	0.999	2	45	45	45	1	1	1	2	2	2	11254909	11254909	11254909	1	1	1	2	2	2	14933778	14933778	14933778	1	1	1	2	2	2	13537239	13537239	13537239	1	1	1	0	0	0
128	a	sp|O15260|SURF4_HUMAN	O15260	SURF4_HUMAN	SURF4	269	13.8	Homo sapiens OX=9606	1:Experimental evidence at protein level	Surfeit locus protein 4	1	0.999	3	52	52	52	2	2	2	3	3	3	34279452	34279452	34279452	2	2	2	4	4	4	28296832	28296832	28296832	1	1	1	3	3	3	29557776	29557776	29557776	1	1	1	3	3	3
129	a	sp|O15269|SPTC1_HUMAN	O15269	SPTC1_HUMAN	SPTLC1	473	17.8	Homo sapiens OX=9606	1:Experimental evidence at protein level	Serine palmitoyltransferase 1	1	0.999	5	151	151	151	5	5	5	5	5	5	22703134	22703134	22703134	6	6	6	5	5	5	22354888	22354888	22354888	2	2	2	5	5	5	22215866	22215866	22215866	3	3	3	5	5	5
130	a	sp|O15294|OGT1_HUMAN	O15294	OGT1_HUMAN	OGT	1046	31.1	Homo sapiens OX=9606	1:Experimental evidence at protein level	UDP-N-acetylglucosamine--peptide N-acetylglucosaminyltransferase 110 kDa subunit	1	0.999	23	583	583	583	16	16	16	24	24	24	41515272	41515272	41515272	15	15	15	25	25	25	42159240	42159240	42159240	14	14	14	22	22	22	39505104	39505104	39505104	17	17	17	21	21	21
131	a	sp|O15318|RPC7_HUMAN	O15318	RPC7_HUMAN	POLR3G	223	32.3	Homo sapiens OX=9606	1:Experimental evidence at protein level	DNA-directed RNA polymerase III subunit RPC7	1	0.999	5	77	77	77	2	2	2	4	4	4	20034286	20034286	20034286	3	3	3	4	4	4	18852254	18852254	18852254	2	2	2	4	4	4	19165860	19165860	19165860	3	3	3	3	3	3
132	a	sp|O15344|TRI18_HUMAN	O15344	TRI18_HUMAN	MID1	667	8.5	Homo sapiens OX=9606	1:Experimental evidence at protein level	E3 ubiquitin-protein ligase Midline-1	1	0.999	5	45	45	45	0	0	0	2	2	2	6.87345e+06	6.87345e+06	6.87345e+06	2	2	2	3	3	3	7.25399e+06	7.25399e+06	7.25399e+06	2	2	2	3	3	3	6.99063e+06	6.99063e+06	6.99063e+06	1	1	1	2	2	2
133	a	sp|O15347|HMGB3_HUMAN	O15347	HMGB3_HUMAN	HMGB3	200	34.5	Homo sapiens OX=9606	1:Experimental evidence at protein level	High mobility group protein B3	1	0.999	7	261	261	261	7	7	7	9	9	9	146135920	146135920	146135920	7	7	7	9	9	9	146420160	146420160	146420160	5	5	5	9	9	9	141610352	141610352	141610352	6	6	6	9	9	9
134	a	sp|O15371|EIF3D_HUMAN	O15371	EIF3D_HUMAN	EIF3D	548	55.3	Homo sapiens OX=9606	1:Experimental evidence at protein level	Eukaryotic translation initiation factor 3 subunit D	1	0.999	23	976	976	976	29	29	29	28	28	28	194850320	194850320	194850320	25	25	25	28	28	28	195793184	195793184	195793184	25	25	25	27	27	27	197358064	197358064	197358064	22	22	22	27	27	27
135	a	sp|O15372|EIF3H_HUMAN	O15372	EIF3H_HUMAN	EIF3H	352	61.9	Homo sapiens OX=9606	1:Experimental evidence at protein level	Eukaryotic translation initiation factor 3 subunit H	1	0.999	17	511	511	511	14	14	14	22	22	22	245592224	245592224	245592224	13	13	13	21	21	21	248632880	248632880	248632880	13	13	13	23	23	23	248998032	248998032	248998032	13	13	13	22	22	22
136	a	sp|O15381|NVL_HUMAN	O15381	NVL_HUMAN	NVL	856	14	Homo sapiens OX=9606	1:Experimental evidence at protein level	Nuclear valosin-containing protein-like	1	0.999	8	47	47	47	2	2	2	4	4	4	5708686	5708686	5708686	1	1	1	3	3	3	5264706	5264706	5264706	2	2	2	3	3	3	5.11738e+06	5.11738e+06	5.11738e+06	3	3	3	3	3	3
137	a	sp|O15382|BCAT2_HUMAN	O15382	BCAT2_HUMAN	BCAT2	392	13.3	Homo sapiens OX=9606	1:Experimental evidence at protein level	Branched-chain-amino-acid aminotransferase, mitochondrial	1	0.999	4	54	54	54	2	2	2	4	4	4	16277230	16277230	16277230	2	2	2	3	3	3	12790053	12790053	12790053	2	2	2	4	4	4	10318953	10318953	10318953	2	2	2	4	4	4
138	a	sp|O15392|BIRC5_HUMAN	O15392	BIRC5_HUMAN	BIRC5	142	27.5	Homo sapiens OX=9606	1:Experimental evidence at protein level	Baculoviral IAP repeat-containing protein 5	1	0.999	2	88	88	88	3	3	3	2	2	2	10120345	10120345	10120345	2	2	2	2	2	2	9169009	9169009	9169009	3	3	3	2	2	2	12110115	12110115	12110115	2	2	2	2	2	2
139	a	sp|O15397|IPO8_HUMAN	O15397	IPO8_HUMAN	IPO8	1037	11.2	Homo sapiens OX=9606	1:Experimental evidence at protein level	Importin-8	1	0.999	8	108	66	66	3	2	2	3	2	2	16549558	14832893	14832893	2	1	1	4	3	3	18830124	18057834	18057834	1	0	0	5	4	4	18980240	18814192	18814192	2	1	1	5	4	4
140	a	sp|O15400|STX7_HUMAN	O15400	STX7_HUMAN	STX7	261	36	Homo sapiens OX=9606	1:Experimental evidence at protein level	Syntaxin-7	1	0.999	6	100	100	100	1	1	1	3	3	3	24174296	24174296	24174296	3	3	3	4	4	4	25514960	25514960	25514960	3	3	3	4	4	4	21481582	21481582	21481582	2	2	2	3	3	3
141	a	sp|O15427|MOT4_HUMAN	O15427	MOT4_HUMAN	SLC16A3	465	9.9	Homo sapiens OX=9606	1:Experimental evidence at protein level	Monocarboxylate transporter 4	1	0.999	4	124	124	124	3	3	3	3	3	3	26161956	26161956	26161956	4	4	4	3	3	3	26983156	26983156	26983156	3	3	3	3	3	3	27199936	27199936	27199936	4	4	4	3	3	3
142	a	sp|O15446|RPA34_HUMAN	O15446	RPA34_HUMAN	CD3EAP	510	40.4	Homo sapiens OX=9606	1:Experimental evidence at protein level	DNA-directed RNA polymerase I subunit RPA34	1	0.999	11	310	310	310	9	9	9	8	8	8	35368204	35368204	35368204	10	10	10	8	8	8	32700840	32700840	32700840	8	8	8	9	9	9	34507988	34507988	34507988	7	7	7	9	9	9
143	a	sp|O15460|P4HA2_HUMAN	O15460	P4HA2_HUMAN	P4HA2	535	15.7	Homo sapiens OX=9606	1:Experimental evidence at protein level	Prolyl 4-hydroxylase subunit alpha-2	1	0.999	5	52	52	52	1	1	1	3	3	3	12494250	12494250	12494250	1	1	1	3	3	3	12210493	12210493	12210493	1	1	1	3	3	3	11910293	11910293	11910293	2	2	2	2	2	2
144	a	sp|O15498|YKT6_HUMAN	O15498	YKT6_HUMAN	YKT6	198	35.9	Homo sapiens OX=9606	1:Experimental evidence at protein level	Synaptobrevin homolog YKT6	1	0.999	5	149	149	149	3	3	3	5	5	5	31692920	31692920	31692920	4	4	4	5	5	5	30090820	30090820	30090820	4	4	4	6	6	6	31527838	31527838	31527838	2	2	2	6	6	6
145	a	sp|O15504|NUP42_HUMAN	O15504	NUP42_HUMAN	NUP42	423	16.8	Homo sapiens OX=9606	1:Experimental evidence at protein level	Nucleoporin NUP42	1	0.999	4	49	49	49	1	1	1	3	3	3	8589587	8589587	8589587	1	1	1	2	2	2	10173645	10173645	10173645	2	2	2	3	3	3	9299389	9299389	9299389	1	1	1	2	2	2
146	a	sp|O15511|ARPC5_HUMAN	O15511	ARPC5_HUMAN	ARPC5	151	48.3	Homo sapiens OX=9606	1:Experimental evidence at protein level	Actin-related protein 2/3 complex subunit 5	1	0.999	5	146	94	94	3	2	2	4	3	3	63844128	61519820	61519820	3	2	2	4	3	3	64485212	63051724	63051724	3	2	2	4	3	3	63278036	64903584	64903584	3	2	2	4	3	3
147	a	sp|O15514|RPB4_HUMAN	O15514	RPB4_HUMAN	POLR2D	142	54.9	Homo sapiens OX=9606	1:Experimental evidence at protein level	DNA-directed RNA polymerase II subunit RPB4	1	0.999	5	76	76	76	2	2	2	4	4	4	18187490	18187490	18187490	4	4	4	4	4	4	20846462	20846462	20846462	2	2	2	4	4	4	18585674	18585674	18585674	3	3	3	4	4	4
148	a	sp|O43137|YB085_YEAST	O43137	YB085_YEAST	YBR085C-A	85	29.4	Saccharomyces cerevisiae (strain ATCC 204508 / S288c) OX=559292	1:Experimental evidence at protein level	Uncharacterized protein YBR085C-A	1	0.999	2	21	21	21	0	0	0	0	0	0	0	0	0	0	0	0	0	0	0	0	0	0	0	0	0	0	0	0	0	0	0	0	0	0	0	0	0
149	a	sp|O43148|MCES_HUMAN	O43148	MCES_HUMAN	RNMT	476	30.9	Homo sapiens OX=9606	1:Experimental evidence at protein level	mRNA cap guanine-N7 methyltransferase	1	0.999	9	221	221	221	7	7	7	10	10	10	27125366	27125366	27125366	6	6	6	9	9	9	26380738	26380738	26380738	6	6	6	8	8	8	25866782	25866782	25866782	8	8	8	8	8	8
150	a	sp|O43156|TTI1_HUMAN	O43156	TTI1_HUMAN	TTI1	1089	13.7	Homo sapiens OX=9606	1:Experimental evidence at protein level	TELO2-interacting protein 1 homolog	1	0.999	10	106	106	106	1	1	1	6	6	6	8892422	8892422	8892422	1	1	1	6	6	6	9141703	9141703	9141703	2	2	2	5	5	5	9717348	9717348	9717348	2	2	2	5	5	5
151	a	sp|O43169|CYB5B_HUMAN	O43169	CYB5B_HUMAN	CYB5B	150	46.7	Homo sapiens OX=9606	1:Experimental evidence at protein level	Cytochrome b5 type B	1	0.999	5	197	197	197	4	4	4	4	4	4	189756800	189756800	189756800	6	6	6	6	6	6	185403552	185403552	185403552	5	5	5	4	4	4	188077504	188077504	188077504	5	5	5	6	6	6
152	a	sp|O43172|PRP4_HUMAN	O43172	PRP4_HUMAN	PRPF4	522	63.2	Homo sapiens OX=9606	1:Experimental evidence at protein level	U4/U6 small nuclear ribonucleoprotein Prp4	1	0.999	21	686	686	686	16	16	16	20	20	20	52916552	52916552	52916552	18	18	18	18	18	18	50470488	50470488	50470488	17	17	17	18	18	18	52652448	52652448	52652448	17	17	17	18	18	18
153	a	sp|O43175|SERA_HUMAN	O43175	SERA_HUMAN	PHGDH	533	54	Homo sapiens OX=9606	1:Experimental evidence at protein level	D-3-phosphoglycerate dehydrogenase	1	0.999	23	853	765	853	21	19	21	24	23	24	304508896	304426816	304508896	26	24	26	24	23	24	310504992	310673472	310504992	22	20	22	23	22	23	309814816	308610848	309814816	25	23	25	25	24	25
154	a	sp|O43237|DC1L2_HUMAN	O43237	DC1L2_HUMAN	DYNC1LI2	492	33.9	Homo sapiens OX=9606	1:Experimental evidence at protein level	Cytoplasmic dynein 1 light intermediate chain 2	1	0.999	11	252	252	252	7	7	7	9	9	9	46271760	46271760	46271760	6	6	6	9	9	9	45417992	45417992	45417992	6	6	6	11	11	11	46373624	46373624	46373624	6	6	6	10	10	10
155	a	sp|O43252|PAPS1_HUMAN	O43252	PAPS1_HUMAN	PAPSS1	624	50.2	Homo sapiens OX=9606	1:Experimental evidence at protein level	Bifunctional 3'-phosphoadenosine 5'-phosphosulfate synthase 1	1	0.999	22	690	690	690	18	18	18	19	19	19	98902680	98902680	98902680	18	18	18	22	22	22	96165144	96165144	96165144	18	18	18	21	21	21	97081688	97081688	97081688	18	18	18	20	20	20
156	a	sp|O43264|ZW10_HUMAN	O43264	ZW10_HUMAN	ZW10	779	36.3	Homo sapiens OX=9606	1:Experimental evidence at protein level	Centromere/kinetochore protein zw10 homolog	1	0.999	21	402	402	402	8	8	8	15	15	15	24434114	24434114	24434114	11	11	11	16	16	16	22629874	22629874	22629874	11	11	11	15	15	15	23807300	23807300	23807300	9	9	9	14	14	14
157	a	sp|O43278|SPIT1_HUMAN	O43278	SPIT1_HUMAN	SPINT1	529	12.5	Homo sapiens OX=9606	1:Experimental evidence at protein level	Kunitz-type protease inhibitor 1	1	0.999	5	24	24	24	0	0	0	3	3	3	7.53495e+06	7.53495e+06	7.53495e+06	0	0	0	0	0	0	0	0	0	0	0	0	3	3	3	7177079	7177079	7177079	0	0	0	3	3	3
158	a	sp|O43290|SNUT1_HUMAN	O43290	SNUT1_HUMAN	SART1	800	43	Homo sapiens OX=9606	1:Experimental evidence at protein level	U4/U6.U5 tri-snRNP-associated protein 1	1	0.999	23	541	541	541	13	13	13	20	20	20	36792656	36792656	36792656	16	16	16	21	21	21	37299392	37299392	37299392	13	13	13	21	21	21	37016956	37016956	37016956	11	11	11	19	19	19
159	a	sp|O43318|M3K7_HUMAN	O43318	M3K7_HUMAN	MAP3K7	606	11.9	Homo sapiens OX=9606	1:Experimental evidence at protein level	Mitogen-activated protein kinase kinase kinase 7	1	0.999	5	59	59	59	2	2	2	4	4	4	6.93466e+06	6.93466e+06	6.93466e+06	1	1	1	3	3	3	7.5742e+06	7.5742e+06	7.5742e+06	2	2	2	5	5	5	7.01618e+06	7.01618e+06	7.01618e+06	2	2	2	4	4	4
160	a	sp|O43324|MCA3_HUMAN	O43324	MCA3_HUMAN	EEF1E1	174	36.2	Homo sapiens OX=9606	1:Experimental evidence at protein level	Eukaryotic translation elongation factor 1 epsilon-1	1	0.999	6	160	160	160	4	4	4	6	6	6	73704808	73704808	73704808	4	4	4	6	6	6	64594696	64594696	64594696	4	4	4	6	6	6	73043232	73043232	73043232	4	4	4	6	6	6
161	a	sp|O43347|MSI1H_HUMAN	O43347	MSI1H_HUMAN	MSI1	362	16	Homo sapiens OX=9606	1:Experimental evidence at protein level	RNA-binding protein Musashi homolog 1	1	0.999	4	67	38	38	2	1	1	2	0	0	9964586	0	0	2	2	2	3	2	2	8779795	5551686	5551686	3	3	3	3	2	2	9398171	7663901	7663901	0	0	0	3	2	2
162	a	sp|O43353|RIPK2_HUMAN	O43353	RIPK2_HUMAN	RIPK2	540	20	Homo sapiens OX=9606	1:Experimental evidence at protein level	Receptor-interacting serine/threonine-protein kinase 2	1	0.999	7	87	87	87	1	1	1	5	5	5	8961998	8961998	8961998	1	1	1	5	5	5	9029859	9029859	9029859	3	3	3	5	5	5	9392059	9392059	9392059	2	2	2	5	5	5
163	a	sp|O43390|HNRPR_HUMAN	O43390	HNRPR_HUMAN	HNRNPR	633	49.3	Homo sapiens OX=9606	1:Experimental evidence at protein level	Heterogeneous nuclear ribonucleoprotein R	1	0.999	27	1112	751	751	27	18	18	30	23	23	407899872	168647616	168647616	27	19	19	31	24	24	412962016	173403680	173403680	30	21	21	34	27	27	418120960	174830432	174830432	24	16	16	32	25	25
164	a	sp|O43395|PRPF3_HUMAN	O43395	PRPF3_HUMAN	PRPF3	683	30.5	Homo sapiens OX=9606	1:Experimental evidence at protein level	U4/U6 small nuclear ribonucleoprotein Prp3	1	0.999	12	255	255	255	5	5	5	11	11	11	23354572	23354572	23354572	6	6	6	11	11	11	21676314	21676314	21676314	8	8	8	12	12	12	22758926	22758926	22758926	6	6	6	12	12	12
165	a	sp|O43396|TXNL1_HUMAN	O43396	TXNL1_HUMAN	TXNL1	289	62.6	Homo sapiens OX=9606	1:Experimental evidence at protein level	Thioredoxin-like protein 1	1	0.999	14	569	569	569	12	12	12	17	17	17	143757376	143757376	143757376	14	14	14	18	18	18	141432400	141432400	141432400	16	16	16	18	18	18	140363648	140363648	140363648	17	17	17	18	18	18
166	a	sp|O43399|TPD54_HUMAN	O43399	TPD54_HUMAN	TPD52L2	206	63.1	Homo sapiens OX=9606	1:Experimental evidence at protein level	Tumor protein D54	1	0.999	10	487	487	487	10	10	10	14	14	14	246563712	246563712	246563712	10	10	10	14	14	14	243046992	243046992	243046992	15	15	15	14	14	14	255952688	255952688	255952688	10	10	10	14	14	14
167	a	sp|O43402|EMC8_HUMAN	O43402	EMC8_HUMAN	EMC8	210	47.6	Homo sapiens OX=9606	1:Experimental evidence at protein level	ER membrane protein complex subunit 8	1	0.999	8	162	162	162	4	4	4	8	8	8	31493446	31493446	31493446	3	3	3	7	7	7	30659738	30659738	30659738	3	3	3	7	7	7	31740886	31740886	31740886	5	5	5	6	6	6
168	a	sp|O43414|ERI3_HUMAN	O43414	ERI3_HUMAN	ERI3	337	17.8	Homo sapiens OX=9606	1:Experimental evidence at protein level	ERI1 exoribonuclease 3	1	0.999	4	53	53	53	2	2	2	3	3	3	9623113	9623113	9623113	1	1	1	3	3	3	10353572	10353572	10353572	2	2	2	3	3	3	9720271	9720271	9720271	1	1	1	3	3	3
170	a	sp|O43447|PPIH_HUMAN	O43447	PPIH_HUMAN	PPIH	177	63.8	Homo sapiens OX=9606	1:Experimental evidence at protein level	Peptidyl-prolyl cis-trans isomerase H	1	0.999	7	289	289	289	8	8	8	8	8	8	125705200	125705200	125705200	8	8	8	8	8	8	121696392	121696392	121696392	7	7	7	8	8	8	117579176	117579176	117579176	9	9	9	7	7	7
171	a	sp|O43502|RA51C_HUMAN	O43502	RA51C_HUMAN	RAD51C	376	29	Homo sapiens OX=9606	1:Experimental evidence at protein level	DNA repair protein RAD51 homolog 3	1	0.999	7	77	77	77	4	4	4	4	4	4	9173512	9173512	9173512	2	2	2	4	4	4	9418956	9418956	9418956	2	2	2	3	3	3	8909172	8909172	8909172	1	1	1	3	3	3
172	a	sp|O43504|LTOR5_HUMAN	O43504	LTOR5_HUMAN	LAMTOR5	91	85.7	Homo sapiens OX=9606	1:Experimental evidence at protein level	Ragulator complex protein LAMTOR5	1	0.999	5	129	129	129	4	4	4	5	5	5	26097268	26097268	26097268	3	3	3	4	4	4	29030962	29030962	29030962	4	4	4	5	5	5	27067050	27067050	27067050	3	3	3	5	5	5
173	a	sp|O43583|DENR_HUMAN	O43583	DENR_HUMAN	DENR	198	40.4	Homo sapiens OX=9606	1:Experimental evidence at protein level	Density-regulated protein	1	0.999	6	172	172	172	4	4	4	5	5	5	45767584	45767584	45767584	4	4	4	6	6	6	43836704	43836704	43836704	3	3	3	6	6	6	45535188	45535188	45535188	4	4	4	5	5	5
174	a	sp|O43592|XPOT_HUMAN	O43592	XPOT_HUMAN	XPOT	962	19.8	Homo sapiens OX=9606	1:Experimental evidence at protein level	Exportin-T	1	0.999	15	279	279	279	8	8	8	15	15	15	18671326	18671326	18671326	6	6	6	14	14	14	18404074	18404074	18404074	6	6	6	13	13	13	18079914	18079914	18079914	12	12	12	14	14	14
175	a	sp|O43598|DNPH1_HUMAN	O43598	DNPH1_HUMAN	DNPH1	174	58.6	Homo sapiens OX=9606	1:Experimental evidence at protein level	2'-deoxynucleoside 5'-phosphate N-hydrolase 1	1	0.999	7	192	192	192	4	4	4	8	8	8	124156248	124156248	124156248	5	5	5	9	9	9	127005712	127005712	127005712	5	5	5	8	8	8	138411584	138411584	138411584	5	5	5	8	8	8
176	a	sp|O43615|TIM44_HUMAN	O43615	TIM44_HUMAN	TIMM44	452	36.1	Homo sapiens OX=9606	1:Experimental evidence at protein level	Mitochondrial import inner membrane translocase subunit TIM44	1	0.999	12	222	222	222	9	9	9	9	9	9	36986124	36986124	36986124	4	4	4	8	8	8	36926432	36926432	36926432	4	4	4	9	9	9	35603048	35603048	35603048	6	6	6	10	10	10
177	a	sp|O43660|PLRG1_HUMAN	O43660	PLRG1_HUMAN	PLRG1	514	34.2	Homo sapiens OX=9606	1:Experimental evidence at protein level	Pleiotropic regulator 1	1	0.999	12	316	316	316	7	7	7	11	11	11	26960800	26960800	26960800	6	6	6	13	13	13	27972096	27972096	27972096	11	11	11	12	12	12	26828516	26828516	26828516	6	6	6	11	11	11
178	a	sp|O43663|PRC1_HUMAN	O43663	PRC1_HUMAN	PRC1	620	20.2	Homo sapiens OX=9606	1:Experimental evidence at protein level	Protein regulator of cytokinesis 1	1	0.999	9	97	57	57	3	2	2	6	5	5	11445369	11593460	11593460	3	2	2	6	5	5	12929955	12449931	12449931	3	2	2	5	4	4	14326854	14325840	14325840	3	2	2	4	3	3
179	a	sp|O43665|RGS10_HUMAN	O43665	RGS10_HUMAN	RGS10	181	45.9	Homo sapiens OX=9606	1:Experimental evidence at protein level	Regulator of G-protein signaling 10	1	0.999	7	81	81	81	2	2	2	4	4	4	46548560	46548560	46548560	2	2	2	4	4	4	45084596	45084596	45084596	0	0	0	5	5	5	44831448	44831448	44831448	1	1	1	4	4	4
180	a	sp|O43670|ZN207_HUMAN	O43670	ZN207_HUMAN	ZNF207	478	12.3	Homo sapiens OX=9606	1:Experimental evidence at protein level	BUB3-interacting and GLEBS motif-containing protein ZNF207	1	0.999	5	153	153	153	4	4	4	8	8	8	133085072	133085072	133085072	4	4	4	8	8	8	119984800	119984800	119984800	5	5	5	8	8	8	121038160	121038160	121038160	4	4	4	8	8	8
181	a	sp|O43678|NDUA2_HUMAN	O43678	NDUA2_HUMAN	NDUFA2	99	44.4	Homo sapiens OX=9606	1:Experimental evidence at protein level	NADH dehydrogenase [ubiquinone] 1 alpha subcomplex subunit 2	1	0.999	4	39	39	39	3	3	3	3	3	3	16885254	16885254	16885254	1	1	1	3	3	3	17881862	17881862	17881862	0	0	0	2	2	2	16937666	16937666	16937666	2	2	2	3	3	3
182	a	sp|O43681|ASNA_HUMAN	O43681	ASNA_HUMAN	ASNA1	348	65.2	Homo sapiens OX=9606	1:Experimental evidence at protein level	ATPase ASNA1	1	0.999	13	395	380	395	7	7	7	13	12	13	76292312	77214352	76292312	8	8	8	12	11	12	73705872	73763936	73705872	10	10	10	14	13	14	76107736	76074736	76107736	11	10	11	13	12	13
183	a	sp|O43684|BUB3_HUMAN	O43684	BUB3_HUMAN	BUB3	328	59.1	Homo sapiens OX=9606	1:Experimental evidence at protein level	Mitotic checkpoint protein BUB3	1	0.999	11	339	339	339	9	9	9	14	14	14	123640456	123640456	123640456	10	10	10	14	14	14	118939504	118939504	118939504	10	10	10	14	14	14	120761000	120761000	120761000	8	8	8	14	14	14
184	a	sp|O43719|HTSF1_HUMAN	O43719	HTSF1_HUMAN	HTATSF1	755	32.3	Homo sapiens OX=9606	1:Experimental evidence at protein level	HIV Tat-specific factor 1	1	0.999	16	420	420	420	11	11	11	15	15	15	27705072	27705072	27705072	9	9	9	13	13	13	27017312	27017312	27017312	12	12	12	15	15	15	27922946	27922946	27922946	9	9	9	15	15	15
185	a	sp|O43747|AP1G1_HUMAN	O43747	AP1G1_HUMAN	AP1G1	822	33.8	Homo sapiens OX=9606	1:Experimental evidence at protein level	AP-1 complex subunit gamma-1	1	0.999	19	574	573	574	15	14	15	15	15	15	35254728	35254728	35254728	16	16	16	16	16	16	36741196	36741196	36741196	12	12	12	17	17	17	35394196	35394196	35394196	17	17	17	16	16	16
186	a	sp|O43752|STX6_HUMAN	O43752	STX6_HUMAN	STX6	255	28.2	Homo sapiens OX=9606	1:Experimental evidence at protein level	Syntaxin-6	1	0.9989	5	41	26	26	1	1	1	3	2	2	5.20551e+06	4.67189e+06	4.67189e+06	0	0	0	3	2	2	4814345	4.01544e+06	4.01544e+06	2	1	1	3	3	3	4365260	3.64154e+06	3.64154e+06	2	1	1	4	3	3
187	a	sp|O43768|ENSA_HUMAN	O43768	ENSA_HUMAN	ENSA	121	38.8	Homo sapiens OX=9606	1:Experimental evidence at protein level	Alpha-endosulfine	1	0.999	5	146	106	146	4	3	4	4	3	4	49297564	46490704	49297564	3	2	3	4	3	4	49670240	50937252	49670240	2	1	2	4	3	4	50430204	48115880	50430204	4	3	4	5	4	5
188	a	sp|O43776|SYNC_HUMAN	O43776	SYNC_HUMAN	NARS1	548	48	Homo sapiens OX=9606	1:Experimental evidence at protein level	Asparagine--tRNA ligase, cytoplasmic	1	0.999	24	810	810	810	23	23	23	26	26	26	218401344	218401344	218401344	20	20	20	28	28	28	215285680	215285680	215285680	19	19	19	29	29	29	213981072	213981072	213981072	20	20	20	28	28	28
189	a	sp|O43805|SSNA1_HUMAN	O43805	SSNA1_HUMAN	SSNA1	119	20.2	Homo sapiens OX=9606	1:Experimental evidence at protein level	Sjoegren syndrome nuclear autoantigen 1	1	0.999	2	46	46	46	1	1	1	2	2	2	10272923	10272923	10272923	1	1	1	2	2	2	8609760	8609760	8609760	1	1	1	2	2	2	9701534	9701534	9701534	1	1	1	2	2	2
190	a	sp|O43809|CPSF5_HUMAN	O43809	CPSF5_HUMAN	NUDT21	227	52.4	Homo sapiens OX=9606	1:Experimental evidence at protein level	Cleavage and polyadenylation specificity factor subunit 5	1	0.999	10	344	344	344	8	8	8	9	9	9	62447520	62447520	62447520	8	8	8	9	9	9	68322408	68322408	68322408	9	9	9	9	9	9	67178200	67178200	67178200	9	9	9	9	9	9
191	a	sp|O43813|LANC1_HUMAN	O43813	LANC1_HUMAN	LANCL1	399	46.1	Homo sapiens OX=9606	1:Experimental evidence at protein level	Glutathione S-transferase LANCL1	1	0.999	12	265	265	265	7	7	7	12	12	12	47896432	47896432	47896432	6	6	6	11	11	11	45603096	45603096	45603096	8	8	8	12	12	12	45490068	45490068	45490068	7	7	7	12	12	12
192	a	sp|O43815|STRN_HUMAN	O43815	STRN_HUMAN	STRN	780	35.6	Homo sapiens OX=9606	1:Experimental evidence at protein level	Striatin	1	0.999	18	287	248	248	9	8	8	13	12	12	27107610	26906248	26906248	6	5	5	10	9	9	26226158	25959874	25959874	7	6	6	14	13	13	26237266	26277928	26277928	7	6	6	12	11	11
193	a	sp|O43818|U3IP2_HUMAN	O43818	U3IP2_HUMAN	RRP9	475	41.5	Homo sapiens OX=9606	1:Experimental evidence at protein level	U3 small nucleolar RNA-interacting protein 2	1	0.999	12	309	270	309	11	10	11	10	9	10	41176632	40021560	41176632	8	7	8	9	8	9	46838784	46333392	46838784	9	8	9	10	9	10	44231628	44003424	44231628	6	5	6	11	10	11
194	a	sp|O43823|AKAP8_HUMAN	O43823	AKAP8_HUMAN	AKAP8	692	29.2	Homo sapiens OX=9606	1:Experimental evidence at protein level	A-kinase anchor protein 8	1	0.999	9	239	239	239	3	3	3	8	8	8	14488606	14488606	14488606	5	5	5	6	6	6	15793885	15793885	15793885	7	7	7	7	7	7	17943260	17943260	17943260	6	6	6	6	6	6
195	a	sp|O43837|IDH3B_HUMAN	O43837	IDH3B_HUMAN	IDH3B	385	46	Homo sapiens OX=9606	1:Experimental evidence at protein level	Isocitrate dehydrogenase [NAD] subunit beta, mitochondrial	1	0.999	13	278	278	278	5	5	5	10	10	10	27556496	27556496	27556496	8	8	8	10	10	10	26771368	26771368	26771368	4	4	4	9	9	9	26300896	26300896	26300896	8	8	8	11	11	11
196	a	sp|O43852|CALU_HUMAN	O43852	CALU_HUMAN	CALU	315	53	Homo sapiens OX=9606	1:Experimental evidence at protein level	Calumenin	1	0.999	13	524	524	524	12	12	12	14	14	14	139421456	139421456	139421456	13	13	13	14	14	14	130272456	130272456	130272456	14	14	14	13	13	13	136562816	136562816	136562816	15	15	15	13	13	13
197	a	sp|O43865|SAHH2_HUMAN	O43865	SAHH2_HUMAN	AHCYL1	530	43	Homo sapiens OX=9606	1:Experimental evidence at protein level	S-adenosylhomocysteine hydrolase-like protein 1	1	0.999	18	409	138	337	12	4	9	14	5	12	64922808	20723472	36264868	10	4	8	14	5	12	66689308	22233654	39638660	11	4	9	14	5	12	64875988	20549192	37299052	10	3	7	13	5	11
198	a	sp|O43913|ORC5_HUMAN	O43913	ORC5_HUMAN	ORC5	435	26.2	Homo sapiens OX=9606	1:Experimental evidence at protein level	Origin recognition complex subunit 5	1	0.999	9	142	142	142	3	3	3	5	5	5	10103424	10103424	10103424	3	3	3	7	7	7	9925740	9925740	9925740	4	4	4	6	6	6	10594311	10594311	10594311	3	3	3	7	7	7
199	a	sp|O43920|NDUS5_HUMAN	O43920	NDUS5_HUMAN	NDUFS5	106	48.1	Homo sapiens OX=9606	1:Experimental evidence at protein level	NADH dehydrogenase [ubiquinone] iron-sulfur protein 5	1	0.999	5	112	112	112	3	3	3	5	5	5	13399555	13399555	13399555	2	2	2	4	4	4	13172000	13172000	13172000	2	2	2	5	5	5	12874491	12874491	12874491	2	2	2	4	4	4
200	a	sp|O43924|PDE6D_HUMAN	O43924	PDE6D_HUMAN	PDE6D	150	20.7	Homo sapiens OX=9606	1:Experimental evidence at protein level	Retinal rod rhodopsin-sensitive cGMP 3',5'-cyclic phosphodiesterase subunit delta	1	0.999	2	46	46	46	2	2	2	2	2	2	12333727	12333727	12333727	2	2	2	2	2	2	9840656	9840656	9840656	1	1	1	2	2	2	7596332	7596332	7596332	1	1	1	0	0	0
201	a	sp|O43929|ORC4_HUMAN	O43929	ORC4_HUMAN	ORC4	436	28.7	Homo sapiens OX=9606	1:Experimental evidence at protein level	Origin recognition complex subunit 4	1	0.999	9	155	155	155	3	3	3	7	7	7	36285328	36285328	36285328	2	2	2	7	7	7	35409712	35409712	35409712	3	3	3	8	8	8	37376528	37376528	37376528	5	5	5	7	7	7
202	a	sp|O60216|RAD21_HUMAN	O60216	RAD21_HUMAN	RAD21	631	39.1	Homo sapiens OX=9606	1:Experimental evidence at protein level	Double-strand-break repair protein rad21 homolog	1	0.999	16	418	418	418	11	11	11	15	15	15	63083268	63083268	63083268	13	13	13	15	15	15	60192712	60192712	60192712	11	11	11	15	15	15	62333084	62333084	62333084	13	13	13	15	15	15
203	a	sp|O60220|TIM8A_HUMAN	O60220	TIM8A_HUMAN	TIMM8A	97	79.4	Homo sapiens OX=9606	1:Experimental evidence at protein level	Mitochondrial import inner membrane translocase subunit Tim8 A	1	0.999	5	93	93	93	1	1	1	4	4	4	27539262	27539262	27539262	3	3	3	4	4	4	26915482	26915482	26915482	3	3	3	4	4	4	27633600	27633600	27633600	3	3	3	4	4	4
204	a	sp|O60232|ZNRD2_HUMAN	O60232	ZNRD2_HUMAN	ZNRD2	199	51.8	Homo sapiens OX=9606	1:Experimental evidence at protein level	Protein ZNRD2	1	0.999	5	124	124	124	3	3	3	6	6	6	48254472	48254472	48254472	3	3	3	6	6	6	42732320	42732320	42732320	4	4	4	6	6	6	41695388	41695388	41695388	3	3	3	6	6	6
205	a	sp|O60256|KPRB_HUMAN	O60256	KPRB_HUMAN	PRPSAP2	369	52	Homo sapiens OX=9606	1:Experimental evidence at protein level	Phosphoribosyl pyrophosphate synthase-associated protein 2	1	0.999	13	413	281	281	11	7	7	12	10	10	55581136	27202846	27202846	11	8	8	12	10	10	56342004	27929054	27929054	10	6	6	12	10	10	53812788	26958482	26958482	11	9	9	13	11	11
206	a	sp|O60287|NPA1P_HUMAN	O60287	NPA1P_HUMAN	URB1	2271	8.1	Homo sapiens OX=9606	1:Experimental evidence at protein level	Nucleolar pre-ribosomal-associated protein 1	1	0.999	13	61	61	61	3	3	3	7	7	7	6.94566e+06	6.94566e+06	6.94566e+06	1	1	1	6	6	6	7273012	7273012	7273012	2	2	2	8	8	8	7.283e+06	7.283e+06	7.283e+06	3	3	3	8	8	8
207	a	sp|O60306|AQR_HUMAN	O60306	AQR_HUMAN	AQR	1485	26.6	Homo sapiens OX=9606	1:Experimental evidence at protein level	RNA helicase aquarius	1	0.999	26	367	367	367	10	10	10	18	18	18	33207676	33207676	33207676	9	9	9	17	17	17	31845552	31845552	31845552	10	10	10	18	18	18	32111656	32111656	32111656	8	8	8	16	16	16
208	a	sp|O60313|OPA1_HUMAN	O60313	OPA1_HUMAN	OPA1	960	33.9	Homo sapiens OX=9606	1:Experimental evidence at protein level	Dynamin-like 120 kDa protein, mitochondrial	1	0.999	22	307	307	307	6	6	6	17	17	17	24055402	24055402	24055402	9	9	9	15	15	15	25127732	25127732	25127732	8	8	8	15	15	15	25420758	25420758	25420758	9	9	9	17	17	17
210	a	sp|O60341|KDM1A_HUMAN	O60341	KDM1A_HUMAN	KDM1A	852	42.7	Homo sapiens OX=9606	1:Experimental evidence at protein level	Lysine-specific histone demethylase 1A	1	0.999	20	518	518	518	9	9	9	16	16	16	29213268	29213268	29213268	11	11	11	17	17	17	27860752	27860752	27860752	13	13	13	17	17	17	31530402	31530402	31530402	11	11	11	17	17	17
211	a	sp|O60437|PEPL_HUMAN	O60437	PEPL_HUMAN	PPL	1756	20.6	Homo sapiens OX=9606	1:Experimental evidence at protein level	Periplakin	1	0.999	25	318	318	318	9	9	9	14	14	14	11751166	11751166	11751166	8	8	8	14	14	14	10689840	10689840	10689840	7	7	7	12	12	12	10534337	10534337	10534337	9	9	9	18	18	18
212	a	sp|O60476|MA1A2_HUMAN	O60476	MA1A2_HUMAN	MAN1A2	641	9	Homo sapiens OX=9606	1:Experimental evidence at protein level	Mannosyl-oligosaccharide 1,2-alpha-mannosidase IB	1	0.9989	4	23	23	23	1	1	1	2	2	2	3.57942e+06	3.57942e+06	3.57942e+06	1	1	1	2	2	2	2.90863e+06	2.90863e+06	2.90863e+06	0	0	0	2	2	2	3.82154e+06	3.82154e+06	3.82154e+06	1	1	1	2	2	2
213	a	sp|O60488|ACSL4_HUMAN	O60488	ACSL4_HUMAN	ACSL4	711	43.6	Homo sapiens OX=9606	1:Experimental evidence at protein level	Long-chain-fatty-acid--CoA ligase 4	1	0.999	19	484	437	484	12	11	12	14	12	14	37188280	34683536	37188280	14	13	14	12	10	12	36632816	34453752	36632816	15	14	15	15	13	15	40266036	37590068	40266036	14	13	14	14	12	14
214	a	sp|O60493|SNX3_HUMAN	O60493	SNX3_HUMAN	SNX3	162	42	Homo sapiens OX=9606	1:Experimental evidence at protein level	Sorting nexin-3	1	0.999	7	235	197	235	6	5	6	6	5	6	64198484	58105816	64198484	6	5	6	6	5	6	69539240	64336648	69539240	4	3	4	6	5	6	64527908	57656220	64527908	6	5	6	6	5	6
215	a	sp|O60499|STX10_HUMAN	O60499	STX10_HUMAN	STX10	249	39.4	Homo sapiens OX=9606	1:Experimental evidence at protein level	Syntaxin-10	1	0.999	7	119	104	119	1	1	1	5	4	5	10863320	10758438	10863320	3	3	3	6	5	6	11239101	11112809	11239101	4	3	4	5	5	5	10811319	10724874	10811319	4	3	4	6	5	6
216	a	sp|O60502|OGA_HUMAN	O60502	OGA_HUMAN	OGA	916	53.6	Homo sapiens OX=9606	1:Experimental evidence at protein level	Protein O-GlcNAcase	1	0.999	29	764	764	764	22	22	22	27	27	27	91666944	91666944	91666944	24	24	24	27	27	27	91819024	91819024	91819024	18	18	18	27	27	27	95860832	95860832	95860832	21	21	21	27	27	27
217	a	sp|O60504|VINEX_HUMAN	O60504	VINEX_HUMAN	SORBS3	671	12.1	Homo sapiens OX=9606	1:Experimental evidence at protein level	Vinexin	1	0.999	4	78	78	78	2	2	2	2	2	2	22591762	22591762	22591762	2	2	2	2	2	2	26007376	26007376	26007376	2	2	2	2	2	2	24617232	24617232	24617232	1	1	1	3	3	3
218	a	sp|O60506|HNRPQ_HUMAN	O60506	HNRPQ_HUMAN	SYNCRIP	623	48.8	Homo sapiens OX=9606	1:Experimental evidence at protein level	Heterogeneous nuclear ribonucleoprotein Q	1	0.999	25	1197	836	1197	27	18	27	38	31	38	465832736	462309600	465832736	26	18	26	38	31	38	458657312	457405696	458657312	30	21	30	37	30	37	460945376	454838464	460945376	26	18	26	38	31	38
219	a	sp|O60508|PRP17_HUMAN	O60508	PRP17_HUMAN	CDC40	579	35.4	Homo sapiens OX=9606	1:Experimental evidence at protein level	Pre-mRNA-processing factor 17	1	0.999	14	295	295	295	9	9	9	12	12	12	44132220	44132220	44132220	6	6	6	12	12	12	52332164	52332164	52332164	9	9	9	13	13	13	52532556	52532556	52532556	7	7	7	11	11	11
220	a	sp|O60524|NEMF_HUMAN	O60524	NEMF_HUMAN	NEMF	1076	9	Homo sapiens OX=9606	1:Experimental evidence at protein level	Nuclear export mediator factor NEMF	1	0.999	7	81	81	81	2	2	2	3	3	3	19277520	19277520	19277520	2	2	2	4	4	4	23703324	23703324	23703324	1	1	1	4	4	4	22523540	22523540	22523540	2	2	2	4	4	4
221	a	sp|O60563|CCNT1_HUMAN	O60563	CCNT1_HUMAN	CCNT1	726	15.8	Homo sapiens OX=9606	1:Experimental evidence at protein level	Cyclin-T1	1	0.999	6	178	178	178	4	4	4	6	6	6	22506474	22506474	22506474	5	5	5	6	6	6	22965104	22965104	22965104	5	5	5	6	6	6	22162588	22162588	22162588	4	4	4	5	5	5
222	a	sp|O60566|BUB1B_HUMAN	O60566	BUB1B_HUMAN	BUB1B	1050	13.8	Homo sapiens OX=9606	1:Experimental evidence at protein level	Mitotic checkpoint serine/threonine-protein kinase BUB1 beta	1	0.999	12	105	103	103	2	2	2	8	8	8	12107177	12107177	12107177	3	3	3	6	6	6	10977052	10977052	10977052	4	4	4	7	7	7	11232854	11232854	11232854	0	0	0	7	7	7
223	a	sp|O60568|PLOD3_HUMAN	O60568	PLOD3_HUMAN	PLOD3	738	27.6	Homo sapiens OX=9606	1:Experimental evidence at protein level	Multifunctional procollagen lysine hydroxylase and glycosyltransferase LH3	1	0.999	14	246	246	246	4	4	4	10	10	10	17008366	17008366	17008366	5	5	5	9	9	9	15360912	15360912	15360912	6	6	6	8	8	8	15064159	15064159	15064159	6	6	6	9	9	9
224	a	sp|O60573|IF4E2_HUMAN	O60573	IF4E2_HUMAN	EIF4E2	245	24.9	Homo sapiens OX=9606	1:Experimental evidence at protein level	Eukaryotic translation initiation factor 4E type 2	1	0.999	4	48	48	48	1	1	1	2	2	2	19328502	19328502	19328502	2	2	2	2	2	2	20359410	20359410	20359410	2	2	2	2	2	2	20640434	20640434	20640434	1	1	1	2	2	2
225	a	sp|O60610|DIAP1_HUMAN	O60610	DIAP1_HUMAN	DIAPH1	1272	39.7	Homo sapiens OX=9606	1:Experimental evidence at protein level	Protein diaphanous homolog 1	1	0.999	39	1075	1075	1075	26	26	26	35	35	35	425425376	425425376	425425376	26	26	26	38	38	38	410918336	410918336	410918336	24	24	24	37	37	37	419415648	419415648	419415648	24	24	24	38	38	38
226	a	sp|O60613|SEP15_HUMAN	O60613	SEP15_HUMAN	SELENOF	165	30.3	Homo sapiens OX=9606	1:Experimental evidence at protein level	Selenoprotein F	1	0.999	4	101	101	101	2	2	2	3	3	3	19339550	19339550	19339550	3	3	3	3	3	3	19661492	19661492	19661492	3	3	3	3	3	3	19628604	19628604	19628604	2	2	2	4	4	4
227	a	sp|O60645|EXOC3_HUMAN	O60645	EXOC3_HUMAN	EXOC3	745	11.1	Homo sapiens OX=9606	1:Experimental evidence at protein level	Exocyst complex component 3	1	0.999	6	24	24	24	0	0	0	2	2	2	4.68497e+06	4.68497e+06	4.68497e+06	1	1	1	2	2	2	5613696	5613696	5613696	1	1	1	2	2	2	4.28296e+06	4.28296e+06	4.28296e+06	1	1	1	2	2	2
228	a	sp|O60664|PLIN3_HUMAN	O60664	PLIN3_HUMAN	PLIN3	434	65	Homo sapiens OX=9606	1:Experimental evidence at protein level	Perilipin-3	1	0.999	18	857	857	857	18	18	18	28	28	28	257579472	257579472	257579472	22	22	22	28	28	28	255482416	255482416	255482416	26	26	26	25	25	25	254443936	254443936	254443936	24	24	24	27	27	27
229	a	sp|O60678|ANM3_HUMAN	O60678	ANM3_HUMAN	PRMT3	531	32.6	Homo sapiens OX=9606	1:Experimental evidence at protein level	Protein arginine N-methyltransferase 3	1	0.999	11	68	68	68	2	2	2	7	7	7	11668081	11668081	11668081	1	1	1	7	7	7	11388926	11388926	11388926	2	2	2	7	7	7	13353549	13353549	13353549	1	1	1	5	5	5
230	a	sp|O60684|IMA7_HUMAN	O60684	IMA7_HUMAN	KPNA6	536	37.7	Homo sapiens OX=9606	1:Experimental evidence at protein level	Importin subunit alpha-7	1	0.999	17	503	203	503	14	4	14	17	5	17	78152000	58755140	78152000	12	7	12	17	7	17	77197504	58024152	77197504	12	5	12	17	7	17	81622376	61311616	81622376	13	6	13	18	7	18
231	a	sp|O60701|UGDH_HUMAN	O60701	UGDH_HUMAN	UGDH	494	67.6	Homo sapiens OX=9606	1:Experimental evidence at protein level	UDP-glucose 6-dehydrogenase	1	0.999	25	811	811	811	21	21	21	23	23	23	97879104	97879104	97879104	19	19	19	24	24	24	96813664	96813664	96813664	22	22	22	24	24	24	101354064	101354064	101354064	18	18	18	24	24	24
232	a	sp|O60749|SNX2_HUMAN	O60749	SNX2_HUMAN	SNX2	519	31.2	Homo sapiens OX=9606	1:Experimental evidence at protein level	Sorting nexin-2	1	0.999	14	391	355	391	10	9	10	13	11	13	47851788	47362444	47851788	11	10	11	13	11	13	49716172	48904068	49716172	11	10	11	14	12	14	50939000	50547792	50939000	11	10	11	13	11	13
233	a	sp|O60762|DPM1_HUMAN	O60762	DPM1_HUMAN	DPM1	260	24.2	Homo sapiens OX=9606	1:Experimental evidence at protein level	Dolichol-phosphate mannosyltransferase subunit 1	1	0.999	5	92	92	92	2	2	2	4	4	4	13132702	13132702	13132702	2	2	2	4	4	4	14539100	14539100	14539100	2	2	2	4	4	4	14280218	14280218	14280218	2	2	2	3	3	3
234	a	sp|O60763|USO1_HUMAN	O60763	USO1_HUMAN	USO1	962	36.3	Homo sapiens OX=9606	1:Experimental evidence at protein level	General vesicular transport factor p115	1	0.999	25	834	834	834	20	20	20	21	21	21	68744504	68744504	68744504	19	19	19	22	22	22	70150792	70150792	70150792	23	23	23	23	23	23	69270240	69270240	69270240	25	25	25	25	25	25
235	a	sp|O60784|TOM1_HUMAN	O60784	TOM1_HUMAN	TOM1	492	34.6	Homo sapiens OX=9606	1:Experimental evidence at protein level	Target of Myb protein 1	1	0.999	10	154	154	154	4	4	4	5	5	5	10090295	10090295	10090295	3	3	3	5	5	5	8652358	8652358	8652358	5	5	5	5	5	5	9566918	9566918	9566918	5	5	5	6	6	6
236	a	sp|O60826|CCD22_HUMAN	O60826	CCD22_HUMAN	CCDC22	627	19.1	Homo sapiens OX=9606	1:Experimental evidence at protein level	Coiled-coil domain-containing protein 22	1	0.999	8	67	67	67	0	0	0	5	5	5	9298779	9298779	9298779	1	1	1	5	5	5	7457173	7457173	7457173	1	1	1	6	6	6	7.15459e+06	7.15459e+06	7.15459e+06	2	2	2	6	6	6
237	a	sp|O60828|PQBP1_HUMAN	O60828	PQBP1_HUMAN	PQBP1	265	29.4	Homo sapiens OX=9606	1:Experimental evidence at protein level	Polyglutamine-binding protein 1	1	0.999	4	174	174	174	4	4	4	4	4	4	33790332	33790332	33790332	4	4	4	4	4	4	33711960	33711960	33711960	4	4	4	4	4	4	34087332	34087332	34087332	4	4	4	4	4	4
238	a	sp|O60832|DKC1_HUMAN	O60832	DKC1_HUMAN	DKC1	514	36.2	Homo sapiens OX=9606	1:Experimental evidence at protein level	H/ACA ribonucleoprotein complex subunit DKC1	1	0.999	13	417	417	417	10	10	10	14	14	14	88195464	88195464	88195464	11	11	11	12	12	12	90681184	90681184	90681184	11	11	11	13	13	13	94129160	94129160	94129160	11	11	11	13	13	13
239	a	sp|O60841|IF2P_HUMAN	O60841	IF2P_HUMAN	EIF5B	1220	35.5	Homo sapiens OX=9606	1:Experimental evidence at protein level	Eukaryotic translation initiation factor 5B	1	0.999	35	1007	1007	1007	27	27	27	37	37	37	125077376	125077376	125077376	22	22	22	37	37	37	123849120	123849120	123849120	24	24	24	39	39	39	123908544	123908544	123908544	22	22	22	38	38	38
240	a	sp|O60869|EDF1_HUMAN	O60869	EDF1_HUMAN	EDF1	148	25	Homo sapiens OX=9606	1:Experimental evidence at protein level	Endothelial differentiation-related factor 1	1	0.999	3	112	112	112	2	2	2	3	3	3	99711176	99711176	99711176	3	3	3	3	3	3	98808752	98808752	98808752	3	3	3	3	3	3	113836216	113836216	113836216	3	3	3	3	3	3
241	a	sp|O60870|KIN17_HUMAN	O60870	KIN17_HUMAN	KIN	393	9.2	Homo sapiens OX=9606	1:Experimental evidence at protein level	DNA/RNA-binding protein KIN17	1	0.999	3	9	9	9	1	1	1	2	2	2	5.77258e+06	5.77258e+06	5.77258e+06	0	0	0	2	2	2	6.41507e+06	6.41507e+06	6.41507e+06	1	1	1	2	2	2	5939372	5939372	5939372	0	0	0	2	2	2
242	a	sp|O60884|DNJA2_HUMAN	O60884	DNJA2_HUMAN	DNAJA2	412	39.1	Homo sapiens OX=9606	1:Experimental evidence at protein level	DnaJ homolog subfamily A member 2	1	0.999	10	294	294	294	10	10	10	11	11	11	136258176	136258176	136258176	7	7	7	10	10	10	135202944	135202944	135202944	8	8	8	11	11	11	127714960	127714960	127714960	6	6	6	10	10	10
243	a	sp|O60888|CUTA_HUMAN	O60888	CUTA_HUMAN	CUTA	179	41.3	Homo sapiens OX=9606	1:Experimental evidence at protein level	Protein CutA	1	0.999	6	125	125	125	2	2	2	5	5	5	78049480	78049480	78049480	3	3	3	6	6	6	78625096	78625096	78625096	3	3	3	5	5	5	82453784	82453784	82453784	3	3	3	6	6	6
244	a	sp|O60925|PFD1_HUMAN	O60925	PFD1_HUMAN	PFDN1	122	42.6	Homo sapiens OX=9606	1:Experimental evidence at protein level	Prefoldin subunit 1	1	0.999	5	155	151	155	4	4	4	5	4	5	87414912	85633528	87414912	3	3	3	5	4	5	89344040	91621592	89344040	4	4	4	5	4	5	82747768	83670120	82747768	4	4	4	5	4	5
245	a	sp|O60936|NOL3_HUMAN	O60936	NOL3_HUMAN	NOL3	208	22.1	Homo sapiens OX=9606	1:Experimental evidence at protein level	Nucleolar protein 3	1	0.999	3	23	23	23	0	0	0	0	0	0	0	0	0	0	0	0	2	2	2	6.32793e+06	6.32793e+06	6.32793e+06	0	0	0	2	2	2	10012502	10012502	10012502	0	0	0	2	2	2
246	a	sp|O60942|MCE1_HUMAN	O60942	MCE1_HUMAN	RNGTT	597	40.9	Homo sapiens OX=9606	1:Experimental evidence at protein level	mRNA-capping enzyme	1	0.999	17	307	307	307	6	6	6	12	12	12	12180297	12180297	12180297	7	7	7	12	12	12	13000946	13000946	13000946	8	8	8	12	12	12	11975764	11975764	11975764	10	10	10	12	12	12
247	a	sp|O75083|WDR1_HUMAN	O75083	WDR1_HUMAN	WDR1	606	57.4	Homo sapiens OX=9606	1:Experimental evidence at protein level	WD repeat-containing protein 1	1	0.999	22	900	900	900	22	22	22	27	27	27	319199264	319199264	319199264	20	20	20	24	24	24	309832352	309832352	309832352	22	22	22	25	25	25	307731168	307731168	307731168	23	23	23	27	27	27
248	a	sp|O75116|ROCK2_HUMAN	O75116	ROCK2_HUMAN	ROCK2	1388	30.8	Homo sapiens OX=9606	1:Experimental evidence at protein level	Rho-associated protein kinase 2	1	0.999	33	493	372	493	15	11	15	25	20	25	32129932	28467318	32129932	13	8	13	24	19	24	30275418	27154322	30275418	10	7	10	26	21	26	30192324	26905434	30192324	11	8	11	23	19	23
249	a	sp|O75146|HIP1R_HUMAN	O75146	HIP1R_HUMAN	HIP1R	1068	20.9	Homo sapiens OX=9606	1:Experimental evidence at protein level	Huntingtin-interacting protein 1-related protein	1	0.999	15	170	170	170	4	4	4	9	9	9	20258606	20258606	20258606	4	4	4	10	10	10	20459998	20459998	20459998	5	5	5	9	9	9	19268908	19268908	19268908	3	3	3	10	10	10
250	a	sp|O75150|BRE1B_HUMAN	O75150	BRE1B_HUMAN	RNF40	1001	29.1	Homo sapiens OX=9606	1:Experimental evidence at protein level	E3 ubiquitin-protein ligase BRE1B	1	0.999	23	441	423	441	9	8	9	15	14	15	24225752	24018226	24225752	10	9	10	18	17	18	23557238	23901964	23557238	12	12	12	20	19	20	24459274	24466500	24459274	13	13	13	19	18	19
251	a	sp|O75153|CLU_HUMAN	O75153	CLU_HUMAN	CLUH	1309	44.8	Homo sapiens OX=9606	1:Experimental evidence at protein level	Clustered mitochondria protein homolog	1	0.999	37	942	942	942	28	28	28	37	37	37	88722080	88722080	88722080	23	23	23	37	37	37	89728136	89728136	89728136	19	19	19	35	35	35	89831512	89831512	89831512	23	23	23	36	36	36
252	a	sp|O75170|PP6R2_HUMAN	O75170	PP6R2_HUMAN	PPP6R2	966	16.5	Homo sapiens OX=9606	1:Experimental evidence at protein level	Serine/threonine-protein phosphatase 6 regulatory subunit 2	1	0.999	10	73	34	34	1	0	0	6	5	5	6728945	6124116	6124116	1	0	0	8	6	6	7.50126e+06	7.07168e+06	7.07168e+06	2	1	1	6	4	4	6.7858e+06	6.62294e+06	6.62294e+06	1	0	0	6	5	5
253	a	sp|O75175|CNOT3_HUMAN	O75175	CNOT3_HUMAN	CNOT3	753	27.9	Homo sapiens OX=9606	1:Experimental evidence at protein level	CCR4-NOT transcription complex subunit 3	1	0.999	12	171	171	171	4	4	4	8	8	8	15484642	15484642	15484642	3	3	3	8	8	8	16924486	16924486	16924486	3	3	3	8	8	8	16207235	16207235	16207235	3	3	3	7	7	7
254	a	sp|O75179|ANR17_HUMAN	O75179	ANR17_HUMAN	ANKRD17	2603	22.6	Homo sapiens OX=9606	1:Experimental evidence at protein level	Ankyrin repeat domain-containing protein 17	1	0.999	34	571	314	314	14	8	8	24	12	12	14759699	12145071	12145071	16	9	9	22	9	9	15945888	13720425	13720425	16	8	8	20	9	9	16373182	13796858	13796858	13	8	8	23	12	12
255	a	sp|O75223|GGCT_HUMAN	O75223	GGCT_HUMAN	GGCT	188	64.4	Homo sapiens OX=9606	1:Experimental evidence at protein level	Gamma-glutamylcyclotransferase	1	0.999	8	251	251	251	6	6	6	8	8	8	56774460	56774460	56774460	5	5	5	8	8	8	53158508	53158508	53158508	7	7	7	6	6	6	56704976	56704976	56704976	6	6	6	7	7	7
256	a	sp|O75306|NDUS2_HUMAN	O75306	NDUS2_HUMAN	NDUFS2	463	25.3	Homo sapiens OX=9606	1:Experimental evidence at protein level	NADH dehydrogenase [ubiquinone] iron-sulfur protein 2, mitochondrial	1	0.999	8	90	90	90	1	1	1	5	5	5	362367328	362367328	362367328	3	3	3	6	6	6	423195296	423195296	423195296	1	1	1	6	6	6	350401600	350401600	350401600	2	2	2	7	7	7
257	a	sp|O75312|ZPR1_HUMAN	O75312	ZPR1_HUMAN	ZPR1	459	42.9	Homo sapiens OX=9606	1:Experimental evidence at protein level	Zinc finger protein ZPR1	1	0.999	14	303	276	276	6	5	5	9	8	8	35425004	35922812	35922812	6	5	5	9	8	8	35544652	34998908	34998908	5	4	4	10	9	9	37279912	37684448	37684448	5	4	4	9	8	8
258	a	sp|O75330|HMMR_HUMAN	O75330	HMMR_HUMAN	HMMR	724	7	Homo sapiens OX=9606	1:Experimental evidence at protein level	Hyaluronan mediated motility receptor	1	0.999	4	30	30	30	2	2	2	2	2	2	13540471	13540471	13540471	0	0	0	0	0	0	0	0	0	0	0	0	3	3	3	11365104	11365104	11365104	2	2	2	3	3	3
259	a	sp|O75340|PDCD6_HUMAN	O75340	PDCD6_HUMAN	PDCD6	191	53.4	Homo sapiens OX=9606	1:Experimental evidence at protein level	Programmed cell death protein 6	1	0.999	6	138	138	138	2	2	2	5	5	5	57604992	57604992	57604992	3	3	3	5	5	5	59254020	59254020	59254020	3	3	3	5	5	5	56914132	56914132	56914132	3	3	3	4	4	4
260	a	sp|O75347|TBCA_HUMAN	O75347	TBCA_HUMAN	TBCA	108	46.3	Homo sapiens OX=9606	1:Experimental evidence at protein level	Tubulin-specific chaperone A	1	0.999	6	178	178	178	5	5	5	6	6	6	203598000	203598000	203598000	4	4	4	6	6	6	203986688	203986688	203986688	4	4	4	6	6	6	207292528	207292528	207292528	4	4	4	6	6	6
261	a	sp|O75351|VPS4B_HUMAN	O75351	VPS4B_HUMAN	VPS4B	444	46.2	Homo sapiens OX=9606	1:Experimental evidence at protein level	Vacuolar protein sorting-associated protein 4B	1	0.999	17	501	416	501	13	11	13	17	15	17	75905656	59274336	75905656	12	11	12	17	15	17	78192376	60390480	78192376	13	11	13	17	15	17	72787776	55156120	72787776	10	8	10	16	14	16
262	a	sp|O75367|H2AY_HUMAN	O75367	H2AY_HUMAN	H2AFY	372	42.7	Homo sapiens OX=9606	1:Experimental evidence at protein level	Core histone macro-H2A.1	1	0.999	13	401	324	401	13	11	13	16	13	16	139309664	139102608	139309664	9	7	9	16	13	16	138067408	138111216	138067408	11	9	11	15	12	15	140976656	139639024	140976656	10	8	10	17	14	17
263	a	sp|O75368|SH3L1_HUMAN	O75368	SH3L1_HUMAN	SH3BGRL	114	70.2	Homo sapiens OX=9606	1:Experimental evidence at protein level	SH3 domain-binding glutamic acid-rich-like protein	1	0.999	5	218	218	218	6	6	6	6	6	6	34608196	34608196	34608196	6	6	6	6	6	6	36188412	36188412	36188412	7	7	7	6	6	6	33965176	33965176	33965176	6	6	6	6	6	6
264	a	sp|O75369|FLNB_HUMAN	O75369	FLNB_HUMAN	FLNB	2602	69.4	Homo sapiens OX=9606	1:Experimental evidence at protein level	Filamin-B	1	0.999	109	3702	3446	3702	93	87	93	126	119	126	151883760	130287128	151883760	90	82	90	124	116	124	151455040	130000712	151455040	84	80	84	122	114	122	153078128	131410936	153078128	94	88	94	121	113	121
265	a	sp|O75380|NDUS6_HUMAN	O75380	NDUS6_HUMAN	NDUFS6	124	33.1	Homo sapiens OX=9606	1:Experimental evidence at protein level	NADH dehydrogenase [ubiquinone] iron-sulfur protein 6, mitochondrial	1	0.999	3	70	70	70	1	1	1	2	2	2	12297043	12297043	12297043	2	2	2	2	2	2	12298708	12298708	12298708	2	2	2	2	2	2	10368104	10368104	10368104	2	2	2	2	2	2
266	a	sp|O75381|PEX14_HUMAN	O75381	PEX14_HUMAN	PEX14	377	30.8	Homo sapiens OX=9606	1:Experimental evidence at protein level	Peroxisomal membrane protein PEX14	1	0.999	6	60	60	60	1	1	1	3	3	3	12202512	12202512	12202512	2	2	2	3	3	3	11965637	11965637	11965637	1	1	1	4	4	4	12369717	12369717	12369717	1	1	1	4	4	4
267	a	sp|O75390|CISY_HUMAN	O75390	CISY_HUMAN	CS	466	42.1	Homo sapiens OX=9606	1:Experimental evidence at protein level	Citrate synthase, mitochondrial	1	0.999	14	392	372	392	10	10	10	13	13	13	115804080	115804080	115804080	12	12	12	13	13	13	107324504	107324504	107324504	12	12	12	14	13	14	108912248	109735584	108912248	11	11	11	15	14	15
268	a	sp|O75391|SPAG7_HUMAN	O75391	SPAG7_HUMAN	SPAG7	227	36.6	Homo sapiens OX=9606	1:Experimental evidence at protein level	Sperm-associated antigen 7	1	0.999	5	120	120	120	2	2	2	4	4	4	421274048	421274048	421274048	3	3	3	3	3	3	364137888	364137888	364137888	3	3	3	3	3	3	368748800	368748800	368748800	4	4	4	3	3	3
269	a	sp|O75396|SC22B_HUMAN	O75396	SC22B_HUMAN	SEC22B	215	34	Homo sapiens OX=9606	1:Experimental evidence at protein level	Vesicle-trafficking protein SEC22b	1	0.999	6	119	119	119	3	3	3	7	7	7	17732956	17732956	17732956	2	2	2	7	7	7	17401502	17401502	17401502	4	4	4	7	7	7	17615436	17615436	17615436	2	2	2	6	6	6
270	a	sp|O75410|TACC1_HUMAN	O75410	TACC1_HUMAN	TACC1	805	20.6	Homo sapiens OX=9606	1:Experimental evidence at protein level	Transforming acidic coiled-coil-containing protein 1	1	0.999	10	142	142	142	2	2	2	5	5	5	11964768	11964768	11964768	3	3	3	6	6	6	12284441	12284441	12284441	3	3	3	6	6	6	13285721	13285721	13285721	3	3	3	7	7	7
271	a	sp|O75431|MTX2_HUMAN	O75431	MTX2_HUMAN	MTX2	263	44.9	Homo sapiens OX=9606	1:Experimental evidence at protein level	Metaxin-2	1	0.999	7	180	180	180	5	5	5	6	6	6	34831480	34831480	34831480	4	4	4	6	6	6	35665624	35665624	35665624	5	5	5	6	6	6	32710172	32710172	32710172	4	4	4	6	6	6
272	a	sp|O75436|VP26A_HUMAN	O75436	VP26A_HUMAN	VPS26A	327	51.4	Homo sapiens OX=9606	1:Experimental evidence at protein level	Vacuolar protein sorting-associated protein 26A	1	0.999	12	412	412	412	10	10	10	13	13	13	58028000	58028000	58028000	11	11	11	13	13	13	55705708	55705708	55705708	10	10	10	13	13	13	54831300	54831300	54831300	8	8	8	12	12	12
273	a	sp|O75439|MPPB_HUMAN	O75439	MPPB_HUMAN	PMPCB	489	32.1	Homo sapiens OX=9606	1:Experimental evidence at protein level	Mitochondrial-processing peptidase subunit beta	1	0.999	11	264	264	264	9	9	9	9	9	9	28643972	28643972	28643972	7	7	7	9	9	9	29027810	29027810	29027810	6	6	6	11	11	11	26998288	26998288	26998288	6	6	6	9	9	9
274	a	sp|O75446|SAP30_HUMAN	O75446	SAP30_HUMAN	SAP30	220	10.5	Homo sapiens OX=9606	1:Experimental evidence at protein level	Histone deacetylase complex subunit SAP30	1	0.999	2	55	55	55	1	1	1	0	0	0	0	0	0	1	1	1	0	0	0	0	0	0	2	2	2	0	0	0	0	0	0	2	2	2	0	0	0
275	a	sp|O75448|MED24_HUMAN	O75448	MED24_HUMAN	MED24	989	6.7	Homo sapiens OX=9606	1:Experimental evidence at protein level	Mediator of RNA polymerase II transcription subunit 24	1	0.999	5	58	58	58	1	1	1	3	3	3	4.66308e+06	4.66308e+06	4.66308e+06	2	2	2	3	3	3	4946418	4946418	4946418	2	2	2	2	2	2	4340142	4340142	4340142	3	3	3	3	3	3
276	a	sp|O75449|KTNA1_HUMAN	O75449	KTNA1_HUMAN	KATNA1	491	18.5	Homo sapiens OX=9606	1:Experimental evidence at protein level	Katanin p60 ATPase-containing subunit A1	1	0.999	6	42	32	42	0	0	0	2	0	2	5.4577e+06	0	5.4577e+06	2	2	2	2	0	2	4.85376e+06	0	4.85376e+06	1	1	1	4	2	4	4393366	3.52343e+06	4393366	1	1	1	4	2	4
277	a	sp|O75477|ERLN1_HUMAN	O75477	ERLN1_HUMAN	ERLIN1	348	25.9	Homo sapiens OX=9606	1:Experimental evidence at protein level	Erlin-1	1	0.999	7	127	85	85	4	3	3	6	5	5	24617740	23341128	23341128	2	1	1	7	5	5	31865284	30430796	30430796	3	2	2	7	5	5	31562092	30270492	30270492	3	2	2	7	5	5
278	a	sp|O75489|NDUS3_HUMAN	O75489	NDUS3_HUMAN	NDUFS3	264	35.2	Homo sapiens OX=9606	1:Experimental evidence at protein level	NADH dehydrogenase [ubiquinone] iron-sulfur protein 3, mitochondrial	1	0.999	8	169	169	169	4	4	4	7	7	7	19683352	19683352	19683352	3	3	3	7	7	7	19343728	19343728	19343728	2	2	2	7	7	7	19631266	19631266	19631266	5	5	5	8	8	8
279	a	sp|O75496|GEMI_HUMAN	O75496	GEMI_HUMAN	GMNN	209	37.8	Homo sapiens OX=9606	1:Experimental evidence at protein level	Geminin	1	0.999	5	88	88	88	1	1	1	4	4	4	14391077	14391077	14391077	1	1	1	4	4	4	16914954	16914954	16914954	2	2	2	3	3	3	15605735	15605735	15605735	2	2	2	3	3	3
280	a	sp|O75521|ECI2_HUMAN	O75521	ECI2_HUMAN	ECI2	394	35.8	Homo sapiens OX=9606	1:Experimental evidence at protein level	Enoyl-CoA delta isomerase 2, mitochondrial	1	0.999	10	182	182	182	5	5	5	3	3	3	16741126	16741126	16741126	2	2	2	7	7	7	19111162	19111162	19111162	3	3	3	5	5	5	18207664	18207664	18207664	3	3	3	5	5	5
281	a	sp|O75530|EED_HUMAN	O75530	EED_HUMAN	EED	441	24.5	Homo sapiens OX=9606	1:Experimental evidence at protein level	Polycomb protein EED	1	0.999	9	80	80	80	3	3	3	7	7	7	9180172	9180172	9180172	2	2	2	7	7	7	9640039	9640039	9640039	3	3	3	8	8	8	9273634	9273634	9273634	1	1	1	8	8	8
282	a	sp|O75531|BAF_HUMAN	O75531	BAF_HUMAN	BANF1	89	58.4	Homo sapiens OX=9606	1:Experimental evidence at protein level	Barrier-to-autointegration factor	1	0.999	5	247	247	247	10	10	10	7	7	7	139917872	139917872	139917872	7	7	7	7	7	7	139459072	139459072	139459072	5	5	5	7	7	7	136178448	136178448	136178448	7	7	7	6	6	6
283	a	sp|O75534|CSDE1_HUMAN	O75534	CSDE1_HUMAN	CSDE1	798	52.6	Homo sapiens OX=9606	1:Experimental evidence at protein level	Cold shock domain-containing protein E1	1	0.999	37	1186	1186	1186	28	28	28	34	34	34	161560320	161560320	161560320	29	29	29	35	35	35	155769136	155769136	155769136	29	29	29	34	34	34	161288160	161288160	161288160	30	30	30	35	35	35
284	a	sp|O75554|WBP4_HUMAN	O75554	WBP4_HUMAN	WBP4	376	16	Homo sapiens OX=9606	1:Experimental evidence at protein level	WW domain-binding protein 4	1	0.999	4	72	72	72	2	2	2	2	2	2	60785424	60785424	60785424	2	2	2	2	2	2	57915064	57915064	57915064	2	2	2	2	2	2	54850912	54850912	54850912	2	2	2	2	2	2
285	a	sp|O75569|PRKRA_HUMAN	O75569	PRKRA_HUMAN	PRKRA	313	38	Homo sapiens OX=9606	1:Experimental evidence at protein level	Interferon-inducible double-stranded RNA-dependent protein kinase activator A	1	0.999	8	179	179	179	5	5	5	8	8	8	23955550	23955550	23955550	5	5	5	8	8	8	24089516	24089516	24089516	5	5	5	7	7	7	23802434	23802434	23802434	5	5	5	7	7	7
286	a	sp|O75586|MED6_HUMAN	O75586	MED6_HUMAN	MED6	246	18.7	Homo sapiens OX=9606	1:Experimental evidence at protein level	Mediator of RNA polymerase II transcription subunit 6	1	0.999	3	30	30	30	1	1	1	0	0	0	0	0	0	1	1	1	0	0	0	0	0	0	0	0	0	0	0	0	0	0	0	2	2	2	0	0	0
287	a	sp|O75600|KBL_HUMAN	O75600	KBL_HUMAN	GCAT	419	15	Homo sapiens OX=9606	1:Experimental evidence at protein level	2-amino-3-ketobutyrate coenzyme A ligase, mitochondrial	1	0.9979	3	16	16	16	0	0	0	0	0	0	0	0	0	0	0	0	0	0	0	0	0	0	0	0	0	0	0	0	0	0	0	0	0	0	0	0	0
288	a	sp|O75607|NPM3_HUMAN	O75607	NPM3_HUMAN	NPM3	178	60.1	Homo sapiens OX=9606	1:Experimental evidence at protein level	Nucleoplasmin-3	1	0.999	7	384	384	384	8	8	8	10	10	10	237853200	237853200	237853200	8	8	8	9	9	9	252718672	252718672	252718672	12	12	12	10	10	10	260720432	260720432	260720432	11	11	11	10	10	10
289	a	sp|O75608|LYPA1_HUMAN	O75608	LYPA1_HUMAN	LYPLA1	230	57	Homo sapiens OX=9606	1:Experimental evidence at protein level	Acyl-protein thioesterase 1	1	0.999	7	189	189	189	4	4	4	5	5	5	53344700	53344700	53344700	4	4	4	7	7	7	57412144	57412144	57412144	3	3	3	4	4	4	56143448	56143448	56143448	5	5	5	5	5	5
290	a	sp|O75616|ERAL1_HUMAN	O75616	ERAL1_HUMAN	ERAL1	437	13.3	Homo sapiens OX=9606	1:Experimental evidence at protein level	GTPase Era, mitochondrial	1	0.999	4	41	41	41	1	1	1	2	2	2	10182865	10182865	10182865	1	1	1	3	3	3	8125340	8125340	8125340	0	0	0	2	2	2	9029045	9029045	9029045	1	1	1	3	3	3
291	a	sp|O75629|CREG1_HUMAN	O75629	CREG1_HUMAN	CREG1	220	15	Homo sapiens OX=9606	1:Experimental evidence at protein level	Protein CREG1	1	0.999	2	71	71	71	1	1	1	2	2	2	19676412	19676412	19676412	3	3	3	2	2	2	20924590	20924590	20924590	2	2	2	2	2	2	22377162	22377162	22377162	1	1	1	2	2	2
292	a	sp|O75643|U520_HUMAN	O75643	U520_HUMAN	SNRNP200	2136	51.3	Homo sapiens OX=9606	1:Experimental evidence at protein level	U5 small nuclear ribonucleoprotein 200 kDa helicase	1	0.999	85	2589	2589	2589	67	67	67	87	87	87	104047784	104047784	104047784	67	67	67	89	89	89	103454488	103454488	103454488	66	66	66	86	86	86	103549928	103549928	103549928	62	62	62	86	86	86
293	a	sp|O75663|TIPRL_HUMAN	O75663	TIPRL_HUMAN	TIPRL	272	47.8	Homo sapiens OX=9606	1:Experimental evidence at protein level	TIP41-like protein	1	0.999	8	221	221	221	5	5	5	8	8	8	42795356	42795356	42795356	3	3	3	8	8	8	44007496	44007496	44007496	5	5	5	8	8	8	44189584	44189584	44189584	6	6	6	8	8	8
294	a	sp|O75674|TM1L1_HUMAN	O75674	TM1L1_HUMAN	TOM1L1	476	30.3	Homo sapiens OX=9606	1:Experimental evidence at protein level	TOM1-like protein 1	1	0.999	8	101	101	101	2	2	2	5	5	5	31815658	31815658	31815658	3	3	3	3	3	3	28150544	28150544	28150544	3	3	3	5	5	5	36226056	36226056	36226056	2	2	2	4	4	4
295	a	sp|O75683|SURF6_HUMAN	O75683	SURF6_HUMAN	SURF6	361	18.3	Homo sapiens OX=9606	1:Experimental evidence at protein level	Surfeit locus protein 6	1	0.999	5	80	80	80	2	2	2	5	5	5	32772750	32772750	32772750	1	1	1	5	5	5	35048064	35048064	35048064	1	1	1	4	4	4	32909086	32909086	32909086	1	1	1	3	3	3
296	a	sp|O75688|PPM1B_HUMAN	O75688	PPM1B_HUMAN	PPM1B	479	24.6	Homo sapiens OX=9606	1:Experimental evidence at protein level	Protein phosphatase 1B	1	0.999	8	129	86	129	4	3	4	6	5	6	21159228	18554692	21159228	4	2	4	5	4	5	19833130	17062694	19833130	2	1	2	6	5	6	23129934	20529270	23129934	3	1	3	6	5	6
297	a	sp|O75691|UTP20_HUMAN	O75691	UTP20_HUMAN	UTP20	2785	5.3	Homo sapiens OX=9606	1:Experimental evidence at protein level	Small subunit processome component 20 homolog	1	0.999	10	25	25	25	1	1	1	5	5	5	40375192	40375192	40375192	0	0	0	6	6	6	34931732	34931732	34931732	1	1	1	5	5	5	42100972	42100972	42100972	1	1	1	6	6	6
298	a	sp|O75694|NU155_HUMAN	O75694	NU155_HUMAN	NUP155	1391	44.3	Homo sapiens OX=9606	1:Experimental evidence at protein level	Nuclear pore complex protein Nup155	1	0.999	38	917	917	917	25	25	25	33	33	33	53068288	53068288	53068288	22	22	22	33	33	33	55191380	55191380	55191380	26	26	26	37	37	37	54547360	54547360	54547360	22	22	22	32	32	32
299	a	sp|O75717|WDHD1_HUMAN	O75717	WDHD1_HUMAN	WDHD1	1129	37.6	Homo sapiens OX=9606	1:Experimental evidence at protein level	WD repeat and HMG-box DNA-binding protein 1	1	0.999	27	590	590	590	16	16	16	21	21	21	22342852	22342852	22342852	16	16	16	21	21	21	23834284	23834284	23834284	17	17	17	23	23	23	22427232	22427232	22427232	14	14	14	21	21	21
300	a	sp|O75718|CRTAP_HUMAN	O75718	CRTAP_HUMAN	CRTAP	401	15.7	Homo sapiens OX=9606	1:Experimental evidence at protein level	Cartilage-associated protein	1	0.999	6	46	46	46	1	1	1	2	2	2	6636460	6636460	6636460	1	1	1	3	3	3	7.04609e+06	7.04609e+06	7.04609e+06	1	1	1	4	4	4	6621050	6621050	6621050	3	3	3	4	4	4
301	a	sp|O75792|RNH2A_HUMAN	O75792	RNH2A_HUMAN	RNASEH2A	299	27.1	Homo sapiens OX=9606	1:Experimental evidence at protein level	Ribonuclease H2 subunit A	1	0.999	7	62	62	62	4	4	4	5	5	5	16596258	16596258	16596258	1	1	1	3	3	3	14502508	14502508	14502508	1	1	1	5	5	5	15574616	15574616	15574616	2	2	2	4	4	4
302	a	sp|O75817|POP7_HUMAN	O75817	POP7_HUMAN	POP7	140	31.4	Homo sapiens OX=9606	1:Experimental evidence at protein level	Ribonuclease P protein subunit p20	1	0.999	3	55	55	55	2	2	2	2	2	2	13965215	13965215	13965215	2	2	2	2	2	2	12537572	12537572	12537572	2	2	2	2	2	2	14162357	14162357	14162357	1	1	1	2	2	2
303	a	sp|O75818|RPP40_HUMAN	O75818	RPP40_HUMAN	RPP40	363	37.7	Homo sapiens OX=9606	1:Experimental evidence at protein level	Ribonuclease P protein subunit p40	1	0.999	9	106	106	106	5	5	5	7	7	7	14668909	14668909	14668909	2	2	2	9	9	9	14164423	14164423	14164423	3	3	3	8	8	8	14210487	14210487	14210487	4	4	4	7	7	7
304	a	sp|O75822|EIF3J_HUMAN	O75822	EIF3J_HUMAN	EIF3J	258	57.8	Homo sapiens OX=9606	1:Experimental evidence at protein level	Eukaryotic translation initiation factor 3 subunit J	1	0.999	11	271	271	271	8	8	8	12	12	12	67419328	67419328	67419328	7	7	7	10	10	10	67942136	67942136	67942136	8	8	8	11	11	11	68188760	68188760	68188760	5	5	5	12	12	12
305	a	sp|O75832|PSD10_HUMAN	O75832	PSD10_HUMAN	PSMD10	226	45.1	Homo sapiens OX=9606	1:Experimental evidence at protein level	26S proteasome non-ATPase regulatory subunit 10	1	0.999	8	254	254	254	8	8	8	10	10	10	41797064	41797064	41797064	5	5	5	10	10	10	38959164	38959164	38959164	5	5	5	10	10	10	40811824	40811824	40811824	6	6	6	10	10	10
306	a	sp|O75844|FACE1_HUMAN	O75844	FACE1_HUMAN	ZMPSTE24	475	15.4	Homo sapiens OX=9606	1:Experimental evidence at protein level	CAAX prenyl protease 1 homolog	1	0.999	5	107	107	107	4	4	4	6	6	6	14594973	14594973	14594973	3	3	3	6	6	6	13117275	13117275	13117275	4	4	4	6	6	6	13331254	13331254	13331254	2	2	2	7	7	7
307	a	sp|O75874|IDHC_HUMAN	O75874	IDHC_HUMAN	IDH1	414	64.5	Homo sapiens OX=9606	1:Experimental evidence at protein level	Isocitrate dehydrogenase [NADP] cytoplasmic	1	0.999	20	644	594	644	15	14	15	22	21	22	121735936	112536576	121735936	14	13	14	22	21	22	120986552	111849992	120986552	13	12	13	22	21	22	123453592	114372008	123453592	12	11	12	22	21	22
308	a	sp|O75884|RBBP9_HUMAN	O75884	RBBP9_HUMAN	RBBP9	186	44.6	Homo sapiens OX=9606	1:Experimental evidence at protein level	Serine hydrolase RBBP9	1	0.9989	5	43	43	43	1	1	1	3	3	3	9821837	9821837	9821837	1	1	1	4	4	4	10409994	10409994	10409994	1	1	1	4	4	4	9431297	9431297	9431297	1	1	1	4	4	4
309	a	sp|O75886|STAM2_HUMAN	O75886	STAM2_HUMAN	STAM2	525	20.2	Homo sapiens OX=9606	1:Experimental evidence at protein level	Signal transducing adapter molecule 2	1	0.999	9	160	160	160	5	5	5	7	7	7	12055129	12055129	12055129	3	3	3	6	6	6	12889969	12889969	12889969	4	4	4	5	5	5	12246723	12246723	12246723	4	4	4	5	5	5
310	a	sp|O75909|CCNK_HUMAN	O75909	CCNK_HUMAN	CCNK	580	16.4	Homo sapiens OX=9606	1:Experimental evidence at protein level	Cyclin-K	1	0.999	6	118	118	118	4	4	4	6	6	6	38279296	38279296	38279296	3	3	3	5	5	5	38355992	38355992	38355992	2	2	2	6	6	6	32682776	32682776	32682776	1	1	1	6	6	6
311	a	sp|O75915|PRAF3_HUMAN	O75915	PRAF3_HUMAN	ARL6IP5	188	20.7	Homo sapiens OX=9606	1:Experimental evidence at protein level	PRA1 family protein 3	1	0.999	4	90	90	90	3	3	3	3	3	3	12771254	12771254	12771254	2	2	2	3	3	3	13581985	13581985	13581985	2	2	2	3	3	3	13174214	13174214	13174214	2	2	2	3	3	3
312	a	sp|O75934|SPF27_HUMAN	O75934	SPF27_HUMAN	BCAS2	225	71.6	Homo sapiens OX=9606	1:Experimental evidence at protein level	Pre-mRNA-splicing factor SPF27	1	0.999	11	272	272	272	7	7	7	10	10	10	45167236	45167236	45167236	7	7	7	9	9	9	44666616	44666616	44666616	4	4	4	10	10	10	49143800	49143800	49143800	7	7	7	9	9	9
313	a	sp|O75935|DCTN3_HUMAN	O75935	DCTN3_HUMAN	DCTN3	186	25.8	Homo sapiens OX=9606	1:Experimental evidence at protein level	Dynactin subunit 3	1	0.999	4	92	92	92	2	2	2	4	4	4	20957980	20957980	20957980	2	2	2	4	4	4	21447874	21447874	21447874	2	2	2	4	4	4	21020692	21020692	21020692	2	2	2	4	4	4
314	a	sp|O75937|DNJC8_HUMAN	O75937	DNJC8_HUMAN	DNAJC8	253	32.4	Homo sapiens OX=9606	1:Experimental evidence at protein level	DnaJ homolog subfamily C member 8	1	0.999	6	177	177	177	4	4	4	5	5	5	66172680	66172680	66172680	5	5	5	5	5	5	65887652	65887652	65887652	5	5	5	6	6	6	57955508	57955508	57955508	4	4	4	7	7	7
315	a	sp|O75940|SPF30_HUMAN	O75940	SPF30_HUMAN	SMNDC1	238	42	Homo sapiens OX=9606	1:Experimental evidence at protein level	Survival of motor neuron-related-splicing factor 30	1	0.999	7	221	221	221	7	7	7	6	6	6	56880724	56880724	56880724	6	6	6	6	6	6	58983976	58983976	58983976	5	5	5	6	6	6	55061204	55061204	55061204	6	6	6	6	6	6
316	a	sp|O75947|ATP5H_HUMAN	O75947	ATP5H_HUMAN	ATP5PD	161	72	Homo sapiens OX=9606	1:Experimental evidence at protein level	ATP synthase subunit d, mitochondrial	1	0.999	11	205	205	205	6	6	6	10	10	10	44416784	44416784	44416784	4	4	4	9	9	9	45800760	45800760	45800760	5	5	5	9	9	9	46316736	46316736	46316736	7	7	7	9	9	9
317	a	sp|O75955|FLOT1_HUMAN	O75955	FLOT1_HUMAN	FLOT1	427	32.3	Homo sapiens OX=9606	1:Experimental evidence at protein level	Flotillin-1	1	0.999	9	99	99	99	1	1	1	7	7	7	59423136	59423136	59423136	3	3	3	6	6	6	62400108	62400108	62400108	2	2	2	7	7	7	54755820	54755820	54755820	2	2	2	6	6	6
318	a	sp|O75976|CBPD_HUMAN	O75976	CBPD_HUMAN	CPD	1380	25.9	Homo sapiens OX=9606	1:Experimental evidence at protein level	Carboxypeptidase D	1	0.999	23	324	324	324	7	7	7	14	14	14	16370375	16370375	16370375	9	9	9	15	15	15	15956646	15956646	15956646	8	8	8	18	18	18	15249063	15249063	15249063	6	6	6	14	14	14
319	a	sp|O76003|GLRX3_HUMAN	O76003	GLRX3_HUMAN	GLRX3	335	43.6	Homo sapiens OX=9606	1:Experimental evidence at protein level	Glutaredoxin-3	1	0.999	13	286	286	286	9	9	9	12	12	12	67485792	67485792	67485792	7	7	7	11	11	11	64043980	64043980	64043980	4	4	4	11	11	11	63580152	63580152	63580152	6	6	6	11	11	11
320	a	sp|O76021|RL1D1_HUMAN	O76021	RL1D1_HUMAN	RSL1D1	490	39	Homo sapiens OX=9606	1:Experimental evidence at protein level	Ribosomal L1 domain-containing protein 1	1	0.999	18	641	641	641	15	15	15	20	20	20	107459824	107459824	107459824	18	18	18	21	21	21	107385736	107385736	107385736	14	14	14	20	20	20	103426176	103426176	103426176	15	15	15	21	21	21
321	a	sp|O76031|CLPX_HUMAN	O76031	CLPX_HUMAN	CLPX	633	17.4	Homo sapiens OX=9606	1:Experimental evidence at protein level	ATP-dependent Clp protease ATP-binding subunit clpX-like, mitochondrial	1	0.999	9	167	167	167	5	5	5	6	6	6	15255294	15255294	15255294	3	3	3	8	8	8	14708568	14708568	14708568	3	3	3	8	8	8	14891213	14891213	14891213	5	5	5	8	8	8
322	a	sp|O76070|SYUG_HUMAN	O76070	SYUG_HUMAN	SNCG	127	38.6	Homo sapiens OX=9606	1:Experimental evidence at protein level	Gamma-synuclein	1	0.999	3	99	99	99	2	2	2	3	3	3	46968856	46968856	46968856	3	3	3	4	4	4	39699856	39699856	39699856	2	2	2	3	3	3	38805600	38805600	38805600	2	2	2	3	3	3
323	a	sp|O76071|CIAO1_HUMAN	O76071	CIAO1_HUMAN	CIAO1	339	53.7	Homo sapiens OX=9606	1:Experimental evidence at protein level	Probable cytosolic iron-sulfur protein assembly protein CIAO1	1	0.999	9	266	266	266	7	7	7	5	5	5	28911242	28911242	28911242	7	7	7	7	7	7	28265950	28265950	28265950	7	7	7	7	7	7	28595472	28595472	28595472	7	7	7	7	7	7
324	a	sp|O76094|SRP72_HUMAN	O76094	SRP72_HUMAN	SRP72	671	53.4	Homo sapiens OX=9606	1:Experimental evidence at protein level	Signal recognition particle subunit SRP72	1	0.999	22	641	641	641	15	15	15	22	22	22	91002112	91002112	91002112	14	14	14	24	24	24	85900440	85900440	85900440	14	14	14	26	26	26	91046792	91046792	91046792	15	15	15	25	25	25
325	a	sp|O94760|DDAH1_HUMAN	O94760	DDAH1_HUMAN	DDAH1	285	52.6	Homo sapiens OX=9606	1:Experimental evidence at protein level	N(G),N(G)-dimethylarginine dimethylaminohydrolase 1	1	0.999	12	247	238	247	7	6	7	10	9	10	42722904	42567016	42722904	7	7	7	10	9	10	38306196	38148456	38306196	6	6	6	10	9	10	38406976	37533500	38406976	6	6	6	9	8	9
326	a	sp|O94761|RECQ4_HUMAN	O94761	RECQ4_HUMAN	RECQL4	1208	6.5	Homo sapiens OX=9606	1:Experimental evidence at protein level	ATP-dependent DNA helicase Q4	1	0.999	5	17	17	17	0	0	0	0	0	0	0	0	0	0	0	0	2	2	2	7.62186e+06	7.62186e+06	7.62186e+06	0	0	0	2	2	2	7376857	7376857	7376857	1	1	1	2	2	2
327	a	sp|O94763|RMP_HUMAN	O94763	RMP_HUMAN	URI1	535	28.2	Homo sapiens OX=9606	1:Experimental evidence at protein level	Unconventional prefoldin RPB5 interactor 1	1	0.999	11	247	247	247	7	7	7	9	9	9	15085666	15085666	15085666	6	6	6	11	11	11	15306078	15306078	15306078	4	4	4	10	10	10	14218117	14218117	14218117	4	4	4	10	10	10
328	a	sp|O94766|B3GA3_HUMAN	O94766	B3GA3_HUMAN	B3GAT3	335	14.9	Homo sapiens OX=9606	1:Experimental evidence at protein level	Galactosylgalactosylxylosylprotein 3-beta-glucuronosyltransferase 3	1	0.999	3	40	40	40	1	1	1	3	3	3	3.82954e+06	3.82954e+06	3.82954e+06	1	1	1	2	2	2	3966009	3966009	3966009	0	0	0	0	0	0	0	0	0	1	1	1	2	2	2
329	a	sp|O94776|MTA2_HUMAN	O94776	MTA2_HUMAN	MTA2	668	43.3	Homo sapiens OX=9606	1:Experimental evidence at protein level	Metastasis-associated protein MTA2	1	0.999	18	451	451	451	11	11	11	16	16	16	52685308	52685308	52685308	10	10	10	16	16	16	52849848	52849848	52849848	12	12	12	15	15	15	50234360	50234360	50234360	11	11	11	15	15	15
330	a	sp|O94804|STK10_HUMAN	O94804	STK10_HUMAN	STK10	968	9.8	Homo sapiens OX=9606	1:Experimental evidence at protein level	Serine/threonine-protein kinase 10	1	0.9965	6	32	31	31	1	1	1	2	0	0	73219544	0	0	1	1	1	3	2	2	78794200	95873768	95873768	0	0	0	2	0	0	71752632	0	0	1	1	1	2	0	0
331	a	sp|O94826|TOM70_HUMAN	O94826	TOM70_HUMAN	TOMM70	608	47.4	Homo sapiens OX=9606	1:Experimental evidence at protein level	Mitochondrial import receptor subunit TOM70	1	0.999	16	356	356	356	10	10	10	12	12	12	23728554	23728554	23728554	7	7	7	13	13	13	25414290	25414290	25414290	9	9	9	12	12	12	24891230	24891230	24891230	9	9	9	12	12	12
332	a	sp|O94832|MYO1D_HUMAN	O94832	MYO1D_HUMAN	MYO1D	1006	19.3	Homo sapiens OX=9606	1:Experimental evidence at protein level	Unconventional myosin-Id	1	0.999	14	156	156	156	3	3	3	7	7	7	14441875	14441875	14441875	5	5	5	8	8	8	13967958	13967958	13967958	4	4	4	9	9	9	14584977	14584977	14584977	4	4	4	9	9	9
333	a	sp|O94855|SC24D_HUMAN	O94855	SC24D_HUMAN	SEC24D	1032	16.4	Homo sapiens OX=9606	1:Experimental evidence at protein level	Protein transport protein Sec24D	1	0.999	11	251	211	211	7	6	6	10	9	9	16251775	16374915	16374915	6	5	5	9	8	8	17281170	17141210	17141210	7	6	6	9	8	8	17201840	17428270	17428270	5	4	4	9	8	8
334	a	sp|O94874|UFL1_HUMAN	O94874	UFL1_HUMAN	UFL1	794	30.5	Homo sapiens OX=9606	1:Experimental evidence at protein level	E3 UFM1-protein ligase 1	1	0.999	18	449	449	449	10	10	10	15	15	15	17724982	17724982	17724982	11	11	11	16	16	16	18226066	18226066	18226066	11	11	11	14	14	14	18064932	18064932	18064932	10	10	10	15	15	15
335	a	sp|O94888|UBXN7_HUMAN	O94888	UBXN7_HUMAN	UBXN7	489	33.3	Homo sapiens OX=9606	1:Experimental evidence at protein level	UBX domain-containing protein 7	1	0.999	11	274	274	274	5	5	5	10	10	10	23047120	23047120	23047120	7	7	7	10	10	10	23133886	23133886	23133886	4	4	4	8	8	8	22276498	22276498	22276498	5	5	5	10	10	10
336	a	sp|O94903|PLPHP_HUMAN	O94903	PLPHP_HUMAN	PLPBP	275	48.7	Homo sapiens OX=9606	1:Experimental evidence at protein level	Pyridoxal phosphate homeostasis protein	1	0.999	10	240	240	240	4	4	4	11	11	11	75686112	75686112	75686112	4	4	4	11	11	11	66574928	66574928	66574928	5	5	5	11	11	11	73748512	73748512	73748512	5	5	5	10	10	10
337	a	sp|O94905|ERLN2_HUMAN	O94905	ERLN2_HUMAN	ERLIN2	339	31.6	Homo sapiens OX=9606	1:Experimental evidence at protein level	Erlin-2	1	0.999	8	204	162	204	6	5	6	7	6	7	23837678	14418821	23837678	5	4	5	7	5	7	23118264	13752907	23118264	6	5	6	8	6	8	23212328	13837073	23212328	5	4	5	8	6	8
338	a	sp|O94906|PRP6_HUMAN	O94906	PRP6_HUMAN	PRPF6	941	30.2	Homo sapiens OX=9606	1:Experimental evidence at protein level	Pre-mRNA-processing factor 6	1	0.999	21	538	538	538	13	13	13	18	18	18	33766608	33766608	33766608	14	14	14	18	18	18	31160160	31160160	31160160	10	10	10	19	19	19	29835688	29835688	29835688	12	12	12	17	17	17
339	a	sp|O94913|PCF11_HUMAN	O94913	PCF11_HUMAN	PCF11	1555	8.3	Homo sapiens OX=9606	1:Experimental evidence at protein level	Pre-mRNA cleavage complex 2 protein Pcf11	1	0.9989	8	43	43	43	2	2	2	3	3	3	6905462	6905462	6905462	1	1	1	2	2	2	6.15618e+06	6.15618e+06	6.15618e+06	1	1	1	4	4	4	5.88747e+06	5.88747e+06	5.88747e+06	1	1	1	2	2	2
340	a	sp|O94915|FRYL_HUMAN	O94915	FRYL_HUMAN	FRYL	3013	6.2	Homo sapiens OX=9606	1:Experimental evidence at protein level	Protein furry homolog-like	1	0.999	14	60	60	60	1	1	1	6	6	6	23547940	23547940	23547940	3	3	3	8	8	8	27496822	27496822	27496822	4	4	4	8	8	8	24943434	24943434	24943434	0	0	0	8	8	8
341	a	sp|O94916|NFAT5_HUMAN	O94916	NFAT5_HUMAN	NFAT5	1531	5.7	Homo sapiens OX=9606	1:Experimental evidence at protein level	Nuclear factor of activated T-cells 5	1	0.999	6	19	19	19	0	0	0	2	2	2	10028549	10028549	10028549	0	0	0	3	3	3	8441969	8441969	8441969	2	2	2	4	4	4	9503080	9503080	9503080	1	1	1	3	3	3
342	a	sp|O94919|ENDD1_HUMAN	O94919	ENDD1_HUMAN	ENDOD1	500	22	Homo sapiens OX=9606	1:Experimental evidence at protein level	Endonuclease domain-containing 1 protein	1	0.999	7	91	91	91	2	2	2	5	5	5	8.3844e+06	8.3844e+06	8.3844e+06	2	2	2	6	6	6	10452416	10452416	10452416	2	2	2	5	5	5	10580112	10580112	10580112	2	2	2	5	5	5
343	a	sp|O94925|GLSK_HUMAN	O94925	GLSK_HUMAN	GLS	669	30.2	Homo sapiens OX=9606	1:Experimental evidence at protein level	Glutaminase kidney isoform, mitochondrial	1	0.999	12	269	269	269	7	7	7	7	7	7	20424710	20424710	20424710	7	7	7	8	8	8	20378756	20378756	20378756	7	7	7	6	6	6	22901376	22901376	22901376	7	7	7	6	6	6
344	a	sp|O94927|HAUS5_HUMAN	O94927	HAUS5_HUMAN	HAUS5	633	7.9	Homo sapiens OX=9606	1:Experimental evidence at protein level	HAUS augmin-like complex subunit 5	1	0.999	4	71	71	71	2	2	2	2	2	2	4.62578e+06	4.62578e+06	4.62578e+06	2	2	2	2	2	2	4484570	4484570	4484570	2	2	2	2	2	2	4.36075e+06	4.36075e+06	4.36075e+06	1	1	1	2	2	2
345	a	sp|O94966|UBP19_HUMAN	O94966	UBP19_HUMAN	USP19	1318	25.3	Homo sapiens OX=9606	1:Experimental evidence at protein level	Ubiquitin carboxyl-terminal hydrolase 19	1	0.999	16	234	234	234	6	6	6	10	10	10	15432818	15432818	15432818	5	5	5	10	10	10	15688001	15688001	15688001	6	6	6	9	9	9	17668804	17668804	17668804	6	6	6	11	11	11
346	a	sp|O94973|AP2A2_HUMAN	O94973	AP2A2_HUMAN	AP2A2	939	38.7	Homo sapiens OX=9606	1:Experimental evidence at protein level	AP-2 complex subunit alpha-2	1	0.999	24	658	425	425	18	13	13	24	17	17	79509360	80566096	80566096	17	12	12	23	16	16	75073744	77203912	77203912	18	12	12	24	18	18	75887592	76937856	76937856	16	10	10	25	18	18
347	a	sp|O94979|SC31A_HUMAN	O94979	SC31A_HUMAN	SEC31A	1220	26.8	Homo sapiens OX=9606	1:Experimental evidence at protein level	Protein transport protein Sec31A	1	0.999	20	419	419	419	10	10	10	14	14	14	29705182	29705182	29705182	9	9	9	14	14	14	29930146	29930146	29930146	14	14	14	17	17	17	29933940	29933940	29933940	9	9	9	14	14	14
348	a	sp|O94992|HEXI1_HUMAN	O94992	HEXI1_HUMAN	HEXIM1	359	40.9	Homo sapiens OX=9606	1:Experimental evidence at protein level	Protein HEXIM1	1	0.999	8	171	171	171	2	2	2	7	7	7	69098296	69098296	69098296	3	3	3	7	7	7	65368280	65368280	65368280	6	6	6	7	7	7	69833448	69833448	69833448	3	3	3	7	7	7
349	a	sp|O95104|SCAF4_HUMAN	O95104	SCAF4_HUMAN	SCAF4	1147	15	Homo sapiens OX=9606	1:Experimental evidence at protein level	SR-related and CTD-associated factor 4	1	0.999	10	148	101	101	5	4	4	7	4	4	22364190	11540583	11540583	4	2	2	8	5	5	22440498	11337205	11337205	2	1	1	7	4	4	22567762	11466537	11466537	4	3	3	8	5	5
350	a	sp|O95140|MFN2_HUMAN	O95140	MFN2_HUMAN	MFN2	757	19.9	Homo sapiens OX=9606	1:Experimental evidence at protein level	Mitofusin-2	1	0.999	12	153	132	153	7	6	7	12	11	12	24650778	24070428	24650778	2	2	2	10	9	10	22084986	21470818	22084986	5	4	5	11	10	11	22714622	22600336	22714622	2	2	2	10	9	10
351	a	sp|O95155|UBE4B_HUMAN	O95155	UBE4B_HUMAN	UBE4B	1302	19.8	Homo sapiens OX=9606	1:Experimental evidence at protein level	Ubiquitin conjugation factor E4 B	1	0.999	15	148	148	148	3	3	3	9	9	9	10617194	10617194	10617194	3	3	3	9	9	9	11225850	11225850	11225850	4	4	4	10	10	10	11142868	11142868	11142868	3	3	3	9	9	9
352	a	sp|O95159|ZFPL1_HUMAN	O95159	ZFPL1_HUMAN	ZFPL1	310	16.8	Homo sapiens OX=9606	1:Experimental evidence at protein level	Zinc finger protein-like 1	1	0.999	4	50	50	50	2	2	2	2	2	2	10072749	10072749	10072749	2	2	2	2	2	2	14267576	14267576	14267576	1	1	1	0	0	0	0	0	0	1	1	1	0	0	0
353	a	sp|O95163|ELP1_HUMAN	O95163	ELP1_HUMAN	ELP1	1332	36.1	Homo sapiens OX=9606	1:Experimental evidence at protein level	Elongator complex protein 1	1	0.999	35	743	743	743	15	15	15	26	26	26	37139124	37139124	37139124	21	21	21	29	29	29	36421712	36421712	36421712	20	20	20	29	29	29	36573096	36573096	36573096	19	19	19	31	31	31
354	a	sp|O95197|RTN3_HUMAN	O95197	RTN3_HUMAN	RTN3	1032	4.8	Homo sapiens OX=9606	1:Experimental evidence at protein level	Reticulon-3	1	0.999	2	59	59	59	1	1	1	0	0	0	0	0	0	3	3	3	0	0	0	0	0	0	2	2	2	0	0	0	0	0	0	3	3	3	0	0	0
355	a	sp|O95202|LETM1_HUMAN	O95202	LETM1_HUMAN	LETM1	739	30.6	Homo sapiens OX=9606	1:Experimental evidence at protein level	Mitochondrial proton/calcium exchanger protein	1	0.999	15	404	404	404	9	9	9	11	11	11	17364324	17364324	17364324	9	9	9	12	12	12	16869382	16869382	16869382	9	9	9	9	9	9	17298478	17298478	17298478	11	11	11	13	13	13
356	a	sp|O95218|ZRAB2_HUMAN	O95218	ZRAB2_HUMAN	ZRANB2	330	24.5	Homo sapiens OX=9606	1:Experimental evidence at protein level	Zinc finger Ran-binding domain-containing protein 2	1	0.999	7	222	222	222	5	5	5	5	5	5	41124852	41124852	41124852	6	6	6	6	6	6	40670264	40670264	40670264	6	6	6	5	5	5	39825912	39825912	39825912	5	5	5	5	5	5
357	a	sp|O95229|ZWINT_HUMAN	O95229	ZWINT_HUMAN	ZWINT	277	25.6	Homo sapiens OX=9606	1:Experimental evidence at protein level	ZW10 interactor	1	0.999	3	6	6	6	2	2	2	3	3	3	5.51149e+06	5.51149e+06	5.51149e+06	0	0	0	2	2	2	8690105	8690105	8690105	1	1	1	2	2	2	6.71321e+06	6.71321e+06	6.71321e+06	0	0	0	2	2	2
358	a	sp|O95232|LC7L3_HUMAN	O95232	LC7L3_HUMAN	LUC7L3	432	21.8	Homo sapiens OX=9606	1:Experimental evidence at protein level	Luc7-like protein 3	1	0.999	7	227	227	227	8	8	8	7	7	7	42476888	42476888	42476888	6	6	6	9	9	9	40791084	40791084	40791084	5	5	5	7	7	7	40372348	40372348	40372348	4	4	4	6	6	6
359	a	sp|O95235|KI20A_HUMAN	O95235	KI20A_HUMAN	KIF20A	890	5.8	Homo sapiens OX=9606	1:Experimental evidence at protein level	Kinesin-like protein KIF20A	1	0.999	4	27	27	27	0	0	0	2	2	2	6511894	6511894	6511894	1	1	1	2	2	2	4.33751e+06	4.33751e+06	4.33751e+06	0	0	0	2	2	2	3.94714e+06	3.94714e+06	3.94714e+06	1	1	1	3	3	3
360	a	sp|O95248|MTMR5_HUMAN	O95248	MTMR5_HUMAN	SBF1	1868	3.9	Homo sapiens OX=9606	1:Experimental evidence at protein level	Myotubularin-related protein 5	1	0.999	5	18	16	16	0	0	0	0	0	0	0	0	0	0	0	0	0	0	0	0	0	0	0	0	0	0	0	0	0	0	0	0	0	0	0	0	0
361	a	sp|O95249|GOSR1_HUMAN	O95249	GOSR1_HUMAN	GOSR1	250	22.4	Homo sapiens OX=9606	1:Experimental evidence at protein level	Golgi SNAP receptor complex member 1	1	0.999	4	73	73	73	1	1	1	3	3	3	21979864	21979864	21979864	2	2	2	3	3	3	21101226	21101226	21101226	1	1	1	3	3	3	15139362	15139362	15139362	2	2	2	3	3	3
362	a	sp|O95260|ATE1_HUMAN	O95260	ATE1_HUMAN	ATE1	518	16.6	Homo sapiens OX=9606	1:Experimental evidence at protein level	Arginyl-tRNA--protein transferase 1	1	0.999	5	79	79	79	1	1	1	2	2	2	15849536	15849536	15849536	2	2	2	2	2	2	15686600	15686600	15686600	3	3	3	2	2	2	14202661	14202661	14202661	3	3	3	0	0	0
363	a	sp|O95292|VAPB_HUMAN	O95292	VAPB_HUMAN	VAPB	243	11.5	Homo sapiens OX=9606	1:Experimental evidence at protein level	Vesicle-associated membrane protein-associated protein B/C	1	0.999	3	143	60	60	2	1	1	2	0	0	66380536	0	0	5	3	3	3	2	2	62008276	16402311	16402311	3	1	1	2	0	0	61809192	0	0	3	1	1	2	0	0
364	a	sp|O95295|SNAPN_HUMAN	O95295	SNAPN_HUMAN	SNAPIN	136	52.9	Homo sapiens OX=9606	1:Experimental evidence at protein level	SNARE-associated protein Snapin	1	0.999	5	103	103	103	2	2	2	5	5	5	36773132	36773132	36773132	1	1	1	3	3	3	30546104	30546104	30546104	4	4	4	3	3	3	29859854	29859854	29859854	2	2	2	5	5	5
365	a	sp|O95297|MPZL1_HUMAN	O95297	MPZL1_HUMAN	MPZL1	269	17.5	Homo sapiens OX=9606	1:Experimental evidence at protein level	Myelin protein zero-like protein 1	1	0.999	4	57	57	57	0	0	0	0	0	0	0	0	0	1	1	1	2	2	2	7.14287e+06	7.14287e+06	7.14287e+06	1	1	1	0	0	0	0	0	0	2	2	2	0	0	0
366	a	sp|O95299|NDUAA_HUMAN	O95299	NDUAA_HUMAN	NDUFA10	355	22	Homo sapiens OX=9606	1:Experimental evidence at protein level	NADH dehydrogenase [ubiquinone] 1 alpha subcomplex subunit 10, mitochondrial	1	0.999	7	77	77	77	2	2	2	5	5	5	13122925	13122925	13122925	1	1	1	5	5	5	13835898	13835898	13835898	0	0	0	6	6	6	12828696	12828696	12828696	2	2	2	5	5	5
367	a	sp|O95302|FKBP9_HUMAN	O95302	FKBP9_HUMAN	FKBP9	570	19.3	Homo sapiens OX=9606	1:Experimental evidence at protein level	Peptidyl-prolyl cis-trans isomerase FKBP9	1	0.9989	8	59	59	59	2	2	2	6	6	6	47717276	47717276	47717276	2	2	2	6	6	6	42672900	42672900	42672900	2	2	2	5	5	5	51819108	51819108	51819108	0	0	0	5	5	5
368	a	sp|O95336|6PGL_HUMAN	O95336	6PGL_HUMAN	PGLS	258	62.4	Homo sapiens OX=9606	1:Experimental evidence at protein level	6-phosphogluconolactonase	1	0.999	12	383	383	383	9	9	9	13	13	13	50904952	50904952	50904952	8	8	8	12	12	12	50551484	50551484	50551484	10	10	10	12	12	12	52452636	52452636	52452636	9	9	9	13	13	13
369	a	sp|O95340|PAPS2_HUMAN	O95340	PAPS2_HUMAN	PAPSS2	614	9.3	Homo sapiens OX=9606	1:Experimental evidence at protein level	Bifunctional 3'-phosphoadenosine 5'-phosphosulfate synthase 2	1	0.999	4	97	97	97	4	4	4	3	3	3	10187780	10187780	10187780	2	2	2	3	3	3	10675999	10675999	10675999	3	3	3	3	3	3	10827795	10827795	10827795	2	2	2	3	3	3
370	a	sp|O95347|SMC2_HUMAN	O95347	SMC2_HUMAN	SMC2	1197	36	Homo sapiens OX=9606	1:Experimental evidence at protein level	Structural maintenance of chromosomes protein 2	1	0.999	32	619	619	619	13	13	13	27	27	27	60848716	60848716	60848716	13	13	13	29	29	29	59746220	59746220	59746220	16	16	16	31	31	31	62088744	62088744	62088744	17	17	17	29	29	29
371	a	sp|O95352|ATG7_HUMAN	O95352	ATG7_HUMAN	ATG7	703	5.8	Homo sapiens OX=9606	1:Experimental evidence at protein level	Ubiquitin-like modifier-activating enzyme ATG7	1	0.999	3	41	41	41	0	0	0	2	2	2	7094820	7094820	7094820	2	2	2	2	2	2	7250739	7250739	7250739	1	1	1	0	0	0	0	0	0	1	1	1	0	0	0
372	a	sp|O95365|ZBT7A_HUMAN	O95365	ZBT7A_HUMAN	ZBTB7A	584	12.3	Homo sapiens OX=9606	1:Experimental evidence at protein level	Zinc finger and BTB domain-containing protein 7A	1	0.999	4	85	85	85	2	2	2	2	2	2	20550528	20550528	20550528	3	3	3	2	2	2	17192584	17192584	17192584	2	2	2	2	2	2	16933778	16933778	16933778	2	2	2	0	0	0
373	a	sp|O95372|LYPA2_HUMAN	O95372	LYPA2_HUMAN	LYPLA2	231	37.7	Homo sapiens OX=9606	1:Experimental evidence at protein level	Acyl-protein thioesterase 2	1	0.999	5	172	172	172	4	4	4	6	6	6	52560328	52560328	52560328	5	5	5	6	6	6	58002316	58002316	58002316	4	4	4	5	5	5	54166188	54166188	54166188	2	2	2	5	5	5
374	a	sp|O95373|IPO7_HUMAN	O95373	IPO7_HUMAN	IPO7	1038	38.5	Homo sapiens OX=9606	1:Experimental evidence at protein level	Importin-7	1	0.999	28	760	718	760	19	18	19	26	25	26	91158736	90502568	91158736	22	21	22	25	24	25	91704720	91326328	91704720	17	16	17	25	24	25	91148816	91283376	91148816	17	16	17	25	24	25
375	a	sp|O95376|ARI2_HUMAN	O95376	ARI2_HUMAN	ARIH2	493	26	Homo sapiens OX=9606	1:Experimental evidence at protein level	E3 ubiquitin-protein ligase ARIH2	1	0.999	8	81	81	81	3	3	3	6	6	6	17237690	17237690	17237690	3	3	3	7	7	7	17317262	17317262	17317262	1	1	1	4	4	4	18515692	18515692	18515692	3	3	3	6	6	6
376	a	sp|O95391|SLU7_HUMAN	O95391	SLU7_HUMAN	SLU7	586	13.3	Homo sapiens OX=9606	1:Experimental evidence at protein level	Pre-mRNA-splicing factor SLU7	1	0.999	5	55	55	55	2	2	2	4	4	4	5.74433e+06	5.74433e+06	5.74433e+06	1	1	1	4	4	4	5.0018e+06	5.0018e+06	5.0018e+06	0	0	0	4	4	4	4811365	4811365	4811365	1	1	1	4	4	4
377	a	sp|O95394|AGM1_HUMAN	O95394	AGM1_HUMAN	PGM3	542	41.3	Homo sapiens OX=9606	1:Experimental evidence at protein level	Phosphoacetylglucosamine mutase	1	0.999	16	408	408	408	11	11	11	15	15	15	29571740	29571740	29571740	10	10	10	16	16	16	30059278	30059278	30059278	9	9	9	16	16	16	29578434	29578434	29578434	11	11	11	16	16	16
378	a	sp|O95396|MOCS3_HUMAN	O95396	MOCS3_HUMAN	MOCS3	460	26.1	Homo sapiens OX=9606	1:Experimental evidence at protein level	Adenylyltransferase and sulfurtransferase MOCS3	1	0.9965	6	11	11	11	1	1	1	2	2	2	3044317	3044317	3044317	0	0	0	0	0	0	0	0	0	0	0	0	0	0	0	0	0	0	1	1	1	0	0	0
379	a	sp|O95400|CD2B2_HUMAN	O95400	CD2B2_HUMAN	CD2BP2	341	51	Homo sapiens OX=9606	1:Experimental evidence at protein level	CD2 antigen cytoplasmic tail-binding protein 2	1	0.999	10	221	221	221	2	2	2	8	8	8	20827910	20827910	20827910	8	8	8	8	8	8	19868572	19868572	19868572	6	6	6	9	9	9	22032100	22032100	22032100	7	7	7	9	9	9
380	a	sp|O95429|BAG4_HUMAN	O95429	BAG4_HUMAN	BAG4	457	31.7	Homo sapiens OX=9606	1:Experimental evidence at protein level	BAG family molecular chaperone regulator 4	1	0.999	7	39	39	39	1	1	1	4	4	4	8470397	8470397	8470397	1	1	1	5	5	5	10243786	10243786	10243786	0	0	0	4	4	4	9649612	9649612	9649612	2	2	2	3	3	3
381	a	sp|O95433|AHSA1_HUMAN	O95433	AHSA1_HUMAN	AHSA1	338	64.5	Homo sapiens OX=9606	1:Experimental evidence at protein level	Activator of 90 kDa heat shock protein ATPase homolog 1	1	0.999	16	577	577	577	17	17	17	18	18	18	288526944	288526944	288526944	13	13	13	18	18	18	309373504	309373504	309373504	14	14	14	17	17	17	317295296	317295296	317295296	17	17	17	19	19	19
382	a	sp|O95453|PARN_HUMAN	O95453	PARN_HUMAN	PARN	639	26.4	Homo sapiens OX=9606	1:Experimental evidence at protein level	Poly(A)-specific ribonuclease PARN	1	0.999	14	396	396	396	10	10	10	13	13	13	28940036	28940036	28940036	9	9	9	14	14	14	27939524	27939524	27939524	10	10	10	15	15	15	27706536	27706536	27706536	8	8	8	15	15	15
383	a	sp|O95456|PSMG1_HUMAN	O95456	PSMG1_HUMAN	PSMG1	288	58.7	Homo sapiens OX=9606	1:Experimental evidence at protein level	Proteasome assembly chaperone 1	1	0.999	12	218	218	218	6	6	6	8	8	8	251927104	251927104	251927104	4	4	4	9	9	9	255920240	255920240	255920240	5	5	5	8	8	8	247872752	247872752	247872752	5	5	5	10	10	10
384	a	sp|O95471|CLD7_HUMAN	O95471	CLD7_HUMAN	CLDN7	211	8.1	Homo sapiens OX=9606	1:Experimental evidence at protein level	Claudin-7	1	0.999	1	45	45	45	1	1	1	2	2	2	7.28989e+06	7.28989e+06	7.28989e+06	1	1	1	2	2	2	7.30176e+06	7.30176e+06	7.30176e+06	1	1	1	2	2	2	6138676	6138676	6138676	2	2	2	2	2	2
385	a	sp|O95478|NSA2_HUMAN	O95478	NSA2_HUMAN	NSA2	260	33.1	Homo sapiens OX=9606	1:Experimental evidence at protein level	Ribosome biogenesis protein NSA2 homolog	1	0.999	8	260	260	260	3	3	3	7	7	7	55322352	55322352	55322352	4	4	4	9	9	9	55298636	55298636	55298636	6	6	6	8	8	8	55060428	55060428	55060428	8	8	8	9	9	9
386	a	sp|O95486|SC24A_HUMAN	O95486	SC24A_HUMAN	SEC24A	1093	21.9	Homo sapiens OX=9606	1:Experimental evidence at protein level	Protein transport protein Sec24A	1	0.999	17	317	298	298	8	8	8	16	14	14	16425272	16375797	16375797	9	8	8	14	12	12	14977432	15260009	15260009	8	8	8	17	15	15	15948858	15829219	15829219	7	7	7	16	14	14
387	a	sp|O95487|SC24B_HUMAN	O95487	SC24B_HUMAN	SEC24B	1268	18.9	Homo sapiens OX=9606	1:Experimental evidence at protein level	Protein transport protein Sec24B	1	0.999	15	343	324	343	10	10	10	16	14	16	25956058	25842972	25956058	8	7	8	12	10	12	22866614	23180102	22866614	8	8	8	14	12	14	25872790	26003976	25872790	8	8	8	13	11	13
388	a	sp|O95551|TYDP2_HUMAN	O95551	TYDP2_HUMAN	TDP2	362	8.6	Homo sapiens OX=9606	1:Experimental evidence at protein level	Tyrosyl-DNA phosphodiesterase 2	1	0.999	3	34	34	34	1	1	1	2	2	2	8685657	8685657	8685657	1	1	1	3	3	3	10098160	10098160	10098160	0	0	0	3	3	3	7.49101e+06	7.49101e+06	7.49101e+06	2	2	2	3	3	3
389	a	sp|O95571|ETHE1_HUMAN	O95571	ETHE1_HUMAN	ETHE1	254	60.2	Homo sapiens OX=9606	1:Experimental evidence at protein level	Persulfide dioxygenase ETHE1, mitochondrial	1	0.999	8	177	177	177	4	4	4	8	8	8	29468538	29468538	29468538	6	6	6	7	7	7	31258016	31258016	31258016	4	4	4	8	8	8	29084800	29084800	29084800	3	3	3	7	7	7
390	a	sp|O95573|ACSL3_HUMAN	O95573	ACSL3_HUMAN	ACSL3	720	35.8	Homo sapiens OX=9606	1:Experimental evidence at protein level	Long-chain-fatty-acid--CoA ligase 3	1	0.999	16	315	268	268	10	9	9	13	11	11	37910328	27046350	27046350	8	7	7	14	12	12	37159036	25545898	25545898	5	4	4	11	9	9	37677044	25331060	25331060	5	4	4	11	9	9
391	a	sp|O95602|RPA1_HUMAN	O95602	RPA1_HUMAN	POLR1A	1720	20.8	Homo sapiens OX=9606	1:Experimental evidence at protein level	DNA-directed RNA polymerase I subunit RPA1	1	0.999	22	158	158	158	5	5	5	12	12	12	12393689	12393689	12393689	5	5	5	12	12	12	12044448	12044448	12044448	4	4	4	8	8	8	10162112	10162112	10162112	5	5	5	10	10	10
392	a	sp|O95628|CNOT4_HUMAN	O95628	CNOT4_HUMAN	CNOT4	575	11.7	Homo sapiens OX=9606	1:Experimental evidence at protein level	CCR4-NOT transcription complex subunit 4	1	0.999	4	36	36	36	0	0	0	2	2	2	4.45274e+06	4.45274e+06	4.45274e+06	1	1	1	3	3	3	4377311	4377311	4377311	1	1	1	3	3	3	5.36352e+06	5.36352e+06	5.36352e+06	1	1	1	2	2	2
393	a	sp|O95630|STABP_HUMAN	O95630	STABP_HUMAN	STAMBP	424	24.5	Homo sapiens OX=9606	1:Experimental evidence at protein level	STAM-binding protein	1	0.999	7	137	137	137	3	3	3	6	6	6	21876756	21876756	21876756	2	2	2	6	6	6	22060906	22060906	22060906	4	4	4	6	6	6	22065664	22065664	22065664	4	4	4	6	6	6
394	a	sp|O95671|ASML_HUMAN	O95671	ASML_HUMAN	ASMTL	621	37.7	Homo sapiens OX=9606	1:Experimental evidence at protein level	Probable bifunctional dTTP/UTP pyrophosphatase/methyltransferase protein	1	0.999	16	355	355	355	9	9	9	13	13	13	21814640	21814640	21814640	8	8	8	13	13	13	23817198	23817198	23817198	10	10	10	14	14	14	21106930	21106930	21106930	10	10	10	13	13	13
395	a	sp|O95684|FR1OP_HUMAN	O95684	FR1OP_HUMAN	FGFR1OP	399	23.8	Homo sapiens OX=9606	1:Experimental evidence at protein level	FGFR1 oncogene partner	1	0.999	5	57	57	57	2	2	2	0	0	0	0	0	0	1	1	1	0	0	0	0	0	0	1	1	1	2	2	2	12903958	12903958	12903958	2	2	2	0	0	0
396	a	sp|O95721|SNP29_HUMAN	O95721	SNP29_HUMAN	SNAP29	258	42.2	Homo sapiens OX=9606	1:Experimental evidence at protein level	Synaptosomal-associated protein 29	1	0.999	8	116	116	116	2	2	2	3	3	3	14192255	14192255	14192255	3	3	3	4	4	4	14467250	14467250	14467250	3	3	3	2	2	2	14153688	14153688	14153688	2	2	2	3	3	3
397	a	sp|O95747|OXSR1_HUMAN	O95747	OXSR1_HUMAN	OXSR1	527	29.6	Homo sapiens OX=9606	1:Experimental evidence at protein level	Serine/threonine-protein kinase	1	0.999	13	255	177	177	5	2	2	13	10	10	45782944	46779804	46779804	6	5	5	12	9	9	42837416	42454892	42454892	7	5	5	13	10	10	46456032	47964536	47964536	9	6	6	13	10	10
398	a	sp|O95757|HS74L_HUMAN	O95757	HS74L_HUMAN	HSPA4L	839	43.5	Homo sapiens OX=9606	1:Experimental evidence at protein level	Heat shock 70 kDa protein 4L	1	0.999	27	810	581	581	21	15	15	30	21	21	370169984	50112352	50112352	19	12	12	30	22	22	383665408	50838860	50838860	23	15	15	28	19	19	363148224	48888216	48888216	22	17	17	31	22	22
399	a	sp|O95777|LSM8_HUMAN	O95777	LSM8_HUMAN	LSM8	96	71.9	Homo sapiens OX=9606	1:Experimental evidence at protein level	U6 snRNA-associated Sm-like protein LSm8	1	0.999	4	157	157	157	5	5	5	4	4	4	63778372	63778372	63778372	6	6	6	3	3	3	71195472	71195472	71195472	5	5	5	4	4	4	75128808	75128808	75128808	5	5	5	4	4	4
400	a	sp|O95782|AP2A1_HUMAN	O95782	AP2A1_HUMAN	AP2A1	977	51.6	Homo sapiens OX=9606	1:Experimental evidence at protein level	AP-2 complex subunit alpha-1	1	0.999	34	1014	781	1014	25	20	25	30	23	30	67746976	49757716	67746976	25	20	25	31	24	31	65776788	48809284	65776788	27	21	27	30	24	30	67509136	50178644	67509136	23	17	23	30	23	30
401	a	sp|O95793|STAU1_HUMAN	O95793	STAU1_HUMAN	STAU1	577	51.5	Homo sapiens OX=9606	1:Experimental evidence at protein level	Double-stranded RNA-binding protein Staufen homolog 1	1	0.999	24	639	630	639	17	17	17	24	23	24	46645500	46893772	46645500	15	14	15	25	24	25	44372564	44136120	44372564	13	13	13	24	23	24	45782596	45825480	45782596	16	16	16	24	23	24
402	a	sp|O95801|TTC4_HUMAN	O95801	TTC4_HUMAN	TTC4	387	50.9	Homo sapiens OX=9606	1:Experimental evidence at protein level	Tetratricopeptide repeat protein 4	1	0.999	13	250	250	250	7	7	7	9	9	9	21184836	21184836	21184836	9	9	9	9	9	9	22019678	22019678	22019678	4	4	4	10	10	10	22637270	22637270	22637270	7	7	7	10	10	10
403	a	sp|O95816|BAG2_HUMAN	O95816	BAG2_HUMAN	BAG2	211	40.8	Homo sapiens OX=9606	1:Experimental evidence at protein level	BAG family molecular chaperone regulator 2	1	0.999	7	296	296	296	7	7	7	10	10	10	101192336	101192336	101192336	7	7	7	10	10	10	99145016	99145016	99145016	7	7	7	11	11	11	95915400	95915400	95915400	7	7	7	10	10	10
404	a	sp|O95817|BAG3_HUMAN	O95817	BAG3_HUMAN	BAG3	575	55.3	Homo sapiens OX=9606	1:Experimental evidence at protein level	BAG family molecular chaperone regulator 3	1	0.999	16	488	488	488	12	12	12	13	13	13	39891484	39891484	39891484	12	12	12	15	15	15	39672104	39672104	39672104	12	12	12	12	12	12	37122024	37122024	37122024	15	15	15	15	15	15
405	a	sp|O95819|M4K4_HUMAN	O95819	M4K4_HUMAN	MAP4K4	1239	14.3	Homo sapiens OX=9606	1:Experimental evidence at protein level	Mitogen-activated protein kinase kinase kinase kinase 4	1	0.999	13	109	48	48	2	1	1	10	5	5	19200288	7255303	7255303	4	0	0	11	6	6	19688688	7201212	7201212	4	2	2	10	6	6	19312510	7.30184e+06	7.30184e+06	1	1	1	9	5	5
406	a	sp|O95825|QORL1_HUMAN	O95825	QORL1_HUMAN	CRYZL1	349	27.5	Homo sapiens OX=9606	1:Experimental evidence at protein level	Quinone oxidoreductase-like protein 1	1	0.999	5	75	75	75	1	1	1	3	3	3	13903707	13903707	13903707	1	1	1	3	3	3	13566290	13566290	13566290	2	2	2	4	4	4	13330729	13330729	13330729	1	1	1	3	3	3
407	a	sp|O95831|AIFM1_HUMAN	O95831	AIFM1_HUMAN	AIFM1	613	35.7	Homo sapiens OX=9606	1:Experimental evidence at protein level	Apoptosis-inducing factor 1, mitochondrial	1	0.999	15	305	305	305	9	9	9	10	10	10	25205098	25205098	25205098	8	8	8	11	11	11	25337622	25337622	25337622	7	7	7	11	11	11	26493994	26493994	26493994	7	7	7	10	10	10
408	a	sp|O95834|EMAL2_HUMAN	O95834	EMAL2_HUMAN	EML2	649	33.7	Homo sapiens OX=9606	1:Experimental evidence at protein level	Echinoderm microtubule-associated protein-like 2	1	0.999	13	318	318	318	7	7	7	9	9	9	28795936	28795936	28795936	7	7	7	10	10	10	26930380	26930380	26930380	6	6	6	9	9	9	30843676	30843676	30843676	6	6	6	10	10	10
409	a	sp|O95861|BPNT1_HUMAN	O95861	BPNT1_HUMAN	BPNT1	308	51.3	Homo sapiens OX=9606	1:Experimental evidence at protein level	3'(2'),5'-bisphosphate nucleotidase 1	1	0.999	12	271	271	271	7	7	7	8	8	8	38999664	38999664	38999664	6	6	6	10	10	10	35586592	35586592	35586592	7	7	7	10	10	10	36952860	36952860	36952860	7	7	7	11	11	11
410	a	sp|O95865|DDAH2_HUMAN	O95865	DDAH2_HUMAN	DDAH2	285	53.3	Homo sapiens OX=9606	1:Experimental evidence at protein level	N(G),N(G)-dimethylarginine dimethylaminohydrolase 2	1	0.999	8	96	87	87	3	2	2	5	4	4	22984006	16827878	16827878	1	1	1	7	6	6	21881860	16452768	16452768	1	1	1	6	5	5	21136306	15405709	15405709	4	4	4	7	6	6
411	a	sp|O95881|TXD12_HUMAN	O95881	TXD12_HUMAN	TXNDC12	172	48.3	Homo sapiens OX=9606	1:Experimental evidence at protein level	Thioredoxin domain-containing protein 12	1	0.999	4	171	171	171	5	5	5	5	5	5	137964752	137964752	137964752	4	4	4	5	5	5	130067520	130067520	130067520	4	4	4	5	5	5	137258432	137258432	137258432	5	5	5	5	5	5
412	a	sp|O95905|ECD_HUMAN	O95905	ECD_HUMAN	ECD	644	9	Homo sapiens OX=9606	1:Experimental evidence at protein level	Protein ecdysoneless homolog	1	0.999	4	71	71	71	2	2	2	2	2	2	8885565	8885565	8885565	2	2	2	2	2	2	7.4819e+06	7.4819e+06	7.4819e+06	2	2	2	2	2	2	8904140	8904140	8904140	2	2	2	2	2	2
413	a	sp|O95926|SYF2_HUMAN	O95926	SYF2_HUMAN	SYF2	243	35.8	Homo sapiens OX=9606	1:Experimental evidence at protein level	Pre-mRNA-splicing factor SYF2	1	0.999	5	46	46	46	1	1	1	0	0	0	0	0	0	1	1	1	4	4	4	13943972	13943972	13943972	1	1	1	4	4	4	11561491	11561491	11561491	1	1	1	4	4	4
414	a	sp|O95983|MBD3_HUMAN	O95983	MBD3_HUMAN	MBD3	291	29.2	Homo sapiens OX=9606	1:Experimental evidence at protein level	Methyl-CpG-binding domain protein 3	1	0.999	8	189	189	189	3	3	3	6	6	6	26351292	26351292	26351292	4	4	4	5	5	5	27185112	27185112	27185112	5	5	5	6	6	6	26380290	26380290	26380290	5	5	5	7	7	7
415	a	sp|O95985|TOP3B_HUMAN	O95985	TOP3B_HUMAN	TOP3B	862	7.4	Homo sapiens OX=9606	1:Experimental evidence at protein level	DNA topoisomerase 3-beta-1	1	0.999	5	31	31	31	0	0	0	3	3	3	6.50651e+06	6.50651e+06	6.50651e+06	2	2	2	3	3	3	5948441	5948441	5948441	0	0	0	4	4	4	5813747	5813747	5813747	2	2	2	3	3	3
416	a	sp|O95999|BCL10_HUMAN	O95999	BCL10_HUMAN	BCL10	233	26.2	Homo sapiens OX=9606	1:Experimental evidence at protein level	B-cell lymphoma/leukemia 10	1	0.999	4	85	85	85	1	1	1	0	0	0	0	0	0	2	2	2	2	2	2	12238956	12238956	12238956	3	3	3	2	2	2	12731680	12731680	12731680	2	2	2	2	2	2
417	a	sp|O96000|NDUBA_HUMAN	O96000	NDUBA_HUMAN	NDUFB10	172	54.7	Homo sapiens OX=9606	1:Experimental evidence at protein level	NADH dehydrogenase [ubiquinone] 1 beta subcomplex subunit 10	1	0.999	7	111	111	111	2	2	2	2	2	2	26898466	26898466	26898466	3	3	3	4	4	4	31399302	31399302	31399302	4	4	4	3	3	3	35234444	35234444	35234444	3	3	3	3	3	3
418	a	sp|O96005|CLPT1_HUMAN	O96005	CLPT1_HUMAN	CLPTM1	669	14.6	Homo sapiens OX=9606	1:Experimental evidence at protein level	Cleft lip and palate transmembrane protein 1	1	0.999	5	38	38	38	1	1	1	0	0	0	0	0	0	1	1	1	0	0	0	0	0	0	1	1	1	0	0	0	0	0	0	1	1	1	0	0	0
419	a	sp|O96007|MOC2B_HUMAN	O96007	MOC2B_HUMAN	MOCS2	188	28.2	Homo sapiens OX=9606	1:Experimental evidence at protein level	Molybdopterin synthase catalytic subunit	1	0.999	3	38	38	38	2	2	2	2	2	2	5.2328e+06	5.2328e+06	5.2328e+06	2	2	2	2	2	2	3989031	3989031	3989031	1	1	1	2	2	2	4705521	4705521	4705521	1	1	1	2	2	2
420	a	sp|O96008|TOM40_HUMAN	O96008	TOM40_HUMAN	TOMM40	361	48.2	Homo sapiens OX=9606	1:Experimental evidence at protein level	Mitochondrial import receptor subunit TOM40 homolog	1	0.999	10	329	329	329	6	6	6	11	11	11	69882752	69882752	69882752	8	8	8	10	10	10	72486560	72486560	72486560	7	7	7	10	10	10	72740216	72740216	72740216	5	5	5	9	9	9
421	a	sp|O96028|NSD2_HUMAN	O96028	NSD2_HUMAN	NSD2	1365	16.3	Homo sapiens OX=9606	1:Experimental evidence at protein level	Histone-lysine N-methyltransferase NSD2	1	0.999	16	45	42	42	3	3	3	7	6	6	102663576	108767776	108767776	2	2	2	10	9	9	92088792	92430664	92430664	0	0	0	9	8	8	92838744	93551480	93551480	1	1	1	10	9	9
422	a	sp|P00128|QCR7_YEAST	P00128	QCR7_YEAST	QCR7	127	51.2	Saccharomyces cerevisiae (strain ATCC 204508 / S288c) OX=559292	1:Experimental evidence at protein level	Cytochrome b-c1 complex subunit 7	1	0.999	4	36	36	36	0	0	0	0	0	0	0	0	0	0	0	0	0	0	0	0	0	0	0	0	0	0	0	0	0	0	0	0	0	0	0	0	0
423	a	sp|P00167|CYB5_HUMAN	P00167	CYB5_HUMAN	CYB5A	134	42.5	Homo sapiens	1:Experimental evidence at protein level	Cytochrome b5	1	0.999	4	55	55	55	1	1	1	4	4	4	15777811	15777811	15777811	2	2	2	3	3	3	13518571	13518571	13518571	1	1	1	4	4	4	14323826	14323826	14323826	1	1	1	3	3	3
424	a	sp|P00358|G3P2_YEAST	P00358	G3P2_YEAST	TDH2	332	59.6	Saccharomyces cerevisiae (strain ATCC 204508 / S288c) OX=559292	1:Experimental evidence at protein level	Glyceraldehyde-3-phosphate dehydrogenase 2	1	0.999	15	363	42	42	3	0	0	3	0	0	186219232	0	0	1	0	0	2	0	0	104413320	0	0	1	0	0	2	0	0	169547648	0	0	1	0	0	4	0	0
425	a	sp|P00359|G3P3_YEAST	P00359	G3P3_YEAST	TDH3	332	75.3	Saccharomyces cerevisiae (strain ATCC 204508 / S288c) OX=559292	1:Experimental evidence at protein level	Glyceraldehyde-3-phosphate dehydrogenase 3	1	0.999	17	411	121	237	3	0	0	2	0	0	469706176	0	0	1	0	0	0	0	0	0	0	0	1	0	0	0	0	0	0	0	0	1	0	0	3	0	0
426	a	sp|P00360|G3P1_YEAST	P00360	G3P1_YEAST	TDH1	332	58.1	Saccharomyces cerevisiae (strain ATCC 204508 / S288c) OX=559292	1:Experimental evidence at protein level	Glyceraldehyde-3-phosphate dehydrogenase 1	1	0.999	17	439	234	378	3	0	0	3	0	2	246130336	0	112842936	1	0	0	2	0	0	116406936	0	0	1	0	0	0	0	0	0	0	0	1	0	0	4	0	3
427	a	sp|P00387|NB5R3_HUMAN	P00387	NB5R3_HUMAN	CYB5R3	301	72.1	Homo sapiens OX=9606	1:Experimental evidence at protein level	NADH-cytochrome b5 reductase 3	1	0.999	17	287	284	287	6	5	6	19	19	19	35245728	35245728	35245728	5	5	5	19	19	19	35111652	35111652	35111652	8	8	8	17	17	17	35523780	35523780	35523780	8	8	8	17	17	17
428	a	sp|P00390|GSHR_HUMAN	P00390	GSHR_HUMAN	GSR	522	63.6	Homo sapiens OX=9606	1:Experimental evidence at protein level	Glutathione reductase, mitochondrial	1	0.999	21	654	647	654	13	13	13	23	22	23	206421440	206934144	206421440	14	14	14	23	22	23	211775552	211024496	211775552	17	17	17	23	22	23	211508640	212557760	211508640	19	19	19	23	22	23
429	a	sp|P00403|COX2_HUMAN	P00403	COX2_HUMAN	MT-CO2	227	17.6	Homo sapiens OX=9606	1:Experimental evidence at protein level	Cytochrome c oxidase subunit 2	1	0.999	3	139	139	139	3	3	3	3	3	3	36158236	36158236	36158236	3	3	3	3	3	3	37517084	37517084	37517084	4	4	4	3	3	3	36642928	36642928	36642928	3	3	3	3	3	3
430	a	sp|P00410|COX2_YEAST	P00410	COX2_YEAST	COX2	251	27.5	Saccharomyces cerevisiae (strain ATCC 204508 / S288c) OX=559292	1:Experimental evidence at protein level	Cytochrome c oxidase subunit 2	1	0.999	4	63	63	63	0	0	0	0	0	0	0	0	0	0	0	0	0	0	0	0	0	0	0	0	0	0	0	0	0	0	0	0	0	0	0	0	0
431	a	sp|P00431|CCPR_YEAST	P00431	CCPR_YEAST	CCP1	361	30.2	Saccharomyces cerevisiae (strain ATCC 204508 / S288c) OX=559292	1:Experimental evidence at protein level	Cytochrome c peroxidase, mitochondrial	1	0.999	7	84	84	84	0	0	0	0	0	0	0	0	0	0	0	0	0	0	0	0	0	0	0	0	0	0	0	0	0	0	0	0	0	0	0	0	0
432	a	sp|P00441|SODC_HUMAN	P00441	SODC_HUMAN	SOD1	154	60.4	Homo sapiens	1:Experimental evidence at protein level	Superoxide dismutase [Cu-Zn]	1	0.999	5	250	250	250	8	8	8	8	8	8	169836496	169836496	169836496	7	7	7	8	8	8	159116752	159116752	159116752	5	5	5	8	8	8	167794192	167794192	167794192	6	6	6	8	8	8
433	a	sp|P00445|SODC_YEAST	P00445	SODC_YEAST	SOD1	154	52.6	Saccharomyces cerevisiae (strain ATCC 204508 / S288c) OX=559292	1:Experimental evidence at protein level	Superoxide dismutase [Cu-Zn]	1	0.999	4	74	74	74	0	0	0	0	0	0	0	0	0	0	0	0	0	0	0	0	0	0	0	0	0	0	0	0	0	0	0	0	0	0	0	0	0
434	a	sp|P00447|SODM_YEAST	P00447	SODM_YEAST	SOD2	233	58.4	Saccharomyces cerevisiae (strain ATCC 204508 / S288c) OX=559292	1:Experimental evidence at protein level	Superoxide dismutase [Mn], mitochondrial	1	0.999	7	133	133	133	0	0	0	0	0	0	0	0	0	0	0	0	0	0	0	0	0	0	0	0	0	0	0	0	0	0	0	0	0	0	0	0	0
435	a	sp|P00491|PNPH_HUMAN	P00491	PNPH_HUMAN	PNP	289	76.8	Homo sapiens OX=9606	1:Experimental evidence at protein level	Purine nucleoside phosphorylase	1	0.999	17	787	787	787	18	18	18	22	22	22	112293568	112293568	112293568	19	19	19	22	22	22	113836616	113836616	113836616	19	19	19	22	22	22	109788552	109788552	109788552	17	17	17	20	20	20
436	a	sp|P00533|EGFR_HUMAN	P00533	EGFR_HUMAN	EGFR	1210	27.6	Homo sapiens OX=9606	1:Experimental evidence at protein level	Epidermal growth factor receptor	1	0.999	23	247	247	247	7	7	7	14	14	14	28897178	28897178	28897178	7	7	7	12	12	12	26616000	26616000	26616000	7	7	7	14	14	14	28715188	28715188	28715188	3	3	3	13	13	13
437	a	sp|P00549|KPYK1_YEAST	P00549	KPYK1_YEAST	CDC19	500	76.8	Saccharomyces cerevisiae (strain ATCC 204508 / S288c) OX=559292	1:Experimental evidence at protein level	Pyruvate kinase 1	1	0.999	29	583	563	583	0	0	0	0	0	0	0	0	0	0	0	0	0	0	0	0	0	0	0	0	0	0	0	0	0	0	0	0	0	0	0	0	0
438	a	sp|P00558|PGK1_HUMAN	P00558	PGK1_HUMAN	PGK1	417	65	Homo sapiens OX=9606	1:Experimental evidence at protein level	Phosphoglycerate kinase 1	1	0.999	24	1367	1177	1367	37	30	37	44	39	44	1302454530	1300878340	1302454530	34	30	34	44	39	44	1294250370	1305485820	1294250370	36	30	36	44	39	44	1262195460	1259456000	1262195460	33	28	33	43	38	43
439	a	sp|P00560|PGK_YEAST	P00560	PGK_YEAST	PGK1	416	70.7	Saccharomyces cerevisiae (strain ATCC 204508 / S288c) OX=559292	1:Experimental evidence at protein level	Phosphoglycerate kinase	1	0.999	25	492	492	492	0	0	0	3	3	3	37221948	37221948	37221948	0	0	0	0	0	0	0	0	0	0	0	0	2	2	2	16780176	16780176	16780176	0	0	0	0	0	0
440	a	sp|P00729|CBPY_YEAST	P00729	CBPY_YEAST	PRC1	532	11.8	Saccharomyces cerevisiae (strain ATCC 204508 / S288c) OX=559292	1:Experimental evidence at protein level	Carboxypeptidase Y	1	0.999	4	50	50	50	0	0	0	0	0	0	0	0	0	0	0	0	0	0	0	0	0	0	0	0	0	0	0	0	0	0	0	0	0	0	0	0	0
441	a	sp|P00812|ARGI_YEAST	P00812	ARGI_YEAST	CAR1	333	28.5	Saccharomyces cerevisiae (strain ATCC 204508 / S288c) OX=559292	1:Experimental evidence at protein level	Arginase	1	0.999	6	65	65	65	0	0	0	0	0	0	0	0	0	0	0	0	0	0	0	0	0	0	0	0	0	0	0	0	0	0	0	0	0	0	0	0	0
442	a	sp|P00813|ADA_HUMAN	P00813	ADA_HUMAN	ADA	363	20.7	Homo sapiens OX=9606	1:Experimental evidence at protein level	Adenosine deaminase	1	0.999	7	54	54	54	1	1	1	2	2	2	7578937	7578937	7578937	1	1	1	2	2	2	9385666	9385666	9385666	1	1	1	4	4	4	7985819	7985819	7985819	1	1	1	0	0	0
443	a	sp|P00815|HIS2_YEAST	P00815	HIS2_YEAST	HIS4	799	15.1	Saccharomyces cerevisiae (strain ATCC 204508 / S288c) OX=559292	1:Experimental evidence at protein level	Histidine biosynthesis trifunctional protein	1	0.999	10	34	34	34	0	0	0	0	0	0	0	0	0	0	0	0	0	0	0	0	0	0	0	0	0	0	0	0	0	0	0	0	0	0	0	0	0
444	a	sp|P00830|ATPB_YEAST	P00830	ATPB_YEAST	ATP2	511	61.3	Saccharomyces cerevisiae (strain ATCC 204508 / S288c) OX=559292	1:Experimental evidence at protein level	ATP synthase subunit beta, mitochondrial	1	0.999	21	561	371	371	4	0	0	4	0	0	362080416	0	0	4	0	0	4	0	0	324961056	0	0	4	0	0	4	0	0	346449824	0	0	3	0	0	4	0	0
445	a	sp|P00890|CISY1_YEAST	P00890	CISY1_YEAST	CIT1	479	37.2	Saccharomyces cerevisiae (strain ATCC 204508 / S288c) OX=559292	1:Experimental evidence at protein level	Citrate synthase, mitochondrial	1	0.999	14	279	215	259	0	0	0	0	0	0	0	0	0	0	0	0	0	0	0	0	0	0	0	0	0	0	0	0	0	0	0	0	0	0	2	0	0
446	a	sp|P00925|ENO2_YEAST	P00925	ENO2_YEAST	ENO2	437	76.7	Saccharomyces cerevisiae (strain ATCC 204508 / S288c) OX=559292	1:Experimental evidence at protein level	Enolase 2	1	0.999	28	744	363	744	0	0	0	4	2	4	41106268	14055108	41106268	0	0	0	4	2	4	48773104	13191174	48773104	0	0	0	6	3	6	40847572	15043515	40847572	0	0	0	6	3	6
447	a	sp|P00931|TRP_YEAST	P00931	TRP_YEAST	TRP5	707	49.9	Saccharomyces cerevisiae (strain ATCC 204508 / S288c) OX=559292	1:Experimental evidence at protein level	Tryptophan synthase	1	0.999	21	292	292	292	1	1	1	2	2	2	16216455	16216455	16216455	0	0	0	2	2	2	11771569	11771569	11771569	0	0	0	2	2	2	13123188	13123188	13123188	0	0	0	0	0	0
448	a	sp|P00942|TPIS_YEAST	P00942	TPIS_YEAST	TPI1	248	54.8	Saccharomyces cerevisiae (strain ATCC 204508 / S288c) OX=559292	1:Experimental evidence at protein level	Triosephosphate isomerase	1	0.999	9	235	235	235	0	0	0	0	0	0	0	0	0	0	0	0	0	0	0	0	0	0	0	0	0	0	0	0	0	0	0	0	0	0	0	0	0
449	a	sp|P00950|PMG1_YEAST	P00950	PMG1_YEAST	GPM1	247	62.8	Saccharomyces cerevisiae (strain ATCC 204508 / S288c) OX=559292	1:Experimental evidence at protein level	Phosphoglycerate mutase 1	1	0.999	12	186	186	186	0	0	0	0	0	0	0	0	0	0	0	0	0	0	0	0	0	0	0	0	0	0	0	0	0	0	0	0	0	0	0	0	0
450	a	sp|P00966|ASSY_HUMAN	P00966	ASSY_HUMAN	ASS1	412	33.5	Homo sapiens OX=9606	1:Experimental evidence at protein level	Argininosuccinate synthase	1	0.999	11	324	324	324	8	8	8	10	10	10	27569060	27569060	27569060	6	6	6	10	10	10	28725866	28725866	28725866	7	7	7	9	9	9	26690930	26690930	26690930	7	7	7	9	9	9
451	a	sp|P01034|CYTC_HUMAN	P01034	CYTC_HUMAN	CST3	146	30.8	Homo sapiens OX=9606	1:Experimental evidence at protein level	Cystatin-C	1	0.9984	4	38	38	38	2	2	2	3	3	3	24699158	24699158	24699158	0	0	0	3	3	3	23534276	23534276	23534276	0	0	0	3	3	3	25155706	25155706	25155706	1	1	1	3	3	3
452	a	sp|P02293|H2B1_YEAST	P02293	H2B1_YEAST	HTB1	131	18.3	Saccharomyces cerevisiae (strain ATCC 204508 / S288c) OX=559292	1:Experimental evidence at protein level	Histone H2B.1	1	0.999	3	107	62	62	1	0	0	2	0	0	17751963600	0	0	2	1	1	2	0	0	16494174200	0	0	2	1	1	2	0	0	19757979600	0	0	1	0	0	2	0	0
453	a	sp|P02309|H4_YEAST	P02309	H4_YEAST	HHF1	103	41.7	Saccharomyces cerevisiae (strain ATCC 204508 / S288c) OX=559292	1:Experimental evidence at protein level	Histone H4	1	0.999	5	161	108	108	2	1	1	0	0	0	0	0	0	1	0	0	0	0	0	0	0	0	1	0	0	0	0	0	0	0	0	3	1	1	0	0	0
454	a	sp|P02400|RLA4_YEAST	P02400	RLA4_YEAST	RPP2B	110	53.6	Saccharomyces cerevisiae (strain ATCC 204508 / S288c) OX=559292	1:Experimental evidence at protein level	60S acidic ribosomal protein P2-beta	1	0.999	4	88	88	88	0	0	0	0	0	0	0	0	0	0	0	0	0	0	0	0	0	0	0	0	0	0	0	0	0	0	0	0	0	0	0	0	0
455	a	sp|P02406|RL28_YEAST	P02406	RL28_YEAST	RPL28	149	34.9	Saccharomyces cerevisiae (strain ATCC 204508 / S288c) OX=559292	1:Experimental evidence at protein level	60S ribosomal protein L28	1	0.999	6	121	99	99	0	0	0	2	0	0	30989322	0	0	0	0	0	0	0	0	0	0	0	0	0	0	0	0	0	0	0	0	1	0	0	0	0	0
456	a	sp|P02557|TBB_YEAST	P02557	TBB_YEAST	TUB2	457	35.2	Saccharomyces cerevisiae (strain ATCC 204508 / S288c) OX=559292	1:Experimental evidence at protein level	Tubulin beta chain	1	0.999	8	43	43	43	0	0	0	0	0	0	0	0	0	0	0	0	0	0	0	0	0	0	0	0	0	0	0	0	0	0	0	0	0	0	0	0	0
457	a	sp|P02786|TFR1_HUMAN	P02786	TFR1_HUMAN	TFRC	760	50.9	Homo sapiens OX=9606	1:Experimental evidence at protein level	Transferrin receptor protein 1	1	0.999	32	978	978	978	24	24	24	33	33	33	170817152	170817152	170817152	25	25	25	36	36	36	168777264	168777264	168777264	21	21	21	33	33	33	167472800	167472800	167472800	27	27	27	36	36	36
458	a	sp|P02792|FRIL_HUMAN	P02792	FRIL_HUMAN	FTL	175	17.7	Homo sapiens OX=9606	1:Experimental evidence at protein level	Ferritin light chain	1	0.999	3	75	75	75	3	3	3	3	3	3	20801576	20801576	20801576	3	3	3	3	3	3	19825272	19825272	19825272	1	1	1	3	3	3	18896278	18896278	18896278	2	2	2	3	3	3
459	a	sp|P02794|FRIH_HUMAN	P02794	FRIH_HUMAN	FTH1	183	26.8	Homo sapiens OX=9606	1:Experimental evidence at protein level	Ferritin heavy chain	1	0.999	4	71	71	71	3	3	3	5	5	5	52286552	52286552	52286552	1	1	1	5	5	5	56075320	56075320	56075320	3	3	3	5	5	5	54546840	54546840	54546840	2	2	2	4	4	4
460	a	sp|P02829|HSP82_YEAST	P02829	HSP82_YEAST	HSP82	709	41.3	Saccharomyces cerevisiae (strain ATCC 204508 / S288c) OX=559292	1:Experimental evidence at protein level	ATP-dependent molecular chaperone HSP82	1	0.999	30	707	52	52	8	0	0	8	0	0	3336973820	0	0	8	0	0	9	0	0	3829717760	0	0	5	0	0	8	0	0	2902957060	0	0	8	0	0	7	0	0
461	a	sp|P02992|EFTU_YEAST	P02992	EFTU_YEAST	TUF1	437	45.1	Saccharomyces cerevisiae (strain ATCC 204508 / S288c) OX=559292	1:Experimental evidence at protein level	Elongation factor Tu, mitochondrial	1	0.999	12	161	101	101	1	0	0	0	0	0	0	0	0	1	0	0	0	0	0	0	0	0	1	0	0	0	0	0	0	0	0	1	0	0	0	0	0
462	a	sp|P02994|EF1A_YEAST	P02994	EF1A_YEAST	TEF1	458	54.4	Saccharomyces cerevisiae (strain ATCC 204508 / S288c) OX=559292	1:Experimental evidence at protein level	Elongation factor 1-alpha	1	0.999	19	627	450	450	6	1	1	7	2	2	7109846000	17549230	17549230	5	2	2	8	2	2	6662013400	9865085	9865085	6	3	3	7	2	2	7329001500	20217644	20217644	5	2	2	9	4	4
463	a	sp|P03965|CARB_YEAST	P03965	CARB_YEAST	CPA2	1118	12.6	Saccharomyces cerevisiae (strain ATCC 204508 / S288c) OX=559292	1:Experimental evidence at protein level	Carbamoyl-phosphate synthase arginine-specific large chain	1	0.9963	10	68	15	15	1	0	0	2	0	0	21886936	0	0	1	0	0	2	0	0	21960762	0	0	1	0	0	2	0	0	22057152	0	0	0	0	0	3	0	0
464	a	sp|P04037|COX4_YEAST	P04037	COX4_YEAST	COX4	155	60.6	Saccharomyces cerevisiae (strain ATCC 204508 / S288c) OX=559292	1:Experimental evidence at protein level	Cytochrome c oxidase subunit 4, mitochondrial	1	0.999	6	96	96	96	0	0	0	0	0	0	0	0	0	0	0	0	0	0	0	0	0	0	0	0	0	0	0	0	0	0	0	0	0	0	0	0	0
465	a	sp|P04040|CATA_HUMAN	P04040	CATA_HUMAN	CAT	527	61.1	Homo sapiens	1:Experimental evidence at protein level	Catalase	1	0.999	22	505	505	505	11	11	11	19	19	19	69553832	69553832	69553832	13	13	13	20	20	20	64038416	64038416	64038416	13	13	13	18	18	18	66271896	66271896	66271896	12	12	12	17	17	17
466	a	sp|P04062|GLCM_HUMAN	P04062	GLCM_HUMAN	GBA	536	19	Homo sapiens OX=9606	1:Experimental evidence at protein level	Lysosomal acid glucosylceramidase	1	0.999	6	47	47	47	2	2	2	3	3	3	9652860	9652860	9652860	1	1	1	2	2	2	9457866	9457866	9457866	1	1	1	0	0	0	0	0	0	1	1	1	2	2	2
467	a	sp|P04066|FUCO_HUMAN	P04066	FUCO_HUMAN	FUCA1	466	14.6	Homo sapiens OX=9606	1:Experimental evidence at protein level	Tissue alpha-L-fucosidase	1	0.999	5	67	67	67	0	0	0	3	3	3	5.6552e+06	5.6552e+06	5.6552e+06	1	1	1	4	4	4	6.02797e+06	6.02797e+06	6.02797e+06	1	1	1	4	4	4	6.17304e+06	6.17304e+06	6.17304e+06	1	1	1	3	3	3
468	a	sp|P04076|ARLY_YEAST	P04076	ARLY_YEAST	ARG4	463	19.2	Saccharomyces cerevisiae (strain ATCC 204508 / S288c) OX=559292	1:Experimental evidence at protein level	Argininosuccinate lyase	1	0.9989	5	32	32	32	0	0	0	3	3	3	11049464	11049464	11049464	0	0	0	2	2	2	11314689	11314689	11314689	0	0	0	2	2	2	10587839	10587839	10587839	1	1	1	3	3	3
469	a	sp|P04080|CYTB_HUMAN	P04080	CYTB_HUMAN	CSTB	98	67.3	Homo sapiens OX=9606	1:Experimental evidence at protein level	Cystatin-B	1	0.999	6	213	213	213	6	6	6	6	6	6	240473040	240473040	240473040	6	6	6	7	7	7	247031552	247031552	247031552	5	5	5	6	6	6	246542848	246542848	246542848	6	6	6	7	7	7
470	a	sp|P04147|PABP_YEAST	P04147	PABP_YEAST	PAB1	577	40.6	Saccharomyces cerevisiae (strain ATCC 204508 / S288c) OX=559292	1:Experimental evidence at protein level	Polyadenylate-binding protein, cytoplasmic and nuclear	1	0.999	15	261	261	261	0	0	0	2	2	2	10334875	10334875	10334875	0	0	0	2	2	2	10566214	10566214	10566214	0	0	0	2	2	2	11913811	11913811	11913811	0	0	0	0	0	0
471	a	sp|P04179|SODM_HUMAN	P04179	SODM_HUMAN	SOD2	222	59.5	Homo sapiens OX=9606	1:Experimental evidence at protein level	Superoxide dismutase [Mn], mitochondrial	1	0.999	8	78	78	78	3	3	3	5	5	5	34106824	34106824	34106824	2	2	2	7	7	7	37777572	37777572	37777572	1	1	1	6	6	6	34062864	34062864	34062864	2	2	2	5	5	5
472	a	sp|P04181|OAT_HUMAN	P04181	OAT_HUMAN	OAT	439	59.2	Homo sapiens OX=9606	1:Experimental evidence at protein level	Ornithine aminotransferase, mitochondrial	1	0.999	18	474	474	474	12	12	12	22	22	22	76035296	76035296	76035296	11	11	11	22	22	22	75358312	75358312	75358312	12	12	12	22	22	22	75471280	75471280	75471280	11	11	11	22	22	22
473	a	sp|P04183|KITH_HUMAN	P04183	KITH_HUMAN	TK1	234	56.4	Homo sapiens OX=9606	1:Experimental evidence at protein level	Thymidine kinase, cytosolic	1	0.999	11	285	285	285	7	7	7	11	11	11	70470272	70470272	70470272	8	8	8	12	12	12	68218600	68218600	68218600	6	6	6	11	11	11	66415244	66415244	66415244	9	9	9	12	12	12
474	a	sp|P04406|G3P_HUMAN	P04406	G3P_HUMAN	GAPDH	335	75.8	Homo sapiens OX=9606	1:Experimental evidence at protein level	Glyceraldehyde-3-phosphate dehydrogenase	1	0.999	19	1743	1682	1743	48	45	48	46	45	46	10118938600	10085444600	10118938600	44	43	44	49	48	49	10440430600	10423723000	10440430600	40	39	40	47	46	47	10310600700	10276595700	10310600700	43	42	43	45	44	45
475	a	sp|P04424|ARLY_HUMAN	P04424	ARLY_HUMAN	ASL	464	15.5	Homo sapiens OX=9606	1:Experimental evidence at protein level	Argininosuccinate lyase	1	0.999	6	206	206	206	7	7	7	6	6	6	14444070	14444070	14444070	7	7	7	6	6	6	13283995	13283995	13283995	5	5	5	6	6	6	14471874	14471874	14471874	4	4	4	6	6	6
476	a	sp|P04456|RL25_YEAST	P04456	RL25_YEAST	RPL25	142	26.1	Saccharomyces cerevisiae (strain ATCC 204508 / S288c) OX=559292	1:Experimental evidence at protein level	60S ribosomal protein L25	1	0.999	4	59	59	59	0	0	0	0	0	0	0	0	0	0	0	0	0	0	0	0	0	0	0	0	0	0	0	0	0	0	0	0	0	0	0	0	0
477	a	sp|P04632|CPNS1_HUMAN	P04632	CPNS1_HUMAN	CAPNS1	268	56.3	Homo sapiens OX=9606	1:Experimental evidence at protein level	Calpain small subunit 1	1	0.999	10	405	373	405	9	9	9	13	12	13	181030688	182521344	181030688	11	10	11	13	12	13	166961408	168338976	166961408	9	8	9	12	11	12	162032192	160808592	162032192	11	10	11	13	12	13
478	a	sp|P04792|HSPB1_HUMAN	P04792	HSPB1_HUMAN	HSPB1	205	69.8	Homo sapiens OX=9606	1:Experimental evidence at protein level	Heat shock protein beta-1	1	0.999	10	692	692	692	16	16	16	17	17	17	1197817220	1197817220	1197817220	16	16	16	17	17	17	1209410300	1209410300	1209410300	16	16	16	17	17	17	1188480000	1188480000	1188480000	15	15	15	17	17	17
479	a	sp|P04801|SYTC_YEAST	P04801	SYTC_YEAST	THS1	734	37.6	Saccharomyces cerevisiae (strain ATCC 204508 / S288c) OX=559292	1:Experimental evidence at protein level	Threonine--tRNA ligase, cytoplasmic	1	0.999	21	223	173	173	1	0	0	6	4	4	88480400	90823368	90823368	2	0	0	5	3	3	89585112	91035488	91035488	1	0	0	6	4	4	87869168	83967672	83967672	1	0	0	6	4	4
480	a	sp|P04802|SYDC_YEAST	P04802	SYDC_YEAST	DPS1	557	36.8	Saccharomyces cerevisiae (strain ATCC 204508 / S288c) OX=559292	1:Experimental evidence at protein level	Aspartate--tRNA ligase, cytoplasmic	1	0.999	14	263	228	228	0	0	0	0	0	0	0	0	0	1	0	0	2	0	0	25973212	0	0	1	0	0	0	0	0	0	0	0	1	0	0	0	0	0
481	a	sp|P04806|HXKA_YEAST	P04806	HXKA_YEAST	HXK1	485	59.8	Saccharomyces cerevisiae (strain ATCC 204508 / S288c) OX=559292	1:Experimental evidence at protein level	Hexokinase-1	1	0.999	19	292	292	292	0	0	0	2	2	2	11691173	11691173	11691173	0	0	0	0	0	0	0	0	0	1	1	1	2	2	2	10145905	10145905	10145905	0	0	0	2	2	2
482	a	sp|P04807|HXKB_YEAST	P04807	HXKB_YEAST	HXK2	486	62.6	Saccharomyces cerevisiae (strain ATCC 204508 / S288c) OX=559292	1:Experimental evidence at protein level	Hexokinase-2	1	0.999	18	317	317	317	0	0	0	0	0	0	0	0	0	0	0	0	2	2	2	6605890	6605890	6605890	0	0	0	2	2	2	15178646	15178646	15178646	0	0	0	2	2	2
483	a	sp|P04818|TYSY_HUMAN	P04818	TYSY_HUMAN	TYMS	313	47.9	Homo sapiens OX=9606	1:Experimental evidence at protein level	Thymidylate synthase	1	0.999	10	392	392	392	9	9	9	10	10	10	35232204	35232204	35232204	11	11	11	10	10	10	33729132	33729132	33729132	10	10	10	9	9	9	33118946	33118946	33118946	11	11	11	9	9	9
484	a	sp|P04840|VDAC1_YEAST	P04840	VDAC1_YEAST	POR1	283	64.7	Saccharomyces cerevisiae (strain ATCC 204508 / S288c) OX=559292	1:Experimental evidence at protein level	Mitochondrial outer membrane protein porin 1	1	0.999	13	264	264	264	0	0	0	0	0	0	0	0	0	0	0	0	0	0	0	0	0	0	0	0	0	0	0	0	0	0	0	0	0	0	0	0	0
485	a	sp|P04843|RPN1_HUMAN	P04843	RPN1_HUMAN	RPN1	607	49.1	Homo sapiens OX=9606	1:Experimental evidence at protein level	Dolichyl-diphosphooligosaccharide--protein glycosyltransferase subunit 1	1	0.999	22	704	704	704	15	15	15	21	21	21	54466640	54466640	54466640	14	14	14	21	21	21	54931340	54931340	54931340	17	17	17	20	20	20	54062088	54062088	54062088	16	16	16	21	21	21
486	a	sp|P04844|RPN2_HUMAN	P04844	RPN2_HUMAN	RPN2	631	34.7	Homo sapiens OX=9606	1:Experimental evidence at protein level	Dolichyl-diphosphooligosaccharide--protein glycosyltransferase subunit 2	1	0.999	15	416	416	416	8	8	8	14	14	14	39373252	39373252	39373252	12	12	12	16	16	16	39741912	39741912	39741912	11	11	11	16	16	16	38258364	38258364	38258364	10	10	10	15	15	15
487	a	sp|P04911|H2A1_YEAST	P04911	H2A1_YEAST	HTA1	132	29.5	Saccharomyces cerevisiae (strain ATCC 204508 / S288c) OX=559292	1:Experimental evidence at protein level	Histone H2A.1	1	0.999	3	82	42	42	1	0	0	0	0	0	0	0	0	1	0	0	0	0	0	0	0	0	1	0	0	0	0	0	0	0	0	1	0	0	0	0	0
488	a	sp|P05026|AT1B1_HUMAN	P05026	AT1B1_HUMAN	ATP1B1	303	21.5	Homo sapiens OX=9606	1:Experimental evidence at protein level	Sodium/potassium-transporting ATPase subunit beta-1	1	0.999	5	92	92	92	2	2	2	4	4	4	31206006	31206006	31206006	3	3	3	4	4	4	34324788	34324788	34324788	2	2	2	2	2	2	32001802	32001802	32001802	3	3	3	2	2	2
489	a	sp|P05161|ISG15_HUMAN	P05161	ISG15_HUMAN	ISG15	165	43	Homo sapiens OX=9606	1:Experimental evidence at protein level	Ubiquitin-like protein ISG15	1	0.999	7	181	181	181	4	4	4	5	5	5	38590476	38590476	38590476	6	6	6	5	5	5	38234596	38234596	38234596	6	6	6	6	6	6	36645592	36645592	36645592	4	4	4	5	5	5
490	a	sp|P05198|IF2A_HUMAN	P05198	IF2A_HUMAN	EIF2S1	315	64.1	Homo sapiens OX=9606	1:Experimental evidence at protein level	Eukaryotic translation initiation factor 2 subunit 1	1	0.999	22	824	824	824	23	23	23	26	26	26	144196384	144196384	144196384	23	23	23	28	28	28	145709696	145709696	145709696	19	19	19	27	27	27	149335616	149335616	149335616	22	22	22	26	26	26
491	a	sp|P05317|RLA0_YEAST	P05317	RLA0_YEAST	RPP0	312	20.2	Saccharomyces cerevisiae (strain ATCC 204508 / S288c) OX=559292	1:Experimental evidence at protein level	60S acidic ribosomal protein P0	1	0.999	5	73	73	73	0	0	0	0	0	0	0	0	0	0	0	0	0	0	0	0	0	0	0	0	0	0	0	0	0	0	0	0	0	0	0	0	0
492	a	sp|P05319|RLA2_YEAST	P05319	RLA2_YEAST	RPP2A	106	52.8	Saccharomyces cerevisiae (strain ATCC 204508 / S288c) OX=559292	1:Experimental evidence at protein level	60S acidic ribosomal protein P2-alpha	1	0.999	4	82	82	82	0	0	0	0	0	0	0	0	0	0	0	0	0	0	0	0	0	0	0	0	0	0	0	0	0	0	0	0	0	0	0	0	0
493	a	sp|P05386|RLA1_HUMAN	P05386	RLA1_HUMAN	RPLP1	114	89.5	Homo sapiens OX=9606	1:Experimental evidence at protein level	60S acidic ribosomal protein P1	1	0.999	4	195	170	170	6	5	5	6	5	5	1137200900	1118100100	1118100100	7	6	6	7	6	6	1240540800	1249453440	1249453440	5	5	5	6	5	5	1162729220	1174236030	1174236030	5	5	5	6	5	5
494	a	sp|P05387|RLA2_HUMAN	P05387	RLA2_HUMAN	RPLP2	115	87.8	Homo sapiens OX=9606	1:Experimental evidence at protein level	60S acidic ribosomal protein P2	1	0.999	9	363	338	363	11	10	11	11	10	11	1866095620	1847198850	1866095620	8	7	8	10	9	10	1859124480	1848540800	1859124480	7	7	7	10	9	10	1773238020	1775886980	1773238020	7	7	7	10	9	10
495	a	sp|P05388|RLA0_HUMAN	P05388	RLA0_HUMAN	RPLP0	317	54.6	Homo sapiens OX=9606	1:Experimental evidence at protein level	60S acidic ribosomal protein P0	1	0.999	16	650	205	650	19	7	19	17	6	17	1065608510	797582850	1065608510	16	5	16	16	6	16	1017728510	736461890	1017728510	14	5	14	17	6	17	1003294720	720466750	1003294720	16	4	16	16	6	16
496	a	sp|P05423|RPC4_HUMAN	P05423	RPC4_HUMAN	POLR3D	398	14.3	Homo sapiens OX=9606	1:Experimental evidence at protein level	DNA-directed RNA polymerase III subunit RPC4	1	0.999	4	43	43	43	2	2	2	2	2	2	8821828	8821828	8821828	1	1	1	2	2	2	8323319	8323319	8323319	3	3	3	2	2	2	8807303	8807303	8807303	2	2	2	2	2	2
497	a	sp|P05453|ERF3_YEAST	P05453	ERF3_YEAST	SUP35	685	20.7	Saccharomyces cerevisiae (strain ATCC 204508 / S288c) OX=559292	1:Experimental evidence at protein level	Eukaryotic peptide chain release factor GTP-binding subunit	1	0.999	8	63	63	63	0	0	0	2	2	2	22231366	22231366	22231366	0	0	0	2	2	2	25957514	25957514	25957514	0	0	0	0	0	0	0	0	0	0	0	0	2	2	2
498	a	sp|P05455|LA_HUMAN	P05455	LA_HUMAN	SSB	408	45.8	Homo sapiens OX=9606	1:Experimental evidence at protein level	Lupus La protein	1	0.999	22	806	806	806	18	18	18	26	26	26	137542512	137542512	137542512	20	20	20	24	24	24	141126080	141126080	141126080	19	19	19	25	25	25	137503152	137503152	137503152	22	22	22	25	25	25
499	a	sp|P05626|ATPF_YEAST	P05626	ATPF_YEAST	ATP4	244	25	Saccharomyces cerevisiae (strain ATCC 204508 / S288c) OX=559292	1:Experimental evidence at protein level	ATP synthase subunit 4, mitochondrial	1	0.999	5	64	64	64	0	0	0	0	0	0	0	0	0	0	0	0	0	0	0	0	0	0	0	0	0	0	0	0	0	0	0	0	0	0	0	0	0
500	a	sp|P05694|METE_YEAST	P05694	METE_YEAST	MET6	767	34.9	Saccharomyces cerevisiae (strain ATCC 204508 / S288c) OX=559292	1:Experimental evidence at protein level	5-methyltetrahydropteroyltriglutamate--homocysteine methyltransferase	1	0.999	20	224	224	224	0	0	0	0	0	0	0	0	0	0	0	0	0	0	0	0	0	0	0	0	0	0	0	0	0	0	0	0	0	0	0	0	0
501	a	sp|P05737|RL7A_YEAST	P05737	RL7A_YEAST	RPL7A	244	40.6	Saccharomyces cerevisiae (strain ATCC 204508 / S288c) OX=559292	1:Experimental evidence at protein level	60S ribosomal protein L7-A	1	0.999	9	118	85	85	1	0	0	3	2	2	38051880	37774124	37774124	1	0	0	2	0	0	39537672	0	0	1	0	0	2	0	0	39400452	0	0	1	0	0	3	2	2
502	a	sp|P05749|RL22A_YEAST	P05749	RL22A_YEAST	RPL22A	121	55.4	Saccharomyces cerevisiae (strain ATCC 204508 / S288c) OX=559292	1:Experimental evidence at protein level	60S ribosomal protein L22-A	1	0.999	3	72	72	72	0	0	0	0	0	0	0	0	0	0	0	0	0	0	0	0	0	0	0	0	0	0	0	0	0	0	0	0	0	0	0	0	0
503	a	sp|P05750|RS3_YEAST	P05750	RS3_YEAST	RPS3	240	60	Saccharomyces cerevisiae (strain ATCC 204508 / S288c) OX=559292	1:Experimental evidence at protein level	40S ribosomal protein S3	1	0.999	12	199	194	194	0	0	0	0	0	0	0	0	0	0	0	0	0	0	0	0	0	0	0	0	0	0	0	0	0	0	0	0	0	0	2	0	0
504	a	sp|P06103|EIF3B_YEAST	P06103	EIF3B_YEAST	PRT1	763	6.6	Saccharomyces cerevisiae (strain ATCC 204508 / S288c) OX=559292	1:Experimental evidence at protein level	Eukaryotic translation initiation factor 3 subunit B	1	0.999	4	10	10	10	0	0	0	0	0	0	0	0	0	0	0	0	0	0	0	0	0	0	0	0	0	0	0	0	0	0	0	0	0	0	0	0	0
505	a	sp|P06105|SC160_YEAST	P06105	SC160_YEAST	SCP160	1222	18.7	Saccharomyces cerevisiae (strain ATCC 204508 / S288c) OX=559292	1:Experimental evidence at protein level	Protein SCP160	1	0.999	18	150	150	150	0	0	0	2	2	2	4931175	4931175	4931175	0	0	0	0	0	0	0	0	0	0	0	0	0	0	0	0	0	0	0	0	0	0	0	0
506	a	sp|P06106|CYSD_YEAST	P06106	CYSD_YEAST	MET17	444	15.5	Saccharomyces cerevisiae (strain ATCC 204508 / S288c) OX=559292	1:Experimental evidence at protein level	Homocysteine/cysteine synthase	1	0.999	5	15	15	15	0	0	0	0	0	0	0	0	0	0	0	0	0	0	0	0	0	0	0	0	0	0	0	0	0	0	0	1	1	1	0	0	0
507	a	sp|P06132|DCUP_HUMAN	P06132	DCUP_HUMAN	UROD	367	64.3	Homo sapiens OX=9606	1:Experimental evidence at protein level	Uroporphyrinogen decarboxylase	1	0.999	13	358	358	358	9	9	9	12	12	12	51839188	51839188	51839188	7	7	7	12	12	12	47885824	47885824	47885824	10	10	10	10	10	10	47276872	47276872	47276872	9	9	9	13	13	13
508	a	sp|P06168|ILV5_YEAST	P06168	ILV5_YEAST	ILV5	395	52.2	Saccharomyces cerevisiae (strain ATCC 204508 / S288c) OX=559292	1:Experimental evidence at protein level	Ketol-acid reductoisomerase, mitochondrial	1	0.999	15	287	287	287	0	0	0	2	2	2	10300220	10300220	10300220	0	0	0	2	2	2	10704478	10704478	10704478	0	0	0	2	2	2	10317269	10317269	10317269	0	0	0	2	2	2
509	a	sp|P06280|AGAL_HUMAN	P06280	AGAL_HUMAN	GLA	429	22.4	Homo sapiens OX=9606	1:Experimental evidence at protein level	Alpha-galactosidase A	1	0.999	7	62	62	62	2	2	2	5	5	5	12184463	12184463	12184463	4	4	4	6	6	6	10545399	10545399	10545399	2	2	2	5	5	5	11918363	11918363	11918363	3	3	3	4	4	4
510	a	sp|P06367|RS14A_YEAST	P06367	RS14A_YEAST	RPS14A	137	24.8	Saccharomyces cerevisiae (strain ATCC 204508 / S288c) OX=559292	1:Experimental evidence at protein level	40S ribosomal protein S14-A	1	0.999	3	3	3	3	0	0	0	0	0	0	0	0	0	0	0	0	0	0	0	0	0	0	0	0	0	0	0	0	0	0	0	0	0	0	0	0	0
511	a	sp|P06396|GELS_HUMAN	P06396	GELS_HUMAN	GSN	782	34.1	Homo sapiens	1:Experimental evidence at protein level	Gelsolin	1	0.999	16	476	476	476	13	13	13	16	16	16	49411820	49411820	49411820	11	11	11	15	15	15	53608708	53608708	53608708	14	14	14	13	13	13	52509180	52509180	52509180	10	10	10	14	14	14
512	a	sp|P06400|RB_HUMAN	P06400	RB_HUMAN	RB1	928	20.9	Homo sapiens OX=9606	1:Experimental evidence at protein level	Retinoblastoma-associated protein	1	0.999	13	216	216	216	3	3	3	10	10	10	20085182	20085182	20085182	5	5	5	9	9	9	18399524	18399524	18399524	6	6	6	9	9	9	18416388	18416388	18416388	3	3	3	9	9	9
513	a	sp|P06454|PTMA_HUMAN	P06454	PTMA_HUMAN	PTMA	111	25.2	Homo sapiens OX=9606	1:Experimental evidence at protein level	Prothymosin alpha	1	0.999	4	204	204	204	6	6	6	4	4	4	38324344	38324344	38324344	6	6	6	3	3	3	43797220	43797220	43797220	5	5	5	3	3	3	36365644	36365644	36365644	6	6	6	4	4	4
514	a	sp|P06576|ATPB_HUMAN	P06576	ATPB_HUMAN	ATP5F1B	529	66	Homo sapiens OX=9606	1:Experimental evidence at protein level	ATP synthase subunit beta, mitochondrial	1	0.999	24	1277	1087	1277	31	27	31	41	37	41	435843648	391055104	435843648	30	26	30	44	40	44	418362240	375901344	418362240	33	29	33	43	39	43	410727840	367871072	410727840	29	26	29	43	39	43
515	a	sp|P06733|ENOA_HUMAN	P06733	ENOA_HUMAN	ENO1	434	74.7	Homo sapiens OX=9606	1:Experimental evidence at protein level	Alpha-enolase	1	0.999	28	2253	1875	2253	60	49	60	49	41	49	4692011000	4620908000	4692011000	58	48	58	46	38	46	4714348500	4697528800	4714348500	52	42	52	44	38	44	4744232400	4778204700	4744232400	60	49	60	45	38	45
516	a	sp|P06737|PYGL_HUMAN	P06737	PYGL_HUMAN	PYGL	847	51.1	Homo sapiens OX=9606	1:Experimental evidence at protein level	Glycogen phosphorylase, liver form	1	0.999	38	964	803	844	23	18	19	39	33	34	228483248	204236832	204413504	25	20	21	42	36	37	214981520	192314704	192477984	25	21	22	40	34	35	215995280	193863808	193363392	26	22	23	42	36	37
517	a	sp|P06738|PHSG_YEAST	P06738	PHSG_YEAST	GPH1	902	24.3	Saccharomyces cerevisiae (strain ATCC 204508 / S288c) OX=559292	1:Experimental evidence at protein level	Glycogen phosphorylase	1	0.999	15	116	116	116	0	0	0	0	0	0	0	0	0	0	0	0	0	0	0	0	0	0	0	0	0	0	0	0	0	0	0	0	0	0	0	0	0
518	a	sp|P06744|G6PI_HUMAN	P06744	G6PI_HUMAN	GPI	558	53.2	Homo sapiens OX=9606	1:Experimental evidence at protein level	Glucose-6-phosphate isomerase	1	0.999	22	1072	1072	1072	27	27	27	37	37	37	493682112	493682112	493682112	27	27	27	37	37	37	486869440	486869440	486869440	23	23	23	36	36	36	500791488	500791488	500791488	31	31	31	36	36	36
519	a	sp|P06746|DPOLB_HUMAN	P06746	DPOLB_HUMAN	POLB	335	22.4	Homo sapiens OX=9606	1:Experimental evidence at protein level	DNA polymerase beta	1	0.999	4	25	25	25	1	1	1	2	2	2	7706343	7706343	7706343	0	0	0	3	3	3	13897932	13897932	13897932	0	0	0	3	3	3	8531290	8531290	8531290	1	1	1	3	3	3
520	a	sp|P06748|NPM_HUMAN	P06748	NPM_HUMAN	NPM1	294	38.1	Homo sapiens OX=9606	1:Experimental evidence at protein level	Nucleophosmin	1	0.999	11	1165	1165	1165	26	26	26	25	25	25	1533053570	1533053570	1533053570	28	28	28	24	24	24	1706755970	1706755970	1706755970	31	31	31	24	24	24	1581037180	1581037180	1581037180	27	27	27	24	24	24
521	a	sp|P06756|ITAV_HUMAN	P06756	ITAV_HUMAN	ITGAV	1048	19	Homo sapiens OX=9606	1:Experimental evidence at protein level	Integrin alpha-V	1	0.999	13	111	111	111	5	5	5	6	6	6	9102543	9102543	9102543	1	1	1	6	6	6	9013198	9013198	9013198	3	3	3	7	7	7	9080297	9080297	9080297	3	3	3	7	7	7
522	a	sp|P06787|CALM_YEAST	P06787	CALM_YEAST	CMD1	147	35.4	Saccharomyces cerevisiae (strain ATCC 204508 / S288c) OX=559292	1:Experimental evidence at protein level	Calmodulin	1	0.999	4	25	25	25	0	0	0	0	0	0	0	0	0	0	0	0	0	0	0	0	0	0	0	0	0	0	0	0	0	0	0	0	0	0	0	0	0
523	a	sp|P06865|HEXA_HUMAN	P06865	HEXA_HUMAN	HEXA	529	18.5	Homo sapiens OX=9606	1:Experimental evidence at protein level	Beta-hexosaminidase subunit alpha	1	0.999	9	122	86	86	3	2	2	6	5	5	8936581	8378630	8378630	4	3	3	5	4	4	8977250	8865447	8865447	4	3	3	4	3	3	8.24386e+06	8578760	8578760	5	4	4	5	4	4
524	a	sp|P07099|HYEP_HUMAN	P07099	HYEP_HUMAN	EPHX1	455	16.5	Homo sapiens OX=9606	1:Experimental evidence at protein level	Epoxide hydrolase 1	1	0.999	5	65	65	65	2	2	2	5	5	5	13888967	13888967	13888967	2	2	2	5	5	5	11689399	11689399	11689399	1	1	1	5	5	5	11309658	11309658	11309658	2	2	2	5	5	5
525	a	sp|P07108|ACBP_HUMAN	P07108	ACBP_HUMAN	DBI	87	79.3	Homo sapiens OX=9606	1:Experimental evidence at protein level	Acyl-CoA-binding protein	1	0.999	6	122	122	122	3	3	3	8	8	8	181819712	181819712	181819712	3	3	3	8	8	8	194104208	194104208	194104208	4	4	4	8	8	8	183177168	183177168	183177168	3	3	3	8	8	8
526	a	sp|P07143|CY1_YEAST	P07143	CY1_YEAST	CYT1	309	28.2	Saccharomyces cerevisiae (strain ATCC 204508 / S288c) OX=559292	1:Experimental evidence at protein level	Cytochrome c1, heme protein, mitochondrial	1	0.999	5	85	85	85	0	0	0	0	0	0	0	0	0	0	0	0	0	0	0	0	0	0	0	0	0	0	0	0	0	0	0	0	0	0	0	0	0
527	a	sp|P07149|FAS1_YEAST	P07149	FAS1_YEAST	FAS1	2051	42.4	Saccharomyces cerevisiae (strain ATCC 204508 / S288c) OX=559292	1:Experimental evidence at protein level	Fatty acid synthase subunit beta	1	0.999	53	488	488	488	0	0	0	5	5	5	8961125	8961125	8961125	0	0	0	3	3	3	17328956	17328956	17328956	0	0	0	6	6	6	10856321	10856321	10856321	0	0	0	2	2	2
528	a	sp|P07203|GPX1_HUMAN	P07203	GPX1_HUMAN	GPX1	203	50.7	Homo sapiens OX=9606	1:Experimental evidence at protein level	Glutathione peroxidase 1	1	0.999	9	263	263	263	7	7	7	8	8	8	115456336	115456336	115456336	8	8	8	9	9	9	117798352	117798352	117798352	7	7	7	9	9	9	121291808	121291808	121291808	7	7	7	7	7	7
529	a	sp|P07205|PGK2_HUMAN	P07205	PGK2_HUMAN	PGK2	417	17.7	Homo sapiens OX=9606	1:Experimental evidence at protein level	Phosphoglycerate kinase 2	1	0.999	5	235	45	45	8	1	1	6	0	0	1121912580	0	0	5	1	1	6	0	0	1075496700	0	0	8	2	2	6	0	0	1117315070	0	0	6	1	1	6	0	0
530	a	sp|P07213|TOM70_YEAST	P07213	TOM70_YEAST	TOM70	617	7.8	Saccharomyces cerevisiae (strain ATCC 204508 / S288c) OX=559292	1:Experimental evidence at protein level	Mitochondrial import receptor subunit TOM70	1	0.9971	4	16	16	16	0	0	0	0	0	0	0	0	0	0	0	0	0	0	0	0	0	0	0	0	0	0	0	0	0	0	0	0	0	0	0	0	0
531	a	sp|P07244|PUR2_YEAST	P07244	PUR2_YEAST	ADE5,7	802	37.8	Saccharomyces cerevisiae (strain ATCC 204508 / S288c) OX=559292	1:Experimental evidence at protein level	Bifunctional purine biosynthetic protein ADE5,7	1	0.999	17	129	129	129	0	0	0	0	0	0	0	0	0	0	0	0	0	0	0	0	0	0	0	0	0	0	0	0	0	0	0	0	0	0	0	0	0
532	a	sp|P07245|C1TC_YEAST	P07245	C1TC_YEAST	ADE3	946	27.8	Saccharomyces cerevisiae (strain ATCC 204508 / S288c) OX=559292	1:Experimental evidence at protein level	C-1-tetrahydrofolate synthase, cytoplasmic	1	0.999	18	281	136	136	4	0	0	4	0	0	141531968	0	0	2	0	0	4	0	0	136080160	0	0	4	0	0	3	0	0	123104024	0	0	3	0	0	4	0	0
533	a	sp|P07246|ADH3_YEAST	P07246	ADH3_YEAST	ADH3	375	41.3	Saccharomyces cerevisiae (strain ATCC 204508 / S288c) OX=559292	1:Experimental evidence at protein level	Alcohol dehydrogenase 3, mitochondrial	1	0.999	10	137	100	100	0	0	0	0	0	0	0	0	0	0	0	0	0	0	0	0	0	0	0	0	0	0	0	0	0	0	0	0	0	0	0	0	0
534	a	sp|P07251|ATPA_YEAST	P07251	ATPA_YEAST	ATP1	545	37.8	Saccharomyces cerevisiae (strain ATCC 204508 / S288c) OX=559292	1:Experimental evidence at protein level	ATP synthase subunit alpha, mitochondrial	1	0.999	19	351	213	213	3	0	0	5	0	0	242315328	0	0	3	0	0	6	2	2	247531776	39068916	39068916	3	0	0	7	3	3	228707872	41661772	41661772	3	0	0	5	0	0
535	a	sp|P07256|QCR1_YEAST	P07256	QCR1_YEAST	COR1	457	46.2	Saccharomyces cerevisiae (strain ATCC 204508 / S288c) OX=559292	1:Experimental evidence at protein level	Cytochrome b-c1 complex subunit 1, mitochondrial	1	0.999	14	200	200	200	0	0	0	0	0	0	0	0	0	0	0	0	0	0	0	0	0	0	0	0	0	0	0	0	0	0	0	0	0	0	0	0	0
536	a	sp|P07257|QCR2_YEAST	P07257	QCR2_YEAST	QCR2	368	44.8	Saccharomyces cerevisiae (strain ATCC 204508 / S288c) OX=559292	1:Experimental evidence at protein level	Cytochrome b-c1 complex subunit 2, mitochondrial	1	0.999	14	216	216	216	0	0	0	0	0	0	0	0	0	0	0	0	0	0	0	0	0	0	0	0	0	0	0	0	0	0	0	0	0	0	0	0	0
537	a	sp|P07259|PYR1_YEAST	P07259	PYR1_YEAST	URA2	2214	43.9	Saccharomyces cerevisiae (strain ATCC 204508 / S288c) OX=559292	1:Experimental evidence at protein level	Protein URA2	1	0.999	70	1083	1063	1083	0	0	0	3	2	3	30213144	31396960	30213144	0	0	0	2	0	2	28385754	0	28385754	0	0	0	3	2	3	34626328	34723776	34626328	0	0	0	4	2	4
538	a	sp|P07260|IF4E_YEAST	P07260	IF4E_YEAST	CDC33	213	26.3	Saccharomyces cerevisiae (strain ATCC 204508 / S288c) OX=559292	1:Experimental evidence at protein level	Eukaryotic translation initiation factor 4E	1	0.999	4	63	63	63	0	0	0	0	0	0	0	0	0	0	0	0	0	0	0	0	0	0	0	0	0	0	0	0	0	0	0	0	0	0	0	0	0
539	a	sp|P07262|DHE4_YEAST	P07262	DHE4_YEAST	GDH1	454	53.3	Saccharomyces cerevisiae (strain ATCC 204508 / S288c) OX=559292	1:Experimental evidence at protein level	NADP-specific glutamate dehydrogenase 1	1	0.999	17	290	172	290	0	0	0	3	3	3	31357724	31357724	31357724	0	0	0	4	4	4	48840520	48840520	48840520	0	0	0	4	4	4	47195028	47195028	47195028	0	0	0	3	3	3
540	a	sp|P07263|SYH_YEAST	P07263	SYH_YEAST	HTS1	546	27.5	Saccharomyces cerevisiae (strain ATCC 204508 / S288c) OX=559292	1:Experimental evidence at protein level	Histidine--tRNA ligase, mitochondrial	1	0.999	11	102	35	35	2	0	0	3	0	0	64828864	0	0	1	0	0	3	0	0	69495384	0	0	2	0	0	3	0	0	73516792	0	0	1	0	0	3	0	0
541	a	sp|P07264|LEUC_YEAST	P07264	LEUC_YEAST	LEU1	779	25.5	Saccharomyces cerevisiae (strain ATCC 204508 / S288c) OX=559292	1:Experimental evidence at protein level	3-isopropylmalate dehydratase	1	0.999	11	46	46	46	0	0	0	0	0	0	0	0	0	0	0	0	0	0	0	0	0	0	0	0	0	0	0	0	0	0	0	0	0	0	0	0	0
542	a	sp|P07267|CARP_YEAST	P07267	CARP_YEAST	PEP4	405	31.9	Saccharomyces cerevisiae (strain ATCC 204508 / S288c) OX=559292	1:Experimental evidence at protein level	Saccharopepsin	1	0.999	10	155	155	155	0	0	0	0	0	0	0	0	0	0	0	0	0	0	0	0	0	0	0	0	0	0	0	0	0	0	0	0	0	0	2	2	2
543	a	sp|P07278|KAPR_YEAST	P07278	KAPR_YEAST	BCY1	416	13.7	Saccharomyces cerevisiae (strain ATCC 204508 / S288c) OX=559292	1:Experimental evidence at protein level	cAMP-dependent protein kinase regulatory subunit	1	0.998	4	27	27	27	0	0	0	0	0	0	0	0	0	0	0	0	0	0	0	0	0	0	0	0	0	0	0	0	0	0	0	0	0	0	0	0	0
544	a	sp|P07280|RS19A_YEAST	P07280	RS19A_YEAST	RPS19A	144	20.8	Saccharomyces cerevisiae (strain ATCC 204508 / S288c) OX=559292	1:Experimental evidence at protein level	40S ribosomal protein S19-A	1	0.999	3	60	60	60	0	0	0	0	0	0	0	0	0	0	0	0	0	0	0	0	0	0	0	0	0	0	0	0	0	0	0	0	0	0	0	0	0
545	a	sp|P07284|SYSC_YEAST	P07284	SYSC_YEAST	SES1	462	56.1	Saccharomyces cerevisiae (strain ATCC 204508 / S288c) OX=559292	1:Experimental evidence at protein level	Serine--tRNA ligase, cytoplasmic	1	0.999	17	181	181	181	0	0	0	3	3	3	35590228	35590228	35590228	0	0	0	2	2	2	43151512	43151512	43151512	0	0	0	3	3	3	35900920	35900920	35900920	0	0	0	2	2	2
546	a	sp|P07305|H10_HUMAN	P07305	H10_HUMAN	H1-0	194	6.7	Homo sapiens OX=9606	1:Experimental evidence at protein level	Histone H1.0	1	0.999	1	53	53	53	1	1	1	2	2	2	78331280	78331280	78331280	1	1	1	2	2	2	84535960	84535960	84535960	1	1	1	2	2	2	84648592	84648592	84648592	1	1	1	2	2	2
547	a	sp|P07311|ACYP1_HUMAN	P07311	ACYP1_HUMAN	ACYP1	99	67.7	Homo sapiens OX=9606	1:Experimental evidence at protein level	Acylphosphatase-1	1	0.999	6	194	194	194	6	6	6	6	6	6	31571456	31571456	31571456	5	5	5	6	6	6	24757364	24757364	24757364	4	4	4	6	6	6	26496978	26496978	26496978	5	5	5	6	6	6
548	a	sp|P07342|ILVB_YEAST	P07342	ILVB_YEAST	ILV2	687	9.9	Saccharomyces cerevisiae (strain ATCC 204508 / S288c) OX=559292	1:Experimental evidence at protein level	Acetolactate synthase catalytic subunit, mitochondrial	1	0.999	4	39	39	39	0	0	0	0	0	0	0	0	0	0	0	0	0	0	0	0	0	0	0	0	0	0	0	0	0	0	0	0	0	0	0	0	0
549	a	sp|P07384|CAN1_HUMAN	P07384	CAN1_HUMAN	CAPN1	714	59.2	Homo sapiens OX=9606	1:Experimental evidence at protein level	Calpain-1 catalytic subunit	1	0.999	36	1256	1256	1256	31	31	31	38	38	38	173531728	173531728	173531728	31	31	31	36	36	36	167564080	167564080	167564080	30	30	30	38	38	38	168868960	168868960	168868960	34	34	34	38	38	38
550	a	sp|P07602|SAP_HUMAN	P07602	SAP_HUMAN	PSAP	524	25	Homo sapiens OX=9606	1:Experimental evidence at protein level	Prosaposin	1	0.999	10	220	220	220	5	5	5	8	8	8	69683672	69683672	69683672	6	6	6	8	8	8	70696576	70696576	70696576	6	6	6	8	8	8	74089304	74089304	74089304	5	5	5	8	8	8
551	a	sp|P07686|HEXB_HUMAN	P07686	HEXB_HUMAN	HEXB	556	33.3	Homo sapiens OX=9606	1:Experimental evidence at protein level	Beta-hexosaminidase subunit beta	1	0.999	15	447	411	447	9	8	9	15	14	15	57731844	56929164	57731844	13	12	13	14	13	14	57988160	58071872	57988160	14	13	14	15	14	15	56403472	56930264	56403472	12	11	12	14	13	14
552	a	sp|P07711|CATL1_HUMAN	P07711	CATL1_HUMAN	CTSL	333	22.2	Homo sapiens OX=9606	1:Experimental evidence at protein level	Cathepsin L1	1	0.999	4	89	89	89	3	3	3	3	3	3	17779762	17779762	17779762	2	2	2	3	3	3	20033160	20033160	20033160	2	2	2	4	4	4	18722826	18722826	18722826	3	3	3	3	3	3
553	a	sp|P07737|PROF1_HUMAN	P07737	PROF1_HUMAN	PFN1	140	81.4	Homo sapiens OX=9606	1:Experimental evidence at protein level	Profilin-1	1	0.999	10	748	748	748	19	19	19	14	14	14	3345901570	3345901570	3345901570	17	17	17	14	14	14	3108582910	3108582910	3108582910	17	17	17	14	14	14	3203234300	3203234300	3203234300	17	17	17	14	14	14
554	a	sp|P07741|APT_HUMAN	P07741	APT_HUMAN	APRT	180	70	Homo sapiens OX=9606	1:Experimental evidence at protein level	Adenine phosphoribosyltransferase	1	0.999	9	365	365	365	9	9	9	10	10	10	166014960	166014960	166014960	8	8	8	10	10	10	155439216	155439216	155439216	9	9	9	10	10	10	154620704	154620704	154620704	12	12	12	10	10	10
555	a	sp|P07806|SYV_YEAST	P07806	SYV_YEAST	VAS1	1104	25.1	Saccharomyces cerevisiae (strain ATCC 204508 / S288c) OX=559292	1:Experimental evidence at protein level	Valine--tRNA ligase, mitochondrial	1	0.999	22	129	129	129	0	0	0	0	0	0	0	0	0	0	0	0	0	0	0	0	0	0	0	0	0	0	0	0	0	0	0	0	0	0	0	0	0
556	a	sp|P07814|SYEP_HUMAN	P07814	SYEP_HUMAN	EPRS	1512	57.9	Homo sapiens OX=9606	1:Experimental evidence at protein level	Bifunctional glutamate/proline--tRNA ligase	1	0.999	68	2320	2320	2320	52	52	52	82	82	82	182072048	182072048	182072048	57	57	57	79	79	79	182666416	182666416	182666416	60	60	60	80	80	80	181393520	181393520	181393520	58	58	58	80	80	80
557	a	sp|P07858|CATB_HUMAN	P07858	CATB_HUMAN	CTSB	339	40.7	Homo sapiens OX=9606	1:Experimental evidence at protein level	Cathepsin B	1	0.999	10	278	278	278	5	5	5	10	10	10	58577680	58577680	58577680	6	6	6	10	10	10	60201084	60201084	60201084	5	5	5	8	8	8	59823152	59823152	59823152	7	7	7	10	10	10
558	a	sp|P07942|LAMB1_HUMAN	P07942	LAMB1_HUMAN	LAMB1	1786	4.8	Homo sapiens OX=9606	1:Experimental evidence at protein level	Laminin subunit beta-1	1	0.999	6	52	52	52	2	2	2	2	2	2	7084076	7084076	7084076	1	1	1	3	3	3	5408277	5408277	5408277	2	2	2	3	3	3	5307830	5307830	5307830	1	1	1	2	2	2
559	a	sp|P07954|FUMH_HUMAN	P07954	FUMH_HUMAN	FH	510	52.5	Homo sapiens OX=9606	1:Experimental evidence at protein level	Fumarate hydratase, mitochondrial	1	0.999	16	450	450	450	8	8	8	16	16	16	69328440	69328440	69328440	11	11	11	16	16	16	68244912	68244912	68244912	13	13	13	16	16	16	66761104	66761104	66761104	12	12	12	15	15	15
560	a	sp|P07991|OAT_YEAST	P07991	OAT_YEAST	CAR2	424	43.4	Saccharomyces cerevisiae (strain ATCC 204508 / S288c) OX=559292	1:Experimental evidence at protein level	Ornithine aminotransferase	1	0.999	10	42	42	42	0	0	0	0	0	0	0	0	0	0	0	0	0	0	0	0	0	0	0	0	0	2	2	2	47265952	47265952	47265952	0	0	0	0	0	0
561	a	sp|P08047|SP1_HUMAN	P08047	SP1_HUMAN	SP1	785	12.5	Homo sapiens OX=9606	1:Experimental evidence at protein level	Transcription factor Sp1	1	0.999	4	125	125	125	2	2	2	3	3	3	15340271	15340271	15340271	2	2	2	3	3	3	13810564	13810564	13810564	2	2	2	3	3	3	13250028	13250028	13250028	3	3	3	3	3	3
562	a	sp|P08067|UCRI_YEAST	P08067	UCRI_YEAST	RIP1	215	30.2	Saccharomyces cerevisiae (strain ATCC 204508 / S288c) OX=559292	1:Experimental evidence at protein level	Cytochrome b-c1 complex subunit Rieske, mitochondrial	1	0.999	6	104	104	104	0	0	0	0	0	0	0	0	0	0	0	0	0	0	0	0	0	0	0	0	0	0	0	0	0	0	0	0	0	0	0	0	0
563	a	sp|P08174|DAF_HUMAN	P08174	DAF_HUMAN	CD55	381	10.5	Homo sapiens OX=9606	1:Experimental evidence at protein level	Complement decay-accelerating factor	1	0.9983	3	9	9	9	0	0	0	2	2	2	16126228	16126228	16126228	0	0	0	0	0	0	0	0	0	0	0	0	2	2	2	12153276	12153276	12153276	0	0	0	2	2	2
564	a	sp|P08195|4F2_HUMAN	P08195	4F2_HUMAN	SLC3A2	630	50.6	Homo sapiens OX=9606	1:Experimental evidence at protein level	4F2 cell-surface antigen heavy chain	1	0.999	27	843	843	843	21	21	21	30	30	30	227408336	227408336	227408336	19	19	19	31	31	31	226403712	226403712	226403712	23	23	23	30	30	30	231331536	231331536	231331536	21	21	21	31	31	31
565	a	sp|P08236|BGLR_HUMAN	P08236	BGLR_HUMAN	GUSB	651	12.7	Homo sapiens OX=9606	1:Experimental evidence at protein level	Beta-glucuronidase	1	0.999	5	45	45	45	2	2	2	3	3	3	5730229	5730229	5730229	0	0	0	4	4	4	6.0639e+06	6.0639e+06	6.0639e+06	2	2	2	2	2	2	5.17855e+06	5.17855e+06	5.17855e+06	1	1	1	4	4	4
566	a	sp|P08237|PFKAM_HUMAN	P08237	PFKAM_HUMAN	PFKM	780	45.3	Homo sapiens OX=9606	1:Experimental evidence at protein level	ATP-dependent 6-phosphofructokinase, muscle type	1	0.999	25	898	855	855	21	20	20	30	29	29	129996616	73791440	73791440	19	17	17	29	28	28	129995392	74545184	74545184	25	24	24	30	29	29	131794752	75449216	75449216	21	20	20	28	27	27
567	a	sp|P08240|SRPRA_HUMAN	P08240	SRPRA_HUMAN	SRPRA	638	25.5	Homo sapiens OX=9606	1:Experimental evidence at protein level	Signal recognition particle receptor subunit alpha	1	0.999	12	84	84	84	5	5	5	6	6	6	14844855	14844855	14844855	0	0	0	5	5	5	14007959	14007959	14007959	2	2	2	7	7	7	15212844	15212844	15212844	2	2	2	5	5	5
568	a	sp|P08243|ASNS_HUMAN	P08243	ASNS_HUMAN	ASNS	561	57.4	Homo sapiens OX=9606	1:Experimental evidence at protein level	Asparagine synthetase [glutamine-hydrolyzing]	1	0.999	28	1174	1174	1174	35	35	35	35	35	35	346711264	346711264	346711264	32	32	32	32	32	32	351474720	351474720	351474720	28	28	28	31	31	31	346168832	346168832	346168832	32	32	32	32	32	32
569	a	sp|P08397|HEM3_HUMAN	P08397	HEM3_HUMAN	HMBS	361	41.3	Homo sapiens OX=9606	1:Experimental evidence at protein level	Porphobilinogen deaminase	1	0.999	12	191	191	191	6	6	6	7	7	7	25419498	25419498	25419498	4	4	4	7	7	7	25365802	25365802	25365802	7	7	7	8	8	8	27327420	27327420	27327420	4	4	4	8	8	8
570	a	sp|P08417|FUMH_YEAST	P08417	FUMH_YEAST	FUM1	488	27.7	Saccharomyces cerevisiae (strain ATCC 204508 / S288c) OX=559292	1:Experimental evidence at protein level	Fumarate hydratase, mitochondrial	1	0.999	7	106	106	106	0	0	0	0	0	0	0	0	0	0	0	0	0	0	0	0	0	0	0	0	0	0	0	0	0	0	0	0	0	0	0	0	0
571	a	sp|P08524|FPPS_YEAST	P08524	FPPS_YEAST	ERG20	352	25.9	Saccharomyces cerevisiae (strain ATCC 204508 / S288c) OX=559292	1:Experimental evidence at protein level	Farnesyl pyrophosphate synthase	1	0.999	7	99	99	99	0	0	0	2	2	2	15781020	15781020	15781020	0	0	0	0	0	0	0	0	0	0	0	0	0	0	0	0	0	0	0	0	0	0	0	0
572	a	sp|P08525|QCR8_YEAST	P08525	QCR8_YEAST	QCR8	94	56.4	Saccharomyces cerevisiae (strain ATCC 204508 / S288c) OX=559292	1:Experimental evidence at protein level	Cytochrome b-c1 complex subunit 8	1	0.999	3	45	45	45	0	0	0	0	0	0	0	0	0	0	0	0	0	0	0	0	0	0	0	0	0	0	0	0	0	0	0	0	0	0	0	0	0
573	a	sp|P08574|CY1_HUMAN	P08574	CY1_HUMAN	CYC1	325	48	Homo sapiens OX=9606	1:Experimental evidence at protein level	Cytochrome c1, heme protein, mitochondrial	1	0.999	8	127	127	127	3	3	3	6	6	6	38473716	38473716	38473716	3	3	3	6	6	6	43778236	43778236	43778236	2	2	2	6	6	6	43582080	43582080	43582080	2	2	2	6	6	6
574	a	sp|P08579|RU2B_HUMAN	P08579	RU2B_HUMAN	SNRPB2	225	27.6	Homo sapiens OX=9606	1:Experimental evidence at protein level	U2 small nuclear ribonucleoprotein B''	1	0.999	4	131	93	93	5	4	4	5	4	4	164877344	109523136	109523136	4	3	3	6	5	5	154918224	110136088	110136088	4	3	3	5	4	4	168480624	115587896	115587896	3	2	2	6	5	5
575	a	sp|P08621|RU17_HUMAN	P08621	RU17_HUMAN	SNRNP70	437	39.8	Homo sapiens OX=9606	1:Experimental evidence at protein level	U1 small nuclear ribonucleoprotein 70 kDa	1	0.999	12	334	334	334	9	9	9	13	13	13	175527120	175527120	175527120	7	7	7	13	13	13	178885856	178885856	178885856	8	8	8	13	13	13	179415568	179415568	179415568	7	7	7	13	13	13
576	a	sp|P08648|ITA5_HUMAN	P08648	ITA5_HUMAN	ITGA5	1049	9.5	Homo sapiens OX=9606	1:Experimental evidence at protein level	Integrin alpha-5	1	0.999	7	25	25	25	0	0	0	4	4	4	8929688	8929688	8929688	0	0	0	3	3	3	9672720	9672720	9672720	1	1	1	3	3	3	8082122	8082122	8082122	2	2	2	2	2	2
577	a	sp|P08679|CISY2_YEAST	P08679	CISY2_YEAST	CIT2	460	20	Saccharomyces cerevisiae (strain ATCC 204508 / S288c) OX=559292	1:Experimental evidence at protein level	Citrate synthase, peroxisomal	1	0.999	6	78	34	34	0	0	0	0	0	0	0	0	0	0	0	0	0	0	0	0	0	0	0	0	0	0	0	0	0	0	0	0	0	0	0	0	0
578	a	sp|P08708|RS17_HUMAN	P08708	RS17_HUMAN	RPS17	135	50.4	Homo sapiens OX=9606	1:Experimental evidence at protein level	40S ribosomal protein S17	1	0.999	7	351	351	351	7	7	7	11	11	11	338839776	338839776	338839776	10	10	10	11	11	11	352523168	352523168	352523168	6	6	6	11	11	11	348219168	348219168	348219168	9	9	9	11	11	11
579	a	sp|P08865|RSSA_HUMAN	P08865	RSSA_HUMAN	RPSA	295	64.1	Homo sapiens OX=9606	1:Experimental evidence at protein level	40S ribosomal protein SA	1	0.999	18	897	897	897	23	23	23	28	28	28	631885630	631885630	631885630	20	20	20	27	27	27	639140160	639140160	639140160	23	23	23	28	28	28	621143100	621143100	621143100	23	23	23	27	27	27
580	a	sp|P09001|RM03_HUMAN	P09001	RM03_HUMAN	MRPL3	348	24.4	Homo sapiens OX=9606	1:Experimental evidence at protein level	39S ribosomal protein L3, mitochondrial	1	0.999	4	26	26	26	2	2	2	2	2	2	6492216	6492216	6492216	0	0	0	0	0	0	0	0	0	0	0	0	0	0	0	0	0	0	0	0	0	2	2	2
581	a	sp|P09012|SNRPA_HUMAN	P09012	SNRPA_HUMAN	SNRPA	282	33	Homo sapiens OX=9606	1:Experimental evidence at protein level	U1 small nuclear ribonucleoprotein A	1	0.999	7	290	252	290	7	6	7	7	6	7	310676864	304558816	310676864	6	5	6	7	6	7	309619584	307949952	309619584	8	7	8	7	6	7	317504032	313427200	317504032	6	5	6	7	6	7
582	a	sp|P09064|IF2B_YEAST	P09064	IF2B_YEAST	SUI3	285	34.4	Saccharomyces cerevisiae (strain ATCC 204508 / S288c) OX=559292	1:Experimental evidence at protein level	Eukaryotic translation initiation factor 2 subunit beta	1	0.999	6	28	28	28	0	0	0	0	0	0	0	0	0	0	0	0	0	0	0	0	0	0	0	0	0	0	0	0	0	0	0	0	0	0	0	0	0
583	a	sp|P09104|ENOG_HUMAN	P09104	ENOG_HUMAN	ENO2	434	71.2	Homo sapiens OX=9606	1:Experimental evidence at protein level	Gamma-enolase	1	0.999	22	626	336	355	19	10	10	18	11	12	3088524540	28319864	28673874	15	8	9	22	14	15	2851351810	27274612	27140434	17	9	9	19	12	13	2857894910	28023994	27923918	16	7	7	19	12	13
584	a	sp|P09110|THIK_HUMAN	P09110	THIK_HUMAN	ACAA1	424	44.3	Homo sapiens OX=9606	1:Experimental evidence at protein level	3-ketoacyl-CoA thiolase, peroxisomal	1	0.999	11	388	388	388	10	10	10	9	9	9	46420248	46420248	46420248	9	9	9	10	10	10	46248616	46248616	46248616	10	10	10	10	10	10	46824512	46824512	46824512	12	12	12	10	10	10
585	a	sp|P09132|SRP19_HUMAN	P09132	SRP19_HUMAN	SRP19	144	34.7	Homo sapiens OX=9606	1:Experimental evidence at protein level	Signal recognition particle 19 kDa protein	1	0.999	4	77	77	77	2	2	2	2	2	2	39797356	39797356	39797356	2	2	2	2	2	2	39076912	39076912	39076912	2	2	2	2	2	2	37611324	37611324	37611324	2	2	2	2	2	2
586	a	sp|P09211|GSTP1_HUMAN	P09211	GSTP1_HUMAN	GSTP1	210	61.4	Homo sapiens	1:Experimental evidence at protein level	Glutathione S-transferase P	1	0.999	12	814	814	814	19	19	19	19	19	19	1167825150	1167825150	1167825150	21	21	21	17	17	17	1241257730	1241257730	1241257730	16	16	16	18	18	18	1251235330	1251235330	1251235330	17	17	17	18	18	18
587	a	sp|P09232|PRTB_YEAST	P09232	PRTB_YEAST	PRB1	635	11.2	Saccharomyces cerevisiae (strain ATCC 204508 / S288c) OX=559292	1:Experimental evidence at protein level	Cerevisin	1	0.999	5	82	82	82	0	0	0	0	0	0	0	0	0	0	0	0	0	0	0	0	0	0	0	0	0	0	0	0	0	0	0	0	0	0	0	0	0
588	a	sp|P09234|RU1C_HUMAN	P09234	RU1C_HUMAN	SNRPC	159	18.9	Homo sapiens OX=9606	1:Experimental evidence at protein level	U1 small nuclear ribonucleoprotein C	1	0.999	2	99	99	99	3	3	3	3	3	3	256133888	256133888	256133888	4	4	4	3	3	3	264736304	264736304	264736304	3	3	3	3	3	3	254519552	254519552	254519552	3	3	3	3	3	3
589	a	sp|P09382|LEG1_HUMAN	P09382	LEG1_HUMAN	LGALS1	135	76.3	Homo sapiens OX=9606	1:Experimental evidence at protein level	Galectin-1	1	0.999	8	472	472	472	12	12	12	10	10	10	1066249790	1066249790	1066249790	15	15	15	9	9	9	1061982910	1061982910	1061982910	12	12	12	10	10	10	1041958590	1041958590	1041958590	11	11	11	10	10	10
590	a	sp|P09417|DHPR_HUMAN	P09417	DHPR_HUMAN	QDPR	244	55.3	Homo sapiens OX=9606	1:Experimental evidence at protein level	Dihydropteridine reductase	1	0.999	10	276	276	276	9	9	9	8	8	8	76739048	76739048	76739048	7	7	7	11	11	11	81693024	81693024	81693024	4	4	4	10	10	10	78810648	78810648	78810648	7	7	7	12	12	12
591	a	sp|P09436|SYIC_YEAST	P09436	SYIC_YEAST	ILS1	1072	41	Saccharomyces cerevisiae (strain ATCC 204508 / S288c) OX=559292	1:Experimental evidence at protein level	Isoleucine--tRNA ligase, cytoplasmic	1	0.999	32	357	290	290	2	0	0	3	0	0	106467920	0	0	2	0	0	3	0	0	102395424	0	0	2	0	0	4	2	2	97460248	10129791	10129791	2	0	0	2	0	0
593	a	sp|P09455|RET1_HUMAN	P09455	RET1_HUMAN	RBP1	135	60	Homo sapiens OX=9606	1:Experimental evidence at protein level	Retinol-binding protein 1	1	0.999	8	369	369	369	8	8	8	9	9	9	102814624	102814624	102814624	10	10	10	9	9	9	103111264	103111264	103111264	10	10	10	9	9	9	106803216	106803216	106803216	8	8	8	9	9	9
594	a	sp|P09457|ATPO_YEAST	P09457	ATPO_YEAST	ATP5	212	35.8	Saccharomyces cerevisiae (strain ATCC 204508 / S288c) OX=559292	1:Experimental evidence at protein level	ATP synthase subunit 5, mitochondrial	1	0.999	7	103	103	103	0	0	0	0	0	0	0	0	0	0	0	0	2	2	2	10720591	10720591	10720591	0	0	0	0	0	0	0	0	0	0	0	0	2	2	2
595	a	sp|P09497|CLCB_HUMAN	P09497	CLCB_HUMAN	CLTB	229	7.9	Homo sapiens OX=9606	1:Experimental evidence at protein level	Clathrin light chain B	1	0.999	3	78	76	78	2	2	2	3	2	3	38831524	40786620	38831524	1	1	1	3	2	3	40521780	43855672	40521780	3	3	3	3	2	3	39981708	39765620	39981708	1	1	1	3	2	3
596	a	sp|P09543|CN37_HUMAN	P09543	CN37_HUMAN	CNP	421	35.6	Homo sapiens OX=9606	1:Experimental evidence at protein level	2',3'-cyclic-nucleotide 3'-phosphodiesterase	1	0.999	13	252	252	252	3	3	3	11	11	11	33117082	33117082	33117082	10	10	10	13	13	13	33337610	33337610	33337610	7	7	7	12	12	12	34809544	34809544	34809544	5	5	5	11	11	11
597	a	sp|P09622|DLDH_HUMAN	P09622	DLDH_HUMAN	DLD	509	48.1	Homo sapiens OX=9606	1:Experimental evidence at protein level	Dihydrolipoyl dehydrogenase, mitochondrial	1	0.999	15	383	315	383	8	7	8	12	11	12	99232440	100800472	99232440	9	9	9	13	12	13	96404968	96646608	96404968	9	9	9	12	11	12	95096400	95751984	95096400	8	7	8	11	10	11
598	a	sp|P09624|DLDH_YEAST	P09624	DLDH_YEAST	LPD1	499	56.7	Saccharomyces cerevisiae (strain ATCC 204508 / S288c) OX=559292	1:Experimental evidence at protein level	Dihydrolipoyl dehydrogenase, mitochondrial	1	0.999	18	346	278	278	1	0	0	4	3	3	11634811	7105218	7105218	0	0	0	2	0	0	17137508	0	0	0	0	0	3	2	2	11670282	7012613	7012613	1	0	0	3	2	2
599	a	sp|P09661|RU2A_HUMAN	P09661	RU2A_HUMAN	SNRPA1	255	51.8	Homo sapiens OX=9606	1:Experimental evidence at protein level	U2 small nuclear ribonucleoprotein A'	1	0.999	14	358	358	358	10	10	10	13	13	13	110009320	110009320	110009320	7	7	7	14	14	14	106132120	106132120	106132120	8	8	8	15	15	15	108329176	108329176	108329176	8	8	8	14	14	14
600	a	sp|P09733|TBA1_YEAST	P09733	TBA1_YEAST	TUB1	447	28.6	Saccharomyces cerevisiae (strain ATCC 204508 / S288c) OX=559292	1:Experimental evidence at protein level	Tubulin alpha-1 chain	1	0.999	9	240	69	118	4	0	0	2	0	0	1615005180	0	0	3	0	0	2	0	0	1652105220	0	0	3	0	0	2	0	0	1678028030	0	0	2	0	0	2	0	0
601	a	sp|P09874|PARP1_HUMAN	P09874	PARP1_HUMAN	PARP1	1014	50.2	Homo sapiens OX=9606	1:Experimental evidence at protein level	Poly [ADP-ribose] polymerase 1	1	0.999	39	1252	1252	1252	34	34	34	37	37	37	180577104	180577104	180577104	34	34	34	40	40	40	180482992	180482992	180482992	28	28	28	37	37	37	180561664	180561664	180561664	34	34	34	40	40	40
602	a	sp|P09884|DPOLA_HUMAN	P09884	DPOLA_HUMAN	POLA1	1462	14.7	Homo sapiens OX=9606	1:Experimental evidence at protein level	DNA polymerase alpha catalytic subunit	1	0.999	14	72	72	72	1	1	1	7	7	7	6.65446e+06	6.65446e+06	6.65446e+06	3	3	3	7	7	7	7493242	7493242	7493242	4	4	4	5	5	5	8.1651e+06	8.1651e+06	8.1651e+06	1	1	1	7	7	7
603	a	sp|P09938|RIR2_YEAST	P09938	RIR2_YEAST	RNR2	399	36.8	Saccharomyces cerevisiae (strain ATCC 204508 / S288c) OX=559292	1:Experimental evidence at protein level	Ribonucleoside-diphosphate reductase small chain 1	1	0.999	12	206	206	206	0	0	0	0	0	0	0	0	0	0	0	0	0	0	0	0	0	0	0	0	0	0	0	0	0	0	0	0	0	0	0	0	0
604	a	sp|P09972|ALDOC_HUMAN	P09972	ALDOC_HUMAN	ALDOC	364	60.7	Homo sapiens OX=9606	1:Experimental evidence at protein level	Fructose-bisphosphate aldolase C	1	0.999	14	423	265	265	10	7	7	15	11	11	1112431490	178308512	178308512	12	8	8	15	11	11	1146839300	179618960	179618960	11	6	6	16	12	12	1128628990	170645376	170645376	11	7	7	17	13	13
605	a	sp|P0C0V8|RS21A_YEAST	P0C0V8	RS21A_YEAST	RPS21A	87	26.4	Saccharomyces cerevisiae (strain ATCC 204508 / S288c) OX=559292	1:Experimental evidence at protein level	40S ribosomal protein S21-A	1	0.999	2	43	43	43	0	0	0	0	0	0	0	0	0	0	0	0	0	0	0	0	0	0	0	0	0	0	0	0	0	0	0	0	0	0	0	0	0
606	a	sp|P0C0W1|RS22A_YEAST	P0C0W1	RS22A_YEAST	RPS22A	130	41.5	Saccharomyces cerevisiae (strain ATCC 204508 / S288c) OX=559292	1:Experimental evidence at protein level	40S ribosomal protein S22-A	1	0.999	5	99	99	99	0	0	0	0	0	0	0	0	0	0	0	0	0	0	0	0	0	0	0	0	0	0	0	0	0	0	0	0	0	0	0	0	0
607	a	sp|P0C0W9|RL11A_YEAST	P0C0W9	RL11A_YEAST	RPL11A	174	20.1	Saccharomyces cerevisiae (strain ATCC 204508 / S288c) OX=559292	1:Experimental evidence at protein level	60S ribosomal protein L11-A	1	0.999	3	66	66	66	0	0	0	0	0	0	0	0	0	0	0	0	0	0	0	0	0	0	0	0	0	0	0	0	0	0	0	0	0	0	0	0	0
608	a	sp|P0C0X0|RS28B_YEAST	P0C0X0	RS28B_YEAST	RPS28B	67	31.3	Saccharomyces cerevisiae (strain ATCC 204508 / S288c) OX=559292	1:Experimental evidence at protein level	40S ribosomal protein S28-B	1	0.999	2	45	45	45	0	0	0	2	2	2	8887241	8887241	8887241	0	0	0	2	2	2	11462740	11462740	11462740	0	0	0	0	0	0	0	0	0	0	0	0	2	2	2
609	a	sp|P0C2H6|RL27A_YEAST	P0C2H6	RL27A_YEAST	RPL27A	136	40.4	Saccharomyces cerevisiae (strain ATCC 204508 / S288c) OX=559292	1:Experimental evidence at protein level	60S ribosomal protein L27-A	1	0.999	5	99	99	99	0	0	0	0	0	0	0	0	0	0	0	0	0	0	0	0	0	0	0	0	0	0	0	0	0	0	0	0	0	0	0	0	0
610	a	sp|P0C2H8|RL31A_YEAST	P0C2H8	RL31A_YEAST	RPL31A	113	40.7	Saccharomyces cerevisiae (strain ATCC 204508 / S288c) OX=559292	1:Experimental evidence at protein level	60S ribosomal protein L31-A	1	0.999	4	91	40	40	1	0	0	0	0	0	0	0	0	2	0	0	0	0	0	0	0	0	2	0	0	0	0	0	0	0	0	1	0	0	0	0	0
611	a	sp|P0CT04|IPB2_YEAST	P0CT04	IPB2_YEAST	PBI2	75	72	Saccharomyces cerevisiae (strain ATCC 204508 / S288c) OX=559292	1:Experimental evidence at protein level	Protease B inhibitor 2	1	0.999	6	54	54	54	0	0	0	0	0	0	0	0	0	0	0	0	0	0	0	0	0	0	0	0	0	0	0	0	0	0	0	0	0	0	0	0	0
612	a	sp|P0CX10|ERR1_YEAST	P0CX10	ERR1_YEAST	ERR1	437	3.9	Saccharomyces cerevisiae (strain ATCC 204508 / S288c) OX=559292	3:Protein inferred from homology	Enolase-related protein 1	1	0.999	1	11	11	11	0	0	0	0	0	0	0	0	0	0	0	0	0	0	0	0	0	0	0	0	0	0	0	0	0	0	0	0	0	0	0	0	0
613	a	sp|P0CX23|RL20A_YEAST	P0CX23	RL20A_YEAST	RPL20A	172	30.8	Saccharomyces cerevisiae (strain ATCC 204508 / S288c) OX=559292	1:Experimental evidence at protein level	60S ribosomal protein L20-A	1	0.999	6	65	65	65	0	0	0	0	0	0	0	0	0	0	0	0	0	0	0	0	0	0	0	0	0	0	0	0	0	0	0	0	0	0	0	0	0
614	a	sp|P0CX29|RS23A_YEAST	P0CX29	RS23A_YEAST	RPS23A	145	26.9	Saccharomyces cerevisiae (strain ATCC 204508 / S288c) OX=559292	1:Experimental evidence at protein level	40S ribosomal protein S23-A	1	0.999	3	45	45	45	0	0	0	0	0	0	0	0	0	0	0	0	0	0	0	0	0	0	0	0	0	0	0	0	0	0	0	0	0	0	0	0	0
615	a	sp|P0CX31|RS24A_YEAST	P0CX31	RS24A_YEAST	RPS24A	135	17.8	Saccharomyces cerevisiae (strain ATCC 204508 / S288c) OX=559292	1:Experimental evidence at protein level	40S ribosomal protein S24-A	1	0.999	2	57	57	57	0	0	0	0	0	0	0	0	0	0	0	0	0	0	0	0	0	0	0	0	0	0	0	0	0	0	0	0	0	0	0	0	0
616	a	sp|P0CX35|RS4A_YEAST	P0CX35	RS4A_YEAST	RPS4A	261	28.7	Saccharomyces cerevisiae (strain ATCC 204508 / S288c) OX=559292	1:Experimental evidence at protein level	40S ribosomal protein S4-A	1	0.999	6	108	108	108	0	0	0	0	0	0	0	0	0	0	0	0	0	0	0	0	0	0	0	0	0	0	0	0	0	0	0	0	0	0	0	0	0
617	a	sp|P0CX37|RS6A_YEAST	P0CX37	RS6A_YEAST	RPS6A	236	28	Saccharomyces cerevisiae (strain ATCC 204508 / S288c) OX=559292	1:Experimental evidence at protein level	40S ribosomal protein S6-A	1	0.999	6	114	114	114	0	0	0	0	0	0	0	0	0	0	0	0	0	0	0	0	0	0	0	0	0	0	0	0	0	0	0	0	0	0	0	0	0
618	a	sp|P0CX39|RS8A_YEAST	P0CX39	RS8A_YEAST	RPS8A	200	27.5	Saccharomyces cerevisiae (strain ATCC 204508 / S288c) OX=559292	1:Experimental evidence at protein level	40S ribosomal protein S8-A	1	0.999	4	71	71	71	0	0	0	0	0	0	0	0	0	0	0	0	0	0	0	0	0	0	0	0	0	0	0	0	0	0	0	0	0	0	0	0	0
619	a	sp|P0CX41|RL23A_YEAST	P0CX41	RL23A_YEAST	RPL23A	137	43.1	Saccharomyces cerevisiae (strain ATCC 204508 / S288c) OX=559292	1:Experimental evidence at protein level	60S ribosomal protein L23-A	1	0.999	5	116	65	65	1	0	0	0	0	0	0	0	0	1	0	0	0	0	0	0	0	0	2	0	0	0	0	0	0	0	0	1	0	0	0	0	0
620	a	sp|P0CX43|RL1A_YEAST	P0CX43	RL1A_YEAST	RPL1A	217	44.2	Saccharomyces cerevisiae (strain ATCC 204508 / S288c) OX=559292	1:Experimental evidence at protein level	60S ribosomal protein L1-A	1	0.999	9	91	91	91	0	0	0	0	0	0	0	0	0	0	0	0	0	0	0	0	0	0	0	0	0	0	0	0	0	0	0	0	0	0	0	0	0
621	a	sp|P0CX45|RL2A_YEAST	P0CX45	RL2A_YEAST	RPL2A	254	31.9	Saccharomyces cerevisiae (strain ATCC 204508 / S288c) OX=559292	1:Experimental evidence at protein level	60S ribosomal protein L2-A	1	0.999	5	118	118	118	0	0	0	0	0	0	0	0	0	0	0	0	0	0	0	0	0	0	0	0	0	0	0	0	0	0	0	0	0	0	0	0	0
622	a	sp|P0CX47|RS11A_YEAST	P0CX47	RS11A_YEAST	RPS11A	156	43.6	Saccharomyces cerevisiae (strain ATCC 204508 / S288c) OX=559292	1:Experimental evidence at protein level	40S ribosomal protein S11-A	1	0.999	6	83	83	83	0	0	0	0	0	0	0	0	0	0	0	0	0	0	0	0	0	0	0	0	0	0	0	0	0	0	0	0	0	0	0	0	0
623	a	sp|P0CX49|RL18A_YEAST	P0CX49	RL18A_YEAST	RPL18A	186	22.6	Saccharomyces cerevisiae (strain ATCC 204508 / S288c) OX=559292	1:Experimental evidence at protein level	60S ribosomal protein L18-A	1	0.999	4	76	76	76	0	0	0	0	0	0	0	0	0	0	0	0	0	0	0	0	0	0	0	0	0	0	0	0	0	0	0	0	0	0	0	0	0
624	a	sp|P0CX53|RL12A_YEAST	P0CX53	RL12A_YEAST	RPL12A	165	48.5	Saccharomyces cerevisiae (strain ATCC 204508 / S288c) OX=559292	1:Experimental evidence at protein level	60S ribosomal protein L12-A	1	0.999	6	123	83	83	1	0	0	0	0	0	0	0	0	1	0	0	2	0	0	293318016	0	0	1	0	0	0	0	0	0	0	0	1	0	0	0	0	0
625	a	sp|P0CX55|RS18A_YEAST	P0CX55	RS18A_YEAST	RPS18A	146	46.6	Saccharomyces cerevisiae (strain ATCC 204508 / S288c) OX=559292	1:Experimental evidence at protein level	40S ribosomal protein S18-A	1	0.999	7	103	103	103	0	0	0	0	0	0	0	0	0	0	0	0	0	0	0	0	0	0	0	0	0	0	0	0	0	0	0	0	0	0	0	0	0
626	a	sp|P0CX82|RL19A_YEAST	P0CX82	RL19A_YEAST	RPL19A	189	19	Saccharomyces cerevisiae (strain ATCC 204508 / S288c) OX=559292	1:Experimental evidence at protein level	60S ribosomal protein L19-A	1	0.999	3	30	30	30	0	0	0	0	0	0	0	0	0	0	0	0	0	0	0	0	0	0	0	0	0	0	0	0	0	0	0	0	0	0	0	0	0
627	a	sp|P0CX84|RL35A_YEAST	P0CX84	RL35A_YEAST	RPL35A	120	23.3	Saccharomyces cerevisiae (strain ATCC 204508 / S288c) OX=559292	1:Experimental evidence at protein level	60S ribosomal protein L35-A	1	0.999	4	46	46	46	0	0	0	0	0	0	0	0	0	0	0	0	2	2	2	152357824	152357824	152357824	0	0	0	0	0	0	0	0	0	0	0	0	2	2	2
628	a	sp|P10081|IF4A_YEAST	P10081	IF4A_YEAST	TIF1	395	51.9	Saccharomyces cerevisiae (strain ATCC 204508 / S288c) OX=559292	1:Experimental evidence at protein level	ATP-dependent RNA helicase eIF4A	1	0.999	17	317	277	277	2	0	0	2	0	0	24730508	0	0	1	0	0	0	0	0	0	0	0	1	0	0	2	0	0	29019040	0	0	1	0	0	0	0	0
629	a	sp|P10155|RO60_HUMAN	P10155	RO60_HUMAN	RO60	538	45	Homo sapiens OX=9606	1:Experimental evidence at protein level	60 kDa SS-A/Ro ribonucleoprotein	1	0.999	17	480	480	480	11	11	11	17	17	17	60057976	60057976	60057976	10	10	10	17	17	17	61139912	61139912	61139912	12	12	12	17	17	17	59825568	59825568	59825568	13	13	13	17	17	17
630	a	sp|P10253|LYAG_HUMAN	P10253	LYAG_HUMAN	GAA	952	27.5	Homo sapiens OX=9606	1:Experimental evidence at protein level	Lysosomal alpha-glucosidase	1	0.999	16	337	337	337	9	9	9	15	15	15	36989936	36989936	36989936	7	7	7	14	14	14	33009460	33009460	33009460	6	6	6	13	13	13	35348872	35348872	35348872	10	10	10	13	13	13
631	a	sp|P10301|RRAS_HUMAN	P10301	RRAS_HUMAN	RRAS	218	37.2	Homo sapiens OX=9606	1:Experimental evidence at protein level	Ras-related protein R-Ras	1	0.999	7	91	17	17	4	1	1	5	3	3	20937106	14149479	14149479	2	1	1	5	3	3	20399256	14449685	14449685	2	1	1	5	3	3	20354146	13215585	13215585	0	0	0	5	3	3
632	a	sp|P10398|ARAF_HUMAN	P10398	ARAF_HUMAN	ARAF	606	10.1	Homo sapiens OX=9606	1:Experimental evidence at protein level	Serine/threonine-protein kinase A-Raf	1	0.999	5	50	34	50	2	1	2	4	2	4	11801942	6.449e+06	11801942	2	1	2	4	2	4	11937890	5297753	11937890	2	1	2	3	0	3	13424648	0	13424648	1	1	1	3	0	3
633	a	sp|P10515|ODP2_HUMAN	P10515	ODP2_HUMAN	DLAT	647	33.8	Homo sapiens OX=9606	1:Experimental evidence at protein level	Dihydrolipoyllysine-residue acetyltransferase component of pyruvate dehydrogenase complex, mitochondrial	1	0.999	14	411	411	411	10	10	10	15	15	15	30124212	30124212	30124212	9	9	9	14	14	14	30722374	30722374	30722374	9	9	9	13	13	13	30352078	30352078	30352078	11	11	11	13	13	13
634	a	sp|P10586|PTPRF_HUMAN	P10586	PTPRF_HUMAN	PTPRF	1907	10.1	Homo sapiens OX=9606	1:Experimental evidence at protein level	Receptor-type tyrosine-protein phosphatase F	1	0.9989	12	47	47	47	4	4	4	6	6	6	14084052	14084052	14084052	2	2	2	6	6	6	14922875	14922875	14922875	4	4	4	6	6	6	17063044	17063044	17063044	0	0	0	6	6	6
635	a	sp|P10589|COT1_HUMAN	P10589	COT1_HUMAN	NR2F1	423	8.9	Homo sapiens OX=9606	1:Experimental evidence at protein level	COUP transcription factor 1	1	0.9988	3	13	13	13	0	0	0	0	0	0	0	0	0	0	0	0	0	0	0	0	0	0	0	0	0	2	2	2	6.78399e+06	6.78399e+06	6.78399e+06	1	1	1	0	0	0
636	a	sp|P10591|HSP71_YEAST	P10591	HSP71_YEAST	SSA1	642	60.3	Saccharomyces cerevisiae (strain ATCC 204508 / S288c) OX=559292	1:Experimental evidence at protein level	Heat shock protein SSA1	1	0.999	31	856	195	509	7	0	0	8	0	0	2639331070	0	0	6	0	0	9	2	2	2795309060	27538202	54049896	6	0	0	11	2	3	2178267390	30489718	39625836	6	0	0	9	0	0
637	a	sp|P10592|HSP72_YEAST	P10592	HSP72_YEAST	SSA2	639	60.4	Saccharomyces cerevisiae (strain ATCC 204508 / S288c) OX=559292	1:Experimental evidence at protein level	Heat shock protein SSA2	1	0.999	30	833	155	192	7	0	0	8	0	0	2639331070	0	0	6	0	0	7	0	0	2931709950	0	0	6	0	0	9	0	0	2494785790	0	0	6	0	0	8	0	0
638	a	sp|P10599|THIO_HUMAN	P10599	THIO_HUMAN	TXN	105	80	Homo sapiens	1:Experimental evidence at protein level	Thioredoxin	1	0.999	7	342	342	342	10	10	10	8	8	8	1950720510	1950720510	1950720510	8	8	8	8	8	8	2098318460	2098318460	2098318460	6	6	6	8	8	8	1896405760	1896405760	1896405760	8	8	8	8	8	8
639	a	sp|P10606|COX5B_HUMAN	P10606	COX5B_HUMAN	COX5B	129	40.3	Homo sapiens OX=9606	1:Experimental evidence at protein level	Cytochrome c oxidase subunit 5B, mitochondrial	1	0.999	5	157	157	157	2	2	2	5	5	5	38078456	38078456	38078456	2	2	2	5	5	5	39747732	39747732	39747732	2	2	2	4	4	4	40484040	40484040	40484040	4	4	4	5	5	5
640	a	sp|P10619|PPGB_HUMAN	P10619	PPGB_HUMAN	CTSA	480	11.9	Homo sapiens OX=9606	1:Experimental evidence at protein level	Lysosomal protective protein	1	0.999	4	89	89	89	2	2	2	4	4	4	30021836	30021836	30021836	2	2	2	4	4	4	30761834	30761834	30761834	2	2	2	4	4	4	29224884	29224884	29224884	3	3	3	4	4	4
641	a	sp|P10620|MGST1_HUMAN	P10620	MGST1_HUMAN	MGST1	155	27.1	Homo sapiens OX=9606	1:Experimental evidence at protein level	Microsomal glutathione S-transferase 1	1	0.999	4	172	172	172	4	4	4	3	3	3	17299574	17299574	17299574	4	4	4	3	3	3	14126936	14126936	14126936	5	5	5	3	3	3	15663071	15663071	15663071	6	6	6	3	3	3
642	a	sp|P10636|TAU_HUMAN	P10636	TAU_HUMAN	MAPT	758	15.7	Homo sapiens	1:Experimental evidence at protein level	Microtubule-associated protein tau	1	0.999	6	97	97	97	1	1	1	3	3	3	30262318	30262318	30262318	3	3	3	3	3	3	25772356	25772356	25772356	4	4	4	4	4	4	25473562	25473562	25473562	3	3	3	4	4	4
643	a	sp|P10644|KAP0_HUMAN	P10644	KAP0_HUMAN	PRKAR1A	381	55.6	Homo sapiens OX=9606	1:Experimental evidence at protein level	cAMP-dependent protein kinase type I-alpha regulatory subunit	1	0.999	20	622	568	622	15	14	15	23	20	23	109155224	109327136	109155224	15	12	15	20	17	20	103573624	102074128	103573624	13	12	13	20	17	20	104313944	102095480	104313944	13	12	13	21	18	21
644	a	sp|P10659|METK1_YEAST	P10659	METK1_YEAST	SAM1	382	24.3	Saccharomyces cerevisiae (strain ATCC 204508 / S288c) OX=559292	1:Experimental evidence at protein level	S-adenosylmethionine synthase 1	1	0.999	7	112	40	67	1	0	0	0	0	0	0	0	0	1	0	0	0	0	0	0	0	0	1	0	0	0	0	0	0	0	0	1	0	0	0	0	0
645	a	sp|P10664|RL4A_YEAST	P10664	RL4A_YEAST	RPL4A	362	39	Saccharomyces cerevisiae (strain ATCC 204508 / S288c) OX=559292	1:Experimental evidence at protein level	60S ribosomal protein L4-A	1	0.999	9	136	7	117	1	0	0	3	0	2	68062288	0	44177772	0	0	0	2	0	0	82990920	0	0	0	0	0	3	0	2	77297312	0	41568028	0	0	0	2	0	0
646	a	sp|P10768|ESTD_HUMAN	P10768	ESTD_HUMAN	ESD	282	79.4	Homo sapiens OX=9606	1:Experimental evidence at protein level	S-formylglutathione hydrolase	1	0.999	15	502	502	502	13	13	13	15	15	15	153701936	153701936	153701936	10	10	10	16	16	16	162741088	162741088	162741088	11	11	11	16	16	16	158866128	158866128	158866128	11	11	11	15	15	15
647	a	sp|P10809|CH60_HUMAN	P10809	CH60_HUMAN	HSPD1	573	75.9	Homo sapiens OX=9606	1:Experimental evidence at protein level	60 kDa heat shock protein, mitochondrial	1	0.999	38	1944	1944	1944	45	45	45	60	60	60	1210496640	1210496640	1210496640	55	55	55	59	59	59	1191997310	1191997310	1191997310	47	47	47	60	60	60	1167742850	1167742850	1167742850	52	52	52	60	60	60
648	a	sp|P10963|PCKA_YEAST	P10963	PCKA_YEAST	PCK1	549	65.4	Saccharomyces cerevisiae (strain ATCC 204508 / S288c) OX=559292	1:Experimental evidence at protein level	Phosphoenolpyruvate carboxykinase (ATP)	1	0.999	24	550	550	550	0	0	0	0	0	0	0	0	0	0	0	0	0	0	0	0	0	0	0	0	0	0	0	0	0	0	0	0	0	0	0	0	0
649	a	sp|P11047|LAMC1_HUMAN	P11047	LAMC1_HUMAN	LAMC1	1609	7.3	Homo sapiens OX=9606	1:Experimental evidence at protein level	Laminin subunit gamma-1	1	0.999	7	32	32	32	2	2	2	3	3	3	7190402	7190402	7190402	0	0	0	2	2	2	5.15229e+06	5.15229e+06	5.15229e+06	1	1	1	2	2	2	5854866	5854866	5854866	3	3	3	3	3	3
650	a	sp|P11076|ARF1_YEAST	P11076	ARF1_YEAST	ARF1	181	50.8	Saccharomyces cerevisiae (strain ATCC 204508 / S288c) OX=559292	1:Experimental evidence at protein level	ADP-ribosylation factor 1	1	0.999	9	133	41	133	0	0	0	0	0	0	0	0	0	0	0	0	0	0	0	0	0	0	0	0	0	0	0	0	0	0	0	0	0	0	0	0	0
651	a	sp|P11142|HSP7C_HUMAN	P11142	HSP7C_HUMAN	HSPA8	646	60.4	Homo sapiens OX=9606	1:Experimental evidence at protein level	Heat shock cognate 71 kDa protein	1	0.999	32	2173	1534	2173	49	34	49	49	38	49	3393555200	3410258690	3393555200	58	41	58	49	38	49	3382618370	3347783170	3382618370	55	40	55	50	39	50	3419113980	3393604100	3419113980	51	35	51	49	38	49
652	a	sp|P11154|PYC1_YEAST	P11154	PYC1_YEAST	PYC1	1178	30.8	Saccharomyces cerevisiae (strain ATCC 204508 / S288c) OX=559292	1:Experimental evidence at protein level	Pyruvate carboxylase 1	1	0.999	26	329	88	329	0	0	0	0	0	0	0	0	0	0	0	0	0	0	0	0	0	0	0	0	0	0	0	0	0	0	0	0	0	0	0	0	0
653	a	sp|P11166|GTR1_HUMAN	P11166	GTR1_HUMAN	SLC2A1	492	12.2	Homo sapiens OX=9606	1:Experimental evidence at protein level	Solute carrier family 2, facilitated glucose transporter member 1	1	0.999	7	242	242	242	6	6	6	8	8	8	121377608	121377608	121377608	6	6	6	8	8	8	122887720	122887720	122887720	5	5	5	7	7	7	119242768	119242768	119242768	5	5	5	8	8	8
654	a	sp|P11171|41_HUMAN	P11171	41_HUMAN	EPB41	864	21.2	Homo sapiens OX=9606	1:Experimental evidence at protein level	Protein 4.1	1	0.999	12	95	95	95	2	2	2	6	6	6	8547578	8547578	8547578	2	2	2	6	6	6	9005436	9005436	9005436	2	2	2	6	6	6	8.17029e+06	8.17029e+06	8.17029e+06	4	4	4	6	6	6
655	a	sp|P11177|ODPB_HUMAN	P11177	ODPB_HUMAN	PDHB	359	53.2	Homo sapiens OX=9606	1:Experimental evidence at protein level	Pyruvate dehydrogenase E1 component subunit beta, mitochondrial	1	0.999	14	452	432	452	11	11	11	13	12	13	97130040	96428912	97130040	9	9	9	15	14	15	97468304	96660632	97468304	11	10	11	15	14	15	99777192	98827552	99777192	11	10	11	13	12	13
656	a	sp|P11216|PYGB_HUMAN	P11216	PYGB_HUMAN	PYGB	843	54.7	Homo sapiens OX=9606	1:Experimental evidence at protein level	Glycogen phosphorylase, brain form	1	0.999	37	1152	910	1152	27	20	27	43	35	43	142765728	67066144	142765728	31	24	31	43	35	43	142694016	67492272	142694016	33	27	33	42	34	42	139228832	66379980	139228832	29	23	29	42	34	42
657	a	sp|P11217|PYGM_HUMAN	P11217	PYGM_HUMAN	PYGM	842	21.5	Homo sapiens OX=9606	1:Experimental evidence at protein level	Glycogen phosphorylase, muscle form	1	0.999	13	300	17	17	8	0	0	9	0	0	154145296	0	0	8	0	0	9	0	0	147383584	0	0	7	0	0	9	0	0	142243680	0	0	8	1	1	9	0	0
658	a	sp|P11233|RALA_HUMAN	P11233	RALA_HUMAN	RALA	206	45.1	Homo sapiens OX=9606	1:Experimental evidence at protein level	Ras-related protein Ral-A	1	0.999	7	189	79	189	4	2	4	4	2	4	41509772	31728396	41509772	5	2	5	4	2	4	44003200	37367736	44003200	6	2	6	4	2	4	45302836	39443180	45302836	4	2	4	4	2	4
659	a	sp|P11279|LAMP1_HUMAN	P11279	LAMP1_HUMAN	LAMP1	417	10.3	Homo sapiens OX=9606	1:Experimental evidence at protein level	Lysosome-associated membrane glycoprotein 1	1	0.999	4	118	118	118	3	3	3	2	2	2	46546500	46546500	46546500	3	3	3	4	4	4	46719848	46719848	46719848	3	3	3	4	4	4	57579684	57579684	57579684	3	3	3	4	4	4
660	a	sp|P11310|ACADM_HUMAN	P11310	ACADM_HUMAN	ACADM	421	36.3	Homo sapiens OX=9606	1:Experimental evidence at protein level	Medium-chain specific acyl-CoA dehydrogenase, mitochondrial	1	0.999	10	232	232	232	6	6	6	9	9	9	70718168	70718168	70718168	7	7	7	9	9	9	64265584	64265584	64265584	4	4	4	7	7	7	58679904	58679904	58679904	7	7	7	8	8	8
661	a	sp|P11388|TOP2A_HUMAN	P11388	TOP2A_HUMAN	TOP2A	1531	6.8	Homo sapiens OX=9606	1:Experimental evidence at protein level	DNA topoisomerase 2-alpha	1	0.999	8	77	3	77	2	0	2	5	2	5	12139900	12428016	12139900	0	0	0	4	2	4	12549640	13410694	12549640	2	0	2	5	2	5	13824090	14351680	13824090	0	0	0	4	2	4
662	a	sp|P11441|UBL4A_HUMAN	P11441	UBL4A_HUMAN	UBL4A	157	45.9	Homo sapiens OX=9606	1:Experimental evidence at protein level	Ubiquitin-like protein 4A	1	0.999	6	100	100	100	4	4	4	5	5	5	17983010	17983010	17983010	4	4	4	5	5	5	18491992	18491992	18491992	4	4	4	5	5	5	17634534	17634534	17634534	3	3	3	4	4	4
663	a	sp|P11484|SSB1_YEAST	P11484	SSB1_YEAST	SSB1	613	55.3	Saccharomyces cerevisiae (strain ATCC 204508 / S288c) OX=559292	1:Experimental evidence at protein level	Ribosome-associated molecular chaperone SSB1	1	0.999	25	482	40	40	0	0	0	2	0	0	112478464	0	0	0	0	0	2	0	0	86069368	0	0	0	0	0	2	0	0	93296888	0	0	1	0	0	4	0	0
664	a	sp|P11586|C1TC_HUMAN	P11586	C1TC_HUMAN	MTHFD1	935	60.1	Homo sapiens OX=9606	1:Experimental evidence at protein level	C-1-tetrahydrofolate synthase, cytoplasmic	1	0.999	41	1576	1431	1576	40	36	40	52	49	52	183496400	181978256	183496400	39	37	39	52	49	52	180501488	179949440	180501488	38	34	38	50	47	50	179738368	180436416	179738368	40	37	40	52	49	52
665	a	sp|P11766|ADHX_HUMAN	P11766	ADHX_HUMAN	ADH5	374	57.5	Homo sapiens OX=9606	1:Experimental evidence at protein level	Alcohol dehydrogenase class-3	1	0.999	13	454	454	454	13	13	13	15	15	15	191720752	191720752	191720752	11	11	11	15	15	15	193170752	193170752	193170752	11	11	11	15	15	15	192181840	192181840	192181840	12	12	12	14	14	14
666	a	sp|P11986|INO1_YEAST	P11986	INO1_YEAST	INO1	533	24.2	Saccharomyces cerevisiae (strain ATCC 204508 / S288c) OX=559292	1:Experimental evidence at protein level	Inositol-3-phosphate synthase	1	0.999	9	150	110	110	1	0	0	0	0	0	0	0	0	2	0	0	0	0	0	0	0	0	1	0	0	0	0	0	0	0	0	1	0	0	2	0	0
667	a	sp|P12004|PCNA_HUMAN	P12004	PCNA_HUMAN	PCNA	261	87.7	Homo sapiens OX=9606	1:Experimental evidence at protein level	Proliferating cell nuclear antigen	1	0.999	15	785	785	785	23	23	23	22	22	22	695889220	695889220	695889220	14	14	14	19	19	19	675447680	675447680	675447680	19	19	19	21	21	21	686167230	686167230	686167230	18	18	18	19	19	19
668	a	sp|P12081|SYHC_HUMAN	P12081	SYHC_HUMAN	HARS	509	63.5	Homo sapiens	1:Experimental evidence at protein level	Histidine--tRNA ligase, cytoplasmic	1	0.999	27	749	541	749	23	17	23	26	20	26	109643920	109701248	109643920	21	16	21	26	20	26	103747976	105128760	103747976	18	12	18	24	18	24	104580432	102911632	104580432	17	13	17	24	18	24
669	a	sp|P12268|IMDH2_HUMAN	P12268	IMDH2_HUMAN	IMPDH2	514	60.5	Homo sapiens OX=9606	1:Experimental evidence at protein level	Inosine-5'-monophosphate dehydrogenase 2	1	0.999	23	1029	1029	1029	30	30	30	39	39	39	552433410	552433410	552433410	26	26	26	36	36	36	532407808	532407808	532407808	22	22	22	35	35	35	562503940	562503940	562503940	25	25	25	36	36	36
670	a	sp|P12270|TPR_HUMAN	P12270	TPR_HUMAN	TPR	2363	34.9	Homo sapiens OX=9606	1:Experimental evidence at protein level	Nucleoprotein TPR	1	0.999	60	1887	1887	1887	44	44	44	60	60	60	108280416	108280416	108280416	46	46	46	58	58	58	108424200	108424200	108424200	45	45	45	61	61	61	108605904	108605904	108605904	46	46	46	57	57	57
671	a	sp|P12277|KCRB_HUMAN	P12277	KCRB_HUMAN	CKB	381	76.6	Homo sapiens OX=9606	1:Experimental evidence at protein level	Creatine kinase B-type	1	0.999	21	1237	1202	1237	35	34	35	42	41	42	700582530	701951680	700582530	31	30	31	41	40	41	690226620	692287680	690226620	30	30	30	43	42	43	699452740	698129220	699452740	35	34	35	40	39	40
672	a	sp|P12385|ERF1_YEAST	P12385	ERF1_YEAST	SUP45	437	22	Saccharomyces cerevisiae (strain ATCC 204508 / S288c) OX=559292	1:Experimental evidence at protein level	Eukaryotic peptide chain release factor subunit 1	1	0.999	7	101	38	38	2	0	0	2	0	0	67426664	0	0	1	0	0	3	0	0	71025800	0	0	1	0	0	3	0	0	62248332	0	0	2	0	0	4	2	2
673	a	sp|P12429|ANXA3_HUMAN	P12429	ANXA3_HUMAN	ANXA3	323	67.2	Homo sapiens OX=9606	1:Experimental evidence at protein level	Annexin A3	1	0.999	22	852	852	852	17	17	17	28	28	28	258849456	258849456	258849456	26	26	26	29	29	29	263839488	263839488	263839488	21	21	21	28	28	28	264950704	264950704	264950704	14	14	14	28	28	28
674	a	sp|P12612|TCPA_YEAST	P12612	TCPA_YEAST	TCP1	559	9.5	Saccharomyces cerevisiae (strain ATCC 204508 / S288c) OX=559292	1:Experimental evidence at protein level	T-complex protein 1 subunit alpha	1	0.999	4	97	57	57	1	1	1	2	0	0	149660736	0	0	2	1	1	2	0	0	140709984	0	0	3	1	1	2	0	0	136156784	0	0	2	1	1	2	0	0
675	a	sp|P12695|ODP2_YEAST	P12695	ODP2_YEAST	LAT1	482	13.5	Saccharomyces cerevisiae (strain ATCC 204508 / S288c) OX=559292	1:Experimental evidence at protein level	Dihydrolipoyllysine-residue acetyltransferase component of pyruvate dehydrogenase complex, mitochondrial	1	0.999	5	60	60	60	0	0	0	0	0	0	0	0	0	0	0	0	0	0	0	0	0	0	0	0	0	0	0	0	0	0	0	0	0	0	0	0	0
676	a	sp|P12709|G6PI_YEAST	P12709	G6PI_YEAST	PGI1	554	43.5	Saccharomyces cerevisiae (strain ATCC 204508 / S288c) OX=559292	1:Experimental evidence at protein level	Glucose-6-phosphate isomerase	1	0.999	16	319	319	319	0	0	0	2	2	2	15379671	15379671	15379671	0	0	0	2	2	2	15610398	15610398	15610398	0	0	0	0	0	0	0	0	0	0	0	0	0	0	0
677	a	sp|P12830|CADH1_HUMAN	P12830	CADH1_HUMAN	CDH1	882	7.8	Homo sapiens OX=9606	1:Experimental evidence at protein level	Cadherin-1	1	0.999	6	112	111	112	4	4	4	5	4	5	12385109	13061783	12385109	3	3	3	4	4	4	16712581	16712581	16712581	4	4	4	3	3	3	15254962	15254962	15254962	3	3	3	4	3	4
678	a	sp|P12955|PEPD_HUMAN	P12955	PEPD_HUMAN	PEPD	493	42.8	Homo sapiens OX=9606	1:Experimental evidence at protein level	Xaa-Pro dipeptidase	1	0.999	14	283	283	283	8	8	8	8	8	8	34529444	34529444	34529444	10	10	10	7	7	7	36977244	36977244	36977244	7	7	7	9	9	9	37524736	37524736	37524736	9	9	9	7	7	7
679	a	sp|P12956|XRCC6_HUMAN	P12956	XRCC6_HUMAN	XRCC6	609	59.9	Homo sapiens OX=9606	1:Experimental evidence at protein level	X-ray repair cross-complementing protein 6	1	0.999	34	1505	1505	1505	40	40	40	52	52	52	582809470	582809470	582809470	37	37	37	53	53	53	607587260	607587260	607587260	40	40	40	53	53	53	605798140	605798140	605798140	35	35	35	53	53	53
680	a	sp|P13010|XRCC5_HUMAN	P13010	XRCC5_HUMAN	XRCC5	732	60.9	Homo sapiens OX=9606	1:Experimental evidence at protein level	X-ray repair cross-complementing protein 5	1	0.999	36	1550	1550	1550	42	42	42	45	45	45	626607230	626607230	626607230	41	41	41	46	46	46	659439100	659439100	659439100	40	40	40	46	46	46	647215360	647215360	647215360	39	39	39	47	47	47
681	a	sp|P13051|UNG_HUMAN	P13051	UNG_HUMAN	UNG	313	44.4	Homo sapiens OX=9606	1:Experimental evidence at protein level	Uracil-DNA glycosylase	1	0.999	8	114	114	114	4	4	4	5	5	5	14757571	14757571	14757571	2	2	2	5	5	5	12375420	12375420	12375420	3	3	3	5	5	5	12687267	12687267	12687267	1	1	1	5	5	5
682	a	sp|P13073|COX41_HUMAN	P13073	COX41_HUMAN	COX4I1	169	26	Homo sapiens OX=9606	1:Experimental evidence at protein level	Cytochrome c oxidase subunit 4 isoform 1, mitochondrial	1	0.999	4	140	140	140	3	3	3	3	3	3	59027740	59027740	59027740	3	3	3	4	4	4	64107404	64107404	64107404	3	3	3	4	4	4	63105224	63105224	63105224	3	3	3	4	4	4
683	a	sp|P13188|SYQ_YEAST	P13188	SYQ_YEAST	GLN4	809	17.9	Saccharomyces cerevisiae (strain ATCC 204508 / S288c) OX=559292	1:Experimental evidence at protein level	Glutamine--tRNA ligase	1	0.999	13	66	66	66	1	1	1	2	2	2	3.9818e+06	3.9818e+06	3.9818e+06	0	0	0	0	0	0	0	0	0	0	0	0	0	0	0	0	0	0	1	1	1	0	0	0
684	a	sp|P13284|GILT_HUMAN	P13284	GILT_HUMAN	IFI30	250	25.6	Homo sapiens OX=9606	1:Experimental evidence at protein level	Gamma-interferon-inducible lysosomal thiol reductase	1	0.999	2	45	45	45	1	1	1	2	2	2	41556112	41556112	41556112	2	2	2	0	0	0	0	0	0	1	1	1	2	2	2	32815988	32815988	32815988	3	3	3	2	2	2
685	a	sp|P13473|LAMP2_HUMAN	P13473	LAMP2_HUMAN	LAMP2	410	7.1	Homo sapiens OX=9606	1:Experimental evidence at protein level	Lysosome-associated membrane glycoprotein 2	1	0.999	3	61	61	61	2	2	2	3	3	3	23954676	23954676	23954676	1	1	1	3	3	3	21403296	21403296	21403296	1	1	1	3	3	3	23305266	23305266	23305266	1	1	1	3	3	3
686	a	sp|P13489|RINI_HUMAN	P13489	RINI_HUMAN	RNH1	461	74.8	Homo sapiens OX=9606	1:Experimental evidence at protein level	Ribonuclease inhibitor	1	0.999	20	670	670	670	18	18	18	24	24	24	294421952	294421952	294421952	14	14	14	22	22	22	294685664	294685664	294685664	14	14	14	23	23	23	297677472	297677472	297677472	17	17	17	21	21	21
687	a	sp|P13639|EF2_HUMAN	P13639	EF2_HUMAN	EEF2	858	70.9	Homo sapiens OX=9606	1:Experimental evidence at protein level	Elongation factor 2	1	0.999	55	3216	3123	3216	78	75	78	75	72	75	1926417410	1931885570	1926417410	86	84	86	74	71	74	1892702850	1891048700	1892702850	86	84	86	74	71	74	1922855420	1924274430	1922855420	76	75	76	77	74	77
688	a	sp|P13663|DHAS_YEAST	P13663	DHAS_YEAST	HOM2	365	29.9	Saccharomyces cerevisiae (strain ATCC 204508 / S288c) OX=559292	1:Experimental evidence at protein level	Aspartate-semialdehyde dehydrogenase	1	0.999	8	67	67	67	0	0	0	2	2	2	139498208	139498208	139498208	0	0	0	2	2	2	144351008	144351008	144351008	0	0	0	0	0	0	0	0	0	0	0	0	0	0	0
689	a	sp|P13674|P4HA1_HUMAN	P13674	P4HA1_HUMAN	P4HA1	534	38.2	Homo sapiens OX=9606	1:Experimental evidence at protein level	Prolyl 4-hydroxylase subunit alpha-1	1	0.999	15	231	231	231	5	5	5	9	9	9	17301486	17301486	17301486	4	4	4	11	11	11	18122716	18122716	18122716	10	10	10	11	11	11	18038054	18038054	18038054	4	4	4	8	8	8
690	a	sp|P13693|TCTP_HUMAN	P13693	TCTP_HUMAN	TPT1	172	75.6	Homo sapiens OX=9606	1:Experimental evidence at protein level	Translationally-controlled tumor protein	1	0.999	8	374	294	374	12	10	12	13	10	13	653216190	649468220	653216190	8	6	8	13	10	13	628426430	638527740	628426430	9	7	9	13	10	13	649016380	638151100	649016380	9	7	9	13	10	13
691	a	sp|P13716|HEM2_HUMAN	P13716	HEM2_HUMAN	ALAD	330	13.9	Homo sapiens OX=9606	1:Experimental evidence at protein level	Delta-aminolevulinic acid dehydratase	1	0.999	3	43	43	43	1	1	1	2	2	2	7675065	7675065	7675065	1	1	1	2	2	2	5866434	5866434	5866434	0	0	0	3	3	3	7.18077e+06	7.18077e+06	7.18077e+06	0	0	0	3	3	3
692	a	sp|P13798|ACPH_HUMAN	P13798	ACPH_HUMAN	APEH	732	34.2	Homo sapiens OX=9606	1:Experimental evidence at protein level	Acylamino-acid-releasing enzyme	1	0.999	16	512	512	512	14	14	14	14	14	14	113091256	113091256	113091256	11	11	11	14	14	14	109029080	109029080	109029080	13	13	13	14	14	14	108497248	108497248	108497248	10	10	10	14	14	14
693	a	sp|P13804|ETFA_HUMAN	P13804	ETFA_HUMAN	ETFA	333	48.3	Homo sapiens OX=9606	1:Experimental evidence at protein level	Electron transfer flavoprotein subunit alpha, mitochondrial	1	0.999	10	291	291	291	6	6	6	10	10	10	57225068	57225068	57225068	9	9	9	11	11	11	58068260	58068260	58068260	8	8	8	12	12	12	56650216	56650216	56650216	9	9	9	11	11	11
694	a	sp|P13861|KAP2_HUMAN	P13861	KAP2_HUMAN	PRKAR2A	404	39.6	Homo sapiens OX=9606	1:Experimental evidence at protein level	cAMP-dependent protein kinase type II-alpha regulatory subunit	1	0.999	11	240	209	240	6	5	6	10	9	10	32151440	31238766	32151440	6	5	6	9	7	9	33337112	33057168	33337112	8	8	8	9	7	9	32820106	32157480	32820106	7	6	7	11	9	11
695	a	sp|P13929|ENOB_HUMAN	P13929	ENOB_HUMAN	ENO3	434	36.9	Homo sapiens OX=9606	1:Experimental evidence at protein level	Beta-enolase	1	0.999	11	429	32	32	12	1	1	11	2	2	3260031740	22175046	22175046	13	2	2	11	2	2	3144124930	24832668	24832668	10	0	0	9	2	2	2851144700	18136716	18136716	13	2	2	10	2	2
696	a	sp|P13984|T2FB_HUMAN	P13984	T2FB_HUMAN	GTF2F2	249	45.4	Homo sapiens OX=9606	1:Experimental evidence at protein level	General transcription factor IIF subunit 2	1	0.999	7	238	238	238	6	6	6	8	8	8	115584400	115584400	115584400	5	5	5	8	8	8	106786632	106786632	106786632	7	7	7	7	7	7	113584424	113584424	113584424	6	6	6	7	7	7
697	a	sp|P13987|CD59_HUMAN	P13987	CD59_HUMAN	CD59	128	18.8	Homo sapiens OX=9606	1:Experimental evidence at protein level	CD59 glycoprotein	1	0.999	3	87	87	87	3	3	3	2	2	2	31073112	31073112	31073112	2	2	2	3	3	3	30879126	30879126	30879126	2	2	2	3	3	3	31636992	31636992	31636992	3	3	3	3	3	3
698	a	sp|P13995|MTDC_HUMAN	P13995	MTDC_HUMAN	MTHFD2	350	56.3	Homo sapiens OX=9606	1:Experimental evidence at protein level	Bifunctional methylenetetrahydrofolate dehydrogenase/cyclohydrolase, mitochondrial	1	0.999	11	341	341	341	8	8	8	11	11	11	73468152	73468152	73468152	11	11	11	11	11	11	80874024	80874024	80874024	12	12	12	12	12	12	74866600	74866600	74866600	8	8	8	9	9	9
699	a	sp|P14020|DPM1_YEAST	P14020	DPM1_YEAST	DPM1	267	41.6	Saccharomyces cerevisiae (strain ATCC 204508 / S288c) OX=559292	1:Experimental evidence at protein level	Dolichol-phosphate mannosyltransferase	1	0.999	7	85	85	85	0	0	0	0	0	0	0	0	0	0	0	0	0	0	0	0	0	0	0	0	0	0	0	0	0	0	0	0	0	0	0	0	0
700	a	sp|P14120|RL30_YEAST	P14120	RL30_YEAST	RPL30	105	57.1	Saccharomyces cerevisiae (strain ATCC 204508 / S288c) OX=559292	1:Experimental evidence at protein level	60S ribosomal protein L30	1	0.999	5	76	76	76	0	0	0	0	0	0	0	0	0	0	0	0	0	0	0	0	0	0	0	0	0	2	2	2	32371636	32371636	32371636	0	0	0	0	0	0
701	a	sp|P14126|RL3_YEAST	P14126	RL3_YEAST	RPL3	387	32.6	Saccharomyces cerevisiae (strain ATCC 204508 / S288c) OX=559292	1:Experimental evidence at protein level	60S ribosomal protein L3	1	0.999	10	148	148	148	0	0	0	0	0	0	0	0	0	0	0	0	0	0	0	0	0	0	0	0	0	0	0	0	0	0	0	0	0	0	0	0	0
702	a	sp|P14306|CPYI_YEAST	P14306	CPYI_YEAST	TFS1	219	22.4	Saccharomyces cerevisiae (strain ATCC 204508 / S288c) OX=559292	1:Experimental evidence at protein level	Carboxypeptidase Y inhibitor	1	0.999	4	33	33	33	0	0	0	0	0	0	0	0	0	0	0	0	0	0	0	0	0	0	0	0	0	0	0	0	0	0	0	0	0	0	0	0	0
703	a	sp|P14324|FPPS_HUMAN	P14324	FPPS_HUMAN	FDPS	419	26.7	Homo sapiens OX=9606	1:Experimental evidence at protein level	Farnesyl pyrophosphate synthase	1	0.999	8	162	162	162	4	4	4	6	6	6	143572416	143572416	143572416	5	5	5	5	5	5	140890944	140890944	140890944	4	4	4	6	6	6	130807104	130807104	130807104	5	5	5	6	6	6
704	a	sp|P14373|TRI27_HUMAN	P14373	TRI27_HUMAN	TRIM27	513	7.8	Homo sapiens OX=9606	1:Experimental evidence at protein level	Zinc finger protein RFP	1	0.999	3	29	29	29	1	1	1	3	3	3	11777557	11777557	11777557	1	1	1	2	2	2	12736285	12736285	12736285	0	0	0	2	2	2	12727664	12727664	12727664	0	0	0	2	2	2
705	a	sp|P14406|CX7A2_HUMAN	P14406	CX7A2_HUMAN	COX7A2	83	27.7	Homo sapiens OX=9606	1:Experimental evidence at protein level	Cytochrome c oxidase subunit 7A2, mitochondrial	1	0.999	2	82	82	82	2	2	2	2	2	2	36186988	36186988	36186988	1	1	1	2	2	2	37750680	37750680	37750680	2	2	2	2	2	2	35916944	35916944	35916944	2	2	2	2	2	2
706	a	sp|P14540|ALF_YEAST	P14540	ALF_YEAST	FBA1	359	51.8	Saccharomyces cerevisiae (strain ATCC 204508 / S288c) OX=559292	1:Experimental evidence at protein level	Fructose-bisphosphate aldolase	1	0.999	14	353	353	353	0	0	0	3	3	3	79361536	79361536	79361536	0	0	0	0	0	0	0	0	0	0	0	0	0	0	0	0	0	0	0	0	0	0	0	0
707	a	sp|P14618|KPYM_HUMAN	P14618	KPYM_HUMAN	PKM	531	72.7	Homo sapiens OX=9606	1:Experimental evidence at protein level	Pyruvate kinase PKM	1	0.999	36	2901	2832	2901	68	66	68	66	65	66	3099333890	3094831100	3099333890	68	66	68	64	63	64	3146842110	3138795520	3146842110	70	68	70	66	65	66	3072362750	3068178690	3072362750	75	74	75	65	64	65
708	a	sp|P14635|CCNB1_HUMAN	P14635	CCNB1_HUMAN	CCNB1	433	14.1	Homo sapiens OX=9606	1:Experimental evidence at protein level	G2/mitotic-specific cyclin-B1	1	0.999	4	81	81	81	2	2	2	3	3	3	8.10368e+06	8.10368e+06	8.10368e+06	2	2	2	3	3	3	7969548	7969548	7969548	2	2	2	2	2	2	7050388	7050388	7050388	2	2	2	3	3	3
709	a	sp|P14649|MYL6B_HUMAN	P14649	MYL6B_HUMAN	MYL6B	208	29.3	Homo sapiens OX=9606	1:Experimental evidence at protein level	Myosin light chain 6B	1	0.999	5	146	59	59	5	2	2	4	2	2	406683136	18583336	18583336	5	2	2	4	2	2	385409664	15191685	15191685	3	2	2	4	2	2	340278496	13300821	13300821	3	1	1	4	2	2
710	a	sp|P14735|IDE_HUMAN	P14735	IDE_HUMAN	IDE	1019	39.3	Homo sapiens OX=9606	1:Experimental evidence at protein level	Insulin-degrading enzyme	1	0.999	32	904	904	904	25	25	25	30	30	30	58037436	58037436	58037436	21	21	21	32	32	32	53781560	53781560	53781560	29	29	29	33	33	33	55245256	55245256	55245256	22	22	22	32	32	32
711	a	sp|P14742|GFA1_YEAST	P14742	GFA1_YEAST	GFA1	717	27.9	Saccharomyces cerevisiae (strain ATCC 204508 / S288c) OX=559292	1:Experimental evidence at protein level	Glutamine--fructose-6-phosphate aminotransferase [isomerizing]	1	0.999	14	69	69	69	0	0	0	0	0	0	0	0	0	0	0	0	0	0	0	0	0	0	0	0	0	0	0	0	0	0	0	0	0	0	2	2	2
712	a	sp|P14832|CYPH_YEAST	P14832	CYPH_YEAST	CPR1	162	48.1	Saccharomyces cerevisiae (strain ATCC 204508 / S288c) OX=559292	1:Experimental evidence at protein level	Peptidyl-prolyl cis-trans isomerase	1	0.999	6	108	59	59	1	0	0	2	0	0	84861520	0	0	1	0	0	2	0	0	90149720	0	0	1	0	0	0	0	0	0	0	0	1	0	0	4	3	3
713	a	sp|P14843|AROF_YEAST	P14843	AROF_YEAST	ARO3	370	22.7	Saccharomyces cerevisiae (strain ATCC 204508 / S288c) OX=559292	1:Experimental evidence at protein level	Phospho-2-dehydro-3-deoxyheptonate aldolase, phenylalanine-inhibited	1	0.999	5	39	39	39	0	0	0	0	0	0	0	0	0	0	0	0	0	0	0	0	0	0	0	0	0	0	0	0	0	0	0	0	0	0	0	0	0
714	a	sp|P14854|CX6B1_HUMAN	P14854	CX6B1_HUMAN	COX6B1	86	45.3	Homo sapiens OX=9606	1:Experimental evidence at protein level	Cytochrome c oxidase subunit 6B1	1	0.999	4	158	158	158	4	4	4	5	5	5	87490936	87490936	87490936	3	3	3	5	5	5	92457448	92457448	92457448	3	3	3	5	5	5	89071696	89071696	89071696	5	5	5	5	5	5
715	a	sp|P14866|HNRPL_HUMAN	P14866	HNRPL_HUMAN	HNRNPL	589	46.5	Homo sapiens OX=9606	1:Experimental evidence at protein level	Heterogeneous nuclear ribonucleoprotein L	1	0.999	19	929	925	929	24	24	24	25	25	25	549762110	549762110	549762110	26	26	26	26	26	26	549516930	549516930	549516930	22	22	22	24	24	24	547448580	547448580	547448580	24	24	24	26	26	26
716	a	sp|P14904|AMPL_YEAST	P14904	AMPL_YEAST	APE1	514	32.7	Saccharomyces cerevisiae (strain ATCC 204508 / S288c) OX=559292	1:Experimental evidence at protein level	Vacuolar aminopeptidase 1	1	0.999	10	91	90	91	0	0	0	0	0	0	0	0	0	0	0	0	0	0	0	0	0	0	0	0	0	0	0	0	0	0	0	0	0	0	0	0	0
717	a	sp|P14923|PLAK_HUMAN	P14923	PLAK_HUMAN	JUP	745	61.3	Homo sapiens OX=9606	1:Experimental evidence at protein level	Junction plakoglobin	1	0.999	30	951	829	951	23	20	23	30	23	30	164061056	101468624	164061056	19	16	19	30	22	30	163197088	103908048	163197088	22	19	22	26	22	26	168205952	107057704	168205952	23	19	23	28	21	28
718	a	sp|P14927|QCR7_HUMAN	P14927	QCR7_HUMAN	UQCRB	111	39.6	Homo sapiens OX=9606	1:Experimental evidence at protein level	Cytochrome b-c1 complex subunit 7	1	0.999	4	84	84	84	1	1	1	3	3	3	9724093	9724093	9724093	2	2	2	2	2	2	8922539	8922539	8922539	1	1	1	2	2	2	9028617	9028617	9028617	1	1	1	3	3	3
719	a	sp|P15019|TAL1_YEAST	P15019	TAL1_YEAST	TAL1	335	51	Saccharomyces cerevisiae (strain ATCC 204508 / S288c) OX=559292	1:Experimental evidence at protein level	Transaldolase	1	0.999	16	192	162	162	1	0	0	3	0	0	113399496	0	0	1	0	0	5	2	2	104708904	20863446	20863446	1	0	0	3	2	2	80432136	21070282	21070282	0	0	0	2	0	0
720	a	sp|P15104|GLNA_HUMAN	P15104	GLNA_HUMAN	GLUL	373	12.1	Homo sapiens OX=9606	1:Experimental evidence at protein level	Glutamine synthetase	1	0.999	3	76	76	76	1	1	1	2	2	2	12665297	12665297	12665297	2	2	2	2	2	2	12315055	12315055	12315055	2	2	2	2	2	2	12890151	12890151	12890151	3	3	3	2	2	2
721	a	sp|P15108|HSC82_YEAST	P15108	HSC82_YEAST	HSC82	705	43.7	Saccharomyces cerevisiae (strain ATCC 204508 / S288c) OX=559292	1:Experimental evidence at protein level	ATP-dependent molecular chaperone HSC82	1	0.999	34	750	95	420	8	0	0	7	0	0	3946361600	0	0	8	0	0	9	0	3	3829717760	0	19792354	5	0	0	8	0	2	2902957060	0	25023168	8	0	0	7	0	0
722	a	sp|P15153|RAC2_HUMAN	P15153	RAC2_HUMAN	RAC2	192	24	Homo sapiens OX=9606	1:Experimental evidence at protein level	Ras-related C3 botulinum toxin substrate 2	1	0.999	4	117	75	75	2	2	2	4	2	2	117595000	15075491	15075491	3	2	2	4	2	2	118836192	15864337	15864337	3	2	2	4	2	2	113118704	16909054	16909054	2	1	1	4	2	2
723	a	sp|P15180|SYKC_YEAST	P15180	SYKC_YEAST	KRS1	591	38.6	Saccharomyces cerevisiae (strain ATCC 204508 / S288c) OX=559292	1:Experimental evidence at protein level	Lysine--tRNA ligase, cytoplasmic	1	0.999	19	211	211	211	0	0	0	0	0	0	0	0	0	0	0	0	0	0	0	0	0	0	0	0	0	0	0	0	0	0	0	0	0	0	0	0	0
724	a	sp|P15252|REF_HEVBR	P15252	REF_HEVBR		138	36.2	Hevea brasiliensis	1:Experimental evidence at protein level	Rubber elongation factor protein	1	0.999	4	61	61	61	1	1	1	3	3	3	12844801	12844801	12844801	2	2	2	3	3	3	11050480	11050480	11050480	1	1	1	3	3	3	10144278	10144278	10144278	2	2	2	3	3	3
725	a	sp|P15311|EZRI_HUMAN	P15311	EZRI_HUMAN	EZR	586	48.5	Homo sapiens OX=9606	1:Experimental evidence at protein level	Ezrin	1	0.999	30	1627	1150	1627	36	25	36	42	29	42	1457031550	889135810	1457031550	41	29	41	44	29	44	1511936380	940189250	1511936380	43	29	43	44	29	44	1508978050	923420160	1508978050	38	28	38	42	28	42
726	a	sp|P15374|UCHL3_HUMAN	P15374	UCHL3_HUMAN	UCHL3	230	47	Homo sapiens OX=9606	1:Experimental evidence at protein level	Ubiquitin carboxyl-terminal hydrolase isozyme L3	1	0.999	9	158	158	158	5	5	5	10	10	10	27611558	27611558	27611558	3	3	3	8	8	8	27091126	27091126	27091126	4	4	4	8	8	8	30260942	30260942	30260942	4	4	4	10	10	10
727	a	sp|P15454|KGUA_YEAST	P15454	KGUA_YEAST	GUK1	187	31	Saccharomyces cerevisiae (strain ATCC 204508 / S288c) OX=559292	1:Experimental evidence at protein level	Guanylate kinase	1	0.999	6	103	103	103	0	0	0	0	0	0	0	0	0	0	0	0	0	0	0	0	0	0	0	0	0	0	0	0	0	0	0	0	0	0	0	0	0
728	a	sp|P15531|NDKA_HUMAN	P15531	NDKA_HUMAN	NME1	152	84.9	Homo sapiens OX=9606	1:Experimental evidence at protein level	Nucleoside diphosphate kinase A	1	0.999	11	672	311	311	15	8	8	17	9	9	2995822590	813105150	813105150	16	8	8	17	9	9	2963008260	838706110	838706110	18	8	8	17	9	9	2962241280	814906750	814906750	17	7	7	17	9	9
729	a	sp|P15559|NQO1_HUMAN	P15559	NQO1_HUMAN	NQO1	274	34.7	Homo sapiens	1:Experimental evidence at protein level	NAD(P)H dehydrogenase [quinone] 1	1	0.999	10	331	331	331	7	7	7	10	10	10	177773344	177773344	177773344	9	9	9	10	10	10	177189264	177189264	177189264	8	8	8	9	9	9	173650848	173650848	173650848	8	8	8	10	10	10
730	a	sp|P15586|GNS_HUMAN	P15586	GNS_HUMAN	GNS	552	30.3	Homo sapiens OX=9606	1:Experimental evidence at protein level	N-acetylglucosamine-6-sulfatase	1	0.999	12	304	304	304	7	7	7	10	10	10	51460460	51460460	51460460	7	7	7	11	11	11	52973820	52973820	52973820	7	7	7	10	10	10	53699160	53699160	53699160	9	9	9	10	10	10
731	a	sp|P15624|SYFB_YEAST	P15624	SYFB_YEAST	FRS1	595	31.6	Saccharomyces cerevisiae (strain ATCC 204508 / S288c) OX=559292	1:Experimental evidence at protein level	Phenylalanine--tRNA ligase beta subunit	1	0.999	13	133	93	93	1	0	0	3	2	2	33953632	15059247	15059247	1	0	0	2	0	0	60993112	0	0	1	0	0	2	0	0	59748096	0	0	1	0	0	2	0	0
732	a	sp|P15625|SYFA_YEAST	P15625	SYFA_YEAST	FRS2	503	18.9	Saccharomyces cerevisiae (strain ATCC 204508 / S288c) OX=559292	1:Experimental evidence at protein level	Phenylalanine--tRNA ligase alpha subunit	1	0.999	6	52	52	52	0	0	0	0	0	0	0	0	0	0	0	0	0	0	0	0	0	0	0	0	0	0	0	0	0	0	0	0	0	0	0	0	0
733	a	sp|P15646|FBRL_YEAST	P15646	FBRL_YEAST	NOP1	327	19.9	Saccharomyces cerevisiae (strain ATCC 204508 / S288c) OX=559292	1:Experimental evidence at protein level	rRNA 2'-O-methyltransferase fibrillarin	1	0.999	5	33	33	33	0	0	0	0	0	0	0	0	0	0	0	0	0	0	0	0	0	0	0	0	0	0	0	0	0	0	0	0	0	0	0	0	0
734	a	sp|P15703|BGL2_YEAST	P15703	BGL2_YEAST	BGL2	313	12.1	Saccharomyces cerevisiae (strain ATCC 204508 / S288c) OX=559292	1:Experimental evidence at protein level	Glucan 1,3-beta-glucosidase	1	0.999	3	21	21	21	0	0	0	0	0	0	0	0	0	0	0	0	0	0	0	0	0	0	0	0	0	0	0	0	0	0	0	0	0	0	0	0	0
735	a	sp|P15705|STI1_YEAST	P15705	STI1_YEAST	STI1	589	23.4	Saccharomyces cerevisiae (strain ATCC 204508 / S288c) OX=559292	1:Experimental evidence at protein level	Heat shock protein STI1	1	0.999	11	149	149	149	0	0	0	2	2	2	31578290	31578290	31578290	0	0	0	0	0	0	0	0	0	0	0	0	2	2	2	49336820	49336820	49336820	0	0	0	2	2	2
736	a	sp|P15880|RS2_HUMAN	P15880	RS2_HUMAN	RPS2	293	52.6	Homo sapiens OX=9606	1:Experimental evidence at protein level	40S ribosomal protein S2	1	0.999	14	574	574	574	12	12	12	16	16	16	950505860	950505860	950505860	14	14	14	18	18	18	946689220	946689220	946689220	16	16	16	17	17	17	898168130	898168130	898168130	16	16	16	19	19	19
737	a	sp|P15891|ABP1_YEAST	P15891	ABP1_YEAST	ABP1	592	39	Saccharomyces cerevisiae (strain ATCC 204508 / S288c) OX=559292	1:Experimental evidence at protein level	Actin-binding protein	1	0.999	14	175	175	175	0	0	0	0	0	0	0	0	0	0	0	0	0	0	0	0	0	0	0	0	0	0	0	0	0	0	0	0	0	0	0	0	0
738	a	sp|P15924|DESP_HUMAN	P15924	DESP_HUMAN	DSP	2871	40.3	Homo sapiens OX=9606	1:Experimental evidence at protein level	Desmoplakin	1	0.999	92	2079	2079	2079	51	51	51	82	82	82	105434616	105434616	105434616	49	49	49	85	85	85	105680680	105680680	105680680	51	51	51	84	84	84	104920160	104920160	104920160	47	47	47	84	84	84
739	a	sp|P15927|RFA2_HUMAN	P15927	RFA2_HUMAN	RPA2	270	51.5	Homo sapiens OX=9606	1:Experimental evidence at protein level	Replication protein A 32 kDa subunit	1	0.999	6	264	264	264	5	5	5	9	9	9	135677680	135677680	135677680	6	6	6	5	5	5	135060752	135060752	135060752	6	6	6	7	7	7	134238656	134238656	134238656	6	6	6	9	9	9
740	a	sp|P15992|HSP26_YEAST	P15992	HSP26_YEAST	HSP26	214	53.7	Saccharomyces cerevisiae (strain ATCC 204508 / S288c) OX=559292	1:Experimental evidence at protein level	Heat shock protein 26	1	0.999	11	158	158	158	0	0	0	0	0	0	0	0	0	0	0	0	0	0	0	0	0	0	0	0	0	0	0	0	0	0	0	0	0	0	0	0	0
741	a	sp|P16070|CD44_HUMAN	P16070	CD44_HUMAN	CD44	742	7	Homo sapiens OX=9606	1:Experimental evidence at protein level	CD44 antigen	1	0.999	5	200	200	200	4	4	4	6	6	6	96352224	96352224	96352224	5	5	5	7	7	7	104245688	104245688	104245688	4	4	4	7	7	7	107119440	107119440	107119440	6	6	6	6	6	6
742	a	sp|P16083|NQO2_HUMAN	P16083	NQO2_HUMAN	NQO2	231	43.3	Homo sapiens	1:Experimental evidence at protein level	Ribosyldihydronicotinamide dehydrogenase [quinone]	1	0.999	9	97	97	97	3	3	3	5	5	5	25112326	25112326	25112326	2	2	2	4	4	4	27203418	27203418	27203418	2	2	2	5	5	5	28496604	28496604	28496604	4	4	4	5	5	5
743	a	sp|P16120|THRC_YEAST	P16120	THRC_YEAST	THR4	514	31.9	Saccharomyces cerevisiae (strain ATCC 204508 / S288c) OX=559292	1:Experimental evidence at protein level	Threonine synthase	1	0.999	12	191	191	191	0	0	0	0	0	0	0	0	0	0	0	0	0	0	0	0	0	0	0	0	0	0	0	0	0	0	0	0	0	0	0	0	0
744	a	sp|P16140|VATB_YEAST	P16140	VATB_YEAST	VMA2	517	58.8	Saccharomyces cerevisiae (strain ATCC 204508 / S288c) OX=559292	1:Experimental evidence at protein level	V-type proton ATPase subunit B	1	0.999	21	294	294	294	0	0	0	2	2	2	182839664	182839664	182839664	0	0	0	0	0	0	0	0	0	0	0	0	0	0	0	0	0	0	0	0	0	0	0	0
745	a	sp|P16144|ITB4_HUMAN	P16144	ITB4_HUMAN	ITGB4	1822	34.6	Homo sapiens OX=9606	1:Experimental evidence at protein level	Integrin beta-4	1	0.999	40	1005	1005	1005	25	25	25	39	39	39	39225052	39225052	39225052	22	22	22	35	35	35	39322716	39322716	39322716	26	26	26	39	39	39	39672328	39672328	39672328	25	25	25	34	34	34
746	a	sp|P16333|NCK1_HUMAN	P16333	NCK1_HUMAN	NCK1	377	22.5	Homo sapiens OX=9606	1:Experimental evidence at protein level	Cytoplasmic protein NCK1	1	0.999	6	90	46	90	3	1	3	4	3	4	18245202	7821615	18245202	2	1	2	4	3	4	19243602	10332506	19243602	2	1	2	3	2	3	21145622	9075782	21145622	2	1	2	3	2	3
747	a	sp|P16387|ODPA_YEAST	P16387	ODPA_YEAST	PDA1	420	56.2	Saccharomyces cerevisiae (strain ATCC 204508 / S288c) OX=559292	1:Experimental evidence at protein level	Pyruvate dehydrogenase E1 component subunit alpha, mitochondrial	1	0.999	17	190	190	190	0	0	0	0	0	0	0	0	0	0	0	0	2	2	2	35581192	35581192	35581192	0	0	0	2	2	2	34867804	34867804	34867804	0	0	0	2	2	2
748	a	sp|P16422|EPCAM_HUMAN	P16422	EPCAM_HUMAN	EPCAM	314	28	Homo sapiens OX=9606	1:Experimental evidence at protein level	Epithelial cell adhesion molecule	1	0.999	5	143	143	143	3	3	3	6	6	6	292675968	292675968	292675968	3	3	3	6	6	6	268593824	268593824	268593824	3	3	3	6	6	6	273514336	273514336	273514336	4	4	4	6	6	6
749	a	sp|P16435|NCPR_HUMAN	P16435	NCPR_HUMAN	POR	677	31.3	Homo sapiens OX=9606	1:Experimental evidence at protein level	NADPH--cytochrome P450 reductase	1	0.999	14	206	206	206	6	6	6	10	10	10	20160150	20160150	20160150	6	6	6	10	10	10	18794140	18794140	18794140	5	5	5	8	8	8	20733492	20733492	20733492	6	6	6	10	10	10
750	a	sp|P16474|BIP_YEAST	P16474	BIP_YEAST	KAR2	682	28.3	Saccharomyces cerevisiae (strain ATCC 204508 / S288c) OX=559292	1:Experimental evidence at protein level	Endoplasmic reticulum chaperone BiP	1	0.999	18	466	247	247	8	2	2	7	2	2	3237259780	309375424	309375424	8	2	2	7	2	2	2901289220	258592848	258592848	7	1	1	7	2	2	3031767810	301094368	301094368	7	2	2	8	3	3
751	a	sp|P16547|OM45_YEAST	P16547	OM45_YEAST	OM45	393	29.3	Saccharomyces cerevisiae (strain ATCC 204508 / S288c) OX=559292	1:Experimental evidence at protein level	Mitochondrial outer membrane protein OM45	1	0.999	9	145	145	145	0	0	0	0	0	0	0	0	0	0	0	0	0	0	0	0	0	0	0	0	0	0	0	0	0	0	0	0	0	0	0	0	0
752	a	sp|P16550|APA1_YEAST	P16550	APA1_YEAST	APA1	321	34.9	Saccharomyces cerevisiae (strain ATCC 204508 / S288c) OX=559292	1:Experimental evidence at protein level	Protein APA1	1	0.999	7	58	58	58	0	0	0	0	0	0	0	0	0	0	0	0	0	0	0	0	0	0	0	0	0	0	0	0	0	0	0	0	0	0	0	0	0
753	a	sp|P16861|PFKA1_YEAST	P16861	PFKA1_YEAST	PFK1	987	47.5	Saccharomyces cerevisiae (strain ATCC 204508 / S288c) OX=559292	1:Experimental evidence at protein level	ATP-dependent 6-phosphofructokinase subunit alpha	1	0.999	30	406	372	383	1	0	0	3	0	2	10987541	0	9493259	1	0	0	2	0	0	15447985	0	0	0	0	0	3	2	3	10175589	13275765	10166323	1	0	0	3	0	2
754	a	sp|P16862|PFKA2_YEAST	P16862	PFKA2_YEAST	PFK2	959	31.9	Saccharomyces cerevisiae (strain ATCC 204508 / S288c) OX=559292	1:Experimental evidence at protein level	ATP-dependent 6-phosphofructokinase subunit beta	1	0.999	18	252	241	241	0	0	0	2	0	0	9007127	0	0	0	0	0	0	0	0	0	0	0	0	0	0	2	0	0	6232114	0	0	0	0	0	2	0	0
755	a	sp|P16885|PLCG2_HUMAN	P16885	PLCG2_HUMAN	PLCG2	1265	19.9	Homo sapiens OX=9606	1:Experimental evidence at protein level	1-phosphatidylinositol 4,5-bisphosphate phosphodiesterase gamma-2	1	0.999	16	122	122	122	4	4	4	9	9	9	7780238	7780238	7780238	2	2	2	8	8	8	8144037	8144037	8144037	2	2	2	10	10	10	8230017	8230017	8230017	1	1	1	9	9	9
756	a	sp|P17096|HMGA1_HUMAN	P17096	HMGA1_HUMAN	HMGA1	107	23.4	Homo sapiens OX=9606	1:Experimental evidence at protein level	High mobility group protein HMG-I/HMG-Y	1	0.999	3	76	76	76	2	2	2	4	4	4	632498620	632498620	632498620	2	2	2	4	4	4	664099840	664099840	664099840	2	2	2	4	4	4	674408900	674408900	674408900	1	1	1	4	4	4
757	a	sp|P17174|AATC_HUMAN	P17174	AATC_HUMAN	GOT1	413	66.6	Homo sapiens OX=9606	1:Experimental evidence at protein level	Aspartate aminotransferase, cytoplasmic	1	0.999	19	820	820	820	22	22	22	26	26	26	219355664	219355664	219355664	19	19	19	26	26	26	223679456	223679456	223679456	22	22	22	26	26	26	222942048	222942048	222942048	21	21	21	26	26	26
758	a	sp|P17275|JUNB_HUMAN	P17275	JUNB_HUMAN	JUNB	347	20.2	Homo sapiens OX=9606	1:Experimental evidence at protein level	Transcription factor jun-B	1	0.999	4	42	42	42	1	1	1	3	3	3	8866898	8866898	8866898	2	2	2	3	3	3	9648310	9648310	9648310	1	1	1	2	2	2	8745683	8745683	8745683	1	1	1	3	3	3
759	a	sp|P17301|ITA2_HUMAN	P17301	ITA2_HUMAN	ITGA2	1181	31.2	Homo sapiens OX=9606	1:Experimental evidence at protein level	Integrin alpha-2	1	0.999	24	457	457	457	9	9	9	20	20	20	43283784	43283784	43283784	10	10	10	21	21	21	39931056	39931056	39931056	11	11	11	20	20	20	40541812	40541812	40541812	13	13	13	21	21	21
760	a	sp|P17480|UBF1_HUMAN	P17480	UBF1_HUMAN	UBTF	764	29.5	Homo sapiens OX=9606	1:Experimental evidence at protein level	Nucleolar transcription factor 1	1	0.999	20	549	549	549	15	15	15	17	17	17	44548756	44548756	44548756	14	14	14	18	18	18	46421528	46421528	46421528	11	11	11	14	14	14	44975248	44975248	44975248	13	13	13	14	14	14
761	a	sp|P17505|MDHM_YEAST	P17505	MDHM_YEAST	MDH1	334	58.4	Saccharomyces cerevisiae (strain ATCC 204508 / S288c) OX=559292	1:Experimental evidence at protein level	Malate dehydrogenase, mitochondrial	1	0.999	16	228	228	228	0	0	0	0	0	0	0	0	0	0	0	0	0	0	0	0	0	0	0	0	0	4	4	4	22235788	22235788	22235788	0	0	0	0	0	0
762	a	sp|P17535|JUND_HUMAN	P17535	JUND_HUMAN	JUND	347	34.9	Homo sapiens OX=9606	1:Experimental evidence at protein level	Transcription factor jun-D	1	0.999	6	87	87	87	4	4	4	3	3	3	11118926	11118926	11118926	1	1	1	2	2	2	11646700	11646700	11646700	1	1	1	4	4	4	13320254	13320254	13320254	5	5	5	5	5	5
763	a	sp|P17536|TPM1_YEAST	P17536	TPM1_YEAST	TPM1	199	29.6	Saccharomyces cerevisiae (strain ATCC 204508 / S288c) OX=559292	1:Experimental evidence at protein level	Tropomyosin-1	1	0.999	5	44	44	44	0	0	0	0	0	0	0	0	0	0	0	0	2	2	2	22088052	22088052	22088052	0	0	0	0	0	0	0	0	0	0	0	0	2	2	2
764	a	sp|P17555|CAP_YEAST	P17555	CAP_YEAST	SRV2	526	16.3	Saccharomyces cerevisiae (strain ATCC 204508 / S288c) OX=559292	1:Experimental evidence at protein level	Adenylyl cyclase-associated protein	1	0.999	7	76	76	76	0	0	0	0	0	0	0	0	0	0	0	0	0	0	0	0	0	0	0	0	0	0	0	0	0	0	0	0	0	0	0	0	0
765	a	sp|P17649|GABAT_YEAST	P17649	GABAT_YEAST	UGA1	471	22.7	Saccharomyces cerevisiae (strain ATCC 204508 / S288c) OX=559292	1:Experimental evidence at protein level	4-aminobutyrate aminotransferase	1	0.999	6	29	29	29	0	0	0	0	0	0	0	0	0	0	0	0	0	0	0	0	0	0	0	0	0	0	0	0	0	0	0	0	0	0	0	0	0
766	a	sp|P17655|CAN2_HUMAN	P17655	CAN2_HUMAN	CAPN2	700	61.1	Homo sapiens OX=9606	1:Experimental evidence at protein level	Calpain-2 catalytic subunit	1	0.999	30	1058	1058	1058	22	22	22	31	31	31	104984432	104984432	104984432	28	28	28	31	31	31	98233088	98233088	98233088	30	30	30	31	31	31	100276368	100276368	100276368	24	24	24	33	33	33
767	a	sp|P17695|GLRX2_YEAST	P17695	GLRX2_YEAST	GRX2	143	23.8	Saccharomyces cerevisiae (strain ATCC 204508 / S288c) OX=559292	1:Experimental evidence at protein level	Glutaredoxin-2	1	0.999	3	35	35	35	0	0	0	0	0	0	0	0	0	0	0	0	0	0	0	0	0	0	0	0	0	0	0	0	0	0	0	0	0	0	0	0	0
768	a	sp|P17706|PTN2_HUMAN	P17706	PTN2_HUMAN	PTPN2	415	24.1	Homo sapiens OX=9606	1:Experimental evidence at protein level	Tyrosine-protein phosphatase non-receptor type 2	1	0.999	6	51	51	51	0	0	0	4	4	4	11173673	11173673	11173673	1	1	1	4	4	4	10777228	10777228	10777228	3	3	3	5	5	5	12325082	12325082	12325082	1	1	1	2	2	2
769	a	sp|P17709|HXKG_YEAST	P17709	HXKG_YEAST	GLK1	500	50.2	Saccharomyces cerevisiae (strain ATCC 204508 / S288c) OX=559292	1:Experimental evidence at protein level	Glucokinase-1	1	0.999	15	195	190	195	0	0	0	0	0	0	0	0	0	0	0	0	2	2	2	516139776	516139776	516139776	0	0	0	0	0	0	0	0	0	0	0	0	0	0	0
770	a	sp|P17812|PYRG1_HUMAN	P17812	PYRG1_HUMAN	CTPS1	591	43	Homo sapiens OX=9606	1:Experimental evidence at protein level	CTP synthase 1	1	0.999	20	611	571	611	16	15	16	22	21	22	64841836	64475604	64841836	13	12	13	22	21	22	66283796	66510980	66283796	15	14	15	21	20	21	63805660	63705744	63805660	16	15	16	20	19	20
771	a	sp|P17858|PFKAL_HUMAN	P17858	PFKAL_HUMAN	PFKL	780	46.7	Homo sapiens OX=9606	1:Experimental evidence at protein level	ATP-dependent 6-phosphofructokinase, liver type	1	0.999	24	767	602	602	17	14	14	30	23	23	136442400	79166744	79166744	18	13	13	26	19	19	133668392	79495544	79495544	20	16	16	28	22	22	133945152	78288472	78288472	19	15	15	28	21	21
772	a	sp|P17931|LEG3_HUMAN	P17931	LEG3_HUMAN	LGALS3	250	23.2	Homo sapiens OX=9606	1:Experimental evidence at protein level	Galectin-3	1	0.999	5	196	196	196	6	6	6	7	7	7	171851344	171851344	171851344	4	4	4	6	6	6	170150304	170150304	170150304	5	5	5	8	8	8	174550640	174550640	174550640	5	5	5	8	8	8
773	a	sp|P17967|PDI_YEAST	P17967	PDI_YEAST	PDI1	522	38.1	Saccharomyces cerevisiae (strain ATCC 204508 / S288c) OX=559292	1:Experimental evidence at protein level	Protein disulfide-isomerase	1	0.999	13	247	209	209	1	0	0	2	0	0	13417437	0	0	1	0	0	2	0	0	14578267	0	0	1	0	0	0	0	0	0	0	0	1	0	0	0	0	0
774	a	sp|P17980|PRS6A_HUMAN	P17980	PRS6A_HUMAN	PSMC3	439	56.7	Homo sapiens OX=9606	1:Experimental evidence at protein level	26S proteasome regulatory subunit 6A	1	0.999	23	792	721	792	20	18	20	28	26	28	176742160	177151248	176742160	23	22	23	28	27	28	181057488	182056048	181057488	19	18	19	29	28	29	177727568	178716016	177727568	19	18	19	28	27	28
775	a	sp|P17987|TCPA_HUMAN	P17987	TCPA_HUMAN	TCP1	556	70.7	Homo sapiens OX=9606	1:Experimental evidence at protein level	T-complex protein 1 subunit alpha	1	0.999	31	1403	1323	1403	37	36	37	46	44	46	543470400	543445570	543470400	36	34	36	44	42	44	544484800	546100290	544484800	30	27	30	47	45	47	538014020	539260220	538014020	37	35	37	45	43	45
776	a	sp|P18031|PTN1_HUMAN	P18031	PTN1_HUMAN	PTPN1	435	34.5	Homo sapiens OX=9606	1:Experimental evidence at protein level	Tyrosine-protein phosphatase non-receptor type 1	1	0.999	11	167	167	167	5	5	5	10	10	10	14649847	14649847	14649847	4	4	4	9	9	9	16649713	16649713	16649713	6	6	6	7	7	7	15893796	15893796	15893796	6	6	6	9	9	9
777	a	sp|P18074|ERCC2_HUMAN	P18074	ERCC2_HUMAN	ERCC2	760	15.4	Homo sapiens OX=9606	1:Experimental evidence at protein level	General transcription and DNA repair factor IIH helicase subunit XPD	1	0.999	7	223	223	223	7	7	7	6	6	6	15076017	15076017	15076017	5	5	5	6	6	6	14805065	14805065	14805065	4	4	4	7	7	7	12815253	12815253	12815253	5	5	5	6	6	6
778	a	sp|P18077|RL35A_HUMAN	P18077	RL35A_HUMAN	RPL35A	110	26.4	Homo sapiens OX=9606	1:Experimental evidence at protein level	60S ribosomal protein L35a	1	0.999	4	174	174	174	4	4	4	4	4	4	362488096	362488096	362488096	6	6	6	5	5	5	390301248	390301248	390301248	3	3	3	5	5	5	398463456	398463456	398463456	4	4	4	5	5	5
779	a	sp|P18124|RL7_HUMAN	P18124	RL7_HUMAN	RPL7	248	50.8	Homo sapiens OX=9606	1:Experimental evidence at protein level	60S ribosomal protein L7	1	0.999	14	542	509	542	13	12	13	16	15	16	966762500	973245700	966762500	14	13	14	15	14	15	969733890	967022140	969733890	13	12	13	16	15	16	980048190	981916350	980048190	14	13	14	15	14	15
780	a	sp|P18206|VINC_HUMAN	P18206	VINC_HUMAN	VCL	1134	52.5	Homo sapiens OX=9606	1:Experimental evidence at protein level	Vinculin	1	0.999	45	1527	1527	1527	42	42	42	53	53	53	183402240	183402240	183402240	41	41	41	50	50	50	180060928	180060928	180060928	42	42	42	49	49	49	181511056	181511056	181511056	44	44	44	48	48	48
781	a	sp|P18562|UPP_YEAST	P18562	UPP_YEAST	FUR1	216	18.1	Saccharomyces cerevisiae (strain ATCC 204508 / S288c) OX=559292	1:Experimental evidence at protein level	Uracil phosphoribosyltransferase	1	0.9989	3	20	20	20	0	0	0	0	0	0	0	0	0	0	0	0	0	0	0	0	0	0	0	0	0	0	0	0	0	0	0	0	0	0	0	0	0
782	a	sp|P18583|SON_HUMAN	P18583	SON_HUMAN	SON	2426	30.4	Homo sapiens OX=9606	1:Experimental evidence at protein level	Protein SON	1	0.999	40	1022	1022	1022	24	24	24	38	38	38	68450648	68450648	68450648	26	26	26	37	37	37	66706400	66706400	66706400	21	21	21	39	39	39	68969704	68969704	68969704	24	24	24	35	35	35
783	a	sp|P18615|NELFE_HUMAN	P18615	NELFE_HUMAN	NELFE	380	41.1	Homo sapiens OX=9606	1:Experimental evidence at protein level	Negative elongation factor E	1	0.999	15	255	255	255	6	6	6	8	8	8	21076652	21076652	21076652	8	8	8	9	9	9	22374286	22374286	22374286	6	6	6	8	8	8	20298092	20298092	20298092	9	9	9	8	8	8
784	a	sp|P18621|RL17_HUMAN	P18621	RL17_HUMAN	RPL17	184	38	Homo sapiens OX=9606	1:Experimental evidence at protein level	60S ribosomal protein L17	1	0.999	7	296	296	296	8	8	8	11	11	11	663452860	663452860	663452860	7	7	7	11	11	11	666432700	666432700	666432700	9	9	9	11	11	11	689603900	689603900	689603900	5	5	5	10	10	10
785	a	sp|P18754|RCC1_HUMAN	P18754	RCC1_HUMAN	RCC1	421	68.6	Homo sapiens OX=9606	1:Experimental evidence at protein level	Regulator of chromosome condensation	1	0.999	19	904	904	904	22	22	22	29	29	29	148642688	148642688	148642688	23	23	23	30	30	30	152140928	152140928	152140928	22	22	22	27	27	27	157129024	157129024	157129024	21	21	21	30	30	30
786	a	sp|P18858|DNLI1_HUMAN	P18858	DNLI1_HUMAN	LIG1	919	33.8	Homo sapiens OX=9606	1:Experimental evidence at protein level	DNA ligase 1	1	0.999	21	359	359	359	9	9	9	18	18	18	42223792	42223792	42223792	10	10	10	18	18	18	38132824	38132824	38132824	10	10	10	19	19	19	39339048	39339048	39339048	9	9	9	19	19	19
787	a	sp|P18887|XRCC1_HUMAN	P18887	XRCC1_HUMAN	XRCC1	633	23.4	Homo sapiens OX=9606	1:Experimental evidence at protein level	DNA repair protein XRCC1	1	0.999	10	244	244	244	3	3	3	9	9	9	21651224	21651224	21651224	4	4	4	9	9	9	22107826	22107826	22107826	8	8	8	10	10	10	23594900	23594900	23594900	4	4	4	9	9	9
788	a	sp|P19097|FAS2_YEAST	P19097	FAS2_YEAST	FAS2	1887	24.4	Saccharomyces cerevisiae (strain ATCC 204508 / S288c) OX=559292	1:Experimental evidence at protein level	Fatty acid synthase subunit alpha	1	0.999	31	285	285	285	0	0	0	4	4	4	28463808	28463808	28463808	0	0	0	5	5	5	32440556	32440556	32440556	0	0	0	3	3	3	29705856	29705856	29705856	0	0	0	3	3	3
789	a	sp|P19146|ARF2_YEAST	P19146	ARF2_YEAST	ARF2	181	50.8	Saccharomyces cerevisiae (strain ATCC 204508 / S288c) OX=559292	1:Experimental evidence at protein level	ADP-ribosylation factor 2	1	0.999	8	118	26	26	0	0	0	0	0	0	0	0	0	0	0	0	2	0	0	8877720	0	0	0	0	0	0	0	0	0	0	0	0	0	0	0	0	0
790	a	sp|P19174|PLCG1_HUMAN	P19174	PLCG1_HUMAN	PLCG1	1290	11.2	Homo sapiens OX=9606	1:Experimental evidence at protein level	1-phosphatidylinositol 4,5-bisphosphate phosphodiesterase gamma-1	1	0.999	9	34	34	34	1	1	1	4	4	4	8.05627e+06	8.05627e+06	8.05627e+06	1	1	1	5	5	5	8470752	8470752	8470752	2	2	2	3	3	3	8620340	8620340	8620340	0	0	0	4	4	4
791	a	sp|P19262|ODO2_YEAST	P19262	ODO2_YEAST	KGD2	463	27.6	Saccharomyces cerevisiae (strain ATCC 204508 / S288c) OX=559292	1:Experimental evidence at protein level	Dihydrolipoyllysine-residue succinyltransferase component of 2-oxoglutarate dehydrogenase complex, mitochondrial	1	0.999	7	82	82	82	0	0	0	0	0	0	0	0	0	0	0	0	0	0	0	0	0	0	0	0	0	0	0	0	0	0	0	0	0	0	0	0	0
792	a	sp|P19338|NUCL_HUMAN	P19338	NUCL_HUMAN	NCL	710	28.7	Homo sapiens OX=9606	1:Experimental evidence at protein level	Nucleolin	1	0.999	23	820	780	820	19	18	19	24	23	24	1401378940	1403623300	1401378940	19	18	19	26	25	26	1413258880	1416199170	1413258880	19	18	19	26	25	26	1401387780	1407436420	1401387780	20	19	20	26	25	26
793	a	sp|P19387|RPB3_HUMAN	P19387	RPB3_HUMAN	POLR2C	275	64	Homo sapiens OX=9606	1:Experimental evidence at protein level	DNA-directed RNA polymerase II subunit RPB3	1	0.999	10	206	206	206	5	5	5	7	7	7	43617248	43617248	43617248	4	4	4	7	7	7	44178140	44178140	44178140	3	3	3	6	6	6	43649448	43649448	43649448	6	6	6	7	7	7
794	a	sp|P19388|RPAB1_HUMAN	P19388	RPAB1_HUMAN	POLR2E	210	39	Homo sapiens OX=9606	1:Experimental evidence at protein level	DNA-directed RNA polymerases I, II, and III subunit RPABC1	1	0.999	4	166	166	166	2	2	2	5	5	5	53029812	53029812	53029812	4	4	4	4	4	4	50859064	50859064	50859064	5	5	5	5	5	5	52175340	52175340	52175340	5	5	5	4	4	4
795	a	sp|P19404|NDUV2_HUMAN	P19404	NDUV2_HUMAN	NDUFV2	249	19.3	Homo sapiens OX=9606	1:Experimental evidence at protein level	NADH dehydrogenase [ubiquinone] flavoprotein 2, mitochondrial	1	0.999	4	82	82	82	0	0	0	3	3	3	22482614	22482614	22482614	2	2	2	3	3	3	23963584	23963584	23963584	2	2	2	4	4	4	24241650	24241650	24241650	3	3	3	4	4	4
796	a	sp|P19414|ACON_YEAST	P19414	ACON_YEAST	ACO1	778	39.6	Saccharomyces cerevisiae (strain ATCC 204508 / S288c) OX=559292	1:Experimental evidence at protein level	Aconitate hydratase, mitochondrial	1	0.999	22	331	331	331	0	0	0	2	2	2	33091344	33091344	33091344	0	0	0	0	0	0	0	0	0	0	0	0	0	0	0	0	0	0	0	0	0	2	2	2
797	a	sp|P19447|ERCC3_HUMAN	P19447	ERCC3_HUMAN	ERCC3	782	23.4	Homo sapiens OX=9606	1:Experimental evidence at protein level	General transcription and DNA repair factor IIH helicase subunit XPB	1	0.999	10	33	33	33	1	1	1	0	0	0	0	0	0	1	1	1	2	2	2	6.09503e+06	6.09503e+06	6.09503e+06	1	1	1	2	2	2	5311466	5311466	5311466	2	2	2	2	2	2
798	a	sp|P19525|E2AK2_HUMAN	P19525	E2AK2_HUMAN	EIF2AK2	551	37.6	Homo sapiens OX=9606	1:Experimental evidence at protein level	Interferon-induced, double-stranded RNA-activated protein kinase	1	0.999	17	463	463	463	10	10	10	11	11	11	41826200	41826200	41826200	11	11	11	14	14	14	41483992	41483992	41483992	12	12	12	13	13	13	41112916	41112916	41112916	13	13	13	14	14	14
799	a	sp|P19784|CSK22_HUMAN	P19784	CSK22_HUMAN	CSNK2A2	350	48.9	Homo sapiens OX=9606	1:Experimental evidence at protein level	Casein kinase II subunit alpha'	1	0.999	12	402	382	382	13	12	12	12	11	11	52542060	52401692	52401692	11	10	10	13	12	12	48976700	48451056	48451056	10	9	9	12	11	11	48683440	47928544	47928544	11	10	10	12	11	11
800	a	sp|P19838|NFKB1_HUMAN	P19838	NFKB1_HUMAN	NFKB1	968	29.3	Homo sapiens OX=9606	1:Experimental evidence at protein level	Nuclear factor NF-kappa-B p105 subunit	1	0.999	19	479	479	479	7	7	7	15	15	15	20588414	20588414	20588414	13	13	13	17	17	17	20666676	20666676	20666676	16	16	16	15	15	15	20897872	20897872	20897872	9	9	9	14	14	14
801	a	sp|P19882|HSP60_YEAST	P19882	HSP60_YEAST	HSP60	572	37.9	Saccharomyces cerevisiae (strain ATCC 204508 / S288c) OX=559292	1:Experimental evidence at protein level	Heat shock protein 60, mitochondrial	1	0.999	17	289	289	289	0	0	0	0	0	0	0	0	0	0	0	0	0	0	0	0	0	0	0	0	0	0	0	0	0	0	0	0	0	0	0	0	0
802	a	sp|P19971|TYPH_HUMAN	P19971	TYPH_HUMAN	TYMP	482	45.6	Homo sapiens OX=9606	1:Experimental evidence at protein level	Thymidine phosphorylase	1	0.999	14	211	211	211	6	6	6	10	10	10	13653958	13653958	13653958	4	4	4	10	10	10	14756484	14756484	14756484	5	5	5	10	10	10	14000808	14000808	14000808	4	4	4	12	12	12
803	a	sp|P20042|IF2B_HUMAN	P20042	IF2B_HUMAN	EIF2S2	333	54.7	Homo sapiens OX=9606	1:Experimental evidence at protein level	Eukaryotic translation initiation factor 2 subunit 2	1	0.999	17	528	528	528	14	14	14	15	15	15	130022168	130022168	130022168	10	10	10	16	16	16	118141704	118141704	118141704	14	14	14	16	16	16	121191328	121191328	121191328	14	14	14	17	17	17
804	a	sp|P20051|PYRC_YEAST	P20051	PYRC_YEAST	URA4	364	21.2	Saccharomyces cerevisiae (strain ATCC 204508 / S288c) OX=559292	1:Experimental evidence at protein level	Dihydroorotase	1	0.999	5	40	40	40	0	0	0	0	0	0	0	0	0	1	1	1	0	0	0	0	0	0	0	0	0	0	0	0	0	0	0	0	0	0	0	0	0
805	a	sp|P20073|ANXA7_HUMAN	P20073	ANXA7_HUMAN	ANXA7	488	25.8	Homo sapiens OX=9606	1:Experimental evidence at protein level	Annexin A7	1	0.999	12	363	363	363	9	9	9	13	13	13	93029200	93029200	93029200	9	9	9	14	14	14	93535720	93535720	93535720	9	9	9	14	14	14	93646304	93646304	93646304	8	8	8	15	15	15
806	a	sp|P20081|FKBP_YEAST	P20081	FKBP_YEAST	FPR1	114	56.1	Saccharomyces cerevisiae (strain ATCC 204508 / S288c) OX=559292	1:Experimental evidence at protein level	FK506-binding protein 1	1	0.999	5	82	82	82	0	0	0	0	0	0	0	0	0	0	0	0	0	0	0	0	0	0	0	0	0	0	0	0	0	0	0	0	0	0	0	0	0
807	a	sp|P20290|BTF3_HUMAN	P20290	BTF3_HUMAN	BTF3	206	59.2	Homo sapiens OX=9606	1:Experimental evidence at protein level	Transcription factor BTF3	1	0.999	8	404	404	404	11	11	11	11	11	11	493572736	493572736	493572736	8	8	8	11	11	11	552703740	552703740	552703740	13	13	13	10	10	10	558601150	558601150	558601150	10	10	10	10	10	10
808	a	sp|P20459|IF2A_YEAST	P20459	IF2A_YEAST	SUI2	304	15.1	Saccharomyces cerevisiae (strain ATCC 204508 / S288c) OX=559292	1:Experimental evidence at protein level	Eukaryotic translation initiation factor 2 subunit alpha	1	0.999	4	16	16	16	0	0	0	0	0	0	0	0	0	0	0	0	0	0	0	0	0	0	0	0	0	0	0	0	0	0	0	0	0	0	0	0	0
809	a	sp|P20606|SAR1_YEAST	P20606	SAR1_YEAST	SAR1	190	54.2	Saccharomyces cerevisiae (strain ATCC 204508 / S288c) OX=559292	1:Experimental evidence at protein level	Small COPII coat GTPase SAR1	1	0.999	7	106	73	73	0	0	0	0	0	0	0	0	0	1	0	0	0	0	0	0	0	0	1	0	0	0	0	0	0	0	0	0	0	0	0	0	0
810	a	sp|P20645|MPRD_HUMAN	P20645	MPRD_HUMAN	M6PR	277	22.7	Homo sapiens OX=9606	1:Experimental evidence at protein level	Cation-dependent mannose-6-phosphate receptor	1	0.999	5	133	133	133	5	5	5	4	4	4	71148976	71148976	71148976	3	3	3	4	4	4	76738896	76738896	76738896	4	4	4	5	5	5	76434552	76434552	76434552	2	2	2	5	5	5
811	a	sp|P20674|COX5A_HUMAN	P20674	COX5A_HUMAN	COX5A	150	47.3	Homo sapiens OX=9606	1:Experimental evidence at protein level	Cytochrome c oxidase subunit 5A, mitochondrial	1	0.999	5	183	183	183	4	4	4	6	6	6	58914204	58914204	58914204	4	4	4	6	6	6	58620664	58620664	58620664	6	6	6	5	5	5	61212044	61212044	61212044	2	2	2	6	6	6
812	a	sp|P20700|LMNB1_HUMAN	P20700	LMNB1_HUMAN	LMNB1	586	58.7	Homo sapiens OX=9606	1:Experimental evidence at protein level	Lamin-B1	1	0.999	34	1095	1083	1095	29	28	29	33	32	33	228173184	227228128	228173184	26	26	26	32	31	32	224341344	223929072	224341344	26	26	26	36	35	36	235170272	234936976	235170272	27	27	27	35	34	35
813	a	sp|P20810|ICAL_HUMAN	P20810	ICAL_HUMAN	CAST	708	43.9	Homo sapiens OX=9606	1:Experimental evidence at protein level	Calpastatin	1	0.999	18	557	557	557	16	16	16	20	20	20	66916132	66916132	66916132	15	15	15	21	21	21	66023044	66023044	66023044	13	13	13	19	19	19	65052636	65052636	65052636	12	12	12	20	20	20
814	a	sp|P20839|IMDH1_HUMAN	P20839	IMDH1_HUMAN	IMPDH1	514	48.2	Homo sapiens OX=9606	1:Experimental evidence at protein level	Inosine-5'-monophosphate dehydrogenase 1	1	0.999	15	360	360	360	9	9	9	12	12	12	22543688	22543688	22543688	10	10	10	15	15	15	22316048	22316048	22316048	12	12	12	14	14	14	21424634	21424634	21424634	11	11	11	12	12	12
815	a	sp|P20967|ODO1_YEAST	P20967	ODO1_YEAST	KGD1	1014	39	Saccharomyces cerevisiae (strain ATCC 204508 / S288c) OX=559292	1:Experimental evidence at protein level	2-oxoglutarate dehydrogenase, mitochondrial	1	0.999	29	430	430	430	0	0	0	0	0	0	0	0	0	0	0	0	0	0	0	0	0	0	0	0	0	0	0	0	0	0	0	0	0	0	0	0	0
816	a	sp|P21242|PSA7_YEAST	P21242	PSA7_YEAST	PRE10	288	15.6	Saccharomyces cerevisiae (strain ATCC 204508 / S288c) OX=559292	1:Experimental evidence at protein level	Probable proteasome subunit alpha type-7	1	0.999	4	41	41	41	0	0	0	0	0	0	0	0	0	0	0	0	0	0	0	0	0	0	0	0	0	0	0	0	0	0	0	0	0	0	0	0	0
817	a	sp|P21243|PSA1_YEAST	P21243	PSA1_YEAST	SCL1	252	25.4	Saccharomyces cerevisiae (strain ATCC 204508 / S288c) OX=559292	1:Experimental evidence at protein level	Proteasome subunit alpha type-1	1	0.999	6	58	12	12	1	0	0	3	0	0	161221680	0	0	1	0	0	2	0	0	162737392	0	0	1	0	0	3	0	0	162481264	0	0	1	0	0	3	0	0
818	a	sp|P21264|PUR6_YEAST	P21264	PUR6_YEAST	ADE2	571	13.3	Saccharomyces cerevisiae (strain ATCC 204508 / S288c) OX=559292	1:Experimental evidence at protein level	Phosphoribosylaminoimidazole carboxylase	1	0.999	6	40	40	40	0	0	0	0	0	0	0	0	0	0	0	0	0	0	0	0	0	0	0	0	0	0	0	0	0	0	0	0	0	0	0	0	0
819	a	sp|P21281|VATB2_HUMAN	P21281	VATB2_HUMAN	ATP6V1B2	511	61.6	Homo sapiens OX=9606	1:Experimental evidence at protein level	V-type proton ATPase subunit B, brain isoform	1	0.999	21	658	483	658	15	11	15	23	17	23	115491856	74697256	115491856	15	11	15	22	16	22	116635984	72923232	116635984	14	10	14	20	14	20	115659344	73744176	115659344	16	11	16	23	17	23
820	a	sp|P21283|VATC1_HUMAN	P21283	VATC1_HUMAN	ATP6V1C1	382	39	Homo sapiens OX=9606	1:Experimental evidence at protein level	V-type proton ATPase subunit C 1	1	0.999	14	427	427	427	13	13	13	14	14	14	31039920	31039920	31039920	10	10	10	10	10	10	30728474	30728474	30728474	9	9	9	13	13	13	31353766	31353766	31353766	13	13	13	12	12	12
821	a	sp|P21291|CSRP1_HUMAN	P21291	CSRP1_HUMAN	CSRP1	193	50.3	Homo sapiens OX=9606	1:Experimental evidence at protein level	Cysteine and glycine-rich protein 1	1	0.999	7	232	232	232	6	6	6	6	6	6	83301304	83301304	83301304	4	4	4	7	7	7	81191696	81191696	81191696	6	6	6	7	7	7	79736096	79736096	79736096	6	6	6	7	7	7
822	a	sp|P21333|FLNA_HUMAN	P21333	FLNA_HUMAN	FLNA	2647	59.8	Homo sapiens OX=9606	1:Experimental evidence at protein level	Filamin-A	1	0.999	102	3446	3228	3267	85	79	80	124	118	120	240183280	239514192	239460768	90	83	84	124	117	119	239626000	239962416	239795792	88	84	85	122	116	117	236916480	236754448	236470880	86	81	82	124	118	119
823	a	sp|P21399|ACOC_HUMAN	P21399	ACOC_HUMAN	ACO1	889	38.2	Homo sapiens OX=9606	1:Experimental evidence at protein level	Cytoplasmic aconitate hydratase	1	0.999	24	717	717	717	19	19	19	20	20	20	87694176	87694176	87694176	16	16	16	19	19	19	87361256	87361256	87361256	19	19	19	20	20	20	84297920	84297920	84297920	16	16	16	19	19	19
824	a	sp|P21576|VPS1_YEAST	P21576	VPS1_YEAST	VPS1	704	25.9	Saccharomyces cerevisiae (strain ATCC 204508 / S288c) OX=559292	1:Experimental evidence at protein level	Vacuolar protein sorting-associated protein 1	1	0.999	13	172	172	172	0	0	0	0	0	0	0	0	0	0	0	0	0	0	0	0	0	0	0	0	0	0	0	0	0	0	0	0	0	0	0	0	0
825	a	sp|P21579|SYT1_HUMAN	P21579	SYT1_HUMAN	SYT1	422	11.6	Homo sapiens OX=9606	1:Experimental evidence at protein level	Synaptotagmin-1	1	0.999	4	68	68	68	2	2	2	3	3	3	7.90233e+06	7.90233e+06	7.90233e+06	2	2	2	4	4	4	7.21193e+06	7.21193e+06	7.21193e+06	2	2	2	4	4	4	7578812	7578812	7578812	3	3	3	3	3	3
826	a	sp|P21589|5NTD_HUMAN	P21589	5NTD_HUMAN	NT5E	574	32.1	Homo sapiens OX=9606	1:Experimental evidence at protein level	5'-nucleotidase	1	0.999	11	172	172	172	3	3	3	9	9	9	15262699	15262699	15262699	3	3	3	9	9	9	15466795	15466795	15466795	4	4	4	10	10	10	16167030	16167030	16167030	5	5	5	9	9	9
827	a	sp|P21796|VDAC1_HUMAN	P21796	VDAC1_HUMAN	VDAC1	283	80.6	Homo sapiens OX=9606	1:Experimental evidence at protein level	Voltage-dependent anion-selective channel protein 1	1	0.999	17	678	612	678	18	17	18	21	20	21	269866656	267721472	269866656	18	16	18	21	20	21	275775648	275763488	275775648	19	17	19	21	20	21	269260960	267445504	269260960	17	15	17	22	21	22
828	a	sp|P21801|SDHB_YEAST	P21801	SDHB_YEAST	SDH2	266	36.8	Saccharomyces cerevisiae (strain ATCC 204508 / S288c) OX=559292	1:Experimental evidence at protein level	Succinate dehydrogenase [ubiquinone] iron-sulfur subunit, mitochondrial	1	0.999	10	146	103	103	1	0	0	0	0	0	0	0	0	1	0	0	2	0	0	12348223	0	0	1	0	0	2	0	0	12154870	0	0	1	0	0	0	0	0
829	a	sp|P21912|SDHB_HUMAN	P21912	SDHB_HUMAN	SDHB	280	47.1	Homo sapiens OX=9606	1:Experimental evidence at protein level	Succinate dehydrogenase [ubiquinone] iron-sulfur subunit, mitochondrial	1	0.999	9	174	131	174	6	5	6	6	5	6	29868864	23638324	29868864	5	4	5	6	5	6	31431566	25994306	31431566	3	2	3	6	5	6	30883122	25342682	30883122	5	4	5	6	5	6
830	a	sp|P21926|CD9_HUMAN	P21926	CD9_HUMAN	CD9	228	15.4	Homo sapiens OX=9606	1:Experimental evidence at protein level	CD9 antigen	1	0.999	3	129	129	129	3	3	3	3	3	3	97619592	97619592	97619592	4	4	4	3	3	3	101900112	101900112	101900112	2	2	2	3	3	3	97471760	97471760	97471760	3	3	3	3	3	3
831	a	sp|P21964|COMT_HUMAN	P21964	COMT_HUMAN	COMT	271	59	Homo sapiens OX=9606	1:Experimental evidence at protein level	Catechol O-methyltransferase	1	0.999	11	405	405	405	13	13	13	12	12	12	43526116	43526116	43526116	9	9	9	14	14	14	43993876	43993876	43993876	10	10	10	14	14	14	43663440	43663440	43663440	11	11	11	14	14	14
832	a	sp|P21980|TGM2_HUMAN	P21980	TGM2_HUMAN	TGM2	687	18.8	Homo sapiens OX=9606	1:Experimental evidence at protein level	Protein-glutamine gamma-glutamyltransferase 2	1	0.999	9	97	97	97	2	2	2	4	4	4	8934585	8934585	8934585	0	0	0	6	6	6	6969943	6969943	6969943	1	1	1	7	7	7	7848704	7848704	7848704	3	3	3	9	9	9
833	a	sp|P22061|PIMT_HUMAN	P22061	PIMT_HUMAN	PCMT1	227	56.8	Homo sapiens OX=9606	1:Experimental evidence at protein level	Protein-L-isoaspartate(D-aspartate) O-methyltransferase	1	0.999	8	302	302	302	8	8	8	8	8	8	83491640	83491640	83491640	8	8	8	8	8	8	91969872	91969872	91969872	5	5	5	8	8	8	94007984	94007984	94007984	7	7	7	7	7	7
834	a	sp|P22102|PUR2_HUMAN	P22102	PUR2_HUMAN	GART	1010	65.9	Homo sapiens OX=9606	1:Experimental evidence at protein level	Trifunctional purine biosynthetic protein adenosine-3	1	0.999	45	1723	1723	1723	39	39	39	51	51	51	410664512	410664512	410664512	45	45	45	52	52	52	422860416	422860416	422860416	42	42	42	54	54	54	421657120	421657120	421657120	44	44	44	52	52	52
835	a	sp|P22133|MDHC_YEAST	P22133	MDHC_YEAST	MDH2	377	41.6	Saccharomyces cerevisiae (strain ATCC 204508 / S288c) OX=559292	1:Experimental evidence at protein level	Malate dehydrogenase, cytoplasmic	1	0.999	10	97	97	97	0	0	0	2	2	2	11272730	11272730	11272730	0	0	0	2	2	2	7.00327e+06	7.00327e+06	7.00327e+06	0	0	0	0	0	0	0	0	0	0	0	0	0	0	0
836	a	sp|P22146|GAS1_YEAST	P22146	GAS1_YEAST	GAS1	559	6.6	Saccharomyces cerevisiae (strain ATCC 204508 / S288c) OX=559292	1:Experimental evidence at protein level	1,3-beta-glucanosyltransferase GAS1	1	0.999	3	53	53	53	0	0	0	0	0	0	0	0	0	0	0	0	0	0	0	0	0	0	0	0	0	0	0	0	0	0	0	0	0	0	0	0	0
837	a	sp|P22202|HSP74_YEAST	P22202	HSP74_YEAST	SSA4	642	35.4	Saccharomyces cerevisiae (strain ATCC 204508 / S288c) OX=559292	1:Experimental evidence at protein level	Heat shock protein SSA4	1	0.999	19	592	98	147	8	0	0	7	0	0	3016997890	0	0	10	2	2	7	0	0	3092662270	0	0	8	0	0	8	0	0	3164729860	0	0	9	2	2	8	0	0
838	a	sp|P22203|VATE_YEAST	P22203	VATE_YEAST	VMA4	233	25.3	Saccharomyces cerevisiae (strain ATCC 204508 / S288c) OX=559292	1:Experimental evidence at protein level	V-type proton ATPase subunit E	1	0.999	4	64	64	64	0	0	0	2	2	2	12447570	12447570	12447570	0	0	0	0	0	0	0	0	0	0	0	0	0	0	0	0	0	0	0	0	0	0	0	0
839	a	sp|P22217|TRX1_YEAST	P22217	TRX1_YEAST	TRX1	103	70.9	Saccharomyces cerevisiae (strain ATCC 204508 / S288c) OX=559292	1:Experimental evidence at protein level	Thioredoxin-1	1	0.999	6	110	88	110	0	0	0	0	0	0	0	0	0	0	0	0	0	0	0	0	0	0	0	0	0	0	0	0	0	0	0	0	0	0	0	0	0
840	a	sp|P22223|CADH3_HUMAN	P22223	CADH3_HUMAN	CDH3	829	13.9	Homo sapiens OX=9606	1:Experimental evidence at protein level	Cadherin-3	1	0.9989	6	49	48	48	2	2	2	3	2	2	18482496	19565970	19565970	1	1	1	2	2	2	17853848	17853848	17853848	1	1	1	2	2	2	18839222	18839222	18839222	1	1	1	3	2	2
841	a	sp|P22307|NLTP_HUMAN	P22307	NLTP_HUMAN	SCP2	547	42.4	Homo sapiens OX=9606	1:Experimental evidence at protein level	Non-specific lipid-transfer protein	1	0.999	17	381	381	381	7	7	7	17	17	17	54269800	54269800	54269800	8	8	8	15	15	15	56308644	56308644	56308644	9	9	9	16	16	16	56754104	56754104	56754104	8	8	8	16	16	16
842	a	sp|P22314|UBA1_HUMAN	P22314	UBA1_HUMAN	UBA1	1058	59.2	Homo sapiens OX=9606	1:Experimental evidence at protein level	Ubiquitin-like modifier-activating enzyme 1	1	0.999	44	1631	1591	1631	39	38	39	49	48	49	271263104	272080928	271263104	41	40	41	49	48	49	277398144	277861696	277398144	44	43	44	50	49	50	269035008	269693792	269035008	44	43	44	49	48	49
843	a	sp|P22515|UBA1_YEAST	P22515	UBA1_YEAST	UBA1	1024	14.7	Saccharomyces cerevisiae (strain ATCC 204508 / S288c) OX=559292	1:Experimental evidence at protein level	Ubiquitin-activating enzyme E1 1	1	0.999	11	127	87	87	1	0	0	0	0	0	0	0	0	1	0	0	0	0	0	0	0	0	1	0	0	2	0	0	66039592	0	0	1	0	0	0	0	0
845	a	sp|P22681|CBL_HUMAN	P22681	CBL_HUMAN	CBL	906	21.3	Homo sapiens OX=9606	1:Experimental evidence at protein level	E3 ubiquitin-protein ligase CBL	1	0.999	13	191	150	191	3	2	3	9	8	9	14227707	12686045	14227707	6	5	6	8	7	8	13607278	12557271	13607278	4	3	4	8	7	8	13720569	13010366	13720569	5	4	5	9	8	9
846	a	sp|P22695|QCR2_HUMAN	P22695	QCR2_HUMAN	UQCRC2	453	38.2	Homo sapiens OX=9606	1:Experimental evidence at protein level	Cytochrome b-c1 complex subunit 2, mitochondrial	1	0.999	11	451	451	451	9	9	9	14	14	14	47159932	47159932	47159932	10	10	10	13	13	13	46356948	46356948	46356948	11	11	11	14	14	14	47010780	47010780	47010780	9	9	9	13	13	13
847	a	sp|P22803|TRX2_YEAST	P22803	TRX2_YEAST	TRX2	104	62.5	Saccharomyces cerevisiae (strain ATCC 204508 / S288c) OX=559292	1:Experimental evidence at protein level	Thioredoxin-2	1	0.999	7	82	60	60	0	0	0	2	2	2	8171540	8171540	8171540	0	0	0	0	0	0	0	0	0	0	0	0	0	0	0	0	0	0	0	0	0	0	0	0
848	a	sp|P22830|HEMH_HUMAN	P22830	HEMH_HUMAN	FECH	423	19.6	Homo sapiens OX=9606	1:Experimental evidence at protein level	Ferrochelatase, mitochondrial	1	0.999	5	47	47	47	1	1	1	0	0	0	0	0	0	2	2	2	2	2	2	11489862	11489862	11489862	2	2	2	2	2	2	9572449	9572449	9572449	1	1	1	3	3	3
849	a	sp|P22943|HSP12_YEAST	P22943	HSP12_YEAST	HSP12	109	27.5	Saccharomyces cerevisiae (strain ATCC 204508 / S288c) OX=559292	1:Experimental evidence at protein level	12 kDa heat shock protein	1	0.999	4	44	44	44	0	0	0	0	0	0	0	0	0	0	0	0	0	0	0	0	0	0	0	0	0	0	0	0	0	0	0	0	0	0	0	0	0
850	a	sp|P23229|ITA6_HUMAN	P23229	ITA6_HUMAN	ITGA6	1130	39.9	Homo sapiens OX=9606	1:Experimental evidence at protein level	Integrin alpha-6	1	0.999	31	678	678	678	15	15	15	25	25	25	32119394	32119394	32119394	12	12	12	24	24	24	34374708	34374708	34374708	21	21	21	27	27	27	32567964	32567964	32567964	18	18	18	29	29	29
851	a	sp|P23246|SFPQ_HUMAN	P23246	SFPQ_HUMAN	SFPQ	707	39	Homo sapiens OX=9606	1:Experimental evidence at protein level	Splicing factor, proline- and glutamine-rich	1	0.999	18	767	719	719	16	15	15	26	25	25	479465376	482313440	482313440	18	17	17	25	24	24	471693504	471635904	471635904	17	16	16	24	23	23	447326336	446457760	446457760	19	18	18	26	25	25
852	a	sp|P23248|RS3A2_YEAST	P23248	RS3A2_YEAST	RPS1B	255	39.2	Saccharomyces cerevisiae (strain ATCC 204508 / S288c) OX=559292	1:Experimental evidence at protein level	40S ribosomal protein S1-B	1	0.999	9	170	36	170	0	0	0	0	0	0	0	0	0	0	0	0	0	0	0	0	0	0	0	0	0	0	0	0	0	0	0	0	0	0	0	0	0
853	a	sp|P23254|TKT1_YEAST	P23254	TKT1_YEAST	TKL1	680	40.1	Saccharomyces cerevisiae (strain ATCC 204508 / S288c) OX=559292	1:Experimental evidence at protein level	Transketolase 1	1	0.999	19	312	312	312	0	0	0	0	0	0	0	0	0	0	0	0	0	0	0	0	0	0	0	0	0	0	0	0	0	0	0	0	0	0	0	0	0
854	a	sp|P23284|PPIB_HUMAN	P23284	PPIB_HUMAN	PPIB	216	47.2	Homo sapiens OX=9606	1:Experimental evidence at protein level	Peptidyl-prolyl cis-trans isomerase B	1	0.999	12	551	516	551	13	12	13	15	14	15	714987070	725962430	714987070	14	13	14	16	15	16	700519490	704963520	700519490	13	12	13	16	15	16	702138940	702942400	702138940	15	14	15	16	15	16
855	a	sp|P23368|MAOM_HUMAN	P23368	MAOM_HUMAN	ME2	584	41.8	Homo sapiens OX=9606	1:Experimental evidence at protein level	NAD-dependent malic enzyme, mitochondrial	1	0.999	16	202	202	202	6	6	6	9	9	9	18737268	18737268	18737268	4	4	4	9	9	9	17191086	17191086	17191086	6	6	6	10	10	10	18441968	18441968	18441968	8	8	8	9	9	9
856	a	sp|P23381|SYWC_HUMAN	P23381	SYWC_HUMAN	WARS	471	60.9	Homo sapiens OX=9606	1:Experimental evidence at protein level	Tryptophan--tRNA ligase, cytoplasmic	1	0.999	21	770	770	770	18	18	18	25	25	25	223640864	223640864	223640864	24	24	24	22	22	22	224579184	224579184	224579184	20	20	20	23	23	23	222741984	222741984	222741984	18	18	18	24	24	24
857	a	sp|P23396|RS3_HUMAN	P23396	RS3_HUMAN	RPS3	243	67.9	Homo sapiens OX=9606	1:Experimental evidence at protein level	40S ribosomal protein S3	1	0.999	17	689	684	689	19	19	19	23	22	23	646211260	650303100	646211260	14	14	14	21	21	21	649997760	649997760	649997760	17	17	17	21	20	21	654855810	657281860	654855810	16	16	16	21	20	21
858	a	sp|P23434|GCSH_HUMAN	P23434	GCSH_HUMAN	GCSH	173	38.7	Homo sapiens OX=9606	1:Experimental evidence at protein level	Glycine cleavage system H protein, mitochondrial	1	0.999	3	81	81	81	1	1	1	2	2	2	30790648	30790648	30790648	2	2	2	2	2	2	29049960	29049960	29049960	2	2	2	0	0	0	0	0	0	2	2	2	2	2	2
859	a	sp|P23511|NFYA_HUMAN	P23511	NFYA_HUMAN	NFYA	347	11.5	Homo sapiens OX=9606	1:Experimental evidence at protein level	Nuclear transcription factor Y subunit alpha	1	0.999	2	77	77	77	3	3	3	3	3	3	11941492	11941492	11941492	1	1	1	3	3	3	11400292	11400292	11400292	2	2	2	3	3	3	10843385	10843385	10843385	2	2	2	3	3	3
860	a	sp|P23526|SAHH_HUMAN	P23526	SAHH_HUMAN	AHCY	432	49.5	Homo sapiens OX=9606	1:Experimental evidence at protein level	Adenosylhomocysteinase	1	0.999	23	857	625	857	20	14	20	26	18	26	436266848	430009664	436266848	21	15	21	27	19	27	436954016	429714400	436954016	20	15	20	26	18	26	428554016	425557952	428554016	25	17	25	26	18	26
861	a	sp|P23528|COF1_HUMAN	P23528	COF1_HUMAN	CFL1	166	68.1	Homo sapiens OX=9606	1:Experimental evidence at protein level	Cofilin-1	1	0.999	14	698	582	698	16	14	16	20	16	20	2091803260	2105323260	2091803260	20	16	20	22	18	22	2169705220	2179161090	2169705220	16	13	16	22	18	22	2072852220	2092078590	2072852220	18	14	18	20	16	20
862	a	sp|P23542|AATC_YEAST	P23542	AATC_YEAST	AAT2	418	40.7	Saccharomyces cerevisiae (strain ATCC 204508 / S288c) OX=559292	1:Experimental evidence at protein level	Aspartate aminotransferase, cytoplasmic	1	0.999	11	92	92	92	0	0	0	0	0	0	0	0	0	0	0	0	0	0	0	0	0	0	0	0	0	0	0	0	0	0	0	0	0	0	0	0	0
863	a	sp|P23588|IF4B_HUMAN	P23588	IF4B_HUMAN	EIF4B	611	25.2	Homo sapiens OX=9606	1:Experimental evidence at protein level	Eukaryotic translation initiation factor 4B	1	0.999	9	353	353	353	8	8	8	12	12	12	171309152	171309152	171309152	9	9	9	11	11	11	177523632	177523632	177523632	10	10	10	12	12	12	176508016	176508016	176508016	8	8	8	12	12	12
864	a	sp|P23641|MPCP_YEAST	P23641	MPCP_YEAST	MIR1	311	49.2	Saccharomyces cerevisiae (strain ATCC 204508 / S288c) OX=559292	1:Experimental evidence at protein level	Mitochondrial phosphate carrier protein	1	0.999	12	221	221	221	0	0	0	0	0	0	0	0	0	0	0	0	0	0	0	0	0	0	0	0	0	0	0	0	0	0	0	0	0	0	0	0	0
865	a	sp|P23644|TOM40_YEAST	P23644	TOM40_YEAST	TOM40	387	31.8	Saccharomyces cerevisiae (strain ATCC 204508 / S288c) OX=559292	1:Experimental evidence at protein level	Mitochondrial import receptor subunit TOM40	1	0.999	7	20	20	20	0	0	0	0	0	0	0	0	0	0	0	0	0	0	0	0	0	0	0	0	0	0	0	0	0	0	0	0	0	0	0	0	0
866	a	sp|P23724|PSB6_YEAST	P23724	PSB6_YEAST	PRE7	241	14.1	Saccharomyces cerevisiae (strain ATCC 204508 / S288c) OX=559292	1:Experimental evidence at protein level	Proteasome subunit beta type-6	1	0.999	2	26	26	26	0	0	0	0	0	0	0	0	0	0	0	0	0	0	0	0	0	0	0	0	0	0	0	0	0	0	0	0	0	0	0	0	0
867	a	sp|P23743|DGKA_HUMAN	P23743	DGKA_HUMAN	DGKA	735	10.2	Homo sapiens OX=9606	1:Experimental evidence at protein level	Diacylglycerol kinase alpha	1	0.999	5	28	28	28	1	1	1	3	3	3	4.24195e+06	4.24195e+06	4.24195e+06	1	1	1	0	0	0	0	0	0	1	1	1	2	2	2	4532113	4532113	4532113	1	1	1	2	2	2
868	a	sp|P23919|KTHY_HUMAN	P23919	KTHY_HUMAN	DTYMK	212	47.6	Homo sapiens OX=9606	1:Experimental evidence at protein level	Thymidylate kinase	1	0.999	11	381	381	381	8	8	8	10	10	10	95753504	95753504	95753504	10	10	10	11	11	11	99674824	99674824	99674824	9	9	9	10	10	10	102275336	102275336	102275336	9	9	9	10	10	10
869	a	sp|P24385|CCND1_HUMAN	P24385	CCND1_HUMAN	CCND1	295	22.4	Homo sapiens OX=9606	1:Experimental evidence at protein level	G1/S-specific cyclin-D1	1	0.9989	4	14	14	14	1	1	1	2	2	2	8774742	8774742	8774742	1	1	1	2	2	2	5550409	5550409	5550409	0	0	0	0	0	0	0	0	0	0	0	0	2	2	2
870	a	sp|P24534|EF1B_HUMAN	P24534	EF1B_HUMAN	EEF1B2	225	66.7	Homo sapiens OX=9606	1:Experimental evidence at protein level	Elongation factor 1-beta	1	0.999	10	537	511	511	12	11	11	14	11	11	1070223490	1092657410	1092657410	10	9	9	15	12	12	1046100220	1031796670	1031796670	15	14	14	15	12	12	1036325250	1038783870	1038783870	12	11	11	14	11	11
871	a	sp|P24539|AT5F1_HUMAN	P24539	AT5F1_HUMAN	ATP5PB	256	27.7	Homo sapiens OX=9606	1:Experimental evidence at protein level	ATP synthase F(0) complex subunit B1, mitochondrial	1	0.999	7	105	105	105	2	2	2	5	5	5	27922836	27922836	27922836	3	3	3	4	4	4	21427904	21427904	21427904	3	3	3	4	4	4	23222240	23222240	23222240	3	3	3	5	5	5
872	a	sp|P24666|PPAC_HUMAN	P24666	PPAC_HUMAN	ACP1	158	51.9	Homo sapiens OX=9606	1:Experimental evidence at protein level	Low molecular weight phosphotyrosine protein phosphatase	1	0.999	7	253	253	253	7	7	7	8	8	8	137694400	137694400	137694400	7	7	7	9	9	9	143013392	143013392	143013392	7	7	7	9	9	9	140110896	140110896	140110896	7	7	7	9	9	9
873	a	sp|P24844|MYL9_HUMAN	P24844	MYL9_HUMAN	MYL9	172	62.2	Homo sapiens OX=9606	1:Experimental evidence at protein level	Myosin regulatory light polypeptide 9	1	0.999	9	263	61	61	8	1	1	11	2	2	129395656	11752194	11752194	5	1	1	12	2	2	142485744	10343208	10343208	6	2	2	12	2	2	135336368	12051608	12051608	3	0	0	12	2	2
874	a	sp|P25087|ERG6_YEAST	P25087	ERG6_YEAST	ERG6	383	20.9	Saccharomyces cerevisiae (strain ATCC 204508 / S288c) OX=559292	1:Experimental evidence at protein level	Sterol 24-C-methyltransferase	1	0.999	6	40	40	40	0	0	0	0	0	0	0	0	0	0	0	0	0	0	0	0	0	0	0	0	0	0	0	0	0	0	0	0	0	0	0	0	0
875	a	sp|P25293|NAP1_YEAST	P25293	NAP1_YEAST	NAP1	417	15.6	Saccharomyces cerevisiae (strain ATCC 204508 / S288c) OX=559292	1:Experimental evidence at protein level	Nucleosome assembly protein	1	0.999	4	26	26	26	0	0	0	0	0	0	0	0	0	0	0	0	0	0	0	0	0	0	0	0	0	0	0	0	0	0	0	0	0	0	0	0	0
876	a	sp|P25294|SIS1_YEAST	P25294	SIS1_YEAST	SIS1	352	36.6	Saccharomyces cerevisiae (strain ATCC 204508 / S288c) OX=559292	1:Experimental evidence at protein level	Protein SIS1	1	0.999	13	219	219	219	0	0	0	0	0	0	0	0	0	0	0	0	0	0	0	0	0	0	0	0	0	0	0	0	0	0	0	0	0	0	0	0	0
877	a	sp|P25325|THTM_HUMAN	P25325	THTM_HUMAN	MPST	297	44.1	Homo sapiens OX=9606	1:Experimental evidence at protein level	3-mercaptopyruvate sulfurtransferase	1	0.999	7	225	225	225	4	4	4	6	6	6	38388532	38388532	38388532	5	5	5	7	7	7	38064908	38064908	38064908	6	6	6	7	7	7	38181676	38181676	38181676	5	5	5	7	7	7
878	a	sp|P25343|RV161_YEAST	P25343	RV161_YEAST	RVS161	265	12.8	Saccharomyces cerevisiae (strain ATCC 204508 / S288c) OX=559292	1:Experimental evidence at protein level	Reduced viability upon starvation protein 161	1	0.998	3	11	11	11	0	0	0	0	0	0	0	0	0	0	0	0	0	0	0	0	0	0	0	0	0	0	0	0	0	0	0	0	0	0	0	0	0
879	a	sp|P25349|YCP4_YEAST	P25349	YCP4_YEAST	YCP4	247	36.8	Saccharomyces cerevisiae (strain ATCC 204508 / S288c) OX=559292	1:Experimental evidence at protein level	Flavoprotein-like protein YCP4	1	0.999	6	95	55	55	1	0	0	2	0	0	33204008	0	0	1	0	0	2	0	0	31406806	0	0	1	0	0	2	0	0	28353616	0	0	1	0	0	2	0	0
880	a	sp|P25373|GLRX1_YEAST	P25373	GLRX1_YEAST	GRX1	110	48.2	Saccharomyces cerevisiae (strain ATCC 204508 / S288c) OX=559292	1:Experimental evidence at protein level	Glutaredoxin-1	1	0.999	4	48	48	48	0	0	0	0	0	0	0	0	0	0	0	0	0	0	0	0	0	0	0	0	0	0	0	0	0	0	0	0	0	0	0	0	0
881	a	sp|P25398|RS12_HUMAN	P25398	RS12_HUMAN	RPS12	132	72.7	Homo sapiens OX=9606	1:Experimental evidence at protein level	40S ribosomal protein S12	1	0.999	11	457	457	457	8	8	8	14	14	14	1498108420	1498108420	1498108420	12	12	12	13	13	13	1509170560	1509170560	1509170560	9	9	9	14	14	14	1505725180	1505725180	1505725180	10	10	10	14	14	14
882	a	sp|P25440|BRD2_HUMAN	P25440	BRD2_HUMAN	BRD2	801	25	Homo sapiens OX=9606	1:Experimental evidence at protein level	Bromodomain-containing protein 2	1	0.999	13	287	249	287	8	7	8	12	11	12	29143338	29639742	29143338	11	10	11	11	10	11	25865358	25490074	25865358	7	6	7	13	12	13	28630606	28504100	28630606	7	6	7	13	12	13
883	a	sp|P25443|RS2_YEAST	P25443	RS2_YEAST	RPS2	254	39	Saccharomyces cerevisiae (strain ATCC 204508 / S288c) OX=559292	1:Experimental evidence at protein level	40S ribosomal protein S2	1	0.999	6	117	117	117	1	1	1	0	0	0	0	0	0	1	1	1	0	0	0	0	0	0	1	1	1	0	0	0	0	0	0	0	0	0	0	0	0
884	a	sp|P25491|MAS5_YEAST	P25491	MAS5_YEAST	YDJ1	409	33.5	Saccharomyces cerevisiae (strain ATCC 204508 / S288c) OX=559292	1:Experimental evidence at protein level	Mitochondrial protein import protein MAS5	1	0.999	9	29	29	29	0	0	0	0	0	0	0	0	0	0	0	0	0	0	0	0	0	0	0	0	0	0	0	0	0	0	0	0	0	0	0	0	0
885	a	sp|P25605|ILV6_YEAST	P25605	ILV6_YEAST	ILV6	309	25.9	Saccharomyces cerevisiae (strain ATCC 204508 / S288c) OX=559292	1:Experimental evidence at protein level	Acetolactate synthase small subunit, mitochondrial	1	0.999	4	48	48	48	0	0	0	0	0	0	0	0	0	0	0	0	0	0	0	0	0	0	0	0	0	0	0	0	0	0	0	0	0	0	0	0	0
886	a	sp|P25613|ADY2_YEAST	P25613	ADY2_YEAST	ADY2	283	13.1	Saccharomyces cerevisiae (strain ATCC 204508 / S288c) OX=559292	1:Experimental evidence at protein level	Accumulation of dyads protein 2	1	0.999	3	49	29	49	0	0	0	0	0	0	0	0	0	0	0	0	0	0	0	0	0	0	0	0	0	0	0	0	0	0	0	0	0	0	0	0	0
887	a	sp|P25619|HSP30_YEAST	P25619	HSP30_YEAST	HSP30	332	22.3	Saccharomyces cerevisiae (strain ATCC 204508 / S288c) OX=559292	1:Experimental evidence at protein level	30 kDa heat shock protein	1	0.999	4	77	77	77	0	0	0	0	0	0	0	0	0	0	0	0	0	0	0	0	0	0	0	0	0	0	0	0	0	0	0	0	0	0	0	0	0
888	a	sp|P25694|CDC48_YEAST	P25694	CDC48_YEAST	CDC48	835	29.5	Saccharomyces cerevisiae (strain ATCC 204508 / S288c) OX=559292	1:Experimental evidence at protein level	Cell division control protein 48	1	0.999	18	387	181	181	6	0	0	6	0	0	182681120	0	0	5	0	0	6	0	0	177653344	0	0	4	0	0	5	0	0	171706224	0	0	5	0	0	5	0	0
889	a	sp|P25705|ATPA_HUMAN	P25705	ATPA_HUMAN	ATP5F1A	553	51.2	Homo sapiens OX=9606	1:Experimental evidence at protein level	ATP synthase subunit alpha, mitochondrial	1	0.999	21	937	799	937	26	23	26	27	23	27	341127648	301496992	341127648	25	22	25	26	22	26	326887904	287696864	326887904	26	23	26	27	23	27	329163776	291147840	329163776	24	21	24	26	22	26
890	a	sp|P25786|PSA1_HUMAN	P25786	PSA1_HUMAN	PSMA1	263	74.5	Homo sapiens OX=9606	1:Experimental evidence at protein level	Proteasome subunit alpha type-1	1	0.999	14	681	647	681	17	16	17	20	19	20	328897504	328919936	328897504	15	14	15	20	20	20	331949280	331949280	331949280	17	16	17	20	20	20	337577472	337577472	337577472	14	13	14	20	20	20
891	a	sp|P25787|PSA2_HUMAN	P25787	PSA2_HUMAN	PSMA2	234	53.8	Homo sapiens OX=9606	1:Experimental evidence at protein level	Proteasome subunit alpha type-2	1	0.999	10	394	394	394	9	9	9	15	15	15	160347072	160347072	160347072	9	9	9	15	15	15	147758800	147758800	147758800	9	9	9	17	17	17	146854368	146854368	146854368	8	8	8	15	15	15
892	a	sp|P25788|PSA3_HUMAN	P25788	PSA3_HUMAN	PSMA3	255	39.6	Homo sapiens OX=9606	1:Experimental evidence at protein level	Proteasome subunit alpha type-3	1	0.999	9	375	375	375	11	11	11	11	11	11	187755888	187755888	187755888	11	11	11	11	11	11	187946544	187946544	187946544	8	8	8	12	12	12	193434544	193434544	193434544	9	9	9	11	11	11
893	a	sp|P25789|PSA4_HUMAN	P25789	PSA4_HUMAN	PSMA4	261	59	Homo sapiens OX=9606	1:Experimental evidence at protein level	Proteasome subunit alpha type-4	1	0.999	9	391	391	391	10	10	10	14	14	14	297822272	297822272	297822272	14	14	14	13	13	13	303421440	303421440	303421440	8	8	8	14	14	14	297155008	297155008	297155008	13	13	13	14	14	14
894	a	sp|P26006|ITA3_HUMAN	P26006	ITA3_HUMAN	ITGA3	1051	17.7	Homo sapiens OX=9606	1:Experimental evidence at protein level	Integrin alpha-3	1	0.999	15	422	422	422	10	10	10	14	14	14	61823940	61823940	61823940	12	12	12	16	16	16	60779676	60779676	60779676	11	11	11	15	15	15	58553424	58553424	58553424	10	10	10	15	15	15
895	a	sp|P26038|MOES_HUMAN	P26038	MOES_HUMAN	MSN	577	51.6	Homo sapiens OX=9606	1:Experimental evidence at protein level	Moesin	1	0.999	26	1037	579	654	21	11	13	34	21	24	1434353150	173367856	173978960	26	16	18	35	20	23	1472427900	180938000	181923536	29	16	18	37	22	25	1458723970	176262800	178399424	27	16	19	36	22	25
896	a	sp|P26196|DDX6_HUMAN	P26196	DDX6_HUMAN	DDX6	483	68.3	Homo sapiens OX=9606	1:Experimental evidence at protein level	Probable ATP-dependent RNA helicase DDX6	1	0.999	25	725	725	725	18	18	18	23	23	23	113538256	113538256	113538256	19	19	19	23	23	23	112135128	112135128	112135128	17	17	17	22	22	22	109649664	109649664	109649664	16	16	16	23	23	23
897	a	sp|P26232|CTNA2_HUMAN	P26232	CTNA2_HUMAN	CTNNA2	953	14.2	Homo sapiens OX=9606	1:Experimental evidence at protein level	Catenin alpha-2	1	0.999	9	192	32	32	4	0	0	8	2	2	64055260	63149348	63149348	5	1	1	10	3	3	65732060	63042520	63042520	3	0	0	10	3	3	64672452	66799656	66799656	5	1	1	10	3	3
898	a	sp|P26321|RL5_YEAST	P26321	RL5_YEAST	RPL5	297	36	Saccharomyces cerevisiae (strain ATCC 204508 / S288c) OX=559292	1:Experimental evidence at protein level	60S ribosomal protein L5	1	0.999	8	135	135	135	0	0	0	0	0	0	0	0	0	0	0	0	0	0	0	0	0	0	0	0	0	0	0	0	0	0	0	0	0	0	0	0	0
899	a	sp|P26358|DNMT1_HUMAN	P26358	DNMT1_HUMAN	DNMT1	1616	28.6	Homo sapiens OX=9606	1:Experimental evidence at protein level	DNA (cytosine-5)-methyltransferase 1	1	0.999	32	581	581	581	16	16	16	24	24	24	64523932	64523932	64523932	11	11	11	24	24	24	68053736	68053736	68053736	14	14	14	25	25	25	67073288	67073288	67073288	13	13	13	24	24	24
900	a	sp|P26368|U2AF2_HUMAN	P26368	U2AF2_HUMAN	U2AF2	475	54.5	Homo sapiens OX=9606	1:Experimental evidence at protein level	Splicing factor U2AF 65 kDa subunit	1	0.999	14	568	568	568	14	14	14	23	23	23	296498272	296498272	296498272	13	13	13	22	22	22	297507616	297507616	297507616	14	14	14	22	22	22	288744160	288744160	288744160	16	16	16	23	23	23
901	a	sp|P26373|RL13_HUMAN	P26373	RL13_HUMAN	RPL13	211	41.7	Homo sapiens OX=9606	1:Experimental evidence at protein level	60S ribosomal protein L13	1	0.999	9	326	326	326	6	6	6	10	10	10	1338870140	1338870140	1338870140	8	8	8	10	10	10	1277003140	1277003140	1277003140	8	8	8	10	10	10	1271625470	1271625470	1271625470	9	9	9	9	9	9
902	a	sp|P26440|IVD_HUMAN	P26440	IVD_HUMAN	IVD	426	16.2	Homo sapiens OX=9606	1:Experimental evidence at protein level	Isovaleryl-CoA dehydrogenase, mitochondrial	1	0.9988	4	20	20	20	0	0	0	2	2	2	5364334	5364334	5364334	0	0	0	0	0	0	0	0	0	0	0	0	2	2	2	5845592	5845592	5845592	0	0	0	0	0	0
903	a	sp|P26447|S10A4_HUMAN	P26447	S10A4_HUMAN	S100A4	101	27.7	Homo sapiens OX=9606	1:Experimental evidence at protein level	Protein S100-A4	1	0.999	3	187	187	187	3	3	3	4	4	4	861451840	861451840	861451840	4	4	4	4	4	4	863597180	863597180	863597180	4	4	4	5	5	5	872014590	872014590	872014590	5	5	5	5	5	5
904	a	sp|P26583|HMGB2_HUMAN	P26583	HMGB2_HUMAN	HMGB2	209	33	Homo sapiens OX=9606	1:Experimental evidence at protein level	High mobility group protein B2	1	0.999	8	303	230	230	7	5	5	13	11	11	1017288700	261757904	261757904	7	5	5	13	11	11	1041966530	264836816	264836816	9	7	7	13	11	11	1030126530	264477248	264477248	6	3	3	13	11	11
905	a	sp|P26637|SYLC_YEAST	P26637	SYLC_YEAST	CDC60	1090	26.4	Saccharomyces cerevisiae (strain ATCC 204508 / S288c) OX=559292	1:Experimental evidence at protein level	Leucine--tRNA ligase, cytoplasmic	1	0.999	19	231	231	231	0	0	0	0	0	0	0	0	0	0	0	0	0	0	0	0	0	0	0	0	0	0	0	0	0	0	0	0	0	0	0	0	0
906	a	sp|P26640|SYVC_HUMAN	P26640	SYVC_HUMAN	VARS	1264	46.7	Homo sapiens OX=9606	1:Experimental evidence at protein level	Valine--tRNA ligase	1	0.999	42	1387	1387	1387	32	32	32	48	48	48	125397800	125397800	125397800	39	39	39	48	48	48	127513808	127513808	127513808	37	37	37	49	49	49	127268576	127268576	127268576	35	35	35	48	48	48
907	a	sp|P26641|EF1G_HUMAN	P26641	EF1G_HUMAN	EEF1G	437	65.2	Homo sapiens OX=9606	1:Experimental evidence at protein level	Elongation factor 1-gamma	1	0.999	24	1199	1199	1199	36	36	36	34	34	34	766537220	766537220	766537220	31	31	31	33	33	33	763371140	763371140	763371140	33	33	33	34	34	34	758757700	758757700	758757700	28	28	28	34	34	34
908	a	sp|P26783|RS5_YEAST	P26783	RS5_YEAST	RPS5	225	21.3	Saccharomyces cerevisiae (strain ATCC 204508 / S288c) OX=559292	1:Experimental evidence at protein level	40S ribosomal protein S5	1	0.999	4	89	89	89	0	0	0	0	0	0	0	0	0	0	0	0	0	0	0	0	0	0	0	0	0	0	0	0	0	0	0	0	0	0	0	0	0
909	a	sp|P26784|RL16A_YEAST	P26784	RL16A_YEAST	RPL16A	199	32.7	Saccharomyces cerevisiae (strain ATCC 204508 / S288c) OX=559292	1:Experimental evidence at protein level	60S ribosomal protein L16-A	1	0.999	6	93	22	22	0	0	0	0	0	0	0	0	0	0	0	0	2	2	2	29000712	29000712	29000712	0	0	0	0	0	0	0	0	0	0	0	0	0	0	0
910	a	sp|P26785|RL16B_YEAST	P26785	RL16B_YEAST	RPL16B	198	33.3	Saccharomyces cerevisiae (strain ATCC 204508 / S288c) OX=559292	1:Experimental evidence at protein level	60S ribosomal protein L16-B	1	0.999	8	148	77	148	0	0	0	0	0	0	0	0	0	0	0	0	0	0	0	0	0	0	0	0	0	0	0	0	0	0	0	0	0	0	0	0	0
911	a	sp|P26786|RS7A_YEAST	P26786	RS7A_YEAST	RPS7A	190	25.3	Saccharomyces cerevisiae (strain ATCC 204508 / S288c) OX=559292	1:Experimental evidence at protein level	40S ribosomal protein S7-A	1	0.999	4	72	43	72	0	0	0	0	0	0	0	0	0	0	0	0	0	0	0	0	0	0	0	0	0	0	0	0	0	0	0	0	0	0	0	0	0
912	a	sp|P26885|FKBP2_HUMAN	P26885	FKBP2_HUMAN	FKBP2	142	58.5	Homo sapiens OX=9606	1:Experimental evidence at protein level	Peptidyl-prolyl cis-trans isomerase FKBP2	1	0.999	7	167	167	167	5	5	5	6	6	6	141342864	141342864	141342864	4	4	4	5	5	5	137095088	137095088	137095088	5	5	5	5	5	5	154223184	154223184	154223184	5	5	5	5	5	5
913	a	sp|P27144|KAD4_HUMAN	P27144	KAD4_HUMAN	AK4	223	48	Homo sapiens OX=9606	1:Experimental evidence at protein level	Adenylate kinase 4, mitochondrial	1	0.999	7	164	164	164	5	5	5	6	6	6	19208738	19208738	19208738	3	3	3	5	5	5	17285566	17285566	17285566	5	5	5	6	6	6	17808628	17808628	17808628	5	5	5	7	7	7
914	a	sp|P27338|AOFB_HUMAN	P27338	AOFB_HUMAN	MAOB	520	19.4	Homo sapiens OX=9606	1:Experimental evidence at protein level	Amine oxidase [flavin-containing] B	1	0.999	7	122	122	122	5	5	5	4	4	4	10536270	10536270	10536270	2	2	2	4	4	4	12587011	12587011	12587011	2	2	2	6	6	6	12308537	12308537	12308537	1	1	1	4	4	4
915	a	sp|P27348|1433T_HUMAN	P27348	1433T_HUMAN	YWHAQ	245	55.9	Homo sapiens OX=9606	1:Experimental evidence at protein level	14-3-3 protein theta	1	0.999	11	614	398	398	15	11	11	13	10	10	3175481860	479495456	479495456	14	9	9	14	11	11	3234030590	496004160	496004160	17	11	11	14	11	11	3206493180	493294176	493294176	18	11	11	14	11	11
916	a	sp|P27472|GYS2_YEAST	P27472	GYS2_YEAST	GSY2	705	11.2	Saccharomyces cerevisiae (strain ATCC 204508 / S288c) OX=559292	1:Experimental evidence at protein level	Glycogen [starch] synthase isoform 2	1	0.9989	5	33	33	33	0	0	0	0	0	0	0	0	0	0	0	0	0	0	0	0	0	0	0	0	0	0	0	0	0	0	0	0	0	0	0	0	0
917	a	sp|P27614|CBPS_YEAST	P27614	CBPS_YEAST	CPS1	576	12.8	Saccharomyces cerevisiae (strain ATCC 204508 / S288c) OX=559292	1:Experimental evidence at protein level	Carboxypeptidase S	1	0.999	6	40	40	40	0	0	0	2	2	2	3.65929e+06	3.65929e+06	3.65929e+06	0	0	0	0	0	0	0	0	0	0	0	0	2	2	2	3.60172e+06	3.60172e+06	3.60172e+06	0	0	0	3	3	3
918	a	sp|P27616|PUR7_YEAST	P27616	PUR7_YEAST	ADE1	306	37.3	Saccharomyces cerevisiae (strain ATCC 204508 / S288c) OX=559292	1:Experimental evidence at protein level	Phosphoribosylaminoimidazole-succinocarboxamide synthase	1	0.999	9	135	135	135	0	0	0	0	0	0	0	0	0	0	0	0	0	0	0	0	0	0	0	0	0	0	0	0	0	0	0	0	0	0	0	0	0
919	a	sp|P27695|APEX1_HUMAN	P27695	APEX1_HUMAN	APEX1	318	52.8	Homo sapiens OX=9606	1:Experimental evidence at protein level	DNA-(apurinic or apyrimidinic site) lyase	1	0.999	12	369	369	369	11	11	11	12	12	12	175721024	175721024	175721024	8	8	8	11	11	11	178603296	178603296	178603296	7	7	7	12	12	12	179713680	179713680	179713680	14	14	14	11	11	11
920	a	sp|P27707|DCK_HUMAN	P27707	DCK_HUMAN	DCK	260	35.4	Homo sapiens OX=9606	1:Experimental evidence at protein level	Deoxycytidine kinase	1	0.999	8	199	199	199	4	4	4	8	8	8	30318940	30318940	30318940	5	5	5	8	8	8	30316546	30316546	30316546	6	6	6	8	8	8	30407176	30407176	30407176	4	4	4	8	8	8
921	a	sp|P27708|PYR1_HUMAN	P27708	PYR1_HUMAN	CAD	2225	54.7	Homo sapiens OX=9606	1:Experimental evidence at protein level	CAD protein	1	0.999	75	2188	2099	2188	55	53	55	70	68	70	190038656	190664304	190038656	56	53	56	74	72	74	191932544	192133264	191932544	57	55	57	71	69	71	189630400	190510528	189630400	57	55	57	73	71	73
922	a	sp|P27797|CALR_HUMAN	P27797	CALR_HUMAN	CALR	417	63.5	Homo sapiens OX=9606	1:Experimental evidence at protein level	Calreticulin	1	0.999	19	1007	1007	1007	24	24	24	28	28	28	515017664	515017664	515017664	25	25	25	28	28	28	526962272	526962272	526962272	25	25	25	29	29	29	528982720	528982720	528982720	24	24	24	28	28	28
923	a	sp|P27816|MAP4_HUMAN	P27816	MAP4_HUMAN	MAP4	1152	49.5	Homo sapiens OX=9606	1:Experimental evidence at protein level	Microtubule-associated protein 4	1	0.999	36	1163	1163	1163	32	32	32	38	38	38	259703760	259703760	259703760	29	29	29	39	39	39	256947088	256947088	256947088	28	28	28	39	39	39	257872512	257872512	257872512	26	26	26	37	37	37
924	a	sp|P27824|CALX_HUMAN	P27824	CALX_HUMAN	CANX	592	34.8	Homo sapiens OX=9606	1:Experimental evidence at protein level	Calnexin	1	0.999	16	514	514	514	10	10	10	17	17	17	161864976	161864976	161864976	14	14	14	16	16	16	163458336	163458336	163458336	14	14	14	17	17	17	158490512	158490512	158490512	12	12	12	17	17	17
925	a	sp|P28070|PSB4_HUMAN	P28070	PSB4_HUMAN	PSMB4	264	43.6	Homo sapiens OX=9606	1:Experimental evidence at protein level	Proteasome subunit beta type-4	1	0.999	7	231	231	231	6	6	6	9	9	9	98099408	98099408	98099408	5	5	5	8	8	8	95386120	95386120	95386120	5	5	5	9	9	9	95279504	95279504	95279504	4	4	4	9	9	9
926	a	sp|P28072|PSB6_HUMAN	P28072	PSB6_HUMAN	PSMB6	239	30.1	Homo sapiens OX=9606	1:Experimental evidence at protein level	Proteasome subunit beta type-6	1	0.999	4	149	149	149	4	4	4	5	5	5	105924520	105924520	105924520	3	3	3	5	5	5	98076856	98076856	98076856	4	4	4	5	5	5	104281528	104281528	104281528	3	3	3	5	5	5
927	a	sp|P28074|PSB5_HUMAN	P28074	PSB5_HUMAN	PSMB5	263	64.3	Homo sapiens OX=9606	1:Experimental evidence at protein level	Proteasome subunit beta type-5	1	0.999	15	514	514	514	12	12	12	20	20	20	160095616	160095616	160095616	14	14	14	20	20	20	158813184	158813184	158813184	13	13	13	19	19	19	157623536	157623536	157623536	12	12	12	20	20	20
928	a	sp|P28240|ACEA_YEAST	P28240	ACEA_YEAST	ICL1	557	50.8	Saccharomyces cerevisiae (strain ATCC 204508 / S288c) OX=559292	1:Experimental evidence at protein level	Isocitrate lyase	1	0.999	16	198	198	198	0	0	0	3	3	3	39723676	39723676	39723676	0	0	0	2	2	2	73420728	73420728	73420728	0	0	0	2	2	2	51373452	51373452	51373452	0	0	0	0	0	0
929	a	sp|P28241|IDH2_YEAST	P28241	IDH2_YEAST	IDH2	369	37.4	Saccharomyces cerevisiae (strain ATCC 204508 / S288c) OX=559292	1:Experimental evidence at protein level	Isocitrate dehydrogenase [NAD] subunit 2, mitochondrial	1	0.999	9	183	183	183	0	0	0	2	2	2	3.53148e+06	3.53148e+06	3.53148e+06	0	0	0	2	2	2	10804451	10804451	10804451	0	0	0	3	3	3	16311229	16311229	16311229	0	0	0	2	2	2
930	a	sp|P28272|PYRD_YEAST	P28272	PYRD_YEAST	URA1	314	31.2	Saccharomyces cerevisiae (strain ATCC 204508 / S288c) OX=559292	1:Experimental evidence at protein level	Dihydroorotate dehydrogenase (fumarate)	1	0.999	5	89	89	89	0	0	0	0	0	0	0	0	0	0	0	0	0	0	0	0	0	0	0	0	0	0	0	0	0	0	0	0	0	0	0	0	0
931	a	sp|P28274|URA7_YEAST	P28274	URA7_YEAST	URA7	579	11.9	Saccharomyces cerevisiae (strain ATCC 204508 / S288c) OX=559292	1:Experimental evidence at protein level	CTP synthase 1	1	0.999	4	40	20	20	0	0	0	0	0	0	0	0	0	0	0	0	0	0	0	0	0	0	0	0	0	0	0	0	0	0	0	0	0	0	0	0	0
932	a	sp|P28288|ABCD3_HUMAN	P28288	ABCD3_HUMAN	ABCD3	659	22.6	Homo sapiens OX=9606	1:Experimental evidence at protein level	ATP-binding cassette sub-family D member 3	1	0.999	11	269	269	269	6	6	6	9	9	9	25459530	25459530	25459530	9	9	9	9	9	9	23033246	23033246	23033246	6	6	6	9	9	9	24636714	24636714	24636714	8	8	8	9	9	9
933	a	sp|P28290|ITPI2_HUMAN	P28290	ITPI2_HUMAN	ITPRID2	1259	44.2	Homo sapiens OX=9606	1:Experimental evidence at protein level	Protein ITPRID2	1	0.999	35	1025	1025	1025	20	20	20	34	34	34	54260272	54260272	54260272	25	25	25	34	34	34	54629280	54629280	54629280	27	27	27	34	34	34	52988080	52988080	52988080	26	26	26	34	34	34
934	a	sp|P28331|NDUS1_HUMAN	P28331	NDUS1_HUMAN	NDUFS1	727	50.1	Homo sapiens OX=9606	1:Experimental evidence at protein level	NADH-ubiquinone oxidoreductase 75 kDa subunit, mitochondrial	1	0.999	24	558	558	558	13	13	13	21	21	21	28698824	28698824	28698824	14	14	14	21	21	21	27646040	27646040	27646040	13	13	13	24	24	24	28117404	28117404	28117404	16	16	16	22	22	22
935	a	sp|P28340|DPOD1_HUMAN	P28340	DPOD1_HUMAN	POLD1	1107	37.8	Homo sapiens OX=9606	1:Experimental evidence at protein level	DNA polymerase delta catalytic subunit	1	0.999	27	456	424	424	16	15	15	18	18	18	16647313	16634791	16634791	9	8	8	19	18	18	18307648	18190520	18190520	10	9	9	19	18	18	17260188	17049406	17049406	7	6	6	19	18	18
936	a	sp|P28676|GRAN_HUMAN	P28676	GRAN_HUMAN	GCA	217	40.6	Homo sapiens OX=9606	1:Experimental evidence at protein level	Grancalcin	1	0.999	7	125	125	125	4	4	4	6	6	6	14593155	14593155	14593155	2	2	2	6	6	6	14498027	14498027	14498027	3	3	3	5	5	5	15479172	15479172	15479172	3	3	3	5	5	5
937	a	sp|P28707|SBA1_YEAST	P28707	SBA1_YEAST	SBA1	216	9.3	Saccharomyces cerevisiae (strain ATCC 204508 / S288c) OX=559292	1:Experimental evidence at protein level	Co-chaperone protein SBA1	1	0.999	2	38	38	38	0	0	0	0	0	0	0	0	0	0	0	0	0	0	0	0	0	0	0	0	0	0	0	0	0	0	0	0	0	0	0	0	0
938	a	sp|P28777|AROC_YEAST	P28777	AROC_YEAST	ARO2	376	17	Saccharomyces cerevisiae (strain ATCC 204508 / S288c) OX=559292	1:Experimental evidence at protein level	Chorismate synthase	1	0.999	4	19	19	19	0	0	0	0	0	0	0	0	0	0	0	0	0	0	0	0	0	0	0	0	0	0	0	0	0	0	0	0	0	0	0	0	0
939	a	sp|P28834|IDH1_YEAST	P28834	IDH1_YEAST	IDH1	360	35.6	Saccharomyces cerevisiae (strain ATCC 204508 / S288c) OX=559292	1:Experimental evidence at protein level	Isocitrate dehydrogenase [NAD] subunit 1, mitochondrial	1	0.999	10	129	129	129	0	0	0	0	0	0	0	0	0	0	0	0	0	0	0	0	0	0	0	0	0	0	0	0	0	0	0	0	0	0	2	2	2
940	a	sp|P28838|AMPL_HUMAN	P28838	AMPL_HUMAN	LAP3	519	53.6	Homo sapiens OX=9606	1:Experimental evidence at protein level	Cytosol aminopeptidase	1	0.999	23	706	706	706	18	18	18	18	18	18	67173224	67173224	67173224	19	19	19	20	20	20	66028016	66028016	66028016	20	20	20	19	19	19	63783316	63783316	63783316	19	19	19	19	19	19
941	a	sp|P29083|T2EA_HUMAN	P29083	T2EA_HUMAN	GTF2E1	439	19.8	Homo sapiens OX=9606	1:Experimental evidence at protein level	General transcription factor IIE subunit 1	1	0.999	7	113	101	101	2	2	2	4	4	4	11788644	11788644	11788644	4	4	4	5	4	4	11910009	11531411	11531411	3	3	3	4	4	4	11158552	11158552	11158552	3	3	3	5	4	4
942	a	sp|P29084|T2EB_HUMAN	P29084	T2EB_HUMAN	GTF2E2	291	31.6	Homo sapiens OX=9606	1:Experimental evidence at protein level	Transcription initiation factor IIE subunit beta	1	0.999	6	197	197	197	6	6	6	5	5	5	18948636	18948636	18948636	4	4	4	6	6	6	19746712	19746712	19746712	6	6	6	4	4	4	21556104	21556104	21556104	5	5	5	6	6	6
943	a	sp|P29144|TPP2_HUMAN	P29144	TPP2_HUMAN	TPP2	1249	46.5	Homo sapiens OX=9606	1:Experimental evidence at protein level	Tripeptidyl-peptidase 2	1	0.999	37	675	675	675	20	20	20	32	32	32	27614410	27614410	27614410	16	16	16	32	32	32	27794300	27794300	27794300	16	16	16	32	32	32	28678298	28678298	28678298	16	16	16	33	33	33
944	a	sp|P29218|IMPA1_HUMAN	P29218	IMPA1_HUMAN	IMPA1	277	53.8	Homo sapiens OX=9606	1:Experimental evidence at protein level	Inositol monophosphatase 1	1	0.999	15	378	378	378	8	8	8	18	18	18	79976288	79976288	79976288	10	10	10	18	18	18	79112272	79112272	79112272	10	10	10	18	18	18	79436704	79436704	79436704	8	8	8	18	18	18
945	a	sp|P29311|BMH1_YEAST	P29311	BMH1_YEAST	BMH1	267	46.1	Saccharomyces cerevisiae (strain ATCC 204508 / S288c) OX=559292	1:Experimental evidence at protein level	Protein BMH1	1	0.999	9	333	37	117	4	0	0	3	0	0	3323922430	0	0	6	0	1	4	0	0	3121029380	0	0	6	0	0	3	0	0	3181663740	0	0	7	0	0	4	0	0
946	a	sp|P29350|PTN6_HUMAN	P29350	PTN6_HUMAN	PTPN6	595	29.2	Homo sapiens OX=9606	1:Experimental evidence at protein level	Tyrosine-protein phosphatase non-receptor type 6	1	0.999	11	143	143	143	3	3	3	8	8	8	31030598	31030598	31030598	4	4	4	9	9	9	32115470	32115470	32115470	5	5	5	5	5	5	32620402	32620402	32620402	5	5	5	8	8	8
947	a	sp|P29372|3MG_HUMAN	P29372	3MG_HUMAN	MPG	298	23.5	Homo sapiens OX=9606	1:Experimental evidence at protein level	DNA-3-methyladenine glycosylase	1	0.999	4	13	13	13	0	0	0	0	0	0	0	0	0	0	0	0	2	2	2	5.84308e+06	5.84308e+06	5.84308e+06	0	0	0	0	0	0	0	0	0	0	0	0	2	2	2
948	a	sp|P29373|RABP2_HUMAN	P29373	RABP2_HUMAN	CRABP2	138	56.5	Homo sapiens OX=9606	1:Experimental evidence at protein level	Cellular retinoic acid-binding protein 2	1	0.999	7	293	293	293	7	7	7	9	9	9	199786080	199786080	199786080	9	9	9	10	10	10	204545968	204545968	204545968	8	8	8	10	10	10	204268832	204268832	204268832	8	8	8	9	9	9
949	a	sp|P29401|TKT_HUMAN	P29401	TKT_HUMAN	TKT	623	68.1	Homo sapiens OX=9606	1:Experimental evidence at protein level	Transketolase	1	0.999	26	1256	1256	1256	30	30	30	37	37	37	780283710	780283710	780283710	28	28	28	35	35	35	734324800	734324800	734324800	33	33	33	36	36	36	745467260	745467260	745467260	32	32	32	39	39	39
950	a	sp|P29453|RL8B_YEAST	P29453	RL8B_YEAST	RPL8B	256	37.1	Saccharomyces cerevisiae (strain ATCC 204508 / S288c) OX=559292	1:Experimental evidence at protein level	60S ribosomal protein L8-B	1	0.999	10	141	45	141	0	0	0	2	0	2	25033502	0	25033502	0	0	0	0	0	0	0	0	0	0	0	0	2	0	2	22310966	0	22310966	0	0	0	0	0	0
951	a	sp|P29547|EF1G1_YEAST	P29547	EF1G1_YEAST	CAM1	415	32	Saccharomyces cerevisiae (strain ATCC 204508 / S288c) OX=559292	1:Experimental evidence at protein level	Elongation factor 1-gamma 1	1	0.999	10	122	103	103	0	0	0	0	0	0	0	0	0	0	0	0	0	0	0	0	0	0	0	0	0	0	0	0	0	0	0	0	0	0	0	0	0
952	a	sp|P29590|PML_HUMAN	P29590	PML_HUMAN	PML	882	5.6	Homo sapiens OX=9606	1:Experimental evidence at protein level	Protein PML	1	0.999	4	36	36	36	0	0	0	2	2	2	9354609	9354609	9354609	2	2	2	2	2	2	9278320	9278320	9278320	2	2	2	2	2	2	10124511	10124511	10124511	1	1	1	2	2	2
953	a	sp|P29692|EF1D_HUMAN	P29692	EF1D_HUMAN	EEF1D	281	60.9	Homo sapiens OX=9606	1:Experimental evidence at protein level	Elongation factor 1-delta	1	0.999	17	764	738	764	21	20	21	22	19	22	624493440	634841340	624493440	20	19	20	23	20	23	635239550	630231680	635239550	15	14	15	22	19	22	631056130	635892930	631056130	18	17	18	22	19	22
954	a	sp|P29952|MPI_YEAST	P29952	MPI_YEAST	PMI40	429	14.7	Saccharomyces cerevisiae (strain ATCC 204508 / S288c) OX=559292	1:Experimental evidence at protein level	Mannose-6-phosphate isomerase	1	0.999	5	60	60	60	0	0	0	0	0	0	0	0	0	0	0	0	0	0	0	0	0	0	0	0	0	0	0	0	0	0	0	0	0	0	0	0	0
955	a	sp|P29966|MARCS_HUMAN	P29966	MARCS_HUMAN	MARCKS	332	35.8	Homo sapiens OX=9606	1:Experimental evidence at protein level	Myristoylated alanine-rich C-kinase substrate	1	0.999	6	168	168	168	3	3	3	4	4	4	28686394	28686394	28686394	3	3	3	4	4	4	32718504	32718504	32718504	3	3	3	6	6	6	32003676	32003676	32003676	3	3	3	6	6	6
956	a	sp|P30040|ERP29_HUMAN	P30040	ERP29_HUMAN	ERP29	261	52.1	Homo sapiens OX=9606	1:Experimental evidence at protein level	Endoplasmic reticulum resident protein 29	1	0.999	11	560	560	560	13	13	13	13	13	13	246061856	246061856	246061856	13	13	13	14	14	14	233799456	233799456	233799456	16	16	16	14	14	14	242436720	242436720	242436720	13	13	13	14	14	14
957	a	sp|P30041|PRDX6_HUMAN	P30041	PRDX6_HUMAN	PRDX6	224	77.7	Homo sapiens OX=9606	1:Experimental evidence at protein level	Peroxiredoxin-6	1	0.999	21	752	752	752	19	19	19	23	23	23	514476928	514476928	514476928	18	18	18	25	25	25	512537600	512537600	512537600	21	21	21	25	25	25	522825504	522825504	522825504	19	19	19	25	25	25
958	a	sp|P30043|BLVRB_HUMAN	P30043	BLVRB_HUMAN	BLVRB	206	56.3	Homo sapiens OX=9606	1:Experimental evidence at protein level	Flavin reductase (NADPH)	1	0.999	7	337	337	337	9	9	9	9	9	9	132918664	132918664	132918664	10	10	10	9	9	9	142784048	142784048	142784048	10	10	10	9	9	9	137521584	137521584	137521584	9	9	9	9	9	9
959	a	sp|P30044|PRDX5_HUMAN	P30044	PRDX5_HUMAN	PRDX5	214	56.5	Homo sapiens OX=9606	1:Experimental evidence at protein level	Peroxiredoxin-5, mitochondrial	1	0.999	11	418	418	418	10	10	10	14	14	14	232684448	232684448	232684448	10	10	10	16	16	16	232598960	232598960	232598960	9	9	9	16	16	16	228111680	228111680	228111680	9	9	9	15	15	15
960	a	sp|P30048|PRDX3_HUMAN	P30048	PRDX3_HUMAN	PRDX3	256	52.3	Homo sapiens OX=9606	1:Experimental evidence at protein level	Thioredoxin-dependent peroxide reductase, mitochondrial	1	0.999	9	406	406	406	11	11	11	14	14	14	192210352	192210352	192210352	12	12	12	14	14	14	199974672	199974672	199974672	11	11	11	14	14	14	186939152	186939152	186939152	11	11	11	14	14	14
961	a	sp|P30050|RL12_HUMAN	P30050	RL12_HUMAN	RPL12	165	54.5	Homo sapiens OX=9606	1:Experimental evidence at protein level	60S ribosomal protein L12	1	0.999	6	247	207	247	6	5	6	8	7	8	785749380	773154180	785749380	7	6	7	8	7	8	816460670	823470720	816460670	6	5	6	8	7	8	757488320	755436220	757488320	7	6	7	8	7	8
962	a	sp|P30084|ECHM_HUMAN	P30084	ECHM_HUMAN	ECHS1	290	59	Homo sapiens OX=9606	1:Experimental evidence at protein level	Enoyl-CoA hydratase, mitochondrial	1	0.999	12	308	308	308	10	10	10	11	11	11	34266892	34266892	34266892	9	9	9	14	14	14	33334018	33334018	33334018	6	6	6	12	12	12	32723206	32723206	32723206	6	6	6	14	14	14
963	a	sp|P30086|PEBP1_HUMAN	P30086	PEBP1_HUMAN	PEBP1	187	80.2	Homo sapiens OX=9606	1:Experimental evidence at protein level	Phosphatidylethanolamine-binding protein 1	1	0.999	12	469	469	469	14	14	14	17	17	17	397766560	397766560	397766560	10	10	10	16	16	16	409469888	409469888	409469888	11	11	11	17	17	17	387289152	387289152	387289152	12	12	12	17	17	17
964	a	sp|P30153|2AAA_HUMAN	P30153	2AAA_HUMAN	PPP2R1A	589	54.3	Homo sapiens OX=9606	1:Experimental evidence at protein level	Serine/threonine-protein phosphatase 2A 65 kDa regulatory subunit A alpha isoform	1	0.999	25	870	673	870	20	15	20	33	27	33	376410176	373788832	376410176	25	19	25	31	25	31	384512480	381549184	384512480	23	17	23	33	27	33	376485280	375312672	376485280	20	16	20	33	27	33
965	a	sp|P30154|2AAB_HUMAN	P30154	2AAB_HUMAN	PPP2R1B	601	26.8	Homo sapiens OX=9606	1:Experimental evidence at protein level	Serine/threonine-protein phosphatase 2A 65 kDa regulatory subunit A beta isoform	1	0.999	13	296	99	99	7	2	2	10	4	4	153483536	20343314	20343314	7	1	1	12	6	6	148806256	17595848	17595848	7	1	1	12	6	6	149399136	19209108	19209108	7	3	3	13	7	7
966	a	sp|P30260|CDC27_HUMAN	P30260	CDC27_HUMAN	CDC27	824	19.3	Homo sapiens OX=9606	1:Experimental evidence at protein level	Cell division cycle protein 27 homolog	1	0.999	10	105	105	105	1	1	1	4	4	4	13494196	13494196	13494196	4	4	4	4	4	4	15970949	15970949	15970949	3	3	3	6	6	6	16115934	16115934	16115934	2	2	2	5	5	5
967	a	sp|P30405|PPIF_HUMAN	P30405	PPIF_HUMAN	PPIF	207	49.8	Homo sapiens OX=9606	1:Experimental evidence at protein level	Peptidyl-prolyl cis-trans isomerase F, mitochondrial	1	0.999	6	138	126	137	5	3	4	4	3	4	74071720	59137676	74071720	4	3	4	4	3	4	73901480	60822264	73901480	2	2	2	4	3	4	78350712	64318344	78350712	3	3	3	4	3	4
968	a	sp|P30414|NKTR_HUMAN	P30414	NKTR_HUMAN	NKTR	1462	5.8	Homo sapiens OX=9606	1:Experimental evidence at protein level	NK-tumor recognition protein	1	0.999	5	17	17	17	1	1	1	3	3	3	13153024	13153024	13153024	0	0	0	0	0	0	0	0	0	0	0	0	2	2	2	12620752	12620752	12620752	0	0	0	3	3	3
969	a	sp|P30519|HMOX2_HUMAN	P30519	HMOX2_HUMAN	HMOX2	316	49.1	Homo sapiens OX=9606	1:Experimental evidence at protein level	Heme oxygenase 2	1	0.999	10	115	115	115	1	1	1	6	6	6	14881843	14881843	14881843	3	3	3	4	4	4	18286254	18286254	18286254	2	2	2	6	6	6	17049600	17049600	17049600	3	3	3	4	4	4
970	a	sp|P30533|AMRP_HUMAN	P30533	AMRP_HUMAN	LRPAP1	357	23.5	Homo sapiens OX=9606	1:Experimental evidence at protein level	Alpha-2-macroglobulin receptor-associated protein	1	0.999	8	129	129	129	2	2	2	5	5	5	34005268	34005268	34005268	2	2	2	6	6	6	35916500	35916500	35916500	3	3	3	6	6	6	37079636	37079636	37079636	3	3	3	5	5	5
971	a	sp|P30566|PUR8_HUMAN	P30566	PUR8_HUMAN	ADSL	484	51.4	Homo sapiens OX=9606	1:Experimental evidence at protein level	Adenylosuccinate lyase	1	0.999	17	367	367	367	10	10	10	13	13	13	71438080	71438080	71438080	8	8	8	11	11	11	72511776	72511776	72511776	9	9	9	13	13	13	71741720	71741720	71741720	9	9	9	12	12	12
972	a	sp|P30605|ITR1_YEAST	P30605	ITR1_YEAST	ITR1	584	4.6	Saccharomyces cerevisiae (strain ATCC 204508 / S288c) OX=559292	1:Experimental evidence at protein level	Myo-inositol transporter 1	1	0.999	2	17	17	17	0	0	0	0	0	0	0	0	0	0	0	0	0	0	0	0	0	0	0	0	0	0	0	0	0	0	0	0	0	0	0	0	0
973	a	sp|P30622|CLIP1_HUMAN	P30622	CLIP1_HUMAN	CLIP1	1438	23.6	Homo sapiens OX=9606	1:Experimental evidence at protein level	CAP-Gly domain-containing linker protein 1	1	0.999	26	446	382	446	10	9	10	19	16	19	148942688	21665484	148942688	12	12	12	20	17	20	145300832	20192772	145300832	14	12	14	20	17	20	142936176	19827704	142936176	11	10	11	20	17	20
974	a	sp|P30624|LCF1_YEAST	P30624	LCF1_YEAST	FAA1	700	23.9	Saccharomyces cerevisiae (strain ATCC 204508 / S288c) OX=559292	1:Experimental evidence at protein level	Long-chain-fatty-acid--CoA ligase 1	1	0.999	11	130	130	130	0	0	0	0	0	0	0	0	0	0	0	0	0	0	0	0	0	0	0	0	0	0	0	0	0	0	0	0	0	0	0	0	0
975	a	sp|P30626|SORCN_HUMAN	P30626	SORCN_HUMAN	SRI	198	55.6	Homo sapiens OX=9606	1:Experimental evidence at protein level	Sorcin	1	0.999	9	294	294	294	6	6	6	9	9	9	99345080	99345080	99345080	8	8	8	8	8	8	96417288	96417288	96417288	8	8	8	8	8	8	97263368	97263368	97263368	6	6	6	8	8	8
976	a	sp|P30902|ATP7_YEAST	P30902	ATP7_YEAST	ATP7	174	21.8	Saccharomyces cerevisiae (strain ATCC 204508 / S288c) OX=559292	1:Experimental evidence at protein level	ATP synthase subunit d, mitochondrial	1	0.999	2	35	35	35	0	0	0	0	0	0	0	0	0	0	0	0	0	0	0	0	0	0	0	0	0	0	0	0	0	0	0	0	0	0	0	0	0
977	a	sp|P30952|MLS1_YEAST	P30952	MLS1_YEAST	MLS1	554	40.1	Saccharomyces cerevisiae (strain ATCC 204508 / S288c) OX=559292	1:Experimental evidence at protein level	Malate synthase 1	1	0.999	17	299	260	299	0	0	0	3	3	3	14819566	14819566	14819566	0	0	0	4	4	4	16162752	16162752	16162752	0	0	0	4	4	4	17740418	17740418	17740418	0	0	0	5	5	5
978	a	sp|P31040|SDHA_HUMAN	P31040	SDHA_HUMAN	SDHA	664	48.8	Homo sapiens OX=9606	1:Experimental evidence at protein level	Succinate dehydrogenase [ubiquinone] flavoprotein subunit, mitochondrial	1	0.999	17	496	456	496	14	13	14	15	14	15	35286608	35461804	35286608	11	10	11	14	13	14	33687100	33734316	33687100	16	15	16	16	15	16	32305548	32228994	32305548	11	10	11	15	14	15
979	a	sp|P31116|DHOM_YEAST	P31116	DHOM_YEAST	HOM6	359	49	Saccharomyces cerevisiae (strain ATCC 204508 / S288c) OX=559292	1:Experimental evidence at protein level	Homoserine dehydrogenase	1	0.999	13	212	212	212	0	0	0	3	3	3	393007872	393007872	393007872	0	0	0	4	4	4	300145664	300145664	300145664	0	0	0	4	4	4	295719008	295719008	295719008	0	0	0	2	2	2
980	a	sp|P31150|GDIA_HUMAN	P31150	GDIA_HUMAN	GDI1	447	74	Homo sapiens OX=9606	1:Experimental evidence at protein level	Rab GDP dissociation inhibitor alpha	1	0.999	29	789	536	536	20	12	12	35	22	22	154755456	79960256	79960256	19	13	13	36	23	23	158775632	82646392	82646392	17	12	12	33	20	20	159056864	84825048	84825048	17	10	10	32	19	19
981	a	sp|P31321|KAP1_HUMAN	P31321	KAP1_HUMAN	PRKAR1B	381	19.9	Homo sapiens OX=9606	1:Experimental evidence at protein level	cAMP-dependent protein kinase type I-beta regulatory subunit	1	0.9982	6	62	8	8	1	0	0	5	2	2	38527076	6096368	6096368	3	0	0	4	0	0	39341616	0	0	2	1	1	5	2	2	42198420	5.98741e+06	5.98741e+06	1	0	0	5	2	2
982	a	sp|P31323|KAP3_HUMAN	P31323	KAP3_HUMAN	PRKAR2B	418	23.7	Homo sapiens OX=9606	1:Experimental evidence at protein level	cAMP-dependent protein kinase type II-beta regulatory subunit	1	0.9984	6	42	11	11	1	0	0	3	2	2	28915372	3914230	3914230	3	2	2	5	3	3	27219250	3.89762e+06	3.89762e+06	0	0	0	2	0	0	26365234	0	0	1	0	0	4	2	2
983	a	sp|P31350|RIR2_HUMAN	P31350	RIR2_HUMAN	RRM2	389	55.5	Homo sapiens OX=9606	1:Experimental evidence at protein level	Ribonucleoside-diphosphate reductase subunit M2	1	0.999	19	575	531	575	15	14	15	22	21	22	69744664	70130592	69744664	16	15	16	21	20	21	68989040	69007848	68989040	16	15	16	22	21	22	71014048	71584656	71014048	11	10	11	21	20	21
984	a	sp|P31373|CYS3_YEAST	P31373	CYS3_YEAST	CYS3	394	33.2	Saccharomyces cerevisiae (strain ATCC 204508 / S288c) OX=559292	1:Experimental evidence at protein level	Cystathionine gamma-lyase	1	0.999	8	123	123	123	0	0	0	0	0	0	0	0	0	0	0	0	0	0	0	0	0	0	0	0	0	2	2	2	6.86381e+06	6.86381e+06	6.86381e+06	0	0	0	0	0	0
985	a	sp|P31412|VATC_YEAST	P31412	VATC_YEAST	VMA5	392	12.5	Saccharomyces cerevisiae (strain ATCC 204508 / S288c) OX=559292	1:Experimental evidence at protein level	V-type proton ATPase subunit C	1	0.999	3	14	14	14	0	0	0	0	0	0	0	0	0	0	0	0	0	0	0	0	0	0	0	0	0	0	0	0	0	0	0	0	0	0	0	0	0
986	a	sp|P31483|TIA1_HUMAN	P31483	TIA1_HUMAN	TIA1	386	30.1	Homo sapiens OX=9606	1:Experimental evidence at protein level	Nucleolysin TIA-1 isoform p40	1	0.999	7	145	127	127	4	4	4	5	4	4	15755575	15609662	15609662	3	3	3	6	5	5	15051810	14760311	14760311	3	3	3	5	4	4	14644788	13926852	13926852	4	3	3	5	4	4
987	a	sp|P31539|HS104_YEAST	P31539	HS104_YEAST	HSP104	908	40.3	Saccharomyces cerevisiae (strain ATCC 204508 / S288c) OX=559292	1:Experimental evidence at protein level	Heat shock protein 104	1	0.999	30	437	437	437	0	0	0	5	5	5	77004056	77004056	77004056	0	0	0	3	3	3	74133216	74133216	74133216	0	0	0	4	4	4	79588656	79588656	79588656	0	0	0	3	3	3
988	a	sp|P31688|TPS2_YEAST	P31688	TPS2_YEAST	TPS2	896	20.8	Saccharomyces cerevisiae (strain ATCC 204508 / S288c) OX=559292	1:Experimental evidence at protein level	Trehalose-phosphatase	1	0.999	13	58	58	58	0	0	0	0	0	0	0	0	0	0	0	0	2	2	2	9829785	9829785	9829785	0	0	0	0	0	0	0	0	0	0	0	0	2	2	2
989	a	sp|P31689|DNJA1_HUMAN	P31689	DNJA1_HUMAN	DNAJA1	397	51.6	Homo sapiens OX=9606	1:Experimental evidence at protein level	DnaJ homolog subfamily A member 1	1	0.999	16	431	431	431	13	13	13	14	14	14	285600224	285600224	285600224	13	13	13	14	14	14	280404992	280404992	280404992	10	10	10	15	15	15	276171872	276171872	276171872	11	11	11	15	15	15
990	a	sp|P31787|ACBP_YEAST	P31787	ACBP_YEAST	ACB1	87	36.8	Saccharomyces cerevisiae (strain ATCC 204508 / S288c) OX=559292	1:Experimental evidence at protein level	Acyl-CoA-binding protein	1	0.999	3	56	56	56	0	0	0	0	0	0	0	0	0	0	0	0	0	0	0	0	0	0	0	0	0	0	0	0	0	0	0	0	0	0	0	0	0
991	a	sp|P31930|QCR1_HUMAN	P31930	QCR1_HUMAN	UQCRC1	480	51.9	Homo sapiens OX=9606	1:Experimental evidence at protein level	Cytochrome b-c1 complex subunit 1, mitochondrial	1	0.999	15	477	477	477	11	11	11	13	13	13	45534328	45534328	45534328	12	12	12	12	12	12	43869736	43869736	43869736	13	13	13	14	14	14	44285472	44285472	44285472	11	11	11	12	12	12
992	a	sp|P31937|3HIDH_HUMAN	P31937	3HIDH_HUMAN	HIBADH	336	30.1	Homo sapiens OX=9606	1:Experimental evidence at protein level	3-hydroxyisobutyrate dehydrogenase, mitochondrial	1	0.999	6	117	117	117	2	2	2	4	4	4	17369746	17369746	17369746	2	2	2	3	3	3	15836526	15836526	15836526	3	3	3	5	5	5	18379052	18379052	18379052	3	3	3	4	4	4
993	a	sp|P31939|PUR9_HUMAN	P31939	PUR9_HUMAN	ATIC	592	80.7	Homo sapiens OX=9606	1:Experimental evidence at protein level	Bifunctional purine biosynthesis protein PURH	1	0.999	36	1501	1452	1501	35	34	35	45	43	45	183792272	184872512	183792272	35	34	35	46	44	46	181603952	181899392	181603952	36	35	36	44	42	44	180343024	180984720	180343024	35	34	35	45	43	45
994	a	sp|P31942|HNRH3_HUMAN	P31942	HNRH3_HUMAN	HNRNPH3	346	53.8	Homo sapiens OX=9606	1:Experimental evidence at protein level	Heterogeneous nuclear ribonucleoprotein H3	1	0.999	11	405	385	385	12	11	11	10	9	9	205822608	205510208	205510208	11	10	10	10	9	9	202763264	202335200	202335200	9	9	9	11	10	10	199106800	196737600	196737600	7	7	7	12	11	11
995	a	sp|P31943|HNRH1_HUMAN	P31943	HNRH1_HUMAN	HNRNPH1	449	55.9	Homo sapiens OX=9606	1:Experimental evidence at protein level	Heterogeneous nuclear ribonucleoprotein H	1	0.999	17	1036	721	1036	22	16	22	26	16	26	603509630	487953024	603509630	25	17	25	25	15	25	623591810	505465120	623591810	23	17	23	25	15	25	637156350	510086272	637156350	28	18	28	26	16	26
996	a	sp|P31946|1433B_HUMAN	P31946	1433B_HUMAN	YWHAB	246	46.3	Homo sapiens OX=9606	1:Experimental evidence at protein level	14-3-3 protein beta/alpha	1	0.999	9	471	215	215	13	8	8	13	9	9	3252009220	352484896	352484896	12	6	6	13	9	9	3222920960	342382720	342382720	13	6	6	13	9	9	3254055680	358267072	358267072	13	5	5	12	8	8
997	a	sp|P31947|1433S_HUMAN	P31947	1433S_HUMAN	SFN	248	67.3	Homo sapiens OX=9606	1:Experimental evidence at protein level	14-3-3 protein sigma	1	0.999	14	682	466	466	14	10	10	17	14	14	3299495420	381882912	381882912	17	12	12	19	16	16	3303437820	383301824	383301824	20	14	14	19	16	16	3318133500	389080096	389080096	18	11	11	18	15	15
998	a	sp|P31949|S10AB_HUMAN	P31949	S10AB_HUMAN	S100A11	105	64.8	Homo sapiens OX=9606	1:Experimental evidence at protein level	Protein S100-A11	1	0.999	4	111	111	111	2	2	2	3	3	3	167392304	167392304	167392304	4	4	4	3	3	3	158887568	158887568	158887568	2	2	2	3	3	3	167005088	167005088	167005088	2	2	2	3	3	3
999	a	sp|P32119|PRDX2_HUMAN	P32119	PRDX2_HUMAN	PRDX2	198	58.6	Homo sapiens OX=9606	1:Experimental evidence at protein level	Peroxiredoxin-2	1	0.999	10	410	338	338	11	9	9	12	11	11	440096640	440834208	440834208	11	8	8	12	11	11	446829408	446752320	446752320	12	9	9	12	11	11	457536512	459223552	459223552	11	9	9	12	11	11
1000	a	sp|P32121|ARRB2_HUMAN	P32121	ARRB2_HUMAN	ARRB2	409	15.6	Homo sapiens OX=9606	1:Experimental evidence at protein level	Beta-arrestin-2	1	0.999	6	61	61	61	4	4	4	3	3	3	8544399	8544399	8544399	2	2	2	2	2	2	9614086	9614086	9614086	1	1	1	3	3	3	8763484	8763484	8763484	0	0	0	2	2	2
1001	a	sp|P32263|P5CR_YEAST	P32263	P5CR_YEAST	PRO3	286	45.5	Saccharomyces cerevisiae (strain ATCC 204508 / S288c) OX=559292	1:Experimental evidence at protein level	Pyrroline-5-carboxylate reductase	1	0.999	7	52	52	52	0	0	0	0	0	0	0	0	0	1	1	1	0	0	0	0	0	0	1	1	1	0	0	0	0	0	0	0	0	0	0	0	0
1002	a	sp|P32316|ACH1_YEAST	P32316	ACH1_YEAST	ACH1	526	51	Saccharomyces cerevisiae (strain ATCC 204508 / S288c) OX=559292	1:Experimental evidence at protein level	Acetyl-CoA hydrolase	1	0.999	16	282	282	282	0	0	0	0	0	0	0	0	0	0	0	0	0	0	0	0	0	0	0	0	0	0	0	0	0	0	0	0	0	0	3	3	3
1003	a	sp|P32320|CDD_HUMAN	P32320	CDD_HUMAN	CDA	146	54.8	Homo sapiens OX=9606	1:Experimental evidence at protein level	Cytidine deaminase	1	0.999	4	132	132	132	3	3	3	5	5	5	21847790	21847790	21847790	3	3	3	5	5	5	22117636	22117636	22117636	4	4	4	4	4	4	22954412	22954412	22954412	3	3	3	4	4	4
1004	a	sp|P32321|DCTD_HUMAN	P32321	DCTD_HUMAN	DCTD	178	52.8	Homo sapiens OX=9606	1:Experimental evidence at protein level	Deoxycytidylate deaminase	1	0.999	7	195	195	195	4	4	4	7	7	7	29169822	29169822	29169822	4	4	4	7	7	7	30477192	30477192	30477192	4	4	4	7	7	7	31095254	31095254	31095254	5	5	5	7	7	7
1005	a	sp|P32322|P5CR1_HUMAN	P32322	P5CR1_HUMAN	PYCR1	319	58.6	Homo sapiens OX=9606	1:Experimental evidence at protein level	Pyrroline-5-carboxylate reductase 1, mitochondrial	1	0.999	15	460	338	460	10	7	10	17	14	17	122546800	87830328	122546800	11	7	11	15	12	15	128998544	96260320	128998544	10	7	10	16	13	16	133343984	100618776	133343984	11	8	11	15	12	15
1006	a	sp|P32324|EF2_YEAST	P32324	EF2_YEAST	EFT1	842	48.8	Saccharomyces cerevisiae (strain ATCC 204508 / S288c) OX=559292	1:Experimental evidence at protein level	Elongation factor 2	1	0.999	33	633	580	580	3	1	1	4	2	2	96209760	58296192	58296192	3	2	2	5	3	3	121341648	66973780	66973780	3	2	2	4	2	2	120035640	60733748	60733748	2	2	2	5	3	3
1007	a	sp|P32340|NDI1_YEAST	P32340	NDI1_YEAST	NDI1	513	11.9	Saccharomyces cerevisiae (strain ATCC 204508 / S288c) OX=559292	1:Experimental evidence at protein level	Rotenone-insensitive NADH-ubiquinone oxidoreductase, mitochondrial	1	0.999	5	53	53	53	0	0	0	0	0	0	0	0	0	0	0	0	0	0	0	0	0	0	0	0	0	0	0	0	0	0	0	0	0	0	0	0	0
1008	a	sp|P32356|TREA_YEAST	P32356	TREA_YEAST	NTH1	751	10.9	Saccharomyces cerevisiae (strain ATCC 204508 / S288c) OX=559292	1:Experimental evidence at protein level	Neutral trehalase	1	0.999	6	6	6	6	1	1	1	0	0	0	0	0	0	0	0	0	0	0	0	0	0	0	0	0	0	0	0	0	0	0	0	0	0	0	0	0	0
1009	a	sp|P32368|SAC1_YEAST	P32368	SAC1_YEAST	SAC1	623	5.3	Saccharomyces cerevisiae (strain ATCC 204508 / S288c) OX=559292	1:Experimental evidence at protein level	Phosphoinositide phosphatase SAC1	1	0.999	2	19	19	19	0	0	0	0	0	0	0	0	0	0	0	0	0	0	0	0	0	0	0	0	0	0	0	0	0	0	0	0	0	0	0	0	0
1010	a	sp|P32381|ARP2_YEAST	P32381	ARP2_YEAST	ARP2	391	19.7	Saccharomyces cerevisiae (strain ATCC 204508 / S288c) OX=559292	1:Experimental evidence at protein level	Actin-related protein 2	1	0.999	6	40	40	40	0	0	0	0	0	0	0	0	0	0	0	0	0	0	0	0	0	0	0	0	0	0	0	0	0	0	0	0	0	0	0	0	0
1011	a	sp|P32419|MDHP_YEAST	P32419	MDHP_YEAST	MDH3	343	25.1	Saccharomyces cerevisiae (strain ATCC 204508 / S288c) OX=559292	1:Experimental evidence at protein level	Malate dehydrogenase, peroxisomal	1	0.999	5	17	17	17	0	0	0	3	3	3	8180908	8180908	8180908	0	0	0	2	2	2	10486891	10486891	10486891	0	0	0	2	2	2	10037448	10037448	10037448	0	0	0	2	2	2
1012	a	sp|P32445|RIM1_YEAST	P32445	RIM1_YEAST	RIM1	135	23.7	Saccharomyces cerevisiae (strain ATCC 204508 / S288c) OX=559292	1:Experimental evidence at protein level	Single-stranded DNA-binding protein RIM1, mitochondrial	1	0.999	2	23	23	23	0	0	0	0	0	0	0	0	0	0	0	0	0	0	0	0	0	0	0	0	0	0	0	0	0	0	0	0	0	0	0	0	0
1013	a	sp|P32449|AROG_YEAST	P32449	AROG_YEAST	ARO4	370	13.8	Saccharomyces cerevisiae (strain ATCC 204508 / S288c) OX=559292	1:Experimental evidence at protein level	Phospho-2-dehydro-3-deoxyheptonate aldolase, tyrosine-inhibited	1	0.999	3	69	69	69	0	0	0	0	0	0	0	0	0	0	0	0	0	0	0	0	0	0	0	0	0	0	0	0	0	0	0	0	0	0	0	0	0
1014	a	sp|P32454|APE2_YEAST	P32454	APE2_YEAST	APE2	952	18.8	Saccharomyces cerevisiae (strain ATCC 204508 / S288c) OX=559292	1:Experimental evidence at protein level	Aminopeptidase 2, mitochondrial	1	0.999	13	89	87	89	0	0	0	0	0	0	0	0	0	0	0	0	0	0	0	0	0	0	0	0	0	0	0	0	0	0	0	0	0	0	0	0	0
1015	a	sp|P32469|DPH5_YEAST	P32469	DPH5_YEAST	DPH5	300	20.3	Saccharomyces cerevisiae (strain ATCC 204508 / S288c) OX=559292	1:Experimental evidence at protein level	Diphthine methyl ester synthase	1	0.9981	3	13	13	13	0	0	0	0	0	0	0	0	0	0	0	0	0	0	0	0	0	0	0	0	0	2	2	2	3.52423e+06	3.52423e+06	3.52423e+06	0	0	0	0	0	0
1016	a	sp|P32471|EF1B_YEAST	P32471	EF1B_YEAST	EFB1	206	27.7	Saccharomyces cerevisiae (strain ATCC 204508 / S288c) OX=559292	1:Experimental evidence at protein level	Elongation factor 1-beta	1	0.999	3	55	55	55	0	0	0	0	0	0	0	0	0	0	0	0	0	0	0	0	0	0	0	0	0	0	0	0	0	0	0	0	0	0	0	0	0
1017	a	sp|P32473|ODPB_YEAST	P32473	ODPB_YEAST	PDB1	366	37.2	Saccharomyces cerevisiae (strain ATCC 204508 / S288c) OX=559292	1:Experimental evidence at protein level	Pyruvate dehydrogenase E1 component subunit beta, mitochondrial	1	0.999	9	111	111	111	0	0	0	0	0	0	0	0	0	0	0	0	0	0	0	0	0	0	0	0	0	0	0	0	0	0	0	0	0	0	0	0	0
1018	a	sp|P32481|IF2G_YEAST	P32481	IF2G_YEAST	GCD11	527	26.8	Saccharomyces cerevisiae (strain ATCC 204508 / S288c) OX=559292	1:Experimental evidence at protein level	Eukaryotic translation initiation factor 2 subunit gamma	1	0.999	10	119	119	119	0	0	0	0	0	0	0	0	0	0	0	0	0	0	0	0	0	0	0	0	0	0	0	0	0	0	0	0	0	0	0	0	0
1019	a	sp|P32497|EIF3C_YEAST	P32497	EIF3C_YEAST	NIP1	812	5.7	Saccharomyces cerevisiae (strain ATCC 204508 / S288c) OX=559292	1:Experimental evidence at protein level	Eukaryotic translation initiation factor 3 subunit C	1	0.999	4	27	27	27	0	0	0	0	0	0	0	0	0	0	0	0	0	0	0	0	0	0	0	0	0	0	0	0	0	0	0	0	0	0	0	0	0
1020	a	sp|P32527|ZUO1_YEAST	P32527	ZUO1_YEAST	ZUO1	433	32.3	Saccharomyces cerevisiae (strain ATCC 204508 / S288c) OX=559292	1:Experimental evidence at protein level	Zuotin	1	0.999	9	122	122	122	0	0	0	0	0	0	0	0	0	0	0	0	0	0	0	0	0	0	0	0	0	0	0	0	0	0	0	0	0	0	0	0	0
1021	a	sp|P32563|VPH1_YEAST	P32563	VPH1_YEAST	VPH1	840	15	Saccharomyces cerevisiae (strain ATCC 204508 / S288c) OX=559292	1:Experimental evidence at protein level	V-type proton ATPase subunit a, vacuolar isoform	1	0.999	10	88	88	88	0	0	0	0	0	0	0	0	0	0	0	0	0	0	0	0	0	0	0	0	0	0	0	0	0	0	0	0	0	0	0	0	0
1022	a	sp|P32582|CBS_YEAST	P32582	CBS_YEAST	CYS4	507	53.3	Saccharomyces cerevisiae (strain ATCC 204508 / S288c) OX=559292	1:Experimental evidence at protein level	Cystathionine beta-synthase	1	0.999	19	185	185	185	0	0	0	0	0	0	0	0	0	0	0	0	0	0	0	0	0	0	0	0	0	0	0	0	0	0	0	0	0	0	0	0	0
1023	a	sp|P32588|PUB1_YEAST	P32588	PUB1_YEAST	PUB1	453	24.7	Saccharomyces cerevisiae (strain ATCC 204508 / S288c) OX=559292	1:Experimental evidence at protein level	Nuclear and cytoplasmic polyadenylated RNA-binding protein PUB1	1	0.999	5	19	19	19	0	0	0	0	0	0	0	0	0	0	0	0	0	0	0	0	0	0	0	0	0	0	0	0	0	0	0	0	0	0	0	0	0
1024	a	sp|P32589|HSP7F_YEAST	P32589	HSP7F_YEAST	SSE1	693	39.2	Saccharomyces cerevisiae (strain ATCC 204508 / S288c) OX=559292	1:Experimental evidence at protein level	Heat shock protein homolog SSE1	1	0.999	19	271	222	271	0	0	0	2	2	2	7077944	5290177	7077944	0	0	0	0	0	0	0	0	0	0	0	0	0	0	0	0	0	0	0	0	0	0	0	0
1025	a	sp|P32590|HSP79_YEAST	P32590	HSP79_YEAST	SSE2	693	12.4	Saccharomyces cerevisiae (strain ATCC 204508 / S288c) OX=559292	1:Experimental evidence at protein level	Heat shock protein homolog SSE2	1	0.9976	6	61	12	12	0	0	0	0	0	0	0	0	0	0	0	0	0	0	0	0	0	0	0	0	0	2	2	2	30434836	10505513	10505513	0	0	0	2	2	2
1026	a	sp|P32599|FIMB_YEAST	P32599	FIMB_YEAST	SAC6	642	27.9	Saccharomyces cerevisiae (strain ATCC 204508 / S288c) OX=559292	1:Experimental evidence at protein level	Fimbrin	1	0.999	11	136	136	136	0	0	0	2	2	2	22698000	22698000	22698000	0	0	0	2	2	2	38921616	38921616	38921616	0	0	0	0	0	0	0	0	0	0	0	0	2	2	2
1027	a	sp|P32602|SEC17_YEAST	P32602	SEC17_YEAST	SEC17	292	9.2	Saccharomyces cerevisiae (strain ATCC 204508 / S288c) OX=559292	1:Experimental evidence at protein level	Alpha-soluble NSF attachment protein	1	0.999	2	20	20	20	0	0	0	0	0	0	0	0	0	0	0	0	0	0	0	0	0	0	0	0	0	0	0	0	0	0	0	0	0	0	0	0	0
1028	a	sp|P32614|FRDS_YEAST	P32614	FRDS_YEAST	FRD1	470	26	Saccharomyces cerevisiae (strain ATCC 204508 / S288c) OX=559292	1:Experimental evidence at protein level	Fumarate reductase 1	1	0.999	9	45	45	45	0	0	0	0	0	0	0	0	0	0	0	0	0	0	0	0	0	0	0	0	0	0	0	0	0	0	0	0	0	0	0	0	0
1029	a	sp|P32775|GLGB_YEAST	P32775	GLGB_YEAST	GLC3	704	9.8	Saccharomyces cerevisiae (strain ATCC 204508 / S288c) OX=559292	1:Experimental evidence at protein level	1,4-alpha-glucan-branching enzyme	1	0.999	5	36	36	36	0	0	0	0	0	0	0	0	0	0	0	0	0	0	0	0	0	0	0	0	0	0	0	0	0	0	0	0	0	0	0	0	0
1030	a	sp|P32780|TF2H1_HUMAN	P32780	TF2H1_HUMAN	GTF2H1	548	19.5	Homo sapiens OX=9606	1:Experimental evidence at protein level	General transcription factor IIH subunit 1	1	0.9975	6	28	28	28	1	1	1	3	3	3	10912693	10912693	10912693	1	1	1	3	3	3	11132139	11132139	11132139	2	2	2	3	3	3	9844663	9844663	9844663	1	1	1	2	2	2
1031	a	sp|P32796|CACP_YEAST	P32796	CACP_YEAST	CAT2	670	21.2	Saccharomyces cerevisiae (strain ATCC 204508 / S288c) OX=559292	1:Experimental evidence at protein level	Carnitine O-acetyltransferase, mitochondrial	1	0.999	9	115	115	115	0	0	0	0	0	0	0	0	0	0	0	0	0	0	0	0	0	0	0	0	0	0	0	0	0	0	0	0	0	0	0	0	0
1032	a	sp|P32861|UGPA1_YEAST	P32861	UGPA1_YEAST	UGP1	499	37.3	Saccharomyces cerevisiae (strain ATCC 204508 / S288c) OX=559292	1:Experimental evidence at protein level	UTP--glucose-1-phosphate uridylyltransferase	1	0.999	14	150	150	150	0	0	0	0	0	0	0	0	0	0	0	0	0	0	0	0	0	0	0	0	0	2	2	2	4388559	4388559	4388559	0	0	0	0	0	0
1033	a	sp|P32891|DLD1_YEAST	P32891	DLD1_YEAST	DLD1	587	18.1	Saccharomyces cerevisiae (strain ATCC 204508 / S288c) OX=559292	1:Experimental evidence at protein level	D-lactate dehydrogenase [cytochrome] 1, mitochondrial	1	0.999	7	50	50	50	0	0	0	0	0	0	0	0	0	0	0	0	0	0	0	0	0	0	0	0	0	0	0	0	0	0	0	0	0	0	0	0	0
1034	a	sp|P32905|RSSA1_YEAST	P32905	RSSA1_YEAST	RPS0A	252	48	Saccharomyces cerevisiae (strain ATCC 204508 / S288c) OX=559292	1:Experimental evidence at protein level	40S ribosomal protein S0-A	1	0.999	6	100	100	100	0	0	0	0	0	0	0	0	0	0	0	0	0	0	0	0	0	0	0	0	0	0	0	0	0	0	0	0	0	0	0	0	0
1035	a	sp|P32911|SUI1_YEAST	P32911	SUI1_YEAST	SUI1	108	57.4	Saccharomyces cerevisiae (strain ATCC 204508 / S288c) OX=559292	1:Experimental evidence at protein level	Eukaryotic translation initiation factor eIF-1	1	0.999	3	47	47	47	0	0	0	0	0	0	0	0	0	0	0	0	0	0	0	0	0	0	0	0	0	0	0	0	0	0	0	0	0	0	0	0	0
1036	a	sp|P32929|CGL_HUMAN	P32929	CGL_HUMAN	CTH	405	12.3	Homo sapiens OX=9606	1:Experimental evidence at protein level	Cystathionine gamma-lyase	1	0.999	3	27	27	27	1	1	1	3	3	3	8720983	8720983	8720983	2	2	2	2	2	2	7.98266e+06	7.98266e+06	7.98266e+06	1	1	1	3	3	3	8670891	8670891	8670891	1	1	1	3	3	3
1037	a	sp|P32969|RL9_HUMAN	P32969	RL9_HUMAN	RPL9	192	62	Homo sapiens OX=9606	1:Experimental evidence at protein level	60S ribosomal protein L9	1	0.999	10	545	545	545	12	12	12	15	15	15	617139520	617139520	617139520	11	11	11	16	16	16	608512060	608512060	608512060	12	12	12	16	16	16	584956540	584956540	584956540	10	10	10	15	15	15
1038	a	sp|P33240|CSTF2_HUMAN	P33240	CSTF2_HUMAN	CSTF2	577	39	Homo sapiens OX=9606	1:Experimental evidence at protein level	Cleavage stimulation factor subunit 2	1	0.999	13	384	186	384	8	5	8	12	7	12	50654272	32434788	50654272	11	5	11	11	5	11	49234836	35087784	49234836	11	4	11	9	4	9	51485124	34633244	51485124	9	3	9	11	5	11
1039	a	sp|P33303|SFC1_YEAST	P33303	SFC1_YEAST	SFC1	322	33.2	Saccharomyces cerevisiae (strain ATCC 204508 / S288c) OX=559292	1:Experimental evidence at protein level	Succinate/fumarate mitochondrial transporter	1	0.999	9	127	127	127	0	0	0	0	0	0	0	0	0	0	0	0	0	0	0	0	0	0	0	0	0	0	0	0	0	0	0	0	0	0	0	0	0
1040	a	sp|P33316|DUT_HUMAN	P33316	DUT_HUMAN	DUT	252	38.5	Homo sapiens OX=9606	1:Experimental evidence at protein level	Deoxyuridine 5'-triphosphate nucleotidohydrolase, mitochondrial	1	0.999	7	271	271	271	7	7	7	10	10	10	99670616	99670616	99670616	7	7	7	10	10	10	102702264	102702264	102702264	6	6	6	10	10	10	103286272	103286272	103286272	6	6	6	10	10	10
1041	a	sp|P33322|CBF5_YEAST	P33322	CBF5_YEAST	CBF5	483	15.7	Saccharomyces cerevisiae (strain ATCC 204508 / S288c) OX=559292	1:Experimental evidence at protein level	H/ACA ribonucleoprotein complex subunit CBF5	1	0.999	5	36	36	36	0	0	0	0	0	0	0	0	0	0	0	0	0	0	0	0	0	0	0	0	0	0	0	0	0	0	0	0	0	0	0	0	0
1042	a	sp|P33330|SERC_YEAST	P33330	SERC_YEAST	SER1	395	39	Saccharomyces cerevisiae (strain ATCC 204508 / S288c) OX=559292	1:Experimental evidence at protein level	Phosphoserine aminotransferase	1	0.999	9	63	63	63	0	0	0	0	0	0	0	0	0	0	0	0	0	0	0	0	0	0	0	0	0	0	0	0	0	0	0	0	0	0	0	0	0
1043	a	sp|P33416|HSP78_YEAST	P33416	HSP78_YEAST	HSP78	811	19.2	Saccharomyces cerevisiae (strain ATCC 204508 / S288c) OX=559292	1:Experimental evidence at protein level	Heat shock protein 78, mitochondrial	1	0.999	11	77	77	77	0	0	0	0	0	0	0	0	0	0	0	0	0	0	0	0	0	0	0	0	0	0	0	0	0	0	0	0	0	0	0	0	0
1044	a	sp|P33527|MRP1_HUMAN	P33527	MRP1_HUMAN	ABCC1	1531	9.6	Homo sapiens OX=9606	1:Experimental evidence at protein level	Multidrug resistance-associated protein 1	1	0.999	9	59	59	59	3	3	3	4	4	4	8232190	8232190	8232190	0	0	0	3	3	3	7704707	7704707	7704707	1	1	1	5	5	5	8.12228e+06	8.12228e+06	8.12228e+06	1	1	1	5	5	5
1045	a	sp|P33552|CKS2_HUMAN	P33552	CKS2_HUMAN	CKS2	79	24.1	Homo sapiens OX=9606	1:Experimental evidence at protein level	Cyclin-dependent kinases regulatory subunit 2	1	0.999	2	43	43	43	1	1	1	3	3	3	38578364	38578364	38578364	1	1	1	3	3	3	37870064	37870064	37870064	1	1	1	3	3	3	40406344	40406344	40406344	1	1	1	3	3	3
1046	a	sp|P33734|HIS5_YEAST	P33734	HIS5_YEAST	HIS7	552	13.4	Saccharomyces cerevisiae (strain ATCC 204508 / S288c) OX=559292	1:Experimental evidence at protein level	Imidazole glycerol phosphate synthase hisHF	1	0.9974	5	14	14	14	0	0	0	0	0	0	0	0	0	0	0	0	0	0	0	0	0	0	0	0	0	0	0	0	0	0	0	0	0	0	0	0	0
1047	a	sp|P33767|OSTB_YEAST	P33767	OSTB_YEAST	WBP1	430	8.8	Saccharomyces cerevisiae (strain ATCC 204508 / S288c) OX=559292	1:Experimental evidence at protein level	Dolichyl-diphosphooligosaccharide--protein glycosyltransferase subunit WBP1	1	0.999	4	21	21	21	0	0	0	0	0	0	0	0	0	0	0	0	0	0	0	0	0	0	0	0	0	0	0	0	0	0	0	0	0	0	0	0	0
1048	a	sp|P33892|GCN1_YEAST	P33892	GCN1_YEAST	GCN1	2672	6	Saccharomyces cerevisiae (strain ATCC 204508 / S288c) OX=559292	1:Experimental evidence at protein level	eIF-2-alpha kinase activator GCN1	1	0.9987	11	19	19	19	0	0	0	2	2	2	28891720	28891720	28891720	0	0	0	2	2	2	21047008	21047008	21047008	1	1	1	0	0	0	0	0	0	0	0	0	2	2	2
1049	a	sp|P33908|MA1A1_HUMAN	P33908	MA1A1_HUMAN	MAN1A1	653	16.2	Homo sapiens OX=9606	1:Experimental evidence at protein level	Mannosyl-oligosaccharide 1,2-alpha-mannosidase IA	1	0.999	6	77	77	77	3	3	3	3	3	3	8122538	8122538	8122538	1	1	1	4	4	4	7836486	7836486	7836486	3	3	3	4	4	4	7990624	7990624	7990624	2	2	2	4	4	4
1050	a	sp|P33981|TTK_HUMAN	P33981	TTK_HUMAN	TTK	857	4.3	Homo sapiens OX=9606	1:Experimental evidence at protein level	Dual specificity protein kinase TTK	1	0.999	3	14	14	14	0	0	0	0	0	0	0	0	0	0	0	0	0	0	0	0	0	0	0	0	0	0	0	0	0	0	0	0	0	0	0	0	0
1051	a	sp|P33991|MCM4_HUMAN	P33991	MCM4_HUMAN	MCM4	863	51.4	Homo sapiens OX=9606	1:Experimental evidence at protein level	DNA replication licensing factor MCM4	1	0.999	36	1036	986	1036	25	23	25	44	42	44	206227216	206566640	206227216	28	27	28	43	41	43	199404720	199582080	199404720	28	25	28	44	42	44	201128784	200159920	201128784	25	23	25	46	44	46
1052	a	sp|P34167|IF4B_YEAST	P34167	IF4B_YEAST	TIF3	436	33.5	Saccharomyces cerevisiae (strain ATCC 204508 / S288c) OX=559292	1:Experimental evidence at protein level	Eukaryotic translation initiation factor 4B	1	0.999	9	82	82	82	0	0	0	0	0	0	0	0	0	0	0	0	0	0	0	0	0	0	0	0	0	0	0	0	0	0	0	0	0	0	0	0	0
1053	a	sp|P34227|PRX1_YEAST	P34227	PRX1_YEAST	PRX1	261	47.9	Saccharomyces cerevisiae (strain ATCC 204508 / S288c) OX=559292	1:Experimental evidence at protein level	Peroxiredoxin PRX1, mitochondrial	1	0.999	9	128	128	128	0	0	0	0	0	0	0	0	0	0	0	0	0	0	0	0	0	0	0	0	0	0	0	0	0	0	0	0	0	0	2	2	2
1054	a	sp|P34896|GLYC_HUMAN	P34896	GLYC_HUMAN	SHMT1	483	42.4	Homo sapiens OX=9606	1:Experimental evidence at protein level	Serine hydroxymethyltransferase, cytosolic	1	0.999	14	459	420	420	9	8	8	16	15	15	96382880	35951956	35951956	9	8	8	16	15	15	103261536	38398792	38398792	13	12	12	15	14	14	110093368	40924752	40924752	11	10	10	16	15	15
1055	a	sp|P34897|GLYM_HUMAN	P34897	GLYM_HUMAN	SHMT2	504	62.5	Homo sapiens OX=9606	1:Experimental evidence at protein level	Serine hydroxymethyltransferase, mitochondrial	1	0.999	23	895	856	895	23	22	23	28	27	28	117953488	118608960	117953488	21	20	21	26	25	26	122664336	122970168	122664336	23	22	23	25	24	25	118104968	117488272	118104968	21	20	21	26	25	26
1056	a	sp|P34932|HSP74_HUMAN	P34932	HSP74_HUMAN	HSPA4	840	65.7	Homo sapiens OX=9606	1:Experimental evidence at protein level	Heat shock 70 kDa protein 4	1	0.999	41	1683	1472	1683	42	37	42	56	47	56	375103808	321128096	375103808	41	35	41	57	49	57	373444128	316204768	373444128	44	37	44	58	49	58	374959040	321971776	374959040	44	40	44	59	50	59
1057	a	sp|P34949|MPI_HUMAN	P34949	MPI_HUMAN	MPI	423	38.8	Homo sapiens OX=9606	1:Experimental evidence at protein level	Mannose-6-phosphate isomerase	1	0.999	12	168	168	168	3	3	3	11	11	11	25844268	25844268	25844268	6	6	6	9	9	9	24592800	24592800	24592800	4	4	4	11	11	11	25510778	25510778	25510778	4	4	4	12	12	12
1058	a	sp|P35080|PROF2_HUMAN	P35080	PROF2_HUMAN	PFN2	140	56.4	Homo sapiens OX=9606	1:Experimental evidence at protein level	Profilin-2	1	0.999	6	281	281	281	5	5	5	6	6	6	134142568	134142568	134142568	8	8	8	6	6	6	125256656	125256656	125256656	5	5	5	8	8	8	134018784	134018784	134018784	6	6	6	6	6	6
1059	a	sp|P35176|CYPD_YEAST	P35176	CYPD_YEAST	CPR5	225	45.8	Saccharomyces cerevisiae (strain ATCC 204508 / S288c) OX=559292	2:Experimental evidence at transcript level	Peptidyl-prolyl cis-trans isomerase D	1	0.999	6	66	66	66	0	0	0	0	0	0	0	0	0	0	0	0	0	0	0	0	0	0	0	0	0	0	0	0	0	0	0	0	0	0	0	0	0
1060	a	sp|P35221|CTNA1_HUMAN	P35221	CTNA1_HUMAN	CTNNA1	906	52	Homo sapiens OX=9606	1:Experimental evidence at protein level	Catenin alpha-1	1	0.999	31	1009	849	1009	22	18	22	32	26	32	90370104	91087920	90370104	23	19	23	34	27	34	89792816	89632648	89792816	22	19	22	33	26	33	89916920	90938016	89916920	28	24	28	33	26	33
1061	a	sp|P35227|PCGF2_HUMAN	P35227	PCGF2_HUMAN	PCGF2	344	17.7	Homo sapiens OX=9606	1:Experimental evidence at protein level	Polycomb group RING finger protein 2	1	0.9979	4	8	8	8	0	0	0	2	2	2	13404683	13404683	13404683	0	0	0	2	2	2	12573249	12573249	12573249	0	0	0	2	2	2	12902677	12902677	12902677	0	0	0	0	0	0
1062	a	sp|P35232|PHB_HUMAN	P35232	PHB_HUMAN	PHB	272	72.4	Homo sapiens OX=9606	1:Experimental evidence at protein level	Prohibitin	1	0.999	15	490	490	490	13	13	13	18	18	18	460272064	460272064	460272064	12	12	12	18	18	18	471830400	471830400	471830400	11	11	11	17	17	17	474302976	474302976	474302976	11	11	11	17	17	17
1063	a	sp|P35237|SPB6_HUMAN	P35237	SPB6_HUMAN	SERPINB6	376	56.1	Homo sapiens OX=9606	1:Experimental evidence at protein level	Serpin B6	1	0.999	17	545	545	545	14	14	14	18	18	18	190580384	190580384	190580384	13	13	13	19	19	19	180836896	180836896	180836896	15	15	15	19	19	19	203463296	203463296	203463296	15	15	15	19	19	19
1064	a	sp|P35241|RADI_HUMAN	P35241	RADI_HUMAN	RDX	583	48	Homo sapiens OX=9606	1:Experimental evidence at protein level	Radixin	1	0.999	22	903	363	363	23	11	11	28	13	13	1483097730	45495496	45495496	20	7	7	29	12	12	1484342780	45510664	45510664	25	10	10	29	12	12	1507181820	45106368	45106368	22	9	9	28	12	12
1065	a	sp|P35244|RFA3_HUMAN	P35244	RFA3_HUMAN	RPA3	121	87.6	Homo sapiens OX=9606	1:Experimental evidence at protein level	Replication protein A 14 kDa subunit	1	0.999	8	265	265	265	8	8	8	8	8	8	133565904	133565904	133565904	6	6	6	9	9	9	131867768	131867768	131867768	7	7	7	8	8	8	139503344	139503344	139503344	5	5	5	8	8	8
1066	a	sp|P35249|RFC4_HUMAN	P35249	RFC4_HUMAN	RFC4	363	47.1	Homo sapiens OX=9606	1:Experimental evidence at protein level	Replication factor C subunit 4	1	0.999	13	534	534	534	11	11	11	13	13	13	91497584	91497584	91497584	13	13	13	15	15	15	96642832	96642832	96642832	11	11	11	15	15	15	98813144	98813144	98813144	11	11	11	13	13	13
1067	a	sp|P35251|RFC1_HUMAN	P35251	RFC1_HUMAN	RFC1	1148	7.6	Homo sapiens OX=9606	1:Experimental evidence at protein level	Replication factor C subunit 1	1	0.997	7	59	59	59	3	3	3	4	4	4	6.29207e+06	6.29207e+06	6.29207e+06	2	2	2	3	3	3	5.30449e+06	5.30449e+06	5.30449e+06	1	1	1	4	4	4	6.28729e+06	6.28729e+06	6.28729e+06	1	1	1	4	4	4
1068	a	sp|P35268|RL22_HUMAN	P35268	RL22_HUMAN	RPL22	128	50.8	Homo sapiens OX=9606	1:Experimental evidence at protein level	60S ribosomal protein L22	1	0.999	4	210	210	210	4	4	4	5	5	5	405499904	405499904	405499904	5	5	5	5	5	5	397609888	397609888	397609888	5	5	5	5	5	5	431348992	431348992	431348992	5	5	5	5	5	5
1069	a	sp|P35269|T2FA_HUMAN	P35269	T2FA_HUMAN	GTF2F1	517	29	Homo sapiens OX=9606	1:Experimental evidence at protein level	General transcription factor IIF subunit 1	1	0.999	17	475	475	475	14	14	14	17	17	17	79812616	79812616	79812616	11	11	11	17	17	17	77561424	77561424	77561424	11	11	11	17	17	17	76761520	76761520	76761520	13	13	13	17	17	17
1070	a	sp|P35568|IRS1_HUMAN	P35568	IRS1_HUMAN	IRS1	1242	12	Homo sapiens OX=9606	1:Experimental evidence at protein level	Insulin receptor substrate 1	1	0.999	10	52	52	52	1	1	1	5	5	5	11730964	11730964	11730964	3	3	3	3	3	3	11660962	11660962	11660962	1	1	1	5	5	5	11214934	11214934	11214934	2	2	2	4	4	4
1071	a	sp|P35606|COPB2_HUMAN	P35606	COPB2_HUMAN	COPB2	906	48	Homo sapiens OX=9606	1:Experimental evidence at protein level	Coatomer subunit beta'	1	0.999	29	915	915	915	24	24	24	29	29	29	86186000	86186000	86186000	24	24	24	28	28	28	87243784	87243784	87243784	21	21	21	27	27	27	89653424	89653424	89653424	21	21	21	27	27	27
1072	a	sp|P35613|BASI_HUMAN	P35613	BASI_HUMAN	BSG	385	34.8	Homo sapiens OX=9606	1:Experimental evidence at protein level	Basigin	1	0.999	9	445	445	445	14	14	14	14	14	14	201057040	201057040	201057040	9	9	9	14	14	14	202338064	202338064	202338064	11	11	11	14	14	14	208868480	208868480	208868480	10	10	10	14	14	14
1073	a	sp|P35637|FUS_HUMAN	P35637	FUS_HUMAN	FUS	526	22.8	Homo sapiens OX=9606	1:Experimental evidence at protein level	RNA-binding protein FUS	1	0.999	10	446	374	446	13	10	13	14	12	14	471166880	281420320	471166880	10	8	10	14	12	14	454560928	272424704	454560928	8	6	8	13	11	13	452726944	271504992	452726944	14	11	14	14	12	14
1074	a	sp|P35658|NU214_HUMAN	P35658	NU214_HUMAN	NUP214	2090	16	Homo sapiens OX=9606	1:Experimental evidence at protein level	Nuclear pore complex protein Nup214	1	0.999	21	377	377	377	9	9	9	16	16	16	36853244	36853244	36853244	11	11	11	13	13	13	37880100	37880100	37880100	12	12	12	15	15	15	36457720	36457720	36457720	7	7	7	15	15	15
1075	a	sp|P35659|DEK_HUMAN	P35659	DEK_HUMAN	DEK	375	29.1	Homo sapiens OX=9606	1:Experimental evidence at protein level	Protein DEK	1	0.999	13	385	385	385	11	11	11	13	13	13	128375272	128375272	128375272	11	11	11	13	13	13	135554224	135554224	135554224	8	8	8	12	12	12	141626880	141626880	141626880	8	8	8	13	13	13
1076	a	sp|P35691|TCTP_YEAST	P35691	TCTP_YEAST	TMA19	167	22.8	Saccharomyces cerevisiae (strain ATCC 204508 / S288c) OX=559292	1:Experimental evidence at protein level	Translationally-controlled tumor protein homolog	1	0.999	5	74	74	74	0	0	0	0	0	0	0	0	0	0	0	0	0	0	0	0	0	0	0	0	0	0	0	0	0	0	0	0	0	0	0	0	0
1077	a	sp|P35754|GLRX1_HUMAN	P35754	GLRX1_HUMAN	GLRX	106	50.9	Homo sapiens OX=9606	1:Experimental evidence at protein level	Glutaredoxin-1	1	0.999	5	132	132	132	4	4	4	5	5	5	28504886	28504886	28504886	3	3	3	5	5	5	28669026	28669026	28669026	3	3	3	4	4	4	29126752	29126752	29126752	3	3	3	5	5	5
1078	a	sp|P35813|PPM1A_HUMAN	P35813	PPM1A_HUMAN	PPM1A	382	22.5	Homo sapiens OX=9606	1:Experimental evidence at protein level	Protein phosphatase 1A	1	0.999	6	127	84	84	3	2	2	4	3	3	17779696	17581252	17581252	5	3	3	5	4	4	15707405	15289811	15289811	1	0	0	5	4	4	15668152	14661877	14661877	4	2	2	4	3	3
1079	a	sp|P35844|KES1_YEAST	P35844	KES1_YEAST	KES1	434	16.4	Saccharomyces cerevisiae (strain ATCC 204508 / S288c) OX=559292	1:Experimental evidence at protein level	Oxysterol-binding protein homolog 4	1	0.999	4	43	43	43	0	0	0	0	0	0	0	0	0	0	0	0	0	0	0	0	0	0	0	0	0	0	0	0	0	0	0	0	0	0	0	0	0
1080	a	sp|P35914|HMGCL_HUMAN	P35914	HMGCL_HUMAN	HMGCL	325	31.1	Homo sapiens OX=9606	1:Experimental evidence at protein level	Hydroxymethylglutaryl-CoA lyase, mitochondrial	1	0.999	7	83	83	83	3	3	3	5	5	5	8508106	8508106	8508106	3	3	3	5	5	5	9136785	9136785	9136785	2	2	2	6	6	6	9161041	9161041	9161041	2	2	2	6	6	6
1081	a	sp|P35997|RS27A_YEAST	P35997	RS27A_YEAST	RPS27A	82	28	Saccharomyces cerevisiae (strain ATCC 204508 / S288c) OX=559292	1:Experimental evidence at protein level	40S ribosomal protein S27-A	1	0.999	2	41	41	41	0	0	0	0	0	0	0	0	0	0	0	0	0	0	0	0	0	0	0	0	0	0	0	0	0	0	0	0	0	0	0	0	0
1082	a	sp|P36008|EF1G2_YEAST	P36008	EF1G2_YEAST	TEF4	412	35.4	Saccharomyces cerevisiae (strain ATCC 204508 / S288c) OX=559292	1:Experimental evidence at protein level	Elongation factor 1-gamma 2	1	0.999	11	160	141	160	0	0	0	0	0	0	0	0	0	0	0	0	0	0	0	0	0	0	0	0	0	0	0	0	0	0	0	0	0	0	0	0	0
1083	a	sp|P36010|NDK_YEAST	P36010	NDK_YEAST	YNK1	153	62.7	Saccharomyces cerevisiae (strain ATCC 204508 / S288c) OX=559292	1:Experimental evidence at protein level	Nucleoside diphosphate kinase	1	0.999	8	174	154	174	0	0	0	0	0	0	0	0	0	0	0	0	0	0	0	0	0	0	0	0	0	0	0	0	0	0	0	0	0	0	0	0	0
1084	a	sp|P36060|MCR1_YEAST	P36060	MCR1_YEAST	MCR1	302	25.8	Saccharomyces cerevisiae (strain ATCC 204508 / S288c) OX=559292	1:Experimental evidence at protein level	NADH-cytochrome b5 reductase 2	1	0.999	5	60	60	60	0	0	0	0	0	0	0	0	0	0	0	0	0	0	0	0	0	0	0	0	0	0	0	0	0	0	0	0	0	0	0	0	0
1085	a	sp|P36105|RL14A_YEAST	P36105	RL14A_YEAST	RPL14A	138	19.6	Saccharomyces cerevisiae (strain ATCC 204508 / S288c) OX=559292	1:Experimental evidence at protein level	60S ribosomal protein L14-A	1	0.999	4	52	52	52	0	0	0	0	0	0	0	0	0	0	0	0	0	0	0	0	0	0	0	0	0	0	0	0	0	0	0	0	0	0	0	0	0
1086	a	sp|P36139|PET10_YEAST	P36139	PET10_YEAST	PET10	283	30.7	Saccharomyces cerevisiae (strain ATCC 204508 / S288c) OX=559292	1:Experimental evidence at protein level	Protein PET10	1	0.999	7	68	68	68	0	0	0	0	0	0	0	0	0	0	0	0	0	0	0	0	0	0	0	0	0	0	0	0	0	0	0	0	0	0	0	0	0
1087	a	sp|P36404|ARL2_HUMAN	P36404	ARL2_HUMAN	ARL2	184	47.8	Homo sapiens OX=9606	1:Experimental evidence at protein level	ADP-ribosylation factor-like protein 2	1	0.999	7	104	104	104	3	3	3	7	7	7	14167823	14167823	14167823	2	2	2	6	6	6	12287684	12287684	12287684	4	4	4	6	6	6	13478198	13478198	13478198	3	3	3	6	6	6
1088	a	sp|P36421|SYYC_YEAST	P36421	SYYC_YEAST	TYS1	394	23.9	Saccharomyces cerevisiae (strain ATCC 204508 / S288c) OX=559292	1:Experimental evidence at protein level	Tyrosine--tRNA ligase, cytoplasmic	1	0.999	6	45	45	45	0	0	0	0	0	0	0	0	0	0	0	0	0	0	0	0	0	0	0	0	0	0	0	0	0	0	0	0	0	0	0	0	0
1089	a	sp|P36507|MP2K2_HUMAN	P36507	MP2K2_HUMAN	MAP2K2	400	43.8	Homo sapiens OX=9606	1:Experimental evidence at protein level	Dual specificity mitogen-activated protein kinase kinase 2	1	0.999	13	426	282	282	11	7	7	14	8	8	43702000	42700340	42700340	10	5	5	13	8	8	44281424	41505412	41505412	12	7	7	14	8	8	42126712	38477472	38477472	12	8	8	14	8	8
1090	a	sp|P36542|ATPG_HUMAN	P36542	ATPG_HUMAN	ATP5F1C	298	39.3	Homo sapiens OX=9606	1:Experimental evidence at protein level	ATP synthase subunit gamma, mitochondrial	1	0.999	9	218	218	218	6	6	6	10	10	10	60422380	60422380	60422380	5	5	5	10	10	10	65256204	65256204	65256204	5	5	5	9	9	9	62211320	62211320	62211320	5	5	5	9	9	9
1091	a	sp|P36578|RL4_HUMAN	P36578	RL4_HUMAN	RPL4	427	38.4	Homo sapiens OX=9606	1:Experimental evidence at protein level	60S ribosomal protein L4	1	0.999	18	793	774	793	21	20	21	22	21	22	1319117700	1326484990	1319117700	20	20	20	25	24	25	1309026690	1303825920	1309026690	20	20	20	24	23	24	1303548030	1304529790	1303548030	20	20	20	23	22	23
1092	a	sp|P36871|PGM1_HUMAN	P36871	PGM1_HUMAN	PGM1	562	56	Homo sapiens OX=9606	1:Experimental evidence at protein level	Phosphoglucomutase-1	1	0.999	23	716	716	716	18	18	18	20	20	20	61835908	61835908	61835908	19	19	19	19	19	19	64860476	64860476	64860476	14	14	14	23	23	23	62451816	62451816	62451816	18	18	18	21	21	21
1093	a	sp|P36915|GNL1_HUMAN	P36915	GNL1_HUMAN	GNL1	607	27.8	Homo sapiens OX=9606	1:Experimental evidence at protein level	Guanine nucleotide-binding protein-like 1	1	0.999	15	340	340	340	11	11	11	14	14	14	48311276	48311276	48311276	10	10	10	12	12	12	48361776	48361776	48361776	6	6	6	13	13	13	46395724	46395724	46395724	7	7	7	13	13	13
1094	a	sp|P36952|SPB5_HUMAN	P36952	SPB5_HUMAN	SERPINB5	375	56.5	Homo sapiens OX=9606	1:Experimental evidence at protein level	Serpin B5	1	0.999	15	511	511	511	11	11	11	13	13	13	41964860	41964860	41964860	12	12	12	14	14	14	42326708	42326708	42326708	11	11	11	14	14	14	42610388	42610388	42610388	14	14	14	14	14	14
1095	a	sp|P36954|RPB9_HUMAN	P36954	RPB9_HUMAN	POLR2I	125	78.4	Homo sapiens OX=9606	1:Experimental evidence at protein level	DNA-directed RNA polymerase II subunit RPB9	1	0.999	7	160	160	160	3	3	3	7	7	7	22952312	22952312	22952312	4	4	4	7	7	7	21621994	21621994	21621994	3	3	3	6	6	6	25293860	25293860	25293860	3	3	3	7	7	7
1096	a	sp|P36957|ODO2_HUMAN	P36957	ODO2_HUMAN	DLST	453	34	Homo sapiens OX=9606	1:Experimental evidence at protein level	Dihydrolipoyllysine-residue succinyltransferase component of 2-oxoglutarate dehydrogenase complex, mitochondrial	1	0.999	11	272	272	272	8	8	8	11	11	11	53372076	53372076	53372076	8	8	8	11	11	11	51322152	51322152	51322152	7	7	7	11	11	11	49865880	49865880	49865880	7	7	7	10	10	10
1097	a	sp|P36959|GMPR1_HUMAN	P36959	GMPR1_HUMAN	GMPR	345	27.5	Homo sapiens OX=9606	1:Experimental evidence at protein level	GMP reductase 1	1	0.999	6	61	61	61	2	2	2	4	4	4	10912106	10912106	10912106	2	2	2	4	4	4	10134759	10134759	10134759	2	2	2	4	4	4	9077560	9077560	9077560	2	2	2	4	4	4
1098	a	sp|P36969|GPX4_HUMAN	P36969	GPX4_HUMAN	GPX4	197	31.5	Homo sapiens OX=9606	1:Experimental evidence at protein level	Phospholipid hydroperoxide glutathione peroxidase	1	0.999	6	35	35	35	3	3	3	4	4	4	24743836	24743836	24743836	0	0	0	3	3	3	25170512	25170512	25170512	2	2	2	3	3	3	25457586	25457586	25457586	0	0	0	3	3	3
1099	a	sp|P37012|PGM2_YEAST	P37012	PGM2_YEAST	PGM2	569	46.6	Saccharomyces cerevisiae (strain ATCC 204508 / S288c) OX=559292	1:Experimental evidence at protein level	Phosphoglucomutase 2	1	0.999	16	203	177	203	0	0	0	0	0	0	0	0	0	1	1	1	0	0	0	0	0	0	0	0	0	0	0	0	0	0	0	0	0	0	0	0	0
1100	a	sp|P37108|SRP14_HUMAN	P37108	SRP14_HUMAN	SRP14	136	56.6	Homo sapiens OX=9606	1:Experimental evidence at protein level	Signal recognition particle 14 kDa protein	1	0.999	7	251	251	251	4	4	4	6	6	6	236822480	236822480	236822480	7	7	7	7	7	7	250911696	250911696	250911696	4	4	4	6	6	6	247962576	247962576	247962576	6	6	6	7	7	7
1101	a	sp|P37198|NUP62_HUMAN	P37198	NUP62_HUMAN	NUP62	522	28	Homo sapiens OX=9606	1:Experimental evidence at protein level	Nuclear pore glycoprotein p62	1	0.999	11	348	348	348	5	5	5	9	9	9	46041960	46041960	46041960	8	8	8	9	9	9	46724788	46724788	46724788	8	8	8	9	9	9	46538924	46538924	46538924	9	9	9	9	9	9
1102	a	sp|P37291|GLYC_YEAST	P37291	GLYC_YEAST	SHM2	469	34.1	Saccharomyces cerevisiae (strain ATCC 204508 / S288c) OX=559292	1:Experimental evidence at protein level	Serine hydroxymethyltransferase, cytosolic	1	0.999	11	143	124	124	0	0	0	0	0	0	0	0	0	0	0	0	0	0	0	0	0	0	0	0	0	2	2	2	7032900	7032900	7032900	0	0	0	0	0	0
1103	a	sp|P37292|GLYM_YEAST	P37292	GLYM_YEAST	SHM1	490	35.1	Saccharomyces cerevisiae (strain ATCC 204508 / S288c) OX=559292	1:Experimental evidence at protein level	Serine hydroxymethyltransferase, mitochondrial	1	0.999	12	147	128	147	0	0	0	0	0	0	0	0	0	0	0	0	0	0	0	0	0	0	0	0	0	0	0	0	0	0	0	0	0	0	0	0	0
1104	a	sp|P37302|APE3_YEAST	P37302	APE3_YEAST	APE3	537	23.5	Saccharomyces cerevisiae (strain ATCC 204508 / S288c) OX=559292	1:Experimental evidence at protein level	Aminopeptidase Y	1	0.999	7	106	106	106	0	0	0	0	0	0	0	0	0	0	0	0	0	0	0	0	0	0	0	0	0	0	0	0	0	0	0	0	0	0	0	0	0
1105	a	sp|P37837|TALDO_HUMAN	P37837	TALDO_HUMAN	TALDO1	337	31.2	Homo sapiens OX=9606	1:Experimental evidence at protein level	Transaldolase	1	0.999	13	428	398	428	12	11	12	14	12	14	336936416	335495616	336936416	12	11	12	15	12	15	347657440	346862208	347657440	11	10	11	12	11	12	359260576	361822400	359260576	11	11	11	15	13	15
1106	a	sp|P38009|PUR92_YEAST	P38009	PUR92_YEAST	ADE17	592	36.8	Saccharomyces cerevisiae (strain ATCC 204508 / S288c) OX=559292	1:Experimental evidence at protein level	Bifunctional purine biosynthesis protein ADE17	1	0.999	14	172	134	172	0	0	0	2	0	2	11222328	0	11222328	0	0	0	0	0	0	0	0	0	0	0	0	0	0	0	0	0	0	0	0	0	0	0	0
1107	a	sp|P38011|GBLP_YEAST	P38011	GBLP_YEAST	ASC1	319	41.7	Saccharomyces cerevisiae (strain ATCC 204508 / S288c) OX=559292	1:Experimental evidence at protein level	Guanine nucleotide-binding protein subunit beta-like protein	1	0.999	10	144	144	144	0	0	0	0	0	0	0	0	0	0	0	0	0	0	0	0	0	0	0	0	0	0	0	0	0	0	0	0	0	0	0	0	0
1108	a	sp|P38013|AHP1_YEAST	P38013	AHP1_YEAST	AHP1	176	80.7	Saccharomyces cerevisiae (strain ATCC 204508 / S288c) OX=559292	1:Experimental evidence at protein level	Peroxiredoxin AHP1	1	0.999	9	91	91	91	0	0	0	0	0	0	0	0	0	0	0	0	0	0	0	0	0	0	0	0	0	0	0	0	0	0	0	0	0	0	0	0	0
1109	a	sp|P38077|ATPG_YEAST	P38077	ATPG_YEAST	ATP3	311	31.8	Saccharomyces cerevisiae (strain ATCC 204508 / S288c) OX=559292	1:Experimental evidence at protein level	ATP synthase subunit gamma, mitochondrial	1	0.999	8	81	81	81	0	0	0	0	0	0	0	0	0	0	0	0	0	0	0	0	0	0	0	0	0	0	0	0	0	0	0	0	0	0	0	0	0
1110	a	sp|P38115|ARA1_YEAST	P38115	ARA1_YEAST	ARA1	344	45.3	Saccharomyces cerevisiae (strain ATCC 204508 / S288c) OX=559292	1:Experimental evidence at protein level	D-arabinose dehydrogenase [NAD(P)+] heavy chain	1	0.999	10	90	90	90	0	0	0	3	3	3	32597688	32597688	32597688	0	0	0	2	2	2	34253216	34253216	34253216	0	0	0	2	2	2	33515266	33515266	33515266	0	0	0	2	2	2
1111	a	sp|P38117|ETFB_HUMAN	P38117	ETFB_HUMAN	ETFB	255	52.5	Homo sapiens OX=9606	1:Experimental evidence at protein level	Electron transfer flavoprotein subunit beta	1	0.999	14	434	434	434	8	8	8	14	14	14	46920664	46920664	46920664	11	11	11	14	14	14	46354360	46354360	46354360	9	9	9	15	15	15	45420584	45420584	45420584	10	10	10	15	15	15
1112	a	sp|P38137|FAT2_YEAST	P38137	FAT2_YEAST	PCS60	543	28.7	Saccharomyces cerevisiae (strain ATCC 204508 / S288c) OX=559292	1:Experimental evidence at protein level	Peroxisomal-coenzyme A synthetase	1	0.999	11	132	132	132	0	0	0	0	0	0	0	0	0	0	0	0	0	0	0	0	0	0	0	0	0	0	0	0	0	0	0	0	0	0	0	0	0
1113	a	sp|P38219|OLA1_YEAST	P38219	OLA1_YEAST	OLA1	394	36	Saccharomyces cerevisiae (strain ATCC 204508 / S288c) OX=559292	1:Experimental evidence at protein level	Obg-like ATPase 1	1	0.999	11	147	147	147	0	0	0	0	0	0	0	0	0	0	0	0	0	0	0	0	0	0	0	0	0	0	0	0	0	0	0	0	0	0	0	0	0
1114	a	sp|P38230|QOR_YEAST	P38230	QOR_YEAST	ZTA1	334	30.2	Saccharomyces cerevisiae (strain ATCC 204508 / S288c) OX=559292	1:Experimental evidence at protein level	Probable quinone oxidoreductase	1	0.999	6	49	49	49	0	0	0	0	0	0	0	0	0	0	0	0	0	0	0	0	0	0	0	0	0	0	0	0	0	0	0	0	0	0	0	0	0
1115	a	sp|P38248|ECM33_YEAST	P38248	ECM33_YEAST	ECM33	429	9.6	Saccharomyces cerevisiae (strain ATCC 204508 / S288c) OX=559292	1:Experimental evidence at protein level	Cell wall protein ECM33	1	0.999	4	42	42	42	0	0	0	0	0	0	0	0	0	0	0	0	0	0	0	0	0	0	0	0	0	0	0	0	0	0	0	0	0	0	0	0	0
1116	a	sp|P38249|EIF3A_YEAST	P38249	EIF3A_YEAST	RPG1	964	17.4	Saccharomyces cerevisiae (strain ATCC 204508 / S288c) OX=559292	1:Experimental evidence at protein level	Eukaryotic translation initiation factor 3 subunit A	1	0.999	12	62	62	62	0	0	0	0	0	0	0	0	0	0	0	0	2	2	2	17872524	17872524	17872524	0	0	0	0	0	0	0	0	0	0	0	0	2	2	2
1117	a	sp|P38325|OM14_YEAST	P38325	OM14_YEAST	OM14	134	38.8	Saccharomyces cerevisiae (strain ATCC 204508 / S288c) OX=559292	1:Experimental evidence at protein level	Mitochondrial outer membrane protein OM14	1	0.999	3	29	29	29	0	0	0	0	0	0	0	0	0	0	0	0	0	0	0	0	0	0	0	0	0	0	0	0	0	0	0	0	0	0	0	0	0
1118	a	sp|P38427|TSL1_YEAST	P38427	TSL1_YEAST	TSL1	1098	19.5	Saccharomyces cerevisiae (strain ATCC 204508 / S288c) OX=559292	1:Experimental evidence at protein level	Trehalose synthase complex regulatory subunit TSL1	1	0.999	13	169	169	169	0	0	0	0	0	0	0	0	0	0	0	0	0	0	0	0	0	0	0	0	0	0	0	0	0	0	0	0	0	0	0	0	0
1119	a	sp|P38431|IF5_YEAST	P38431	IF5_YEAST	TIF5	405	21.5	Saccharomyces cerevisiae (strain ATCC 204508 / S288c) OX=559292	1:Experimental evidence at protein level	Eukaryotic translation initiation factor 5	1	0.999	7	15	15	15	0	0	0	0	0	0	0	0	0	0	0	0	2	2	2	15407540	15407540	15407540	0	0	0	2	2	2	14661949	14661949	14661949	0	0	0	0	0	0
1120	a	sp|P38432|COIL_HUMAN	P38432	COIL_HUMAN	COIL	576	24.3	Homo sapiens OX=9606	1:Experimental evidence at protein level	Coilin	1	0.999	10	236	236	236	4	4	4	7	7	7	17070454	17070454	17070454	6	6	6	7	7	7	17405584	17405584	17405584	6	6	6	7	7	7	19524972	19524972	19524972	6	6	6	8	8	8
1121	a	sp|P38523|GRPE_YEAST	P38523	GRPE_YEAST	MGE1	228	18.4	Saccharomyces cerevisiae (strain ATCC 204508 / S288c) OX=559292	1:Experimental evidence at protein level	GrpE protein homolog, mitochondrial	1	0.999	3	13	13	13	0	0	0	0	0	0	0	0	0	0	0	0	0	0	0	0	0	0	0	0	0	0	0	0	0	0	0	0	0	0	0	0	0
1122	a	sp|P38571|LICH_HUMAN	P38571	LICH_HUMAN	LIPA	399	11.5	Homo sapiens OX=9606	1:Experimental evidence at protein level	Lysosomal acid lipase/cholesteryl ester hydrolase	1	0.999	3	14	14	14	0	0	0	3	3	3	7913549	7913549	7913549	0	0	0	3	3	3	6.92232e+06	6.92232e+06	6.92232e+06	0	0	0	3	3	3	6751292	6751292	6751292	1	1	1	2	2	2
1123	a	sp|P38616|YGP1_YEAST	P38616	YGP1_YEAST	YGP1	354	20.6	Saccharomyces cerevisiae (strain ATCC 204508 / S288c) OX=559292	1:Experimental evidence at protein level	Protein YGP1	1	0.999	4	71	71	71	0	0	0	0	0	0	0	0	0	0	0	0	0	0	0	0	0	0	0	0	0	0	0	0	0	0	0	0	0	0	0	0	0
1124	a	sp|P38625|GUAA_YEAST	P38625	GUAA_YEAST	GUA1	525	14.9	Saccharomyces cerevisiae (strain ATCC 204508 / S288c) OX=559292	1:Experimental evidence at protein level	GMP synthase [glutamine-hydrolyzing]	1	0.999	7	92	53	53	1	0	0	0	0	0	0	0	0	1	0	0	0	0	0	0	0	0	1	0	0	0	0	0	0	0	0	0	0	0	0	0	0
1125	a	sp|P38626|NCB5R_YEAST	P38626	NCB5R_YEAST	CBR1	284	22.5	Saccharomyces cerevisiae (strain ATCC 204508 / S288c) OX=559292	1:Experimental evidence at protein level	NADH-cytochrome b5 reductase 1	1	0.998	4	23	23	23	0	0	0	0	0	0	0	0	0	0	0	0	0	0	0	0	0	0	0	0	0	0	0	0	0	0	0	0	0	0	0	0	0
1126	a	sp|P38627|URA8_YEAST	P38627	URA8_YEAST	URA8	578	18.3	Saccharomyces cerevisiae (strain ATCC 204508 / S288c) OX=559292	1:Experimental evidence at protein level	CTP synthase 2	1	0.999	7	71	51	71	0	0	0	0	0	0	0	0	0	0	0	0	0	0	0	0	0	0	0	0	0	0	0	0	0	0	0	0	0	0	0	0	0
1127	a	sp|P38646|GRP75_HUMAN	P38646	GRP75_HUMAN	HSPA9	679	47.4	Homo sapiens OX=9606	1:Experimental evidence at protein level	Stress-70 protein, mitochondrial	1	0.999	25	1026	981	981	26	25	25	33	32	32	356274112	355125824	355125824	26	25	25	33	32	32	377633248	379016544	379016544	28	27	27	33	32	32	378120128	376299808	376299808	28	27	27	33	32	32
1128	a	sp|P38697|IMDH2_YEAST	P38697	IMDH2_YEAST	IMD2	523	26	Saccharomyces cerevisiae (strain ATCC 204508 / S288c) OX=559292	1:Experimental evidence at protein level	Inosine-5'-monophosphate dehydrogenase 2	1	0.9988	8	113	18	18	0	0	0	0	0	0	0	0	0	0	0	0	0	0	0	0	0	0	0	0	0	0	0	0	0	0	0	0	0	0	0	0	0
1129	a	sp|P38701|RS20_YEAST	P38701	RS20_YEAST	RPS20	121	29.8	Saccharomyces cerevisiae (strain ATCC 204508 / S288c) OX=559292	1:Experimental evidence at protein level	40S ribosomal protein S20	1	0.999	4	69	69	69	0	0	0	0	0	0	0	0	0	0	0	0	0	0	0	0	0	0	0	0	0	0	0	0	0	0	0	0	0	0	0	0	0
1130	a	sp|P38707|SYNC_YEAST	P38707	SYNC_YEAST	DED81	554	36.5	Saccharomyces cerevisiae (strain ATCC 204508 / S288c) OX=559292	1:Experimental evidence at protein level	Asparagine--tRNA ligase, cytoplasmic	1	0.999	12	117	117	117	0	0	0	0	0	0	0	0	0	0	0	0	0	0	0	0	0	0	0	0	0	0	0	0	0	0	0	0	0	0	0	0	0
1131	a	sp|P38708|YHI0_YEAST	P38708	YHI0_YEAST	YHR020W	688	24.1	Saccharomyces cerevisiae (strain ATCC 204508 / S288c) OX=559292	1:Experimental evidence at protein level	Putative proline--tRNA ligase YHR020W	1	0.999	12	89	89	89	0	0	0	0	0	0	0	0	0	0	0	0	0	0	0	0	0	0	0	0	0	0	0	0	0	0	0	0	0	0	0	0	0
1132	a	sp|P38715|GRE3_YEAST	P38715	GRE3_YEAST	GRE3	327	23.9	Saccharomyces cerevisiae (strain ATCC 204508 / S288c) OX=559292	1:Experimental evidence at protein level	NADPH-dependent aldose reductase GRE3	1	0.999	6	50	50	50	0	0	0	0	0	0	0	0	0	0	0	0	0	0	0	0	0	0	0	0	0	0	0	0	0	0	0	0	0	0	0	0	0
1133	a	sp|P38764|RPN1_YEAST	P38764	RPN1_YEAST	RPN1	993	10.4	Saccharomyces cerevisiae (strain ATCC 204508 / S288c) OX=559292	1:Experimental evidence at protein level	26S proteasome regulatory subunit RPN1	1	0.999	7	28	28	28	0	0	0	0	0	0	0	0	0	0	0	0	0	0	0	0	0	0	0	0	0	0	0	0	0	0	0	0	0	0	0	0	0
1134	a	sp|P38788|SSZ1_YEAST	P38788	SSZ1_YEAST	SSZ1	538	50.7	Saccharomyces cerevisiae (strain ATCC 204508 / S288c) OX=559292	1:Experimental evidence at protein level	Ribosome-associated complex subunit SSZ1	1	0.999	17	211	211	211	0	0	0	0	0	0	0	0	0	0	0	0	0	0	0	0	0	0	0	0	0	0	0	0	0	0	0	0	0	0	2	2	2
1135	a	sp|P38791|DHYS_YEAST	P38791	DHYS_YEAST	DYS1	387	17.6	Saccharomyces cerevisiae (strain ATCC 204508 / S288c) OX=559292	1:Experimental evidence at protein level	Deoxyhypusine synthase	1	0.999	6	59	59	59	0	0	0	2	2	2	5782301	5782301	5782301	0	0	0	0	0	0	0	0	0	0	0	0	0	0	0	0	0	0	0	0	0	0	0	0
1136	a	sp|P38804|SDO1L_YEAST	P38804	SDO1L_YEAST	RTC3	111	18	Saccharomyces cerevisiae (strain ATCC 204508 / S288c) OX=559292	1:Experimental evidence at protein level	Restriction of telomere capping protein 3	1	0.999	3	22	22	22	0	0	0	0	0	0	0	0	0	0	0	0	0	0	0	0	0	0	0	0	0	0	0	0	0	0	0	0	0	0	0	0	0
1137	a	sp|P38840|ARO9_YEAST	P38840	ARO9_YEAST	ARO9	513	38.6	Saccharomyces cerevisiae (strain ATCC 204508 / S288c) OX=559292	1:Experimental evidence at protein level	Aromatic amino acid aminotransferase 2	1	0.999	13	61	60	60	0	0	0	0	0	0	0	0	0	0	0	0	0	0	0	0	0	0	0	0	0	2	2	2	3.6705e+06	3.6705e+06	3.6705e+06	0	0	0	0	0	0
1138	a	sp|P38845|CRP1_YEAST	P38845	CRP1_YEAST	CRP1	465	10.8	Saccharomyces cerevisiae (strain ATCC 204508 / S288c) OX=559292	1:Experimental evidence at protein level	Cruciform DNA-recognizing protein 1	1	0.999	3	20	20	20	0	0	0	0	0	0	0	0	0	0	0	0	0	0	0	0	0	0	0	0	0	0	0	0	0	0	0	0	0	0	0	0	0
1139	a	sp|P38879|NACA_YEAST	P38879	NACA_YEAST	EGD2	174	37.4	Saccharomyces cerevisiae (strain ATCC 204508 / S288c) OX=559292	1:Experimental evidence at protein level	Nascent polypeptide-associated complex subunit alpha	1	0.999	4	70	70	70	0	0	0	0	0	0	0	0	0	0	0	0	0	0	0	0	0	0	0	0	0	0	0	0	0	0	0	1	1	1	0	0	0
1140	a	sp|P38891|BCA1_YEAST	P38891	BCA1_YEAST	BAT1	393	17.3	Saccharomyces cerevisiae (strain ATCC 204508 / S288c) OX=559292	1:Experimental evidence at protein level	Branched-chain-amino-acid aminotransferase, mitochondrial	1	0.999	4	50	36	36	0	0	0	2	0	0	67787920	0	0	0	0	0	2	0	0	70662720	0	0	0	0	0	2	0	0	66125504	0	0	0	0	0	2	0	0
1141	a	sp|P38910|CH10_YEAST	P38910	CH10_YEAST	HSP10	106	61.3	Saccharomyces cerevisiae (strain ATCC 204508 / S288c) OX=559292	1:Experimental evidence at protein level	10 kDa heat shock protein, mitochondrial	1	0.999	5	86	86	86	0	0	0	0	0	0	0	0	0	0	0	0	0	0	0	0	0	0	0	0	0	0	0	0	0	0	0	0	0	0	0	0	0
1142	a	sp|P38919|IF4A3_HUMAN	P38919	IF4A3_HUMAN	EIF4A3	411	65.2	Homo sapiens OX=9606	1:Experimental evidence at protein level	Eukaryotic initiation factor 4A-III	1	0.999	25	1147	942	980	32	27	28	39	34	35	455726464	348051136	346156064	28	24	25	38	33	34	438617184	327756960	328948160	29	23	24	39	34	35	432802208	325279936	325264544	29	23	24	39	34	35
1143	a	sp|P38934|BFR1_YEAST	P38934	BFR1_YEAST	BFR1	470	16.6	Saccharomyces cerevisiae (strain ATCC 204508 / S288c) OX=559292	1:Experimental evidence at protein level	Nuclear segregation protein BFR1	1	0.999	8	76	76	76	0	0	0	0	0	0	0	0	0	0	0	0	2	2	2	22450354	22450354	22450354	0	0	0	2	2	2	22384048	22384048	22384048	0	0	0	2	2	2
1144	a	sp|P38968|SEC31_YEAST	P38968	SEC31_YEAST	SEC31	1273	5.9	Saccharomyces cerevisiae (strain ATCC 204508 / S288c) OX=559292	1:Experimental evidence at protein level	Protein transport protein SEC31	1	0.9989	5	6	6	6	0	0	0	0	0	0	0	0	0	0	0	0	0	0	0	0	0	0	0	0	0	0	0	0	0	0	0	0	0	0	0	0	0
1145	a	sp|P38972|PUR4_YEAST	P38972	PUR4_YEAST	ADE6	1358	22.4	Saccharomyces cerevisiae (strain ATCC 204508 / S288c) OX=559292	1:Experimental evidence at protein level	Phosphoribosylformylglycinamidine synthase	1	0.999	19	109	109	109	0	0	0	0	0	0	0	0	0	0	0	0	0	0	0	0	0	0	0	0	0	0	0	0	0	0	0	0	0	0	0	0	0
1146	a	sp|P38998|LYS1_YEAST	P38998	LYS1_YEAST	LYS1	373	23.1	Saccharomyces cerevisiae (strain ATCC 204508 / S288c) OX=559292	1:Experimental evidence at protein level	Saccharopine dehydrogenase [NAD(+), L-lysine-forming]	1	0.999	5	8	8	8	0	0	0	0	0	0	0	0	0	0	0	0	0	0	0	0	0	0	0	0	0	0	0	0	0	0	0	0	0	0	0	0	0
1147	a	sp|P38999|LYS9_YEAST	P38999	LYS9_YEAST	LYS9	446	5.8	Saccharomyces cerevisiae (strain ATCC 204508 / S288c) OX=559292	1:Experimental evidence at protein level	Saccharopine dehydrogenase [NADP(+), L-glutamate-forming]	1	0.999	2	21	21	21	0	0	0	0	0	0	0	0	0	0	0	0	0	0	0	0	0	0	0	0	0	0	0	0	0	0	0	0	0	0	0	0	0
1148	a	sp|P39003|HXT6_YEAST	P39003	HXT6_YEAST	HXT6	570	16	Saccharomyces cerevisiae (strain ATCC 204508 / S288c) OX=559292	1:Experimental evidence at protein level	High-affinity hexose transporter HXT6	1	0.999	6	90	28	90	0	0	0	0	0	0	0	0	0	0	0	0	0	0	0	0	0	0	0	0	0	0	0	0	0	0	0	0	0	0	0	0	0
1149	a	sp|P39015|STM1_YEAST	P39015	STM1_YEAST	STM1	273	35.5	Saccharomyces cerevisiae (strain ATCC 204508 / S288c) OX=559292	1:Experimental evidence at protein level	Suppressor protein STM1	1	0.999	6	103	103	103	0	0	0	0	0	0	0	0	0	0	0	0	0	0	0	0	0	0	0	0	0	0	0	0	0	0	0	0	0	0	0	0	0
1150	a	sp|P39019|RS19_HUMAN	P39019	RS19_HUMAN	RPS19	145	39.3	Homo sapiens OX=9606	1:Experimental evidence at protein level	40S ribosomal protein S19	1	0.999	7	187	187	187	6	6	6	6	6	6	394414304	394414304	394414304	5	5	5	6	6	6	404286528	404286528	404286528	3	3	3	6	6	6	395496576	395496576	395496576	4	4	4	6	6	6
1151	a	sp|P39023|RL3_HUMAN	P39023	RL3_HUMAN	RPL3	403	35.5	Homo sapiens OX=9606	1:Experimental evidence at protein level	60S ribosomal protein L3	1	0.999	14	748	681	748	19	17	19	21	18	21	682516350	679804800	682516350	19	17	19	23	20	23	725427070	733110850	725427070	19	17	19	22	19	22	703650500	701606780	703650500	22	19	22	23	20	23
1152	a	sp|P39522|ILV3_YEAST	P39522	ILV3_YEAST	ILV3	585	46.2	Saccharomyces cerevisiae (strain ATCC 204508 / S288c) OX=559292	1:Experimental evidence at protein level	Dihydroxy-acid dehydratase, mitochondrial	1	0.999	18	184	184	184	0	0	0	2	2	2	30996018	30996018	30996018	0	0	0	2	2	2	26234858	26234858	26234858	0	0	0	2	2	2	25186210	25186210	25186210	0	0	0	3	3	3
1153	a	sp|P39656|OST48_HUMAN	P39656	OST48_HUMAN	DDOST	456	33.8	Homo sapiens OX=9606	1:Experimental evidence at protein level	Dolichyl-diphosphooligosaccharide--protein glycosyltransferase 48 kDa subunit	1	0.999	9	283	283	283	6	6	6	8	8	8	37411904	37411904	37411904	8	8	8	8	8	8	35559700	35559700	35559700	8	8	8	8	8	8	35792036	35792036	35792036	9	9	9	8	8	8
1154	a	sp|P39676|FHP_YEAST	P39676	FHP_YEAST	YHB1	399	43.9	Saccharomyces cerevisiae (strain ATCC 204508 / S288c) OX=559292	1:Experimental evidence at protein level	Flavohemoprotein	1	0.999	11	194	194	194	0	0	0	0	0	0	0	0	0	0	0	0	0	0	0	0	0	0	0	0	0	0	0	0	0	0	0	0	0	0	0	0	0
1155	a	sp|P39683|NPT1_YEAST	P39683	NPT1_YEAST	NPT1	429	21.7	Saccharomyces cerevisiae (strain ATCC 204508 / S288c) OX=559292	1:Experimental evidence at protein level	Nicotinate phosphoribosyltransferase	1	0.999	8	63	63	63	0	0	0	0	0	0	0	0	0	0	0	0	0	0	0	0	0	0	0	0	0	0	0	0	0	0	0	0	0	0	0	0	0
1156	a	sp|P39708|DHE5_YEAST	P39708	DHE5_YEAST	GDH3	457	41.6	Saccharomyces cerevisiae (strain ATCC 204508 / S288c) OX=559292	3:Protein inferred from homology	NADP-specific glutamate dehydrogenase 2	1	0.999	13	166	48	48	0	0	0	0	0	0	0	0	0	0	0	0	0	0	0	0	0	0	0	0	0	0	0	0	0	0	0	0	0	0	0	0	0
1157	a	sp|P39721|AIM2_YEAST	P39721	AIM2_YEAST	AIM2	246	53.7	Saccharomyces cerevisiae (strain ATCC 204508 / S288c) OX=559292	1:Experimental evidence at protein level	Protein AIM2	1	0.999	7	75	75	75	0	0	0	0	0	0	0	0	0	0	0	0	0	0	0	0	0	0	0	0	0	0	0	0	0	0	0	0	0	0	0	0	0
1158	a	sp|P39726|GCSH_YEAST	P39726	GCSH_YEAST	GCV3	170	30	Saccharomyces cerevisiae (strain ATCC 204508 / S288c) OX=559292	1:Experimental evidence at protein level	Glycine cleavage system H protein, mitochondrial	1	0.999	4	26	26	26	0	0	0	0	0	0	0	0	0	0	0	0	0	0	0	0	0	0	0	0	0	0	0	0	0	0	0	0	0	0	0	0	0
1159	a	sp|P39730|IF2P_YEAST	P39730	IF2P_YEAST	FUN12	1002	6.7	Saccharomyces cerevisiae (strain ATCC 204508 / S288c) OX=559292	1:Experimental evidence at protein level	Eukaryotic translation initiation factor 5B	1	0.9988	5	15	15	15	0	0	0	0	0	0	0	0	0	0	0	0	0	0	0	0	0	0	0	0	0	0	0	0	0	0	0	0	0	0	0	0	0
1160	a	sp|P39743|RV167_YEAST	P39743	RV167_YEAST	RVS167	482	8.7	Saccharomyces cerevisiae (strain ATCC 204508 / S288c) OX=559292	1:Experimental evidence at protein level	Reduced viability upon starvation protein 167	1	0.999	3	28	28	28	0	0	0	0	0	0	0	0	0	0	0	0	0	0	0	0	0	0	0	0	0	0	0	0	0	0	0	0	0	0	0	0	0
1161	a	sp|P39748|FEN1_HUMAN	P39748	FEN1_HUMAN	FEN1	380	37.4	Homo sapiens OX=9606	1:Experimental evidence at protein level	Flap endonuclease 1	1	0.999	11	388	388	388	8	8	8	17	17	17	273075872	273075872	273075872	6	6	6	18	18	18	279715712	279715712	279715712	11	11	11	18	18	18	272178656	272178656	272178656	11	11	11	17	17	17
1162	a	sp|P39938|RS26A_YEAST	P39938	RS26A_YEAST	RPS26A	119	33.6	Saccharomyces cerevisiae (strain ATCC 204508 / S288c) OX=559292	1:Experimental evidence at protein level	40S ribosomal protein S26-A	1	0.999	4	78	38	38	1	0	0	0	0	0	0	0	0	1	0	0	0	0	0	0	0	0	1	0	0	0	0	0	0	0	0	1	0	0	0	0	0
1163	a	sp|P39954|SAHH_YEAST	P39954	SAHH_YEAST	SAH1	449	34.3	Saccharomyces cerevisiae (strain ATCC 204508 / S288c) OX=559292	1:Experimental evidence at protein level	Adenosylhomocysteinase	1	0.999	15	302	142	142	3	0	0	9	3	3	387154304	17185328	17185328	4	0	0	8	2	2	406825376	18498582	18498582	3	0	0	8	2	2	365096896	14882577	14882577	5	0	0	9	3	3
1164	a	sp|P39958|GDI1_YEAST	P39958	GDI1_YEAST	GDI1	451	17.7	Saccharomyces cerevisiae (strain ATCC 204508 / S288c) OX=559292	1:Experimental evidence at protein level	Rab GDP-dissociation inhibitor	1	0.999	4	75	36	36	1	0	0	0	0	0	0	0	0	1	0	0	2	0	0	20167532	0	0	1	0	0	0	0	0	0	0	0	1	0	0	0	0	0
1165	a	sp|P40017|YAT2_YEAST	P40017	YAT2_YEAST	YAT2	923	13.5	Saccharomyces cerevisiae (strain ATCC 204508 / S288c) OX=559292	1:Experimental evidence at protein level	Carnitine O-acetyltransferase YAT2	1	0.999	9	49	49	49	0	0	0	0	0	0	0	0	0	0	0	0	0	0	0	0	0	0	0	0	0	0	0	0	0	0	0	0	0	0	0	0	0
1166	a	sp|P40024|ARB1_YEAST	P40024	ARB1_YEAST	ARB1	610	22.8	Saccharomyces cerevisiae (strain ATCC 204508 / S288c) OX=559292	1:Experimental evidence at protein level	ABC transporter ATP-binding protein ARB1	1	0.999	10	42	42	42	0	0	0	0	0	0	0	0	0	0	0	0	0	0	0	0	0	0	0	0	0	0	0	0	0	0	0	0	0	0	0	0	0
1167	a	sp|P40037|HMF1_YEAST	P40037	HMF1_YEAST	HMF1	129	60.5	Saccharomyces cerevisiae (strain ATCC 204508 / S288c) OX=559292	1:Experimental evidence at protein level	Protein HMF1	1	0.9987	4	28	28	28	0	0	0	0	0	0	0	0	0	0	0	0	0	0	0	0	0	0	0	0	0	0	0	0	0	0	0	0	0	0	0	0	0
1168	a	sp|P40043|RGI1_YEAST	P40043	RGI1_YEAST	RGI1	161	43.5	Saccharomyces cerevisiae (strain ATCC 204508 / S288c) OX=559292	1:Experimental evidence at protein level	Respiratory growth induced protein 1	1	0.999	4	46	46	46	0	0	0	0	0	0	0	0	0	0	0	0	0	0	0	0	0	0	0	0	0	0	0	0	0	0	0	0	0	0	0	0	0
1169	a	sp|P40069|IMB4_YEAST	P40069	IMB4_YEAST	KAP123	1113	18.1	Saccharomyces cerevisiae (strain ATCC 204508 / S288c) OX=559292	1:Experimental evidence at protein level	Importin subunit beta-4	1	0.999	14	106	106	106	0	0	0	0	0	0	0	0	0	0	0	0	0	0	0	0	0	0	0	0	0	0	0	0	0	0	0	0	0	0	0	0	0
1170	a	sp|P40075|SCS2_YEAST	P40075	SCS2_YEAST	SCS2	244	38.9	Saccharomyces cerevisiae (strain ATCC 204508 / S288c) OX=559292	1:Experimental evidence at protein level	Vesicle-associated membrane protein-associated protein SCS2	1	0.999	5	52	52	52	0	0	0	0	0	0	0	0	0	0	0	0	0	0	0	0	0	0	0	0	0	0	0	0	0	0	0	0	0	0	0	0	0
1171	a	sp|P40121|CAPG_HUMAN	P40121	CAPG_HUMAN	CAPG	348	47.4	Homo sapiens OX=9606	1:Experimental evidence at protein level	Macrophage-capping protein	1	0.999	9	308	308	308	10	10	10	11	11	11	55227520	55227520	55227520	8	8	8	11	11	11	53045244	53045244	53045244	9	9	9	9	9	9	53875176	53875176	53875176	6	6	6	9	9	9
1172	a	sp|P40150|SSB2_YEAST	P40150	SSB2_YEAST	SSB2	613	55.3	Saccharomyces cerevisiae (strain ATCC 204508 / S288c) OX=559292	1:Experimental evidence at protein level	Ribosome-associated molecular chaperone SSB2	1	0.999	25	489	47	489	0	0	0	3	0	3	100531608	0	100531608	0	0	0	2	0	2	59124172	0	59124172	0	0	0	0	0	0	0	0	0	1	0	1	3	0	3
1173	a	sp|P40159|YNU8_YEAST	P40159	YNU8_YEAST	YNL208W	199	17.1	Saccharomyces cerevisiae (strain ATCC 204508 / S288c) OX=559292	1:Experimental evidence at protein level	Uncharacterized protein YNL208W	1	0.999	2	41	41	41	0	0	0	2	2	2	175899424	175899424	175899424	0	0	0	2	2	2	174848896	174848896	174848896	0	0	0	2	2	2	177085376	177085376	177085376	0	0	0	2	2	2
1174	a	sp|P40165|NNRE_YEAST	P40165	NNRE_YEAST	NNR1	246	22.4	Saccharomyces cerevisiae (strain ATCC 204508 / S288c) OX=559292	1:Experimental evidence at protein level	NAD(P)H-hydrate epimerase	1	0.999	3	17	17	17	0	0	0	0	0	0	0	0	0	0	0	0	0	0	0	0	0	0	0	0	0	0	0	0	0	0	0	0	0	0	0	0	0
1175	a	sp|P40185|MMF1_YEAST	P40185	MMF1_YEAST	MMF1	145	46.2	Saccharomyces cerevisiae (strain ATCC 204508 / S288c) OX=559292	1:Experimental evidence at protein level	Protein MMF1, mitochondrial	1	0.999	4	87	87	87	0	0	0	0	0	0	0	0	0	0	0	0	0	0	0	0	0	0	0	0	0	0	0	0	0	0	0	0	0	0	0	0	0
1176	a	sp|P40188|RGI2_YEAST	P40188	RGI2_YEAST	RGI2	164	26.2	Saccharomyces cerevisiae (strain ATCC 204508 / S288c) OX=559292	1:Experimental evidence at protein level	Respiratory growth induced protein 2	1	0.999	3	20	20	20	0	0	0	0	0	0	0	0	0	0	0	0	0	0	0	0	0	0	0	0	0	0	0	0	0	0	0	0	0	0	0	0	0
1177	a	sp|P40212|RL13B_YEAST	P40212	RL13B_YEAST	RPL13B	199	25.6	Saccharomyces cerevisiae (strain ATCC 204508 / S288c) OX=559292	1:Experimental evidence at protein level	60S ribosomal protein L13-B	1	0.999	3	33	33	33	0	0	0	0	0	0	0	0	0	0	0	0	0	0	0	0	0	0	0	0	0	0	0	0	0	0	0	0	0	0	0	0	0
1178	a	sp|P40215|NDH1_YEAST	P40215	NDH1_YEAST	NDE1	560	15.5	Saccharomyces cerevisiae (strain ATCC 204508 / S288c) OX=559292	1:Experimental evidence at protein level	External NADH-ubiquinone oxidoreductase 1, mitochondrial	1	0.999	5	23	23	23	0	0	0	0	0	0	0	0	0	0	0	0	0	0	0	0	0	0	0	0	0	0	0	0	0	0	0	0	0	0	0	0	0
1179	a	sp|P40222|TXLNA_HUMAN	P40222	TXLNA_HUMAN	TXLNA	546	38.5	Homo sapiens OX=9606	1:Experimental evidence at protein level	Alpha-taxilin	1	0.999	15	282	282	282	5	5	5	11	11	11	19743894	19743894	19743894	6	6	6	10	10	10	20378004	20378004	20378004	6	6	6	12	12	12	19763730	19763730	19763730	6	6	6	11	11	11
1180	a	sp|P40227|TCPZ_HUMAN	P40227	TCPZ_HUMAN	CCT6A	531	59.9	Homo sapiens OX=9606	1:Experimental evidence at protein level	T-complex protein 1 subunit zeta	1	0.999	22	1020	860	1020	25	21	25	34	30	34	580796610	584271490	580796610	27	23	27	30	26	30	552924990	547718340	552924990	29	24	29	32	28	32	541617600	544754430	541617600	22	19	22	31	27	31
1181	a	sp|P40495|LYS12_YEAST	P40495	LYS12_YEAST	LYS12	371	10.2	Saccharomyces cerevisiae (strain ATCC 204508 / S288c) OX=559292	1:Experimental evidence at protein level	Homoisocitrate dehydrogenase, mitochondrial	1	0.999	3	6	6	6	0	0	0	0	0	0	0	0	0	0	0	0	0	0	0	0	0	0	0	0	0	0	0	0	0	0	0	0	0	0	0	0	0
1182	a	sp|P40531|GVP36_YEAST	P40531	GVP36_YEAST	GVP36	326	36.5	Saccharomyces cerevisiae (strain ATCC 204508 / S288c) OX=559292	1:Experimental evidence at protein level	Protein GVP36	1	0.999	8	111	111	111	0	0	0	0	0	0	0	0	0	0	0	0	0	0	0	0	0	0	0	0	0	0	0	0	0	0	0	0	0	0	0	0	0
1183	a	sp|P40616|ARL1_HUMAN	P40616	ARL1_HUMAN	ARL1	181	22.1	Homo sapiens OX=9606	1:Experimental evidence at protein level	ADP-ribosylation factor-like protein 1	1	0.999	4	81	81	81	2	2	2	3	3	3	47015048	47015048	47015048	2	2	2	3	3	3	51507388	51507388	51507388	2	2	2	3	3	3	44064584	44064584	44064584	3	3	3	3	3	3
1184	a	sp|P40763|STAT3_HUMAN	P40763	STAT3_HUMAN	STAT3	770	39.5	Homo sapiens OX=9606	1:Experimental evidence at protein level	Signal transducer and activator of transcription 3	1	0.999	19	391	391	391	8	8	8	13	13	13	19975102	19975102	19975102	8	8	8	14	14	14	19303930	19303930	19303930	14	14	14	12	12	12	19276492	19276492	19276492	7	7	7	13	13	13
1185	a	sp|P40818|UBP8_HUMAN	P40818	UBP8_HUMAN	USP8	1118	8.2	Homo sapiens OX=9606	1:Experimental evidence at protein level	Ubiquitin carboxyl-terminal hydrolase 8	1	0.999	8	117	117	117	3	3	3	6	6	6	11767147	11767147	11767147	3	3	3	7	7	7	9827795	9827795	9827795	3	3	3	6	6	6	11041582	11041582	11041582	5	5	5	7	7	7
1186	a	sp|P40825|SYA_YEAST	P40825	SYA_YEAST	ALA1	983	19	Saccharomyces cerevisiae (strain ATCC 204508 / S288c) OX=559292	1:Experimental evidence at protein level	Alanine--tRNA ligase, mitochondrial	1	0.999	13	154	154	154	0	0	0	0	0	0	0	0	0	0	0	0	0	0	0	0	0	0	0	0	0	0	0	0	0	0	0	0	0	0	0	0	0
1187	a	sp|P40855|PEX19_HUMAN	P40855	PEX19_HUMAN	PEX19	299	24.4	Homo sapiens OX=9606	1:Experimental evidence at protein level	Peroxisomal biogenesis factor 19	1	0.9989	5	17	17	17	1	1	1	2	2	2	34098468	34098468	34098468	1	1	1	3	3	3	19508624	19508624	19508624	0	0	0	4	4	4	20656302	20656302	20656302	0	0	0	3	3	3
1188	a	sp|P40893|REE1_YEAST	P40893	REE1_YEAST	REE1	198	57.1	Saccharomyces cerevisiae (strain ATCC 204508 / S288c) OX=559292	1:Experimental evidence at protein level	Regulation of enolase protein 1	1	0.999	7	74	74	74	0	0	0	0	0	0	0	0	0	0	0	0	0	0	0	0	0	0	0	0	0	0	0	0	0	0	0	0	0	0	0	0	0
1189	a	sp|P40925|MDHC_HUMAN	P40925	MDHC_HUMAN	MDH1	334	43.1	Homo sapiens OX=9606	1:Experimental evidence at protein level	Malate dehydrogenase, cytoplasmic	1	0.999	12	455	455	455	11	11	11	16	16	16	465847616	465847616	465847616	12	12	12	15	15	15	469459968	469459968	469459968	11	11	11	16	16	16	457197856	457197856	457197856	12	12	12	16	16	16
1190	a	sp|P40926|MDHM_HUMAN	P40926	MDHM_HUMAN	MDH2	338	53.3	Homo sapiens OX=9606	1:Experimental evidence at protein level	Malate dehydrogenase, mitochondrial	1	0.999	13	463	463	463	12	12	12	17	17	17	366674304	366674304	366674304	13	13	13	17	17	17	365217024	365217024	365217024	10	10	10	17	17	17	366994368	366994368	366994368	10	10	10	17	17	17
1191	a	sp|P40937|RFC5_HUMAN	P40937	RFC5_HUMAN	RFC5	340	57.6	Homo sapiens OX=9606	1:Experimental evidence at protein level	Replication factor C subunit 5	1	0.999	16	428	428	428	11	11	11	16	16	16	54604840	54604840	54604840	10	10	10	17	17	17	58047896	58047896	58047896	10	10	10	17	17	17	57073140	57073140	57073140	11	11	11	16	16	16
1192	a	sp|P40938|RFC3_HUMAN	P40938	RFC3_HUMAN	RFC3	356	56.7	Homo sapiens OX=9606	1:Experimental evidence at protein level	Replication factor C subunit 3	1	0.999	15	422	422	422	10	10	10	14	14	14	47848296	47848296	47848296	14	14	14	14	14	14	48872300	48872300	48872300	10	10	10	12	12	12	48514216	48514216	48514216	11	11	11	14	14	14
1193	a	sp|P40939|ECHA_HUMAN	P40939	ECHA_HUMAN	HADHA	763	54.9	Homo sapiens OX=9606	1:Experimental evidence at protein level	Trifunctional enzyme subunit alpha, mitochondrial	1	0.999	26	731	731	731	18	18	18	26	26	26	154235952	154235952	154235952	18	18	18	29	29	29	149722672	149722672	149722672	18	18	18	29	29	29	159887120	159887120	159887120	17	17	17	28	28	28
1194	a	sp|P41134|ID1_HUMAN	P41134	ID1_HUMAN	ID1	155	57.4	Homo sapiens OX=9606	1:Experimental evidence at protein level	DNA-binding protein inhibitor ID-1	1	0.999	6	123	123	123	4	4	4	4	4	4	13408832	13408832	13408832	3	3	3	3	3	3	15170915	15170915	15170915	3	3	3	3	3	3	15226198	15226198	15226198	3	3	3	3	3	3
1195	a	sp|P41208|CETN2_HUMAN	P41208	CETN2_HUMAN	CETN2	172	45.9	Homo sapiens OX=9606	1:Experimental evidence at protein level	Centrin-2	1	0.999	4	97	97	97	2	2	2	2	2	2	18303950	18303950	18303950	2	2	2	3	3	3	16236781	16236781	16236781	1	1	1	3	3	3	16411975	16411975	16411975	3	3	3	2	2	2
1196	a	sp|P41214|EIF2D_HUMAN	P41214	EIF2D_HUMAN	EIF2D	584	24.7	Homo sapiens OX=9606	1:Experimental evidence at protein level	Eukaryotic translation initiation factor 2D	1	0.999	10	105	105	105	1	1	1	7	7	7	722448580	722448580	722448580	4	4	4	6	6	6	754414780	754414780	754414780	2	2	2	7	7	7	756713090	756713090	756713090	2	2	2	7	7	7
1197	a	sp|P41223|BUD31_HUMAN	P41223	BUD31_HUMAN	BUD31	144	46.5	Homo sapiens OX=9606	1:Experimental evidence at protein level	Protein BUD31 homolog	1	0.999	7	211	211	211	7	7	7	6	6	6	25310056	25310056	25310056	6	6	6	6	6	6	26241338	26241338	26241338	4	4	4	6	6	6	26240890	26240890	26240890	5	5	5	6	6	6
1198	a	sp|P41250|GARS_HUMAN	P41250	GARS_HUMAN	GARS1	739	47.9	Homo sapiens OX=9606	1:Experimental evidence at protein level	Glycine--tRNA ligase	1	0.999	26	964	964	964	27	27	27	30	30	30	229947984	229947984	229947984	23	23	23	30	30	30	222976784	222976784	222976784	25	25	25	28	28	28	215016608	215016608	215016608	28	28	28	30	30	30
1199	a	sp|P41252|SYIC_HUMAN	P41252	SYIC_HUMAN	IARS	1262	51.6	Homo sapiens OX=9606	1:Experimental evidence at protein level	Isoleucine--tRNA ligase, cytoplasmic	1	0.999	52	1922	1855	1922	41	39	41	59	57	59	449042656	447656128	449042656	49	47	49	60	58	60	452492864	452279264	452492864	51	49	51	58	56	58	450607968	449824128	450607968	53	51	53	60	58	60
1200	a	sp|P41338|THIL_YEAST	P41338	THIL_YEAST	ERG10	398	24.9	Saccharomyces cerevisiae (strain ATCC 204508 / S288c) OX=559292	1:Experimental evidence at protein level	Acetyl-CoA acetyltransferase	1	0.999	7	96	96	96	0	0	0	0	0	0	0	0	0	0	0	0	0	0	0	0	0	0	0	0	0	0	0	0	0	0	0	0	0	0	0	0	0
1201	a	sp|P41567|EIF1_HUMAN	P41567	EIF1_HUMAN	EIF1	113	65.5	Homo sapiens OX=9606	1:Experimental evidence at protein level	Eukaryotic translation initiation factor 1	1	0.999	8	272	56	272	8	1	8	9	3	9	130125360	70417432	130125360	3	0	3	8	3	8	128775808	63060348	128775808	6	1	6	9	3	9	130039288	61129464	130039288	7	2	7	8	3	8
1202	a	sp|P41743|KPCI_HUMAN	P41743	KPCI_HUMAN	PRKCI	596	19.8	Homo sapiens OX=9606	1:Experimental evidence at protein level	Protein kinase C iota type	1	0.999	6	93	93	93	1	1	1	4	4	4	11856488	11856488	11856488	3	3	3	4	4	4	12935525	12935525	12935525	2	2	2	5	5	5	12491729	12491729	12491729	2	2	2	4	4	4
1203	a	sp|P41805|RL10_YEAST	P41805	RL10_YEAST	RPL10	221	29	Saccharomyces cerevisiae (strain ATCC 204508 / S288c) OX=559292	1:Experimental evidence at protein level	60S ribosomal protein L10	1	0.999	6	75	75	75	0	0	0	0	0	0	0	0	0	0	0	0	0	0	0	0	0	0	0	0	0	0	0	0	0	0	0	0	0	0	0	0	0
1204	a	sp|P41807|VATH_YEAST	P41807	VATH_YEAST	VMA13	478	26.4	Saccharomyces cerevisiae (strain ATCC 204508 / S288c) OX=559292	1:Experimental evidence at protein level	V-type proton ATPase subunit H	1	0.999	9	41	41	41	0	0	0	2	2	2	5987993	5987993	5987993	0	0	0	0	0	0	0	0	0	0	0	0	2	2	2	4368364	4368364	4368364	0	0	0	0	0	0
1205	a	sp|P41811|COPB2_YEAST	P41811	COPB2_YEAST	SEC27	889	11.4	Saccharomyces cerevisiae (strain ATCC 204508 / S288c) OX=559292	1:Experimental evidence at protein level	Coatomer subunit beta'	1	0.999	7	48	48	48	1	1	1	2	2	2	3119744	3119744	3119744	0	0	0	0	0	0	0	0	0	0	0	0	0	0	0	0	0	0	0	0	0	0	0	0
1206	a	sp|P41920|YRB1_YEAST	P41920	YRB1_YEAST	YRB1	201	20.4	Saccharomyces cerevisiae (strain ATCC 204508 / S288c) OX=559292	1:Experimental evidence at protein level	Ran-specific GTPase-activating protein 1	1	0.999	3	47	47	47	0	0	0	0	0	0	0	0	0	0	0	0	0	0	0	0	0	0	0	0	0	0	0	0	0	0	0	0	0	0	0	0	0
1207	a	sp|P41921|GSHR_YEAST	P41921	GSHR_YEAST	GLR1	483	44.3	Saccharomyces cerevisiae (strain ATCC 204508 / S288c) OX=559292	1:Experimental evidence at protein level	Glutathione reductase	1	0.999	14	117	110	110	0	0	0	3	2	2	73829552	15555675	15555675	0	0	0	3	2	2	71071056	15135301	15135301	0	0	0	3	2	2	74446360	15951123	15951123	0	0	0	3	2	2
1208	a	sp|P41940|MPG1_YEAST	P41940	MPG1_YEAST	PSA1	361	47.4	Saccharomyces cerevisiae (strain ATCC 204508 / S288c) OX=559292	1:Experimental evidence at protein level	Mannose-1-phosphate guanyltransferase	1	0.999	11	194	194	194	0	0	0	0	0	0	0	0	0	0	0	0	0	0	0	0	0	0	0	0	0	0	0	0	0	0	0	0	0	0	0	0	0
1209	a	sp|P42126|ECI1_HUMAN	P42126	ECI1_HUMAN	ECI1	302	28.8	Homo sapiens OX=9606	1:Experimental evidence at protein level	Enoyl-CoA delta isomerase 1, mitochondrial	1	0.999	6	90	90	90	4	4	4	4	4	4	81946800	81946800	81946800	3	3	3	6	6	6	76061384	76061384	76061384	3	3	3	6	6	6	74476656	74476656	74476656	2	2	2	5	5	5
1210	a	sp|P42166|LAP2A_HUMAN	P42166	LAP2A_HUMAN	TMPO	694	65.7	Homo sapiens OX=9606	1:Experimental evidence at protein level	Lamina-associated polypeptide 2, isoform alpha	1	0.999	27	1028	775	1028	24	19	24	30	23	30	113029664	89277776	113029664	26	20	26	30	23	30	112187152	88126888	112187152	24	18	24	28	21	28	110178504	86709168	110178504	26	17	26	31	24	31
1211	a	sp|P42167|LAP2B_HUMAN	P42167	LAP2B_HUMAN	TMPO	454	40.3	Homo sapiens OX=9606	1:Experimental evidence at protein level	Lamina-associated polypeptide 2, isoforms beta/gamma	1	0.999	12	426	173	173	8	3	3	11	4	4	112185056	17602572	17602572	10	4	4	12	5	5	111378400	17245808	17245808	11	5	5	11	4	4	111139432	18454678	18454678	13	4	4	13	6	6
1212	a	sp|P42224|STAT1_HUMAN	P42224	STAT1_HUMAN	STAT1	750	38.1	Homo sapiens OX=9606	1:Experimental evidence at protein level	Signal transducer and activator of transcription 1-alpha/beta	1	0.999	21	541	541	541	15	15	15	19	19	19	44349828	44349828	44349828	13	13	13	16	16	16	44343360	44343360	44343360	13	13	13	18	18	18	44667308	44667308	44667308	14	14	14	17	17	17
1213	a	sp|P42285|MTREX_HUMAN	P42285	MTREX_HUMAN	MTREX	1042	43.2	Homo sapiens OX=9606	1:Experimental evidence at protein level	Exosome RNA helicase MTR4	1	0.999	37	1023	1023	1023	25	25	25	34	34	34	71399384	71399384	71399384	23	23	23	31	31	31	71970672	71970672	71970672	25	25	25	32	32	32	67208464	67208464	67208464	25	25	25	31	31	31
1214	a	sp|P42345|MTOR_HUMAN	P42345	MTOR_HUMAN	MTOR	2549	20.3	Homo sapiens OX=9606	1:Experimental evidence at protein level	Serine/threonine-protein kinase mTOR	1	0.999	32	483	483	483	13	13	13	21	21	21	9888180	9888180	9888180	10	10	10	19	19	19	9896658	9896658	9896658	14	14	14	17	17	17	10796863	10796863	10796863	8	8	8	20	20	20
1215	a	sp|P42566|EPS15_HUMAN	P42566	EPS15_HUMAN	EPS15	896	27.6	Homo sapiens OX=9606	1:Experimental evidence at protein level	Epidermal growth factor receptor substrate 15	1	0.999	16	87	87	87	2	2	2	8	8	8	12116080	12116080	12116080	2	2	2	9	9	9	11155727	11155727	11155727	1	1	1	6	6	6	10485974	10485974	10485974	1	1	1	9	9	9
1216	a	sp|P42574|CASP3_HUMAN	P42574	CASP3_HUMAN	CASP3	277	31.4	Homo sapiens OX=9606	1:Experimental evidence at protein level	Caspase-3	1	0.999	5	172	98	172	2	2	2	5	4	5	20195488	20147776	20195488	4	1	4	4	3	4	22458848	20737730	22458848	5	3	5	5	4	5	26678992	27245814	26678992	5	3	5	5	4	5
1217	a	sp|P42575|CASP2_HUMAN	P42575	CASP2_HUMAN	CASP2	452	15	Homo sapiens OX=9606	1:Experimental evidence at protein level	Caspase-2	1	0.9989	5	24	24	24	0	0	0	3	3	3	5478917	5478917	5478917	0	0	0	2	2	2	5902928	5902928	5902928	2	2	2	2	2	2	7140605	7140605	7140605	2	2	2	3	3	3
1218	a	sp|P42677|RS27_HUMAN	P42677	RS27_HUMAN	RPS27	84	39.3	Homo sapiens OX=9606	1:Experimental evidence at protein level	40S ribosomal protein S27	1	0.999	4	179	35	179	3	0	3	5	2	5	543602050	120121416	543602050	3	0	3	6	2	6	539129730	116962272	539129730	4	0	4	6	2	6	585112000	130266896	585112000	3	0	3	6	2	6
1219	a	sp|P42694|HELZ_HUMAN	P42694	HELZ_HUMAN	HELZ	1942	9.8	Homo sapiens OX=9606	1:Experimental evidence at protein level	Probable helicase with zinc finger domain	1	0.9986	11	31	31	31	0	0	0	4	4	4	9173129	9173129	9173129	0	0	0	5	5	5	9675882	9675882	9675882	1	1	1	4	4	4	9160872	9160872	9160872	0	0	0	5	5	5
1220	a	sp|P42695|CNDD3_HUMAN	P42695	CNDD3_HUMAN	NCAPD3	1498	4.5	Homo sapiens OX=9606	1:Experimental evidence at protein level	Condensin-2 complex subunit D3	1	0.999	4	65	65	65	0	0	0	2	2	2	6595373	6595373	6595373	2	2	2	2	2	2	5.75606e+06	5.75606e+06	5.75606e+06	2	2	2	2	2	2	5636702	5636702	5636702	1	1	1	2	2	2
1221	a	sp|P42696|RBM34_HUMAN	P42696	RBM34_HUMAN	RBM34	430	28.8	Homo sapiens OX=9606	1:Experimental evidence at protein level	RNA-binding protein 34	1	0.999	9	84	84	84	1	1	1	6	6	6	11986777	11986777	11986777	0	0	0	6	6	6	12010798	12010798	12010798	3	3	3	6	6	6	12105876	12105876	12105876	2	2	2	6	6	6
1222	a	sp|P42704|LPPRC_HUMAN	P42704	LPPRC_HUMAN	LRPPRC	1394	52.9	Homo sapiens OX=9606	1:Experimental evidence at protein level	Leucine-rich PPR motif-containing protein, mitochondrial	1	0.999	58	1562	1543	1562	36	35	36	57	56	57	77869408	78161416	77869408	38	37	38	60	59	60	76524384	76508512	76524384	39	38	39	59	58	59	78175048	78099136	78175048	43	42	43	59	58	59
1223	a	sp|P42766|RL35_HUMAN	P42766	RL35_HUMAN	RPL35	123	16.3	Homo sapiens OX=9606	1:Experimental evidence at protein level	60S ribosomal protein L35	1	0.999	3	44	44	44	1	1	1	2	2	2	93622680	93622680	93622680	1	1	1	2	2	2	101941832	101941832	101941832	1	1	1	2	2	2	100932120	100932120	100932120	1	1	1	2	2	2
1224	a	sp|P42785|PCP_HUMAN	P42785	PCP_HUMAN	PRCP	496	12.9	Homo sapiens OX=9606	1:Experimental evidence at protein level	Lysosomal Pro-X carboxypeptidase	1	0.999	4	83	83	83	2	2	2	4	4	4	14684098	14684098	14684098	1	1	1	4	4	4	13483169	13483169	13483169	3	3	3	4	4	4	14248717	14248717	14248717	3	3	3	4	4	4
1225	a	sp|P42892|ECE1_HUMAN	P42892	ECE1_HUMAN	ECE1	770	9.7	Homo sapiens OX=9606	1:Experimental evidence at protein level	Endothelin-converting enzyme 1	1	0.999	5	55	55	55	2	2	2	5	5	5	9396769	9396769	9396769	0	0	0	4	4	4	10297037	10297037	10297037	2	2	2	6	6	6	10308815	10308815	10308815	3	3	3	6	6	6
1227	a	sp|P43034|LIS1_HUMAN	P43034	LIS1_HUMAN	PAFAH1B1	410	66.1	Homo sapiens OX=9606	1:Experimental evidence at protein level	Platelet-activating factor acetylhydrolase IB subunit alpha	1	0.999	19	550	540	550	13	13	13	20	19	20	56236636	56402888	56236636	15	14	15	18	17	18	58552340	58163468	58552340	12	12	12	17	16	17	58075128	57781884	58075128	15	14	15	17	16	17
1228	a	sp|P43243|MATR3_HUMAN	P43243	MATR3_HUMAN	MATR3	847	47.8	Homo sapiens OX=9606	1:Experimental evidence at protein level	Matrin-3	1	0.999	29	969	969	969	21	21	21	37	37	37	351972736	351972736	351972736	22	22	22	38	38	38	358252640	358252640	358252640	25	25	25	36	36	36	356607616	356607616	356607616	26	26	26	38	38	38
1229	a	sp|P43246|MSH2_HUMAN	P43246	MSH2_HUMAN	MSH2	934	45.9	Homo sapiens OX=9606	1:Experimental evidence at protein level	DNA mismatch repair protein Msh2	1	0.999	29	700	700	700	19	19	19	22	22	22	29553772	29553772	29553772	16	16	16	23	23	23	30162564	30162564	30162564	19	19	19	25	25	25	31148452	31148452	31148452	17	17	17	21	21	21
1230	a	sp|P43304|GPDM_HUMAN	P43304	GPDM_HUMAN	GPD2	727	47.7	Homo sapiens OX=9606	1:Experimental evidence at protein level	Glycerol-3-phosphate dehydrogenase, mitochondrial	1	0.999	26	619	619	619	17	17	17	23	23	23	228952448	228952448	228952448	17	17	17	21	21	21	224369472	224369472	224369472	16	16	16	20	20	20	228038576	228038576	228038576	13	13	13	22	22	22
1231	a	sp|P43307|SSRA_HUMAN	P43307	SSRA_HUMAN	SSR1	286	21	Homo sapiens OX=9606	1:Experimental evidence at protein level	Translocon-associated protein subunit alpha	1	0.999	4	103	103	103	3	3	3	5	5	5	40274992	40274992	40274992	2	2	2	4	4	4	39047688	39047688	39047688	2	2	2	4	4	4	38015696	38015696	38015696	4	4	4	4	4	4
1232	a	sp|P43487|RANG_HUMAN	P43487	RANG_HUMAN	RANBP1	201	49.8	Homo sapiens OX=9606	1:Experimental evidence at protein level	Ran-specific GTPase-activating protein	1	0.999	5	248	248	248	6	6	6	10	10	10	563412220	563412220	563412220	5	5	5	10	10	10	563980220	563980220	563980220	5	5	5	10	10	10	556173950	556173950	556173950	7	7	7	10	10	10
1233	a	sp|P43490|NAMPT_HUMAN	P43490	NAMPT_HUMAN	NAMPT	491	63.5	Homo sapiens OX=9606	1:Experimental evidence at protein level	Nicotinamide phosphoribosyltransferase	1	0.999	23	854	854	854	24	24	24	25	25	25	120542488	120542488	120542488	23	23	23	23	23	23	120160664	120160664	120160664	20	20	20	24	24	24	116945096	116945096	116945096	21	21	21	25	25	25
1234	a	sp|P43567|AGX1_YEAST	P43567	AGX1_YEAST	AGX1	385	29.4	Saccharomyces cerevisiae (strain ATCC 204508 / S288c) OX=559292	1:Experimental evidence at protein level	Alanine--glyoxylate aminotransferase 1	1	0.999	7	73	73	73	0	0	0	0	0	0	0	0	0	0	0	0	0	0	0	0	0	0	0	0	0	0	0	0	0	0	0	0	0	0	0	0	0
1235	a	sp|P43616|DUG1_YEAST	P43616	DUG1_YEAST	DUG1	481	42.4	Saccharomyces cerevisiae (strain ATCC 204508 / S288c) OX=559292	1:Experimental evidence at protein level	Cys-Gly metallodipeptidase DUG1	1	0.999	12	150	150	150	0	0	0	0	0	0	0	0	0	0	0	0	0	0	0	0	0	0	0	0	0	2	2	2	29774476	29774476	29774476	0	0	0	0	0	0
1236	a	sp|P43686|PRS6B_HUMAN	P43686	PRS6B_HUMAN	PSMC4	418	68.9	Homo sapiens OX=9606	1:Experimental evidence at protein level	26S proteasome regulatory subunit 6B	1	0.999	21	773	733	773	14	13	14	24	23	24	132785960	132148400	132785960	17	16	17	24	23	24	138283200	137298416	138283200	18	17	18	24	23	24	134920160	135228176	134920160	21	20	21	26	25	26
1237	a	sp|P43897|EFTS_HUMAN	P43897	EFTS_HUMAN	TSFM	325	37.8	Homo sapiens OX=9606	1:Experimental evidence at protein level	Elongation factor Ts, mitochondrial	1	0.999	7	209	209	209	4	4	4	5	5	5	35351796	35351796	35351796	5	5	5	5	5	5	40270320	40270320	40270320	5	5	5	6	6	6	35900604	35900604	35900604	5	5	5	5	5	5
1238	a	sp|P45877|PPIC_HUMAN	P45877	PPIC_HUMAN	PPIC	212	24.5	Homo sapiens OX=9606	1:Experimental evidence at protein level	Peptidyl-prolyl cis-trans isomerase C	1	0.999	4	82	47	47	2	1	1	2	0	0	181883184	0	0	2	1	1	3	2	2	151826704	19122898	19122898	3	2	2	3	2	2	150898400	19991734	19991734	2	1	1	3	2	2
1239	a	sp|P45880|VDAC2_HUMAN	P45880	VDAC2_HUMAN	VDAC2	294	57.1	Homo sapiens OX=9606	1:Experimental evidence at protein level	Voltage-dependent anion-selective channel protein 2	1	0.999	12	431	431	431	10	10	10	14	14	14	328988512	328988512	328988512	11	11	11	14	14	14	330025120	330025120	330025120	10	10	10	13	13	13	350934336	350934336	350934336	10	10	10	13	13	13
1240	a	sp|P45954|ACDSB_HUMAN	P45954	ACDSB_HUMAN	ACADSB	432	21.1	Homo sapiens OX=9606	1:Experimental evidence at protein level	Short/branched chain specific acyl-CoA dehydrogenase, mitochondrial	1	0.999	5	58	58	58	0	0	0	4	4	4	12330972	12330972	12330972	2	2	2	5	5	5	10951574	10951574	10951574	0	0	0	5	5	5	11966315	11966315	11966315	3	3	3	3	3	3
1241	a	sp|P45973|CBX5_HUMAN	P45973	CBX5_HUMAN	CBX5	191	46.1	Homo sapiens OX=9606	1:Experimental evidence at protein level	Chromobox protein homolog 5	1	0.999	8	277	237	237	5	4	4	11	10	10	84781368	84441680	84441680	10	8	8	11	10	10	90508608	91054200	91054200	7	5	5	11	10	10	88704528	89017392	89017392	8	7	7	11	10	10
1242	a	sp|P45974|UBP5_HUMAN	P45974	UBP5_HUMAN	USP5	858	50.5	Homo sapiens OX=9606	1:Experimental evidence at protein level	Ubiquitin carboxyl-terminal hydrolase 5	1	0.999	29	1051	974	1051	25	23	25	31	29	31	108042336	107889960	108042336	27	25	27	33	31	33	110293808	109551680	110293808	27	25	27	32	30	32	106740608	105731360	106740608	27	25	27	34	32	34
1243	a	sp|P45985|MP2K4_HUMAN	P45985	MP2K4_HUMAN	MAP2K4	399	40.6	Homo sapiens OX=9606	1:Experimental evidence at protein level	Dual specificity mitogen-activated protein kinase kinase 4	1	0.999	10	173	173	173	5	5	5	5	5	5	33675584	33675584	33675584	3	3	3	2	2	2	32008564	32008564	32008564	3	3	3	5	5	5	34979496	34979496	34979496	4	4	4	5	5	5
1244	a	sp|P46013|KI67_HUMAN	P46013	KI67_HUMAN	MKI67	3256	18.8	Homo sapiens OX=9606	1:Experimental evidence at protein level	Proliferation marker protein Ki-67	1	0.999	37	541	541	541	13	13	13	27	27	27	23078394	23078394	23078394	16	16	16	26	26	26	23004058	23004058	23004058	15	15	15	26	26	26	21293410	21293410	21293410	9	9	9	27	27	27
1245	a	sp|P46060|RAGP1_HUMAN	P46060	RAGP1_HUMAN	RANGAP1	587	57.8	Homo sapiens OX=9606	1:Experimental evidence at protein level	Ran GTPase-activating protein 1	1	0.999	25	845	845	845	20	20	20	26	26	26	122633680	122633680	122633680	19	19	19	25	25	25	121429960	121429960	121429960	21	21	21	26	26	26	124631880	124631880	124631880	20	20	20	27	27	27
1246	a	sp|P46063|RECQ1_HUMAN	P46063	RECQ1_HUMAN	RECQL	649	27.7	Homo sapiens OX=9606	1:Experimental evidence at protein level	ATP-dependent DNA helicase Q1	1	0.999	14	284	267	284	7	7	7	11	10	11	55599032	26142470	55599032	7	6	7	11	10	11	55990664	26648036	55990664	6	6	6	12	11	12	59773580	28677860	59773580	8	7	8	11	10	11
1247	a	sp|P46087|NOP2_HUMAN	P46087	NOP2_HUMAN	NOP2	812	35	Homo sapiens OX=9606	1:Experimental evidence at protein level	Probable 28S rRNA (cytosine(4447)-C(5))-methyltransferase	1	0.999	20	672	672	672	17	17	17	19	19	19	56155548	56155548	56155548	17	17	17	19	19	19	54603840	54603840	54603840	19	19	19	18	18	18	56146456	56146456	56146456	17	17	17	19	19	19
1248	a	sp|P46100|ATRX_HUMAN	P46100	ATRX_HUMAN	ATRX	2492	6.6	Homo sapiens OX=9606	1:Experimental evidence at protein level	Transcriptional regulator ATRX	1	0.999	12	103	103	103	3	3	3	9	9	9	17485234	17485234	17485234	5	5	5	7	7	7	17538616	17538616	17538616	1	1	1	6	6	6	17192898	17192898	17192898	3	3	3	7	7	7
1249	a	sp|P46109|CRKL_HUMAN	P46109	CRKL_HUMAN	CRKL	303	77.9	Homo sapiens OX=9606	1:Experimental evidence at protein level	Crk-like protein	1	0.999	17	465	429	465	10	9	10	19	18	19	74263072	74958752	74263072	11	11	11	18	17	18	79112576	78995064	79112576	9	8	9	17	16	17	74964048	74883904	74964048	12	11	12	17	16	17
1250	a	sp|P46379|BAG6_HUMAN	P46379	BAG6_HUMAN	BAG6	1132	35.5	Homo sapiens OX=9606	1:Experimental evidence at protein level	Large proline-rich protein BAG6	1	0.999	20	453	453	453	12	12	12	14	14	14	76192688	76192688	76192688	13	13	13	15	15	15	79338784	79338784	79338784	10	10	10	14	14	14	79380928	79380928	79380928	11	11	11	15	15	15
1251	a	sp|P46655|SYEC_YEAST	P46655	SYEC_YEAST	GUS1	708	32.6	Saccharomyces cerevisiae (strain ATCC 204508 / S288c) OX=559292	1:Experimental evidence at protein level	Glutamate--tRNA ligase, cytoplasmic	1	0.999	20	258	258	258	0	0	0	0	0	0	0	0	0	0	0	0	2	2	2	17465228	17465228	17465228	0	0	0	0	0	0	0	0	0	0	0	0	0	0	0
1252	a	sp|P46672|ARC1_YEAST	P46672	ARC1_YEAST	ARC1	376	22.9	Saccharomyces cerevisiae (strain ATCC 204508 / S288c) OX=559292	1:Experimental evidence at protein level	tRNA-aminoacylation cofactor ARC1	1	0.999	7	62	62	62	0	0	0	0	0	0	0	0	0	0	0	0	0	0	0	0	0	0	0	0	0	0	0	0	0	0	0	0	0	0	0	0	0
1253	a	sp|P46680|AIP1_YEAST	P46680	AIP1_YEAST	AIP1	615	11.7	Saccharomyces cerevisiae (strain ATCC 204508 / S288c) OX=559292	1:Experimental evidence at protein level	Actin-interacting protein 1	1	0.999	4	30	30	30	0	0	0	0	0	0	0	0	0	0	0	0	0	0	0	0	0	0	0	0	0	0	0	0	0	0	0	0	0	0	0	0	0
1254	a	sp|P46736|BRCC3_HUMAN	P46736	BRCC3_HUMAN	BRCC3	316	18.4	Homo sapiens OX=9606	1:Experimental evidence at protein level	Lys-63-specific deubiquitinase BRCC36	1	0.999	5	103	103	103	3	3	3	6	6	6	16552660	16552660	16552660	2	2	2	5	5	5	18682514	18682514	18682514	2	2	2	6	6	6	17668548	17668548	17668548	2	2	2	5	5	5
1255	a	sp|P46776|RL27A_HUMAN	P46776	RL27A_HUMAN	RPL27A	148	38.5	Homo sapiens OX=9606	1:Experimental evidence at protein level	60S ribosomal protein L27a	1	0.999	7	310	288	310	6	6	6	6	5	6	1033028740	1039602180	1033028740	9	9	9	6	5	6	970282110	987644610	970282110	7	7	7	6	5	6	975641660	983664320	975641660	7	6	7	6	5	6
1256	a	sp|P46777|RL5_HUMAN	P46777	RL5_HUMAN	RPL5	297	48.5	Homo sapiens OX=9606	1:Experimental evidence at protein level	60S ribosomal protein L5	1	0.999	13	782	782	782	21	21	21	28	28	28	917044670	917044670	917044670	18	18	18	27	27	27	892243390	892243390	892243390	23	23	23	27	27	27	892266880	892266880	892266880	21	21	21	27	27	27
1257	a	sp|P46778|RL21_HUMAN	P46778	RL21_HUMAN	RPL21	160	28.1	Homo sapiens OX=9606	1:Experimental evidence at protein level	60S ribosomal protein L21	1	0.999	5	259	259	259	6	6	6	9	9	9	798688830	798688830	798688830	6	6	6	9	9	9	774861760	774861760	774861760	6	6	6	9	9	9	799632580	799632580	799632580	6	6	6	9	9	9
1258	a	sp|P46779|RL28_HUMAN	P46779	RL28_HUMAN	RPL28	137	13.1	Homo sapiens OX=9606	1:Experimental evidence at protein level	60S ribosomal protein L28	1	0.999	2	90	90	90	3	3	3	3	3	3	476985952	476985952	476985952	4	4	4	3	3	3	493051296	493051296	493051296	4	4	4	3	3	3	533705760	533705760	533705760	3	3	3	3	3	3
1259	a	sp|P46781|RS9_HUMAN	P46781	RS9_HUMAN	RPS9	194	36.1	Homo sapiens OX=9606	1:Experimental evidence at protein level	40S ribosomal protein S9	1	0.999	11	440	398	440	9	9	9	14	13	14	846350910	843484540	846350910	10	9	10	13	12	13	866530300	862018560	866530300	12	11	12	14	13	14	860368960	857824060	860368960	11	10	11	14	13	14
1260	a	sp|P46782|RS5_HUMAN	P46782	RS5_HUMAN	RPS5	204	37.7	Homo sapiens OX=9606	1:Experimental evidence at protein level	40S ribosomal protein S5	1	0.999	7	281	281	281	7	7	7	10	10	10	348290592	348290592	348290592	7	7	7	10	10	10	367690336	367690336	367690336	6	6	6	10	10	10	353087424	353087424	353087424	8	8	8	10	10	10
1261	a	sp|P46784|RS10B_YEAST	P46784	RS10B_YEAST	RPS10B	105	30.5	Saccharomyces cerevisiae (strain ATCC 204508 / S288c) OX=559292	1:Experimental evidence at protein level	40S ribosomal protein S10-B	1	0.999	2	58	58	58	0	0	0	0	0	0	0	0	0	0	0	0	0	0	0	0	0	0	0	0	0	0	0	0	0	0	0	0	0	0	0	0	0
1262	a	sp|P46926|GNPI1_HUMAN	P46926	GNPI1_HUMAN	GNPDA1	289	69.2	Homo sapiens OX=9606	1:Experimental evidence at protein level	Glucosamine-6-phosphate isomerase 1	1	0.999	12	421	280	421	9	6	9	13	9	13	71354000	39008816	71354000	12	8	12	15	10	15	69152248	36481084	69152248	9	6	9	14	9	14	71455400	38837372	71455400	11	6	11	14	9	14
1263	a	sp|P46937|YAP1_HUMAN	P46937	YAP1_HUMAN	YAP1	504	36.9	Homo sapiens OX=9606	1:Experimental evidence at protein level	Transcriptional coactivator YAP1	1	0.999	10	301	301	301	9	9	9	9	9	9	40671372	40671372	40671372	8	8	8	9	9	9	37874772	37874772	37874772	8	8	8	10	10	10	37077240	37077240	37077240	9	9	9	10	10	10
1264	a	sp|P46939|UTRO_HUMAN	P46939	UTRO_HUMAN	UTRN	3433	4.1	Homo sapiens OX=9606	1:Experimental evidence at protein level	Utrophin	1	0.998	8	52	52	52	0	0	0	0	0	0	0	0	0	1	1	1	3	3	3	10916558	10916558	10916558	1	1	1	2	2	2	9013353	9013353	9013353	1	1	1	0	0	0
1265	a	sp|P46969|RPE_YEAST	P46969	RPE_YEAST	RPE1	238	26.1	Saccharomyces cerevisiae (strain ATCC 204508 / S288c) OX=559292	1:Experimental evidence at protein level	Ribulose-phosphate 3-epimerase	1	0.999	4	72	36	36	1	0	0	0	0	0	0	0	0	0	0	0	0	0	0	0	0	0	1	0	0	2	0	0	10708881	0	0	1	0	0	0	0	0
1266	a	sp|P46976|GLYG_HUMAN	P46976	GLYG_HUMAN	GYG1	350	26.3	Homo sapiens OX=9606	1:Experimental evidence at protein level	Glycogenin-1	1	0.999	7	152	152	152	4	4	4	6	6	6	60216104	60216104	60216104	3	3	3	5	5	5	62324216	62324216	62324216	3	3	3	6	6	6	62107440	62107440	62107440	3	3	3	6	6	6
1267	a	sp|P46977|STT3A_HUMAN	P46977	STT3A_HUMAN	STT3A	705	6.5	Homo sapiens OX=9606	1:Experimental evidence at protein level	Dolichyl-diphosphooligosaccharide--protein glycosyltransferase subunit STT3A	1	0.999	5	103	103	103	2	2	2	3	3	3	15086453	15086453	15086453	2	2	2	3	3	3	15444841	15444841	15444841	3	3	3	3	3	3	13882735	13882735	13882735	3	3	3	3	3	3
1268	a	sp|P47068|BBC1_YEAST	P47068	BBC1_YEAST	BBC1	1157	15.8	Saccharomyces cerevisiae (strain ATCC 204508 / S288c) OX=559292	1:Experimental evidence at protein level	Myosin tail region-interacting protein MTI1	1	0.999	8	40	40	40	0	0	0	0	0	0	0	0	0	0	0	0	0	0	0	0	0	0	0	0	0	0	0	0	0	0	0	0	0	0	0	0	0
[truncated: 3,995 more rows]
[truncated: 328 more columns]
