# Supplementary material for: IonQuant Enables Accurate and Sensitive Label-Free Quantification With FDR-Controlled Match-Between-Runs
Source: Mol Cell Proteomics. 2021 Apr 2;20:100077. doi: 10.1016/j.mcpro.2021.100077 (PMC8131922; doi:10.1016/j.mcpro.2021.100077)
Supplement: Supplemental Table S2 [file mmc3.xlsx]

## Sheet: Caption
Supporting Table S2. Proteins from the HeLa dataset analyzed by MSFragger and IonQuant without match-between-runs. Both tools’ minimum ions were set to 1.
Column annotations:
Protein Group:	protein group ID
SubGroup:	protein subgroup ID
Protein:	identified protein
Protein ID:	protein ID
Entry Name:	protein name
Gene Names:	gene name
Protein Length:	protein length
Coverage:	coverage by identified peptides
Organism:	organism name
Protein Existence:	protein existence evidence
Description:	protein description
Protein Probability:	ProteinProphet probability
Top Peptide Probability:	the bese peptide probability of this protein
Unique Stripped Peptides:	number of unique peptides
Summarized Total Spectral Count:	total number of identified spectra
Summarized Unique Spectral Count:	number of spectra belonging to unique peptides
Summarized Razor Spectral Count:	number of spectra belonging to razor peptides
Column R to BA:	total number of identified spectra, number of spectra belonging to unique peptides, number of spectra belonging to razor peptides, total number of quantified ions, number of quantified ions belonging to unique peptides, number of quantified ions belonging to razor peptides, label free quantification intensity using all peptides, label free quantification intensity using unique peptides, label fre…
Column BB:	proteins that cannot be distinguished from this one
Indistinguishable Proteins:	proteins that cannot be distinguished from this one

## Sheet: 1
Protein Group	SubGroup	Protein	Protein ID	Entry Name	Gene Names	Protein Length	Coverage	Organism	Protein Existence	Description	Protein Probability	Top Peptide Probability	Unique Stripped Peptides	Summarized Total Spectral Count	Summarized Unique Spectral Count	Summarized Razor Spectral Count	exp_1 Total Spectral Count	exp_1 Unique Spectral Count	exp_1 Razor Spectral Count	exp_1 Total Ion Count	exp_1 Unique Ion Count	exp_1 Razor Ion Count	exp_1 Total Intensity	exp_1 Unique Intensity	exp_1 Razor Intensity	exp_2 Total Spectral Count	exp_2 Unique Spectral Count	exp_2 Razor Spectral Count	exp_2 Total Ion Count	exp_2 Unique Ion Count	exp_2 Razor Ion Count	exp_2 Total Intensity	exp_2 Unique Intensity	exp_2 Razor Intensity	exp_3 Total Spectral Count	exp_3 Unique Spectral Count	exp_3 Razor Spectral Count	exp_3 Total Ion Count	exp_3 Unique Ion Count	exp_3 Razor Ion Count	exp_3 Total Intensity	exp_3 Unique Intensity	exp_3 Razor Intensity	exp_4 Total Spectral Count	exp_4 Unique Spectral Count	exp_4 Razor Spectral Count	exp_4 Total Ion Count	exp_4 Unique Ion Count	exp_4 Razor Ion Count
9	a	sp|A0A0B4J2D5|GAL3B_HUMAN	A0A0B4J2D5	GAL3B_HUMAN	GATD3B	268	42.9	Homo sapiens OX=9606	1:Experimental evidence at protein level	Glutamine amidotransferase-like class 1 domain-containing protein 3B, mitochondrial	1	0.999	7	61	61	61	13	13	13	9	9	9	417322	417322	417322	15	15	15	8	8	8	418258	418258	418258	16	16	16	9	9	9	390869	390869	390869	17	17	17	9	9	9
10	a	sp|A0A0U1RRE5|NBDY_HUMAN	A0A0U1RRE5	NBDY_HUMAN	NBDY	68	52.9	Homo sapiens OX=9606	1:Experimental evidence at protein level	Negative regulator of P-body association	1	0.9987	2	15	15	15	2	2	2	2	2	2	70491.8	70491.8	70491.8	6	6	6	3	3	3	72612.5	72612.5	72612.5	5	5	5	2	2	2	74614.4	74614.4	74614.4	2	2	2	1	1	1
11	a	sp|A0A0U1RRL7|MMPOS_HUMAN	A0A0U1RRL7	MMPOS_HUMAN	MMP24OS	71	74.6	Homo sapiens OX=9606	1:Experimental evidence at protein level	Protein MMP24	1	0.999	2	8	8	8	2	2	2	1	1	1	87557.1	87557.1	87557.1	3	3	3	2	2	2	76371.3	76371.3	76371.3	2	2	2	1	1	1	94395.6	94395.6	94395.6	1	1	1	1	1	1
12	a	sp|A0AV96|RBM47_HUMAN	A0AV96	RBM47_HUMAN	RBM47	593	29.3	Homo sapiens OX=9606	1:Experimental evidence at protein level	RNA-binding protein 47	1	0.999	12	73	70	73	16	15	16	13	12	13	236038	235464	236038	17	16	17	14	14	14	232857	232857	232857	20	19	20	13	12	13	251005	251618	251005	20	20	20	12	12	12
13	a	sp|A0AVF1|IFT56_HUMAN	A0AVF1	IFT56_HUMAN	TTC26	554	4.9	Homo sapiens OX=9606	2:Experimental evidence at transcript level	Intraflagellar transport protein 56	1	0.999	2	6	6	6	2	2	2	2	2	2	61865.3	61865.3	61865.3	1	1	1	1	1	1	69294.8	69294.8	69294.8	2	2	2	1	1	1	68012.9	68012.9	68012.9	1	1	1	1	1	1
14	a	sp|A0AVT1|UBA6_HUMAN	A0AVT1	UBA6_HUMAN	UBA6	1052	40.1	Homo sapiens OX=9606	1:Experimental evidence at protein level	Ubiquitin-like modifier-activating enzyme 6	1	0.999	31	131	131	131	35	35	35	25	25	25	196745	196745	196745	31	31	31	25	25	25	201312	201312	201312	34	34	34	24	24	24	215201	215201	215201	31	31	31	27	27	27
15	a	sp|A0JLT2|MED19_HUMAN	A0JLT2	MED19_HUMAN	MED19	244	25	Homo sapiens OX=9606	1:Experimental evidence at protein level	Mediator of RNA polymerase II transcription subunit 19	1	0.999	3	12	12	12	3	3	3	1	1	1	85943.8	85943.8	85943.8	2	2	2	1	1	1	105510	105510	105510	4	4	4	2	2	2	95691.3	95691.3	95691.3	3	3	3	1	1	1
16	a	sp|A0MZ66|SHOT1_HUMAN	A0MZ66	SHOT1_HUMAN	SHTN1	631	34.5	Homo sapiens OX=9606	1:Experimental evidence at protein level	Shootin-1	1	0.999	20	103	103	103	28	28	28	16	16	16	281538	281538	281538	29	29	29	14	14	14	294962	294962	294962	24	24	24	14	14	14	286335	286335	286335	22	22	22	14	14	14
17	a	sp|A0PJW6|TM223_HUMAN	A0PJW6	TM223_HUMAN	TMEM223	202	25.2	Homo sapiens OX=9606	1:Experimental evidence at protein level	Transmembrane protein 223	1	0.999	4	11	11	11	2	2	2	2	2	2	64293.7	64293.7	64293.7	2	2	2	2	2	2	74046.7	74046.7	74046.7	3	3	3	3	3	3	76352.8	76352.8	76352.8	4	4	4	3	3	3
18	a	sp|A1L0T0|ILVBL_HUMAN	A1L0T0	ILVBL_HUMAN	ILVBL	632	44.3	Homo sapiens OX=9606	1:Experimental evidence at protein level	Acetolactate synthase-like protein	1	0.999	17	113	113	113	28	28	28	16	16	16	445511	445511	445511	25	25	25	14	14	14	416828	416828	416828	29	29	29	18	18	18	436852	436852	436852	31	31	31	16	16	16
19	a	sp|A1L170|CA226_HUMAN	A1L170	CA226_HUMAN	C1orf226	272	19.9	Homo sapiens OX=9606	1:Experimental evidence at protein level	Uncharacterized protein C1orf226	1	0.999	3	11	11	11	3	3	3	3	3	3	80275.1	80275.1	80275.1	4	4	4	3	3	3	79976.9	79976.9	79976.9	2	2	2	2	2	2	79753.8	79753.8	79753.8	2	2	2	2	2	2
20	a	sp|A1X283|SPD2B_HUMAN	A1X283	SPD2B_HUMAN	SH3PXD2B	911	12.7	Homo sapiens OX=9606	1:Experimental evidence at protein level	SH3 and PX domain-containing protein 2B	1	0.999	7	27	27	27	7	7	7	4	4	4	333052	333052	333052	5	5	5	3	3	3	270641	270641	270641	8	8	8	5	5	5	307978	307978	307978	7	7	7	6	6	6
21	a	sp|A2RRP1|NBAS_HUMAN	A2RRP1	NBAS_HUMAN	NBAS	2371	16.3	Homo sapiens OX=9606	1:Experimental evidence at protein level	Neuroblastoma-amplified sequence	1	0.999	28	77	77	77	19	19	19	12	12	12	80445.6	80445.6	80445.6	17	17	17	15	15	15	78451.7	78451.7	78451.7	20	20	20	16	16	16	79889.2	79889.2	79889.2	21	21	21	14	14	14
22	a	sp|A2RTX5|SYTC2_HUMAN	A2RTX5	SYTC2_HUMAN	TARSL2	802	11.1	Homo sapiens OX=9606	1:Experimental evidence at protein level	Threonine--tRNA ligase 2, cytoplasmic	1	0.9988	6	16	4	4	4	1	1	4	1	1	239652	0	0	5	1	1	4	1	1	230062	24402	24402	2	0	0	2	0	0	201872	0	0	5	2	2	5	2	2
23	a	sp|A3KMH1|VWA8_HUMAN	A3KMH1	VWA8_HUMAN	VWA8	1905	15.9	Homo sapiens OX=9606	1:Experimental evidence at protein level	von Willebrand factor A domain-containing protein 8	1	0.999	22	62	62	62	17	17	17	12	12	12	88840.6	88840.6	88840.6	17	17	17	12	12	12	89777.8	89777.8	89777.8	13	13	13	11	11	11	91487.6	91487.6	91487.6	15	15	15	12	12	12
24	a	sp|A3KN83|SBNO1_HUMAN	A3KN83	SBNO1_HUMAN	SBNO1	1393	22.9	Homo sapiens OX=9606	1:Experimental evidence at protein level	Protein strawberry notch homolog 1	1	0.999	21	116	105	116	28	25	28	16	13	16	328303	327146	328303	34	32	34	20	18	20	334929	334929	334929	29	26	29	16	14	16	340127	343161	340127	25	22	25	18	15	18
25	a	sp|A4D1E9|GTPBA_HUMAN	A4D1E9	GTPBA_HUMAN	GTPBP10	387	30.2	Homo sapiens OX=9606	1:Experimental evidence at protein level	GTP-binding protein 10	1	0.999	9	42	42	42	14	14	14	10	10	10	83370.2	83370.2	83370.2	11	11	11	7	7	7	86858.9	86858.9	86858.9	8	8	8	6	6	6	83531.3	83531.3	83531.3	9	9	9	6	6	6
26	a	sp|A4D1P6|WDR91_HUMAN	A4D1P6	WDR91_HUMAN	WDR91	747	5	Homo sapiens OX=9606	1:Experimental evidence at protein level	WD repeat-containing protein 91	1	0.999	3	5	5	5	0	0	0	0	0	0	0	0	0	0	0	0	0	0	0	0	0	0	3	3	3	3	3	3	40072.8	40072.8	40072.8	2	2	2	2	2	2
27	a	sp|A5D8V6|VP37C_HUMAN	A5D8V6	VP37C_HUMAN	VPS37C	355	11	Homo sapiens OX=9606	1:Experimental evidence at protein level	Vacuolar protein sorting-associated protein 37C	1	0.999	2	28	28	28	7	7	7	4	4	4	79050.1	79050.1	79050.1	7	7	7	4	4	4	89344.8	89344.8	89344.8	8	8	8	4	4	4	90729	90729	90729	6	6	6	5	5	5
28	a	sp|A5PLN9|TPC13_HUMAN	A5PLN9	TPC13_HUMAN	TRAPPC13	417	13.9	Homo sapiens OX=9606	1:Experimental evidence at protein level	Trafficking protein particle complex subunit 13	1	0.999	4	13	13	13	2	2	2	2	2	2	90266.4	90266.4	90266.4	6	6	6	3	3	3	157955	157955	157955	2	2	2	2	2	2	156789	156789	156789	3	3	3	3	3	3
29	a	sp|A5YKK6|CNOT1_HUMAN	A5YKK6	CNOT1_HUMAN	CNOT1	2376	23.4	Homo sapiens OX=9606	1:Experimental evidence at protein level	CCR4-NOT transcription complex subunit 1	1	0.999	41	200	200	200	48	48	48	37	37	37	1.13979e+06	1.13979e+06	1.13979e+06	52	52	52	33	33	33	1.126e+06	1.126e+06	1.126e+06	53	53	53	34	34	34	1.0594e+06	1.0594e+06	1.0594e+06	47	47	47	38	38	38
30	a	sp|A6ND36|FA83G_HUMAN	A6ND36	FA83G_HUMAN	FAM83G	823	9.7	Homo sapiens OX=9606	1:Experimental evidence at protein level	Protein FAM83G	1	0.999	5	14	14	14	3	3	3	2	2	2	61695.3	61695.3	61695.3	5	5	5	4	4	4	58776.1	58776.1	58776.1	3	3	3	2	2	2	59754.4	59754.4	59754.4	3	3	3	2	2	2
31	a	sp|A6NDG6|PGP_HUMAN	A6NDG6	PGP_HUMAN	PGP	321	36.8	Homo sapiens OX=9606	1:Experimental evidence at protein level	Glycerol-3-phosphate phosphatase	1	0.999	10	82	82	82	22	22	22	11	11	11	392098	392098	392098	17	17	17	10	10	10	365885	365885	365885	23	23	23	11	11	11	408079	408079	408079	20	20	20	10	10	10
32	a	sp|A6NDU8|CE051_HUMAN	A6NDU8	CE051_HUMAN	C5orf51	294	41.8	Homo sapiens OX=9606	1:Experimental evidence at protein level	UPF0600 protein C5orf51	1	0.999	8	50	50	50	11	11	11	7	7	7	248177	248177	248177	11	11	11	5	5	5	259397	259397	259397	15	15	15	8	8	8	235789	235789	235789	13	13	13	6	6	6
33	a	sp|A6NED2|RCCD1_HUMAN	A6NED2	RCCD1_HUMAN	RCCD1	376	21	Homo sapiens OX=9606	1:Experimental evidence at protein level	RCC1 domain-containing protein 1	1	0.999	4	10	10	10	2	2	2	2	2	2	47043.8	47043.8	47043.8	2	2	2	2	2	2	44259.4	44259.4	44259.4	3	3	3	3	3	3	39299.5	39299.5	39299.5	3	3	3	3	3	3
34	a	sp|A6NHR9|SMHD1_HUMAN	A6NHR9	SMHD1_HUMAN	SMCHD1	2005	16.5	Homo sapiens OX=9606	1:Experimental evidence at protein level	Structural maintenance of chromosomes flexible hinge domain-containing protein 1	1	0.999	22	75	75	75	14	14	14	10	10	10	157415	157415	157415	18	18	18	14	14	14	161431	161431	161431	21	21	21	15	15	15	161682	161682	161682	22	22	22	13	13	13
35	a	sp|A6NHX0|CAST2_HUMAN	A6NHX0	CAST2_HUMAN	CASTOR2	329	23.4	Homo sapiens OX=9606	1:Experimental evidence at protein level	Cytosolic arginine sensor for mTORC1 subunit 2	1	0.999	5	22	22	22	6	6	6	3	3	3	75230.6	75230.6	75230.6	7	7	7	5	5	5	71904.2	71904.2	71904.2	4	4	4	3	3	3	76832.8	76832.8	76832.8	5	5	5	3	3	3
36	a	sp|A6NKF1|SAC31_HUMAN	A6NKF1	SAC31_HUMAN	SAC3D1	404	12.1	Homo sapiens OX=9606	1:Experimental evidence at protein level	SAC3 domain-containing protein 1	1	0.999	3	11	11	11	3	3	3	2	2	2	97777.7	97777.7	97777.7	3	3	3	2	2	2	102724	102724	102724	2	2	2	2	2	2	98125.5	98125.5	98125.5	3	3	3	3	3	3
37	a	sp|A7E2V4|ZSWM8_HUMAN	A7E2V4	ZSWM8_HUMAN	ZSWIM8	1837	7.2	Homo sapiens OX=9606	1:Experimental evidence at protein level	Zinc finger SWIM domain-containing protein 8	1	0.999	8	20	20	20	5	5	5	4	4	4	59383.9	59383.9	59383.9	6	6	6	4	4	4	53579.8	53579.8	53579.8	4	4	4	3	3	3	52681.9	52681.9	52681.9	5	5	5	3	3	3
38	a	sp|A8MWD9|RUXGL_HUMAN	A8MWD9	RUXGL_HUMAN	SNRPGP15	76	35.5	Homo sapiens OX=9606	5:Protein uncertain	Putative small nuclear ribonucleoprotein G-like protein 15	1	0.999	4	22	22	22	4	4	4	2	2	2	754413	754413	754413	6	6	6	4	4	4	793124	793124	793124	6	6	6	4	4	4	1.00232e+06	1.00232e+06	1.00232e+06	6	6	6	4	4	4
39	a	sp|A8MXV4|NUD19_HUMAN	A8MXV4	NUD19_HUMAN	NUDT19	375	24.8	Homo sapiens OX=9606	1:Experimental evidence at protein level	Nucleoside diphosphate-linked moiety X motif 19	1	0.999	5	11	11	11	2	2	2	2	2	2	90551.5	90551.5	90551.5	4	4	4	3	3	3	95569.1	95569.1	95569.1	3	3	3	2	2	2	91931.6	91931.6	91931.6	2	2	2	2	2	2
40	a	sp|A9UHW6|MI4GD_HUMAN	A9UHW6	MI4GD_HUMAN	MIF4GD	222	22.1	Homo sapiens OX=9606	1:Experimental evidence at protein level	MIF4G domain-containing protein	1	0.999	4	6	6	6	1	1	1	0	0	0	0	0	0	1	1	1	1	1	1	77152.5	77152.5	77152.5	1	1	1	0	0	0	0	0	0	3	3	3	3	3	3
41	a	sp|E9PRG8|CK098_HUMAN	E9PRG8	CK098_HUMAN	C11orf98	123	35	Homo sapiens OX=9606	4:Protein predicted	Uncharacterized protein C11orf98	1	0.999	5	18	10	10	5	3	3	3	2	2	236660	248847	248847	4	3	3	3	2	2	214093	205232	205232	4	2	2	3	2	2	241379	247122	247122	5	2	2	2	1	1
42	a	sp|L0R6Q1|S35U4_HUMAN	L0R6Q1	S35U4_HUMAN	SLC35A4	103	29.1	Homo sapiens OX=9606	3:Protein inferred from homology	SLC35A4 upstream open reading frame protein	1	0.999	3	25	25	25	5	5	5	2	2	2	280879	280879	280879	7	7	7	3	3	3	367182	367182	367182	5	5	5	2	2	2	390200	390200	390200	8	8	8	2	2	2
43	a	sp|O00115|DNS2A_HUMAN	O00115	DNS2A_HUMAN	DNASE2	360	16.9	Homo sapiens OX=9606	1:Experimental evidence at protein level	Deoxyribonuclease-2-alpha	1	0.999	6	20	20	20	4	4	4	3	3	3	111910	111910	111910	6	6	6	5	5	5	108302	108302	108302	6	6	6	5	5	5	115020	115020	115020	4	4	4	3	3	3
44	a	sp|O00116|ADAS_HUMAN	O00116	ADAS_HUMAN	AGPS	658	52	Homo sapiens OX=9606	1:Experimental evidence at protein level	Alkyldihydroxyacetonephosphate synthase, peroxisomal	1	0.999	22	180	180	180	49	49	49	25	25	25	404883	404883	404883	45	45	45	24	24	24	397191	397191	397191	45	45	45	26	26	26	396842	396842	396842	41	41	41	25	25	25
45	a	sp|O00151|PDLI1_HUMAN	O00151	PDLI1_HUMAN	PDLIM1	329	67.8	Homo sapiens OX=9606	1:Experimental evidence at protein level	PDZ and LIM domain protein 1	1	0.999	13	84	84	84	23	23	23	13	13	13	435366	435366	435366	17	17	17	12	12	12	447129	447129	447129	23	23	23	14	14	14	457377	457377	457377	21	21	21	12	12	12
46	a	sp|O00161|SNP23_HUMAN	O00161	SNP23_HUMAN	SNAP23	211	64.5	Homo sapiens OX=9606	1:Experimental evidence at protein level	Synaptosomal-associated protein 23	1	0.999	11	47	47	47	11	11	11	8	8	8	162145	162145	162145	11	11	11	8	8	8	169584	169584	169584	11	11	11	8	8	8	172326	172326	172326	14	14	14	10	10	10
47	a	sp|O00165|HAX1_HUMAN	O00165	HAX1_HUMAN	HAX1	279	48	Homo sapiens OX=9606	1:Experimental evidence at protein level	HCLS1-associated protein X-1	1	0.999	8	46	46	46	13	13	13	8	8	8	144887	144887	144887	11	11	11	7	7	7	153889	153889	153889	12	12	12	9	9	9	144213	144213	144213	10	10	10	6	6	6
48	a	sp|O00170|AIP_HUMAN	O00170	AIP_HUMAN	AIP	330	66.1	Homo sapiens OX=9606	1:Experimental evidence at protein level	AH receptor-interacting protein	1	0.999	15	105	105	105	24	24	24	15	15	15	741215	741215	741215	28	28	28	13	13	13	743924	743924	743924	30	30	30	16	16	16	734531	734531	734531	23	23	23	13	13	13
49	a	sp|O00178|GTPB1_HUMAN	O00178	GTPB1_HUMAN	GTPBP1	669	17.5	Homo sapiens OX=9606	1:Experimental evidence at protein level	GTP-binding protein 1	1	0.999	7	32	32	32	6	6	6	4	4	4	200010	200010	200010	9	9	9	5	5	5	198458	198458	198458	8	8	8	5	5	5	215830	215830	215830	9	9	9	7	7	7
50	a	sp|O00193|SMAP_HUMAN	O00193	SMAP_HUMAN	SMAP	183	29	Homo sapiens OX=9606	1:Experimental evidence at protein level	Small acidic protein	1	0.999	4	38	38	38	11	11	11	4	4	4	959764	959764	959764	9	9	9	4	4	4	953788	953788	953788	9	9	9	4	4	4	968059	968059	968059	9	9	9	4	4	4
51	a	sp|O00220|TR10A_HUMAN	O00220	TR10A_HUMAN	TNFRSF10A	468	10.3	Homo sapiens OX=9606	1:Experimental evidence at protein level	Tumor necrosis factor receptor superfamily member 10A	1	0.999	3	16	16	16	5	5	5	2	2	2	221843	221843	221843	4	4	4	3	3	3	248563	248563	248563	3	3	3	3	3	3	170925	170925	170925	4	4	4	3	3	3
52	a	sp|O00221|IKBE_HUMAN	O00221	IKBE_HUMAN	NFKBIE	500	10	Homo sapiens OX=9606	1:Experimental evidence at protein level	NF-kappa-B inhibitor epsilon	1	0.999	3	8	8	8	1	1	1	1	1	1	20561.3	20561.3	20561.3	1	1	1	1	1	1	16295.8	16295.8	16295.8	4	4	4	2	2	2	21717.2	21717.2	21717.2	2	2	2	1	1	1
53	a	sp|O00231|PSD11_HUMAN	O00231	PSD11_HUMAN	PSMD11	422	60.4	Homo sapiens OX=9606	1:Experimental evidence at protein level	26S proteasome non-ATPase regulatory subunit 11	1	0.999	23	196	193	196	45	45	45	25	25	25	1.15999e+06	1.15999e+06	1.15999e+06	50	49	50	25	24	25	1.14089e+06	1.14049e+06	1.14089e+06	52	51	52	25	24	25	1.13737e+06	1.13915e+06	1.13737e+06	49	48	49	26	25	26
54	a	sp|O00232|PSD12_HUMAN	O00232	PSD12_HUMAN	PSMD12	456	50	Homo sapiens OX=9606	1:Experimental evidence at protein level	26S proteasome non-ATPase regulatory subunit 12	1	0.999	19	153	149	153	41	40	41	20	19	20	1.40812e+06	1.39985e+06	1.40812e+06	39	38	39	20	19	20	1.3973e+06	1.4066e+06	1.3973e+06	38	37	38	21	20	21	1.3968e+06	1.3981e+06	1.3968e+06	35	34	35	21	20	21
55	a	sp|O00244|ATOX1_HUMAN	O00244	ATOX1_HUMAN	ATOX1	68	76.5	Homo sapiens OX=9606	1:Experimental evidence at protein level	Copper transport protein ATOX1	1	0.999	5	44	44	44	12	12	12	7	7	7	896487	896487	896487	10	10	10	7	7	7	726372	726372	726372	11	11	11	7	7	7	801315	801315	801315	11	11	11	6	6	6
56	a	sp|O00255|MEN1_HUMAN	O00255	MEN1_HUMAN	MEN1	615	12.8	Homo sapiens OX=9606	1:Experimental evidence at protein level	Menin	1	0.999	6	22	22	22	6	6	6	4	4	4	108789	108789	108789	6	6	6	4	4	4	111238	111238	111238	6	6	6	4	4	4	107944	107944	107944	4	4	4	3	3	3
57	a	sp|O00257|CBX4_HUMAN	O00257	CBX4_HUMAN	CBX4	560	10	Homo sapiens OX=9606	1:Experimental evidence at protein level	E3 SUMO-protein ligase CBX4	1	0.999	3	21	21	21	4	4	4	3	3	3	64211.7	64211.7	64211.7	6	6	6	3	3	3	72356.7	72356.7	72356.7	7	7	7	3	3	3	63890.9	63890.9	63890.9	4	4	4	3	3	3
58	a	sp|O00264|PGRC1_HUMAN	O00264	PGRC1_HUMAN	PGRMC1	195	56.4	Homo sapiens OX=9606	1:Experimental evidence at protein level	Membrane-associated progesterone receptor component 1	1	0.999	9	49	43	49	10	9	10	6	5	6	1.37653e+06	1.34094e+06	1.37653e+06	11	10	11	4	3	4	1.3666e+06	1.42932e+06	1.3666e+06	15	12	15	7	6	7	1.38044e+06	1.36564e+06	1.38044e+06	13	12	13	8	7	8
59	a	sp|O00268|TAF4_HUMAN	O00268	TAF4_HUMAN	TAF4	1085	9.9	Homo sapiens OX=9606	1:Experimental evidence at protein level	Transcription initiation factor TFIID subunit 4	1	0.999	8	18	18	18	6	6	6	4	4	4	42935.8	42935.8	42935.8	3	3	3	2	2	2	36147.4	36147.4	36147.4	5	5	5	3	3	3	40245	40245	40245	4	4	4	3	3	3
60	a	sp|O00291|HIP1_HUMAN	O00291	HIP1_HUMAN	HIP1	1037	11.8	Homo sapiens OX=9606	1:Experimental evidence at protein level	Huntingtin-interacting protein 1	1	0.999	9	20	19	19	4	4	4	1	1	1	96160.6	96160.6	96160.6	6	6	6	3	3	3	103080	103080	103080	4	4	4	3	3	3	118410	118410	118410	6	5	5	5	4	4
61	a	sp|O00299|CLIC1_HUMAN	O00299	CLIC1_HUMAN	CLIC1	241	74.7	Homo sapiens OX=9606	1:Experimental evidence at protein level	Chloride intracellular channel protein 1	1	0.999	12	217	217	217	53	53	53	16	16	16	3.77007e+06	3.77007e+06	3.77007e+06	53	53	53	15	15	15	3.85129e+06	3.85129e+06	3.85129e+06	48	48	48	15	15	15	3877831	3877831	3877831	63	63	63	15	15	15
62	a	sp|O00303|EIF3F_HUMAN	O00303	EIF3F_HUMAN	EIF3F	357	45.7	Homo sapiens OX=9606	1:Experimental evidence at protein level	Eukaryotic translation initiation factor 3 subunit F	1	0.999	12	114	114	114	29	29	29	16	16	16	1.03789e+06	1.03789e+06	1.03789e+06	31	31	31	17	17	17	1.03851e+06	1.03851e+06	1.03851e+06	29	29	29	19	19	19	1.0428e+06	1.0428e+06	1.0428e+06	25	25	25	17	17	17
63	a	sp|O00308|WWP2_HUMAN	O00308	WWP2_HUMAN	WWP2	870	7.8	Homo sapiens OX=9606	1:Experimental evidence at protein level	NEDD4-like E3 ubiquitin-protein ligase WWP2	1	0.999	5	9	8	9	2	2	2	2	2	2	43209.5	43209.5	43209.5	4	3	4	4	3	4	45420.9	45420.9	45420.9	2	2	2	2	2	2	48814	48814	48814	1	1	1	1	1	1
64	a	sp|O00330|ODPX_HUMAN	O00330	ODPX_HUMAN	PDHX	501	34.5	Homo sapiens OX=9606	1:Experimental evidence at protein level	Pyruvate dehydrogenase protein X component, mitochondrial	1	0.999	16	46	46	46	13	13	13	10	10	10	249131	249131	249131	10	10	10	8	8	8	257174	257174	257174	10	10	10	9	9	9	258328	258328	258328	13	13	13	9	9	9
65	a	sp|O00399|DCTN6_HUMAN	O00399	DCTN6_HUMAN	DCTN6	190	22.1	Homo sapiens OX=9606	1:Experimental evidence at protein level	Dynactin subunit 6	1	0.999	3	10	10	10	2	2	2	2	2	2	130282	130282	130282	3	3	3	2	2	2	111265	111265	111265	2	2	2	2	2	2	151461	151461	151461	3	3	3	3	3	3
66	a	sp|O00400|ACATN_HUMAN	O00400	ACATN_HUMAN	SLC33A1	549	8.9	Homo sapiens OX=9606	1:Experimental evidence at protein level	Acetyl-coenzyme A transporter 1	1	0.999	4	22	22	22	7	7	7	4	4	4	74711	74711	74711	4	4	4	3	3	3	74369.7	74369.7	74369.7	4	4	4	3	3	3	75469.9	75469.9	75469.9	7	7	7	3	3	3
67	a	sp|O00401|WASL_HUMAN	O00401	WASL_HUMAN	WASL	505	40	Homo sapiens OX=9606	1:Experimental evidence at protein level	Neural Wiskott-Aldrich syndrome protein	1	0.999	13	59	59	59	15	15	15	9	9	9	146866	146866	146866	14	14	14	10	10	10	139226	139226	139226	13	13	13	8	8	8	145969	145969	145969	17	17	17	10	10	10
68	a	sp|O00408|PDE2A_HUMAN	O00408	PDE2A_HUMAN	PDE2A	941	5.6	Homo sapiens OX=9606	1:Experimental evidence at protein level	cGMP-dependent 3',5'-cyclic phosphodiesterase	1	0.999	3	8	4	4	1	0	0	1	0	0	81816.7	0	0	2	1	1	2	1	1	82958.1	29116.7	29116.7	2	1	1	2	1	1	80879.3	0	0	3	2	2	2	1	1
69	a	sp|O00411|RPOM_HUMAN	O00411	RPOM_HUMAN	POLRMT	1230	23.9	Homo sapiens OX=9606	1:Experimental evidence at protein level	DNA-directed RNA polymerase, mitochondrial	1	0.999	19	91	91	91	22	22	22	16	16	16	133207	133207	133207	21	21	21	15	15	15	129122	129122	129122	22	22	22	17	17	17	124099	124099	124099	26	26	26	17	17	17
70	a	sp|O00418|EF2K_HUMAN	O00418	EF2K_HUMAN	EEF2K	725	18.8	Homo sapiens OX=9606	1:Experimental evidence at protein level	Eukaryotic elongation factor 2 kinase	1	0.999	12	43	43	43	8	8	8	6	6	6	95288.5	95288.5	95288.5	11	11	11	8	8	8	96058.3	96058.3	96058.3	10	10	10	8	8	8	90449.9	90449.9	90449.9	14	14	14	7	7	7
71	a	sp|O00442|RTCA_HUMAN	O00442	RTCA_HUMAN	RTCA	366	29	Homo sapiens OX=9606	1:Experimental evidence at protein level	RNA 3'-terminal phosphate cyclase	1	0.999	8	24	24	24	7	7	7	5	5	5	109357	109357	109357	5	5	5	5	5	5	92993.4	92993.4	92993.4	6	6	6	4	4	4	108239	108239	108239	6	6	6	5	5	5
72	a	sp|O00443|P3C2A_HUMAN	O00443	P3C2A_HUMAN	PIK3C2A	1686	18.2	Homo sapiens OX=9606	1:Experimental evidence at protein level	Phosphatidylinositol 4-phosphate 3-kinase C2 domain-containing subunit alpha	1	0.999	25	93	93	93	26	26	26	14	14	14	273912	273912	273912	22	22	22	16	16	16	266488	266488	266488	21	21	21	19	19	19	275005	275005	275005	24	24	24	17	17	17
73	a	sp|O00458|IFRD1_HUMAN	O00458	IFRD1_HUMAN	IFRD1	451	19.5	Homo sapiens OX=9606	1:Experimental evidence at protein level	Interferon-related developmental regulator 1	1	0.999	7	17	17	17	4	4	4	4	4	4	106146	106146	106146	6	6	6	5	5	5	90618.1	90618.1	90618.1	3	3	3	3	3	3	95076.8	95076.8	95076.8	4	4	4	3	3	3
74	a	sp|O00459|P85B_HUMAN	O00459	P85B_HUMAN	PIK3R2	728	16.1	Homo sapiens OX=9606	1:Experimental evidence at protein level	Phosphatidylinositol 3-kinase regulatory subunit beta	1	0.999	7	23	23	23	9	9	9	6	6	6	61609.1	61609.1	61609.1	5	5	5	4	4	4	61282.9	61282.9	61282.9	5	5	5	3	3	3	58137.9	58137.9	58137.9	4	4	4	3	3	3
75	a	sp|O00461|GOLI4_HUMAN	O00461	GOLI4_HUMAN	GOLIM4	696	23.3	Homo sapiens OX=9606	1:Experimental evidence at protein level	Golgi integral membrane protein 4	1	0.999	12	56	56	56	14	14	14	9	9	9	167417	167417	167417	12	12	12	9	9	9	165788	165788	165788	16	16	16	10	10	10	173586	173586	173586	14	14	14	9	9	9
76	a	sp|O00462|MANBA_HUMAN	O00462	MANBA_HUMAN	MANBA	879	6.4	Homo sapiens OX=9606	1:Experimental evidence at protein level	Beta-mannosidase	1	0.999	4	5	4	4	0	0	0	0	0	0	0	0	0	1	1	1	1	1	1	61962.8	61962.8	61962.8	3	3	3	2	2	2	64402.3	64402.3	64402.3	1	0	0	1	0	0
77	a	sp|O00469|PLOD2_HUMAN	O00469	PLOD2_HUMAN	PLOD2	737	15.1	Homo sapiens OX=9606	1:Experimental evidence at protein level	Procollagen-lysine,2-oxoglutarate 5-dioxygenase 2	1	0.999	8	33	33	33	7	7	7	6	6	6	109913	109913	109913	7	7	7	6	6	6	111629	111629	111629	9	9	9	6	6	6	106486	106486	106486	10	10	10	6	6	6
78	a	sp|O00471|EXOC5_HUMAN	O00471	EXOC5_HUMAN	EXOC5	708	17.5	Homo sapiens OX=9606	1:Experimental evidence at protein level	Exocyst complex component 5	1	0.999	10	22	22	22	5	5	5	5	5	5	96935.5	96935.5	96935.5	7	7	7	6	6	6	103995	103995	103995	5	5	5	4	4	4	126195	126195	126195	5	5	5	5	5	5
79	a	sp|O00483|NDUA4_HUMAN	O00483	NDUA4_HUMAN	NDUFA4	81	55.6	Homo sapiens OX=9606	1:Experimental evidence at protein level	Cytochrome c oxidase subunit NDUFA4	1	0.999	5	30	30	30	6	6	6	3	3	3	966771	966771	966771	9	9	9	6	6	6	1.02261e+06	1.02261e+06	1.02261e+06	9	9	9	4	4	4	1.05697e+06	1.05697e+06	1.05697e+06	6	6	6	3	3	3
80	a	sp|O00487|PSDE_HUMAN	O00487	PSDE_HUMAN	PSMD14	310	38.4	Homo sapiens OX=9606	1:Experimental evidence at protein level	26S proteasome non-ATPase regulatory subunit 14	1	0.999	8	107	107	107	25	25	25	11	11	11	272174	272174	272174	28	28	28	11	11	11	244897	244897	244897	26	26	26	10	10	10	270879	270879	270879	28	28	28	10	10	10
81	a	sp|O00488|ZN593_HUMAN	O00488	ZN593_HUMAN	ZNF593	134	26.9	Homo sapiens OX=9606	1:Experimental evidence at protein level	Zinc finger protein 593	1	0.999	3	6	6	6	1	1	1	1	1	1	0	0	0	1	1	1	1	1	1	47231.8	47231.8	47231.8	1	1	1	1	1	1	53535.6	53535.6	53535.6	3	3	3	2	2	2
82	a	sp|O00505|IMA4_HUMAN	O00505	IMA4_HUMAN	KPNA3	521	41.5	Homo sapiens OX=9606	1:Experimental evidence at protein level	Importin subunit alpha-4	1	0.999	14	84	62	62	21	15	15	16	11	11	224978	232206	232206	23	18	18	15	11	11	227557	228196	228196	21	14	14	17	11	11	226266	225354	225354	19	15	15	15	11	11
83	a	sp|O00522|KRIT1_HUMAN	O00522	KRIT1_HUMAN	KRIT1	736	12	Homo sapiens OX=9606	1:Experimental evidence at protein level	Krev interaction trapped protein 1	1	0.999	7	12	11	11	1	1	1	1	1	1	54437	54437	54437	4	4	4	4	4	4	44390.7	44390.7	44390.7	5	4	4	4	3	3	39324.5	39324.5	39324.5	2	2	2	2	2	2
84	a	sp|O00534|VMA5A_HUMAN	O00534	VMA5A_HUMAN	VWA5A	786	24.9	Homo sapiens OX=9606	2:Experimental evidence at transcript level	von Willebrand factor A domain-containing protein 5A	1	0.999	13	55	55	55	10	10	10	7	7	7	100946	100946	100946	14	14	14	11	11	11	99019.6	99019.6	99019.6	18	18	18	11	11	11	101371	101371	101371	13	13	13	9	9	9
85	a	sp|O00541|PESC_HUMAN	O00541	PESC_HUMAN	PES1	588	32.1	Homo sapiens OX=9606	1:Experimental evidence at protein level	Pescadillo homolog	1	0.999	16	83	83	83	20	20	20	13	13	13	494650	494650	494650	23	23	23	14	14	14	501175	501175	501175	19	19	19	12	12	12	508768	508768	508768	21	21	21	12	12	12
86	a	sp|O00560|SDCB1_HUMAN	O00560	SDCB1_HUMAN	SDCBP	298	31.5	Homo sapiens OX=9606	1:Experimental evidence at protein level	Syntenin-1	1	0.999	5	31	31	31	8	8	8	5	5	5	124333	124333	124333	7	7	7	4	4	4	116140	116140	116140	8	8	8	4	4	4	119171	119171	119171	8	8	8	3	3	3
87	a	sp|O00562|PITM1_HUMAN	O00562	PITM1_HUMAN	PITPNM1	1244	12.3	Homo sapiens OX=9606	1:Experimental evidence at protein level	Membrane-associated phosphatidylinositol transfer protein 1	1	0.999	8	10	10	10	3	3	3	3	3	3	41864.1	41864.1	41864.1	2	2	2	2	2	2	39259.2	39259.2	39259.2	3	3	3	3	3	3	29303	29303	29303	2	2	2	2	2	2
88	a	sp|O00566|MPP10_HUMAN	O00566	MPP10_HUMAN	MPHOSPH10	681	32.5	Homo sapiens OX=9606	1:Experimental evidence at protein level	U3 small nucleolar ribonucleoprotein protein MPP10	1	0.999	17	133	133	133	34	34	34	19	19	19	496430	496430	496430	32	32	32	16	16	16	532937	532937	532937	36	36	36	17	17	17	526870	526870	526870	31	31	31	18	18	18
89	a	sp|O00567|NOP56_HUMAN	O00567	NOP56_HUMAN	NOP56	594	46.6	Homo sapiens OX=9606	1:Experimental evidence at protein level	Nucleolar protein 56	1	0.999	21	226	226	226	49	49	49	22	22	22	727636	727636	727636	62	62	62	27	27	27	742448	742448	742448	56	56	56	27	27	27	738471	738471	738471	59	59	59	25	25	25
90	a	sp|O00584|RNT2_HUMAN	O00584	RNT2_HUMAN	RNASET2	256	20.3	Homo sapiens OX=9606	1:Experimental evidence at protein level	Ribonuclease T2	1	0.999	4	9	9	9	1	1	1	1	1	1	32987.3	32987.3	32987.3	2	2	2	1	1	1	25735.2	25735.2	25735.2	3	3	3	3	3	3	32543.6	32543.6	32543.6	3	3	3	3	3	3
91	a	sp|O00592|PODXL_HUMAN	O00592	PODXL_HUMAN	PODXL	558	23.1	Homo sapiens OX=9606	1:Experimental evidence at protein level	Podocalyxin	1	0.999	10	71	71	71	14	14	14	5	5	5	316658	316658	316658	23	23	23	8	8	8	319828	319828	319828	15	15	15	8	8	8	328472	328472	328472	19	19	19	9	9	9
92	a	sp|O00625|PIR_HUMAN	O00625	PIR_HUMAN	PIR	290	53.1	Homo sapiens OX=9606	1:Experimental evidence at protein level	Pirin	1	0.999	9	82	82	82	20	20	20	14	14	14	699325	699325	699325	22	22	22	14	14	14	764786	764786	764786	23	23	23	12	12	12	739485	739485	739485	17	17	17	11	11	11
93	a	sp|O00629|IMA3_HUMAN	O00629	IMA3_HUMAN	KPNA4	521	45.7	Homo sapiens OX=9606	1:Experimental evidence at protein level	Importin subunit alpha-3	1	0.999	15	142	120	142	39	33	39	23	18	23	436874	444120	436874	35	30	35	21	17	21	429663	430167	429663	38	31	38	23	17	23	429680	420931	429680	30	26	30	20	16	20
94	a	sp|O00743|PPP6_HUMAN	O00743	PPP6_HUMAN	PPP6C	305	41	Homo sapiens OX=9606	1:Experimental evidence at protein level	Serine/threonine-protein phosphatase 6 catalytic subunit	1	0.999	10	73	73	73	18	18	18	11	11	11	382952	382952	382952	17	17	17	9	9	9	385057	385057	385057	20	20	20	11	11	11	383575	383575	383575	18	18	18	11	11	11
95	a	sp|O00767|ACOD_HUMAN	O00767	ACOD_HUMAN	SCD	359	21.2	Homo sapiens OX=9606	1:Experimental evidence at protein level	Acyl-CoA desaturase	1	0.999	5	61	61	61	13	13	13	8	8	8	575960	575960	575960	12	12	12	7	7	7	594329	594329	594329	15	15	15	9	9	9	597286	597286	597286	21	21	21	10	10	10
96	a	sp|O14497|ARI1A_HUMAN	O14497	ARI1A_HUMAN	ARID1A	2285	8.9	Homo sapiens OX=9606	1:Experimental evidence at protein level	AT-rich interactive domain-containing protein 1A	1	0.999	11	41	30	41	8	5	8	7	5	7	96577.7	95485.4	96577.7	11	8	11	8	6	8	94243.1	91919.1	94243.1	8	5	8	6	4	6	98103.7	96453.3	98103.7	14	12	14	9	7	9
97	a	sp|O14530|TXND9_HUMAN	O14530	TXND9_HUMAN	TXNDC9	226	38.9	Homo sapiens OX=9606	1:Experimental evidence at protein level	Thioredoxin domain-containing protein 9	1	0.999	8	51	51	51	14	14	14	9	9	9	320722	320722	320722	11	11	11	8	8	8	307685	307685	307685	15	15	15	9	9	9	294351	294351	294351	11	11	11	9	9	9
98	a	sp|O14545|TRAD1_HUMAN	O14545	TRAD1_HUMAN	TRAFD1	582	24.2	Homo sapiens OX=9606	1:Experimental evidence at protein level	TRAF-type zinc finger domain-containing protein 1	1	0.999	9	30	30	30	9	9	9	7	7	7	184792	184792	184792	5	5	5	5	5	5	169024	169024	169024	7	7	7	6	6	6	180055	180055	180055	9	9	9	7	7	7
99	a	sp|O14561|ACPM_HUMAN	O14561	ACPM_HUMAN	NDUFAB1	156	14.7	Homo sapiens OX=9606	1:Experimental evidence at protein level	Acyl carrier protein, mitochondrial	1	0.999	2	49	49	49	10	10	10	3	3	3	2771543	2771543	2771543	13	13	13	3	3	3	2.82586e+06	2.82586e+06	2.82586e+06	12	12	12	3	3	3	2642088	2642088	2642088	14	14	14	3	3	3
100	a	sp|O14562|UBFD1_HUMAN	O14562	UBFD1_HUMAN	UBFD1	309	53.4	Homo sapiens OX=9606	1:Experimental evidence at protein level	Ubiquitin domain-containing protein UBFD1	1	0.999	9	78	78	78	20	20	20	9	9	9	430590	430590	430590	18	18	18	10	10	10	407696	407696	407696	22	22	22	11	11	11	459144	459144	459144	18	18	18	10	10	10
101	a	sp|O14578|CTRO_HUMAN	O14578	CTRO_HUMAN	CIT	2027	10.8	Homo sapiens OX=9606	1:Experimental evidence at protein level	Citron Rho-interacting kinase	1	0.999	17	16	16	16	4	4	4	2	2	2	38371.7	38371.7	38371.7	4	4	4	3	3	3	35887	35887	35887	7	7	7	5	5	5	40855.3	40855.3	40855.3	1	1	1	0	0	0
102	a	sp|O14579|COPE_HUMAN	O14579	COPE_HUMAN	COPE	308	55.2	Homo sapiens OX=9606	1:Experimental evidence at protein level	Coatomer subunit epsilon	1	0.999	10	112	112	112	34	34	34	18	18	18	986976	986976	986976	29	29	29	13	13	13	1.01053e+06	1.01053e+06	1.01053e+06	22	22	22	12	12	12	1.02078e+06	1.02078e+06	1.02078e+06	27	27	27	14	14	14
103	a	sp|O14617|AP3D1_HUMAN	O14617	AP3D1_HUMAN	AP3D1	1153	33.5	Homo sapiens OX=9606	1:Experimental evidence at protein level	AP-3 complex subunit delta-1	1	0.999	29	208	208	208	48	48	48	26	26	26	402815	402815	402815	50	50	50	29	29	29	404721	404721	404721	53	53	53	32	32	32	396962	396962	396962	57	57	57	32	32	32
104	a	sp|O14639|ABLM1_HUMAN	O14639	ABLM1_HUMAN	ABLIM1	778	20.3	Homo sapiens OX=9606	1:Experimental evidence at protein level	Actin-binding LIM protein 1	1	0.999	12	44	44	44	11	11	11	6	6	6	149558	149558	149558	10	10	10	6	6	6	157075	157075	157075	12	12	12	8	8	8	167953	167953	167953	11	11	11	6	6	6
105	a	sp|O14647|CHD2_HUMAN	O14647	CHD2_HUMAN	CHD2	1828	7.8	Homo sapiens OX=9606	1:Experimental evidence at protein level	Chromodomain-helicase-DNA-binding protein 2	1	0.999	12	30	11	11	10	4	4	9	4	4	73880.4	46597.1	46597.1	8	4	4	6	3	3	77110.8	51890.5	51890.5	6	2	2	4	2	2	76020.9	48190.5	48190.5	6	1	1	4	1	1
106	a	sp|O14653|GOSR2_HUMAN	O14653	GOSR2_HUMAN	GOSR2	212	38.7	Homo sapiens OX=9606	1:Experimental evidence at protein level	Golgi SNAP receptor complex member 2	1	0.999	5	29	29	29	9	9	9	7	7	7	126555	126555	126555	7	7	7	4	4	4	118019	118019	118019	7	7	7	6	6	6	123458	123458	123458	6	6	6	6	6	6
107	a	sp|O14657|TOR1B_HUMAN	O14657	TOR1B_HUMAN	TOR1B	336	15.8	Homo sapiens OX=9606	1:Experimental evidence at protein level	Torsin-1B	1	0.999	4	24	24	24	7	7	7	5	5	5	114529	114529	114529	7	7	7	5	5	5	118018	118018	118018	6	6	6	4	4	4	118406	118406	118406	4	4	4	4	4	4
108	a	sp|O14662|STX16_HUMAN	O14662	STX16_HUMAN	STX16	325	20.9	Homo sapiens OX=9606	1:Experimental evidence at protein level	Syntaxin-16	1	0.999	5	15	15	15	3	3	3	3	3	3	63273.5	63273.5	63273.5	5	5	5	3	3	3	72680.3	72680.3	72680.3	3	3	3	2	2	2	63407.8	63407.8	63407.8	4	4	4	3	3	3
109	a	sp|O14672|ADA10_HUMAN	O14672	ADA10_HUMAN	ADAM10	748	29.4	Homo sapiens OX=9606	1:Experimental evidence at protein level	Disintegrin and metalloproteinase domain-containing protein 10	1	0.999	14	61	61	61	16	16	16	11	11	11	104775	104775	104775	17	17	17	10	10	10	105468	105468	105468	13	13	13	9	9	9	106877	106877	106877	15	15	15	9	9	9
110	a	sp|O14686|KMT2D_HUMAN	O14686	KMT2D_HUMAN	KMT2D	5537	2.8	Homo sapiens OX=9606	1:Experimental evidence at protein level	Histone-lysine N-methyltransferase 2D	1	0.999	9	20	20	20	4	4	4	4	4	4	39201.6	39201.6	39201.6	5	5	5	4	4	4	39635.2	39635.2	39635.2	7	7	7	5	5	5	38374.6	38374.6	38374.6	4	4	4	4	4	4
111	a	sp|O14713|ITBP1_HUMAN	O14713	ITBP1_HUMAN	ITGB1BP1	200	43	Homo sapiens OX=9606	1:Experimental evidence at protein level	Integrin beta-1-binding protein 1	1	0.999	6	12	12	12	3	3	3	3	3	3	90460.4	90460.4	90460.4	2	2	2	2	2	2	95606	95606	95606	3	3	3	3	3	3	92275.3	92275.3	92275.3	4	4	4	4	4	4
113	a	sp|O14732|IMPA2_HUMAN	O14732	IMPA2_HUMAN	IMPA2	288	30.6	Homo sapiens OX=9606	1:Experimental evidence at protein level	Inositol monophosphatase 2	1	0.999	6	42	40	40	10	9	9	8	7	7	113976	54242.2	54242.2	10	10	10	7	7	7	124802	59461.8	59461.8	12	11	11	8	7	7	125111	59663.9	59663.9	10	10	10	6	6	6
114	a	sp|O14733|MP2K7_HUMAN	O14733	MP2K7_HUMAN	MAP2K7	419	15.3	Homo sapiens OX=9606	1:Experimental evidence at protein level	Dual specificity mitogen-activated protein kinase kinase 7	1	0.999	4	15	15	15	2	2	2	1	1	1	74502.1	74502.1	74502.1	4	4	4	4	4	4	71208.8	71208.8	71208.8	6	6	6	2	2	2	77247.9	77247.9	77247.9	3	3	3	2	2	2
115	a	sp|O14735|CDIPT_HUMAN	O14735	CDIPT_HUMAN	CDIPT	213	21.1	Homo sapiens OX=9606	1:Experimental evidence at protein level	CDP-diacylglycerol--inositol 3-phosphatidyltransferase	1	0.999	4	9	9	9	3	3	3	3	3	3	70193.1	70193.1	70193.1	3	3	3	3	3	3	72687.1	72687.1	72687.1	2	2	2	2	2	2	73386.4	73386.4	73386.4	1	1	1	1	1	1
116	a	sp|O14744|ANM5_HUMAN	O14744	ANM5_HUMAN	PRMT5	637	46	Homo sapiens OX=9606	1:Experimental evidence at protein level	Protein arginine N-methyltransferase 5	1	0.999	23	184	184	184	47	47	47	24	24	24	958252	958252	958252	46	46	46	25	25	25	951998	951998	951998	47	47	47	25	25	25	953509	953509	953509	44	44	44	22	22	22
117	a	sp|O14745|NHRF1_HUMAN	O14745	NHRF1_HUMAN	SLC9A3R1	358	51.4	Homo sapiens OX=9606	1:Experimental evidence at protein level	Na(+)/H(+) exchange regulatory cofactor NHE-RF1	1	0.999	15	138	138	138	30	30	30	17	17	17	1.01671e+06	1.01671e+06	1.01671e+06	32	32	32	19	19	19	1.07569e+06	1.07569e+06	1.07569e+06	40	40	40	18	18	18	1.06331e+06	1.06331e+06	1.06331e+06	36	36	36	18	18	18
118	a	sp|O14757|CHK1_HUMAN	O14757	CHK1_HUMAN	CHEK1	476	29.6	Homo sapiens OX=9606	1:Experimental evidence at protein level	Serine/threonine-protein kinase Chk1	1	0.999	9	26	26	26	8	8	8	6	6	6	134284	134284	134284	6	6	6	6	6	6	132768	132768	132768	6	6	6	4	4	4	135219	135219	135219	6	6	6	6	6	6
119	a	sp|O14763|TR10B_HUMAN	O14763	TR10B_HUMAN	TNFRSF10B	440	16.8	Homo sapiens OX=9606	1:Experimental evidence at protein level	Tumor necrosis factor receptor superfamily member 10B	1	0.999	5	25	25	25	6	6	6	4	4	4	85062.8	85062.8	85062.8	7	7	7	6	6	6	81307.5	81307.5	81307.5	7	7	7	5	5	5	89598.4	89598.4	89598.4	5	5	5	4	4	4
120	a	sp|O14772|FPGT_HUMAN	O14772	FPGT_HUMAN	FPGT	607	12.2	Homo sapiens OX=9606	1:Experimental evidence at protein level	Fucose-1-phosphate guanylyltransferase	1	0.999	4	11	11	11	2	2	2	2	2	2	34343.5	34343.5	34343.5	2	2	2	2	2	2	34692.1	34692.1	34692.1	3	3	3	3	3	3	33783.9	33783.9	33783.9	4	4	4	3	3	3
121	a	sp|O14773|TPP1_HUMAN	O14773	TPP1_HUMAN	TPP1	563	11	Homo sapiens OX=9606	1:Experimental evidence at protein level	Tripeptidyl-peptidase 1	1	0.999	4	23	23	23	6	6	6	3	3	3	98918.9	98918.9	98918.9	6	6	6	4	4	4	88266.8	88266.8	88266.8	6	6	6	3	3	3	91877.1	91877.1	91877.1	5	5	5	4	4	4
122	a	sp|O14776|TCRG1_HUMAN	O14776	TCRG1_HUMAN	TCERG1	1098	24.5	Homo sapiens OX=9606	1:Experimental evidence at protein level	Transcription elongation regulator 1	1	0.999	26	137	137	137	34	34	34	24	24	24	307522	307522	307522	37	37	37	22	22	22	294343	294343	294343	31	31	31	23	23	23	300394	300394	300394	35	35	35	25	25	25
123	a	sp|O14787|TNPO2_HUMAN	O14787	TNPO2_HUMAN	TNPO2	897	13.4	Homo sapiens OX=9606	1:Experimental evidence at protein level	Transportin-2	1	0.999	8	43	23	23	12	7	7	8	5	5	1.19891e+06	78459.2	78459.2	12	6	6	8	5	5	1.25587e+06	79116.4	79116.4	10	5	5	7	4	4	1.20973e+06	76814.2	76814.2	9	5	5	6	4	4
124	a	sp|O14802|RPC1_HUMAN	O14802	RPC1_HUMAN	POLR3A	1390	21.8	Homo sapiens OX=9606	1:Experimental evidence at protein level	DNA-directed RNA polymerase III subunit RPC1	1	0.999	21	69	69	69	18	18	18	14	14	14	96501.2	96501.2	96501.2	18	18	18	16	16	16	91300.4	91300.4	91300.4	20	20	20	13	13	13	91949.4	91949.4	91949.4	13	13	13	9	9	9
125	a	sp|O14817|TSN4_HUMAN	O14817	TSN4_HUMAN	TSPAN4	238	16	Homo sapiens OX=9606	1:Experimental evidence at protein level	Tetraspanin-4	1	0.9986	3	6	6	6	0	0	0	0	0	0	0	0	0	2	2	2	2	2	2	31547.7	31547.7	31547.7	2	2	2	2	2	2	34010.4	34010.4	34010.4	2	2	2	1	1	1
126	a	sp|O14828|SCAM3_HUMAN	O14828	SCAM3_HUMAN	SCAMP3	347	44.4	Homo sapiens OX=9606	1:Experimental evidence at protein level	Secretory carrier-associated membrane protein 3	1	0.999	10	63	62	63	16	15	16	9	8	9	460680	460680	460680	17	17	17	10	10	10	504595	504595	504595	18	18	18	11	11	11	464157	464157	464157	12	12	12	8	8	8
127	a	sp|O14841|OPLA_HUMAN	O14841	OPLA_HUMAN	OPLAH	1288	6.4	Homo sapiens OX=9606	1:Experimental evidence at protein level	5-oxoprolinase	1	0.999	6	4	4	4	2	2	2	1	1	1	0	0	0	0	0	0	0	0	0	0	0	0	1	1	1	1	1	1	0	0	0	1	1	1	0	0	0
128	a	sp|O14874|BCKD_HUMAN	O14874	BCKD_HUMAN	BCKDK	412	10.2	Homo sapiens OX=9606	1:Experimental evidence at protein level	[3-methyl-2-oxobutanoate dehydrogenase [lipoamide]] kinase, mitochondrial	1	0.999	4	17	17	17	5	5	5	3	3	3	104007	104007	104007	4	4	4	3	3	3	99375.4	99375.4	99375.4	4	4	4	3	3	3	101332	101332	101332	4	4	4	3	3	3
129	a	sp|O14879|IFIT3_HUMAN	O14879	IFIT3_HUMAN	IFIT3	490	34.1	Homo sapiens OX=9606	1:Experimental evidence at protein level	Interferon-induced protein with tetratricopeptide repeats 3	1	0.999	12	21	21	21	3	3	3	2	2	2	58003.8	58003.8	58003.8	8	8	8	7	7	7	61994.3	61994.3	61994.3	4	4	4	4	4	4	64216.5	64216.5	64216.5	6	6	6	5	5	5
130	a	sp|O14880|MGST3_HUMAN	O14880	MGST3_HUMAN	MGST3	152	28.9	Homo sapiens OX=9606	1:Experimental evidence at protein level	Microsomal glutathione S-transferase 3	1	0.999	3	77	77	77	23	23	23	5	5	5	872722	872722	872722	17	17	17	5	5	5	846968	846968	846968	18	18	18	6	6	6	829026	829026	829026	19	19	19	5	5	5
131	a	sp|O14893|GEMI2_HUMAN	O14893	GEMI2_HUMAN	GEMIN2	280	27.9	Homo sapiens OX=9606	1:Experimental evidence at protein level	Gem-associated protein 2	1	0.999	5	20	20	20	5	5	5	2	2	2	157561	157561	157561	6	6	6	3	3	3	174100	174100	174100	6	6	6	3	3	3	165855	165855	165855	3	3	3	2	2	2
132	a	sp|O14907|TX1B3_HUMAN	O14907	TX1B3_HUMAN	TAX1BP3	124	34.7	Homo sapiens OX=9606	1:Experimental evidence at protein level	Tax1-binding protein 3	1	0.999	3	11	11	11	2	2	2	2	2	2	192994	192994	192994	4	4	4	3	3	3	202756	202756	202756	3	3	3	2	2	2	196067	196067	196067	2	2	2	2	2	2
133	a	sp|O14920|IKKB_HUMAN	O14920	IKKB_HUMAN	IKBKB	756	12.6	Homo sapiens OX=9606	1:Experimental evidence at protein level	Inhibitor of nuclear factor kappa-B kinase subunit beta	1	0.999	5	7	7	7	1	1	1	1	1	1	40715.3	40715.3	40715.3	3	3	3	3	3	3	41859.7	41859.7	41859.7	3	3	3	3	3	3	39591.1	39591.1	39591.1	0	0	0	0	0	0
134	a	sp|O14929|HAT1_HUMAN	O14929	HAT1_HUMAN	HAT1	419	39.9	Homo sapiens OX=9606	1:Experimental evidence at protein level	Histone acetyltransferase type B catalytic subunit	1	0.999	11	159	159	159	35	35	35	18	18	18	1.13038e+06	1.13038e+06	1.13038e+06	44	44	44	20	20	20	1.12627e+06	1.12627e+06	1.12627e+06	33	33	33	19	19	19	1124058	1124058	1124058	47	47	47	20	20	20
135	a	sp|O14949|QCR8_HUMAN	O14949	QCR8_HUMAN	UQCRQ	82	46.3	Homo sapiens OX=9606	1:Experimental evidence at protein level	Cytochrome b-c1 complex subunit 8	1	0.999	5	13	13	13	4	4	4	4	4	4	247862	247862	247862	3	3	3	3	3	3	232053	232053	232053	3	3	3	2	2	2	250484	250484	250484	3	3	3	3	3	3
136	a	sp|O14965|AURKA_HUMAN	O14965	AURKA_HUMAN	AURKA	403	34.2	Homo sapiens OX=9606	1:Experimental evidence at protein level	Aurora kinase A	1	0.999	10	42	42	42	9	9	9	5	5	5	188715	188715	188715	10	10	10	7	7	7	173065	173065	173065	11	11	11	6	6	6	175909	175909	175909	12	12	12	7	7	7
137	a	sp|O14975|S27A2_HUMAN	O14975	S27A2_HUMAN	SLC27A2	620	27.7	Homo sapiens OX=9606	1:Experimental evidence at protein level	Very long-chain acyl-CoA synthetase	1	0.999	12	51	51	51	11	11	11	10	10	10	188782	188782	188782	16	16	16	11	11	11	178139	178139	178139	11	11	11	9	9	9	179796	179796	179796	13	13	13	9	9	9
138	a	sp|O14976|GAK_HUMAN	O14976	GAK_HUMAN	GAK	1311	18.2	Homo sapiens OX=9606	1:Experimental evidence at protein level	Cyclin-G-associated kinase	1	0.999	15	62	62	62	16	16	16	11	11	11	145345	145345	145345	18	18	18	13	13	13	142070	142070	142070	13	13	13	10	10	10	141818	141818	141818	15	15	15	11	11	11
139	a	sp|O14979|HNRDL_HUMAN	O14979	HNRDL_HUMAN	HNRNPDL	420	30.7	Homo sapiens OX=9606	1:Experimental evidence at protein level	Heterogeneous nuclear ribonucleoprotein D-like	1	0.999	12	139	105	105	35	25	25	14	11	11	4164538	4167991	4167991	31	22	22	10	7	7	4.23889e+06	4225285	4225285	37	28	28	13	10	10	4656430	4.66755e+06	4.66755e+06	36	30	30	12	10	10
140	a	sp|O15013|ARHGA_HUMAN	O15013	ARHGA_HUMAN	ARHGEF10	1369	9.6	Homo sapiens OX=9606	1:Experimental evidence at protein level	Rho guanine nucleotide exchange factor 10	1	0.999	8	24	24	24	6	6	6	4	4	4	72386.8	72386.8	72386.8	8	8	8	5	5	5	74264.1	74264.1	74264.1	6	6	6	4	4	4	72139.7	72139.7	72139.7	4	4	4	4	4	4
141	a	sp|O15027|SC16A_HUMAN	O15027	SC16A_HUMAN	SEC16A	2357	30.6	Homo sapiens OX=9606	1:Experimental evidence at protein level	Protein transport protein Sec16A	1	0.999	44	210	210	210	52	52	52	36	36	36	307331	307331	307331	58	58	58	35	35	35	319084	319084	319084	51	51	51	37	37	37	318439	318439	318439	49	49	49	34	34	34
142	a	sp|O15031|PLXB2_HUMAN	O15031	PLXB2_HUMAN	PLXNB2	1838	18.4	Homo sapiens OX=9606	1:Experimental evidence at protein level	Plexin-B2	1	0.999	22	82	82	82	21	21	21	16	16	16	141825	141825	141825	19	19	19	15	15	15	145108	145108	145108	21	21	21	16	16	16	145960	145960	145960	21	21	21	15	15	15
143	a	sp|O15047|SET1A_HUMAN	O15047	SET1A_HUMAN	SETD1A	1707	5.3	Homo sapiens OX=9606	1:Experimental evidence at protein level	Histone-lysine N-methyltransferase SETD1A	1	0.999	7	23	23	23	5	5	5	5	5	5	48776.4	48776.4	48776.4	7	7	7	5	5	5	51858.4	51858.4	51858.4	5	5	5	4	4	4	49398.8	49398.8	49398.8	6	6	6	5	5	5
144	a	sp|O15061|SYNEM_HUMAN	O15061	SYNEM_HUMAN	SYNM	1565	4.3	Homo sapiens OX=9606	1:Experimental evidence at protein level	Synemin	1	0.999	5	7	7	7	2	2	2	2	2	2	55551	55551	55551	1	1	1	1	1	1	0	0	0	2	2	2	1	1	1	61479.1	61479.1	61479.1	2	2	2	1	1	1
145	a	sp|O15067|PUR4_HUMAN	O15067	PUR4_HUMAN	PFAS	1338	42.3	Homo sapiens OX=9606	1:Experimental evidence at protein level	Phosphoribosylformylglycinamidine synthase	1	0.999	34	344	344	344	91	91	91	44	44	44	681397	681397	681397	85	85	85	46	46	46	661682	661682	661682	83	83	83	41	41	41	661455	661455	661455	85	85	85	40	40	40
146	a	sp|O15091|MRPP3_HUMAN	O15091	MRPP3_HUMAN	PRORP	583	18	Homo sapiens OX=9606	1:Experimental evidence at protein level	Mitochondrial ribonuclease P catalytic subunit	1	0.999	8	40	40	40	10	10	10	7	7	7	118477	118477	118477	14	14	14	8	8	8	117596	117596	117596	6	6	6	6	6	6	124059	124059	124059	10	10	10	6	6	6
147	a	sp|O15116|LSM1_HUMAN	O15116	LSM1_HUMAN	LSM1	133	54.9	Homo sapiens OX=9606	1:Experimental evidence at protein level	U6 snRNA-associated Sm-like protein LSm1	1	0.999	6	25	25	25	5	5	5	4	4	4	182264	182264	182264	6	6	6	5	5	5	169051	169051	169051	7	7	7	6	6	6	174602	174602	174602	7	7	7	6	6	6
148	a	sp|O15118|NPC1_HUMAN	O15118	NPC1_HUMAN	NPC1	1278	11.3	Homo sapiens OX=9606	1:Experimental evidence at protein level	NPC intracellular cholesterol transporter 1	1	0.999	10	30	29	29	7	7	7	4	4	4	227768	227768	227768	5	5	5	4	4	4	222406	222406	222406	9	8	8	5	4	4	236591	236591	236591	9	9	9	5	5	5
149	a	sp|O15121|DEGS1_HUMAN	O15121	DEGS1_HUMAN	DEGS1	323	25.1	Homo sapiens OX=9606	1:Experimental evidence at protein level	Sphingolipid delta(4)-desaturase DES1	1	0.999	4	32	32	32	8	8	8	4	4	4	264834	264834	264834	7	7	7	4	4	4	270484	270484	270484	10	10	10	6	6	6	290912	290912	290912	7	7	7	5	5	5
150	a	sp|O15126|SCAM1_HUMAN	O15126	SCAM1_HUMAN	SCAMP1	338	39.6	Homo sapiens OX=9606	1:Experimental evidence at protein level	Secretory carrier-associated membrane protein 1	1	0.999	9	57	57	57	18	18	18	8	8	8	202498	202498	202498	14	14	14	5	5	5	208563	208563	208563	14	14	14	7	7	7	217740	217740	217740	11	11	11	5	5	5
151	a	sp|O15144|ARPC2_HUMAN	O15144	ARPC2_HUMAN	ARPC2	300	56.3	Homo sapiens OX=9606	1:Experimental evidence at protein level	Actin-related protein 2/3 complex subunit 2	1	0.999	15	76	76	76	22	22	22	16	16	16	421724	421724	421724	17	17	17	13	13	13	375384	375384	375384	20	20	20	14	14	14	398308	398308	398308	17	17	17	12	12	12
152	a	sp|O15145|ARPC3_HUMAN	O15145	ARPC3_HUMAN	ARPC3	178	32.6	Homo sapiens OX=9606	1:Experimental evidence at protein level	Actin-related protein 2/3 complex subunit 3	1	0.999	6	44	44	44	11	11	11	6	6	6	227644	227644	227644	13	13	13	6	6	6	222922	222922	222922	10	10	10	7	7	7	208920	208920	208920	10	10	10	5	5	5
153	a	sp|O15155|BET1_HUMAN	O15155	BET1_HUMAN	BET1	118	24.6	Homo sapiens OX=9606	1:Experimental evidence at protein level	BET1 homolog	1	0.999	2	16	16	16	5	5	5	3	3	3	134852	134852	134852	2	2	2	2	2	2	108335	108335	108335	3	3	3	3	3	3	106127	106127	106127	6	6	6	3	3	3
154	a	sp|O15160|RPAC1_HUMAN	O15160	RPAC1_HUMAN	POLR1C	346	48.3	Homo sapiens OX=9606	1:Experimental evidence at protein level	DNA-directed RNA polymerases I and III subunit RPAC1	1	0.999	10	69	69	69	15	15	15	8	8	8	642299	642299	642299	17	17	17	8	8	8	661647	661647	661647	18	18	18	8	8	8	674343	674343	674343	19	19	19	8	8	8
155	a	sp|O15173|PGRC2_HUMAN	O15173	PGRC2_HUMAN	PGRMC2	223	38.1	Homo sapiens OX=9606	1:Experimental evidence at protein level	Membrane-associated progesterone receptor component 2	1	0.999	7	23	17	17	5	4	4	4	3	3	770812	733285	733285	3	2	2	3	2	2	713651	758935	758935	8	5	5	4	3	3	811902	815877	815877	7	6	6	5	4	4
156	a	sp|O15182|CETN3_HUMAN	O15182	CETN3_HUMAN	CETN3	167	33.5	Homo sapiens OX=9606	1:Experimental evidence at protein level	Centrin-3	1	0.999	6	8	8	8	2	2	2	2	2	2	46659.7	46659.7	46659.7	2	2	2	2	2	2	46152.6	46152.6	46152.6	3	3	3	2	2	2	48926.5	48926.5	48926.5	1	1	1	1	1	1
157	a	sp|O15213|WDR46_HUMAN	O15213	WDR46_HUMAN	WDR46	610	38.7	Homo sapiens OX=9606	1:Experimental evidence at protein level	WD repeat-containing protein 46	1	0.999	14	62	62	62	14	14	14	11	11	11	251204	251204	251204	14	14	14	9	9	9	237693	237693	237693	20	20	20	13	13	13	245458	245458	245458	14	14	14	11	11	11
158	a	sp|O15228|GNPAT_HUMAN	O15228	GNPAT_HUMAN	GNPAT	680	25.9	Homo sapiens OX=9606	1:Experimental evidence at protein level	Dihydroxyacetone phosphate acyltransferase	1	0.999	14	68	68	68	17	17	17	10	10	10	97799.6	97799.6	97799.6	21	21	21	9	9	9	99897.4	99897.4	99897.4	14	14	14	9	9	9	100804	100804	100804	16	16	16	10	10	10
159	a	sp|O15230|LAMA5_HUMAN	O15230	LAMA5_HUMAN	LAMA5	3695	8.6	Homo sapiens OX=9606	1:Experimental evidence at protein level	Laminin subunit alpha-5	1	0.999	21	58	58	58	17	17	17	13	13	13	85151.3	85151.3	85151.3	14	14	14	11	11	11	80727.8	80727.8	80727.8	14	14	14	12	12	12	82462.8	82462.8	82462.8	13	13	13	10	10	10
160	a	sp|O15234|CASC3_HUMAN	O15234	CASC3_HUMAN	CASC3	703	13.1	Homo sapiens OX=9606	1:Experimental evidence at protein level	Protein CASC3	1	0.999	6	18	18	18	4	4	4	2	2	2	81665.7	81665.7	81665.7	3	3	3	2	2	2	104116	104116	104116	5	5	5	4	4	4	85770.1	85770.1	85770.1	6	6	6	3	3	3
161	a	sp|O15258|RER1_HUMAN	O15258	RER1_HUMAN	RER1	196	18.4	Homo sapiens OX=9606	1:Experimental evidence at protein level	Protein RER1	1	0.999	3	15	15	15	3	3	3	3	3	3	292436	292436	292436	3	3	3	2	2	2	330024	330024	330024	4	4	4	3	3	3	328372	328372	328372	5	5	5	4	4	4
162	a	sp|O15260|SURF4_HUMAN	O15260	SURF4_HUMAN	SURF4	269	20.8	Homo sapiens OX=9606	1:Experimental evidence at protein level	Surfeit locus protein 4	1	0.999	4	74	74	74	20	20	20	6	6	6	1.00716e+06	1.00716e+06	1.00716e+06	19	19	19	6	6	6	992657	992657	992657	18	18	18	6	6	6	951255	951255	951255	17	17	17	6	6	6
163	a	sp|O15269|SPTC1_HUMAN	O15269	SPTC1_HUMAN	SPTLC1	473	30.2	Homo sapiens OX=9606	1:Experimental evidence at protein level	Serine palmitoyltransferase 1	1	0.999	13	75	75	75	24	24	24	13	13	13	264311	264311	264311	16	16	16	12	12	12	251477	251477	251477	17	17	17	11	11	11	257733	257733	257733	18	18	18	11	11	11
164	a	sp|O15294|OGT1_HUMAN	O15294	OGT1_HUMAN	OGT	1046	38.4	Homo sapiens OX=9606	1:Experimental evidence at protein level	UDP-N-acetylglucosamine--peptide N-acetylglucosaminyltransferase 110 kDa subunit	1	0.999	28	146	146	146	36	36	36	27	27	27	160385	160385	160385	38	38	38	25	25	25	160460	160460	160460	38	38	38	27	27	27	167845	167845	167845	34	34	34	23	23	23
165	a	sp|O15318|RPC7_HUMAN	O15318	RPC7_HUMAN	POLR3G	223	20.6	Homo sapiens OX=9606	1:Experimental evidence at protein level	DNA-directed RNA polymerase III subunit RPC7	1	0.999	3	14	14	14	3	3	3	3	3	3	130080	130080	130080	2	2	2	2	2	2	171715	171715	171715	6	6	6	4	4	4	142981	142981	142981	3	3	3	3	3	3
166	a	sp|O15344|TRI18_HUMAN	O15344	TRI18_HUMAN	MID1	667	6.7	Homo sapiens OX=9606	1:Experimental evidence at protein level	E3 ubiquitin-protein ligase Midline-1	1	0.999	3	11	11	11	3	3	3	2	2	2	204755	204755	204755	2	2	2	2	2	2	205629	205629	205629	4	4	4	3	3	3	204059	204059	204059	2	2	2	2	2	2
167	a	sp|O15347|HMGB3_HUMAN	O15347	HMGB3_HUMAN	HMGB3	200	24	Homo sapiens OX=9606	1:Experimental evidence at protein level	High mobility group protein B3	1	0.999	4	30	30	30	7	7	7	4	4	4	482983	482983	482983	9	9	9	4	4	4	495121	495121	495121	9	9	9	4	4	4	524561	524561	524561	5	5	5	4	4	4
168	a	sp|O15355|PPM1G_HUMAN	O15355	PPM1G_HUMAN	PPM1G	546	57.9	Homo sapiens OX=9606	1:Experimental evidence at protein level	Protein phosphatase 1G	1	0.999	21	242	236	242	59	58	59	26	25	26	1.12183e+06	1120083	1.12183e+06	61	60	61	30	29	30	1.11768e+06	1.11731e+06	1.11768e+06	64	62	64	27	26	27	1.10436e+06	1102383	1.10436e+06	58	56	58	26	25	26
169	a	sp|O15371|EIF3D_HUMAN	O15371	EIF3D_HUMAN	EIF3D	548	53.5	Homo sapiens OX=9606	1:Experimental evidence at protein level	Eukaryotic translation initiation factor 3 subunit D	1	0.999	20	184	184	184	47	47	47	25	25	25	1186822	1186822	1186822	49	49	49	24	24	24	1.19102e+06	1.19102e+06	1.19102e+06	44	44	44	24	24	24	1195725	1195725	1195725	44	44	44	24	24	24
170	a	sp|O15372|EIF3H_HUMAN	O15372	EIF3H_HUMAN	EIF3H	352	40.9	Homo sapiens OX=9606	1:Experimental evidence at protein level	Eukaryotic translation initiation factor 3 subunit H	1	0.999	12	69	69	69	17	17	17	11	11	11	688156	688156	688156	16	16	16	12	12	12	622319	622319	622319	16	16	16	12	12	12	664754	664754	664754	20	20	20	12	12	12
171	a	sp|O15382|BCAT2_HUMAN	O15382	BCAT2_HUMAN	BCAT2	392	34.4	Homo sapiens OX=9606	1:Experimental evidence at protein level	Branched-chain-amino-acid aminotransferase, mitochondrial	1	0.999	9	38	38	38	7	7	7	5	5	5	161365	161365	161365	12	12	12	7	7	7	134594	134594	134594	7	7	7	6	6	6	159641	159641	159641	12	12	12	6	6	6
172	a	sp|O15392|BIRC5_HUMAN	O15392	BIRC5_HUMAN	BIRC5	142	56.3	Homo sapiens OX=9606	1:Experimental evidence at protein level	Baculoviral IAP repeat-containing protein 5	1	0.999	6	27	27	27	7	7	7	5	5	5	93963.3	93963.3	93963.3	7	7	7	5	5	5	73303.7	73303.7	73303.7	8	8	8	5	5	5	76400.8	76400.8	76400.8	5	5	5	4	4	4
173	a	sp|O15400|STX7_HUMAN	O15400	STX7_HUMAN	STX7	261	24.9	Homo sapiens OX=9606	1:Experimental evidence at protein level	Syntaxin-7	1	0.999	5	20	20	20	5	5	5	2	2	2	105546	105546	105546	6	6	6	3	3	3	112017	112017	112017	4	4	4	3	3	3	113275	113275	113275	5	5	5	3	3	3
174	a	sp|O15431|COPT1_HUMAN	O15431	COPT1_HUMAN	SLC31A1	190	15.8	Homo sapiens OX=9606	1:Experimental evidence at protein level	High affinity copper uptake protein 1	1	0.999	2	12	12	12	3	3	3	2	2	2	70969.6	70969.6	70969.6	4	4	4	3	3	3	50898.5	50898.5	50898.5	2	2	2	1	1	1	63043.3	63043.3	63043.3	3	3	3	1	1	1
175	a	sp|O15440|MRP5_HUMAN	O15440	MRP5_HUMAN	ABCC5	1437	13.5	Homo sapiens OX=9606	1:Experimental evidence at protein level	Multidrug resistance-associated protein 5	1	0.999	12	23	23	23	8	8	8	7	7	7	56716.3	56716.3	56716.3	6	6	6	4	4	4	56080.1	56080.1	56080.1	4	4	4	4	4	4	53235.9	53235.9	53235.9	5	5	5	4	4	4
176	a	sp|O15446|RPA34_HUMAN	O15446	RPA34_HUMAN	CD3EAP	510	31	Homo sapiens OX=9606	1:Experimental evidence at protein level	DNA-directed RNA polymerase I subunit RPA34	1	0.999	8	110	110	110	19	19	19	9	9	9	195177	195177	195177	32	32	32	9	9	9	197239	197239	197239	29	29	29	9	9	9	199375	199375	199375	30	30	30	10	10	10
177	a	sp|O15498|YKT6_HUMAN	O15498	YKT6_HUMAN	YKT6	198	63.1	Homo sapiens OX=9606	1:Experimental evidence at protein level	Synaptobrevin homolog YKT6	1	0.999	11	68	68	68	16	16	16	11	11	11	328542	328542	328542	17	17	17	9	9	9	339678	339678	339678	18	18	18	11	11	11	360884	360884	360884	17	17	17	12	12	12
178	a	sp|O15511|ARPC5_HUMAN	O15511	ARPC5_HUMAN	ARPC5	151	53.6	Homo sapiens OX=9606	1:Experimental evidence at protein level	Actin-related protein 2/3 complex subunit 5	1	0.999	6	23	18	18	6	5	5	5	4	4	167970	170736	170736	7	5	5	6	4	4	161976	148881	148881	5	4	4	5	4	4	166838	165026	165026	5	4	4	4	4	4
179	a	sp|O15514|RPB4_HUMAN	O15514	RPB4_HUMAN	POLR2D	142	67.6	Homo sapiens OX=9606	1:Experimental evidence at protein level	DNA-directed RNA polymerase II subunit RPB4	1	0.999	6	30	30	30	8	8	8	4	4	4	149662	149662	149662	8	8	8	5	5	5	157586	157586	157586	9	9	9	6	6	6	153771	153771	153771	5	5	5	4	4	4
180	a	sp|O15530|PDPK1_HUMAN	O15530	PDPK1_HUMAN	PDPK1	556	15.7	Homo sapiens OX=9606	1:Experimental evidence at protein level	3-phosphoinositide-dependent protein kinase 1	1	0.999	5	14	14	14	3	3	3	3	3	3	81631.9	81631.9	81631.9	5	5	5	3	3	3	78828.2	78828.2	78828.2	4	4	4	4	4	4	85389.1	85389.1	85389.1	2	2	2	2	2	2
181	a	sp|O43143|DHX15_HUMAN	O43143	DHX15_HUMAN	DHX15	795	53.6	Homo sapiens OX=9606	1:Experimental evidence at protein level	Pre-mRNA-splicing factor ATP-dependent RNA helicase DHX15	1	0.999	35	366	356	366	94	92	94	47	45	47	1.1623e+06	1.15614e+06	1.1623e+06	94	91	94	46	43	46	1.14866e+06	1.14059e+06	1.14866e+06	88	85	88	47	45	47	1.17637e+06	1.18084e+06	1.17637e+06	90	88	90	45	43	45
182	a	sp|O43148|MCES_HUMAN	O43148	MCES_HUMAN	RNMT	476	29.2	Homo sapiens OX=9606	1:Experimental evidence at protein level	mRNA cap guanine-N7 methyltransferase	1	0.999	12	49	48	49	10	10	10	8	8	8	180966	180966	180966	13	13	13	10	10	10	189604	189604	189604	12	12	12	9	9	9	198204	198204	198204	14	13	14	9	8	9
183	a	sp|O43149|ZZEF1_HUMAN	O43149	ZZEF1_HUMAN	ZZEF1	2961	10.7	Homo sapiens OX=9606	1:Experimental evidence at protein level	Zinc finger ZZ-type and EF-hand domain-containing protein 1	1	0.999	21	54	54	54	13	13	13	10	10	10	78381.7	78381.7	78381.7	8	8	8	8	8	8	78802.4	78802.4	78802.4	14	14	14	10	10	10	82039.9	82039.9	82039.9	19	19	19	16	16	16
184	a	sp|O43156|TTI1_HUMAN	O43156	TTI1_HUMAN	TTI1	1089	17.4	Homo sapiens OX=9606	1:Experimental evidence at protein level	TELO2-interacting protein 1 homolog	1	0.999	13	84	84	84	20	20	20	12	12	12	228749	228749	228749	21	21	21	13	13	13	218949	218949	218949	21	21	21	12	12	12	196611	196611	196611	22	22	22	10	10	10
185	a	sp|O43159|RRP8_HUMAN	O43159	RRP8_HUMAN	RRP8	456	34.2	Homo sapiens OX=9606	1:Experimental evidence at protein level	Ribosomal RNA-processing protein 8	1	0.999	10	67	67	67	21	21	21	9	9	9	188297	188297	188297	15	15	15	8	8	8	179184	179184	179184	12	12	12	7	7	7	192288	192288	192288	19	19	19	10	10	10
186	a	sp|O43164|PJA2_HUMAN	O43164	PJA2_HUMAN	PJA2	708	28.8	Homo sapiens OX=9606	1:Experimental evidence at protein level	E3 ubiquitin-protein ligase Praja-2	1	0.999	13	76	76	76	18	18	18	11	11	11	190238	190238	190238	21	21	21	14	14	14	187620	187620	187620	19	19	19	11	11	11	187820	187820	187820	18	18	18	12	12	12
187	a	sp|O43169|CYB5B_HUMAN	O43169	CYB5B_HUMAN	CYB5B	150	64	Homo sapiens OX=9606	1:Experimental evidence at protein level	Cytochrome b5 type B	1	0.999	6	68	68	68	18	18	18	9	9	9	637581	637581	637581	19	19	19	8	8	8	653301	653301	653301	15	15	15	9	9	9	643369	643369	643369	16	16	16	10	10	10
188	a	sp|O43172|PRP4_HUMAN	O43172	PRP4_HUMAN	PRPF4	522	55.2	Homo sapiens OX=9606	1:Experimental evidence at protein level	U4/U6 small nuclear ribonucleoprotein Prp4	1	0.999	21	141	141	141	35	35	35	22	22	22	461535	461535	461535	36	36	36	23	23	23	462826	462826	462826	33	33	33	22	22	22	467664	467664	467664	37	37	37	23	23	23
189	a	sp|O43175|SERA_HUMAN	O43175	SERA_HUMAN	PHGDH	533	41.8	Homo sapiens OX=9606	1:Experimental evidence at protein level	D-3-phosphoglycerate dehydrogenase	1	0.999	18	255	255	255	62	62	62	26	26	26	1.54243e+06	1.54243e+06	1.54243e+06	66	66	66	26	26	26	1.51547e+06	1.51547e+06	1.51547e+06	64	64	64	25	25	25	1.52961e+06	1.52961e+06	1.52961e+06	63	63	63	24	24	24
190	a	sp|O43181|NDUS4_HUMAN	O43181	NDUS4_HUMAN	NDUFS4	175	25.1	Homo sapiens OX=9606	1:Experimental evidence at protein level	NADH dehydrogenase [ubiquinone] iron-sulfur protein 4, mitochondrial	1	0.999	4	13	13	13	4	4	4	2	2	2	123654	123654	123654	2	2	2	2	2	2	106179	106179	106179	4	4	4	2	2	2	126241	126241	126241	3	3	3	2	2	2
191	a	sp|O43237|DC1L2_HUMAN	O43237	DC1L2_HUMAN	DYNC1LI2	492	50	Homo sapiens OX=9606	1:Experimental evidence at protein level	Cytoplasmic dynein 1 light intermediate chain 2	1	0.999	18	103	97	97	26	25	25	20	19	19	248826	250190	250190	32	29	29	21	19	19	261462	257774	257774	25	24	24	15	14	14	251034	252512	252512	20	19	19	16	15	15
192	a	sp|O43242|PSMD3_HUMAN	O43242	PSMD3_HUMAN	PSMD3	534	49.8	Homo sapiens OX=9606	1:Experimental evidence at protein level	26S proteasome non-ATPase regulatory subunit 3	1	0.999	24	190	182	190	50	48	50	25	24	25	955668	948243	955668	45	44	45	26	25	26	987112	989548	987112	52	50	52	26	25	26	1.00669e+06	1.00166e+06	1.00669e+06	43	40	43	23	22	23
193	a	sp|O43252|PAPS1_HUMAN	O43252	PAPS1_HUMAN	PAPSS1	624	45.2	Homo sapiens OX=9606	1:Experimental evidence at protein level	Bifunctional 3'-phosphoadenosine 5'-phosphosulfate synthase 1	1	0.999	20	106	98	98	29	27	27	18	17	17	215311	214701	214701	35	33	33	23	21	21	202091	200324	200324	20	18	18	14	13	13	188214	188244	188244	22	20	20	16	15	15
194	a	sp|O43264|ZW10_HUMAN	O43264	ZW10_HUMAN	ZW10	779	51.1	Homo sapiens OX=9606	1:Experimental evidence at protein level	Centromere/kinetochore protein zw10 homolog	1	0.999	26	149	149	149	36	36	36	23	23	23	267403	267403	267403	37	37	37	22	22	22	256167	256167	256167	44	44	44	22	22	22	266124	266124	266124	32	32	32	20	20	20
195	a	sp|O43292|GPAA1_HUMAN	O43292	GPAA1_HUMAN	GPAA1	621	10.1	Homo sapiens OX=9606	1:Experimental evidence at protein level	Glycosylphosphatidylinositol anchor attachment 1 protein	1	0.999	7	7	6	6	0	0	0	0	0	0	0	0	0	2	2	2	2	2	2	113135	113135	113135	1	1	1	1	1	1	64368.7	64368.7	64368.7	4	3	3	3	2	3
196	a	sp|O43293|DAPK3_HUMAN	O43293	DAPK3_HUMAN	DAPK3	454	11.9	Homo sapiens OX=9606	1:Experimental evidence at protein level	Death-associated protein kinase 3	1	0.999	4	13	8	13	2	1	2	2	1	2	44775.8	44333.4	44775.8	4	3	4	3	2	3	40738.8	41961.3	40738.8	2	2	2	2	2	2	45785.6	45785.6	45785.6	5	2	5	3	2	3
197	a	sp|O43314|VIP2_HUMAN	O43314	VIP2_HUMAN	PPIP5K2	1243	14.3	Homo sapiens OX=9606	1:Experimental evidence at protein level	Inositol hexakisphosphate and diphosphoinositol-pentakisphosphate kinase 2	1	0.999	14	33	24	33	9	7	9	9	7	9	99851.9	101669	99851.9	7	6	7	4	4	4	90668.3	90668.3	90668.3	8	5	8	5	3	5	87595.1	89445	87595.1	9	6	9	5	3	5
198	a	sp|O43318|M3K7_HUMAN	O43318	M3K7_HUMAN	MAP3K7	606	16.5	Homo sapiens OX=9606	1:Experimental evidence at protein level	Mitogen-activated protein kinase kinase kinase 7	1	0.999	6	14	14	14	4	4	4	3	3	3	72179.2	72179.2	72179.2	4	4	4	3	3	3	69278.7	69278.7	69278.7	3	3	3	3	3	3	75756	75756	75756	3	3	3	3	3	3
199	a	sp|O43324|MCA3_HUMAN	O43324	MCA3_HUMAN	EEF1E1	174	48.9	Homo sapiens OX=9606	1:Experimental evidence at protein level	Eukaryotic translation elongation factor 1 epsilon-1	1	0.999	7	50	50	50	12	12	12	7	7	7	445393	445393	445393	13	13	13	7	7	7	454726	454726	454726	12	12	12	7	7	7	460663	460663	460663	13	13	13	7	7	7
200	a	sp|O43353|RIPK2_HUMAN	O43353	RIPK2_HUMAN	RIPK2	540	11.7	Homo sapiens OX=9606	1:Experimental evidence at protein level	Receptor-interacting serine/threonine-protein kinase 2	1	0.999	4	17	17	17	3	3	3	2	2	2	50982.1	50982.1	50982.1	1	1	1	1	1	1	51543	51543	51543	5	5	5	3	3	3	70061.7	70061.7	70061.7	8	8	8	3	3	3
201	a	sp|O43379|WDR62_HUMAN	O43379	WDR62_HUMAN	WDR62	1518	19.4	Homo sapiens OX=9606	1:Experimental evidence at protein level	WD repeat-containing protein 62	1	0.999	18	50	49	50	11	11	11	9	9	9	101282	101282	101282	9	9	9	7	7	7	109854	109854	109854	14	14	14	11	11	11	114189	114189	114189	16	15	16	12	11	12
202	a	sp|O43390|HNRPR_HUMAN	O43390	HNRPR_HUMAN	HNRNPR	633	50.7	Homo sapiens OX=9606	1:Experimental evidence at protein level	Heterogeneous nuclear ribonucleoprotein R	1	0.999	27	304	257	257	66	57	57	35	28	28	1866518	1.86303e+06	1.86303e+06	81	67	67	37	30	30	1.84597e+06	1.84414e+06	1.84414e+06	81	68	68	35	29	29	1.85094e+06	1.84616e+06	1.84616e+06	76	65	65	37	29	29
203	a	sp|O43395|PRPF3_HUMAN	O43395	PRPF3_HUMAN	PRPF3	683	33.2	Homo sapiens OX=9606	1:Experimental evidence at protein level	U4/U6 small nuclear ribonucleoprotein Prp3	1	0.999	16	91	91	91	19	19	19	10	10	10	351790	351790	351790	26	26	26	15	15	15	342748	342748	342748	22	22	22	12	12	12	355712	355712	355712	24	24	24	10	10	10
204	a	sp|O43396|TXNL1_HUMAN	O43396	TXNL1_HUMAN	TXNL1	289	54.7	Homo sapiens OX=9606	1:Experimental evidence at protein level	Thioredoxin-like protein 1	1	0.999	12	94	94	94	20	20	20	15	15	15	596281	596281	596281	27	27	27	16	16	16	597562	597562	597562	23	23	23	15	15	15	594456	594456	594456	24	24	24	14	14	14
205	a	sp|O43399|TPD54_HUMAN	O43399	TPD54_HUMAN	TPD52L2	206	66.5	Homo sapiens OX=9606	1:Experimental evidence at protein level	Tumor protein D54	1	0.999	11	98	98	98	25	25	25	12	12	12	982029	982029	982029	27	27	27	12	12	12	989928	989928	989928	23	23	23	11	11	11	1.00614e+06	1.00614e+06	1.00614e+06	23	23	23	11	11	11
206	a	sp|O43402|EMC8_HUMAN	O43402	EMC8_HUMAN	EMC8	210	38.6	Homo sapiens OX=9606	1:Experimental evidence at protein level	ER membrane protein complex subunit 8	1	0.999	6	38	38	38	10	10	10	7	7	7	163757	163757	163757	9	9	9	5	5	5	180761	180761	180761	11	11	11	7	7	7	168557	168557	168557	8	8	8	7	7	7
207	a	sp|O43414|ERI3_HUMAN	O43414	ERI3_HUMAN	ERI3	337	19	Homo sapiens OX=9606	1:Experimental evidence at protein level	ERI1 exoribonuclease 3	1	0.999	6	37	37	37	9	9	9	5	5	5	241133	241133	241133	10	10	10	4	4	4	283359	283359	283359	8	8	8	4	4	4	266738	266738	266738	10	10	10	4	4	4
208	a	sp|O43422|P52K_HUMAN	O43422	P52K_HUMAN	THAP12	761	20	Homo sapiens OX=9606	1:Experimental evidence at protein level	52 kDa repressor of the inhibitor of the protein kinase	1	0.999	9	35	35	35	8	8	8	6	6	6	86543.1	86543.1	86543.1	8	8	8	5	5	5	80660.1	80660.1	80660.1	9	9	9	8	8	8	79509.5	79509.5	79509.5	10	10	10	7	7	7
209	a	sp|O43426|SYNJ1_HUMAN	O43426	SYNJ1_HUMAN	SYNJ1	1573	3.9	Homo sapiens OX=9606	1:Experimental evidence at protein level	Synaptojanin-1	1	0.999	6	5	5	5	1	1	1	1	1	1	39543.4	39543.4	39543.4	1	1	1	1	1	1	0	0	0	1	1	1	1	1	1	34968.6	34968.6	34968.6	2	2	2	1	1	1
210	a	sp|O43432|IF4G3_HUMAN	O43432	IF4G3_HUMAN	EIF4G3	1585	10.4	Homo sapiens OX=9606	1:Experimental evidence at protein level	Eukaryotic translation initiation factor 4 gamma 3	1	0.999	15	134	29	34	30	7	8	19	5	6	579663	54559.7	56103	31	7	8	19	5	6	568743	51404.9	55769.6	38	9	11	21	6	7	567523	53437.7	54212.9	35	6	7	20	4	5
211	a	sp|O43447|PPIH_HUMAN	O43447	PPIH_HUMAN	PPIH	177	62.7	Homo sapiens OX=9606	1:Experimental evidence at protein level	Peptidyl-prolyl cis-trans isomerase H	1	0.999	9	51	51	51	14	14	14	8	8	8	241788	241788	241788	14	14	14	8	8	8	248307	248307	248307	13	13	13	9	9	9	248574	248574	248574	10	10	10	7	7	7
212	a	sp|O43493|TGON2_HUMAN	O43493	TGON2_HUMAN	TGOLN2	437	20.1	Homo sapiens OX=9606	1:Experimental evidence at protein level	Trans-Golgi network integral membrane protein 2	1	0.999	6	36	36	36	10	10	10	6	6	6	134650	134650	134650	8	8	8	6	6	6	143858	143858	143858	9	9	9	6	6	6	140595	140595	140595	9	9	9	6	6	6
213	a	sp|O43504|LTOR5_HUMAN	O43504	LTOR5_HUMAN	LAMTOR5	91	96.7	Homo sapiens OX=9606	1:Experimental evidence at protein level	Ragulator complex protein LAMTOR5	1	0.999	5	67	67	67	15	15	15	10	10	10	344789	344789	344789	16	16	16	10	10	10	353332	353332	353332	18	18	18	10	10	10	356428	356428	356428	18	18	18	10	10	10
214	a	sp|O43572|AKA10_HUMAN	O43572	AKA10_HUMAN	AKAP10	662	17.4	Homo sapiens OX=9606	1:Experimental evidence at protein level	A-kinase anchor protein 10, mitochondrial	1	0.999	7	11	11	11	3	3	3	1	1	1	0	0	0	3	3	3	1	1	1	0	0	0	2	2	2	1	1	1	39047.3	39047.3	39047.3	3	3	3	3	3	3
215	a	sp|O43583|DENR_HUMAN	O43583	DENR_HUMAN	DENR	198	49.5	Homo sapiens OX=9606	1:Experimental evidence at protein level	Density-regulated protein	1	0.999	8	69	69	69	17	17	17	7	7	7	460011	460011	460011	17	17	17	7	7	7	469446	469446	469446	17	17	17	8	8	8	479864	479864	479864	18	18	18	6	6	6
216	a	sp|O43598|DNPH1_HUMAN	O43598	DNPH1_HUMAN	DNPH1	174	38.5	Homo sapiens OX=9606	1:Experimental evidence at protein level	2'-deoxynucleoside 5'-phosphate N-hydrolase 1	1	0.999	5	11	11	11	5	5	5	4	4	4	143688	143688	143688	1	1	1	1	1	1	139967	139967	139967	3	3	3	3	3	3	142220	142220	142220	2	2	2	2	2	2
217	a	sp|O43615|TIM44_HUMAN	O43615	TIM44_HUMAN	TIMM44	452	48.2	Homo sapiens OX=9606	1:Experimental evidence at protein level	Mitochondrial import inner membrane translocase subunit TIM44	1	0.999	21	120	120	120	31	31	31	18	18	18	580073	580073	580073	27	27	27	20	20	20	554754	554754	554754	32	32	32	19	19	19	573192	573192	573192	30	30	30	19	19	19
218	a	sp|O43617|TPPC3_HUMAN	O43617	TPPC3_HUMAN	TRAPPC3	180	42.2	Homo sapiens OX=9606	1:Experimental evidence at protein level	Trafficking protein particle complex subunit 3	1	0.999	7	37	37	37	9	9	9	7	7	7	115643	115643	115643	9	9	9	7	7	7	126057	126057	126057	11	11	11	7	7	7	124752	124752	124752	8	8	8	7	7	7
219	a	sp|O43633|CHM2A_HUMAN	O43633	CHM2A_HUMAN	CHMP2A	222	22.1	Homo sapiens OX=9606	1:Experimental evidence at protein level	Charged multivesicular body protein 2a	1	0.999	5	17	14	17	2	2	2	2	2	2	349353	226793	349353	4	4	4	4	4	4	297111	192878	297111	5	4	5	5	4	5	365334	230397	365334	6	4	6	5	4	5
220	a	sp|O43657|TSN6_HUMAN	O43657	TSN6_HUMAN	TSPAN6	245	22.4	Homo sapiens OX=9606	1:Experimental evidence at protein level	Tetraspanin-6	1	0.999	5	23	23	23	6	6	6	5	5	5	136714	136714	136714	7	7	7	5	5	5	128826	128826	128826	4	4	4	4	4	4	123250	123250	123250	6	6	6	5	5	5
221	a	sp|O43660|PLRG1_HUMAN	O43660	PLRG1_HUMAN	PLRG1	514	48.2	Homo sapiens OX=9606	1:Experimental evidence at protein level	Pleiotropic regulator 1	1	0.999	17	96	96	96	25	25	25	18	18	18	273355	273355	273355	19	19	19	14	14	14	284866	284866	284866	26	26	26	17	17	17	284052	284052	284052	26	26	26	17	17	17
222	a	sp|O43663|PRC1_HUMAN	O43663	PRC1_HUMAN	PRC1	620	27.9	Homo sapiens OX=9606	1:Experimental evidence at protein level	Protein regulator of cytokinesis 1	1	0.999	13	46	45	45	11	11	11	8	8	8	155226	155226	155226	17	16	16	13	12	12	153436	153436	153436	9	9	9	7	7	7	156149	156149	156149	9	9	9	7	7	7
223	a	sp|O43665|RGS10_HUMAN	O43665	RGS10_HUMAN	RGS10	181	33.1	Homo sapiens OX=9606	1:Experimental evidence at protein level	Regulator of G-protein signaling 10	1	0.999	4	10	10	10	3	3	3	3	3	3	41412	41412	41412	3	3	3	3	3	3	39725.7	39725.7	39725.7	2	2	2	2	2	2	44697.7	44697.7	44697.7	2	2	2	2	2	2
224	a	sp|O43674|NDUB5_HUMAN	O43674	NDUB5_HUMAN	NDUFB5	189	24.9	Homo sapiens OX=9606	1:Experimental evidence at protein level	NADH dehydrogenase [ubiquinone] 1 beta subcomplex subunit 5, mitochondrial	1	0.999	5	22	22	22	6	6	6	4	4	4	261948	261948	261948	7	7	7	4	4	4	273332	273332	273332	5	5	5	4	4	4	255028	255028	255028	4	4	4	4	4	4
225	a	sp|O43676|NDUB3_HUMAN	O43676	NDUB3_HUMAN	NDUFB3	98	28.6	Homo sapiens OX=9606	1:Experimental evidence at protein level	NADH dehydrogenase [ubiquinone] 1 beta subcomplex subunit 3	1	0.999	3	8	8	8	1	1	1	1	1	1	128459	128459	128459	3	3	3	3	3	3	118936	118936	118936	3	3	3	3	3	3	120821	120821	120821	1	1	1	1	1	1
226	a	sp|O43683|BUB1_HUMAN	O43683	BUB1_HUMAN	BUB1	1085	12.1	Homo sapiens OX=9606	1:Experimental evidence at protein level	Mitotic checkpoint serine/threonine-protein kinase BUB1	1	0.999	9	34	29	29	8	7	7	4	3	3	1.86628e+06	2.08323e+06	2.08323e+06	7	6	6	3	2	2	1.7284e+06	1.88063e+06	1.88063e+06	9	7	7	4	3	3	1.54819e+06	1.31203e+06	1.31203e+06	10	9	9	4	3	3
227	a	sp|O43684|BUB3_HUMAN	O43684	BUB3_HUMAN	BUB3	328	53	Homo sapiens OX=9606	1:Experimental evidence at protein level	Mitotic checkpoint protein BUB3	1	0.999	13	100	100	100	27	27	27	14	14	14	817464	817464	817464	26	26	26	16	16	16	817324	817324	817324	24	24	24	15	15	15	805804	805804	805804	23	23	23	15	15	15
228	a	sp|O43688|PLPP2_HUMAN	O43688	PLPP2_HUMAN	PLPP2	288	19.4	Homo sapiens OX=9606	1:Experimental evidence at protein level	Phospholipid phosphatase 2	1	0.999	4	20	20	20	6	6	6	4	4	4	131753	131753	131753	5	5	5	4	4	4	138300	138300	138300	6	6	6	4	4	4	125161	125161	125161	3	3	3	2	2	2
229	a	sp|O43708|MAAI_HUMAN	O43708	MAAI_HUMAN	GSTZ1	216	21.8	Homo sapiens OX=9606	1:Experimental evidence at protein level	Maleylacetoacetate isomerase	1	0.999	3	26	26	26	6	6	6	3	3	3	52089.1	52089.1	52089.1	9	9	9	3	3	3	58006	58006	58006	7	7	7	3	3	3	51225.8	51225.8	51225.8	4	4	4	2	2	2
230	a	sp|O43709|BUD23_HUMAN	O43709	BUD23_HUMAN	BUD23	281	39.1	Homo sapiens OX=9606	1:Experimental evidence at protein level	Probable 18S rRNA (guanine-N(7))-methyltransferase	1	0.999	7	52	52	52	13	13	13	3	3	3	296179	296179	296179	14	14	14	6	6	6	281519	281519	281519	11	11	11	5	5	5	309646	309646	309646	14	14	14	6	6	6
231	a	sp|O43715|TRIA1_HUMAN	O43715	TRIA1_HUMAN	TRIAP1	76	44.7	Homo sapiens OX=9606	1:Experimental evidence at protein level	TP53-regulated inhibitor of apoptosis 1	1	0.999	3	9	9	9	1	1	1	1	1	1	101753	101753	101753	1	1	1	1	1	1	110095	110095	110095	3	3	3	3	3	3	100217	100217	100217	4	4	4	3	3	3
232	a	sp|O43719|HTSF1_HUMAN	O43719	HTSF1_HUMAN	HTATSF1	755	32.2	Homo sapiens OX=9606	1:Experimental evidence at protein level	HIV Tat-specific factor 1	1	0.999	21	114	114	114	27	27	27	20	20	20	363806	363806	363806	26	26	26	20	20	20	355952	355952	355952	27	27	27	21	21	21	365849	365849	365849	34	34	34	22	22	22
233	a	sp|O43747|AP1G1_HUMAN	O43747	AP1G1_HUMAN	AP1G1	822	39.2	Homo sapiens OX=9606	1:Experimental evidence at protein level	AP-1 complex subunit gamma-1	1	0.999	24	125	125	125	31	31	31	22	22	22	401001	401001	401001	38	38	38	22	22	22	387319	387319	387319	27	27	27	19	19	19	390252	390252	390252	29	29	29	22	22	22
234	a	sp|O43752|STX6_HUMAN	O43752	STX6_HUMAN	STX6	255	44.7	Homo sapiens OX=9606	1:Experimental evidence at protein level	Syntaxin-6	1	0.999	9	29	27	29	6	5	6	5	4	5	198977	201679	198977	11	10	11	7	6	7	194645	192038	194645	6	6	6	5	5	5	172119	172119	172119	6	6	6	4	4	4
235	a	sp|O43768|ENSA_HUMAN	O43768	ENSA_HUMAN	ENSA	121	59.5	Homo sapiens OX=9606	1:Experimental evidence at protein level	Alpha-endosulfine	1	0.999	7	55	42	55	14	11	14	8	5	8	300088	310027	300088	18	14	18	8	5	8	319870	318187	319870	13	9	13	8	5	8	307949	298190	307949	10	8	10	7	5	7
236	a	sp|O43772|MCAT_HUMAN	O43772	MCAT_HUMAN	SLC25A20	301	18.6	Homo sapiens OX=9606	1:Experimental evidence at protein level	Mitochondrial carnitine/acylcarnitine carrier protein	1	0.999	4	14	14	14	4	4	4	3	3	3	111996	111996	111996	6	6	6	5	5	5	83998.9	83998.9	83998.9	2	2	2	1	1	1	73791.5	73791.5	73791.5	2	2	2	2	2	2
237	a	sp|O43776|SYNC_HUMAN	O43776	SYNC_HUMAN	NARS	548	46.2	Homo sapiens OX=9606	1:Experimental evidence at protein level	Asparagine--tRNA ligase, cytoplasmic	1	0.999	23	243	243	243	59	59	59	29	29	29	1030066	1030066	1030066	60	60	60	29	29	29	1.03154e+06	1.03154e+06	1.03154e+06	64	64	64	30	30	30	1.04581e+06	1.04581e+06	1.04581e+06	60	60	60	29	29	29
238	a	sp|O43808|PM34_HUMAN	O43808	PM34_HUMAN	SLC25A17	307	9.4	Homo sapiens OX=9606	1:Experimental evidence at protein level	Peroxisomal membrane protein PMP34	1	0.999	3	22	13	13	4	2	2	3	2	2	285362	73829.6	73829.6	5	3	3	3	2	2	327864	77382.5	77382.5	5	2	2	3	2	2	282288	71580	71580	8	6	6	3	2	2
239	a	sp|O43809|CPSF5_HUMAN	O43809	CPSF5_HUMAN	NUDT21	227	46.3	Homo sapiens OX=9606	1:Experimental evidence at protein level	Cleavage and polyadenylation specificity factor subunit 5	1	0.999	11	75	67	68	21	19	19	9	8	8	1.39267e+06	1.37005e+06	1.37005e+06	19	16	16	8	7	7	1.39958e+06	1.39358e+06	1.39358e+06	18	17	17	7	6	6	1.39674e+06	1.42841e+06	1.42841e+06	17	15	16	10	8	9
240	a	sp|O43813|LANC1_HUMAN	O43813	LANC1_HUMAN	LANCL1	399	42.1	Homo sapiens OX=9606	1:Experimental evidence at protein level	Glutathione S-transferase LANCL1	1	0.999	11	74	74	74	19	19	19	11	11	11	307831	307831	307831	18	18	18	11	11	11	318145	318145	318145	19	19	19	12	12	12	337483	337483	337483	18	18	18	9	9	9
241	a	sp|O43815|STRN_HUMAN	O43815	STRN_HUMAN	STRN	780	36.7	Homo sapiens OX=9606	1:Experimental evidence at protein level	Striatin	1	0.999	18	78	78	78	20	20	20	16	16	16	186440	186440	186440	17	17	17	13	13	13	182763	182763	182763	20	20	20	17	17	17	192794	192794	192794	21	21	21	17	17	17
242	a	sp|O43819|SCO2_HUMAN	O43819	SCO2_HUMAN	SCO2	266	33.8	Homo sapiens OX=9606	1:Experimental evidence at protein level	Protein SCO2 homolog, mitochondrial	1	0.999	6	21	21	21	6	6	6	5	5	5	57433.4	57433.4	57433.4	4	4	4	4	4	4	56727.6	56727.6	56727.6	6	6	6	5	5	5	58029.3	58029.3	58029.3	5	5	5	4	4	4
243	a	sp|O43823|AKAP8_HUMAN	O43823	AKAP8_HUMAN	AKAP8	692	30.6	Homo sapiens OX=9606	1:Experimental evidence at protein level	A-kinase anchor protein 8	1	0.999	14	79	79	79	13	13	13	9	9	9	490697	490697	490697	24	24	24	11	11	11	481161	481161	481161	20	20	20	15	15	15	502477	502477	502477	22	22	22	11	11	11
244	a	sp|O43826|G6PT1_HUMAN	O43826	G6PT1_HUMAN	SLC37A4	429	7	Homo sapiens OX=9606	1:Experimental evidence at protein level	Glucose-6-phosphate exchanger SLC37A4	1	0.999	2	16	16	16	3	3	3	2	2	2	60075.7	60075.7	60075.7	5	5	5	3	3	3	70430.5	70430.5	70430.5	4	4	4	3	3	3	56515.8	56515.8	56515.8	4	4	4	4	4	4
245	a	sp|O43837|IDH3B_HUMAN	O43837	IDH3B_HUMAN	IDH3B	385	47.8	Homo sapiens OX=9606	1:Experimental evidence at protein level	Isocitrate dehydrogenase [NAD] subunit beta, mitochondrial	1	0.999	14	116	116	116	30	30	30	19	19	19	500823	500823	500823	33	33	33	19	19	19	499647	499647	499647	27	27	27	17	17	17	508866	508866	508866	26	26	26	16	16	16
246	a	sp|O43847|NRDC_HUMAN	O43847	NRDC_HUMAN	NRDC	1151	30.2	Homo sapiens OX=9606	1:Experimental evidence at protein level	Nardilysin	1	0.999	29	161	161	161	45	45	45	28	28	28	381238	381238	381238	42	42	42	27	27	27	382053	382053	382053	39	39	39	28	28	28	387769	387769	387769	35	35	35	26	26	26
247	a	sp|O43852|CALU_HUMAN	O43852	CALU_HUMAN	CALU	315	62.5	Homo sapiens OX=9606	1:Experimental evidence at protein level	Calumenin	1	0.999	16	216	216	216	52	52	52	21	21	21	1.97498e+06	1.97498e+06	1.97498e+06	53	53	53	20	20	20	1.96758e+06	1.96758e+06	1.96758e+06	53	53	53	20	20	20	2.04481e+06	2.04481e+06	2.04481e+06	58	58	58	22	22	22
248	a	sp|O43865|SAHH2_HUMAN	O43865	SAHH2_HUMAN	AHCYL1	530	43	Homo sapiens OX=9606	1:Experimental evidence at protein level	S-adenosylhomocysteine hydrolase-like protein 1	1	0.999	19	132	59	118	35	12	32	19	9	18	604969	262119	526767	38	20	34	18	10	17	547183	240054	469408	32	14	28	17	9	16	522590	228607	442134	27	13	24	16	8	15
249	a	sp|O43896|KIF1C_HUMAN	O43896	KIF1C_HUMAN	KIF1C	1103	19.6	Homo sapiens OX=9606	1:Experimental evidence at protein level	Kinesin-like protein KIF1C	1	0.999	12	29	9	9	6	0	0	4	0	0	80296.9	0	0	9	4	4	7	3	3	79685	39607.8	39607.8	9	4	4	9	4	4	80609.9	40169	40169	5	1	1	5	1	1
250	a	sp|O43913|ORC5_HUMAN	O43913	ORC5_HUMAN	ORC5	435	19.1	Homo sapiens OX=9606	1:Experimental evidence at protein level	Origin recognition complex subunit 5	1	0.999	6	23	23	23	4	4	4	3	3	3	126698	126698	126698	5	5	5	3	3	3	135273	135273	135273	6	6	6	5	5	5	136984	136984	136984	8	8	8	6	6	6
251	a	sp|O43920|NDUS5_HUMAN	O43920	NDUS5_HUMAN	NDUFS5	106	46.2	Homo sapiens OX=9606	1:Experimental evidence at protein level	NADH dehydrogenase [ubiquinone] iron-sulfur protein 5	1	0.999	6	14	14	14	4	4	4	3	3	3	161125	161125	161125	2	2	2	2	2	2	155848	155848	155848	4	4	4	3	3	3	153096	153096	153096	4	4	4	3	3	3
252	a	sp|O43924|PDE6D_HUMAN	O43924	PDE6D_HUMAN	PDE6D	150	20.7	Homo sapiens OX=9606	1:Experimental evidence at protein level	Retinal rod rhodopsin-sensitive cGMP 3',5'-cyclic phosphodiesterase subunit delta	1	0.999	2	9	9	9	3	3	3	1	1	1	43917.5	43917.5	43917.5	2	2	2	2	2	2	39247.8	39247.8	39247.8	2	2	2	1	1	1	47990.6	47990.6	47990.6	2	2	2	2	2	2
253	a	sp|O60220|TIM8A_HUMAN	O60220	TIM8A_HUMAN	TIMM8A	97	70.1	Homo sapiens OX=9606	1:Experimental evidence at protein level	Mitochondrial import inner membrane translocase subunit Tim8 A	1	0.999	5	37	37	37	9	9	9	4	4	4	477401	477401	477401	10	10	10	4	4	4	593342	593342	593342	11	11	11	4	4	4	451377	451377	451377	7	7	7	4	4	4
254	a	sp|O60231|DHX16_HUMAN	O60231	DHX16_HUMAN	DHX16	1041	27.5	Homo sapiens OX=9606	1:Experimental evidence at protein level	Pre-mRNA-splicing factor ATP-dependent RNA helicase DHX16	1	0.999	24	95	85	85	22	20	20	17	15	15	280575	278301	278301	26	23	23	18	15	15	290796	288008	288008	27	24	24	20	18	18	293344	293579	293579	20	18	18	16	14	14
255	a	sp|O60232|ZNRD2_HUMAN	O60232	ZNRD2_HUMAN	ZNRD2	199	51.3	Homo sapiens OX=9606	1:Experimental evidence at protein level	Protein ZNRD2	1	0.999	6	71	71	71	13	13	13	6	6	6	474424	474424	474424	23	23	23	6	6	6	481276	481276	481276	17	17	17	6	6	6	472959	472959	472959	18	18	18	7	7	7
256	a	sp|O60237|MYPT2_HUMAN	O60237	MYPT2_HUMAN	PPP1R12B	982	4.6	Homo sapiens OX=9606	1:Experimental evidence at protein level	Protein phosphatase 1 regulatory subunit 12B	1	0.999	4	4	3	3	0	0	0	0	0	0	0	0	0	0	0	0	0	0	0	0	0	0	2	2	2	2	2	2	30819	20367.8	20367.8	2	1	1	2	1	1
257	a	sp|O60239|3BP5_HUMAN	O60239	3BP5_HUMAN	SH3BP5	455	14.7	Homo sapiens OX=9606	1:Experimental evidence at protein level	SH3 domain-binding protein 5	1	0.999	6	17	17	17	5	5	5	3	3	3	92493.5	92493.5	92493.5	4	4	4	3	3	3	95218.7	95218.7	95218.7	4	4	4	2	2	2	99515.9	99515.9	99515.9	4	4	4	2	2	2
258	a	sp|O60244|MED14_HUMAN	O60244	MED14_HUMAN	MED14	1454	14.4	Homo sapiens OX=9606	1:Experimental evidence at protein level	Mediator of RNA polymerase II transcription subunit 14	1	0.999	12	34	34	34	11	11	11	7	7	7	54650.6	54650.6	54650.6	8	8	8	6	6	6	52775.6	52775.6	52775.6	6	6	6	5	5	5	53466	53466	53466	9	9	9	7	7	7
259	a	sp|O60256|KPRB_HUMAN	O60256	KPRB_HUMAN	PRPSAP2	369	31.2	Homo sapiens OX=9606	1:Experimental evidence at protein level	Phosphoribosyl pyrophosphate synthase-associated protein 2	1	0.999	9	55	36	36	16	11	11	7	5	5	231834	221812	221812	15	10	10	9	5	5	228757	231532	231532	11	7	7	8	5	5	213585	211114	211114	13	8	8	8	5	5
260	a	sp|O60287|NPA1P_HUMAN	O60287	NPA1P_HUMAN	URB1	2271	28.1	Homo sapiens OX=9606	1:Experimental evidence at protein level	Nucleolar pre-ribosomal-associated protein 1	1	0.999	46	190	185	190	47	46	47	34	33	34	466200	466887	466200	43	42	43	34	33	34	458921	457375	458921	55	54	55	36	35	36	465759	466579	465759	45	43	45	31	30	31
261	a	sp|O60293|ZC3H1_HUMAN	O60293	ZC3H1_HUMAN	ZFC3H1	1989	14.4	Homo sapiens OX=9606	1:Experimental evidence at protein level	Zinc finger C3H1 domain-containing protein	1	0.999	18	74	74	74	19	19	19	14	14	14	118514	118514	118514	19	19	19	13	13	13	120601	120601	120601	18	18	18	10	10	10	123314	123314	123314	18	18	18	12	12	12
262	a	sp|O60294|TYW4_HUMAN	O60294	TYW4_HUMAN	LCMT2	686	15.5	Homo sapiens OX=9606	1:Experimental evidence at protein level	tRNA wybutosine-synthesizing protein 4	1	0.999	7	17	17	17	3	3	3	3	3	3	44239.6	44239.6	44239.6	4	4	4	3	3	3	46385.3	46385.3	46385.3	4	4	4	3	3	3	44039	44039	44039	6	6	6	4	4	4
263	a	sp|O60306|AQR_HUMAN	O60306	AQR_HUMAN	AQR	1485	27.6	Homo sapiens OX=9606	1:Experimental evidence at protein level	RNA helicase aquarius	1	0.999	28	178	178	178	41	41	41	24	24	24	221723	221723	221723	46	46	46	27	27	27	207126	207126	207126	47	47	47	26	26	26	200049	200049	200049	44	44	44	28	28	28
264	a	sp|O60313|OPA1_HUMAN	O60313	OPA1_HUMAN	OPA1	960	38.4	Homo sapiens OX=9606	1:Experimental evidence at protein level	Dynamin-like 120 kDa protein, mitochondrial	1	0.999	29	197	197	197	44	44	44	27	27	27	207867	207867	207867	48	48	48	30	30	30	207361	207361	207361	52	52	52	33	33	33	209984	209984	209984	53	53	53	29	29	29
265	a	sp|O60318|GANP_HUMAN	O60318	GANP_HUMAN	MCM3AP	1980	14.2	Homo sapiens OX=9606	1:Experimental evidence at protein level	Germinal-center associated nuclear protein	1	0.999	16	44	44	44	10	10	10	10	10	10	95280.8	95280.8	95280.8	14	14	14	9	9	9	101656	101656	101656	10	10	10	8	8	8	104674	104674	104674	10	10	10	8	8	8
266	a	sp|O60333|KIF1B_HUMAN	O60333	KIF1B_HUMAN	KIF1B	1816	20.2	Homo sapiens OX=9606	1:Experimental evidence at protein level	Kinesin-like protein KIF1B	1	0.999	24	80	49	76	21	12	20	16	10	15	118803	120319	116616	25	15	24	17	11	16	117706	107574	110311	21	14	20	14	8	13	121068	115128	115720	13	8	12	12	7	11
267	a	sp|O60337|MARH6_HUMAN	O60337	MARH6_HUMAN	2021-03-06	910	4.5	Homo sapiens OX=9606	1:Experimental evidence at protein level	E3 ubiquitin-protein ligase MARCH6	1	0.999	3	12	12	12	4	4	4	2	2	2	43733.3	43733.3	43733.3	4	4	4	2	2	2	45830.5	45830.5	45830.5	1	1	1	1	1	1	50972.1	50972.1	50972.1	3	3	3	2	2	2
268	a	sp|O60341|KDM1A_HUMAN	O60341	KDM1A_HUMAN	KDM1A	852	43.4	Homo sapiens OX=9606	1:Experimental evidence at protein level	Lysine-specific histone demethylase 1A	1	0.999	23	132	132	132	38	38	38	25	25	25	235897	235897	235897	32	32	32	22	22	22	225095	225095	225095	28	28	28	20	20	20	228606	228606	228606	34	34	34	20	20	20
269	a	sp|O60427|FADS1_HUMAN	O60427	FADS1_HUMAN	FADS1	444	27.7	Homo sapiens OX=9606	1:Experimental evidence at protein level	Acyl-CoA (8-3)-desaturase	1	0.999	10	61	60	61	14	14	14	8	8	8	130591	130591	130591	13	13	13	8	8	8	130927	130927	130927	17	17	17	10	10	10	133750	133750	133750	17	16	17	10	10	10
270	a	sp|O60443|GSDME_HUMAN	O60443	GSDME_HUMAN	GSDME	496	26.2	Homo sapiens OX=9606	1:Experimental evidence at protein level	Gasdermin-E	1	0.999	9	57	57	57	14	14	14	10	10	10	261406	261406	261406	10	10	10	9	9	9	274632	274632	274632	15	15	15	9	9	9	284512	284512	284512	18	18	18	9	9	9
271	a	sp|O60476|MA1A2_HUMAN	O60476	MA1A2_HUMAN	MAN1A2	641	15.1	Homo sapiens OX=9606	1:Experimental evidence at protein level	Mannosyl-oligosaccharide 1,2-alpha-mannosidase IB	1	0.999	5	13	13	13	6	6	6	3	3	3	55233.6	55233.6	55233.6	3	3	3	2	2	2	46721.9	46721.9	46721.9	2	2	2	2	2	2	49027	49027	49027	2	2	2	2	2	2
272	a	sp|O60487|MPZL2_HUMAN	O60487	MPZL2_HUMAN	MPZL2	215	14.4	Homo sapiens OX=9606	1:Experimental evidence at protein level	Myelin protein zero-like protein 2	1	0.999	3	11	11	11	3	3	3	2	2	2	70061.6	70061.6	70061.6	3	3	3	3	3	3	68691.8	68691.8	68691.8	4	4	4	2	2	2	68519.6	68519.6	68519.6	1	1	1	1	1	1
273	a	sp|O60488|ACSL4_HUMAN	O60488	ACSL4_HUMAN	ACSL4	711	46.8	Homo sapiens OX=9606	1:Experimental evidence at protein level	Long-chain-fatty-acid--CoA ligase 4	1	0.999	24	138	130	138	35	33	35	24	22	24	1.20791e+06	258686	1.20791e+06	37	35	37	22	20	22	1.2426e+06	264466	1.2426e+06	35	33	35	23	21	23	1.24359e+06	263880	1.24359e+06	31	29	31	23	21	23
274	a	sp|O60493|SNX3_HUMAN	O60493	SNX3_HUMAN	SNX3	162	39.5	Homo sapiens OX=9606	1:Experimental evidence at protein level	Sorting nexin-3	1	0.999	7	40	31	40	10	7	10	6	4	6	744169	747364	744169	11	9	11	7	5	7	712657	737894	712657	9	7	9	5	3	5	719946	701283	719946	10	8	10	7	5	7
275	a	sp|O60499|STX10_HUMAN	O60499	STX10_HUMAN	STX10	249	22.5	Homo sapiens OX=9606	1:Experimental evidence at protein level	Syntaxin-10	1	0.999	6	15	13	13	3	2	2	3	2	2	89077.4	90913.3	90913.3	5	4	4	3	2	2	82663.9	80994.6	80994.6	3	3	3	3	3	3	98082.6	98082.6	98082.6	4	4	4	4	4	4
276	a	sp|O60504|VINEX_HUMAN	O60504	VINEX_HUMAN	SORBS3	671	11	Homo sapiens OX=9606	1:Experimental evidence at protein level	Vinexin	1	0.999	6	10	10	10	2	2	2	2	2	2	94411	94411	94411	2	2	2	2	2	2	89488.1	89488.1	89488.1	3	3	3	3	3	3	104436	104436	104436	3	3	3	3	3	3
277	a	sp|O60506|HNRPQ_HUMAN	O60506	HNRPQ_HUMAN	SYNCRIP	623	58.6	Homo sapiens OX=9606	1:Experimental evidence at protein level	Heterogeneous nuclear ribonucleoprotein Q	1	0.999	28	458	411	458	112	103	112	39	32	39	4.0249e+06	4.01612e+06	4.0249e+06	112	98	112	38	31	38	4.10593e+06	4.11124e+06	4.10593e+06	126	113	126	39	33	39	4.12724e+06	4125225	4.12724e+06	108	97	108	40	32	40
278	a	sp|O60508|PRP17_HUMAN	O60508	PRP17_HUMAN	CDC40	579	34.5	Homo sapiens OX=9606	1:Experimental evidence at protein level	Pre-mRNA-processing factor 17	1	0.999	15	68	68	68	17	17	17	11	11	11	127781	127781	127781	17	17	17	11	11	11	136787	136787	136787	18	18	18	11	11	11	125299	125299	125299	16	16	16	10	10	10
279	a	sp|O60512|B4GT3_HUMAN	O60512	B4GT3_HUMAN	B4GALT3	393	14.2	Homo sapiens OX=9606	1:Experimental evidence at protein level	Beta-1,4-galactosyltransferase 3	1	0.999	3	14	14	14	4	4	4	3	3	3	61283.4	61283.4	61283.4	2	2	2	2	2	2	63085	63085	63085	3	3	3	2	2	2	57192.8	57192.8	57192.8	5	5	5	2	2	2
280	a	sp|O60524|NEMF_HUMAN	O60524	NEMF_HUMAN	NEMF	1076	15.8	Homo sapiens OX=9606	1:Experimental evidence at protein level	Nuclear export mediator factor NEMF	1	0.999	13	36	36	36	8	8	8	4	4	4	89482.2	89482.2	89482.2	12	12	12	8	8	8	82943.9	82943.9	82943.9	10	10	10	7	7	7	93656.2	93656.2	93656.2	6	6	6	4	4	4
281	a	sp|O60547|GMDS_HUMAN	O60547	GMDS_HUMAN	GMDS	372	47.3	Homo sapiens OX=9606	1:Experimental evidence at protein level	GDP-mannose 4,6 dehydratase	1	0.999	14	62	62	62	15	15	15	11	11	11	147755	147755	147755	14	14	14	12	12	12	141377	141377	141377	18	18	18	15	15	15	139334	139334	139334	15	15	15	13	13	13
282	a	sp|O60563|CCNT1_HUMAN	O60563	CCNT1_HUMAN	CCNT1	726	21.6	Homo sapiens OX=9606	1:Experimental evidence at protein level	Cyclin-T1	1	0.999	11	52	52	52	11	11	11	10	10	10	120102	120102	120102	12	12	12	7	7	7	135199	135199	135199	16	16	16	8	8	8	125317	125317	125317	13	13	13	9	9	9
283	a	sp|O60566|BUB1B_HUMAN	O60566	BUB1B_HUMAN	BUB1B	1050	25.6	Homo sapiens OX=9606	1:Experimental evidence at protein level	Mitotic checkpoint serine/threonine-protein kinase BUB1 beta	1	0.999	20	74	74	74	23	23	23	13	13	13	180348	180348	180348	18	18	18	14	14	14	175896	175896	175896	16	16	16	14	14	14	188282	188282	188282	17	17	17	13	13	13
284	a	sp|O60573|IF4E2_HUMAN	O60573	IF4E2_HUMAN	EIF4E2	245	19.2	Homo sapiens OX=9606	1:Experimental evidence at protein level	Eukaryotic translation initiation factor 4E type 2	1	0.999	3	10	10	10	4	4	4	3	3	3	77879	77879	77879	2	2	2	2	2	2	91893.7	91893.7	91893.7	2	2	2	2	2	2	99075.5	99075.5	99075.5	2	2	2	2	2	2
285	a	sp|O60610|DIAP1_HUMAN	O60610	DIAP1_HUMAN	DIAPH1	1272	40.8	Homo sapiens OX=9606	1:Experimental evidence at protein level	Protein diaphanous homolog 1	1	0.999	43	323	323	323	78	78	78	46	46	46	463950	463950	463950	80	80	80	47	47	47	470373	470373	470373	83	83	83	46	46	46	459100	459100	459100	82	82	82	46	46	46
286	a	sp|O60613|SEP15_HUMAN	O60613	SEP15_HUMAN	SELENOF	165	29.1	Homo sapiens OX=9606	1:Experimental evidence at protein level	Selenoprotein F	1	0.999	4	15	15	15	5	5	5	3	3	3	232228	232228	232228	4	4	4	3	3	3	237057	237057	237057	3	3	3	3	3	3	218496	218496	218496	3	3	3	3	3	3
287	a	sp|O60645|EXOC3_HUMAN	O60645	EXOC3_HUMAN	EXOC3	745	24.4	Homo sapiens OX=9606	1:Experimental evidence at protein level	Exocyst complex component 3	1	0.999	13	24	24	24	7	7	7	5	5	5	99890	99890	99890	8	8	8	5	5	5	96196.7	96196.7	96196.7	4	4	4	4	4	4	101061	101061	101061	5	5	5	4	4	4
288	a	sp|O60658|PDE8A_HUMAN	O60658	PDE8A_HUMAN	PDE8A	829	17.5	Homo sapiens OX=9606	1:Experimental evidence at protein level	High affinity cAMP-specific and IBMX-insensitive 3',5'-cyclic phosphodiesterase 8A	1	0.999	9	24	24	24	5	5	5	3	3	3	89834.3	89834.3	89834.3	7	7	7	3	3	3	83531.6	83531.6	83531.6	5	5	5	4	4	4	93481.3	93481.3	93481.3	7	7	7	5	5	5
289	a	sp|O60664|PLIN3_HUMAN	O60664	PLIN3_HUMAN	PLIN3	434	72.1	Homo sapiens OX=9606	1:Experimental evidence at protein level	Perilipin-3	1	0.999	20	278	278	278	67	67	67	24	24	24	1.30058e+06	1.30058e+06	1.30058e+06	71	71	71	26	26	26	1.24359e+06	1.24359e+06	1.24359e+06	71	71	71	25	25	25	1.34048e+06	1.34048e+06	1.34048e+06	69	69	69	24	24	24
290	a	sp|O60671|RAD1_HUMAN	O60671	RAD1_HUMAN	RAD1	282	19.1	Homo sapiens OX=9606	1:Experimental evidence at protein level	Cell cycle checkpoint protein RAD1	1	0.999	4	12	12	12	4	4	4	3	3	3	64878.1	64878.1	64878.1	4	4	4	3	3	3	33639.4	33639.4	33639.4	3	3	3	3	3	3	50071.2	50071.2	50071.2	1	1	1	1	1	1
291	a	sp|O60678|ANM3_HUMAN	O60678	ANM3_HUMAN	PRMT3	531	31.3	Homo sapiens OX=9606	1:Experimental evidence at protein level	Protein arginine N-methyltransferase 3	1	0.999	12	107	107	107	25	25	25	17	17	17	327168	327168	327168	29	29	29	16	16	16	314268	314268	314268	25	25	25	16	16	16	319400	319400	319400	28	28	28	17	17	17
292	a	sp|O60684|IMA7_HUMAN	O60684	IMA7_HUMAN	KPNA6	536	31.7	Homo sapiens OX=9606	1:Experimental evidence at protein level	Importin subunit alpha-7	1	0.999	13	114	41	114	29	10	29	14	5	14	867316	882840	867316	31	10	31	14	5	14	838904	832358	838904	30	12	30	14	6	14	869201	871341	869201	24	9	24	11	3	11
293	a	sp|O60701|UGDH_HUMAN	O60701	UGDH_HUMAN	UGDH	494	60.1	Homo sapiens OX=9606	1:Experimental evidence at protein level	UDP-glucose 6-dehydrogenase	1	0.999	21	159	159	159	40	40	40	22	22	22	785227	785227	785227	42	42	42	24	24	24	812768	812768	812768	42	42	42	24	24	24	811734	811734	811734	35	35	35	23	23	23
294	a	sp|O60716|CTND1_HUMAN	O60716	CTND1_HUMAN	CTNND1	968	49.1	Homo sapiens OX=9606	1:Experimental evidence at protein level	Catenin delta-1	1	0.999	33	173	173	173	47	47	47	25	25	25	300080	300080	300080	49	49	49	31	31	31	289135	289135	289135	40	40	40	27	27	27	285496	285496	285496	37	37	37	25	25	25
295	a	sp|O60725|ICMT_HUMAN	O60725	ICMT_HUMAN	ICMT	284	9.5	Homo sapiens OX=9606	1:Experimental evidence at protein level	Protein-S-isoprenylcysteine O-methyltransferase	1	0.999	2	13	13	13	1	1	1	1	1	1	33840.6	33840.6	33840.6	4	4	4	3	3	3	37191.6	37191.6	37191.6	6	6	6	3	3	3	38737.3	38737.3	38737.3	2	2	2	2	2	2
296	a	sp|O60739|EIF1B_HUMAN	O60739	EIF1B_HUMAN	EIF1B	113	74.3	Homo sapiens OX=9606	1:Experimental evidence at protein level	Eukaryotic translation initiation factor 1b	1	0.999	5	56	11	11	17	3	3	5	1	1	903985	378708	378708	13	3	3	5	1	1	860480	345683	345683	13	3	3	6	2	2	846057	356029	356029	13	2	2	5	1	1
297	a	sp|O60749|SNX2_HUMAN	O60749	SNX2_HUMAN	SNX2	519	40.1	Homo sapiens OX=9606	1:Experimental evidence at protein level	Sorting nexin-2	1	0.999	19	82	71	81	21	18	21	15	13	15	381902	358305	381902	23	20	23	18	16	18	386791	360679	386791	21	18	21	15	13	15	367580	345414	367580	17	15	16	14	12	13
298	a	sp|O60762|DPM1_HUMAN	O60762	DPM1_HUMAN	DPM1	260	44.2	Homo sapiens OX=9606	1:Experimental evidence at protein level	Dolichol-phosphate mannosyltransferase subunit 1	1	0.999	10	57	57	57	13	13	13	8	8	8	496091	496091	496091	13	13	13	8	8	8	506486	506486	506486	15	15	15	8	8	8	485998	485998	485998	16	16	16	7	7	7
299	a	sp|O60783|RT14_HUMAN	O60783	RT14_HUMAN	MRPS14	128	21.9	Homo sapiens OX=9606	1:Experimental evidence at protein level	28S ribosomal protein S14, mitochondrial	1	0.999	2	16	16	16	4	4	4	3	3	3	198474	198474	198474	5	5	5	3	3	3	213110	213110	213110	3	3	3	3	3	3	204438	204438	204438	4	4	4	3	3	3
300	a	sp|O60784|TOM1_HUMAN	O60784	TOM1_HUMAN	TOM1	492	42.9	Homo sapiens OX=9606	1:Experimental evidence at protein level	Target of Myb protein 1	1	0.999	12	54	54	54	14	14	14	10	10	10	141351	141351	141351	13	13	13	8	8	8	136600	136600	136600	13	13	13	8	8	8	136739	136739	136739	14	14	14	11	11	11
301	a	sp|O60826|CCD22_HUMAN	O60826	CCD22_HUMAN	CCDC22	627	23.4	Homo sapiens OX=9606	1:Experimental evidence at protein level	Coiled-coil domain-containing protein 22	1	0.999	10	60	60	60	16	16	16	10	10	10	189762	189762	189762	16	16	16	11	11	11	181796	181796	181796	15	15	15	11	11	11	179863	179863	179863	13	13	13	9	9	9
302	a	sp|O60830|TI17B_HUMAN	O60830	TI17B_HUMAN	TIMM17B	172	43.6	Homo sapiens OX=9606	1:Experimental evidence at protein level	Mitochondrial import inner membrane translocase subunit Tim17-B	1	0.999	5	34	34	34	7	7	7	4	4	4	213920	213920	213920	7	7	7	5	5	5	213043	213043	213043	9	9	9	5	5	5	223260	223260	223260	11	11	11	6	6	6
303	a	sp|O60832|DKC1_HUMAN	O60832	DKC1_HUMAN	DKC1	514	46.5	Homo sapiens OX=9606	1:Experimental evidence at protein level	H/ACA ribonucleoprotein complex subunit DKC1	1	0.999	20	104	104	104	26	26	26	19	19	19	785633	785633	785633	29	29	29	18	18	18	773867	773867	773867	27	27	27	19	19	19	788129	788129	788129	22	22	22	16	16	16
304	a	sp|O60841|IF2P_HUMAN	O60841	IF2P_HUMAN	EIF5B	1220	39.2	Homo sapiens OX=9606	1:Experimental evidence at protein level	Eukaryotic translation initiation factor 5B	1	0.999	43	384	384	384	80	80	80	42	42	42	1.53435e+06	1.53435e+06	1.53435e+06	99	99	99	49	49	49	1.53745e+06	1.53745e+06	1.53745e+06	104	104	104	50	50	50	1.57238e+06	1.57238e+06	1.57238e+06	101	101	101	50	50	50
305	a	sp|O60869|EDF1_HUMAN	O60869	EDF1_HUMAN	EDF1	148	31.1	Homo sapiens OX=9606	1:Experimental evidence at protein level	Endothelial differentiation-related factor 1	1	0.999	5	43	43	43	13	13	13	7	7	7	454982	454982	454982	11	11	11	6	6	6	437061	437061	437061	11	11	11	7	7	7	424470	424470	424470	8	8	8	5	5	5
306	a	sp|O60870|KIN17_HUMAN	O60870	KIN17_HUMAN	KIN	393	33.3	Homo sapiens OX=9606	1:Experimental evidence at protein level	DNA/RNA-binding protein KIN17	1	0.999	12	41	41	41	10	10	10	7	7	7	87443.7	87443.7	87443.7	11	11	11	7	7	7	92686	92686	92686	7	7	7	6	6	6	100302	100302	100302	13	13	13	8	8	8
307	a	sp|O60884|DNJA2_HUMAN	O60884	DNJA2_HUMAN	DNAJA2	412	62.1	Homo sapiens OX=9606	1:Experimental evidence at protein level	DnaJ homolog subfamily A member 2	1	0.999	18	200	200	200	58	58	58	22	22	22	1.1933e+06	1.1933e+06	1.1933e+06	50	50	50	20	20	20	1.23822e+06	1.23822e+06	1.23822e+06	51	51	51	22	22	22	1.21742e+06	1.21742e+06	1.21742e+06	41	41	41	18	18	18
308	a	sp|O60888|CUTA_HUMAN	O60888	CUTA_HUMAN	CUTA	179	47.5	Homo sapiens OX=9606	1:Experimental evidence at protein level	Protein CutA	1	0.999	5	43	43	43	11	11	11	6	6	6	1.9215e+06	1.9215e+06	1.9215e+06	12	12	12	6	6	6	1.88257e+06	1.88257e+06	1.88257e+06	10	10	10	5	5	5	1.82109e+06	1.82109e+06	1.82109e+06	10	10	10	6	6	6
309	a	sp|O60907|TBL1X_HUMAN	O60907	TBL1X_HUMAN	TBL1X	577	30.2	Homo sapiens OX=9606	1:Experimental evidence at protein level	F-box-like/WD repeat-containing protein TBL1X	1	0.999	13	53	6	18	12	2	5	10	2	4	259539	44143.5	93699.4	13	2	4	11	2	4	252546	34190.9	84434.2	14	1	4	12	1	4	262701	47674.4	92622.7	14	1	5	11	1	4
310	a	sp|O60921|HUS1_HUMAN	O60921	HUS1_HUMAN	HUS1	280	25.4	Homo sapiens OX=9606	1:Experimental evidence at protein level	Checkpoint protein HUS1	1	0.999	5	15	15	15	6	6	6	2	2	2	220873	220873	220873	5	5	5	4	4	4	218855	218855	218855	2	2	2	1	1	1	218855	218855	218855	2	2	2	2	2	2
311	a	sp|O60925|PFD1_HUMAN	O60925	PFD1_HUMAN	PFDN1	122	50.8	Homo sapiens OX=9606	1:Experimental evidence at protein level	Prefoldin subunit 1	1	0.999	5	18	18	18	4	4	4	3	3	3	358718	358718	358718	5	5	5	3	3	3	374656	374656	374656	5	5	5	3	3	3	366795	366795	366795	4	4	4	3	3	3
312	a	sp|O60927|PP1RB_HUMAN	O60927	PP1RB_HUMAN	PPP1R11	126	53.2	Homo sapiens OX=9606	1:Experimental evidence at protein level	E3 ubiquitin-protein ligase PPP1R11	1	0.999	4	17	17	17	4	4	4	2	2	2	98899.1	98899.1	98899.1	3	3	3	3	3	3	74999.3	74999.3	74999.3	6	6	6	3	3	3	73729.3	73729.3	73729.3	4	4	4	3	3	3
313	a	sp|O60934|NBN_HUMAN	O60934	NBN_HUMAN	NBN	754	32.2	Homo sapiens OX=9606	1:Experimental evidence at protein level	Nibrin	1	0.999	16	53	53	53	15	15	15	12	12	12	130586	130586	130586	13	13	13	12	12	12	123513	123513	123513	11	11	11	9	9	9	132181	132181	132181	14	14	14	13	13	13
314	a	sp|O60936|NOL3_HUMAN	O60936	NOL3_HUMAN	NOL3	208	39.9	Homo sapiens OX=9606	1:Experimental evidence at protein level	Nucleolar protein 3	1	0.999	4	20	20	20	4	4	4	3	3	3	305848	305848	305848	6	6	6	4	4	4	292294	292294	292294	6	6	6	4	4	4	325558	325558	325558	4	4	4	3	3	3
315	a	sp|O60942|MCE1_HUMAN	O60942	MCE1_HUMAN	RNGTT	597	28.3	Homo sapiens OX=9606	1:Experimental evidence at protein level	mRNA-capping enzyme	1	0.999	12	38	38	38	10	10	10	8	8	8	115173	115173	115173	9	9	9	7	7	7	112508	112508	112508	9	9	9	7	7	7	113474	113474	113474	10	10	10	8	8	8
316	a	sp|O75027|ABCB7_HUMAN	O75027	ABCB7_HUMAN	ABCB7	752	15.6	Homo sapiens OX=9606	1:Experimental evidence at protein level	ATP-binding cassette sub-family B member 7, mitochondrial	1	0.999	8	24	24	24	6	6	6	5	5	5	137379	137379	137379	5	5	5	5	5	5	111049	111049	111049	6	6	6	5	5	5	118320	118320	118320	7	7	7	4	4	4
317	a	sp|O75063|XYLK_HUMAN	O75063	XYLK_HUMAN	FAM20B	409	17.4	Homo sapiens OX=9606	1:Experimental evidence at protein level	Glycosaminoglycan xylosylkinase	1	0.999	5	21	21	21	4	4	4	4	4	4	89914	89914	89914	3	3	3	3	3	3	89709	89709	89709	6	6	6	4	4	4	76562.7	76562.7	76562.7	8	8	8	5	5	5
318	a	sp|O75083|WDR1_HUMAN	O75083	WDR1_HUMAN	WDR1	606	59.9	Homo sapiens OX=9606	1:Experimental evidence at protein level	WD repeat-containing protein 1	1	0.999	25	137	137	137	29	29	29	24	24	24	655483	655483	655483	40	40	40	26	26	26	685154	685154	685154	38	38	38	26	26	26	680293	680293	680293	30	30	30	22	22	22
319	a	sp|O75113|N4BP1_HUMAN	O75113	N4BP1_HUMAN	N4BP1	896	10	Homo sapiens OX=9606	1:Experimental evidence at protein level	NEDD4-binding protein 1	1	0.999	5	14	14	14	3	3	3	3	3	3	50366.9	50366.9	50366.9	5	5	5	3	3	3	49384.4	49384.4	49384.4	4	4	4	3	3	3	58469.2	58469.2	58469.2	2	2	2	2	2	2
320	a	sp|O75127|PTCD1_HUMAN	O75127	PTCD1_HUMAN	PTCD1	700	20.4	Homo sapiens OX=9606	1:Experimental evidence at protein level	Pentatricopeptide repeat-containing protein 1, mitochondrial	1	0.999	12	35	35	35	9	9	9	8	8	8	136518	136518	136518	10	10	10	8	8	8	140814	140814	140814	5	5	5	3	3	3	134619	134619	134619	11	11	11	8	8	8
321	a	sp|O75128|COBL_HUMAN	O75128	COBL_HUMAN	COBL	1261	20.5	Homo sapiens OX=9606	1:Experimental evidence at protein level	Protein cordon-bleu	1	0.999	16	52	52	52	11	11	11	9	9	9	139137	139137	139137	15	15	15	12	12	12	137066	137066	137066	15	15	15	10	10	10	144644	144644	144644	11	11	11	10	10	10
322	a	sp|O75150|BRE1B_HUMAN	O75150	BRE1B_HUMAN	RNF40	1001	32	Homo sapiens OX=9606	1:Experimental evidence at protein level	E3 ubiquitin-protein ligase BRE1B	1	0.999	25	99	92	92	27	24	24	17	16	16	156636	136096	136096	25	23	23	16	15	15	162242	141291	141291	26	25	25	21	20	20	173815	152802	152802	21	20	20	20	19	19
323	a	sp|O75157|T22D2_HUMAN	O75157	T22D2_HUMAN	TSC22D2	780	12.1	Homo sapiens OX=9606	1:Experimental evidence at protein level	TSC22 domain family protein 2	1	0.999	6	18	12	15	4	2	3	4	2	3	97077	89902.2	87691.8	4	4	4	4	4	4	107455	95369.8	95369.8	5	3	4	5	3	4	108510	95631.3	97444.5	5	3	4	5	3	4
324	a	sp|O75164|KDM4A_HUMAN	O75164	KDM4A_HUMAN	KDM4A	1064	5.3	Homo sapiens OX=9606	1:Experimental evidence at protein level	Lysine-specific demethylase 4A	1	0.999	5	3	3	3	2	2	2	2	2	2	29203.9	29203.9	29203.9	0	0	0	0	0	0	0	0	0	0	0	0	0	0	0	0	0	0	1	1	1	1	1	1
325	a	sp|O75175|CNOT3_HUMAN	O75175	CNOT3_HUMAN	CNOT3	753	17.4	Homo sapiens OX=9606	1:Experimental evidence at protein level	CCR4-NOT transcription complex subunit 3	1	0.999	7	55	55	55	13	13	13	7	7	7	183363	183363	183363	15	15	15	6	6	6	191683	191683	191683	14	14	14	8	8	8	187050	187050	187050	13	13	13	8	8	8
326	a	sp|O75182|SIN3B_HUMAN	O75182	SIN3B_HUMAN	SIN3B	1162	10.8	Homo sapiens OX=9606	1:Experimental evidence at protein level	Paired amphipathic helix protein Sin3b	1	0.999	9	18	18	18	6	6	6	5	5	5	225013	225013	225013	5	5	5	2	2	2	219883	219883	219883	4	4	4	3	3	3	181969	181969	181969	3	3	3	3	3	3
327	a	sp|O75208|COQ9_HUMAN	O75208	COQ9_HUMAN	COQ9	318	36.2	Homo sapiens OX=9606	1:Experimental evidence at protein level	Ubiquinone biosynthesis protein COQ9, mitochondrial	1	0.999	7	42	42	42	12	12	12	7	7	7	109506	109506	109506	10	10	10	8	8	8	108462	108462	108462	9	9	9	7	7	7	115859	115859	115859	11	11	11	7	7	7
328	a	sp|O75251|NDUS7_HUMAN	O75251	NDUS7_HUMAN	NDUFS7	213	31	Homo sapiens OX=9606	1:Experimental evidence at protein level	NADH dehydrogenase [ubiquinone] iron-sulfur protein 7, mitochondrial	1	0.999	5	18	18	18	2	2	2	1	1	1	0	0	0	4	4	4	2	2	2	357198	357198	357198	5	5	5	4	4	4	280488	280488	280488	7	7	7	4	4	4
329	a	sp|O75306|NDUS2_HUMAN	O75306	NDUS2_HUMAN	NDUFS2	463	43	Homo sapiens OX=9606	1:Experimental evidence at protein level	NADH dehydrogenase [ubiquinone] iron-sulfur protein 2, mitochondrial	1	0.999	13	107	107	107	30	30	30	13	13	13	661418	661418	661418	27	27	27	12	12	12	614695	614695	614695	25	25	25	11	11	11	645006	645006	645006	25	25	25	10	10	10
330	a	sp|O75312|ZPR1_HUMAN	O75312	ZPR1_HUMAN	ZPR1	459	38.8	Homo sapiens OX=9606	1:Experimental evidence at protein level	Zinc finger protein ZPR1	1	0.999	13	69	62	62	15	14	14	12	11	11	265316	264692	264692	16	13	13	11	10	10	270751	269810	269810	20	19	19	14	13	13	275154	275072	275072	18	16	16	12	11	11
331	a	sp|O75319|DUS11_HUMAN	O75319	DUS11_HUMAN	DUSP11	377	13.3	Homo sapiens OX=9606	1:Experimental evidence at protein level	RNA/RNP complex-1-interacting phosphatase	1	0.999	3	15	15	15	4	4	4	3	3	3	113299	113299	113299	3	3	3	2	2	2	107347	107347	107347	3	3	3	3	3	3	97700.5	97700.5	97700.5	5	5	5	3	3	3
332	a	sp|O75330|HMMR_HUMAN	O75330	HMMR_HUMAN	HMMR	724	17.7	Homo sapiens OX=9606	1:Experimental evidence at protein level	Hyaluronan mediated motility receptor	1	0.999	11	24	22	22	7	7	7	7	7	7	93919.4	93919.4	93919.4	6	5	5	4	4	4	98698.4	98698.4	98698.4	5	5	5	4	4	4	95092.5	95092.5	95092.5	6	5	5	4	4	4
333	a	sp|O75340|PDCD6_HUMAN	O75340	PDCD6_HUMAN	PDCD6	191	51.3	Homo sapiens OX=9606	1:Experimental evidence at protein level	Programmed cell death protein 6	1	0.999	8	141	141	141	35	35	35	9	9	9	1.24702e+06	1.24702e+06	1.24702e+06	34	34	34	10	10	10	1.20505e+06	1.20505e+06	1.20505e+06	37	37	37	8	8	8	1.1487e+06	1.1487e+06	1.1487e+06	35	35	35	9	9	9
334	a	sp|O75347|TBCA_HUMAN	O75347	TBCA_HUMAN	TBCA	108	51.9	Homo sapiens OX=9606	1:Experimental evidence at protein level	Tubulin-specific chaperone A	1	0.999	8	60	60	60	16	16	16	10	10	10	807313	807313	807313	17	17	17	9	9	9	795267	795267	795267	16	16	16	10	10	10	798413	798413	798413	11	11	11	6	6	6
335	a	sp|O75352|MPU1_HUMAN	O75352	MPU1_HUMAN	MPDU1	247	13.4	Homo sapiens OX=9606	1:Experimental evidence at protein level	Mannose-P-dolichol utilization defect 1 protein	1	0.999	3	28	28	28	8	8	8	3	3	3	825249	825249	825249	7	7	7	3	3	3	802588	802588	802588	7	7	7	3	3	3	772356	772356	772356	6	6	6	3	3	3
336	a	sp|O75368|SH3L1_HUMAN	O75368	SH3L1_HUMAN	SH3BGRL	114	69.3	Homo sapiens OX=9606	1:Experimental evidence at protein level	SH3 domain-binding glutamic acid-rich-like protein	1	0.999	5	19	19	19	5	5	5	3	3	3	150647	150647	150647	6	6	6	5	5	5	179128	179128	179128	5	5	5	4	4	4	149953	149953	149953	3	3	3	3	3	3
337	a	sp|O75369|FLNB_HUMAN	O75369	FLNB_HUMAN	FLNB	2602	63	Homo sapiens OX=9606	1:Experimental evidence at protein level	Filamin-B	1	0.999	111	1111	1029	1111	258	238	258	138	128	138	5686508	5.68635e+06	5686508	292	272	292	141	130	141	5689221	5700802	5689221	278	254	278	138	129	138	5.7295e+06	5.71492e+06	5.7295e+06	283	265	283	136	126	136
338	a	sp|O75380|NDUS6_HUMAN	O75380	NDUS6_HUMAN	NDUFS6	124	44.4	Homo sapiens OX=9606	1:Experimental evidence at protein level	NADH dehydrogenase [ubiquinone] iron-sulfur protein 6, mitochondrial	1	0.999	4	28	28	28	6	6	6	5	5	5	208166	208166	208166	8	8	8	5	5	5	214564	214564	214564	5	5	5	4	4	4	204741	204741	204741	9	9	9	6	6	6
339	a	sp|O75381|PEX14_HUMAN	O75381	PEX14_HUMAN	PEX14	377	35.8	Homo sapiens OX=9606	1:Experimental evidence at protein level	Peroxisomal membrane protein PEX14	1	0.999	9	51	51	51	13	13	13	9	9	9	153282	153282	153282	13	13	13	8	8	8	155262	155262	155262	11	11	11	8	8	8	164216	164216	164216	14	14	14	8	8	8
340	a	sp|O75390|CISY_HUMAN	O75390	CISY_HUMAN	CS	466	44.2	Homo sapiens OX=9606	1:Experimental evidence at protein level	Citrate synthase, mitochondrial	1	0.999	15	195	195	195	50	50	50	23	23	23	1.22516e+06	1.22516e+06	1.22516e+06	51	51	51	28	28	28	1.20529e+06	1.20529e+06	1.20529e+06	52	52	52	26	26	26	1.18399e+06	1.18399e+06	1.18399e+06	42	42	42	24	24	24
341	a	sp|O75391|SPAG7_HUMAN	O75391	SPAG7_HUMAN	SPAG7	227	43.2	Homo sapiens OX=9606	1:Experimental evidence at protein level	Sperm-associated antigen 7	1	0.999	7	54	54	54	14	14	14	9	9	9	263018	263018	263018	12	12	12	8	8	8	222410	222410	222410	11	11	11	6	6	6	272351	272351	272351	17	17	17	9	9	9
342	a	sp|O75396|SC22B_HUMAN	O75396	SC22B_HUMAN	SEC22B	215	47	Homo sapiens OX=9606	1:Experimental evidence at protein level	Vesicle-trafficking protein SEC22b	1	0.999	8	78	78	78	21	21	21	9	9	9	843616	843616	843616	19	19	19	10	10	10	848865	848865	848865	19	19	19	9	9	9	886436	886436	886436	19	19	19	9	9	9
343	a	sp|O75400|PR40A_HUMAN	O75400	PR40A_HUMAN	PRPF40A	957	23.7	Homo sapiens OX=9606	1:Experimental evidence at protein level	Pre-mRNA-processing factor 40 homolog A	1	0.999	20	104	88	104	20	17	20	18	15	18	390590	389095	390590	23	21	23	17	15	17	382108	382776	382108	33	27	33	21	17	21	380158	386030	380158	28	23	28	19	16	19
344	a	sp|O75419|CDC45_HUMAN	O75419	CDC45_HUMAN	CDC45	566	14.5	Homo sapiens OX=9606	1:Experimental evidence at protein level	Cell division control protein 45 homolog	1	0.999	7	20	20	20	6	6	6	4	4	4	63053.7	63053.7	63053.7	4	4	4	3	3	3	69861.8	69861.8	69861.8	6	6	6	3	3	3	76485.1	76485.1	76485.1	4	4	4	4	4	4
345	a	sp|O75420|GGYF1_HUMAN	O75420	GGYF1_HUMAN	GIGYF1	1035	9.6	Homo sapiens OX=9606	1:Experimental evidence at protein level	GRB10-interacting GYF protein 1	1	0.999	5	8	8	8	3	3	3	3	3	3	61502.7	61502.7	61502.7	1	1	1	1	1	1	56622.9	56622.9	56622.9	2	2	2	2	2	2	61762.4	61762.4	61762.4	2	2	2	1	1	1
346	a	sp|O75427|LRCH4_HUMAN	O75427	LRCH4_HUMAN	LRCH4	683	12.2	Homo sapiens OX=9606	1:Experimental evidence at protein level	Leucine-rich repeat and calponin homology domain-containing protein 4	1	0.999	4	14	14	14	4	4	4	2	2	2	51232	51232	51232	4	4	4	3	3	3	51646	51646	51646	2	2	2	2	2	2	61070.5	61070.5	61070.5	4	4	4	4	4	4
347	a	sp|O75431|MTX2_HUMAN	O75431	MTX2_HUMAN	MTX2	263	38.8	Homo sapiens OX=9606	1:Experimental evidence at protein level	Metaxin-2	1	0.999	7	40	40	40	11	11	11	7	7	7	285073	285073	285073	11	11	11	6	6	6	286054	286054	286054	8	8	8	6	6	6	285843	285843	285843	10	10	10	7	7	7
348	a	sp|O75436|VP26A_HUMAN	O75436	VP26A_HUMAN	VPS26A	327	52.3	Homo sapiens OX=9606	1:Experimental evidence at protein level	Vacuolar protein sorting-associated protein 26A	1	0.999	14	91	90	91	21	21	21	13	13	13	1.31857e+06	1.31857e+06	1.31857e+06	24	23	24	17	16	17	1.19018e+06	1.19018e+06	1.19018e+06	23	23	23	15	15	15	1.13087e+06	1.13087e+06	1.13087e+06	23	23	23	15	15	15
349	a	sp|O75438|NDUB1_HUMAN	O75438	NDUB1_HUMAN	NDUFB1	58	36.2	Homo sapiens OX=9606	1:Experimental evidence at protein level	NADH dehydrogenase [ubiquinone] 1 beta subcomplex subunit 1	1	0.999	3	14	14	14	3	3	3	1	1	1	303475	303475	303475	3	3	3	2	2	2	199980	199980	199980	4	4	4	2	2	2	180702	180702	180702	4	4	4	2	2	2
350	a	sp|O75439|MPPB_HUMAN	O75439	MPPB_HUMAN	PMPCB	489	48.9	Homo sapiens OX=9606	1:Experimental evidence at protein level	Mitochondrial-processing peptidase subunit beta	1	0.999	17	116	116	116	26	26	26	17	17	17	513637	513637	513637	30	30	30	16	16	16	501772	501772	501772	32	32	32	16	16	16	481515	481515	481515	28	28	28	14	14	14
351	a	sp|O75448|MED24_HUMAN	O75448	MED24_HUMAN	MED24	989	14.1	Homo sapiens OX=9606	1:Experimental evidence at protein level	Mediator of RNA polymerase II transcription subunit 24	1	0.999	9	24	24	24	5	5	5	4	4	4	57903.8	57903.8	57903.8	6	6	6	6	6	6	57448.8	57448.8	57448.8	7	7	7	4	4	4	65789.8	65789.8	65789.8	6	6	6	2	2	2
352	a	sp|O75449|KTNA1_HUMAN	O75449	KTNA1_HUMAN	KATNA1	491	13	Homo sapiens OX=9606	1:Experimental evidence at protein level	Katanin p60 ATPase-containing subunit A1	1	0.999	4	5	5	5	0	0	0	0	0	0	0	0	0	2	2	2	2	2	2	37366.9	37366.9	37366.9	1	1	1	1	1	1	35608.3	35608.3	35608.3	2	2	2	1	1	1
353	a	sp|O75475|PSIP1_HUMAN	O75475	PSIP1_HUMAN	PSIP1	530	41.5	Homo sapiens OX=9606	1:Experimental evidence at protein level	PC4 and SFRS1-interacting protein	1	0.999	19	112	109	112	28	27	28	16	15	16	318514	320849	318514	28	27	28	18	17	18	303680	302703	303680	27	27	27	16	16	16	313858	313858	313858	29	28	29	16	15	16
354	a	sp|O75489|NDUS3_HUMAN	O75489	NDUS3_HUMAN	NDUFS3	264	55.3	Homo sapiens OX=9606	1:Experimental evidence at protein level	NADH dehydrogenase [ubiquinone] iron-sulfur protein 3, mitochondrial	1	0.999	12	67	67	67	17	17	17	11	11	11	1.05595e+06	1.05595e+06	1.05595e+06	17	17	17	10	10	10	1.04937e+06	1.04937e+06	1.04937e+06	17	17	17	10	10	10	1.0501e+06	1.0501e+06	1.0501e+06	16	16	16	10	10	10
355	a	sp|O75506|HSBP1_HUMAN	O75506	HSBP1_HUMAN	HSBP1	76	82.9	Homo sapiens OX=9606	1:Experimental evidence at protein level	Heat shock factor-binding protein 1	1	0.999	5	103	103	103	24	24	24	9	9	9	767605	767605	767605	25	25	25	9	9	9	809240	809240	809240	26	26	26	9	9	9	850064	850064	850064	28	28	28	10	10	10
356	a	sp|O75528|TADA3_HUMAN	O75528	TADA3_HUMAN	TADA3	432	19.2	Homo sapiens OX=9606	1:Experimental evidence at protein level	Transcriptional adapter 3	1	0.999	6	20	20	20	3	3	3	3	3	3	105333	105333	105333	7	7	7	4	4	4	110512	110512	110512	7	7	7	5	5	5	104732	104732	104732	3	3	3	3	3	3
357	a	sp|O75529|TAF5L_HUMAN	O75529	TAF5L_HUMAN	TAF5L	589	14.6	Homo sapiens OX=9606	1:Experimental evidence at protein level	TAF5-like RNA polymerase II p300/CBP-associated factor-associated factor 65 kDa subunit 5L	1	0.9988	5	5	5	5	2	2	2	2	2	2	58670.9	58670.9	58670.9	1	1	1	1	1	1	37858.3	37858.3	37858.3	1	1	1	1	1	1	0	0	0	1	1	1	1	1	1
358	a	sp|O75530|EED_HUMAN	O75530	EED_HUMAN	EED	441	20.9	Homo sapiens OX=9606	1:Experimental evidence at protein level	Polycomb protein EED	1	0.999	8	32	32	32	8	8	8	4	4	4	86393.5	86393.5	86393.5	5	5	5	4	4	4	100967	100967	100967	9	9	9	5	5	5	91492.6	91492.6	91492.6	10	10	10	7	7	7
359	a	sp|O75531|BAF_HUMAN	O75531	BAF_HUMAN	BANF1	89	37.1	Homo sapiens OX=9606	1:Experimental evidence at protein level	Barrier-to-autointegration factor	1	0.999	4	39	39	39	8	8	8	4	4	4	2.44258e+06	2.44258e+06	2.44258e+06	9	9	9	4	4	4	2463260	2463260	2463260	13	13	13	4	4	4	2.33464e+06	2.33464e+06	2.33464e+06	9	9	9	5	5	5
360	a	sp|O75533|SF3B1_HUMAN	O75533	SF3B1_HUMAN	SF3B1	1304	55.4	Homo sapiens OX=9606	1:Experimental evidence at protein level	Splicing factor 3B subunit 1	1	0.999	51	509	509	509	137	137	137	64	64	64	1.48767e+06	1.48767e+06	1.48767e+06	118	118	118	66	66	66	1.49522e+06	1.49522e+06	1.49522e+06	132	132	132	67	67	67	1.52476e+06	1.52476e+06	1.52476e+06	122	122	122	64	64	64
361	a	sp|O75534|CSDE1_HUMAN	O75534	CSDE1_HUMAN	CSDE1	798	53	Homo sapiens OX=9606	1:Experimental evidence at protein level	Cold shock domain-containing protein E1	1	0.999	36	225	225	225	53	53	53	34	34	34	1.16816e+06	1.16816e+06	1.16816e+06	60	60	60	31	31	31	1.12194e+06	1.12194e+06	1.12194e+06	61	61	61	37	37	37	1.14839e+06	1.14839e+06	1.14839e+06	51	51	51	31	31	31
362	a	sp|O75554|WBP4_HUMAN	O75554	WBP4_HUMAN	WBP4	376	18.9	Homo sapiens OX=9606	1:Experimental evidence at protein level	WW domain-binding protein 4	1	0.999	4	16	16	16	5	5	5	4	4	4	94866.1	94866.1	94866.1	1	1	1	1	1	1	101203	101203	101203	5	5	5	3	3	3	104860	104860	104860	5	5	5	4	4	4
363	a	sp|O75569|PRKRA_HUMAN	O75569	PRKRA_HUMAN	PRKRA	313	25.9	Homo sapiens OX=9606	1:Experimental evidence at protein level	Interferon-inducible double-stranded RNA-dependent protein kinase activator A	1	0.999	5	30	30	30	9	9	9	6	6	6	198569	198569	198569	8	8	8	5	5	5	219359	219359	219359	5	5	5	5	5	5	203924	203924	203924	8	8	8	6	6	6
364	a	sp|O75575|RPC9_HUMAN	O75575	RPC9_HUMAN	CRCP	148	48	Homo sapiens OX=9606	1:Experimental evidence at protein level	DNA-directed RNA polymerase III subunit RPC9	1	0.999	4	21	21	21	7	7	7	3	3	3	54616.3	54616.3	54616.3	4	4	4	3	3	3	44113.3	44113.3	44113.3	4	4	4	3	3	3	38756.6	38756.6	38756.6	6	6	6	4	4	4
365	a	sp|O75592|MYCB2_HUMAN	O75592	MYCB2_HUMAN	MYCBP2	4678	7.1	Homo sapiens OX=9606	1:Experimental evidence at protein level	E3 ubiquitin-protein ligase MYCBP2	1	0.999	25	60	60	60	16	16	16	13	13	13	108276	108276	108276	15	15	15	11	11	11	104620	104620	104620	16	16	16	12	12	12	102198	102198	102198	13	13	13	7	7	7
366	a	sp|O75600|KBL_HUMAN	O75600	KBL_HUMAN	GCAT	419	12.4	Homo sapiens OX=9606	1:Experimental evidence at protein level	2-amino-3-ketobutyrate coenzyme A ligase, mitochondrial	1	0.999	4	6	6	6	2	2	2	1	1	1	49286.8	49286.8	49286.8	2	2	2	2	2	2	41979.3	41979.3	41979.3	0	0	0	0	0	0	0	0	0	2	2	2	2	2	2
367	a	sp|O75607|NPM3_HUMAN	O75607	NPM3_HUMAN	NPM3	178	60.1	Homo sapiens OX=9606	1:Experimental evidence at protein level	Nucleoplasmin-3	1	0.999	6	120	120	120	30	30	30	12	12	12	1.70669e+06	1.70669e+06	1.70669e+06	34	34	34	14	14	14	1.59623e+06	1.59623e+06	1.59623e+06	29	29	29	12	12	12	1.54321e+06	1.54321e+06	1.54321e+06	27	27	27	12	12	12
368	a	sp|O75608|LYPA1_HUMAN	O75608	LYPA1_HUMAN	LYPLA1	230	54.8	Homo sapiens OX=9606	1:Experimental evidence at protein level	Acyl-protein thioesterase 1	1	0.999	7	30	30	30	9	9	9	8	8	8	183071	183071	183071	9	9	9	6	6	6	175218	175218	175218	7	7	7	6	6	6	143293	143293	143293	5	5	5	3	3	3
369	a	sp|O75616|ERAL1_HUMAN	O75616	ERAL1_HUMAN	ERAL1	437	30.7	Homo sapiens OX=9606	1:Experimental evidence at protein level	GTPase Era, mitochondrial	1	0.999	8	35	35	35	7	7	7	5	5	5	110854	110854	110854	10	10	10	5	5	5	117139	117139	117139	8	8	8	6	6	6	112177	112177	112177	10	10	10	7	7	7
370	a	sp|O75643|U520_HUMAN	O75643	U520_HUMAN	SNRNP200	2136	48.5	Homo sapiens OX=9606	1:Experimental evidence at protein level	U5 small nuclear ribonucleoprotein 200 kDa helicase	1	0.999	84	782	779	782	197	196	197	105	104	105	2.18275e+06	2.18362e+06	2.18275e+06	207	206	207	108	107	108	2166655	2.16553e+06	2166655	195	194	195	107	106	107	2.20911e+06	2.20937e+06	2.20911e+06	183	183	183	100	100	100
371	a	sp|O75648|MTU1_HUMAN	O75648	MTU1_HUMAN	TRMU	421	17.8	Homo sapiens OX=9606	1:Experimental evidence at protein level	Mitochondrial tRNA-specific 2-thiouridylase 1	1	0.999	5	10	10	10	4	4	4	4	4	4	93666.5	93666.5	93666.5	2	2	2	2	2	2	96547.4	96547.4	96547.4	2	2	2	2	2	2	93627.1	93627.1	93627.1	2	2	2	2	2	2
372	a	sp|O75663|TIPRL_HUMAN	O75663	TIPRL_HUMAN	TIPRL	272	48.5	Homo sapiens OX=9606	1:Experimental evidence at protein level	TIP41-like protein	1	0.999	10	80	80	80	23	23	23	13	13	13	304093	304093	304093	20	20	20	13	13	13	310123	310123	310123	22	22	22	11	11	11	343251	343251	343251	15	15	15	11	11	11
373	a	sp|O75674|TM1L1_HUMAN	O75674	TM1L1_HUMAN	TOM1L1	476	15.8	Homo sapiens OX=9606	1:Experimental evidence at protein level	TOM1-like protein 1	1	0.999	5	24	24	24	3	3	3	3	3	3	87667.8	87667.8	87667.8	5	5	5	3	3	3	85104.1	85104.1	85104.1	8	8	8	6	6	6	98046.5	98046.5	98046.5	8	8	8	6	6	6
374	a	sp|O75683|SURF6_HUMAN	O75683	SURF6_HUMAN	SURF6	361	25.2	Homo sapiens OX=9606	1:Experimental evidence at protein level	Surfeit locus protein 6	1	0.999	6	22	22	22	5	5	5	3	3	3	81419.7	81419.7	81419.7	3	3	3	3	3	3	79290.6	79290.6	79290.6	4	4	4	2	2	2	75845.8	75845.8	75845.8	10	10	10	6	6	6
375	a	sp|O75695|XRP2_HUMAN	O75695	XRP2_HUMAN	RP2	350	11.7	Homo sapiens OX=9606	1:Experimental evidence at protein level	Protein XRP2	1	0.999	5	31	31	31	7	7	7	5	5	5	369032	369032	369032	10	10	10	5	5	5	385014	385014	385014	7	7	7	5	5	5	364936	364936	364936	7	7	7	5	5	5
376	a	sp|O75718|CRTAP_HUMAN	O75718	CRTAP_HUMAN	CRTAP	401	23.7	Homo sapiens OX=9606	1:Experimental evidence at protein level	Cartilage-associated protein	1	0.999	9	52	52	52	13	13	13	10	10	10	471712	471712	471712	15	15	15	10	10	10	445338	445338	445338	11	11	11	9	9	9	431986	431986	431986	13	13	13	9	9	9
377	a	sp|O75746|CMC1_HUMAN	O75746	CMC1_HUMAN	SLC25A12	678	38.2	Homo sapiens OX=9606	1:Experimental evidence at protein level	Calcium-binding mitochondrial carrier protein Aralar1	1	0.999	18	74	32	32	15	6	6	8	4	4	536267	131327	131327	19	9	9	14	8	8	537538	129664	129664	21	8	8	13	6	6	556979	129702	129702	19	9	9	15	9	9
378	a	sp|O75787|RENR_HUMAN	O75787	RENR_HUMAN	ATP6AP2	350	30	Homo sapiens OX=9606	1:Experimental evidence at protein level	Renin receptor	1	0.999	7	30	30	30	5	5	5	4	4	4	264605	264605	264605	8	8	8	6	6	6	265158	265158	265158	9	9	9	6	6	6	275157	275157	275157	8	8	8	6	6	6
379	a	sp|O75792|RNH2A_HUMAN	O75792	RNH2A_HUMAN	RNASEH2A	299	37.8	Homo sapiens OX=9606	1:Experimental evidence at protein level	Ribonuclease H2 subunit A	1	0.999	9	44	40	40	9	8	8	7	6	6	235269	223225	223225	12	10	10	9	8	8	240954	224502	224502	11	10	10	8	7	7	241441	223683	223683	12	12	12	6	6	6
380	a	sp|O75794|CD123_HUMAN	O75794	CD123_HUMAN	CDC123	336	53.9	Homo sapiens OX=9606	1:Experimental evidence at protein level	Cell division cycle protein 123 homolog	1	0.999	14	99	99	99	22	22	22	13	13	13	557318	557318	557318	27	27	27	13	13	13	566608	566608	566608	26	26	26	12	12	12	607495	607495	607495	24	24	24	12	12	12
381	a	sp|O75815|BCAR3_HUMAN	O75815	BCAR3_HUMAN	BCAR3	825	20.7	Homo sapiens OX=9606	1:Experimental evidence at protein level	Breast cancer anti-estrogen resistance protein 3	1	0.999	10	28	28	28	7	7	7	6	6	6	91009.5	91009.5	91009.5	7	7	7	6	6	6	94526.6	94526.6	94526.6	5	5	5	4	4	4	101823	101823	101823	9	9	9	5	5	5
382	a	sp|O75817|POP7_HUMAN	O75817	POP7_HUMAN	POP7	140	29.3	Homo sapiens OX=9606	1:Experimental evidence at protein level	Ribonuclease P protein subunit p20	1	0.999	3	15	14	14	4	4	4	2	2	2	174953	174953	174953	4	3	3	4	3	4	182694	182694	182694	4	4	4	2	2	2	213356	213356	213356	3	3	3	2	2	2
383	a	sp|O75818|RPP40_HUMAN	O75818	RPP40_HUMAN	RPP40	363	39.4	Homo sapiens OX=9606	1:Experimental evidence at protein level	Ribonuclease P protein subunit p40	1	0.999	10	63	63	63	14	14	14	8	8	8	243241	243241	243241	17	17	17	9	9	9	229614	229614	229614	17	17	17	11	11	11	227106	227106	227106	15	15	15	11	11	11
384	a	sp|O75822|EIF3J_HUMAN	O75822	EIF3J_HUMAN	EIF3J	258	58.1	Homo sapiens OX=9606	1:Experimental evidence at protein level	Eukaryotic translation initiation factor 3 subunit J	1	0.999	16	191	191	191	52	52	52	19	19	19	1.08736e+06	1.08736e+06	1.08736e+06	47	47	47	19	19	19	1.08845e+06	1.08845e+06	1.08845e+06	48	48	48	19	19	19	1.08083e+06	1.08083e+06	1.08083e+06	44	44	44	19	19	19
385	a	sp|O75828|CBR3_HUMAN	O75828	CBR3_HUMAN	CBR3	277	34.7	Homo sapiens OX=9606	1:Experimental evidence at protein level	Carbonyl reductase [NADPH] 3	1	0.999	7	42	15	15	11	3	3	6	3	3	1.43613e+06	114695	114695	9	3	3	5	3	3	1383113	109656	109656	11	5	5	8	5	5	1.37255e+06	108447	108447	11	4	4	5	3	3
386	a	sp|O75874|IDHC_HUMAN	O75874	IDHC_HUMAN	IDH1	414	45.7	Homo sapiens OX=9606	1:Experimental evidence at protein level	Isocitrate dehydrogenase [NADP] cytoplasmic	1	0.999	16	122	122	122	34	34	34	20	20	20	698198	698198	698198	30	30	30	18	18	18	724929	724929	724929	30	30	30	21	21	21	694060	694060	694060	28	28	28	19	19	19
387	a	sp|O75879|GATB_HUMAN	O75879	GATB_HUMAN	GATB	557	15.6	Homo sapiens OX=9606	1:Experimental evidence at protein level	Glutamyl-tRNA(Gln) amidotransferase subunit B, mitochondrial	1	0.999	5	13	13	13	4	4	4	3	3	3	84228.6	84228.6	84228.6	4	4	4	4	4	4	82330.4	82330.4	82330.4	2	2	2	2	2	2	83543.4	83543.4	83543.4	3	3	3	3	3	3
388	a	sp|O75886|STAM2_HUMAN	O75886	STAM2_HUMAN	STAM2	525	21.9	Homo sapiens OX=9606	1:Experimental evidence at protein level	Signal transducing adapter molecule 2	1	0.999	8	22	14	14	5	3	3	5	3	3	167320	95259.6	95259.6	8	5	5	5	3	3	179336	100890	100890	6	4	4	6	4	4	184807	96912.1	96912.1	3	2	2	3	2	2
389	a	sp|O75907|DGAT1_HUMAN	O75907	DGAT1_HUMAN	DGAT1	488	11.7	Homo sapiens OX=9606	1:Experimental evidence at protein level	Diacylglycerol O-acyltransferase 1	1	0.999	3	9	9	9	3	3	3	2	2	2	78831.1	78831.1	78831.1	2	2	2	2	2	2	81078.3	81078.3	81078.3	2	2	2	2	2	2	82412.8	82412.8	82412.8	2	2	2	2	2	2
390	a	sp|O75915|PRAF3_HUMAN	O75915	PRAF3_HUMAN	ARL6IP5	188	28.7	Homo sapiens OX=9606	1:Experimental evidence at protein level	PRA1 family protein 3	1	0.999	6	78	78	78	15	15	15	8	8	8	401908	401908	401908	20	20	20	6	6	6	391470	391470	391470	25	25	25	9	9	9	386562	386562	386562	18	18	18	6	6	6
391	a	sp|O75934|SPF27_HUMAN	O75934	SPF27_HUMAN	BCAS2	225	70.2	Homo sapiens OX=9606	1:Experimental evidence at protein level	Pre-mRNA-splicing factor SPF27	1	0.999	11	108	108	108	30	30	30	13	13	13	560804	560804	560804	21	21	21	13	13	13	522162	522162	522162	29	29	29	16	16	16	533857	533857	533857	28	28	28	13	13	13
392	a	sp|O75937|DNJC8_HUMAN	O75937	DNJC8_HUMAN	DNAJC8	253	41.9	Homo sapiens OX=9606	1:Experimental evidence at protein level	DnaJ homolog subfamily C member 8	1	0.999	11	71	71	71	14	14	14	9	9	9	416380	416380	416380	17	17	17	10	10	10	421072	421072	421072	20	20	20	10	10	10	417565	417565	417565	20	20	20	10	10	10
393	a	sp|O75940|SPF30_HUMAN	O75940	SPF30_HUMAN	SMNDC1	238	28.6	Homo sapiens OX=9606	1:Experimental evidence at protein level	Survival of motor neuron-related-splicing factor 30	1	0.999	4	38	38	38	11	11	11	5	5	5	258612	258612	258612	8	8	8	5	5	5	319535	319535	319535	10	10	10	6	6	6	275246	275246	275246	9	9	9	4	4	4
394	a	sp|O75947|ATP5H_HUMAN	O75947	ATP5H_HUMAN	ATP5PD	161	73.9	Homo sapiens OX=9606	1:Experimental evidence at protein level	ATP synthase subunit d, mitochondrial	1	0.999	11	159	159	159	44	44	44	13	13	13	2.29611e+06	2.29611e+06	2.29611e+06	39	39	39	12	12	12	2.23212e+06	2.23212e+06	2.23212e+06	40	40	40	13	13	13	2.31758e+06	2.31758e+06	2.31758e+06	36	36	36	13	13	13
395	a	sp|O75955|FLOT1_HUMAN	O75955	FLOT1_HUMAN	FLOT1	427	55.7	Homo sapiens OX=9606	1:Experimental evidence at protein level	Flotillin-1	1	0.999	18	104	104	104	24	24	24	15	15	15	461182	461182	461182	23	23	23	19	19	19	450234	450234	450234	27	27	27	18	18	18	455779	455779	455779	30	30	30	20	20	20
396	a	sp|O76031|CLPX_HUMAN	O76031	CLPX_HUMAN	CLPX	633	40.3	Homo sapiens OX=9606	1:Experimental evidence at protein level	ATP-dependent Clp protease ATP-binding subunit clpX-like, mitochondrial	1	0.999	20	117	110	117	29	28	29	19	18	19	279989	270040	279989	31	29	31	18	17	18	274933	264033	274933	25	23	25	17	16	17	278209	271409	278209	32	30	32	19	18	19
397	a	sp|O76071|CIAO1_HUMAN	O76071	CIAO1_HUMAN	CIAO1	339	57.5	Homo sapiens OX=9606	1:Experimental evidence at protein level	Probable cytosolic iron-sulfur protein assembly protein CIAO1	1	0.999	11	68	68	68	22	22	22	10	10	10	303265	303265	303265	17	17	17	9	9	9	313643	313643	313643	13	13	13	8	8	8	299187	299187	299187	16	16	16	9	9	9
398	a	sp|O76075|DFFB_HUMAN	O76075	DFFB_HUMAN	DFFB	338	26.6	Homo sapiens OX=9606	1:Experimental evidence at protein level	DNA fragmentation factor subunit beta	1	0.999	5	17	17	17	6	6	6	5	5	5	47405.1	47405.1	47405.1	5	5	5	4	4	4	56912.7	56912.7	56912.7	3	3	3	3	3	3	43964.1	43964.1	43964.1	3	3	3	3	3	3
399	a	sp|O76080|ZFAN5_HUMAN	O76080	ZFAN5_HUMAN	ZFAND5	213	38.5	Homo sapiens OX=9606	1:Experimental evidence at protein level	AN1-type zinc finger protein 5	1	0.999	5	21	18	18	5	5	5	4	4	4	124703	124703	124703	5	4	4	5	4	4	125390	125673	125673	6	5	5	5	4	4	124580	123490	123490	5	4	4	5	4	4
400	a	sp|O76094|SRP72_HUMAN	O76094	SRP72_HUMAN	SRP72	671	52.5	Homo sapiens OX=9606	1:Experimental evidence at protein level	Signal recognition particle subunit SRP72	1	0.999	26	180	180	180	42	42	42	27	27	27	305123	305123	305123	46	46	46	28	28	28	301332	301332	301332	47	47	47	27	27	27	319327	319327	319327	45	45	45	25	25	25
401	a	sp|O94760|DDAH1_HUMAN	O94760	DDAH1_HUMAN	DDAH1	285	50.5	Homo sapiens OX=9606	1:Experimental evidence at protein level	N(G),N(G)-dimethylarginine dimethylaminohydrolase 1	1	0.999	11	57	51	57	14	12	14	11	10	11	195055	190336	195055	15	13	15	9	8	9	206860	211988	206860	12	11	12	7	7	7	200651	200651	200651	16	15	16	11	11	11
402	a	sp|O94761|RECQ4_HUMAN	O94761	RECQ4_HUMAN	RECQL4	1208	3.8	Homo sapiens OX=9606	1:Experimental evidence at protein level	ATP-dependent DNA helicase Q4	1	0.999	3	5	5	5	0	0	0	0	0	0	0	0	0	2	2	2	1	1	1	0	0	0	1	1	1	1	1	1	36570.2	36570.2	36570.2	2	2	2	2	2	2
403	a	sp|O94776|MTA2_HUMAN	O94776	MTA2_HUMAN	MTA2	668	39.1	Homo sapiens OX=9606	1:Experimental evidence at protein level	Metastasis-associated protein MTA2	1	0.999	23	83	76	83	17	16	17	13	12	13	464342	457990	464342	22	21	22	17	16	17	478693	482232	478693	19	16	19	12	10	12	487146	488110	487146	25	23	25	19	17	19
404	a	sp|O94782|UBP1_HUMAN	O94782	UBP1_HUMAN	USP1	785	8.8	Homo sapiens OX=9606	1:Experimental evidence at protein level	Ubiquitin carboxyl-terminal hydrolase 1	1	0.999	4	5	5	5	0	0	0	0	0	0	0	0	0	2	2	2	2	2	2	43330	43330	43330	3	3	3	3	3	3	55038.3	55038.3	55038.3	0	0	0	0	0	0
405	a	sp|O94822|LTN1_HUMAN	O94822	LTN1_HUMAN	LTN1	1766	21.2	Homo sapiens OX=9606	1:Experimental evidence at protein level	E3 ubiquitin-protein ligase listerin	1	0.999	28	133	133	133	38	38	38	24	24	24	167587	167587	167587	33	33	33	22	22	22	163487	163487	163487	30	30	30	20	20	20	167588	167588	167588	32	32	32	22	22	22
406	a	sp|O94826|TOM70_HUMAN	O94826	TOM70_HUMAN	TOMM70	608	56.9	Homo sapiens OX=9606	1:Experimental evidence at protein level	Mitochondrial import receptor subunit TOM70	1	0.999	27	152	151	152	37	37	37	23	23	23	1.29283e+06	1.29283e+06	1.29283e+06	43	43	43	29	29	29	1334593	1334593	1334593	37	36	37	27	27	27	1.28136e+06	1.28136e+06	1.28136e+06	35	35	35	26	26	26
407	a	sp|O94830|DDHD2_HUMAN	O94830	DDHD2_HUMAN	DDHD2	711	12.5	Homo sapiens OX=9606	1:Experimental evidence at protein level	Phospholipase DDHD2	1	0.999	6	11	10	10	3	2	2	2	1	1	30025.8	30025.8	30025.8	2	2	2	2	2	2	28221.3	28221.3	28221.3	2	2	2	2	2	2	32827.3	32827.3	32827.3	4	4	4	3	3	3
408	a	sp|O94855|SC24D_HUMAN	O94855	SC24D_HUMAN	SEC24D	1032	18.4	Homo sapiens OX=9606	1:Experimental evidence at protein level	Protein transport protein Sec24D	1	0.999	14	63	58	58	17	16	16	10	10	10	225473	225473	225473	13	11	11	9	8	8	220424	220471	220471	18	17	17	11	10	10	230548	231532	231532	15	14	14	13	12	12
409	a	sp|O94874|UFL1_HUMAN	O94874	UFL1_HUMAN	UFL1	794	32.6	Homo sapiens OX=9606	1:Experimental evidence at protein level	E3 UFM1-protein ligase 1	1	0.999	22	96	91	96	28	27	28	17	16	17	228914	231021	228914	21	20	21	14	13	14	250644	252093	250644	21	19	21	17	16	17	240685	239075	240685	26	25	26	14	13	14
410	a	sp|O94875|SRBS2_HUMAN	O94875	SRBS2_HUMAN	SORBS2	1100	8.5	Homo sapiens OX=9606	1:Experimental evidence at protein level	Sorbin and SH3 domain-containing protein 2	1	0.999	8	28	28	28	8	8	8	5	5	5	170104	170104	170104	6	6	6	4	4	4	166551	166551	166551	8	8	8	5	5	5	146446	146446	146446	6	6	6	4	4	4
411	a	sp|O94887|FARP2_HUMAN	O94887	FARP2_HUMAN	FARP2	1054	5.5	Homo sapiens OX=9606	1:Experimental evidence at protein level	FERM, ARHGEF and pleckstrin domain-containing protein 2	1	0.999	6	10	9	9	2	1	1	2	1	1	105262	105262	105262	1	1	1	1	1	1	82084.6	82084.6	82084.6	2	2	2	2	2	2	86808.5	86808.5	86808.5	5	5	5	3	3	3
412	a	sp|O94888|UBXN7_HUMAN	O94888	UBXN7_HUMAN	UBXN7	489	40.3	Homo sapiens OX=9606	1:Experimental evidence at protein level	UBX domain-containing protein 7	1	0.999	15	58	58	58	16	16	16	14	14	14	238950	238950	238950	16	16	16	14	14	14	235466	235466	235466	14	14	14	12	12	12	234778	234778	234778	12	12	12	11	11	11
413	a	sp|O94901|SUN1_HUMAN	O94901	SUN1_HUMAN	SUN1	812	29.8	Homo sapiens OX=9606	1:Experimental evidence at protein level	SUN domain-containing protein 1	1	0.999	14	40	40	40	12	12	12	7	7	7	320863	320863	320863	9	9	9	8	8	8	329320	329320	329320	9	9	9	8	8	8	317286	317286	317286	10	10	10	10	10	10
414	a	sp|O94903|PLPHP_HUMAN	O94903	PLPHP_HUMAN	PLPBP	275	40.7	Homo sapiens OX=9606	1:Experimental evidence at protein level	Pyridoxal phosphate homeostasis protein	1	0.999	9	54	54	54	13	13	13	9	9	9	287033	287033	287033	13	13	13	7	7	7	303223	303223	303223	11	11	11	7	7	7	309575	309575	309575	17	17	17	7	7	7
415	a	sp|O94905|ERLN2_HUMAN	O94905	ERLN2_HUMAN	ERLIN2	339	53.4	Homo sapiens OX=9606	1:Experimental evidence at protein level	Erlin-2	1	0.999	14	101	84	101	28	24	28	15	12	15	426921	367477	426921	21	17	21	11	9	11	410792	350454	410792	27	23	27	14	12	14	407602	338646	407602	25	20	25	14	11	14
416	a	sp|O94913|PCF11_HUMAN	O94913	PCF11_HUMAN	PCF11	1555	12.2	Homo sapiens OX=9606	1:Experimental evidence at protein level	Pre-mRNA cleavage complex 2 protein Pcf11	1	0.999	15	34	34	34	14	14	14	11	11	11	91145.2	91145.2	91145.2	7	7	7	7	7	7	92321.1	92321.1	92321.1	8	8	8	8	8	8	93405.1	93405.1	93405.1	5	5	5	5	5	5
417	a	sp|O94916|NFAT5_HUMAN	O94916	NFAT5_HUMAN	NFAT5	1531	9.6	Homo sapiens OX=9606	1:Experimental evidence at protein level	Nuclear factor of activated T-cells 5	1	0.999	6	11	11	11	3	3	3	3	3	3	49178.4	49178.4	49178.4	3	3	3	3	3	3	38495.2	38495.2	38495.2	4	4	4	3	3	3	37755.7	37755.7	37755.7	1	1	1	1	1	1
418	a	sp|O94923|GLCE_HUMAN	O94923	GLCE_HUMAN	GLCE	617	14.3	Homo sapiens OX=9606	1:Experimental evidence at protein level	D-glucuronyl C5-epimerase	1	0.999	6	22	22	22	6	6	6	4	4	4	91374	91374	91374	7	7	7	4	4	4	93238.2	93238.2	93238.2	4	4	4	3	3	3	93533.3	93533.3	93533.3	5	5	5	4	4	4
419	a	sp|O94927|HAUS5_HUMAN	O94927	HAUS5_HUMAN	HAUS5	633	18.3	Homo sapiens OX=9606	1:Experimental evidence at protein level	HAUS augmin-like complex subunit 5	1	0.999	8	17	17	17	2	2	2	2	2	2	51080.8	51080.8	51080.8	7	7	7	6	6	6	60666.9	60666.9	60666.9	4	4	4	3	3	3	55258.7	55258.7	55258.7	4	4	4	4	4	4
420	a	sp|O94952|FBX21_HUMAN	O94952	FBX21_HUMAN	FBXO21	628	15	Homo sapiens OX=9606	2:Experimental evidence at transcript level	F-box only protein 21	1	0.999	5	17	17	17	4	4	4	3	3	3	67325.9	67325.9	67325.9	6	6	6	4	4	4	68144	68144	68144	3	3	3	3	3	3	78228.7	78228.7	78228.7	4	4	4	3	3	3
421	a	sp|O94953|KDM4B_HUMAN	O94953	KDM4B_HUMAN	KDM4B	1096	7.6	Homo sapiens OX=9606	1:Experimental evidence at protein level	Lysine-specific demethylase 4B	1	0.999	6	8	8	8	1	1	1	0	0	0	0	0	0	3	3	3	3	3	3	29678.2	29678.2	29678.2	2	2	2	1	1	1	29287.5	29287.5	29287.5	2	2	2	2	2	2
422	a	sp|O94966|UBP19_HUMAN	O94966	UBP19_HUMAN	USP19	1318	20	Homo sapiens OX=9606	1:Experimental evidence at protein level	Ubiquitin carboxyl-terminal hydrolase 19	1	0.999	13	43	43	43	10	10	10	9	9	9	138920	138920	138920	13	13	13	11	11	11	136194	136194	136194	9	9	9	8	8	8	134491	134491	134491	11	11	11	8	8	8
423	a	sp|O94979|SC31A_HUMAN	O94979	SC31A_HUMAN	SEC31A	1220	30	Homo sapiens OX=9606	1:Experimental evidence at protein level	Protein transport protein Sec31A	1	0.999	28	217	217	217	55	55	55	31	31	31	605076	605076	605076	53	53	53	29	29	29	586056	586056	586056	52	52	52	31	31	31	613864	613864	613864	57	57	57	29	29	29
424	a	sp|O94992|HEXI1_HUMAN	O94992	HEXI1_HUMAN	HEXIM1	359	39.3	Homo sapiens OX=9606	1:Experimental evidence at protein level	Protein HEXIM1	1	0.999	6	33	33	33	8	8	8	5	5	5	364907	364907	364907	9	9	9	5	5	5	351268	351268	351268	8	8	8	6	6	6	357546	357546	357546	8	8	8	5	5	5
425	a	sp|O95059|RPP14_HUMAN	O95059	RPP14_HUMAN	RPP14	124	47.6	Homo sapiens OX=9606	1:Experimental evidence at protein level	Ribonuclease P protein subunit p14	1	0.999	4	12	12	12	4	4	4	4	4	4	73895.8	73895.8	73895.8	3	3	3	3	3	3	67194.9	67194.9	67194.9	3	3	3	3	3	3	72034.6	72034.6	72034.6	2	2	2	2	2	2
426	a	sp|O95067|CCNB2_HUMAN	O95067	CCNB2_HUMAN	CCNB2	398	25.4	Homo sapiens OX=9606	1:Experimental evidence at protein level	G2/mitotic-specific cyclin-B2	1	0.999	8	23	23	23	7	7	7	5	5	5	84110.9	84110.9	84110.9	3	3	3	2	2	2	72963.4	72963.4	72963.4	7	7	7	4	4	4	86915.9	86915.9	86915.9	6	6	6	3	3	3
427	a	sp|O95070|YIF1A_HUMAN	O95070	YIF1A_HUMAN	YIF1A	293	19.8	Homo sapiens OX=9606	1:Experimental evidence at protein level	Protein YIF1A	1	0.999	4	20	20	20	6	6	6	5	5	5	123292	123292	123292	6	6	6	4	4	4	118084	118084	118084	4	4	4	4	4	4	123010	123010	123010	4	4	4	4	4	4
428	a	sp|O95071|UBR5_HUMAN	O95071	UBR5_HUMAN	UBR5	2799	23.2	Homo sapiens OX=9606	1:Experimental evidence at protein level	E3 ubiquitin-protein ligase UBR5	1	0.999	43	181	181	181	45	45	45	31	31	31	220621	220621	220621	51	51	51	33	33	33	223524	223524	223524	42	42	42	28	28	28	219579	219579	219579	43	43	43	29	29	29
429	a	sp|O95081|AGFG2_HUMAN	O95081	AGFG2_HUMAN	AGFG2	481	12.1	Homo sapiens OX=9606	1:Experimental evidence at protein level	Arf-GAP domain and FG repeat-containing protein 2	1	0.999	6	22	22	22	3	3	3	2	2	2	83653.6	83653.6	83653.6	5	5	5	4	4	4	83299.3	83299.3	83299.3	7	7	7	6	6	6	84528.7	84528.7	84528.7	7	7	7	3	3	3
430	a	sp|O95104|SCAF4_HUMAN	O95104	SCAF4_HUMAN	SCAF4	1147	11.3	Homo sapiens OX=9606	1:Experimental evidence at protein level	SR-related and CTD-associated factor 4	1	0.999	8	28	20	20	7	4	4	5	3	3	231931	225686	225686	7	6	6	6	5	5	220814	207955	207955	6	4	4	5	4	4	252098	253568	253568	8	6	6	5	4	4
431	a	sp|O95139|NDUB6_HUMAN	O95139	NDUB6_HUMAN	NDUFB6	128	31.2	Homo sapiens OX=9606	1:Experimental evidence at protein level	NADH dehydrogenase [ubiquinone] 1 beta subcomplex subunit 6	1	0.999	4	77	77	77	20	20	20	7	7	7	877919	877919	877919	19	19	19	6	6	6	976470	976470	976470	23	23	23	7	7	7	1.03192e+06	1.03192e+06	1.03192e+06	15	15	15	5	5	5
432	a	sp|O95140|MFN2_HUMAN	O95140	MFN2_HUMAN	MFN2	757	28.7	Homo sapiens OX=9606	1:Experimental evidence at protein level	Mitofusin-2	1	0.999	19	69	61	65	20	18	19	14	12	13	175596	176317	175313	19	17	18	13	11	12	158924	155095	156967	17	15	16	12	10	11	171307	172910	173145	13	11	12	12	10	11
433	a	sp|O95149|SPN1_HUMAN	O95149	SPN1_HUMAN	SNUPN	360	20.6	Homo sapiens OX=9606	1:Experimental evidence at protein level	Snurportin-1	1	0.999	5	16	16	16	3	3	3	3	3	3	84739.5	84739.5	84739.5	5	5	5	4	4	4	70470.7	70470.7	70470.7	4	4	4	3	3	3	70344.7	70344.7	70344.7	4	4	4	3	3	3
434	a	sp|O95155|UBE4B_HUMAN	O95155	UBE4B_HUMAN	UBE4B	1302	30.7	Homo sapiens OX=9606	1:Experimental evidence at protein level	Ubiquitin conjugation factor E4 B	1	0.999	30	162	160	162	35	35	35	27	27	27	554407	554407	554407	42	41	42	29	28	29	552344	552653	552344	47	47	47	30	30	30	550818	550818	550818	38	37	38	28	27	28
435	a	sp|O95159|ZFPL1_HUMAN	O95159	ZFPL1_HUMAN	ZFPL1	310	8.4	Homo sapiens OX=9606	1:Experimental evidence at protein level	Zinc finger protein-like 1	1	0.999	3	8	8	8	3	3	3	3	3	3	93413.3	93413.3	93413.3	1	1	1	1	1	1	92248.6	92248.6	92248.6	2	2	2	2	2	2	97249.8	97249.8	97249.8	2	2	2	2	2	2
436	a	sp|O95163|ELP1_HUMAN	O95163	ELP1_HUMAN	ELP1	1332	35.3	Homo sapiens OX=9606	1:Experimental evidence at protein level	Elongator complex protein 1	1	0.999	32	186	186	186	41	41	41	29	29	29	358160	358160	358160	50	50	50	30	30	30	353438	353438	353438	45	45	45	30	30	30	356811	356811	356811	50	50	50	29	29	29
437	a	sp|O95167|NDUA3_HUMAN	O95167	NDUA3_HUMAN	NDUFA3	84	50	Homo sapiens OX=9606	1:Experimental evidence at protein level	NADH dehydrogenase [ubiquinone] 1 alpha subcomplex subunit 3	1	0.999	4	26	26	26	8	8	8	5	5	5	139421	139421	139421	9	9	9	5	5	5	145389	145389	145389	4	4	4	3	3	3	135397	135397	135397	5	5	5	3	3	3
438	a	sp|O95168|NDUB4_HUMAN	O95168	NDUB4_HUMAN	NDUFB4	129	31	Homo sapiens OX=9606	1:Experimental evidence at protein level	NADH dehydrogenase [ubiquinone] 1 beta subcomplex subunit 4	1	0.999	4	17	17	17	2	2	2	1	1	1	229216	229216	229216	3	3	3	2	2	2	358242	358242	358242	4	4	4	2	2	2	301093	301093	301093	8	8	8	4	4	4
439	a	sp|O95169|NDUB8_HUMAN	O95169	NDUB8_HUMAN	NDUFB8	186	31.2	Homo sapiens OX=9606	1:Experimental evidence at protein level	NADH dehydrogenase [ubiquinone] 1 beta subcomplex subunit 8, mitochondrial	1	0.999	4	36	36	36	10	10	10	4	4	4	195832	195832	195832	10	10	10	4	4	4	206653	206653	206653	8	8	8	4	4	4	201203	201203	201203	8	8	8	5	5	5
440	a	sp|O95182|NDUA7_HUMAN	O95182	NDUA7_HUMAN	NDUFA7	113	38.9	Homo sapiens OX=9606	1:Experimental evidence at protein level	NADH dehydrogenase [ubiquinone] 1 alpha subcomplex subunit 7	1	0.999	4	11	11	11	1	1	1	1	1	1	74047.3	74047.3	74047.3	3	3	3	3	3	3	64382.7	64382.7	64382.7	4	4	4	3	3	3	64660.1	64660.1	64660.1	3	3	3	3	3	3
441	a	sp|O95218|ZRAB2_HUMAN	O95218	ZRAB2_HUMAN	ZRANB2	330	24.2	Homo sapiens OX=9606	1:Experimental evidence at protein level	Zinc finger Ran-binding domain-containing protein 2	1	0.999	8	45	45	45	14	14	14	8	8	8	225471	225471	225471	12	12	12	9	9	9	222694	222694	222694	11	11	11	9	9	9	213781	213781	213781	8	8	8	7	7	7
442	a	sp|O95219|SNX4_HUMAN	O95219	SNX4_HUMAN	SNX4	450	10.7	Homo sapiens OX=9606	1:Experimental evidence at protein level	Sorting nexin-4	1	0.999	4	10	10	10	4	4	4	4	4	4	44870	44870	44870	2	2	2	2	2	2	44787.1	44787.1	44787.1	2	2	2	2	2	2	43677.8	43677.8	43677.8	2	2	2	2	2	2
443	a	sp|O95229|ZWINT_HUMAN	O95229	ZWINT_HUMAN	ZWINT	277	36.1	Homo sapiens OX=9606	1:Experimental evidence at protein level	ZW10 interactor	1	0.999	7	16	16	16	4	4	4	4	4	4	82620.9	82620.9	82620.9	3	3	3	3	3	3	93436.6	93436.6	93436.6	5	5	5	4	4	4	92461.5	92461.5	92461.5	4	4	4	4	4	4
444	a	sp|O95235|KI20A_HUMAN	O95235	KI20A_HUMAN	KIF20A	890	45.5	Homo sapiens OX=9606	1:Experimental evidence at protein level	Kinesin-like protein KIF20A	1	0.999	28	115	115	115	36	36	36	22	22	22	102812	102812	102812	26	26	26	20	20	20	104311	104311	104311	26	26	26	16	16	16	106669	106669	106669	27	27	27	18	18	18
445	a	sp|O95248|MTMR5_HUMAN	O95248	MTMR5_HUMAN	SBF1	1868	6	Homo sapiens OX=9606	1:Experimental evidence at protein level	Myotubularin-related protein 5	1	0.999	7	6	6	6	2	2	2	2	2	2	0	0	0	1	1	1	1	1	1	37721.7	37721.7	37721.7	1	1	1	1	1	1	38658.1	38658.1	38658.1	2	2	2	2	2	2
446	a	sp|O95249|GOSR1_HUMAN	O95249	GOSR1_HUMAN	GOSR1	250	10	Homo sapiens OX=9606	1:Experimental evidence at protein level	Golgi SNAP receptor complex member 1	1	0.999	2	8	8	8	1	1	1	1	1	1	150520	150520	150520	3	3	3	3	3	3	131069	131069	131069	2	2	2	2	2	2	149855	149855	149855	2	2	2	2	2	2
447	a	sp|O95251|KAT7_HUMAN	O95251	KAT7_HUMAN	KAT7	611	24.1	Homo sapiens OX=9606	1:Experimental evidence at protein level	Histone acetyltransferase KAT7	1	0.999	11	43	37	43	12	11	12	8	7	8	164735	142728	164735	12	10	12	9	7	9	152974	137101	152974	11	9	11	8	6	8	160462	141530	160462	8	7	8	8	7	8
448	a	sp|O95260|ATE1_HUMAN	O95260	ATE1_HUMAN	ATE1	518	11.2	Homo sapiens OX=9606	1:Experimental evidence at protein level	Arginyl-tRNA--protein transferase 1	1	0.999	4	9	9	9	2	2	2	2	2	2	265181	265181	265181	2	2	2	2	2	2	296583	296583	296583	3	3	3	3	3	3	297522	297522	297522	2	2	2	2	2	2
449	a	sp|O95263|PDE8B_HUMAN	O95263	PDE8B_HUMAN	PDE8B	885	11.6	Homo sapiens OX=9606	1:Experimental evidence at protein level	High affinity cAMP-specific and IBMX-insensitive 3',5'-cyclic phosphodiesterase 8B	1	0.999	6	9	9	9	2	2	2	2	2	2	26887.4	26887.4	26887.4	3	3	3	3	3	3	27137.1	27137.1	27137.1	1	1	1	1	1	1	25352	25352	25352	3	3	3	2	2	2
450	a	sp|O95292|VAPB_HUMAN	O95292	VAPB_HUMAN	VAPB	243	49.4	Homo sapiens OX=9606	1:Experimental evidence at protein level	Vesicle-associated membrane protein-associated protein B/C	1	0.999	9	65	52	52	17	13	13	11	10	10	1.16701e+06	243325	243325	15	12	12	9	8	8	1.14113e+06	240566	240566	15	12	12	9	8	8	1.22898e+06	260450	260450	18	15	15	11	10	10
451	a	sp|O95295|SNAPN_HUMAN	O95295	SNAPN_HUMAN	SNAPIN	136	58.1	Homo sapiens OX=9606	1:Experimental evidence at protein level	SNARE-associated protein Snapin	1	0.999	6	16	16	16	3	3	3	3	3	3	141273	141273	141273	3	3	3	3	3	3	136307	136307	136307	5	5	5	4	4	4	148681	148681	148681	5	5	5	4	4	4
452	a	sp|O95297|MPZL1_HUMAN	O95297	MPZL1_HUMAN	MPZL1	269	34.2	Homo sapiens OX=9606	1:Experimental evidence at protein level	Myelin protein zero-like protein 1	1	0.999	7	25	25	25	7	7	7	4	4	4	228314	228314	228314	5	5	5	5	5	5	233416	233416	233416	4	4	4	4	4	4	238758	238758	238758	9	9	9	6	6	6
453	a	sp|O95299|NDUAA_HUMAN	O95299	NDUAA_HUMAN	NDUFA10	355	31.5	Homo sapiens OX=9606	1:Experimental evidence at protein level	NADH dehydrogenase [ubiquinone] 1 alpha subcomplex subunit 10, mitochondrial	1	0.999	8	61	61	61	14	14	14	8	8	8	199740	199740	199740	15	15	15	8	8	8	202007	202007	202007	18	18	18	9	9	9	195565	195565	195565	14	14	14	7	7	7
454	a	sp|O95319|CELF2_HUMAN	O95319	CELF2_HUMAN	CELF2	508	9.6	Homo sapiens OX=9606	1:Experimental evidence at protein level	CUGBP Elav-like family member 2	1	0.999	4	17	14	14	4	3	3	3	3	3	62744.4	62744.4	62744.4	6	5	5	3	2	2	56795.2	56485.9	56485.9	4	3	3	3	2	2	58340.3	58659.7	58659.7	3	3	3	2	2	2
455	a	sp|O95336|6PGL_HUMAN	O95336	6PGL_HUMAN	PGLS	258	62.8	Homo sapiens OX=9606	1:Experimental evidence at protein level	6-phosphogluconolactonase	1	0.999	10	127	127	127	30	30	30	10	10	10	1.35584e+06	1.35584e+06	1.35584e+06	32	32	32	10	10	10	1.23537e+06	1.23537e+06	1.23537e+06	34	34	34	11	11	11	1292215	1292215	1292215	31	31	31	10	10	10
456	a	sp|O95347|SMC2_HUMAN	O95347	SMC2_HUMAN	SMC2	1197	38.4	Homo sapiens OX=9606	1:Experimental evidence at protein level	Structural maintenance of chromosomes protein 2	1	0.999	40	229	229	229	53	53	53	34	34	34	478227	478227	478227	62	62	62	41	41	41	486612	486612	486612	62	62	62	37	37	37	483190	483190	483190	52	52	52	35	35	35
457	a	sp|O95352|ATG7_HUMAN	O95352	ATG7_HUMAN	ATG7	703	16.5	Homo sapiens OX=9606	1:Experimental evidence at protein level	Ubiquitin-like modifier-activating enzyme ATG7	1	0.999	9	31	31	31	7	7	7	4	4	4	84230.4	84230.4	84230.4	9	9	9	5	5	5	78273.9	78273.9	78273.9	7	7	7	6	6	6	85009.9	85009.9	85009.9	8	8	8	6	6	6
458	a	sp|O95363|SYFM_HUMAN	O95363	SYFM_HUMAN	FARS2	451	23.1	Homo sapiens OX=9606	1:Experimental evidence at protein level	Phenylalanine--tRNA ligase, mitochondrial	1	0.999	9	35	35	35	10	10	10	8	8	8	76247.6	76247.6	76247.6	6	6	6	5	5	5	78708.4	78708.4	78708.4	10	10	10	7	7	7	78527.7	78527.7	78527.7	9	9	9	7	7	7
459	a	sp|O95365|ZBT7A_HUMAN	O95365	ZBT7A_HUMAN	ZBTB7A	584	16.4	Homo sapiens OX=9606	1:Experimental evidence at protein level	Zinc finger and BTB domain-containing protein 7A	1	0.999	4	20	20	20	4	4	4	3	3	3	45000.6	45000.6	45000.6	7	7	7	4	4	4	56446.5	56446.5	56446.5	3	3	3	2	2	2	58928.7	58928.7	58928.7	6	6	6	3	3	3
460	a	sp|O95372|LYPA2_HUMAN	O95372	LYPA2_HUMAN	LYPLA2	231	36.4	Homo sapiens OX=9606	1:Experimental evidence at protein level	Acyl-protein thioesterase 2	1	0.999	5	58	58	58	12	12	12	7	7	7	219175	219175	219175	17	17	17	9	9	9	191342	191342	191342	13	13	13	8	8	8	179414	179414	179414	16	16	16	9	9	9
461	a	sp|O95373|IPO7_HUMAN	O95373	IPO7_HUMAN	IPO7	1038	41.4	Homo sapiens OX=9606	1:Experimental evidence at protein level	Importin-7	1	0.999	31	453	448	453	112	111	112	44	43	44	1.39279e+06	1393129	1.39279e+06	117	116	117	45	44	45	1.37552e+06	1372072	1.37552e+06	108	106	108	44	43	44	1.3846e+06	1386888	1.3846e+06	116	115	116	46	45	46
462	a	sp|O95376|ARI2_HUMAN	O95376	ARI2_HUMAN	ARIH2	493	16	Homo sapiens OX=9606	1:Experimental evidence at protein level	E3 ubiquitin-protein ligase ARIH2	1	0.999	6	19	19	19	4	4	4	4	4	4	321216	321216	321216	4	4	4	4	4	4	318694	318694	318694	6	6	6	5	5	5	330010	330010	330010	5	5	5	3	3	3
463	a	sp|O95379|TFIP8_HUMAN	O95379	TFIP8_HUMAN	TNFAIP8	198	19.2	Homo sapiens OX=9606	1:Experimental evidence at protein level	Tumor necrosis factor alpha-induced protein 8	1	0.999	4	14	14	14	3	3	3	1	1	1	63810.2	63810.2	63810.2	4	4	4	2	2	2	53786.8	53786.8	53786.8	2	2	2	1	1	1	34080.2	34080.2	34080.2	5	5	5	3	3	3
464	a	sp|O95391|SLU7_HUMAN	O95391	SLU7_HUMAN	SLU7	586	32.4	Homo sapiens OX=9606	1:Experimental evidence at protein level	Pre-mRNA-splicing factor SLU7	1	0.999	13	45	45	45	9	9	9	8	8	8	58744.5	58744.5	58744.5	13	13	13	9	9	9	62849.5	62849.5	62849.5	13	13	13	7	7	7	66288.9	66288.9	66288.9	10	10	10	5	5	5
465	a	sp|O95396|MOCS3_HUMAN	O95396	MOCS3_HUMAN	MOCS3	460	23	Homo sapiens OX=9606	1:Experimental evidence at protein level	Adenylyltransferase and sulfurtransferase MOCS3	1	0.999	6	26	26	26	10	10	10	6	6	6	47484.9	47484.9	47484.9	6	6	6	5	5	5	49390.2	49390.2	49390.2	5	5	5	4	4	4	47898.8	47898.8	47898.8	5	5	5	4	4	4
466	a	sp|O95400|CD2B2_HUMAN	O95400	CD2B2_HUMAN	CD2BP2	341	60.4	Homo sapiens OX=9606	1:Experimental evidence at protein level	CD2 antigen cytoplasmic tail-binding protein 2	1	0.999	11	64	64	64	12	12	12	9	9	9	311444	311444	311444	19	19	19	9	9	9	322244	322244	322244	18	18	18	9	9	9	316556	316556	316556	15	15	15	8	8	8
467	a	sp|O95425|SVIL_HUMAN	O95425	SVIL_HUMAN	SVIL	2214	16.4	Homo sapiens OX=9606	1:Experimental evidence at protein level	Supervillin	1	0.999	24	72	72	72	17	17	17	13	13	13	123176	123176	123176	15	15	15	12	12	12	119908	119908	119908	18	18	18	16	16	16	126932	126932	126932	22	22	22	16	16	16
468	a	sp|O95427|PIGN_HUMAN	O95427	PIGN_HUMAN	PIGN	931	5.5	Homo sapiens OX=9606	1:Experimental evidence at protein level	GPI ethanolamine phosphate transferase 1	1	0.999	4	14	14	14	5	5	5	3	3	3	41355.9	41355.9	41355.9	3	3	3	3	3	3	41591.8	41591.8	41591.8	3	3	3	2	2	2	42763.6	42763.6	42763.6	3	3	3	2	2	2
469	a	sp|O95433|AHSA1_HUMAN	O95433	AHSA1_HUMAN	AHSA1	338	69.2	Homo sapiens OX=9606	1:Experimental evidence at protein level	Activator of 90 kDa heat shock protein ATPase homolog 1	1	0.999	17	273	273	273	65	65	65	29	29	29	2199244	2199244	2199244	72	72	72	26	26	26	2.23432e+06	2.23432e+06	2.23432e+06	71	71	71	27	27	27	2165018	2165018	2165018	65	65	65	26	26	26
470	a	sp|O95453|PARN_HUMAN	O95453	PARN_HUMAN	PARN	639	33.2	Homo sapiens OX=9606	1:Experimental evidence at protein level	Poly(A)-specific ribonuclease PARN	1	0.999	18	71	71	71	21	21	21	15	15	15	354549	354549	354549	16	16	16	11	11	11	367170	367170	367170	19	19	19	10	10	10	369591	369591	369591	15	15	15	9	9	9
471	a	sp|O95456|PSMG1_HUMAN	O95456	PSMG1_HUMAN	PSMG1	288	43.1	Homo sapiens OX=9606	1:Experimental evidence at protein level	Proteasome assembly chaperone 1	1	0.999	9	75	75	75	20	20	20	9	9	9	241686	241686	241686	21	21	21	10	10	10	223247	223247	223247	19	19	19	10	10	10	196147	196147	196147	15	15	15	8	8	8
472	a	sp|O95466|FMNL1_HUMAN	O95466	FMNL1_HUMAN	FMNL1	1100	22.2	Homo sapiens OX=9606	1:Experimental evidence at protein level	Formin-like protein 1	1	0.999	19	77	73	77	17	16	17	13	12	13	222978	222978	222978	23	22	23	14	13	14	222921	225125	222921	20	19	20	15	14	15	219734	219290	219734	17	16	17	13	12	13
473	a	sp|O95470|SGPL1_HUMAN	O95470	SGPL1_HUMAN	SGPL1	568	14.8	Homo sapiens OX=9606	1:Experimental evidence at protein level	Sphingosine-1-phosphate lyase 1	1	0.999	5	16	16	16	3	3	3	3	3	3	72768.6	72768.6	72768.6	5	5	5	4	4	4	61056.9	61056.9	61056.9	5	5	5	4	4	4	65273.1	65273.1	65273.1	3	3	3	3	3	3
474	a	sp|O95478|NSA2_HUMAN	O95478	NSA2_HUMAN	NSA2	260	47.3	Homo sapiens OX=9606	1:Experimental evidence at protein level	Ribosome biogenesis protein NSA2 homolog	1	0.999	11	64	61	61	16	15	15	11	10	10	610341	612136	612136	16	15	15	10	9	9	622884	619722	619722	15	14	14	10	9	9	667176	668615	668615	17	17	17	9	9	9
475	a	sp|O95486|SC24A_HUMAN	O95486	SC24A_HUMAN	SEC24A	1093	21.6	Homo sapiens OX=9606	1:Experimental evidence at protein level	Protein transport protein Sec24A	1	0.999	17	106	96	106	25	23	25	19	18	19	246130	248988	246130	26	24	26	17	16	17	264108	264150	264108	29	26	29	17	16	17	266378	265185	266378	26	23	26	16	15	16
476	a	sp|O95487|SC24B_HUMAN	O95487	SC24B_HUMAN	SEC24B	1268	15	Homo sapiens OX=9606	1:Experimental evidence at protein level	Protein transport protein Sec24B	1	0.999	12	47	37	37	15	13	13	10	9	9	203281	86136.8	86136.8	10	8	8	9	8	8	217370	93107	93107	14	11	11	9	8	8	196308	81963.3	81963.3	8	5	5	6	5	5
477	a	sp|O95544|NADK_HUMAN	O95544	NADK_HUMAN	NADK	446	13.9	Homo sapiens OX=9606	1:Experimental evidence at protein level	NAD kinase	1	0.999	4	15	15	15	5	5	5	3	3	3	135896	135896	135896	3	3	3	2	2	2	124703	124703	124703	3	3	3	3	3	3	139930	139930	139930	4	4	4	2	2	2
478	a	sp|O95551|TYDP2_HUMAN	O95551	TYDP2_HUMAN	TDP2	362	29	Homo sapiens OX=9606	1:Experimental evidence at protein level	Tyrosyl-DNA phosphodiesterase 2	1	0.999	8	38	38	38	11	11	11	7	7	7	406949	406949	406949	9	9	9	7	7	7	473379	473379	473379	8	8	8	7	7	7	412627	412627	412627	10	10	10	6	6	6
479	a	sp|O95563|MPC2_HUMAN	O95563	MPC2_HUMAN	MPC2	127	14.2	Homo sapiens OX=9606	1:Experimental evidence at protein level	Mitochondrial pyruvate carrier 2	1	0.999	2	20	20	20	4	4	4	3	3	3	301502	301502	301502	5	5	5	3	3	3	289975	289975	289975	7	7	7	3	3	3	292904	292904	292904	4	4	4	3	3	3
480	a	sp|O95573|ACSL3_HUMAN	O95573	ACSL3_HUMAN	ACSL3	720	36	Homo sapiens OX=9606	1:Experimental evidence at protein level	Long-chain-fatty-acid--CoA ligase 3	1	0.999	19	112	104	104	32	30	30	19	17	17	1.17884e+06	530819	530819	24	22	22	15	13	13	1252691	566014	566014	28	26	26	17	15	15	1.25473e+06	567990	567990	28	26	26	16	14	14
481	a	sp|O95602|RPA1_HUMAN	O95602	RPA1_HUMAN	POLR1A	1720	33.3	Homo sapiens OX=9606	1:Experimental evidence at protein level	DNA-directed RNA polymerase I subunit RPA1	1	0.999	37	178	178	178	45	45	45	30	30	30	933462	933462	933462	47	47	47	34	34	34	921764	921764	921764	47	47	47	30	30	30	911770	911770	911770	39	39	39	27	27	27
482	a	sp|O95619|YETS4_HUMAN	O95619	YETS4_HUMAN	YEATS4	227	18.1	Homo sapiens OX=9606	1:Experimental evidence at protein level	YEATS domain-containing protein 4	1	0.999	3	9	9	9	3	3	3	2	2	2	43878.6	43878.6	43878.6	3	3	3	2	2	2	26796	26796	26796	1	1	1	1	1	1	28653.6	28653.6	28653.6	2	2	2	1	1	1
483	a	sp|O95628|CNOT4_HUMAN	O95628	CNOT4_HUMAN	CNOT4	575	7.3	Homo sapiens OX=9606	1:Experimental evidence at protein level	CCR4-NOT transcription complex subunit 4	1	0.999	3	8	8	8	2	2	2	2	2	2	64160.9	64160.9	64160.9	1	1	1	1	1	1	96671.2	96671.2	96671.2	3	3	3	2	2	2	74982.2	74982.2	74982.2	2	2	2	2	2	2
484	a	sp|O95633|FSTL3_HUMAN	O95633	FSTL3_HUMAN	FSTL3	263	17.9	Homo sapiens OX=9606	1:Experimental evidence at protein level	Follistatin-related protein 3	1	0.999	3	5	5	5	3	3	3	2	2	2	104136	104136	104136	0	0	0	0	0	0	0	0	0	1	1	1	1	1	1	102892	102892	102892	1	1	1	1	1	1
485	a	sp|O95671|ASML_HUMAN	O95671	ASML_HUMAN	ASMTL	621	7.4	Homo sapiens OX=9606	1:Experimental evidence at protein level	Probable bifunctional dTTP/UTP pyrophosphatase/methyltransferase protein	1	0.999	4	8	8	8	4	4	4	3	3	3	441149	441149	441149	1	1	1	1	1	1	261385	261385	261385	1	1	1	1	1	1	254769	254769	254769	2	2	2	2	2	2
486	a	sp|O95674|CDS2_HUMAN	O95674	CDS2_HUMAN	CDS2	445	13.5	Homo sapiens OX=9606	1:Experimental evidence at protein level	Phosphatidate cytidylyltransferase 2	1	0.999	4	16	16	16	4	4	4	3	3	3	191778	191778	191778	4	4	4	4	4	4	191636	191636	191636	3	3	3	3	3	3	199907	199907	199907	5	5	5	4	4	4
487	a	sp|O95677|EYA4_HUMAN	O95677	EYA4_HUMAN	EYA4	639	7	Homo sapiens OX=9606	1:Experimental evidence at protein level	Eyes absent homolog 4	1	0.999	3	18	18	18	5	5	5	3	3	3	78466.3	78466.3	78466.3	3	3	3	2	2	2	79064	79064	79064	4	4	4	3	3	3	85367.1	85367.1	85367.1	6	6	6	3	3	3
488	a	sp|O95684|FR1OP_HUMAN	O95684	FR1OP_HUMAN	FGFR1OP	399	30.1	Homo sapiens OX=9606	1:Experimental evidence at protein level	FGFR1 oncogene partner	1	0.999	8	23	23	23	6	6	6	5	5	5	179575	179575	179575	6	6	6	5	5	5	179843	179843	179843	6	6	6	6	6	6	185851	185851	185851	5	5	5	3	3	3
489	a	sp|O95707|RPP29_HUMAN	O95707	RPP29_HUMAN	POP4	220	20.9	Homo sapiens OX=9606	1:Experimental evidence at protein level	Ribonuclease P protein subunit p29	1	0.999	4	14	14	14	4	4	4	4	4	4	58256.5	58256.5	58256.5	3	3	3	3	3	3	61383.7	61383.7	61383.7	2	2	2	2	2	2	51510.9	51510.9	51510.9	5	5	5	4	4	4
490	a	sp|O95714|HERC2_HUMAN	O95714	HERC2_HUMAN	HERC2	4834	6.6	Homo sapiens OX=9606	1:Experimental evidence at protein level	E3 ubiquitin-protein ligase HERC2	1	0.999	20	35	34	35	6	5	6	4	4	4	66309.5	66309.5	66309.5	10	10	10	6	6	6	56624.5	56624.5	56624.5	11	11	11	8	8	8	60143.6	60143.6	60143.6	8	8	8	7	7	7
491	a	sp|O95721|SNP29_HUMAN	O95721	SNP29_HUMAN	SNAP29	258	19	Homo sapiens OX=9606	1:Experimental evidence at protein level	Synaptosomal-associated protein 29	1	0.999	4	19	19	19	5	5	5	3	3	3	109538	109538	109538	7	7	7	4	4	4	105226	105226	105226	3	3	3	3	3	3	108927	108927	108927	4	4	4	3	3	3
492	a	sp|O95747|OXSR1_HUMAN	O95747	OXSR1_HUMAN	OXSR1	527	40.2	Homo sapiens OX=9606	1:Experimental evidence at protein level	Serine/threonine-protein kinase	1	0.999	16	112	90	112	31	26	31	16	13	16	454644	461167	454644	27	22	27	14	12	14	484621	489982	484621	28	22	28	13	11	13	468246	464466	468246	26	20	26	14	11	14
493	a	sp|O95757|HS74L_HUMAN	O95757	HS74L_HUMAN	HSPA4L	839	62.3	Homo sapiens OX=9606	1:Experimental evidence at protein level	Heat shock 70 kDa protein 4L	1	0.999	43	390	321	321	95	78	78	52	45	45	1.29547e+06	702229	702229	101	85	85	56	49	49	1298978	707006	707006	97	76	76	56	48	48	1.31438e+06	700031	700031	97	82	82	56	49	49
494	a	sp|O95758|PTBP3_HUMAN	O95758	PTBP3_HUMAN	PTBP3	552	36.1	Homo sapiens OX=9606	1:Experimental evidence at protein level	Polypyrimidine tract-binding protein 3	1	0.999	12	70	48	48	16	12	12	11	8	8	659998	146622	146622	17	13	13	11	8	8	646079	140015	140015	18	11	11	10	6	6	617444	136198	136198	19	12	12	12	8	8
495	a	sp|O95777|LSM8_HUMAN	O95777	LSM8_HUMAN	LSM8	96	88.5	Homo sapiens OX=9606	1:Experimental evidence at protein level	U6 snRNA-associated Sm-like protein LSm8	1	0.999	6	39	39	39	13	13	13	5	5	5	372428	372428	372428	10	10	10	6	6	6	343318	343318	343318	7	7	7	5	5	5	337777	337777	337777	9	9	9	5	5	5
496	a	sp|O95793|STAU1_HUMAN	O95793	STAU1_HUMAN	STAU1	577	34.7	Homo sapiens OX=9606	1:Experimental evidence at protein level	Double-stranded RNA-binding protein Staufen homolog 1	1	0.999	14	58	47	58	16	12	16	11	9	11	148528	147664	148528	13	11	13	12	10	12	152600	153456	152600	13	10	13	11	9	11	159196	159935	159196	16	14	16	12	10	12
497	a	sp|O95801|TTC4_HUMAN	O95801	TTC4_HUMAN	TTC4	387	35.9	Homo sapiens OX=9606	1:Experimental evidence at protein level	Tetratricopeptide repeat protein 4	1	0.999	9	37	37	37	9	9	9	7	7	7	190329	190329	190329	8	8	8	7	7	7	195130	195130	195130	10	10	10	8	8	8	192898	192898	192898	10	10	10	9	9	9
498	a	sp|O95816|BAG2_HUMAN	O95816	BAG2_HUMAN	BAG2	211	48.8	Homo sapiens OX=9606	1:Experimental evidence at protein level	BAG family molecular chaperone regulator 2	1	0.999	9	74	74	74	18	18	18	12	12	12	1.31289e+06	1.31289e+06	1.31289e+06	19	19	19	12	12	12	1273720	1273720	1273720	19	19	19	12	12	12	1.31485e+06	1.31485e+06	1.31485e+06	18	18	18	12	12	12
499	a	sp|O95825|QORL1_HUMAN	O95825	QORL1_HUMAN	CRYZL1	349	17.2	Homo sapiens OX=9606	1:Experimental evidence at protein level	Quinone oxidoreductase-like protein 1	1	0.999	3	22	22	22	7	7	7	3	3	3	99799.8	99799.8	99799.8	6	6	6	2	2	2	91920.1	91920.1	91920.1	5	5	5	3	3	3	96948.9	96948.9	96948.9	4	4	4	3	3	3
500	a	sp|O95831|AIFM1_HUMAN	O95831	AIFM1_HUMAN	AIFM1	613	41.9	Homo sapiens OX=9606	1:Experimental evidence at protein level	Apoptosis-inducing factor 1, mitochondrial	1	0.999	19	177	177	177	48	48	48	26	26	26	1.07918e+06	1.07918e+06	1.07918e+06	44	44	44	26	26	26	1.01631e+06	1.01631e+06	1.01631e+06	44	44	44	25	25	25	1070865	1070865	1070865	41	41	41	23	23	23
501	a	sp|O95834|EMAL2_HUMAN	O95834	EMAL2_HUMAN	EML2	649	11.7	Homo sapiens OX=9606	1:Experimental evidence at protein level	Echinoderm microtubule-associated protein-like 2	1	0.999	5	13	13	13	2	2	2	2	2	2	37383.9	37383.9	37383.9	2	2	2	2	2	2	43589.1	43589.1	43589.1	3	3	3	3	3	3	45079	45079	45079	6	6	6	4	4	4
502	a	sp|O95861|BPNT1_HUMAN	O95861	BPNT1_HUMAN	BPNT1	308	50	Homo sapiens OX=9606	1:Experimental evidence at protein level	3'(2'),5'-bisphosphate nucleotidase 1	1	0.999	13	112	112	112	23	23	23	12	12	12	628361	628361	628361	30	30	30	17	17	17	606961	606961	606961	31	31	31	16	16	16	614324	614324	614324	28	28	28	15	15	15
503	a	sp|O95865|DDAH2_HUMAN	O95865	DDAH2_HUMAN	DDAH2	285	27.4	Homo sapiens OX=9606	1:Experimental evidence at protein level	N(G),N(G)-dimethylarginine dimethylaminohydrolase 2	1	0.999	6	19	13	13	5	3	3	3	2	2	120989	118529	118529	6	4	4	3	2	2	115784	118187	118187	4	3	3	2	2	2	122502	122502	122502	4	3	3	3	3	3
504	a	sp|O95870|ABHGA_HUMAN	O95870	ABHGA_HUMAN	ABHD16A	558	22	Homo sapiens OX=9606	1:Experimental evidence at protein level	Phosphatidylserine lipase ABHD16A	1	0.999	7	18	18	18	5	5	5	3	3	3	117533	117533	117533	7	7	7	4	4	4	125592	125592	125592	3	3	3	3	3	3	126614	126614	126614	3	3	3	3	3	3
505	a	sp|O95881|TXD12_HUMAN	O95881	TXD12_HUMAN	TXNDC12	172	44.2	Homo sapiens OX=9606	1:Experimental evidence at protein level	Thioredoxin domain-containing protein 12	1	0.999	7	83	83	83	24	24	24	8	8	8	348308	348308	348308	18	18	18	9	9	9	339267	339267	339267	22	22	22	9	9	9	356512	356512	356512	19	19	19	8	8	8
506	a	sp|O95900|TRUB2_HUMAN	O95900	TRUB2_HUMAN	TRUB2	331	28.1	Homo sapiens OX=9606	1:Experimental evidence at protein level	Mitochondrial mRNA pseudouridine synthase TRUB2	1	0.999	6	12	12	12	3	3	3	3	3	3	52836.2	52836.2	52836.2	3	3	3	2	2	2	44945.5	44945.5	44945.5	2	2	2	2	2	2	42266.5	42266.5	42266.5	4	4	4	2	2	2
507	a	sp|O95905|ECD_HUMAN	O95905	ECD_HUMAN	ECD	644	29.8	Homo sapiens OX=9606	1:Experimental evidence at protein level	Protein ecdysoneless homolog	1	0.999	12	43	43	43	13	13	13	6	6	6	148069	148069	148069	12	12	12	9	9	9	139897	139897	139897	9	9	9	7	7	7	137063	137063	137063	9	9	9	5	5	5
508	a	sp|O95926|SYF2_HUMAN	O95926	SYF2_HUMAN	SYF2	243	37.4	Homo sapiens OX=9606	1:Experimental evidence at protein level	Pre-mRNA-splicing factor SYF2	1	0.999	5	15	15	15	4	4	4	4	4	4	70034.1	70034.1	70034.1	4	4	4	4	4	4	75150.9	75150.9	75150.9	3	3	3	3	3	3	71790.3	71790.3	71790.3	4	4	4	3	3	3
509	a	sp|O95983|MBD3_HUMAN	O95983	MBD3_HUMAN	MBD3	291	24.7	Homo sapiens OX=9606	1:Experimental evidence at protein level	Methyl-CpG-binding domain protein 3	1	0.999	6	41	41	41	12	12	12	7	7	7	358128	358128	358128	9	9	9	6	6	6	372882	372882	372882	11	11	11	6	6	6	355177	355177	355177	9	9	9	6	6	6
510	a	sp|O95985|TOP3B_HUMAN	O95985	TOP3B_HUMAN	TOP3B	862	13.6	Homo sapiens OX=9606	1:Experimental evidence at protein level	DNA topoisomerase 3-beta-1	1	0.999	7	12	11	11	3	3	3	3	3	3	37878.9	32755.1	32755.1	3	3	3	2	2	2	39813.4	34427.9	34427.9	3	3	3	3	3	3	44355.3	38355.5	38355.5	3	2	2	3	2	2
511	a	sp|O95989|NUDT3_HUMAN	O95989	NUDT3_HUMAN	NUDT3	172	22.7	Homo sapiens OX=9606	1:Experimental evidence at protein level	Diphosphoinositol polyphosphate phosphohydrolase 1	1	0.999	3	18	18	18	6	6	6	4	4	4	216313	216313	216313	5	5	5	4	4	4	187172	187172	187172	3	3	3	3	3	3	224007	224007	224007	4	4	4	2	2	2
512	a	sp|O96000|NDUBA_HUMAN	O96000	NDUBA_HUMAN	NDUFB10	172	46.5	Homo sapiens OX=9606	1:Experimental evidence at protein level	NADH dehydrogenase [ubiquinone] 1 beta subcomplex subunit 10	1	0.999	8	66	66	66	13	13	13	8	8	8	655627	655627	655627	15	15	15	9	9	9	678405	678405	678405	22	22	22	10	10	10	664149	664149	664149	16	16	16	12	12	12
513	a	sp|O96005|CLPT1_HUMAN	O96005	CLPT1_HUMAN	CLPTM1	669	27.8	Homo sapiens OX=9606	1:Experimental evidence at protein level	Cleft lip and palate transmembrane protein 1	1	0.999	11	85	85	85	19	19	19	10	10	10	205782	205782	205782	22	22	22	9	9	9	215537	215537	215537	25	25	25	10	10	10	216422	216422	216422	19	19	19	10	10	10
514	a	sp|O96006|ZBED1_HUMAN	O96006	ZBED1_HUMAN	ZBED1	694	5	Homo sapiens OX=9606	1:Experimental evidence at protein level	Zinc finger BED domain-containing protein 1	1	0.999	3	15	15	15	3	3	3	3	3	3	44022	44022	44022	4	4	4	2	2	2	41484.6	41484.6	41484.6	5	5	5	3	3	3	44350.9	44350.9	44350.9	3	3	3	2	2	2
515	a	sp|O96007|MOC2B_HUMAN	O96007	MOC2B_HUMAN	MOCS2	188	46.3	Homo sapiens OX=9606	1:Experimental evidence at protein level	Molybdopterin synthase catalytic subunit	1	0.999	7	30	30	30	7	7	7	6	6	6	262810	262810	262810	8	8	8	6	6	6	252029	252029	252029	7	7	7	6	6	6	255253	255253	255253	8	8	8	6	6	6
516	a	sp|O96008|TOM40_HUMAN	O96008	TOM40_HUMAN	TOMM40	361	50.7	Homo sapiens OX=9606	1:Experimental evidence at protein level	Mitochondrial import receptor subunit TOM40 homolog	1	0.999	10	120	120	120	28	28	28	12	12	12	668984	668984	668984	28	28	28	11	11	11	685194	685194	685194	31	31	31	10	10	10	660035	660035	660035	33	33	33	11	11	11
517	a	sp|O96011|PX11B_HUMAN	O96011	PX11B_HUMAN	PEX11B	259	20.8	Homo sapiens OX=9606	1:Experimental evidence at protein level	Peroxisomal membrane protein 11B	1	0.999	3	10	10	10	3	3	3	3	3	3	62653.3	62653.3	62653.3	4	4	4	3	3	3	57232.8	57232.8	57232.8	2	2	2	2	2	2	55396.5	55396.5	55396.5	1	1	1	1	1	1
518	a	sp|O96017|CHK2_HUMAN	O96017	CHK2_HUMAN	CHEK2	543	15.7	Homo sapiens OX=9606	1:Experimental evidence at protein level	Serine/threonine-protein kinase Chk2	1	0.999	5	18	18	18	4	4	4	4	4	4	53272.8	53272.8	53272.8	5	5	5	3	3	3	53601.8	53601.8	53601.8	6	6	6	4	4	4	47528.7	47528.7	47528.7	3	3	3	3	3	3
519	a	sp|O96028|NSD2_HUMAN	O96028	NSD2_HUMAN	NSD2	1365	11.3	Homo sapiens OX=9606	1:Experimental evidence at protein level	Histone-lysine N-methyltransferase NSD2	1	0.999	11	27	27	27	8	8	8	4	4	4	51844.4	51844.4	51844.4	5	5	5	4	4	4	54854.9	54854.9	54854.9	6	6	6	5	5	5	55299.4	55299.4	55299.4	8	8	8	5	5	5
520	a	sp|O96033|MOC2A_HUMAN	O96033	MOC2A_HUMAN	MOCS2	88	15.9	Homo sapiens OX=9606	1:Experimental evidence at protein level	Molybdopterin synthase sulfur carrier subunit	1	0.999	1	11	11	11	4	4	4	2	2	2	91198.8	91198.8	91198.8	2	2	2	2	2	2	89697.5	89697.5	89697.5	3	3	3	2	2	2	85286.7	85286.7	85286.7	2	2	2	2	2	2
521	a	sp|P00395|COX1_HUMAN	P00395	COX1_HUMAN	MT-CO1	513	10.9	Homo sapiens OX=9606	1:Experimental evidence at protein level	Cytochrome c oxidase subunit 1	1	0.999	3	60	60	60	16	16	16	8	8	8	145006	145006	145006	19	19	19	8	8	8	153761	153761	153761	14	14	14	7	7	7	138672	138672	138672	11	11	11	7	7	7
522	a	sp|P00403|COX2_HUMAN	P00403	COX2_HUMAN	MT-CO2	227	30.8	Homo sapiens OX=9606	1:Experimental evidence at protein level	Cytochrome c oxidase subunit 2	1	0.999	6	119	119	119	27	27	27	11	11	11	852092	852092	852092	27	27	27	11	11	11	889989	889989	889989	34	34	34	12	12	12	907385	907385	907385	31	31	31	12	12	12
523	a	sp|P00441|SODC_HUMAN	P00441	SODC_HUMAN	SOD1	154	64.9	Homo sapiens	1:Experimental evidence at protein level	Superoxide dismutase [Cu-Zn]	1	0.999	6	148	148	148	40	40	40	9	9	9	5.71097e+06	5.71097e+06	5.71097e+06	33	33	33	9	9	9	5475482	5475482	5475482	35	35	35	9	9	9	5.66343e+06	5.66343e+06	5.66343e+06	40	40	40	9	9	9
524	a	sp|P00491|PNPH_HUMAN	P00491	PNPH_HUMAN	PNP	289	67.5	Homo sapiens OX=9606	1:Experimental evidence at protein level	Purine nucleoside phosphorylase	1	0.999	14	204	204	204	47	47	47	22	22	22	1.69105e+06	1.69105e+06	1.69105e+06	52	52	52	23	23	23	1.76212e+06	1.76212e+06	1.76212e+06	56	56	56	22	22	22	1728864	1728864	1728864	49	49	49	24	24	24
525	a	sp|P00492|HPRT_HUMAN	P00492	HPRT_HUMAN	HPRT1	218	79.4	Homo sapiens OX=9606	1:Experimental evidence at protein level	Hypoxanthine-guanine phosphoribosyltransferase	1	0.999	13	100	94	100	23	23	23	11	11	11	1.32495e+06	1.32495e+06	1.32495e+06	27	25	27	15	13	15	1259359	1.25692e+06	1259359	24	22	24	15	13	15	1193402	1.1987e+06	1193402	26	24	26	16	14	16
526	a	sp|P00505|AATM_HUMAN	P00505	AATM_HUMAN	GOT2	430	46.3	Homo sapiens OX=9606	1:Experimental evidence at protein level	Aspartate aminotransferase, mitochondrial	1	0.999	15	148	148	148	36	36	36	21	21	21	2.22135e+06	2.22135e+06	2.22135e+06	36	36	36	20	20	20	2.17395e+06	2.17395e+06	2.17395e+06	41	41	41	22	22	22	2.25632e+06	2.25632e+06	2.25632e+06	35	35	35	20	20	20
527	a	sp|P00519|ABL1_HUMAN	P00519	ABL1_HUMAN	ABL1	1130	6.7	Homo sapiens OX=9606	1:Experimental evidence at protein level	Tyrosine-protein kinase ABL1	1	0.999	5	7	6	6	1	1	1	1	1	1	28447.7	26414.8	26414.8	1	1	1	1	1	1	38000.1	35284.5	35284.5	2	2	2	2	2	2	37301	34634.8	34634.8	3	2	2	3	2	2
528	a	sp|P00558|PGK1_HUMAN	P00558	PGK1_HUMAN	PGK1	417	77.2	Homo sapiens OX=9606	1:Experimental evidence at protein level	Phosphoglycerate kinase 1	1	0.999	26	554	467	554	146	123	146	45	37	45	5.08708e+06	5105205	5.08708e+06	132	107	132	44	36	44	5.07121e+06	5061837	5.07121e+06	133	112	133	48	40	48	5.1222e+06	5.14223e+06	5.1222e+06	143	125	143	46	38	46
529	a	sp|P00568|KAD1_HUMAN	P00568	KAD1_HUMAN	AK1	194	60.8	Homo sapiens OX=9606	1:Experimental evidence at protein level	Adenylate kinase isoenzyme 1	1	0.999	10	87	84	87	23	22	23	13	12	13	549730	549889	549730	22	21	22	13	12	13	531352	529256	531352	23	22	23	12	11	12	523286	525206	523286	19	19	19	11	11	11
530	a	sp|P00734|THRB_HUMAN	P00734	THRB_HUMAN	F2	622	9	Homo sapiens OX=9606	1:Experimental evidence at protein level	Prothrombin	1	0.999	5	18	18	18	4	4	4	3	3	3	99255.6	99255.6	99255.6	7	7	7	4	4	4	92538.1	92538.1	92538.1	3	3	3	2	2	2	87537.7	87537.7	87537.7	4	4	4	4	4	4
531	a	sp|P00813|ADA_HUMAN	P00813	ADA_HUMAN	ADA	363	32.5	Homo sapiens OX=9606	1:Experimental evidence at protein level	Adenosine deaminase	1	0.999	8	30	30	30	7	7	7	5	5	5	158577	158577	158577	7	7	7	4	4	4	161165	161165	161165	8	8	8	5	5	5	152658	152658	152658	8	8	8	6	6	6
532	a	sp|P00966|ASSY_HUMAN	P00966	ASSY_HUMAN	ASS1	412	65.3	Homo sapiens OX=9606	1:Experimental evidence at protein level	Argininosuccinate synthase	1	0.999	22	345	345	345	96	96	96	33	33	33	4044229	4044229	4044229	91	91	91	36	36	36	3.9438e+06	3.9438e+06	3.9438e+06	78	78	78	33	33	33	3.71688e+06	3.71688e+06	3.71688e+06	80	80	80	34	34	34
533	a	sp|P01033|TIMP1_HUMAN	P01033	TIMP1_HUMAN	TIMP1	207	31.9	Homo sapiens OX=9606	1:Experimental evidence at protein level	Metalloproteinase inhibitor 1	1	0.999	4	27	27	27	7	7	7	5	5	5	83920	83920	83920	6	6	6	5	5	5	82088.8	82088.8	82088.8	6	6	6	6	6	6	86215	86215	86215	8	8	8	6	6	6
534	a	sp|P01137|TGFB1_HUMAN	P01137	TGFB1_HUMAN	TGFB1	390	10.3	Homo sapiens OX=9606	1:Experimental evidence at protein level	Transforming growth factor beta-1 proprotein	1	0.999	3	16	16	16	5	5	5	3	3	3	67333.6	67333.6	67333.6	4	4	4	2	2	2	70080.8	70080.8	70080.8	3	3	3	2	2	2	69104.3	69104.3	69104.3	4	4	4	2	2	2
535	a	sp|P01215|GLHA_HUMAN	P01215	GLHA_HUMAN	CGA	116	23.3	Homo sapiens OX=9606	1:Experimental evidence at protein level	Glycoprotein hormones alpha chain	1	0.9987	3	17	17	17	4	4	4	2	2	2	315559	315559	315559	4	4	4	3	3	3	266490	266490	266490	5	5	5	3	3	3	286434	286434	286434	4	4	4	3	3	3
536	a	sp|P02751|FINC_HUMAN	P02751	FINC_HUMAN	FN1	2386	2.6	Homo sapiens OX=9606	1:Experimental evidence at protein level	Fibronectin	1	0.999	4	16	16	16	3	3	3	3	3	3	156599	156599	156599	5	5	5	4	4	4	155029	155029	155029	5	5	5	3	3	3	172631	172631	172631	3	3	3	3	3	3
537	a	sp|P02765|FETUA_HUMAN	P02765	FETUA_HUMAN	AHSG	367	5.4	Homo sapiens OX=9606	1:Experimental evidence at protein level	Alpha-2-HS-glycoprotein	1	0.999	3	15	15	15	5	5	5	4	4	4	73700.9	73700.9	73700.9	3	3	3	3	3	3	65564.2	65564.2	65564.2	4	4	4	4	4	4	69476.5	69476.5	69476.5	3	3	3	3	3	3
538	a	sp|P02792|FRIL_HUMAN	P02792	FRIL_HUMAN	FTL	175	36	Homo sapiens OX=9606	1:Experimental evidence at protein level	Ferritin light chain	1	0.999	5	24	24	24	6	6	6	3	3	3	194257	194257	194257	6	6	6	2	2	2	203596	203596	203596	8	8	8	3	3	3	204942	204942	204942	4	4	4	3	3	3
539	a	sp|P02794|FRIH_HUMAN	P02794	FRIH_HUMAN	FTH1	183	51.4	Homo sapiens OX=9606	1:Experimental evidence at protein level	Ferritin heavy chain	1	0.999	8	39	39	39	10	10	10	8	8	8	328736	328736	328736	10	10	10	9	9	9	310387	310387	310387	9	9	9	8	8	8	298026	298026	298026	10	10	10	8	8	8
540	a	sp|P03886|NU1M_HUMAN	P03886	NU1M_HUMAN	MT-ND1	318	9.1	Homo sapiens OX=9606	1:Experimental evidence at protein level	NADH-ubiquinone oxidoreductase chain 1	1	0.999	2	19	19	19	4	4	4	2	2	2	342268	342268	342268	6	6	6	2	2	2	359968	359968	359968	4	4	4	2	2	2	293507	293507	293507	5	5	5	2	2	2
541	a	sp|P03905|NU4M_HUMAN	P03905	NU4M_HUMAN	MT-ND4	459	10.9	Homo sapiens OX=9606	1:Experimental evidence at protein level	NADH-ubiquinone oxidoreductase chain 4	1	0.999	4	18	18	18	5	5	5	4	4	4	158330	158330	158330	4	4	4	4	4	4	153662	153662	153662	4	4	4	4	4	4	152833	152833	152833	5	5	5	4	4	4
542	a	sp|P03915|NU5M_HUMAN	P03915	NU5M_HUMAN	MT-ND5	603	11.4	Homo sapiens OX=9606	1:Experimental evidence at protein level	NADH-ubiquinone oxidoreductase chain 5	1	0.999	4	22	15	22	7	4	7	3	2	3	511652	397768	511652	6	5	6	3	2	3	273396	394021	273396	6	4	6	3	2	3	568372	465702	568372	3	2	3	3	2	3
543	a	sp|P04040|CATA_HUMAN	P04040	CATA_HUMAN	CAT	527	56.5	Homo sapiens	1:Experimental evidence at protein level	Catalase	1	0.999	23	212	212	212	53	53	53	27	27	27	567157	567157	567157	47	47	47	25	25	25	562810	562810	562810	54	54	54	27	27	27	566344	566344	566344	58	58	58	27	27	27
544	a	sp|P04049|RAF1_HUMAN	P04049	RAF1_HUMAN	RAF1	648	24.5	Homo sapiens OX=9606	1:Experimental evidence at protein level	RAF proto-oncogene serine/threonine-protein kinase	1	0.999	10	30	25	25	9	7	7	9	7	7	50556.4	41305.8	41305.8	10	7	7	7	5	5	49518.5	41272.7	41272.7	6	6	6	4	4	4	46094.3	38038.6	38038.6	5	5	5	4	4	4
545	a	sp|P04062|GLCM_HUMAN	P04062	GLCM_HUMAN	GBA	536	19.4	Homo sapiens OX=9606	1:Experimental evidence at protein level	Lysosomal acid glucosylceramidase	1	0.999	7	39	39	39	8	8	8	5	5	5	208593	208593	208593	12	12	12	8	8	8	206056	206056	206056	8	8	8	6	6	6	212112	212112	212112	11	11	11	8	8	8
546	a	sp|P04080|CYTB_HUMAN	P04080	CYTB_HUMAN	CSTB	98	56.1	Homo sapiens OX=9606	1:Experimental evidence at protein level	Cystatin-B	1	0.999	5	98	98	98	28	28	28	8	8	8	1.4241e+06	1.4241e+06	1.4241e+06	25	25	25	8	8	8	1232450	1232450	1232450	24	24	24	7	7	7	1.36886e+06	1.36886e+06	1.36886e+06	21	21	21	7	7	7
547	a	sp|P04114|APOB_HUMAN	P04114	APOB_HUMAN	APOB	4563	3.9	Homo sapiens OX=9606	1:Experimental evidence at protein level	Apolipoprotein B-100	1	0.999	15	41	41	41	9	9	9	6	6	6	175220	175220	175220	9	9	9	5	5	5	180795	180795	180795	12	12	12	9	9	9	172156	172156	172156	11	11	11	7	7	7
548	a	sp|P04150|GCR_HUMAN	P04150	GCR_HUMAN	NR3C1	777	16.1	Homo sapiens OX=9606	1:Experimental evidence at protein level	Glucocorticoid receptor	1	0.999	8	24	24	24	6	6	6	5	5	5	167127	167127	167127	3	3	3	3	3	3	168393	168393	168393	6	6	6	5	5	5	158085	158085	158085	9	9	9	5	5	5
549	a	sp|P04179|SODM_HUMAN	P04179	SODM_HUMAN	SOD2	222	66.2	Homo sapiens OX=9606	1:Experimental evidence at protein level	Superoxide dismutase [Mn], mitochondrial	1	0.999	11	113	113	113	30	30	30	13	13	13	777437	777437	777437	28	28	28	13	13	13	808036	808036	808036	26	26	26	12	12	12	803485	803485	803485	29	29	29	12	12	12
550	a	sp|P04181|OAT_HUMAN	P04181	OAT_HUMAN	OAT	439	35.1	Homo sapiens OX=9606	1:Experimental evidence at protein level	Ornithine aminotransferase, mitochondrial	1	0.999	11	88	88	88	26	26	26	12	12	12	266275	266275	266275	22	22	22	11	11	11	254237	254237	254237	19	19	19	10	10	10	266143	266143	266143	21	21	21	11	11	11
551	a	sp|P04183|KITH_HUMAN	P04183	KITH_HUMAN	TK1	234	55.1	Homo sapiens OX=9606	1:Experimental evidence at protein level	Thymidine kinase, cytosolic	1	0.999	10	56	56	56	16	16	16	9	9	9	312052	312052	312052	14	14	14	8	8	8	291355	291355	291355	15	15	15	10	10	10	315436	315436	315436	11	11	11	7	7	7
552	a	sp|P04424|ARLY_HUMAN	P04424	ARLY_HUMAN	ASL	464	15.9	Homo sapiens OX=9606	1:Experimental evidence at protein level	Argininosuccinate lyase	1	0.999	5	15	15	15	3	3	3	3	3	3	89929.7	89929.7	89929.7	1	1	1	1	1	1	88133.7	88133.7	88133.7	5	5	5	4	4	4	91638.4	91638.4	91638.4	6	6	6	4	4	4
553	a	sp|P04792|HSPB1_HUMAN	P04792	HSPB1_HUMAN	HSPB1	205	83.9	Homo sapiens OX=9606	1:Experimental evidence at protein level	Heat shock protein beta-1	1	0.999	14	412	412	412	108	108	108	21	21	21	9728392	9728392	9728392	107	107	107	20	20	20	10024481	10024481	10024481	99	99	99	19	19	19	10002522	10002522	10002522	98	98	98	20	20	20
554	a	sp|P04818|TYSY_HUMAN	P04818	TYSY_HUMAN	TYMS	313	32.3	Homo sapiens OX=9606	1:Experimental evidence at protein level	Thymidylate synthase	1	0.999	7	57	57	57	15	15	15	11	11	11	324121	324121	324121	13	13	13	9	9	9	319002	319002	319002	13	13	13	10	10	10	322811	322811	322811	16	16	16	10	10	10
555	a	sp|P04843|RPN1_HUMAN	P04843	RPN1_HUMAN	RPN1	607	65.2	Homo sapiens OX=9606	1:Experimental evidence at protein level	Dolichyl-diphosphooligosaccharide--protein glycosyltransferase subunit 1	1	0.999	31	274	274	274	66	66	66	37	37	37	1.09902e+06	1.09902e+06	1.09902e+06	69	69	69	37	37	37	1.09029e+06	1.09029e+06	1.09029e+06	71	71	71	38	38	38	1085832	1085832	1085832	68	68	68	34	34	34
556	a	sp|P04844|RPN2_HUMAN	P04844	RPN2_HUMAN	RPN2	631	50.6	Homo sapiens OX=9606	1:Experimental evidence at protein level	Dolichyl-diphosphooligosaccharide--protein glycosyltransferase subunit 2	1	0.999	19	199	199	199	52	52	52	23	23	23	1.26072e+06	1.26072e+06	1.26072e+06	51	51	51	26	26	26	1.24767e+06	1.24767e+06	1.24767e+06	51	51	51	23	23	23	1.18306e+06	1.18306e+06	1.18306e+06	45	45	45	23	23	23
557	a	sp|P04920|B3A2_HUMAN	P04920	B3A2_HUMAN	SLC4A2	1241	15.8	Homo sapiens OX=9606	1:Experimental evidence at protein level	Anion exchange protein 2	1	0.999	12	52	52	52	9	9	9	7	7	7	127984	127984	127984	15	15	15	10	10	10	128248	128248	128248	11	11	11	8	8	8	124998	124998	124998	17	17	17	9	9	9
558	a	sp|P05026|AT1B1_HUMAN	P05026	AT1B1_HUMAN	ATP1B1	303	32	Homo sapiens OX=9606	1:Experimental evidence at protein level	Sodium/potassium-transporting ATPase subunit beta-1	1	0.999	7	45	45	45	11	11	11	7	7	7	235966	235966	235966	12	12	12	7	7	7	214778	214778	214778	11	11	11	8	8	8	211645	211645	211645	11	11	11	8	8	8
559	a	sp|P05067|A4_HUMAN	P05067	A4_HUMAN	APP	770	26.9	Homo sapiens OX=9606	1:Experimental evidence at protein level	Amyloid-beta precursor protein	1	0.999	16	70	70	70	14	14	14	12	12	12	221911	221911	221911	22	22	22	17	17	17	211862	211862	211862	18	18	18	13	13	13	224557	224557	224557	16	16	16	13	13	13
560	a	sp|P05114|HMGN1_HUMAN	P05114	HMGN1_HUMAN	HMGN1	100	34	Homo sapiens OX=9606	1:Experimental evidence at protein level	Non-histone chromosomal protein HMG-14	1	0.999	3	29	29	29	9	9	9	2	2	2	1.04045e+06	1.04045e+06	1.04045e+06	6	6	6	2	2	2	1045243	1045243	1045243	7	7	7	2	2	2	1.06035e+06	1.06035e+06	1.06035e+06	7	7	7	3	3	3
561	a	sp|P05161|ISG15_HUMAN	P05161	ISG15_HUMAN	ISG15	165	52.7	Homo sapiens OX=9606	1:Experimental evidence at protein level	Ubiquitin-like protein ISG15	1	0.999	7	46	46	46	12	12	12	6	6	6	1.02239e+06	1.02239e+06	1.02239e+06	12	12	12	7	7	7	1.04703e+06	1.04703e+06	1.04703e+06	9	9	9	6	6	6	1.04362e+06	1.04362e+06	1.04362e+06	13	13	13	6	6	6
562	a	sp|P05165|PCCA_HUMAN	P05165	PCCA_HUMAN	PCCA	728	15.7	Homo sapiens OX=9606	1:Experimental evidence at protein level	Propionyl-CoA carboxylase alpha chain, mitochondrial	1	0.999	7	23	23	23	4	4	4	2	2	2	63254.6	63254.6	63254.6	5	5	5	5	5	5	59002.8	59002.8	59002.8	5	5	5	4	4	4	64825.6	64825.6	64825.6	9	9	9	6	6	6
563	a	sp|P05166|PCCB_HUMAN	P05166	PCCB_HUMAN	PCCB	539	28.8	Homo sapiens OX=9606	1:Experimental evidence at protein level	Propionyl-CoA carboxylase beta chain, mitochondrial	1	0.999	10	39	39	39	10	10	10	6	6	6	76764.6	76764.6	76764.6	11	11	11	7	7	7	80458.9	80458.9	80458.9	10	10	10	8	8	8	78261.6	78261.6	78261.6	8	8	8	5	5	5
564	a	sp|P05198|IF2A_HUMAN	P05198	IF2A_HUMAN	EIF2S1	315	66	Homo sapiens OX=9606	1:Experimental evidence at protein level	Eukaryotic translation initiation factor 2 subunit 1	1	0.999	19	173	173	173	37	37	37	18	18	18	1.30501e+06	1.30501e+06	1.30501e+06	43	43	43	22	22	22	1.27426e+06	1.27426e+06	1.27426e+06	50	50	50	23	23	23	1.29912e+06	1.29912e+06	1.29912e+06	43	43	43	21	21	21
565	a	sp|P05362|ICAM1_HUMAN	P05362	ICAM1_HUMAN	ICAM1	532	20.7	Homo sapiens OX=9606	1:Experimental evidence at protein level	Intercellular adhesion molecule 1	1	0.999	9	27	27	27	7	7	7	4	4	4	231404	231404	231404	5	5	5	5	5	5	223003	223003	223003	8	8	8	6	6	6	217634	217634	217634	7	7	7	5	5	5
566	a	sp|P05386|RLA1_HUMAN	P05386	RLA1_HUMAN	RPLP1	114	74.6	Homo sapiens OX=9606	1:Experimental evidence at protein level	60S acidic ribosomal protein P1	1	0.999	3	114	114	114	28	28	28	5	5	5	14610163	14610163	14610163	27	27	27	5	5	5	14350128	14350128	14350128	29	29	29	4	4	4	12527357	12527357	12527357	30	30	30	4	4	4
567	a	sp|P05387|RLA2_HUMAN	P05387	RLA2_HUMAN	RPLP2	115	76.5	Homo sapiens OX=9606	1:Experimental evidence at protein level	60S acidic ribosomal protein P2	1	0.999	6	193	193	193	48	48	48	10	10	10	2.87862e+06	2.87862e+06	2.87862e+06	52	52	52	10	10	10	3143925	3143925	3143925	51	51	51	10	10	10	3.04381e+06	3.04381e+06	3.04381e+06	42	42	42	10	10	10
568	a	sp|P05423|RPC4_HUMAN	P05423	RPC4_HUMAN	POLR3D	398	25.4	Homo sapiens OX=9606	1:Experimental evidence at protein level	DNA-directed RNA polymerase III subunit RPC4	1	0.999	8	31	31	31	5	5	5	4	4	4	109568	109568	109568	6	6	6	4	4	4	109265	109265	109265	6	6	6	4	4	4	113373	113373	113373	14	14	14	7	7	7
569	a	sp|P05455|LA_HUMAN	P05455	LA_HUMAN	SSB	408	48.8	Homo sapiens OX=9606	1:Experimental evidence at protein level	Lupus La protein	1	0.999	18	197	197	197	49	49	49	23	23	23	1.20064e+06	1.20064e+06	1.20064e+06	46	46	46	23	23	23	1213843	1213843	1213843	49	49	49	24	24	24	1.231e+06	1.231e+06	1.231e+06	53	53	53	25	25	25
570	a	sp|P06132|DCUP_HUMAN	P06132	DCUP_HUMAN	UROD	367	43.3	Homo sapiens OX=9606	1:Experimental evidence at protein level	Uroporphyrinogen decarboxylase	1	0.999	9	57	57	57	16	16	16	9	9	9	293944	293944	293944	14	14	14	9	9	9	292501	292501	292501	12	12	12	8	8	8	288492	288492	288492	15	15	15	9	9	9
571	a	sp|P06276|CHLE_HUMAN	P06276	CHLE_HUMAN	BCHE	602	14.5	Homo sapiens OX=9606	1:Experimental evidence at protein level	Cholinesterase	1	0.999	7	35	17	17	8	4	4	4	3	3	3973691	75750.2	75750.2	10	6	6	5	4	4	3571902	75414.1	75414.1	9	4	4	4	3	3	3.60975e+06	75765.1	75765.1	8	3	3	4	3	3
572	a	sp|P06280|AGAL_HUMAN	P06280	AGAL_HUMAN	GLA	429	24.7	Homo sapiens OX=9606	1:Experimental evidence at protein level	Alpha-galactosidase A	1	0.999	8	50	50	50	16	16	16	7	7	7	274319	274319	274319	10	10	10	7	7	7	281664	281664	281664	13	13	13	8	8	8	256842	256842	256842	11	11	11	7	7	7
573	a	sp|P06396|GELS_HUMAN	P06396	GELS_HUMAN	GSN	782	11.8	Homo sapiens	1:Experimental evidence at protein level	Gelsolin	1	0.999	6	23	23	23	4	4	4	3	3	3	48371.8	48371.8	48371.8	8	8	8	4	4	4	47225.2	47225.2	47225.2	4	4	4	3	3	3	50115.6	50115.6	50115.6	7	7	7	6	6	6
574	a	sp|P06400|RB_HUMAN	P06400	RB_HUMAN	RB1	928	6.2	Homo sapiens OX=9606	1:Experimental evidence at protein level	Retinoblastoma-associated protein	1	0.999	4	4	4	4	0	0	0	0	0	0	0	0	0	1	1	1	1	1	1	0	0	0	3	3	3	1	1	1	0	0	0	0	0	0	0	0	0
575	a	sp|P06454|PTMA_HUMAN	P06454	PTMA_HUMAN	PTMA	111	38.7	Homo sapiens OX=9606	1:Experimental evidence at protein level	Prothymosin alpha	1	0.999	7	105	105	105	25	25	25	8	8	8	4.00172e+06	4.00172e+06	4.00172e+06	27	27	27	9	9	9	4.22302e+06	4.22302e+06	4.22302e+06	29	29	29	9	9	9	4155339	4155339	4155339	24	24	24	9	9	9
576	a	sp|P06576|ATPB_HUMAN	P06576	ATPB_HUMAN	ATP5F1B	529	73.7	Homo sapiens OX=9606	1:Experimental evidence at protein level	ATP synthase subunit beta, mitochondrial	1	0.999	25	696	687	696	172	169	172	51	50	51	5.43064e+06	5438490	5.43064e+06	167	166	167	49	48	49	5392450	5.39674e+06	5392450	176	174	176	51	50	51	5.47787e+06	5484921	5.47787e+06	181	178	181	48	47	48
577	a	sp|P06703|S10A6_HUMAN	P06703	S10A6_HUMAN	S100A6	90	43.3	Homo sapiens OX=9606	1:Experimental evidence at protein level	Protein S100-A6	1	0.999	4	25	18	18	4	3	3	3	2	3	1.92664e+06	1.67291e+06	1.92664e+06	6	5	5	5	4	5	1.72565e+06	1.30877e+06	1.72565e+06	8	6	6	4	3	4	1.80985e+06	1.5205e+06	1.80985e+06	7	4	4	4	3	4
578	a	sp|P06733|ENOA_HUMAN	P06733	ENOA_HUMAN	ENO1	434	67.3	Homo sapiens OX=9606	1:Experimental evidence at protein level	Alpha-enolase	1	0.999	21	1543	1372	1543	410	363	410	42	37	42	13519254	13364413	13519254	373	327	373	39	34	39	13922330	13854041	13922330	381	341	381	41	36	41	13644818	13759427	13644818	379	341	379	40	35	40
579	a	sp|P06746|DPOLB_HUMAN	P06746	DPOLB_HUMAN	POLB	335	40.3	Homo sapiens OX=9606	1:Experimental evidence at protein level	DNA polymerase beta	1	0.999	9	21	21	21	3	3	3	3	3	3	70822.6	70822.6	70822.6	6	6	6	4	4	4	74535.8	74535.8	74535.8	5	5	5	5	5	5	74117.2	74117.2	74117.2	7	7	7	5	5	5
580	a	sp|P06756|ITAV_HUMAN	P06756	ITAV_HUMAN	ITGAV	1048	7.7	Homo sapiens OX=9606	1:Experimental evidence at protein level	Integrin alpha-V	1	0.999	6	20	20	20	5	5	5	4	4	4	85432.9	85432.9	85432.9	6	6	6	3	3	3	91285.8	91285.8	91285.8	4	4	4	3	3	3	90492.8	90492.8	90492.8	5	5	5	4	4	4
581	a	sp|P07099|HYEP_HUMAN	P07099	HYEP_HUMAN	EPHX1	455	44	Homo sapiens OX=9606	1:Experimental evidence at protein level	Epoxide hydrolase 1	1	0.999	13	93	93	93	20	20	20	11	11	11	417011	417011	417011	25	25	25	13	13	13	413544	413544	413544	28	28	28	15	15	15	405456	405456	405456	20	20	20	11	11	11
582	a	sp|P07108|ACBP_HUMAN	P07108	ACBP_HUMAN	DBI	87	58.6	Homo sapiens OX=9606	1:Experimental evidence at protein level	Acyl-CoA-binding protein	1	0.999	4	79	79	79	20	20	20	9	9	9	1.67789e+06	1.67789e+06	1.67789e+06	22	22	22	9	9	9	1.71781e+06	1.71781e+06	1.71781e+06	19	19	19	9	9	9	1.68076e+06	1.68076e+06	1.68076e+06	18	18	18	8	8	8
583	a	sp|P07199|CENPB_HUMAN	P07199	CENPB_HUMAN	CENPB	599	9.8	Homo sapiens OX=9606	1:Experimental evidence at protein level	Major centromere autoantigen B	1	0.999	5	18	18	18	3	3	3	2	2	2	68775.1	68775.1	68775.1	6	6	6	4	4	4	67413.9	67413.9	67413.9	4	4	4	3	3	3	62552.4	62552.4	62552.4	5	5	5	2	2	2
584	a	sp|P07203|GPX1_HUMAN	P07203	GPX1_HUMAN	GPX1	203	38.4	Homo sapiens OX=9606	1:Experimental evidence at protein level	Glutathione peroxidase 1	1	0.999	5	24	24	24	3	3	3	3	3	3	68699.4	68699.4	68699.4	7	7	7	5	5	5	74799.5	74799.5	74799.5	6	6	6	5	5	5	69083.5	69083.5	69083.5	8	8	8	5	5	5
585	a	sp|P07205|PGK2_HUMAN	P07205	PGK2_HUMAN	PGK2	417	17.5	Homo sapiens OX=9606	1:Experimental evidence at protein level	Phosphoglycerate kinase 2	1	0.999	6	90	3	3	25	2	2	10	2	2	1.6883e+06	111441	111441	25	0	0	8	0	0	1.68261e+06	0	0	22	1	1	9	1	1	1.53889e+06	83405	83405	18	0	0	8	0	0
586	a	sp|P07305|H10_HUMAN	P07305	H10_HUMAN	H1F0	194	16	Homo sapiens OX=9606	1:Experimental evidence at protein level	Histone H1.0	1	0.999	3	12	12	12	4	4	4	3	3	3	96303.4	96303.4	96303.4	2	2	2	2	2	2	64258.5	64258.5	64258.5	4	4	4	3	3	3	69974.7	69974.7	69974.7	2	2	2	2	2	2
587	a	sp|P07311|ACYP1_HUMAN	P07311	ACYP1_HUMAN	ACYP1	99	50.5	Homo sapiens OX=9606	1:Experimental evidence at protein level	Acylphosphatase-1	1	0.999	4	12	12	12	3	3	3	3	3	3	109302	109302	109302	3	3	3	3	3	3	105301	105301	105301	3	3	3	3	3	3	103757	103757	103757	3	3	3	2	2	2
588	a	sp|P07384|CAN1_HUMAN	P07384	CAN1_HUMAN	CAPN1	714	35.9	Homo sapiens OX=9606	1:Experimental evidence at protein level	Calpain-1 catalytic subunit	1	0.999	21	137	137	137	38	38	38	19	19	19	565173	565173	565173	35	35	35	19	19	19	583251	583251	583251	29	29	29	16	16	16	581241	581241	581241	35	35	35	16	16	16
589	a	sp|P07602|SAP_HUMAN	P07602	SAP_HUMAN	PSAP	524	23.5	Homo sapiens OX=9606	1:Experimental evidence at protein level	Prosaposin	1	0.999	11	67	67	67	15	15	15	8	8	8	719251	719251	719251	19	19	19	9	9	9	685661	685661	685661	15	15	15	8	8	8	711713	711713	711713	18	18	18	10	10	10
590	a	sp|P07686|HEXB_HUMAN	P07686	HEXB_HUMAN	HEXB	556	30.2	Homo sapiens OX=9606	1:Experimental evidence at protein level	Beta-hexosaminidase subunit beta	1	0.999	16	84	83	84	19	19	19	13	13	13	507646	507646	507646	25	24	25	17	16	17	536817	536817	536817	20	20	20	13	13	13	494261	494261	494261	20	20	20	13	13	13
591	a	sp|P07814|SYEP_HUMAN	P07814	SYEP_HUMAN	EPRS	1512	58.9	Homo sapiens OX=9606	1:Experimental evidence at protein level	Bifunctional glutamate/proline--tRNA ligase	1	0.999	62	750	735	750	194	189	194	83	81	83	1.44847e+06	1.45079e+06	1.44847e+06	184	182	184	81	80	81	1.42094e+06	1.4172e+06	1.42094e+06	189	184	189	83	80	83	1.42691e+06	1.42581e+06	1.42691e+06	183	180	183	81	79	81
592	a	sp|P07858|CATB_HUMAN	P07858	CATB_HUMAN	CTSB	339	32.4	Homo sapiens OX=9606	1:Experimental evidence at protein level	Cathepsin B	1	0.999	8	48	48	48	11	11	11	7	7	7	461087	461087	461087	14	14	14	9	9	9	422938	422938	422938	10	10	10	7	7	7	412305	412305	412305	13	13	13	7	7	7
593	a	sp|P07919|QCR6_HUMAN	P07919	QCR6_HUMAN	UQCRH	91	67	Homo sapiens OX=9606	1:Experimental evidence at protein level	Cytochrome b-c1 complex subunit 6, mitochondrial	1	0.999	5	49	14	49	9	3	9	6	2	6	634494	753954	634494	16	4	16	6	2	6	705807	709204	705807	11	3	11	6	2	6	688933	599471	688933	13	4	13	5	2	5
594	a	sp|P07951|TPM2_HUMAN	P07951	TPM2_HUMAN	TPM2	284	42.6	Homo sapiens OX=9606	1:Experimental evidence at protein level	Tropomyosin beta chain	1	0.999	13	71	13	13	14	2	2	10	2	2	2.27434e+06	283511	283511	19	3	3	12	2	2	2.34918e+06	309534	309534	21	5	5	11	3	3	2.58355e+06	333169	333169	17	3	3	11	2	2
595	a	sp|P07954|FUMH_HUMAN	P07954	FUMH_HUMAN	FH	510	58.4	Homo sapiens OX=9606	1:Experimental evidence at protein level	Fumarate hydratase, mitochondrial	1	0.999	19	274	271	274	74	74	74	31	31	31	2.39879e+06	2.39879e+06	2.39879e+06	68	68	68	27	27	27	2.46385e+06	2.46385e+06	2.46385e+06	67	66	67	27	26	27	2.50566e+06	2.51073e+06	2.50566e+06	65	63	65	29	28	29
596	a	sp|P08047|SP1_HUMAN	P08047	SP1_HUMAN	SP1	785	6.5	Homo sapiens OX=9606	1:Experimental evidence at protein level	Transcription factor Sp1	1	0.999	3	19	19	19	8	8	8	5	5	5	103145	103145	103145	4	4	4	3	3	3	104417	104417	104417	3	3	3	3	3	3	91372.5	91372.5	91372.5	4	4	4	4	4	4
597	a	sp|P08069|IGF1R_HUMAN	P08069	IGF1R_HUMAN	IGF1R	1367	10.8	Homo sapiens OX=9606	1:Experimental evidence at protein level	Insulin-like growth factor 1 receptor	1	0.999	8	16	16	16	3	3	3	2	2	2	65044	65044	65044	5	5	5	4	4	4	62031.9	62031.9	62031.9	3	3	3	3	3	3	64373.3	64373.3	64373.3	5	5	5	4	4	4
598	a	sp|P08236|BGLR_HUMAN	P08236	BGLR_HUMAN	GUSB	651	18.4	Homo sapiens OX=9606	1:Experimental evidence at protein level	Beta-glucuronidase	1	0.999	8	24	21	24	6	6	6	5	5	5	107156	107156	107156	7	6	7	6	5	6	95165.3	95366.6	95165.3	5	4	5	5	4	5	92664.6	95906.8	92664.6	6	5	6	5	4	5
599	a	sp|P08237|PFKAM_HUMAN	P08237	PFKAM_HUMAN	PFKM	780	51	Homo sapiens OX=9606	1:Experimental evidence at protein level	ATP-dependent 6-phosphofructokinase, muscle type	1	0.999	28	223	220	220	57	57	57	33	33	33	707374	707374	707374	59	59	59	31	31	31	707335	707335	707335	51	49	49	30	28	28	703756	704372	704372	56	55	55	32	31	31
600	a	sp|P08243|ASNS_HUMAN	P08243	ASNS_HUMAN	ASNS	561	56	Homo sapiens OX=9606	1:Experimental evidence at protein level	Asparagine synthetase [glutamine-hydrolyzing]	1	0.999	25	279	279	279	71	71	71	41	41	41	1.13128e+06	1.13128e+06	1.13128e+06	69	69	69	38	38	38	1151390	1151390	1151390	72	72	72	38	38	38	1.1796e+06	1.1796e+06	1.1796e+06	67	67	67	40	40	40
601	a	sp|P08574|CY1_HUMAN	P08574	CY1_HUMAN	CYC1	325	32.9	Homo sapiens OX=9606	1:Experimental evidence at protein level	Cytochrome c1, heme protein, mitochondrial	1	0.999	8	86	86	86	21	21	21	9	9	9	872255	872255	872255	22	22	22	8	8	8	800127	800127	800127	19	19	19	8	8	8	773248	773248	773248	24	24	24	10	10	10
602	a	sp|P08579|RU2B_HUMAN	P08579	RU2B_HUMAN	SNRPB2	225	34.2	Homo sapiens OX=9606	1:Experimental evidence at protein level	U2 small nuclear ribonucleoprotein B''	1	0.999	7	52	38	52	12	8	12	9	7	9	571142	332889	571142	14	10	14	10	8	10	565677	335841	565677	12	10	12	10	8	10	574252	347565	574252	14	10	14	9	7	9
603	a	sp|P08581|MET_HUMAN	P08581	MET_HUMAN	MET	1390	17.8	Homo sapiens OX=9606	1:Experimental evidence at protein level	Hepatocyte growth factor receptor	1	0.999	17	65	65	65	15	15	15	9	9	9	146473	146473	146473	17	17	17	9	9	9	132537	132537	132537	16	16	16	11	11	11	136241	136241	136241	17	17	17	11	11	11
604	a	sp|P08621|RU17_HUMAN	P08621	RU17_HUMAN	SNRNP70	437	46.7	Homo sapiens OX=9606	1:Experimental evidence at protein level	U1 small nuclear ribonucleoprotein 70 kDa	1	0.999	16	142	142	142	39	39	39	17	17	17	1.62114e+06	1.62114e+06	1.62114e+06	33	33	33	16	16	16	1.64948e+06	1.64948e+06	1.64948e+06	35	35	35	16	16	16	1.74446e+06	1.74446e+06	1.74446e+06	35	35	35	17	17	17
605	a	sp|P08648|ITA5_HUMAN	P08648	ITA5_HUMAN	ITGA5	1049	8.3	Homo sapiens OX=9606	1:Experimental evidence at protein level	Integrin alpha-5	1	0.999	4	13	13	13	3	3	3	3	3	3	67315	67315	67315	3	3	3	3	3	3	74907.8	74907.8	74907.8	4	4	4	3	3	3	79955.9	79955.9	79955.9	3	3	3	3	3	3
606	a	sp|P08708|RS17_HUMAN	P08708	RS17_HUMAN	RPS17	135	56.3	Homo sapiens OX=9606	1:Experimental evidence at protein level	40S ribosomal protein S17	1	0.999	7	219	219	219	56	56	56	13	13	13	2.14153e+06	2.14153e+06	2.14153e+06	53	53	53	13	13	13	2.24377e+06	2.24377e+06	2.24377e+06	58	58	58	13	13	13	2.19391e+06	2.19391e+06	2.19391e+06	52	52	52	13	13	13
607	a	sp|P08962|CD63_HUMAN	P08962	CD63_HUMAN	CD63	238	10.9	Homo sapiens OX=9606	1:Experimental evidence at protein level	CD63 antigen	1	0.999	4	33	33	33	9	9	9	4	4	4	521878	521878	521878	7	7	7	5	5	5	620070	620070	620070	7	7	7	4	4	4	612774	612774	612774	10	10	10	6	6	6
608	a	sp|P09001|RM03_HUMAN	P09001	RM03_HUMAN	MRPL3	348	27.3	Homo sapiens OX=9606	1:Experimental evidence at protein level	39S ribosomal protein L3, mitochondrial	1	0.999	8	54	54	54	12	12	12	7	7	7	181557	181557	181557	13	13	13	8	8	8	194231	194231	194231	14	14	14	9	9	9	181795	181795	181795	15	15	15	9	9	9
609	a	sp|P09012|SNRPA_HUMAN	P09012	SNRPA_HUMAN	SNRPA	282	24.1	Homo sapiens OX=9606	1:Experimental evidence at protein level	U1 small nuclear ribonucleoprotein A	1	0.999	6	43	29	29	11	7	7	6	4	4	687430	658438	658438	11	7	7	6	4	4	724930	705441	705441	10	8	8	6	4	4	643653	636278	636278	11	7	7	6	4	4
610	a	sp|P09104|ENOG_HUMAN	P09104	ENOG_HUMAN	ENO2	434	71	Homo sapiens OX=9606	1:Experimental evidence at protein level	Gamma-enolase	1	0.999	18	231	104	104	62	24	24	22	17	17	8684386	322299	322299	59	26	26	21	16	16	8565911	312651	312651	55	27	27	20	16	16	8427904	321714	321714	55	27	27	23	17	17
611	a	sp|P09110|THIK_HUMAN	P09110	THIK_HUMAN	ACAA1	424	47.6	Homo sapiens OX=9606	1:Experimental evidence at protein level	3-ketoacyl-CoA thiolase, peroxisomal	1	0.999	11	144	144	144	33	33	33	18	18	18	641851	641851	641851	38	38	38	18	18	18	691211	691211	691211	33	33	33	18	18	18	666794	666794	666794	40	40	40	18	18	18
612	a	sp|P09132|SRP19_HUMAN	P09132	SRP19_HUMAN	SRP19	144	54.2	Homo sapiens OX=9606	1:Experimental evidence at protein level	Signal recognition particle 19 kDa protein	1	0.999	5	32	32	32	7	7	7	5	5	5	238252	238252	238252	11	11	11	6	6	6	241145	241145	241145	7	7	7	5	5	5	250336	250336	250336	7	7	7	4	4	4
613	a	sp|P09234|RU1C_HUMAN	P09234	RU1C_HUMAN	SNRPC	159	24.5	Homo sapiens OX=9606	1:Experimental evidence at protein level	U1 small nuclear ribonucleoprotein C	1	0.999	3	52	52	52	12	12	12	5	5	5	556113	556113	556113	12	12	12	5	5	5	564388	564388	564388	12	12	12	5	5	5	592430	592430	592430	16	16	16	5	5	5
614	a	sp|P09382|LEG1_HUMAN	P09382	LEG1_HUMAN	LGALS1	135	58.5	Homo sapiens OX=9606	1:Experimental evidence at protein level	Galectin-1	1	0.999	8	83	83	83	20	20	20	9	9	9	762558	762558	762558	23	23	23	11	11	11	777331	777331	777331	21	21	21	11	11	11	755704	755704	755704	19	19	19	12	12	12
615	a	sp|P09417|DHPR_HUMAN	P09417	DHPR_HUMAN	QDPR	244	46.3	Homo sapiens OX=9606	1:Experimental evidence at protein level	Dihydropteridine reductase	1	0.999	8	73	73	73	19	19	19	13	13	13	321011	321011	321011	15	15	15	11	11	11	337536	337536	337536	17	17	17	11	11	11	352062	352062	352062	22	22	22	11	11	11
616	a	sp|P09497|CLCB_HUMAN	P09497	CLCB_HUMAN	CLTB	229	16.6	Homo sapiens OX=9606	1:Experimental evidence at protein level	Clathrin light chain B	1	0.999	6	26	16	26	7	4	7	5	4	5	131375	91907.9	131375	7	4	7	5	4	5	166892	144145	166892	5	4	5	4	4	4	204780	160115	204780	7	4	7	3	2	3
617	a	sp|P09543|CN37_HUMAN	P09543	CN37_HUMAN	CNP	421	35.6	Homo sapiens OX=9606	1:Experimental evidence at protein level	2',3'-cyclic-nucleotide 3'-phosphodiesterase	1	0.999	14	74	74	74	18	18	18	9	9	9	1.08621e+06	1.08621e+06	1.08621e+06	18	18	18	9	9	9	1.05451e+06	1.05451e+06	1.05451e+06	18	18	18	10	10	10	995239	995239	995239	20	20	20	11	11	11
618	a	sp|P09601|HMOX1_HUMAN	P09601	HMOX1_HUMAN	HMOX1	288	50.3	Homo sapiens OX=9606	1:Experimental evidence at protein level	Heme oxygenase 1	1	0.999	10	100	100	100	24	24	24	15	15	15	393542	393542	393542	24	24	24	12	12	12	409471	409471	409471	26	26	26	15	15	15	397404	397404	397404	26	26	26	14	14	14
619	a	sp|P09622|DLDH_HUMAN	P09622	DLDH_HUMAN	DLD	509	43.4	Homo sapiens OX=9606	1:Experimental evidence at protein level	Dihydrolipoyl dehydrogenase, mitochondrial	1	0.999	16	170	170	170	41	41	41	18	18	18	1.5872e+06	1.5872e+06	1.5872e+06	46	46	46	20	20	20	1.58233e+06	1.58233e+06	1.58233e+06	38	38	38	19	19	19	1.56655e+06	1.56655e+06	1.56655e+06	45	45	45	18	18	18
620	a	sp|P09661|RU2A_HUMAN	P09661	RU2A_HUMAN	SNRPA1	255	41.2	Homo sapiens OX=9606	1:Experimental evidence at protein level	U2 small nuclear ribonucleoprotein A'	1	0.999	9	48	48	48	10	10	10	7	7	7	517187	517187	517187	12	12	12	8	8	8	600321	600321	600321	13	13	13	8	8	8	610669	610669	610669	13	13	13	6	6	6
621	a	sp|P09669|COX6C_HUMAN	P09669	COX6C_HUMAN	COX6C	75	29.3	Homo sapiens OX=9606	1:Experimental evidence at protein level	Cytochrome c oxidase subunit 6C	1	0.9975	3	13	13	13	4	4	4	2	2	2	415603	415603	415603	2	2	2	1	1	1	368535	368535	368535	4	4	4	3	3	3	393151	393151	393151	3	3	3	2	2	2
622	a	sp|P09874|PARP1_HUMAN	P09874	PARP1_HUMAN	PARP1	1014	50.9	Homo sapiens OX=9606	1:Experimental evidence at protein level	Poly [ADP-ribose] polymerase 1	1	0.999	44	399	399	399	97	97	97	53	53	53	1.87547e+06	1.87547e+06	1.87547e+06	97	97	97	52	52	52	1.909e+06	1.909e+06	1.909e+06	109	109	109	58	58	58	1.91457e+06	1.91457e+06	1.91457e+06	96	96	96	52	52	52
623	a	sp|P09884|DPOLA_HUMAN	P09884	DPOLA_HUMAN	POLA1	1462	21.5	Homo sapiens OX=9606	1:Experimental evidence at protein level	DNA polymerase alpha catalytic subunit	1	0.999	23	79	79	79	20	20	20	14	14	14	206060	206060	206060	20	20	20	13	13	13	200586	200586	200586	21	21	21	15	15	15	206479	206479	206479	18	18	18	12	12	12
625	a	sp|P0DN79|CBSL_HUMAN	P0DN79	CBSL_HUMAN	CBSL	551	47.7	Homo sapiens OX=9606	1:Experimental evidence at protein level	Cystathionine beta-synthase-like protein	1	0.999	20	136	132	136	32	30	32	21	20	21	649690	644865	649690	32	32	32	19	19	19	667432	667432	667432	37	36	37	19	18	19	680634	683922	680634	35	34	35	18	17	18
626	a	sp|P10109|ADX_HUMAN	P10109	ADX_HUMAN	FDX1	184	25.5	Homo sapiens OX=9606	1:Experimental evidence at protein level	Adrenodoxin, mitochondrial	1	0.999	4	24	24	24	6	6	6	4	4	4	165198	165198	165198	8	8	8	4	4	4	173010	173010	173010	7	7	7	3	3	3	175523	175523	175523	3	3	3	3	3	3
627	a	sp|P10155|RO60_HUMAN	P10155	RO60_HUMAN	RO60	538	47.8	Homo sapiens OX=9606	1:Experimental evidence at protein level	60 kDa SS-A/Ro ribonucleoprotein	1	0.999	21	153	153	153	38	38	38	24	24	24	514026	514026	514026	36	36	36	25	25	25	517550	517550	517550	39	39	39	25	25	25	516445	516445	516445	40	40	40	23	23	23
628	a	sp|P10253|LYAG_HUMAN	P10253	LYAG_HUMAN	GAA	952	22.4	Homo sapiens OX=9606	1:Experimental evidence at protein level	Lysosomal alpha-glucosidase	1	0.999	11	73	73	73	17	17	17	12	12	12	203140	203140	203140	20	20	20	13	13	13	223119	223119	223119	20	20	20	12	12	12	220018	220018	220018	16	16	16	10	10	10
629	a	sp|P10301|RRAS_HUMAN	P10301	RRAS_HUMAN	RRAS	218	35.3	Homo sapiens OX=9606	1:Experimental evidence at protein level	Ras-related protein R-Ras	1	0.999	6	37	17	17	9	5	5	4	3	3	145548	108116	108116	10	3	3	3	2	2	174252	132650	132650	8	4	4	4	2	2	209837	144345	144345	10	5	5	5	3	3
630	a	sp|P10398|ARAF_HUMAN	P10398	ARAF_HUMAN	ARAF	606	27.2	Homo sapiens OX=9606	1:Experimental evidence at protein level	Serine/threonine-protein kinase A-Raf	1	0.999	12	44	39	44	12	10	12	10	8	10	145466	145466	145466	11	8	11	9	7	9	138708	138708	138708	10	10	10	7	7	7	138560	138560	138560	11	11	11	8	8	8
631	a	sp|P10515|ODP2_HUMAN	P10515	ODP2_HUMAN	DLAT	647	44.8	Homo sapiens OX=9606	1:Experimental evidence at protein level	Dihydrolipoyllysine-residue acetyltransferase component of pyruvate dehydrogenase complex, mitochondrial	1	0.999	20	259	259	259	71	71	71	28	28	28	1.54393e+06	1.54393e+06	1.54393e+06	60	60	60	27	27	27	1.53381e+06	1.53381e+06	1.53381e+06	66	66	66	28	28	28	1.53305e+06	1.53305e+06	1.53305e+06	62	62	62	26	26	26
632	a	sp|P10599|THIO_HUMAN	P10599	THIO_HUMAN	TXN	105	52.4	Homo sapiens	1:Experimental evidence at protein level	Thioredoxin	1	0.999	5	92	92	92	24	24	24	7	7	7	3873951	3873951	3873951	19	19	19	7	7	7	3993461	3993461	3993461	22	22	22	8	8	8	4.01134e+06	4.01134e+06	4.01134e+06	27	27	27	7	7	7
633	a	sp|P10606|COX5B_HUMAN	P10606	COX5B_HUMAN	COX5B	129	60.5	Homo sapiens OX=9606	1:Experimental evidence at protein level	Cytochrome c oxidase subunit 5B, mitochondrial	1	0.999	6	41	41	41	12	12	12	7	7	7	553485	553485	553485	11	11	11	8	8	8	499364	499364	499364	8	8	8	6	6	6	521632	521632	521632	10	10	10	7	7	7
634	a	sp|P10619|PPGB_HUMAN	P10619	PPGB_HUMAN	CTSA	480	16	Homo sapiens OX=9606	1:Experimental evidence at protein level	Lysosomal protective protein	1	0.999	7	40	40	40	9	9	9	6	6	6	288905	288905	288905	10	10	10	6	6	6	296167	296167	296167	10	10	10	7	7	7	260354	260354	260354	11	11	11	6	6	6
635	a	sp|P10636|TAU_HUMAN	P10636	TAU_HUMAN	MAPT	758	12.1	Homo sapiens	1:Experimental evidence at protein level	Microtubule-associated protein tau	1	0.999	6	23	23	23	7	7	7	4	4	4	66889.2	66889.2	66889.2	5	5	5	3	3	3	83039.1	83039.1	83039.1	6	6	6	5	5	5	66754.9	66754.9	66754.9	5	5	5	3	3	3
636	a	sp|P10644|KAP0_HUMAN	P10644	KAP0_HUMAN	PRKAR1A	381	50.9	Homo sapiens OX=9606	1:Experimental evidence at protein level	cAMP-dependent protein kinase type I-alpha regulatory subunit	1	0.999	16	62	62	62	19	19	19	12	12	12	264169	264169	264169	15	15	15	11	11	11	270155	270155	270155	14	14	14	10	10	10	290153	290153	290153	14	14	14	10	10	10
637	a	sp|P10746|HEM4_HUMAN	P10746	HEM4_HUMAN	UROS	265	24.5	Homo sapiens OX=9606	1:Experimental evidence at protein level	Uroporphyrinogen-III synthase	1	0.999	4	5	5	5	3	3	3	3	3	3	51845.6	51845.6	51845.6	0	0	0	0	0	0	0	0	0	0	0	0	0	0	0	0	0	0	2	2	2	2	2	2
638	a	sp|P10768|ESTD_HUMAN	P10768	ESTD_HUMAN	ESD	282	59.6	Homo sapiens OX=9606	1:Experimental evidence at protein level	S-formylglutathione hydrolase	1	0.999	11	175	175	175	43	43	43	16	16	16	1.16196e+06	1.16196e+06	1.16196e+06	49	49	49	16	16	16	1.21109e+06	1.21109e+06	1.21109e+06	41	41	41	14	14	14	1.1577e+06	1.1577e+06	1.1577e+06	42	42	42	17	17	17
639	a	sp|P10809|CH60_HUMAN	P10809	CH60_HUMAN	HSPD1	573	73.5	Homo sapiens OX=9606	1:Experimental evidence at protein level	60 kDa heat shock protein, mitochondrial	1	0.999	32	1195	1182	1195	306	302	306	76	75	76	8902047	8875174	8902047	300	298	300	72	71	72	9097085	9126703	9097085	294	291	294	74	73	74	9034634	9035735	9034634	295	291	295	74	73	74
640	a	sp|P10909|CLUS_HUMAN	P10909	CLUS_HUMAN	CLU	449	27.2	Homo sapiens OX=9606	1:Experimental evidence at protein level	Clusterin	1	0.999	8	40	40	40	10	10	10	5	5	5	271776	271776	271776	10	10	10	5	5	5	323410	323410	323410	11	11	11	6	6	6	352455	352455	352455	9	9	9	4	4	4
641	a	sp|P11117|PPAL_HUMAN	P11117	PPAL_HUMAN	ACP2	423	19.1	Homo sapiens OX=9606	1:Experimental evidence at protein level	Lysosomal acid phosphatase	1	0.999	6	18	18	18	4	4	4	4	4	4	119200	119200	119200	4	4	4	4	4	4	131286	131286	131286	6	6	6	4	4	4	142350	142350	142350	4	4	4	3	3	3
642	a	sp|P11142|HSP7C_HUMAN	P11142	HSP7C_HUMAN	HSPA8	646	60.7	Homo sapiens OX=9606	1:Experimental evidence at protein level	Heat shock cognate 71 kDa protein	1	0.999	33	1059	856	1005	262	215	248	51	38	46	10493087	10455025	10475020	265	210	250	54	40	49	10638734	10737410	10687767	259	206	246	55	41	50	10635108	10561590	10576347	273	225	261	53	40	48
643	a	sp|P11166|GTR1_HUMAN	P11166	GTR1_HUMAN	SLC2A1	492	11.2	Homo sapiens OX=9606	1:Experimental evidence at protein level	Solute carrier family 2, facilitated glucose transporter member 1	1	0.999	5	41	41	41	11	11	11	6	6	6	794858	794858	794858	9	9	9	6	6	6	818172	818172	818172	9	9	9	6	6	6	811845	811845	811845	12	12	12	6	6	6
644	a	sp|P11171|41_HUMAN	P11171	41_HUMAN	EPB41	864	32.9	Homo sapiens OX=9606	1:Experimental evidence at protein level	Protein 4.1	1	0.999	23	92	76	92	24	21	24	19	17	19	217097	212341	217097	27	21	27	15	13	15	230233	229324	230233	25	21	25	17	15	17	219177	220154	219177	16	13	16	13	12	13
645	a	sp|P11172|UMPS_HUMAN	P11172	UMPS_HUMAN	UMPS	480	41.2	Homo sapiens OX=9606	1:Experimental evidence at protein level	Uridine 5'-monophosphate synthase	1	0.999	15	103	103	103	27	27	27	17	17	17	554171	554171	554171	27	27	27	16	16	16	544008	544008	544008	27	27	27	15	15	15	558064	558064	558064	22	22	22	15	15	15
646	a	sp|P11177|ODPB_HUMAN	P11177	ODPB_HUMAN	PDHB	359	60.7	Homo sapiens OX=9606	1:Experimental evidence at protein level	Pyruvate dehydrogenase E1 component subunit beta, mitochondrial	1	0.999	15	121	121	121	30	30	30	17	17	17	934627	934627	934627	30	30	30	20	20	20	949105	949105	949105	27	27	27	18	18	18	925148	925148	925148	34	34	34	16	16	16
647	a	sp|P11182|ODB2_HUMAN	P11182	ODB2_HUMAN	DBT	482	28.6	Homo sapiens OX=9606	1:Experimental evidence at protein level	Lipoamide acyltransferase component of branched-chain alpha-keto acid dehydrogenase complex, mitochondrial	1	0.999	10	29	29	29	7	7	7	6	6	6	217273	217273	217273	9	9	9	6	6	6	217353	217353	217353	6	6	6	5	5	5	221775	221775	221775	7	7	7	6	6	6
648	a	sp|P11233|RALA_HUMAN	P11233	RALA_HUMAN	RALA	206	26.2	Homo sapiens OX=9606	1:Experimental evidence at protein level	Ras-related protein Ral-A	1	0.999	6	31	26	31	6	5	6	4	3	4	383740	363622	383740	9	8	9	4	3	4	416013	447817	416013	9	7	9	4	3	4	381063	378448	381063	7	6	7	5	4	5
649	a	sp|P11234|RALB_HUMAN	P11234	RALB_HUMAN	RALB	206	18.9	Homo sapiens OX=9606	1:Experimental evidence at protein level	Ras-related protein Ral-B	1	0.999	4	19	14	14	4	3	3	3	2	2	137329	59903.6	59903.6	6	5	5	3	2	2	122177	49930.9	49930.9	5	3	3	3	2	2	127487	51207.9	51207.9	4	3	3	3	2	2
650	a	sp|P11274|BCR_HUMAN	P11274	BCR_HUMAN	BCR	1271	6.4	Homo sapiens OX=9606	1:Experimental evidence at protein level	Breakpoint cluster region protein	1	0.999	5	23	17	23	4	3	4	3	2	3	85240.8	44127.5	85240.8	8	7	8	4	3	4	83752.1	45058.3	83752.1	6	4	6	4	3	4	81025.5	40528	81025.5	5	3	5	4	3	4
651	a	sp|P11279|LAMP1_HUMAN	P11279	LAMP1_HUMAN	LAMP1	417	17.7	Homo sapiens OX=9606	1:Experimental evidence at protein level	Lysosome-associated membrane glycoprotein 1	1	0.999	8	41	41	41	10	10	10	5	5	5	636072	636072	636072	10	10	10	5	5	5	641782	641782	641782	12	12	12	6	6	6	618082	618082	618082	9	9	9	6	6	6
652	a	sp|P11310|ACADM_HUMAN	P11310	ACADM_HUMAN	ACADM	421	24.2	Homo sapiens OX=9606	1:Experimental evidence at protein level	Medium-chain specific acyl-CoA dehydrogenase, mitochondrial	1	0.999	8	35	35	35	6	6	6	4	4	4	182428	182428	182428	10	10	10	6	6	6	179628	179628	179628	9	9	9	6	6	6	182211	182211	182211	10	10	10	6	6	6
653	a	sp|P11441|UBL4A_HUMAN	P11441	UBL4A_HUMAN	UBL4A	157	51	Homo sapiens OX=9606	1:Experimental evidence at protein level	Ubiquitin-like protein 4A	1	0.999	7	34	34	34	9	9	9	5	5	5	256703	256703	256703	9	9	9	7	7	7	289018	289018	289018	8	8	8	8	8	8	250364	250364	250364	8	8	8	6	6	6
654	a	sp|P11498|PYC_HUMAN	P11498	PYC_HUMAN	PC	1178	34.1	Homo sapiens OX=9606	1:Experimental evidence at protein level	Pyruvate carboxylase, mitochondrial	1	0.999	27	160	160	160	40	40	40	22	22	22	293553	293553	293553	36	36	36	20	20	20	298689	298689	298689	43	43	43	21	21	21	312984	312984	312984	41	41	41	20	20	20
655	a	sp|P11532|DMD_HUMAN	P11532	DMD_HUMAN	DMD	3685	3	Homo sapiens OX=9606	1:Experimental evidence at protein level	Dystrophin	1	0.999	7	15	12	12	6	5	5	4	3	3	28058.6	27065.1	27065.1	1	1	1	1	1	1	30326.8	30326.8	30326.8	4	3	3	3	2	2	33751.1	35423	35423	4	3	3	4	3	3
656	a	sp|P11586|C1TC_HUMAN	P11586	C1TC_HUMAN	MTHFD1	935	56.5	Homo sapiens OX=9606	1:Experimental evidence at protein level	C-1-tetrahydrofolate synthase, cytoplasmic	1	0.999	41	377	372	377	94	93	94	44	43	44	832622	834234	832622	99	97	99	51	50	51	833864	837774	833864	98	97	98	48	47	48	842426	838730	842426	86	85	86	43	42	43
657	a	sp|P11766|ADHX_HUMAN	P11766	ADHX_HUMAN	ADH5	374	36.6	Homo sapiens OX=9606	1:Experimental evidence at protein level	Alcohol dehydrogenase class-3	1	0.999	9	76	76	76	18	18	18	10	10	10	429468	429468	429468	23	23	23	10	10	10	408851	408851	408851	16	16	16	11	11	11	443000	443000	443000	19	19	19	8	8	8
658	a	sp|P12004|PCNA_HUMAN	P12004	PCNA_HUMAN	PCNA	261	67.8	Homo sapiens OX=9606	1:Experimental evidence at protein level	Proliferating cell nuclear antigen	1	0.999	15	287	285	287	70	70	70	26	26	26	2357911	2357911	2357911	73	73	73	25	25	25	2.41198e+06	2.41198e+06	2.41198e+06	75	74	75	27	26	27	2.50383e+06	2.50917e+06	2.50383e+06	69	68	69	28	27	28
659	a	sp|P12074|CX6A1_HUMAN	P12074	CX6A1_HUMAN	COX6A1	109	43.1	Homo sapiens OX=9606	1:Experimental evidence at protein level	Cytochrome c oxidase subunit 6A1, mitochondrial	1	0.999	2	24	24	24	7	7	7	4	4	4	369897	369897	369897	5	5	5	3	3	3	364460	364460	364460	6	6	6	4	4	4	342967	342967	342967	6	6	6	4	4	4
661	a	sp|P12268|IMDH2_HUMAN	P12268	IMDH2_HUMAN	IMPDH2	514	48.4	Homo sapiens OX=9606	1:Experimental evidence at protein level	Inosine-5'-monophosphate dehydrogenase 2	1	0.999	19	239	223	239	60	57	60	21	19	21	2.16801e+06	2170646	2.16801e+06	58	52	58	23	21	23	2.13279e+06	2.12962e+06	2.13279e+06	61	57	61	23	21	23	2.09861e+06	2.09534e+06	2.09861e+06	60	57	60	21	20	21
662	a	sp|P12694|ODBA_HUMAN	P12694	ODBA_HUMAN	BCKDHA	445	24.5	Homo sapiens OX=9606	1:Experimental evidence at protein level	2-oxoisovalerate dehydrogenase subunit alpha, mitochondrial	1	0.999	8	35	35	35	10	10	10	8	8	8	84032.4	84032.4	84032.4	7	7	7	6	6	6	84007	84007	84007	7	7	7	7	7	7	87512.5	87512.5	87512.5	11	11	11	8	8	8
663	a	sp|P12955|PEPD_HUMAN	P12955	PEPD_HUMAN	PEPD	493	31.8	Homo sapiens OX=9606	1:Experimental evidence at protein level	Xaa-Pro dipeptidase	1	0.999	11	62	62	62	13	13	13	11	11	11	589527	589527	589527	18	18	18	11	11	11	568296	568296	568296	15	15	15	12	12	12	597794	597794	597794	16	16	16	11	11	11
664	a	sp|P12956|XRCC6_HUMAN	P12956	XRCC6_HUMAN	XRCC6	609	49.1	Homo sapiens OX=9606	1:Experimental evidence at protein level	X-ray repair cross-complementing protein 6	1	0.999	25	363	363	363	102	102	102	37	37	37	2.73239e+06	2.73239e+06	2.73239e+06	85	85	85	31	31	31	2.69469e+06	2.69469e+06	2.69469e+06	87	87	87	36	36	36	2.72107e+06	2.72107e+06	2.72107e+06	89	89	89	35	35	35
665	a	sp|P13010|XRCC5_HUMAN	P13010	XRCC5_HUMAN	XRCC5	732	55.1	Homo sapiens OX=9606	1:Experimental evidence at protein level	X-ray repair cross-complementing protein 5	1	0.999	30	354	354	354	90	90	90	36	36	36	1.77178e+06	1.77178e+06	1.77178e+06	93	93	93	36	36	36	1.77062e+06	1.77062e+06	1.77062e+06	84	84	84	36	36	36	1.7698e+06	1.7698e+06	1.7698e+06	87	87	87	35	35	35
666	a	sp|P13051|UNG_HUMAN	P13051	UNG_HUMAN	UNG	313	26.2	Homo sapiens OX=9606	1:Experimental evidence at protein level	Uracil-DNA glycosylase	1	0.999	4	17	17	17	3	3	3	3	3	3	86577.8	86577.8	86577.8	6	6	6	4	4	4	85869.3	85869.3	85869.3	3	3	3	3	3	3	96487.7	96487.7	96487.7	5	5	5	4	4	4
667	a	sp|P13056|NR2C1_HUMAN	P13056	NR2C1_HUMAN	NR2C1	603	12.4	Homo sapiens OX=9606	1:Experimental evidence at protein level	Nuclear receptor subfamily 2 group C member 1	1	0.999	4	4	4	4	1	1	1	1	1	1	14172.6	14172.6	14172.6	1	1	1	1	1	1	13964.7	13964.7	13964.7	1	1	1	1	1	1	40961.1	40961.1	40961.1	1	1	1	1	1	1
668	a	sp|P13073|COX41_HUMAN	P13073	COX41_HUMAN	COX4I1	169	39.1	Homo sapiens OX=9606	1:Experimental evidence at protein level	Cytochrome c oxidase subunit 4 isoform 1, mitochondrial	1	0.999	7	54	54	54	15	15	15	7	7	7	1.4928e+06	1.4928e+06	1.4928e+06	16	16	16	9	9	9	1.40101e+06	1.40101e+06	1.40101e+06	12	12	12	7	7	7	1.3236e+06	1.3236e+06	1.3236e+06	11	11	11	8	8	8
669	a	sp|P13196|HEM1_HUMAN	P13196	HEM1_HUMAN	ALAS1	640	19.5	Homo sapiens OX=9606	1:Experimental evidence at protein level	5-aminolevulinate synthase, nonspecific, mitochondrial	1	0.999	8	16	16	16	3	3	3	1	1	1	102676	102676	102676	5	5	5	5	5	5	96128.9	96128.9	96128.9	3	3	3	2	2	2	100273	100273	100273	5	5	5	3	3	3
670	a	sp|P13473|LAMP2_HUMAN	P13473	LAMP2_HUMAN	LAMP2	410	17.6	Homo sapiens OX=9606	1:Experimental evidence at protein level	Lysosome-associated membrane glycoprotein 2	1	0.999	7	48	48	48	11	11	11	5	5	5	814881	814881	814881	13	13	13	6	6	6	835234	835234	835234	13	13	13	6	6	6	755034	755034	755034	11	11	11	6	6	6
671	a	sp|P13489|RINI_HUMAN	P13489	RINI_HUMAN	RNH1	461	61.8	Homo sapiens OX=9606	1:Experimental evidence at protein level	Ribonuclease inhibitor	1	0.999	19	218	218	218	59	59	59	25	25	25	989340	989340	989340	51	51	51	23	23	23	955100	955100	955100	50	50	50	25	25	25	945569	945569	945569	58	58	58	23	23	23
672	a	sp|P13667|PDIA4_HUMAN	P13667	PDIA4_HUMAN	PDIA4	645	61.7	Homo sapiens OX=9606	1:Experimental evidence at protein level	Protein disulfide-isomerase A4	1	0.999	35	430	409	426	100	94	99	49	46	48	2.39096e+06	2.37674e+06	2383731	110	105	109	50	47	49	2378681	2.37041e+06	2.3789e+06	110	105	109	49	46	48	2.40457e+06	2.40706e+06	2.40444e+06	110	105	109	49	46	48
673	a	sp|P13674|P4HA1_HUMAN	P13674	P4HA1_HUMAN	P4HA1	534	35	Homo sapiens OX=9606	1:Experimental evidence at protein level	Prolyl 4-hydroxylase subunit alpha-1	1	0.999	15	99	99	99	25	25	25	14	14	14	483311	483311	483311	21	21	21	15	15	15	460458	460458	460458	28	28	28	16	16	16	463791	463791	463791	25	25	25	16	16	16
674	a	sp|P13798|ACPH_HUMAN	P13798	ACPH_HUMAN	APEH	732	41.5	Homo sapiens OX=9606	1:Experimental evidence at protein level	Acylamino-acid-releasing enzyme	1	0.999	17	101	101	101	25	25	25	16	16	16	375101	375101	375101	28	28	28	15	15	15	384400	384400	384400	25	25	25	14	14	14	365211	365211	365211	23	23	23	14	14	14
675	a	sp|P13804|ETFA_HUMAN	P13804	ETFA_HUMAN	ETFA	333	69.7	Homo sapiens OX=9606	1:Experimental evidence at protein level	Electron transfer flavoprotein subunit alpha, mitochondrial	1	0.999	17	203	203	203	50	50	50	22	22	22	2.02636e+06	2.02636e+06	2.02636e+06	50	50	50	20	20	20	1.99224e+06	1.99224e+06	1.99224e+06	48	48	48	18	18	18	1.99811e+06	1.99811e+06	1.99811e+06	55	55	55	20	20	20
676	a	sp|P13929|ENOB_HUMAN	P13929	ENOB_HUMAN	ENO3	434	43.3	Homo sapiens OX=9606	1:Experimental evidence at protein level	Beta-enolase	1	0.999	13	265	88	94	77	28	30	15	9	10	8918240	143020	140016	64	17	18	13	7	8	9008605	142090	144545	63	23	23	12	7	7	8500064	136005	136005	61	20	23	14	7	9
677	a	sp|P13987|CD59_HUMAN	P13987	CD59_HUMAN	CD59	128	25	Homo sapiens OX=9606	1:Experimental evidence at protein level	CD59 glycoprotein	1	0.999	4	27	27	27	6	6	6	4	4	4	211806	211806	211806	8	8	8	5	5	5	186297	186297	186297	8	8	8	5	5	5	177368	177368	177368	5	5	5	3	3	3
678	a	sp|P14314|GLU2B_HUMAN	P14314	GLU2B_HUMAN	PRKCSH	528	33.9	Homo sapiens OX=9606	1:Experimental evidence at protein level	Glucosidase 2 subunit beta	1	0.999	14	177	168	177	44	43	44	19	18	19	2391921	2.39947e+06	2391921	47	43	47	21	19	21	2494198	2.49341e+06	2494198	42	41	42	18	17	18	2.44952e+06	2447466	2.44952e+06	44	41	44	19	18	19
679	a	sp|P14324|FPPS_HUMAN	P14324	FPPS_HUMAN	FDPS	419	16.5	Homo sapiens OX=9606	1:Experimental evidence at protein level	Farnesyl pyrophosphate synthase	1	0.999	6	62	62	62	12	12	12	9	9	9	916125	916125	916125	16	16	16	9	9	9	867826	867826	867826	18	18	18	8	8	8	935904	935904	935904	16	16	16	10	10	10
680	a	sp|P14384|CBPM_HUMAN	P14384	CBPM_HUMAN	CPM	443	25.7	Homo sapiens OX=9606	1:Experimental evidence at protein level	Carboxypeptidase M	1	0.999	7	27	27	27	6	6	6	5	5	5	80299.9	80299.9	80299.9	9	9	9	7	7	7	79452.6	79452.6	79452.6	7	7	7	5	5	5	80791.9	80791.9	80791.9	5	5	5	4	4	4
681	a	sp|P14550|AK1A1_HUMAN	P14550	AK1A1_HUMAN	AKR1A1	325	47.7	Homo sapiens OX=9606	1:Experimental evidence at protein level	Aldo-keto reductase family 1 member A1	1	0.999	13	124	106	106	35	30	30	17	15	15	1.82675e+06	755542	755542	30	25	25	16	15	15	1.86365e+06	769290	769290	31	27	27	16	15	15	1816273	754969	754969	28	24	24	15	14	14
682	a	sp|P14649|MYL6B_HUMAN	P14649	MYL6B_HUMAN	MYL6B	208	36.1	Homo sapiens OX=9606	1:Experimental evidence at protein level	Myosin light chain 6B	1	0.999	7	39	7	7	10	2	2	5	2	2	2.6362e+06	41016.6	41016.6	9	1	1	4	1	1	2687156	42937.4	42937.4	10	2	2	5	2	2	2.68263e+06	31116.4	31116.4	10	2	2	6	2	2
683	a	sp|P14735|IDE_HUMAN	P14735	IDE_HUMAN	IDE	1019	38.4	Homo sapiens OX=9606	1:Experimental evidence at protein level	Insulin-degrading enzyme	1	0.999	29	174	171	174	43	43	43	27	27	27	849178	849178	849178	42	40	42	23	22	23	846391	844490	846391	49	48	49	24	23	24	809268	811090	809268	40	40	40	23	23	23
684	a	sp|P14854|CX6B1_HUMAN	P14854	CX6B1_HUMAN	COX6B1	86	73.3	Homo sapiens OX=9606	1:Experimental evidence at protein level	Cytochrome c oxidase subunit 6B1	1	0.999	6	56	56	56	13	13	13	7	7	7	1.02328e+06	1.02328e+06	1.02328e+06	13	13	13	7	7	7	983717	983717	983717	12	12	12	7	7	7	1.03665e+06	1.03665e+06	1.03665e+06	18	18	18	7	7	7
685	a	sp|P14866|HNRPL_HUMAN	P14866	HNRPL_HUMAN	HNRNPL	589	48.9	Homo sapiens OX=9606	1:Experimental evidence at protein level	Heterogeneous nuclear ribonucleoprotein L	1	0.999	18	389	382	389	88	87	88	31	30	31	1.18578e+06	1.18811e+06	1.18578e+06	103	101	103	30	29	30	1.20745e+06	1.20624e+06	1.20745e+06	98	96	98	30	29	30	1.17759e+06	1.18067e+06	1.17759e+06	100	98	100	29	28	29
686	a	sp|P14923|PLAK_HUMAN	P14923	PLAK_HUMAN	JUP	745	47.5	Homo sapiens OX=9606	1:Experimental evidence at protein level	Junction plakoglobin	1	0.999	24	167	135	167	45	35	45	31	25	31	296794	296024	296794	42	35	42	28	22	28	288644	291795	288644	42	34	42	27	22	27	298747	298190	298747	38	31	38	27	23	27
687	a	sp|P14927|QCR7_HUMAN	P14927	QCR7_HUMAN	UQCRB	111	51.4	Homo sapiens OX=9606	1:Experimental evidence at protein level	Cytochrome b-c1 complex subunit 7	1	0.999	6	24	23	23	3	3	3	2	2	2	429845	429845	429845	9	8	8	5	4	4	466208	466208	466208	7	7	7	4	4	4	425484	425484	425484	5	5	5	3	3	3
688	a	sp|P15056|BRAF_HUMAN	P15056	BRAF_HUMAN	BRAF	766	8	Homo sapiens OX=9606	1:Experimental evidence at protein level	Serine/threonine-protein kinase B-raf	1	0.999	4	11	8	8	5	4	4	4	3	3	45011.2	45057.6	45057.6	3	1	1	2	1	1	42843.2	42764.7	42764.7	2	2	2	2	2	2	42048.7	42043.9	42043.9	1	1	1	1	1	1
689	a	sp|P15170|ERF3A_HUMAN	P15170	ERF3A_HUMAN	GSPT1	499	60.3	Homo sapiens OX=9606	1:Experimental evidence at protein level	Eukaryotic peptide chain release factor GTP-binding subunit ERF3A	1	0.999	24	272	158	272	66	38	66	35	18	35	1.49155e+06	1.46774e+06	1.49155e+06	70	39	70	38	19	38	1.59308e+06	1615674	1.59308e+06	67	42	67	36	19	36	1.59969e+06	1.61064e+06	1.59969e+06	69	39	69	39	19	39
690	a	sp|P15336|ATF2_HUMAN	P15336	ATF2_HUMAN	ATF2	505	15.6	Homo sapiens OX=9606	1:Experimental evidence at protein level	Cyclic AMP-dependent transcription factor ATF-2	1	0.999	6	19	12	19	7	4	7	3	2	3	46184.4	45624.4	46184.4	5	4	5	3	3	3	41068.4	40061.8	41068.4	4	3	4	4	3	4	43687.2	42081.8	43687.2	3	1	3	1	1	1
691	a	sp|P15374|UCHL3_HUMAN	P15374	UCHL3_HUMAN	UCHL3	230	50	Homo sapiens OX=9606	1:Experimental evidence at protein level	Ubiquitin carboxyl-terminal hydrolase isozyme L3	1	0.999	8	74	74	74	17	17	17	8	8	8	1.06884e+06	1.06884e+06	1.06884e+06	17	17	17	8	8	8	1.12806e+06	1.12806e+06	1.12806e+06	21	21	21	11	11	11	1.10883e+06	1.10883e+06	1.10883e+06	19	19	19	9	9	9
692	a	sp|P15529|MCP_HUMAN	P15529	MCP_HUMAN	CD46	392	8.4	Homo sapiens OX=9606	1:Experimental evidence at protein level	Membrane cofactor protein	1	0.9967	4	12	12	12	4	4	4	3	3	3	64201.8	64201.8	64201.8	1	1	1	1	1	1	75652.1	75652.1	75652.1	3	3	3	3	3	3	72708.5	72708.5	72708.5	4	4	4	4	4	4
693	a	sp|P15559|NQO1_HUMAN	P15559	NQO1_HUMAN	NQO1	274	40.1	Homo sapiens	1:Experimental evidence at protein level	NAD(P)H dehydrogenase [quinone] 1	1	0.999	9	137	137	137	37	37	37	12	12	12	4.69051e+06	4.69051e+06	4.69051e+06	35	35	35	14	14	14	4367624	4367624	4367624	35	35	35	13	13	13	4400133	4400133	4400133	30	30	30	12	12	12
694	a	sp|P15586|GNS_HUMAN	P15586	GNS_HUMAN	GNS	552	26.1	Homo sapiens OX=9606	1:Experimental evidence at protein level	N-acetylglucosamine-6-sulfatase	1	0.999	11	59	59	59	18	18	18	11	11	11	480499	480499	480499	14	14	14	11	11	11	485845	485845	485845	15	15	15	11	11	11	472433	472433	472433	12	12	12	11	11	11
695	a	sp|P15735|PHKG2_HUMAN	P15735	PHKG2_HUMAN	PHKG2	406	25.4	Homo sapiens OX=9606	1:Experimental evidence at protein level	Phosphorylase b kinase gamma catalytic chain, liver/testis isoform	1	0.999	7	26	26	26	8	8	8	6	6	6	69259.1	69259.1	69259.1	5	5	5	4	4	4	58420.8	58420.8	58420.8	5	5	5	3	3	3	62767.5	62767.5	62767.5	8	8	8	6	6	6
696	a	sp|P15882|CHIN_HUMAN	P15882	CHIN_HUMAN	CHN1	459	9.2	Homo sapiens OX=9606	1:Experimental evidence at protein level	N-chimaerin	1	0.999	3	10	10	10	2	2	2	1	1	1	103318	103318	103318	2	2	2	2	2	2	97784.2	97784.2	97784.2	3	3	3	2	2	2	96482.9	96482.9	96482.9	3	3	3	3	3	3
697	a	sp|P15923|TFE2_HUMAN	P15923	TFE2_HUMAN	TCF3	654	17	Homo sapiens OX=9606	1:Experimental evidence at protein level	Transcription factor E2-alpha	1	0.999	7	17	16	17	3	3	3	1	1	1	63462.3	63462.3	63462.3	5	5	5	3	3	3	67101.6	67101.6	67101.6	5	5	5	3	3	3	69947.4	69947.4	69947.4	4	3	4	3	2	3
698	a	sp|P15927|RFA2_HUMAN	P15927	RFA2_HUMAN	RPA2	270	59.3	Homo sapiens OX=9606	1:Experimental evidence at protein level	Replication protein A 32 kDa subunit	1	0.999	8	152	152	152	36	36	36	14	14	14	230232	230232	230232	42	42	42	17	17	17	222271	222271	222271	37	37	37	17	17	17	243498	243498	243498	37	37	37	15	15	15
699	a	sp|P16070|CD44_HUMAN	P16070	CD44_HUMAN	CD44	742	15	Homo sapiens OX=9606	1:Experimental evidence at protein level	CD44 antigen	1	0.999	9	89	89	89	20	20	20	10	10	10	1.01237e+06	1.01237e+06	1.01237e+06	23	23	23	11	11	11	1.02696e+06	1.02696e+06	1.02696e+06	22	22	22	11	11	11	1.05702e+06	1.05702e+06	1.05702e+06	24	24	24	12	12	12
700	a	sp|P16083|NQO2_HUMAN	P16083	NQO2_HUMAN	NQO2	231	57.1	Homo sapiens	1:Experimental evidence at protein level	Ribosyldihydronicotinamide dehydrogenase [quinone]	1	0.999	9	93	93	93	28	28	28	14	14	14	915715	915715	915715	21	21	21	11	11	11	955314	955314	955314	24	24	24	13	13	13	882819	882819	882819	20	20	20	13	13	13
701	a	sp|P16144|ITB4_HUMAN	P16144	ITB4_HUMAN	ITGB4	1822	7.1	Homo sapiens OX=9606	1:Experimental evidence at protein level	Integrin beta-4	1	0.999	8	22	22	22	5	5	5	4	4	4	65832.3	65832.3	65832.3	7	7	7	5	5	5	62407.8	62407.8	62407.8	5	5	5	3	3	3	63622.8	63622.8	63622.8	5	5	5	4	4	4
702	a	sp|P16152|CBR1_HUMAN	P16152	CBR1_HUMAN	CBR1	277	59.2	Homo sapiens OX=9606	1:Experimental evidence at protein level	Carbonyl reductase [NADPH] 1	1	0.999	11	111	84	111	29	21	29	14	11	14	1366361	1.15466e+06	1366361	30	24	30	13	11	13	1.37173e+06	1.21019e+06	1.37173e+06	26	20	26	15	12	15	1.3887e+06	1.22171e+06	1.3887e+06	26	19	26	13	11	13
703	a	sp|P16278|BGAL_HUMAN	P16278	BGAL_HUMAN	GLB1	677	23.5	Homo sapiens OX=9606	1:Experimental evidence at protein level	Beta-galactosidase	1	0.999	11	68	68	68	14	14	14	11	11	11	291863	291863	291863	17	17	17	10	10	10	287868	287868	287868	17	17	17	9	9	9	290561	290561	290561	20	20	20	12	12	12
704	a	sp|P16422|EPCAM_HUMAN	P16422	EPCAM_HUMAN	EPCAM	314	18.5	Homo sapiens OX=9606	1:Experimental evidence at protein level	Epithelial cell adhesion molecule	1	0.999	4	13	13	13	3	3	3	3	3	3	90228.8	90228.8	90228.8	3	3	3	3	3	3	93900.2	93900.2	93900.2	3	3	3	3	3	3	94494.3	94494.3	94494.3	4	4	4	3	3	3
705	a	sp|P16435|NCPR_HUMAN	P16435	NCPR_HUMAN	POR	677	55.7	Homo sapiens OX=9606	1:Experimental evidence at protein level	NADPH--cytochrome P450 reductase	1	0.999	30	295	295	295	75	75	75	33	33	33	831120	831120	831120	76	76	76	32	32	32	828164	828164	828164	77	77	77	34	34	34	838320	838320	838320	67	67	67	33	33	33
706	a	sp|P16455|MGMT_HUMAN	P16455	MGMT_HUMAN	MGMT	207	33.3	Homo sapiens OX=9606	1:Experimental evidence at protein level	Methylated-DNA--protein-cysteine methyltransferase	1	0.999	5	31	31	31	6	6	6	4	4	4	137657	137657	137657	7	7	7	4	4	4	145398	145398	145398	8	8	8	5	5	5	136066	136066	136066	10	10	10	6	6	6
707	a	sp|P16591|FER_HUMAN	P16591	FER_HUMAN	FER	822	8.8	Homo sapiens OX=9606	1:Experimental evidence at protein level	Tyrosine-protein kinase Fer	1	0.999	7	5	5	5	2	2	2	2	2	2	86935.7	86935.7	86935.7	1	1	1	1	1	1	652507	652507	652507	1	1	1	1	1	1	97425.4	97425.4	97425.4	1	1	1	1	1	1
708	a	sp|P16930|FAAA_HUMAN	P16930	FAAA_HUMAN	FAH	419	34.6	Homo sapiens OX=9606	1:Experimental evidence at protein level	Fumarylacetoacetase	1	0.999	9	56	56	56	13	13	13	7	7	7	233442	233442	233442	15	15	15	9	9	9	205220	205220	205220	17	17	17	9	9	9	208912	208912	208912	11	11	11	9	9	9
709	a	sp|P17096|HMGA1_HUMAN	P17096	HMGA1_HUMAN	HMGA1	107	36.4	Homo sapiens OX=9606	1:Experimental evidence at protein level	High mobility group protein HMG-I/HMG-Y	1	0.999	4	40	40	40	9	9	9	2	2	2	1.66997e+06	1.66997e+06	1.66997e+06	10	10	10	2	2	2	1.79023e+06	1.79023e+06	1.79023e+06	11	11	11	2	2	2	1.66187e+06	1.66187e+06	1.66187e+06	10	10	10	2	2	2
710	a	sp|P17152|TMM11_HUMAN	P17152	TMM11_HUMAN	TMEM11	192	21.9	Homo sapiens OX=9606	1:Experimental evidence at protein level	Transmembrane protein 11, mitochondrial	1	0.999	4	16	16	16	4	4	4	4	4	4	167235	167235	167235	3	3	3	2	2	2	166068	166068	166068	5	5	5	4	4	4	170328	170328	170328	4	4	4	3	3	3
711	a	sp|P17174|AATC_HUMAN	P17174	AATC_HUMAN	GOT1	413	56.4	Homo sapiens OX=9606	1:Experimental evidence at protein level	Aspartate aminotransferase, cytoplasmic	1	0.999	17	210	210	210	55	55	55	20	20	20	1.51852e+06	1.51852e+06	1.51852e+06	48	48	48	20	20	20	1.51151e+06	1.51151e+06	1.51151e+06	60	60	60	23	23	23	1.55106e+06	1.55106e+06	1.55106e+06	47	47	47	21	21	21
712	a	sp|P17301|ITA2_HUMAN	P17301	ITA2_HUMAN	ITGA2	1181	7.2	Homo sapiens OX=9606	1:Experimental evidence at protein level	Integrin alpha-2	1	0.999	5	14	14	14	3	3	3	2	2	2	38883.4	38883.4	38883.4	3	3	3	2	2	2	37211.8	37211.8	37211.8	3	3	3	2	2	2	43289.2	43289.2	43289.2	5	5	5	3	3	3
713	a	sp|P17480|UBF1_HUMAN	P17480	UBF1_HUMAN	UBTF	764	25.7	Homo sapiens OX=9606	1:Experimental evidence at protein level	Nucleolar transcription factor 1	1	0.999	18	89	89	89	19	19	19	14	14	14	288044	288044	288044	22	22	22	16	16	16	272626	272626	272626	23	23	23	15	15	15	276938	276938	276938	25	25	25	18	18	18
714	a	sp|P17544|ATF7_HUMAN	P17544	ATF7_HUMAN	ATF7	494	14.4	Homo sapiens OX=9606	1:Experimental evidence at protein level	Cyclic AMP-dependent transcription factor ATF-7	1	0.999	5	18	11	11	6	3	3	3	2	2	61541.4	61304	61304	4	3	3	3	3	3	61368.3	61368.3	61368.3	5	4	4	4	3	3	63115.2	63359.7	63359.7	3	1	1	1	1	1
715	a	sp|P17568|NDUB7_HUMAN	P17568	NDUB7_HUMAN	NDUFB7	137	43.8	Homo sapiens OX=9606	1:Experimental evidence at protein level	NADH dehydrogenase [ubiquinone] 1 beta subcomplex subunit 7	1	0.999	4	71	71	71	16	16	16	5	5	5	99595.1	99595.1	99595.1	23	23	23	6	6	6	96357.3	96357.3	96357.3	19	19	19	5	5	5	112364	112364	112364	13	13	13	5	5	5
716	a	sp|P17655|CAN2_HUMAN	P17655	CAN2_HUMAN	CAPN2	700	43.3	Homo sapiens OX=9606	1:Experimental evidence at protein level	Calpain-2 catalytic subunit	1	0.999	24	223	223	223	51	51	51	31	31	31	1.22361e+06	1.22361e+06	1.22361e+06	57	57	57	32	32	32	1.2479e+06	1.2479e+06	1.2479e+06	57	57	57	33	33	33	1.23642e+06	1.23642e+06	1.23642e+06	58	58	58	30	30	30
717	a	sp|P17676|CEBPB_HUMAN	P17676	CEBPB_HUMAN	CEBPB	345	23.5	Homo sapiens OX=9606	1:Experimental evidence at protein level	CCAAT/enhancer-binding protein beta	1	0.999	5	13	13	13	3	3	3	3	3	3	114711	114711	114711	4	4	4	3	3	3	132267	132267	132267	3	3	3	3	3	3	131413	131413	131413	3	3	3	3	3	3
718	a	sp|P17706|PTN2_HUMAN	P17706	PTN2_HUMAN	PTPN2	415	27.7	Homo sapiens OX=9606	1:Experimental evidence at protein level	Tyrosine-protein phosphatase non-receptor type 2	1	0.999	9	30	30	30	8	8	8	7	7	7	86694.5	86694.5	86694.5	7	7	7	6	6	6	86221.5	86221.5	86221.5	8	8	8	7	7	7	81864.5	81864.5	81864.5	7	7	7	6	6	6
719	a	sp|P17812|PYRG1_HUMAN	P17812	PYRG1_HUMAN	CTPS1	591	49.7	Homo sapiens OX=9606	1:Experimental evidence at protein level	CTP synthase 1	1	0.999	22	214	194	214	48	44	48	30	27	30	892654	883454	892654	61	56	61	33	30	33	922532	921146	922532	55	49	55	27	24	27	916628	927076	916628	50	45	50	31	28	31
720	a	sp|P17813|EGLN_HUMAN	P17813	EGLN_HUMAN	ENG	658	20.2	Homo sapiens OX=9606	1:Experimental evidence at protein level	Endoglin	1	0.999	8	33	33	33	8	8	8	6	6	6	307282	307282	307282	8	8	8	6	6	6	309359	309359	309359	8	8	8	6	6	6	320498	320498	320498	9	9	9	6	6	6
721	a	sp|P17858|PFKAL_HUMAN	P17858	PFKAL_HUMAN	PFKL	780	44.6	Homo sapiens OX=9606	1:Experimental evidence at protein level	ATP-dependent 6-phosphofructokinase, liver type	1	0.999	25	187	123	123	50	34	34	24	19	19	1764632	501359	501359	40	23	23	21	15	15	1.67137e+06	459797	459797	51	34	34	25	18	18	1.75993e+06	486729	486729	46	32	32	23	18	18
722	a	sp|P17931|LEG3_HUMAN	P17931	LEG3_HUMAN	LGALS3	250	22.8	Homo sapiens OX=9606	1:Experimental evidence at protein level	Galectin-3	1	0.999	6	57	57	57	17	17	17	7	7	7	1.11195e+06	1.11195e+06	1.11195e+06	15	15	15	7	7	7	1.09296e+06	1.09296e+06	1.09296e+06	12	12	12	7	7	7	987598	987598	987598	13	13	13	6	6	6
723	a	sp|P18031|PTN1_HUMAN	P18031	PTN1_HUMAN	PTPN1	435	48.7	Homo sapiens OX=9606	1:Experimental evidence at protein level	Tyrosine-protein phosphatase non-receptor type 1	1	0.999	17	87	87	87	21	21	21	18	18	18	480878	480878	480878	22	22	22	16	16	16	472489	472489	472489	23	23	23	18	18	18	472362	472362	472362	21	21	21	18	18	18
724	a	sp|P18074|ERCC2_HUMAN	P18074	ERCC2_HUMAN	ERCC2	760	16.8	Homo sapiens OX=9606	1:Experimental evidence at protein level	General transcription and DNA repair factor IIH helicase subunit XPD	1	0.999	8	27	27	27	5	5	5	5	5	5	75425.7	75425.7	75425.7	9	9	9	4	4	4	69011.2	69011.2	69011.2	7	7	7	6	6	6	69199.9	69199.9	69199.9	6	6	6	5	5	5
725	a	sp|P18077|RL35A_HUMAN	P18077	RL35A_HUMAN	RPL35A	110	42.7	Homo sapiens OX=9606	1:Experimental evidence at protein level	60S ribosomal protein L35a	1	0.9989	7	23	23	23	5	5	5	3	3	3	710556	710556	710556	5	5	5	3	3	3	703574	703574	703574	5	5	5	4	4	4	727172	727172	727172	8	8	8	6	6	6
726	a	sp|P18124|RL7_HUMAN	P18124	RL7_HUMAN	RPL7	248	53.6	Homo sapiens OX=9606	1:Experimental evidence at protein level	60S ribosomal protein L7	1	0.999	14	155	155	155	37	37	37	15	15	15	3.77292e+06	3.77292e+06	3.77292e+06	43	43	43	17	17	17	3.88616e+06	3.88616e+06	3.88616e+06	39	39	39	16	16	16	3.8808e+06	3.8808e+06	3.8808e+06	36	36	36	14	14	14
727	a	sp|P18615|NELFE_HUMAN	P18615	NELFE_HUMAN	NELFE	380	48.7	Homo sapiens OX=9606	1:Experimental evidence at protein level	Negative elongation factor E	1	0.999	13	89	89	89	16	16	16	10	10	10	306648	306648	306648	24	24	24	13	13	13	297418	297418	297418	21	21	21	11	11	11	296172	296172	296172	28	28	28	15	15	15
728	a	sp|P18621|RL17_HUMAN	P18621	RL17_HUMAN	RPL17	184	45.7	Homo sapiens OX=9606	1:Experimental evidence at protein level	60S ribosomal protein L17	1	0.999	7	126	124	124	31	30	30	15	14	14	2.77533e+06	2.77987e+06	2.77987e+06	34	34	34	16	16	16	2.87644e+06	2.87644e+06	2.87644e+06	27	27	27	13	13	13	2729568	2729568	2729568	34	33	33	15	14	14
729	a	sp|P18754|RCC1_HUMAN	P18754	RCC1_HUMAN	RCC1	421	67	Homo sapiens OX=9606	1:Experimental evidence at protein level	Regulator of chromosome condensation	1	0.999	16	226	226	226	57	57	57	28	28	28	1.1629e+06	1.1629e+06	1.1629e+06	58	58	58	26	26	26	1.16462e+06	1.16462e+06	1.16462e+06	60	60	60	25	25	25	1.18568e+06	1.18568e+06	1.18568e+06	51	51	51	25	25	25
730	a	sp|P18827|SDC1_HUMAN	P18827	SDC1_HUMAN	SDC1	310	15.5	Homo sapiens OX=9606	1:Experimental evidence at protein level	Syndecan-1	1	0.999	4	15	15	15	4	4	4	2	2	2	296485	296485	296485	3	3	3	3	3	3	258424	258424	258424	5	5	5	4	4	4	274679	274679	274679	3	3	3	1	1	1
731	a	sp|P18850|ATF6A_HUMAN	P18850	ATF6A_HUMAN	ATF6	670	10	Homo sapiens OX=9606	1:Experimental evidence at protein level	Cyclic AMP-dependent transcription factor ATF-6 alpha	1	0.999	4	10	10	10	3	3	3	3	3	3	48218.8	48218.8	48218.8	3	3	3	2	2	2	48693.5	48693.5	48693.5	1	1	1	1	1	1	46484.3	46484.3	46484.3	3	3	3	2	2	2
732	a	sp|P18859|ATP5J_HUMAN	P18859	ATP5J_HUMAN	ATP5PF	108	38	Homo sapiens OX=9606	1:Experimental evidence at protein level	ATP synthase-coupling factor 6, mitochondrial	1	0.999	3	36	36	36	9	9	9	4	4	4	1.11171e+06	1.11171e+06	1.11171e+06	10	10	10	5	5	5	1.12979e+06	1.12979e+06	1.12979e+06	8	8	8	4	4	4	1.10565e+06	1.10565e+06	1.10565e+06	9	9	9	5	5	5
733	a	sp|P19021|AMD_HUMAN	P19021	AMD_HUMAN	PAM	973	7.7	Homo sapiens OX=9606	1:Experimental evidence at protein level	Peptidyl-glycine alpha-amidating monooxygenase	1	0.999	5	5	5	5	2	2	2	1	1	1	20551.3	20551.3	20551.3	1	1	1	1	1	1	17725.8	17725.8	17725.8	1	1	1	1	1	1	23853.8	23853.8	23853.8	1	1	1	1	1	1
734	a	sp|P19075|TSN8_HUMAN	P19075	TSN8_HUMAN	TSPAN8	237	19	Homo sapiens OX=9606	1:Experimental evidence at protein level	Tetraspanin-8	1	0.9986	3	9	9	9	2	2	2	2	2	2	67224.1	67224.1	67224.1	3	3	3	2	2	2	57406.9	57406.9	57406.9	1	1	1	1	1	1	60111.8	60111.8	60111.8	3	3	3	2	2	2
735	a	sp|P19174|PLCG1_HUMAN	P19174	PLCG1_HUMAN	PLCG1	1290	24.7	Homo sapiens OX=9606	1:Experimental evidence at protein level	1-phosphatidylinositol 4,5-bisphosphate phosphodiesterase gamma-1	1	0.999	23	116	116	116	26	26	26	18	18	18	166390	166390	166390	31	31	31	17	17	17	162429	162429	162429	35	35	35	21	21	21	160681	160681	160681	24	24	24	16	16	16
736	a	sp|P19338|NUCL_HUMAN	P19338	NUCL_HUMAN	NCL	710	35.9	Homo sapiens OX=9606	1:Experimental evidence at protein level	Nucleolin	1	0.999	25	322	317	322	87	84	87	27	26	27	6530939	6531136	6530939	74	73	74	25	24	25	6934286	6934286	6934286	79	79	79	26	26	26	6.91144e+06	6.91144e+06	6.91144e+06	82	81	82	27	26	27
737	a	sp|P19387|RPB3_HUMAN	P19387	RPB3_HUMAN	POLR2C	275	46.9	Homo sapiens OX=9606	1:Experimental evidence at protein level	DNA-directed RNA polymerase II subunit RPB3	1	0.999	9	50	50	50	14	14	14	7	7	7	470112	470112	470112	12	12	12	6	6	6	469281	469281	469281	11	11	11	7	7	7	449674	449674	449674	13	13	13	8	8	8
738	a	sp|P19388|RPAB1_HUMAN	P19388	RPAB1_HUMAN	POLR2E	210	46.2	Homo sapiens OX=9606	1:Experimental evidence at protein level	DNA-directed RNA polymerases I, II, and III subunit RPABC1	1	0.999	8	27	27	27	7	7	7	5	5	5	492710	492710	492710	7	7	7	5	5	5	473944	473944	473944	6	6	6	5	5	5	501228	501228	501228	7	7	7	5	5	5
739	a	sp|P19404|NDUV2_HUMAN	P19404	NDUV2_HUMAN	NDUFV2	249	37.3	Homo sapiens OX=9606	1:Experimental evidence at protein level	NADH dehydrogenase [ubiquinone] flavoprotein 2, mitochondrial	1	0.999	7	58	58	58	12	12	12	5	5	5	406976	406976	406976	15	15	15	5	5	5	396053	396053	396053	15	15	15	6	6	6	426552	426552	426552	16	16	16	5	5	5
740	a	sp|P19447|ERCC3_HUMAN	P19447	ERCC3_HUMAN	ERCC3	782	17.9	Homo sapiens OX=9606	1:Experimental evidence at protein level	General transcription and DNA repair factor IIH helicase subunit XPB	1	0.999	10	21	21	21	4	4	4	3	3	3	77776.3	77776.3	77776.3	7	7	7	6	6	6	71071.7	71071.7	71071.7	7	7	7	5	5	5	73668.7	73668.7	73668.7	3	3	3	3	3	3
741	a	sp|P19525|E2AK2_HUMAN	P19525	E2AK2_HUMAN	EIF2AK2	551	30.9	Homo sapiens OX=9606	1:Experimental evidence at protein level	Interferon-induced, double-stranded RNA-activated protein kinase	1	0.999	13	124	124	124	34	34	34	17	17	17	351588	351588	351588	30	30	30	16	16	16	356500	356500	356500	32	32	32	16	16	16	347827	347827	347827	28	28	28	16	16	16
742	a	sp|P19623|SPEE_HUMAN	P19623	SPEE_HUMAN	SRM	302	76.8	Homo sapiens OX=9606	1:Experimental evidence at protein level	Spermidine synthase	1	0.999	15	165	165	165	40	40	40	21	21	21	847436	847436	847436	42	42	42	21	21	21	867389	867389	867389	41	41	41	22	22	22	865362	865362	865362	42	42	42	23	23	23
743	a	sp|P19634|SL9A1_HUMAN	P19634	SL9A1_HUMAN	SLC9A1	815	5.3	Homo sapiens OX=9606	1:Experimental evidence at protein level	Sodium/hydrogen exchanger 1	1	0.999	2	6	6	6	1	1	1	1	1	1	28094.5	28094.5	28094.5	1	1	1	1	1	1	30970.1	30970.1	30970.1	2	2	2	2	2	2	31285.4	31285.4	31285.4	2	2	2	2	2	2
744	a	sp|P19823|ITIH2_HUMAN	P19823	ITIH2_HUMAN	ITIH2	946	3.5	Homo sapiens OX=9606	1:Experimental evidence at protein level	Inter-alpha-trypsin inhibitor heavy chain H2	1	0.999	3	8	7	8	1	1	1	1	1	1	118357	118357	118357	1	1	1	1	1	1	142836	142836	142836	4	3	4	3	2	3	130131	130131	130131	2	2	2	1	1	1
745	a	sp|P19838|NFKB1_HUMAN	P19838	NFKB1_HUMAN	NFKB1	968	15.1	Homo sapiens OX=9606	1:Experimental evidence at protein level	Nuclear factor NF-kappa-B p105 subunit	1	0.999	10	42	42	42	12	12	12	9	9	9	228699	228699	228699	11	11	11	9	9	9	234382	234382	234382	9	9	9	8	8	8	236348	236348	236348	10	10	10	8	8	8
746	a	sp|P19971|TYPH_HUMAN	P19971	TYPH_HUMAN	TYMP	482	28.4	Homo sapiens OX=9606	1:Experimental evidence at protein level	Thymidine phosphorylase	1	0.999	8	52	52	52	13	13	13	8	8	8	150564	150564	150564	15	15	15	8	8	8	159380	159380	159380	11	11	11	8	8	8	146948	146948	146948	13	13	13	8	8	8
747	a	sp|P20042|IF2B_HUMAN	P20042	IF2B_HUMAN	EIF2S2	333	62.2	Homo sapiens OX=9606	1:Experimental evidence at protein level	Eukaryotic translation initiation factor 2 subunit 2	1	0.999	20	178	178	178	42	42	42	25	25	25	1088369	1088369	1088369	39	39	39	23	23	23	1.13022e+06	1.13022e+06	1.13022e+06	51	51	51	24	24	24	1.16645e+06	1.16645e+06	1.16645e+06	46	46	46	26	26	26
748	a	sp|P20290|BTF3_HUMAN	P20290	BTF3_HUMAN	BTF3	206	60.7	Homo sapiens OX=9606	1:Experimental evidence at protein level	Transcription factor BTF3	1	0.999	7	204	204	204	53	53	53	14	14	14	1.22987e+06	1.22987e+06	1.22987e+06	53	53	53	13	13	13	1.26077e+06	1.26077e+06	1.26077e+06	51	51	51	14	14	14	1.23217e+06	1.23217e+06	1.23217e+06	47	47	47	12	12	12
749	a	sp|P20585|MSH3_HUMAN	P20585	MSH3_HUMAN	MSH3	1137	20.8	Homo sapiens OX=9606	1:Experimental evidence at protein level	DNA mismatch repair protein Msh3	1	0.999	16	53	53	53	13	13	13	9	9	9	577455	577455	577455	15	15	15	11	11	11	555524	555524	555524	15	15	15	10	10	10	552260	552260	552260	10	10	10	9	9	9
750	a	sp|P20618|PSB1_HUMAN	P20618	PSB1_HUMAN	PSMB1	241	46.9	Homo sapiens OX=9606	1:Experimental evidence at protein level	Proteasome subunit beta type-1	1	0.999	9	117	117	117	30	30	30	15	15	15	1.5669e+06	1.5669e+06	1.5669e+06	27	27	27	14	14	14	1.43784e+06	1.43784e+06	1.43784e+06	29	29	29	15	15	15	1.41182e+06	1.41182e+06	1.41182e+06	31	31	31	14	14	14
751	a	sp|P20645|MPRD_HUMAN	P20645	MPRD_HUMAN	M6PR	277	24.5	Homo sapiens OX=9606	1:Experimental evidence at protein level	Cation-dependent mannose-6-phosphate receptor	1	0.999	6	45	45	45	11	11	11	6	6	6	444091	444091	444091	10	10	10	6	6	6	424054	424054	424054	10	10	10	6	6	6	503096	503096	503096	14	14	14	8	8	8
752	a	sp|P20674|COX5A_HUMAN	P20674	COX5A_HUMAN	COX5A	150	31.3	Homo sapiens OX=9606	1:Experimental evidence at protein level	Cytochrome c oxidase subunit 5A, mitochondrial	1	0.999	4	75	75	75	17	17	17	5	5	5	1.12226e+06	1.12226e+06	1.12226e+06	21	21	21	4	4	4	1.26992e+06	1.26992e+06	1.26992e+06	19	19	19	5	5	5	1.28429e+06	1.28429e+06	1.28429e+06	18	18	18	5	5	5
753	a	sp|P20700|LMNB1_HUMAN	P20700	LMNB1_HUMAN	LMNB1	586	61.8	Homo sapiens OX=9606	1:Experimental evidence at protein level	Lamin-B1	1	0.999	31	254	235	238	66	61	61	32	30	30	1.04822e+06	1.04806e+06	1.04806e+06	64	58	60	35	32	33	1.05197e+06	1.05458e+06	1.05404e+06	60	55	56	36	33	34	1.04351e+06	1.04263e+06	1.04316e+06	64	61	61	33	31	31
754	a	sp|P20810|ICAL_HUMAN	P20810	ICAL_HUMAN	CAST	708	42.1	Homo sapiens OX=9606	1:Experimental evidence at protein level	Calpastatin	1	0.999	20	159	159	159	42	42	42	20	20	20	1.01522e+06	1.01522e+06	1.01522e+06	42	42	42	21	21	21	1.06325e+06	1.06325e+06	1.06325e+06	37	37	37	19	19	19	1.07615e+06	1.07615e+06	1.07615e+06	38	38	38	20	20	20
755	a	sp|P20839|IMDH1_HUMAN	P20839	IMDH1_HUMAN	IMPDH1	514	37.7	Homo sapiens OX=9606	1:Experimental evidence at protein level	Inosine-5'-monophosphate dehydrogenase 1	1	0.999	14	130	114	114	35	32	32	20	18	18	379446	378066	378066	35	29	29	18	16	16	382057	378510	378510	28	24	24	17	15	15	382150	380922	380922	32	29	29	18	17	17
756	a	sp|P20936|RASA1_HUMAN	P20936	RASA1_HUMAN	RASA1	1047	18	Homo sapiens OX=9606	1:Experimental evidence at protein level	Ras GTPase-activating protein 1	1	0.999	11	36	36	36	5	5	5	5	5	5	50415	50415	50415	10	10	10	7	7	7	54122.5	54122.5	54122.5	10	10	10	7	7	7	54073	54073	54073	11	11	11	7	7	7
757	a	sp|P20962|PTMS_HUMAN	P20962	PTMS_HUMAN	PTMS	102	23.5	Homo sapiens OX=9606	1:Experimental evidence at protein level	Parathymosin	1	0.999	4	29	29	29	9	9	9	5	5	5	526040	526040	526040	6	6	6	3	3	3	427543	427543	427543	7	7	7	4	4	4	521399	521399	521399	7	7	7	3	3	3
758	a	sp|P21266|GSTM3_HUMAN	P21266	GSTM3_HUMAN	GSTM3	225	53.8	Homo sapiens OX=9606	1:Experimental evidence at protein level	Glutathione S-transferase Mu 3	1	0.999	11	45	45	45	13	13	13	10	10	10	233004	233004	233004	12	12	12	8	8	8	233456	233456	233456	10	10	10	9	9	9	234922	234922	234922	10	10	10	9	9	9
759	a	sp|P21283|VATC1_HUMAN	P21283	VATC1_HUMAN	ATP6V1C1	382	63.1	Homo sapiens OX=9606	1:Experimental evidence at protein level	V-type proton ATPase subunit C 1	1	0.999	20	92	92	92	24	24	24	14	14	14	350091	350091	350091	25	25	25	15	15	15	356274	356274	356274	25	25	25	19	19	19	350138	350138	350138	18	18	18	15	15	15
760	a	sp|P21333|FLNA_HUMAN	P21333	FLNA_HUMAN	FLNA	2647	57.2	Homo sapiens OX=9606	1:Experimental evidence at protein level	Filamin-A	1	0.999	101	945	849	896	246	222	235	123	108	116	1.29005e+06	1.29086e+06	1.29029e+06	244	217	229	121	105	113	1.29025e+06	1.29023e+06	1.29006e+06	235	212	223	118	104	112	1.29511e+06	1295284	1.29497e+06	220	198	209	114	101	107
761	a	sp|P21359|NF1_HUMAN	P21359	NF1_HUMAN	NF1	2839	8.7	Homo sapiens OX=9606	1:Experimental evidence at protein level	Neurofibromin	1	0.999	20	48	44	48	12	12	12	11	11	11	142305	142305	142305	14	12	14	10	9	10	145320	143052	145320	11	10	11	8	7	8	154297	151158	154297	11	10	11	8	7	8
762	a	sp|P21399|ACOC_HUMAN	P21399	ACOC_HUMAN	ACO1	889	32.7	Homo sapiens OX=9606	1:Experimental evidence at protein level	Cytoplasmic aconitate hydratase	1	0.999	19	161	157	161	39	38	39	19	18	19	296959	295822	296959	42	41	42	20	19	20	291258	289906	291258	44	43	44	21	20	21	308736	309108	308736	36	35	36	21	20	21
763	a	sp|P21796|VDAC1_HUMAN	P21796	VDAC1_HUMAN	VDAC1	283	67.5	Homo sapiens OX=9606	1:Experimental evidence at protein level	Voltage-dependent anion-selective channel protein 1	1	0.999	15	207	185	207	51	43	51	17	16	17	1.75928e+06	1.74792e+06	1.75928e+06	54	49	54	18	17	18	1.87398e+06	1.88046e+06	1.87398e+06	47	42	47	17	16	17	1822679	1.81787e+06	1822679	55	51	55	18	17	18
764	a	sp|P21912|SDHB_HUMAN	P21912	SDHB_HUMAN	SDHB	280	32.5	Homo sapiens OX=9606	1:Experimental evidence at protein level	Succinate dehydrogenase [ubiquinone] iron-sulfur subunit, mitochondrial	1	0.999	8	57	57	57	14	14	14	6	6	6	510599	510599	510599	17	17	17	8	8	8	550304	550304	550304	13	13	13	7	7	7	584431	584431	584431	13	13	13	8	8	8
765	a	sp|P21926|CD9_HUMAN	P21926	CD9_HUMAN	CD9	228	17.1	Homo sapiens OX=9606	1:Experimental evidence at protein level	CD9 antigen	1	0.999	3	8	8	8	1	1	1	1	1	1	173101	173101	173101	2	2	2	2	2	2	198518	198518	198518	3	3	3	3	3	3	202948	202948	202948	2	2	2	2	2	2
766	a	sp|P21953|ODBB_HUMAN	P21953	ODBB_HUMAN	BCKDHB	392	33.7	Homo sapiens OX=9606	1:Experimental evidence at protein level	2-oxoisovalerate dehydrogenase subunit beta, mitochondrial	1	0.999	9	38	38	38	7	7	7	5	5	5	75559.1	75559.1	75559.1	11	11	11	7	7	7	74825.9	74825.9	74825.9	10	10	10	7	7	7	74517.7	74517.7	74517.7	10	10	10	7	7	7
767	a	sp|P21964|COMT_HUMAN	P21964	COMT_HUMAN	COMT	271	66.8	Homo sapiens OX=9606	1:Experimental evidence at protein level	Catechol O-methyltransferase	1	0.999	12	92	92	92	23	23	23	14	14	14	460583	460583	460583	27	27	27	15	15	15	457239	457239	457239	21	21	21	15	15	15	454393	454393	454393	21	21	21	14	14	14
768	a	sp|P21980|TGM2_HUMAN	P21980	TGM2_HUMAN	TGM2	687	16	Homo sapiens OX=9606	1:Experimental evidence at protein level	Protein-glutamine gamma-glutamyltransferase 2	1	0.999	8	17	16	17	5	5	5	4	4	4	199082	199082	199082	3	3	3	3	3	3	188590	188590	188590	5	4	5	5	4	5	230248	230248	230248	4	4	4	4	4	4
769	a	sp|P22033|MUTA_HUMAN	P22033	MUTA_HUMAN	MMUT	750	16.3	Homo sapiens OX=9606	1:Experimental evidence at protein level	Methylmalonyl-CoA mutase, mitochondrial	1	0.999	9	21	21	21	6	6	6	4	4	4	80575.5	80575.5	80575.5	5	5	5	3	3	3	77714.1	77714.1	77714.1	5	5	5	4	4	4	81607.8	81607.8	81607.8	5	5	5	4	4	4
770	a	sp|P22061|PIMT_HUMAN	P22061	PIMT_HUMAN	PCMT1	227	35.2	Homo sapiens OX=9606	1:Experimental evidence at protein level	Protein-L-isoaspartate(D-aspartate) O-methyltransferase	1	0.999	7	80	80	80	20	20	20	8	8	8	855607	855607	855607	19	19	19	7	7	7	885344	885344	885344	20	20	20	8	8	8	843180	843180	843180	21	21	21	8	8	8
771	a	sp|P22102|PUR2_HUMAN	P22102	PUR2_HUMAN	GART	1010	61.5	Homo sapiens OX=9606	1:Experimental evidence at protein level	Trifunctional purine biosynthetic protein adenosine-3	1	0.999	43	636	636	636	169	169	169	65	65	65	2.04609e+06	2.04609e+06	2.04609e+06	153	153	153	62	62	62	2.06686e+06	2.06686e+06	2.06686e+06	153	153	153	63	63	63	1.90655e+06	1.90655e+06	1.90655e+06	161	161	161	66	66	66
772	a	sp|P22307|NLTP_HUMAN	P22307	NLTP_HUMAN	SCP2	547	15.7	Homo sapiens OX=9606	1:Experimental evidence at protein level	Non-specific lipid-transfer protein	1	0.999	10	74	74	74	21	21	21	12	12	12	516694	516694	516694	18	18	18	9	9	9	576093	576093	576093	20	20	20	11	11	11	601367	601367	601367	15	15	15	9	9	9
773	a	sp|P22314|UBA1_HUMAN	P22314	UBA1_HUMAN	UBA1	1058	61.2	Homo sapiens OX=9606	1:Experimental evidence at protein level	Ubiquitin-like modifier-activating enzyme 1	1	0.999	48	756	754	756	195	194	195	59	58	59	3.56511e+06	3563176	3.56511e+06	184	183	184	59	58	59	3.54029e+06	3.54221e+06	3.54029e+06	190	190	190	60	60	60	3.54508e+06	3.54508e+06	3.54508e+06	187	187	187	55	55	55
774	a	sp|P22570|ADRO_HUMAN	P22570	ADRO_HUMAN	FDXR	491	20.2	Homo sapiens OX=9606	1:Experimental evidence at protein level	NADPH:adrenodoxin oxidoreductase, mitochondrial	1	0.999	6	29	29	29	6	6	6	4	4	4	232424	232424	232424	8	8	8	5	5	5	222913	222913	222913	6	6	6	4	4	4	234146	234146	234146	9	9	9	6	6	6
775	a	sp|P22670|RFX1_HUMAN	P22670	RFX1_HUMAN	RFX1	979	10.3	Homo sapiens OX=9606	1:Experimental evidence at protein level	MHC class II regulatory factor RFX1	1	0.999	5	20	20	20	2	2	2	2	2	2	98924.9	98924.9	98924.9	7	7	7	4	4	4	91445.9	91445.9	91445.9	8	8	8	5	5	5	100843	100843	100843	3	3	3	2	2	2
776	a	sp|P22830|HEMH_HUMAN	P22830	HEMH_HUMAN	FECH	423	23.6	Homo sapiens OX=9606	1:Experimental evidence at protein level	Ferrochelatase, mitochondrial	1	0.999	8	25	24	25	7	7	7	7	7	7	130820	130820	130820	6	6	6	6	6	6	133436	133436	133436	7	6	7	7	6	7	140797	140797	140797	5	5	5	5	5	5
777	a	sp|P23025|XPA_HUMAN	P23025	XPA_HUMAN	XPA	273	26	Homo sapiens OX=9606	1:Experimental evidence at protein level	DNA repair protein complementing XP-A cells	1	0.999	4	19	19	19	6	6	6	4	4	4	102633	102633	102633	1	1	1	1	1	1	95995.6	95995.6	95995.6	6	6	6	4	4	4	81413.5	81413.5	81413.5	6	6	6	4	4	4
778	a	sp|P23193|TCEA1_HUMAN	P23193	TCEA1_HUMAN	TCEA1	301	38.2	Homo sapiens OX=9606	1:Experimental evidence at protein level	Transcription elongation factor A protein 1	1	0.999	10	53	47	53	13	11	13	9	8	9	494688	338171	494688	16	14	16	10	9	10	489231	330901	489231	12	11	12	7	6	7	503698	347791	503698	12	11	12	9	8	9
779	a	sp|P23246|SFPQ_HUMAN	P23246	SFPQ_HUMAN	SFPQ	707	33.9	Homo sapiens OX=9606	1:Experimental evidence at protein level	Splicing factor, proline- and glutamine-rich	1	0.999	24	335	334	335	89	88	89	47	46	47	4599514	4599514	4599514	80	80	80	43	43	43	4.68994e+06	4.68994e+06	4.68994e+06	88	88	88	45	45	45	4.70832e+06	4.70832e+06	4.70832e+06	78	78	78	43	43	43
780	a	sp|P23368|MAOM_HUMAN	P23368	MAOM_HUMAN	ME2	584	46.6	Homo sapiens OX=9606	1:Experimental evidence at protein level	NAD-dependent malic enzyme, mitochondrial	1	0.999	16	92	92	92	25	25	25	15	15	15	784639	784639	784639	20	20	20	15	15	15	798895	798895	798895	17	17	17	15	15	15	787687	787687	787687	30	30	30	15	15	15
781	a	sp|P23381|SYWC_HUMAN	P23381	SYWC_HUMAN	WARS	471	56.9	Homo sapiens OX=9606	1:Experimental evidence at protein level	Tryptophan--tRNA ligase, cytoplasmic	1	0.999	18	143	143	143	38	38	38	21	21	21	615201	615201	615201	35	35	35	22	22	22	623015	623015	623015	35	35	35	21	21	21	646024	646024	646024	35	35	35	20	20	20
782	a	sp|P23396|RS3_HUMAN	P23396	RS3_HUMAN	RPS3	243	79.8	Homo sapiens OX=9606	1:Experimental evidence at protein level	40S ribosomal protein S3	1	0.999	18	356	356	356	94	94	94	26	26	26	3933764	3933764	3933764	93	93	93	23	23	23	4.04711e+06	4.04711e+06	4.04711e+06	84	84	84	23	23	23	3.92995e+06	3.92995e+06	3.92995e+06	85	85	85	22	22	22
783	a	sp|P23434|GCSH_HUMAN	P23434	GCSH_HUMAN	GCSH	173	40.5	Homo sapiens OX=9606	1:Experimental evidence at protein level	Glycine cleavage system H protein, mitochondrial	1	0.999	4	56	56	56	15	15	15	8	8	8	1.60995e+06	1.60995e+06	1.60995e+06	14	14	14	8	8	8	1.63375e+06	1.63375e+06	1.63375e+06	13	13	13	7	7	7	1.60413e+06	1.60413e+06	1.60413e+06	14	14	14	8	8	8
784	a	sp|P23511|NFYA_HUMAN	P23511	NFYA_HUMAN	NFYA	347	11.5	Homo sapiens OX=9606	1:Experimental evidence at protein level	Nuclear transcription factor Y subunit alpha	1	0.999	2	21	21	21	7	7	7	3	3	3	247170	247170	247170	4	4	4	2	2	2	265828	265828	265828	6	6	6	3	3	3	256473	256473	256473	4	4	4	3	3	3
785	a	sp|P23526|SAHH_HUMAN	P23526	SAHH_HUMAN	AHCY	432	41.2	Homo sapiens OX=9606	1:Experimental evidence at protein level	Adenosylhomocysteinase	1	0.999	17	262	248	262	62	59	62	25	24	25	2.9657e+06	2.98519e+06	2.9657e+06	67	63	67	27	26	27	2.72948e+06	2.73003e+06	2.72948e+06	67	63	67	26	25	26	2.91098e+06	2.88003e+06	2.91098e+06	66	63	66	24	23	24
786	a	sp|P23528|COF1_HUMAN	P23528	COF1_HUMAN	CFL1	166	72.9	Homo sapiens OX=9606	1:Experimental evidence at protein level	Cofilin-1	1	0.999	13	191	121	191	45	26	45	14	8	14	12803487	12589024	12803487	45	29	45	13	8	13	12526034	12423796	12526034	45	28	45	13	7	13	12934701	13168305	12934701	56	38	56	16	10	16
787	a	sp|P23588|IF4B_HUMAN	P23588	IF4B_HUMAN	EIF4B	611	29.5	Homo sapiens OX=9606	1:Experimental evidence at protein level	Eukaryotic translation initiation factor 4B	1	0.999	16	189	189	189	48	48	48	13	13	13	2930505	2930505	2930505	43	43	43	13	13	13	2.94772e+06	2.94772e+06	2.94772e+06	45	45	45	15	15	15	2.89205e+06	2.89205e+06	2.89205e+06	53	53	53	16	16	16
788	a	sp|P23610|F8I2_HUMAN	P23610	F8I2_HUMAN	F8A1	371	15.6	Homo sapiens OX=9606	1:Experimental evidence at protein level	Factor VIII intron 22 protein	1	0.999	3	11	11	11	3	3	3	2	2	2	116224	116224	116224	4	4	4	4	4	4	110041	110041	110041	2	2	2	2	2	2	110090	110090	110090	2	2	2	2	2	2
789	a	sp|P23786|CPT2_HUMAN	P23786	CPT2_HUMAN	CPT2	658	38.3	Homo sapiens OX=9606	1:Experimental evidence at protein level	Carnitine O-palmitoyltransferase 2, mitochondrial	1	0.999	19	72	72	72	19	19	19	11	11	11	192874	192874	192874	20	20	20	11	11	11	174494	174494	174494	16	16	16	10	10	10	184138	184138	184138	17	17	17	11	11	11
790	a	sp|P24311|COX7B_HUMAN	P24311	COX7B_HUMAN	COX7B	80	10	Homo sapiens OX=9606	1:Experimental evidence at protein level	Cytochrome c oxidase subunit 7B, mitochondrial	1	0.9987	2	8	8	8	2	2	2	2	2	2	80378.6	80378.6	80378.6	3	3	3	3	3	3	85135.4	85135.4	85135.4	2	2	2	2	2	2	67885.7	67885.7	67885.7	1	1	1	1	1	1
791	a	sp|P24534|EF1B_HUMAN	P24534	EF1B_HUMAN	EEF1B2	225	68.9	Homo sapiens OX=9606	1:Experimental evidence at protein level	Elongation factor 1-beta	1	0.999	10	179	156	156	46	41	41	11	10	10	5.41106e+06	5.43675e+06	5.43675e+06	46	39	39	13	12	12	5.53912e+06	5472840	5472840	44	36	36	11	10	10	5.29564e+06	5.26542e+06	5.26542e+06	43	40	40	13	12	12
792	a	sp|P24539|AT5F1_HUMAN	P24539	AT5F1_HUMAN	ATP5PB	256	54.3	Homo sapiens OX=9606	1:Experimental evidence at protein level	ATP synthase F(0) complex subunit B1, mitochondrial	1	0.999	12	116	116	116	27	27	27	16	16	16	980325	980325	980325	33	33	33	17	17	17	1.011e+06	1.011e+06	1.011e+06	29	29	29	16	16	16	1.00698e+06	1.00698e+06	1.00698e+06	27	27	27	17	17	17
793	a	sp|P24666|PPAC_HUMAN	P24666	PPAC_HUMAN	ACP1	158	58.2	Homo sapiens OX=9606	1:Experimental evidence at protein level	Low molecular weight phosphotyrosine protein phosphatase	1	0.999	6	53	53	53	15	15	15	6	6	6	1.34465e+06	1.34465e+06	1.34465e+06	13	13	13	7	7	7	1.37247e+06	1.37247e+06	1.37247e+06	12	12	12	7	7	7	1.18572e+06	1.18572e+06	1.18572e+06	13	13	13	7	7	7
794	a	sp|P24752|THIL_HUMAN	P24752	THIL_HUMAN	ACAT1	427	64.9	Homo sapiens OX=9606	1:Experimental evidence at protein level	Acetyl-CoA acetyltransferase, mitochondrial	1	0.999	20	172	172	172	42	42	42	17	17	17	1.92297e+06	1.92297e+06	1.92297e+06	44	44	44	19	19	19	1950577	1950577	1950577	44	44	44	18	18	18	1.94513e+06	1.94513e+06	1.94513e+06	42	42	42	17	17	17
795	a	sp|P24928|RPB1_HUMAN	P24928	RPB1_HUMAN	POLR2A	1970	25.8	Homo sapiens OX=9606	1:Experimental evidence at protein level	DNA-directed RNA polymerase II subunit RPB1	1	0.999	37	148	143	148	40	39	40	29	28	29	427703	420698	427703	41	40	41	31	30	31	413441	417029	413441	35	33	35	25	24	25	418379	419029	418379	32	31	32	27	26	27
796	a	sp|P25054|APC_HUMAN	P25054	APC_HUMAN	APC	2843	6.6	Homo sapiens OX=9606	1:Experimental evidence at protein level	Adenomatous polyposis coli protein	1	0.999	13	16	16	16	5	5	5	4	4	4	56548	56548	56548	3	3	3	3	3	3	56016.7	56016.7	56016.7	3	3	3	2	2	2	53280.2	53280.2	53280.2	5	5	5	4	4	4
797	a	sp|P25325|THTM_HUMAN	P25325	THTM_HUMAN	MPST	297	42.1	Homo sapiens OX=9606	1:Experimental evidence at protein level	3-mercaptopyruvate sulfurtransferase	1	0.999	8	59	59	59	17	17	17	10	10	10	488359	488359	488359	17	17	17	8	8	8	485857	485857	485857	12	12	12	8	8	8	481171	481171	481171	13	13	13	8	8	8
798	a	sp|P25398|RS12_HUMAN	P25398	RS12_HUMAN	RPS12	132	70.5	Homo sapiens OX=9606	1:Experimental evidence at protein level	40S ribosomal protein S12	1	0.999	8	156	156	156	39	39	39	13	13	13	2.13983e+06	2.13983e+06	2.13983e+06	36	36	36	12	12	12	2.09779e+06	2.09779e+06	2.09779e+06	42	42	42	14	14	14	2.03216e+06	2.03216e+06	2.03216e+06	39	39	39	13	13	13
799	a	sp|P25445|TNR6_HUMAN	P25445	TNR6_HUMAN	FAS	335	22.7	Homo sapiens OX=9606	1:Experimental evidence at protein level	Tumor necrosis factor receptor superfamily member 6	1	0.999	5	9	9	9	4	4	4	4	4	4	50704.6	50704.6	50704.6	1	1	1	1	1	1	54445.6	54445.6	54445.6	2	2	2	2	2	2	44737.6	44737.6	44737.6	2	2	2	2	2	2
800	a	sp|P25786|PSA1_HUMAN	P25786	PSA1_HUMAN	PSMA1	263	65	Homo sapiens OX=9606	1:Experimental evidence at protein level	Proteasome subunit alpha type-1	1	0.999	14	107	105	105	33	32	32	18	17	17	1.12296e+06	1.12052e+06	1.12052e+06	26	25	25	16	15	15	1.20667e+06	1.20929e+06	1.20929e+06	26	26	26	12	12	12	1.26198e+06	1.26198e+06	1.26198e+06	22	22	22	14	14	14
801	a	sp|P25787|PSA2_HUMAN	P25787	PSA2_HUMAN	PSMA2	234	56.8	Homo sapiens OX=9606	1:Experimental evidence at protein level	Proteasome subunit alpha type-2	1	0.999	9	126	123	126	33	33	33	11	11	11	1.23127e+06	1.23127e+06	1.23127e+06	33	33	33	11	11	11	1.20274e+06	1.20274e+06	1.20274e+06	30	29	30	12	11	12	1169503	1.16962e+06	1169503	30	28	30	13	11	13
802	a	sp|P25788|PSA3_HUMAN	P25788	PSA3_HUMAN	PSMA3	255	46.7	Homo sapiens OX=9606	1:Experimental evidence at protein level	Proteasome subunit alpha type-3	1	0.999	12	59	59	59	14	14	14	9	9	9	926285	926285	926285	16	16	16	10	10	10	952749	952749	952749	16	16	16	9	9	9	944027	944027	944027	13	13	13	9	9	9
803	a	sp|P26196|DDX6_HUMAN	P26196	DDX6_HUMAN	DDX6	483	36.2	Homo sapiens OX=9606	1:Experimental evidence at protein level	Probable ATP-dependent RNA helicase DDX6	1	0.999	13	67	67	67	19	19	19	12	12	12	432157	432157	432157	17	17	17	11	11	11	419939	419939	419939	14	14	14	10	10	10	412769	412769	412769	17	17	17	11	11	11
804	a	sp|P26232|CTNA2_HUMAN	P26232	CTNA2_HUMAN	CTNNA2	953	12.1	Homo sapiens OX=9606	1:Experimental evidence at protein level	Catenin alpha-2	1	0.999	9	54	14	14	10	3	3	7	1	1	205223	185844	185844	11	3	3	8	2	2	200736	197537	197537	17	4	4	10	2	2	221017	192288	192288	16	4	4	10	2	2
805	a	sp|P26358|DNMT1_HUMAN	P26358	DNMT1_HUMAN	DNMT1	1616	34.4	Homo sapiens OX=9606	1:Experimental evidence at protein level	DNA (cytosine-5)-methyltransferase 1	1	0.999	43	317	317	317	73	73	73	44	44	44	675610	675610	675610	84	84	84	45	45	45	677538	677538	677538	71	71	71	45	45	45	684620	684620	684620	89	89	89	49	49	49
806	a	sp|P26368|U2AF2_HUMAN	P26368	U2AF2_HUMAN	U2AF2	475	48.4	Homo sapiens OX=9606	1:Experimental evidence at protein level	Splicing factor U2AF 65 kDa subunit	1	0.999	14	454	454	454	109	109	109	28	28	28	1.89591e+06	1.89591e+06	1.89591e+06	118	118	118	34	34	34	2.01187e+06	2.01187e+06	2.01187e+06	119	119	119	30	30	30	2.03238e+06	2.03238e+06	2.03238e+06	108	108	108	30	30	30
807	a	sp|P26440|IVD_HUMAN	P26440	IVD_HUMAN	IVD	426	32.2	Homo sapiens OX=9606	1:Experimental evidence at protein level	Isovaleryl-CoA dehydrogenase, mitochondrial	1	0.999	11	39	39	39	9	9	9	6	6	6	86583.3	86583.3	86583.3	12	12	12	9	9	9	77917.6	77917.6	77917.6	9	9	9	5	5	5	78251.3	78251.3	78251.3	9	9	9	7	7	7
808	a	sp|P26447|S10A4_HUMAN	P26447	S10A4_HUMAN	S100A4	101	36.6	Homo sapiens OX=9606	1:Experimental evidence at protein level	Protein S100-A4	1	0.999	5	69	69	69	14	14	14	8	8	8	1.8802e+06	1.8802e+06	1.8802e+06	18	18	18	8	8	8	1.92984e+06	1.92984e+06	1.92984e+06	17	17	17	9	9	9	1885890	1885890	1885890	20	20	20	9	9	9
809	a	sp|P26583|HMGB2_HUMAN	P26583	HMGB2_HUMAN	HMGB2	209	18.2	Homo sapiens OX=9606	1:Experimental evidence at protein level	High mobility group protein B2	1	0.999	4	38	38	38	10	10	10	6	6	6	524567	524567	524567	10	10	10	6	6	6	489282	489282	489282	9	9	9	6	6	6	511840	511840	511840	9	9	9	6	6	6
810	a	sp|P26640|SYVC_HUMAN	P26640	SYVC_HUMAN	VARS	1264	44.1	Homo sapiens OX=9606	1:Experimental evidence at protein level	Valine--tRNA ligase	1	0.999	45	433	431	433	114	113	114	56	55	56	1.52251e+06	1.52248e+06	1.52251e+06	108	107	108	57	56	57	1.49853e+06	1.49857e+06	1.49853e+06	107	107	107	55	55	55	1539532	1539532	1539532	104	104	104	54	54	54
811	a	sp|P26641|EF1G_HUMAN	P26641	EF1G_HUMAN	EEF1G	437	51.7	Homo sapiens OX=9606	1:Experimental evidence at protein level	Elongation factor 1-gamma	1	0.999	20	518	518	518	134	134	134	35	35	35	7.7486e+06	7.7486e+06	7.7486e+06	136	136	136	33	33	33	7701554	7701554	7701554	122	122	122	33	33	33	7.59844e+06	7.59844e+06	7.59844e+06	126	126	126	34	34	34
812	a	sp|P26885|FKBP2_HUMAN	P26885	FKBP2_HUMAN	FKBP2	142	61.3	Homo sapiens OX=9606	1:Experimental evidence at protein level	Peptidyl-prolyl cis-trans isomerase FKBP2	1	0.999	6	65	65	65	18	18	18	8	8	8	437816	437816	437816	15	15	15	7	7	7	440017	440017	440017	16	16	16	7	7	7	482952	482952	482952	16	16	16	7	7	7
813	a	sp|P27105|STOM_HUMAN	P27105	STOM_HUMAN	STOM	288	50.7	Homo sapiens OX=9606	1:Experimental evidence at protein level	Erythrocyte band 7 integral membrane protein	1	0.999	11	107	107	107	29	29	29	13	13	13	439986	439986	439986	28	28	28	13	13	13	450322	450322	450322	25	25	25	12	12	12	461649	461649	461649	25	25	25	12	12	12
814	a	sp|P27144|KAD4_HUMAN	P27144	KAD4_HUMAN	AK4	223	40.4	Homo sapiens OX=9606	1:Experimental evidence at protein level	Adenylate kinase 4, mitochondrial	1	0.999	6	29	29	29	6	6	6	6	6	6	175221	175221	175221	9	9	9	6	6	6	181311	181311	181311	7	7	7	5	5	5	205113	205113	205113	7	7	7	6	6	6
815	a	sp|P27348|1433T_HUMAN	P27348	1433T_HUMAN	YWHAQ	245	56.3	Homo sapiens OX=9606	1:Experimental evidence at protein level	14-3-3 protein theta	1	0.999	14	280	158	158	69	38	38	22	13	13	7014878	5.01176e+06	5.01176e+06	70	38	38	20	13	13	7.50873e+06	5445630	5445630	70	39	39	22	13	13	7455644	5.33145e+06	5.33145e+06	71	43	43	20	13	13
816	a	sp|P27694|RFA1_HUMAN	P27694	RFA1_HUMAN	RPA1	616	43.2	Homo sapiens OX=9606	1:Experimental evidence at protein level	Replication protein A 70 kDa DNA-binding subunit	1	0.999	22	139	137	139	38	37	38	20	19	20	876356	877681	876356	35	35	35	21	21	21	830491	830491	830491	33	33	33	20	20	20	886992	886992	886992	33	32	33	23	22	23
817	a	sp|P27695|APEX1_HUMAN	P27695	APEX1_HUMAN	APEX1	318	57.5	Homo sapiens OX=9606	1:Experimental evidence at protein level	DNA-(apurinic or apyrimidinic site) lyase	1	0.999	13	210	210	210	48	48	48	16	16	16	2.0287e+06	2.0287e+06	2.0287e+06	49	49	49	18	18	18	2.04209e+06	2.04209e+06	2.04209e+06	61	61	61	18	18	18	2039557	2039557	2039557	52	52	52	16	16	16
818	a	sp|P27707|DCK_HUMAN	P27707	DCK_HUMAN	DCK	260	28.8	Homo sapiens OX=9606	1:Experimental evidence at protein level	Deoxycytidine kinase	1	0.999	7	24	24	24	4	4	4	4	4	4	78855.8	78855.8	78855.8	4	4	4	3	3	3	74094	74094	74094	8	8	8	6	6	6	75411.8	75411.8	75411.8	8	8	8	6	6	6
819	a	sp|P27797|CALR_HUMAN	P27797	CALR_HUMAN	CALR	417	64.3	Homo sapiens OX=9606	1:Experimental evidence at protein level	Calreticulin	1	0.999	19	599	599	599	152	152	152	34	34	34	7819657	7819657	7819657	156	156	156	31	31	31	7.96286e+06	7.96286e+06	7.96286e+06	141	141	141	34	34	34	7.78843e+06	7.78843e+06	7.78843e+06	150	150	150	35	35	35
820	a	sp|P28062|PSB8_HUMAN	P28062	PSB8_HUMAN	PSMB8	276	36.6	Homo sapiens OX=9606	1:Experimental evidence at protein level	Proteasome subunit beta type-8	1	0.999	8	49	49	49	14	14	14	10	10	10	128745	128745	128745	14	14	14	9	9	9	124664	124664	124664	10	10	10	10	10	10	124128	124128	124128	11	11	11	10	10	10
821	a	sp|P28066|PSA5_HUMAN	P28066	PSA5_HUMAN	PSMA5	241	55.2	Homo sapiens OX=9606	1:Experimental evidence at protein level	Proteasome subunit alpha type-5	1	0.999	9	170	169	170	40	40	40	15	15	15	1.2831e+06	1.2831e+06	1.2831e+06	42	42	42	16	16	16	1.30166e+06	1.30166e+06	1.30166e+06	41	41	41	16	16	16	1.26259e+06	1.26259e+06	1.26259e+06	47	46	47	16	15	16
822	a	sp|P28070|PSB4_HUMAN	P28070	PSB4_HUMAN	PSMB4	264	51.9	Homo sapiens OX=9606	1:Experimental evidence at protein level	Proteasome subunit beta type-4	1	0.999	9	108	108	108	29	29	29	12	12	12	948416	948416	948416	29	29	29	12	12	12	953902	953902	953902	25	25	25	11	11	11	966087	966087	966087	25	25	25	11	11	11
823	a	sp|P28072|PSB6_HUMAN	P28072	PSB6_HUMAN	PSMB6	239	54.4	Homo sapiens OX=9606	1:Experimental evidence at protein level	Proteasome subunit beta type-6	1	0.999	9	55	55	55	13	13	13	7	7	7	1.99876e+06	1.99876e+06	1.99876e+06	13	13	13	8	8	8	2.06047e+06	2.06047e+06	2.06047e+06	15	15	15	8	8	8	1.95102e+06	1.95102e+06	1.95102e+06	14	14	14	9	9	9
824	a	sp|P28074|PSB5_HUMAN	P28074	PSB5_HUMAN	PSMB5	263	59.7	Homo sapiens OX=9606	1:Experimental evidence at protein level	Proteasome subunit beta type-5	1	0.999	12	137	137	137	33	33	33	16	16	16	1.08111e+06	1.08111e+06	1.08111e+06	37	37	37	15	15	15	1.09041e+06	1.09041e+06	1.09041e+06	33	33	33	16	16	16	1.06153e+06	1.06153e+06	1.06153e+06	34	34	34	16	16	16
825	a	sp|P28290|ITPI2_HUMAN	P28290	ITPI2_HUMAN	ITPRID2	1259	9	Homo sapiens OX=9606	1:Experimental evidence at protein level	Protein ITPRID2	1	0.999	8	22	22	22	5	5	5	5	5	5	94198.6	94198.6	94198.6	4	4	4	4	4	4	94042.7	94042.7	94042.7	6	6	6	4	4	4	97025.3	97025.3	97025.3	7	7	7	5	5	5
826	a	sp|P28331|NDUS1_HUMAN	P28331	NDUS1_HUMAN	NDUFS1	727	41	Homo sapiens OX=9606	1:Experimental evidence at protein level	NADH-ubiquinone oxidoreductase 75 kDa subunit, mitochondrial	1	0.999	19	152	152	152	33	33	33	22	22	22	482847	482847	482847	42	42	42	22	22	22	494470	494470	494470	38	38	38	21	21	21	471781	471781	471781	39	39	39	23	23	23
827	a	sp|P28715|ERCC5_HUMAN	P28715	ERCC5_HUMAN	ERCC5	1186	14.9	Homo sapiens OX=9606	1:Experimental evidence at protein level	DNA repair protein complementing XP-G cells	1	0.999	13	30	30	30	8	8	8	6	6	6	92233.4	92233.4	92233.4	8	8	8	7	7	7	103874	103874	103874	6	6	6	5	5	5	104209	104209	104209	8	8	8	6	6	6
828	a	sp|P28838|AMPL_HUMAN	P28838	AMPL_HUMAN	LAP3	519	50.7	Homo sapiens OX=9606	1:Experimental evidence at protein level	Cytosol aminopeptidase	1	0.999	21	177	177	177	38	38	38	27	27	27	414812	414812	414812	47	47	47	24	24	24	417015	417015	417015	48	48	48	28	28	28	427488	427488	427488	44	44	44	27	27	27
829	a	sp|P29083|T2EA_HUMAN	P29083	T2EA_HUMAN	GTF2E1	439	22.3	Homo sapiens OX=9606	1:Experimental evidence at protein level	General transcription factor IIE subunit 1	1	0.999	7	37	37	37	12	12	12	7	7	7	127804	127804	127804	8	8	8	6	6	6	127803	127803	127803	10	10	10	6	6	6	127778	127778	127778	7	7	7	7	7	7
830	a	sp|P29144|TPP2_HUMAN	P29144	TPP2_HUMAN	TPP2	1249	41.9	Homo sapiens OX=9606	1:Experimental evidence at protein level	Tripeptidyl-peptidase 2	1	0.999	39	239	239	239	58	58	58	39	39	39	1411079	1411079	1411079	61	61	61	35	35	35	1.39341e+06	1.39341e+06	1.39341e+06	57	57	57	35	35	35	1.41017e+06	1.41017e+06	1.41017e+06	63	63	63	37	37	37
831	a	sp|P29218|IMPA1_HUMAN	P29218	IMPA1_HUMAN	IMPA1	277	40.8	Homo sapiens OX=9606	1:Experimental evidence at protein level	Inositol monophosphatase 1	1	0.999	9	54	54	54	15	15	15	9	9	9	330663	330663	330663	14	14	14	9	9	9	307418	307418	307418	12	12	12	8	8	8	355000	355000	355000	13	13	13	8	8	8
832	a	sp|P29372|3MG_HUMAN	P29372	3MG_HUMAN	MPG	298	40.3	Homo sapiens OX=9606	1:Experimental evidence at protein level	DNA-3-methyladenine glycosylase	1	0.999	8	37	37	37	11	11	11	6	6	6	192011	192011	192011	7	7	7	5	5	5	176026	176026	176026	13	13	13	8	8	8	182774	182774	182774	6	6	6	5	5	5
833	a	sp|P29373|RABP2_HUMAN	P29373	RABP2_HUMAN	CRABP2	138	55.8	Homo sapiens OX=9606	1:Experimental evidence at protein level	Cellular retinoic acid-binding protein 2	1	0.999	7	60	52	60	11	8	11	5	4	5	557360	558112	557360	16	14	16	9	8	9	542421	544976	542421	18	17	18	8	7	8	545201	541913	545201	15	13	15	6	6	6
834	a	sp|P29590|PML_HUMAN	P29590	PML_HUMAN	PML	882	7.6	Homo sapiens OX=9606	1:Experimental evidence at protein level	Protein PML	1	0.999	5	12	12	12	4	4	4	3	3	3	95554.4	95554.4	95554.4	3	3	3	3	3	3	102451	102451	102451	3	3	3	2	2	2	109870	109870	109870	2	2	2	2	2	2
835	a	sp|P29692|EF1D_HUMAN	P29692	EF1D_HUMAN	EEF1D	281	58.4	Homo sapiens OX=9606	1:Experimental evidence at protein level	Elongation factor 1-delta	1	0.999	13	233	210	233	49	44	49	15	14	15	3.43931e+06	3.45686e+06	3.43931e+06	64	57	64	15	14	15	3479688	3.46253e+06	3479688	59	51	59	15	14	15	3441569	3.42979e+06	3441569	61	58	61	16	15	16
836	a	sp|P30038|AL4A1_HUMAN	P30038	AL4A1_HUMAN	ALDH4A1	563	10.7	Homo sapiens OX=9606	1:Experimental evidence at protein level	Delta-1-pyrroline-5-carboxylate dehydrogenase, mitochondrial	1	0.999	4	16	16	16	4	4	4	3	3	3	99954.4	99954.4	99954.4	4	4	4	2	2	2	94314.2	94314.2	94314.2	4	4	4	2	2	2	113156	113156	113156	4	4	4	3	3	3
837	a	sp|P30040|ERP29_HUMAN	P30040	ERP29_HUMAN	ERP29	261	55.6	Homo sapiens OX=9606	1:Experimental evidence at protein level	Endoplasmic reticulum resident protein 29	1	0.999	12	169	167	169	38	38	38	17	17	17	2.55243e+06	2.55243e+06	2.55243e+06	38	37	38	19	18	19	2.3932e+06	2.3932e+06	2.3932e+06	49	48	49	16	16	16	2.28386e+06	2.28386e+06	2.28386e+06	44	44	44	17	17	17
838	a	sp|P30041|PRDX6_HUMAN	P30041	PRDX6_HUMAN	PRDX6	224	80.8	Homo sapiens OX=9606	1:Experimental evidence at protein level	Peroxiredoxin-6	1	0.999	16	303	303	303	81	81	81	21	21	21	10943331	10943331	10943331	77	77	77	21	21	21	10532475	10532475	10532475	70	70	70	20	20	20	10266436	10266436	10266436	75	75	75	20	20	20
839	a	sp|P30043|BLVRB_HUMAN	P30043	BLVRB_HUMAN	BLVRB	206	67	Homo sapiens OX=9606	1:Experimental evidence at protein level	Flavin reductase (NADPH)	1	0.999	9	130	130	130	36	36	36	18	18	18	1.19399e+06	1.19399e+06	1.19399e+06	31	31	31	15	15	15	1.22699e+06	1.22699e+06	1.22699e+06	31	31	31	15	15	15	1222785	1222785	1222785	32	32	32	15	15	15
840	a	sp|P30044|PRDX5_HUMAN	P30044	PRDX5_HUMAN	PRDX5	214	55.6	Homo sapiens OX=9606	1:Experimental evidence at protein level	Peroxiredoxin-5, mitochondrial	1	0.999	9	171	171	171	45	45	45	13	13	13	3.87244e+06	3.87244e+06	3.87244e+06	37	37	37	13	13	13	4.05998e+06	4.05998e+06	4.05998e+06	44	44	44	12	12	12	4.1602e+06	4.1602e+06	4.1602e+06	45	45	45	12	12	12
841	a	sp|P30047|GFRP_HUMAN	P30047	GFRP_HUMAN	GCHFR	84	81	Homo sapiens OX=9606	1:Experimental evidence at protein level	GTP cyclohydrolase 1 feedback regulatory protein	1	0.999	4	59	59	59	12	12	12	8	8	8	367029	367029	367029	13	13	13	8	8	8	393988	393988	393988	15	15	15	7	7	7	387448	387448	387448	19	19	19	9	9	9
842	a	sp|P30049|ATPD_HUMAN	P30049	ATPD_HUMAN	ATP5F1D	168	41.7	Homo sapiens OX=9606	1:Experimental evidence at protein level	ATP synthase subunit delta, mitochondrial	1	0.999	4	19	19	19	5	5	5	3	3	3	1.93209e+06	1.93209e+06	1.93209e+06	4	4	4	3	3	3	1.84396e+06	1.84396e+06	1.84396e+06	4	4	4	3	3	3	1.56188e+06	1.56188e+06	1.56188e+06	6	6	6	4	4	4
843	a	sp|P30050|RL12_HUMAN	P30050	RL12_HUMAN	RPL12	165	67.9	Homo sapiens OX=9606	1:Experimental evidence at protein level	60S ribosomal protein L12	1	0.999	10	180	180	180	49	49	49	14	14	14	4818478	4818478	4818478	42	42	42	13	13	13	4845616	4845616	4845616	41	41	41	14	14	14	4809625	4809625	4809625	48	48	48	14	14	14
844	a	sp|P30084|ECHM_HUMAN	P30084	ECHM_HUMAN	ECHS1	290	55.9	Homo sapiens OX=9606	1:Experimental evidence at protein level	Enoyl-CoA hydratase, mitochondrial	1	0.999	13	141	141	141	34	34	34	14	14	14	1.66123e+06	1.66123e+06	1.66123e+06	34	34	34	16	16	16	1.72586e+06	1.72586e+06	1.72586e+06	37	37	37	15	15	15	1.68002e+06	1.68002e+06	1.68002e+06	36	36	36	15	15	15
845	a	sp|P30101|PDIA3_HUMAN	P30101	PDIA3_HUMAN	PDIA3	505	67.5	Homo sapiens OX=9606	1:Experimental evidence at protein level	Protein disulfide-isomerase A3	1	0.999	27	372	339	351	100	91	94	34	29	31	4.90126e+06	4806133	4.84165e+06	95	87	90	35	30	32	5012586	5043394	5.01678e+06	102	94	97	33	28	30	4.87796e+06	4884998	4.87489e+06	75	67	70	33	28	30
846	a	sp|P30153|2AAA_HUMAN	P30153	2AAA_HUMAN	PPP2R1A	589	59.4	Homo sapiens OX=9606	1:Experimental evidence at protein level	Serine/threonine-protein phosphatase 2A 65 kDa regulatory subunit A alpha isoform	1	0.999	27	386	291	386	102	78	102	38	29	38	1.06485e+06	1.0287e+06	1.06485e+06	96	72	96	39	31	39	1.05168e+06	1.00377e+06	1.05168e+06	95	69	95	41	31	41	1.04043e+06	1.00009e+06	1.04043e+06	93	72	93	40	31	40
847	a	sp|P30154|2AAB_HUMAN	P30154	2AAB_HUMAN	PPP2R1B	601	64.7	Homo sapiens OX=9606	1:Experimental evidence at protein level	Serine/threonine-protein phosphatase 2A 65 kDa regulatory subunit A beta isoform	1	0.999	28	247	152	152	61	37	37	29	20	20	1.04813e+06	861712	861712	63	39	39	27	19	19	1.06117e+06	896706	896706	65	39	39	30	20	20	1.03622e+06	920831	920831	58	37	37	27	18	18
848	a	sp|P30419|NMT1_HUMAN	P30419	NMT1_HUMAN	NMT1	496	37.5	Homo sapiens OX=9606	1:Experimental evidence at protein level	Glycylpeptide N-tetradecanoyltransferase 1	1	0.999	14	157	118	157	42	31	42	16	10	16	514188	526727	514188	37	28	37	16	11	16	516801	509487	516801	40	29	40	17	12	17	497069	490360	497069	38	30	38	19	12	19
849	a	sp|P30519|HMOX2_HUMAN	P30519	HMOX2_HUMAN	HMOX2	316	66.1	Homo sapiens OX=9606	1:Experimental evidence at protein level	Heme oxygenase 2	1	0.999	18	140	135	140	41	40	41	19	18	19	460366	461120	460366	37	35	37	20	18	20	469337	471577	469337	30	29	30	19	18	19	466060	465334	466060	32	31	32	20	19	20
850	a	sp|P30520|PURA2_HUMAN	P30520	PURA2_HUMAN	ADSS	456	52	Homo sapiens OX=9606	1:Experimental evidence at protein level	Adenylosuccinate synthetase isozyme 2	1	0.999	18	169	158	169	40	37	40	21	19	21	1.1429e+06	1135496	1.1429e+06	44	41	44	21	19	21	1.18432e+06	1.1841e+06	1.18432e+06	42	40	42	21	20	21	1.21493e+06	1.2172e+06	1.21493e+06	43	40	43	22	20	22
851	a	sp|P30533|AMRP_HUMAN	P30533	AMRP_HUMAN	LRPAP1	357	39.5	Homo sapiens OX=9606	1:Experimental evidence at protein level	Alpha-2-macroglobulin receptor-associated protein	1	0.999	15	78	78	78	19	19	19	11	11	11	175263	175263	175263	21	21	21	14	14	14	174258	174258	174258	20	20	20	16	16	16	164779	164779	164779	18	18	18	15	15	15
852	a	sp|P30536|TSPO_HUMAN	P30536	TSPO_HUMAN	TSPO	169	9.5	Homo sapiens OX=9606	1:Experimental evidence at protein level	Translocator protein	1	0.999	2	13	13	13	3	3	3	3	3	3	178003	178003	178003	4	4	4	3	3	3	183431	183431	183431	3	3	3	2	2	2	172943	172943	172943	3	3	3	3	3	3
853	a	sp|P30566|PUR8_HUMAN	P30566	PUR8_HUMAN	ADSL	484	51.4	Homo sapiens OX=9606	1:Experimental evidence at protein level	Adenylosuccinate lyase	1	0.999	17	93	93	93	26	26	26	18	18	18	422844	422844	422844	21	21	21	16	16	16	394511	394511	394511	22	22	22	16	16	16	363123	363123	363123	24	24	24	14	14	14
854	a	sp|P30626|SORCN_HUMAN	P30626	SORCN_HUMAN	SRI	198	56.6	Homo sapiens OX=9606	1:Experimental evidence at protein level	Sorcin	1	0.999	11	69	69	69	17	17	17	11	11	11	512409	512409	512409	13	13	13	10	10	10	501724	501724	501724	20	20	20	10	10	10	519148	519148	519148	19	19	19	12	12	12
855	a	sp|P30825|CTR1_HUMAN	P30825	CTR1_HUMAN	SLC7A1	629	10.3	Homo sapiens OX=9606	1:Experimental evidence at protein level	High affinity cationic amino acid transporter 1	1	0.999	5	25	10	10	7	3	3	5	3	3	172281	150381	150381	6	2	2	4	2	2	160682	146690	146690	6	2	2	3	2	2	172029	145896	145896	6	3	3	5	3	3
856	a	sp|P31040|SDHA_HUMAN	P31040	SDHA_HUMAN	SDHA	664	61.3	Homo sapiens OX=9606	1:Experimental evidence at protein level	Succinate dehydrogenase [ubiquinone] flavoprotein subunit, mitochondrial	1	0.999	25	261	261	261	68	68	68	27	27	27	828056	828056	828056	57	57	57	25	25	25	850228	850228	850228	65	65	65	28	28	28	802516	802516	802516	71	71	71	30	30	30
857	a	sp|P31150|GDIA_HUMAN	P31150	GDIA_HUMAN	GDI1	447	58.8	Homo sapiens OX=9606	1:Experimental evidence at protein level	Rab GDP dissociation inhibitor alpha	1	0.999	19	248	101	101	59	20	20	23	11	11	3099507	427369	427369	59	27	27	26	14	14	3.01371e+06	407417	407417	62	29	29	24	13	13	3.14531e+06	434358	434358	68	25	25	24	12	12
858	a	sp|P31321|KAP1_HUMAN	P31321	KAP1_HUMAN	PRKAR1B	381	13.9	Homo sapiens OX=9606	1:Experimental evidence at protein level	cAMP-dependent protein kinase type I-beta regulatory subunit	1	0.999	4	9	9	9	2	2	2	2	2	2	29090.2	29090.2	29090.2	2	2	2	2	2	2	56239.2	56239.2	56239.2	1	1	1	1	1	1	63770.2	63770.2	63770.2	4	4	4	2	2	2
859	a	sp|P31350|RIR2_HUMAN	P31350	RIR2_HUMAN	RRM2	389	47.6	Homo sapiens OX=9606	1:Experimental evidence at protein level	Ribonucleoside-diphosphate reductase subunit M2	1	0.999	15	105	91	105	26	22	26	15	13	15	826514	826514	826514	30	26	30	19	16	19	811614	811614	811614	25	22	25	16	14	16	812809	812809	812809	24	21	24	15	13	15
860	a	sp|P31431|SDC4_HUMAN	P31431	SDC4_HUMAN	SDC4	198	31.3	Homo sapiens OX=9606	1:Experimental evidence at protein level	Syndecan-4	1	0.999	5	28	28	28	5	5	5	4	4	4	122781	122781	122781	9	9	9	4	4	4	127623	127623	127623	6	6	6	3	3	3	134660	134660	134660	8	8	8	4	4	4
861	a	sp|P31689|DNJA1_HUMAN	P31689	DNJA1_HUMAN	DNAJA1	397	58.4	Homo sapiens OX=9606	1:Experimental evidence at protein level	DnaJ homolog subfamily A member 1	1	0.999	15	168	168	168	40	40	40	18	18	18	880935	880935	880935	44	44	44	21	21	21	865364	865364	865364	44	44	44	20	20	20	878890	878890	878890	40	40	40	19	19	19
862	a	sp|P31930|QCR1_HUMAN	P31930	QCR1_HUMAN	UQCRC1	480	58.3	Homo sapiens OX=9606	1:Experimental evidence at protein level	Cytochrome b-c1 complex subunit 1, mitochondrial	1	0.999	19	219	219	219	55	55	55	28	28	28	613864	613864	613864	54	54	54	28	28	28	595090	595090	595090	59	59	59	30	30	30	630802	630802	630802	51	51	51	25	25	25
863	a	sp|P31937|3HIDH_HUMAN	P31937	3HIDH_HUMAN	HIBADH	336	43.5	Homo sapiens OX=9606	1:Experimental evidence at protein level	3-hydroxyisobutyrate dehydrogenase, mitochondrial	1	0.999	9	128	128	128	29	29	29	13	13	13	640281	640281	640281	39	39	39	16	16	16	706218	706218	706218	32	32	32	15	15	15	686544	686544	686544	28	28	28	16	16	16
864	a	sp|P31939|PUR9_HUMAN	P31939	PUR9_HUMAN	ATIC	592	75.5	Homo sapiens OX=9606	1:Experimental evidence at protein level	Bifunctional purine biosynthesis protein PURH	1	0.999	33	325	325	325	90	90	90	44	44	44	2.28596e+06	2.28596e+06	2.28596e+06	75	75	75	37	37	37	2.25074e+06	2.25074e+06	2.25074e+06	80	80	80	40	40	40	2226977	2226977	2226977	80	80	80	42	42	42
865	a	sp|P31942|HNRH3_HUMAN	P31942	HNRH3_HUMAN	HNRNPH3	346	53.5	Homo sapiens OX=9606	1:Experimental evidence at protein level	Heterogeneous nuclear ribonucleoprotein H3	1	0.999	12	202	189	189	54	51	51	20	19	19	2.62654e+06	2.61982e+06	2.61982e+06	45	43	43	21	20	20	2.67091e+06	2.6776e+06	2.6776e+06	55	53	53	22	21	21	2.63679e+06	2644292	2644292	48	42	42	20	19	19
866	a	sp|P31943|HNRH1_HUMAN	P31943	HNRH1_HUMAN	HNRNPH1	449	51.4	Homo sapiens OX=9606	1:Experimental evidence at protein level	Heterogeneous nuclear ribonucleoprotein H	1	0.999	16	323	171	323	74	41	74	31	20	31	7671418	2.17085e+06	7671418	85	47	85	32	20	32	7.57549e+06	2.13548e+06	7.57549e+06	80	43	80	31	20	31	7814873	2.18461e+06	7814873	84	40	84	30	19	30
867	a	sp|P31946|1433B_HUMAN	P31946	1433B_HUMAN	YWHAB	246	67.5	Homo sapiens OX=9606	1:Experimental evidence at protein level	14-3-3 protein beta/alpha	1	0.999	15	290	141	161	73	37	41	22	8	12	7058106	5.97894e+06	6.07253e+06	73	37	40	20	9	12	7.22318e+06	6.39503e+06	6.21467e+06	73	32	39	24	8	14	7.32787e+06	6541188	6.43047e+06	71	35	41	19	8	11
868	a	sp|P31947|1433S_HUMAN	P31947	1433S_HUMAN	SFN	248	59.3	Homo sapiens OX=9606	1:Experimental evidence at protein level	14-3-3 protein sigma	1	0.999	14	279	175	194	68	42	46	20	13	14	7.09204e+06	1.16226e+06	1.75863e+06	74	46	52	21	16	17	7163070	1.14016e+06	1.74227e+06	70	43	47	22	15	16	7.53001e+06	1.25846e+06	1.90298e+06	67	44	49	19	14	15
869	a	sp|P31949|S10AB_HUMAN	P31949	S10AB_HUMAN	S100A11	105	49.5	Homo sapiens OX=9606	1:Experimental evidence at protein level	Protein S100-A11	1	0.999	5	88	88	88	24	24	24	8	8	8	3.43042e+06	3.43042e+06	3.43042e+06	24	24	24	8	8	8	3.57864e+06	3.57864e+06	3.57864e+06	23	23	23	7	7	7	3.47288e+06	3.47288e+06	3.47288e+06	17	17	17	6	6	6
870	a	sp|P32004|L1CAM_HUMAN	P32004	L1CAM_HUMAN	L1CAM	1257	15	Homo sapiens OX=9606	1:Experimental evidence at protein level	Neural cell adhesion molecule L1	1	0.999	12	44	43	43	9	9	9	6	6	6	110058	108672	108672	8	8	8	5	5	5	109147	107773	107773	17	16	16	11	10	10	111899	110489	110489	10	10	10	7	7	7
871	a	sp|P32119|PRDX2_HUMAN	P32119	PRDX2_HUMAN	PRDX2	198	69.2	Homo sapiens OX=9606	1:Experimental evidence at protein level	Peroxiredoxin-2	1	0.999	12	116	104	106	29	26	26	11	10	10	10515964	10712770	10712770	29	26	27	13	11	12	10258822	10277443	10344847	30	28	28	12	11	11	10525455	10504267	10504267	28	24	25	11	9	10
872	a	sp|P32121|ARRB2_HUMAN	P32121	ARRB2_HUMAN	ARRB2	409	19.6	Homo sapiens OX=9606	1:Experimental evidence at protein level	Beta-arrestin-2	1	0.999	5	24	24	24	7	7	7	2	2	2	72686.7	72686.7	72686.7	6	6	6	4	4	4	72043	72043	72043	7	7	7	3	3	3	79993	79993	79993	4	4	4	2	2	2
873	a	sp|P32320|CDD_HUMAN	P32320	CDD_HUMAN	CDA	146	45.2	Homo sapiens OX=9606	1:Experimental evidence at protein level	Cytidine deaminase	1	0.999	5	46	46	46	11	11	11	6	6	6	423105	423105	423105	11	11	11	5	5	5	410389	410389	410389	13	13	13	7	7	7	419954	419954	419954	11	11	11	6	6	6
874	a	sp|P32321|DCTD_HUMAN	P32321	DCTD_HUMAN	DCTD	178	33.7	Homo sapiens OX=9606	1:Experimental evidence at protein level	Deoxycytidylate deaminase	1	0.999	4	12	12	12	3	3	3	1	1	1	82272.8	82272.8	82272.8	4	4	4	2	2	2	69346.5	69346.5	69346.5	2	2	2	2	2	2	81583.9	81583.9	81583.9	3	3	3	2	2	2
875	a	sp|P32322|P5CR1_HUMAN	P32322	P5CR1_HUMAN	PYCR1	319	56.7	Homo sapiens OX=9606	1:Experimental evidence at protein level	Pyrroline-5-carboxylate reductase 1, mitochondrial	1	0.999	12	120	108	120	29	26	29	18	16	18	719113	724369	719113	30	27	30	17	15	17	746112	743004	746112	32	29	32	17	15	17	751412	754618	751412	29	26	29	17	15	17
876	a	sp|P32754|HPPD_HUMAN	P32754	HPPD_HUMAN	HPD	393	49.6	Homo sapiens OX=9606	1:Experimental evidence at protein level	4-hydroxyphenylpyruvate dioxygenase	1	0.999	15	142	142	142	34	34	34	23	23	23	725810	725810	725810	34	34	34	23	23	23	716327	716327	716327	40	40	40	25	25	25	745895	745895	745895	34	34	34	22	22	22
877	a	sp|P32780|TF2H1_HUMAN	P32780	TF2H1_HUMAN	GTF2H1	548	28.3	Homo sapiens OX=9606	1:Experimental evidence at protein level	General transcription factor IIH subunit 1	1	0.999	10	49	49	49	14	14	14	8	8	8	105813	105813	105813	15	15	15	9	9	9	107243	107243	107243	12	12	12	9	9	9	110970	110970	110970	8	8	8	7	7	7
878	a	sp|P32856|STX2_HUMAN	P32856	STX2_HUMAN	STX2	288	15.6	Homo sapiens OX=9606	1:Experimental evidence at protein level	Syntaxin-2	1	0.999	3	7	7	7	2	2	2	2	2	2	47006.9	47006.9	47006.9	2	2	2	2	2	2	45674.9	45674.9	45674.9	1	1	1	1	1	1	48067.9	48067.9	48067.9	2	2	2	1	1	1
879	a	sp|P32929|CGL_HUMAN	P32929	CGL_HUMAN	CTH	405	32.8	Homo sapiens OX=9606	1:Experimental evidence at protein level	Cystathionine gamma-lyase	1	0.999	11	53	53	53	13	13	13	8	8	8	244892	244892	244892	14	14	14	9	9	9	238744	238744	238744	12	12	12	7	7	7	222725	222725	222725	14	14	14	8	8	8
880	a	sp|P32969|RL9_HUMAN	P32969	RL9_HUMAN	RPL9	192	62	Homo sapiens OX=9606	1:Experimental evidence at protein level	60S ribosomal protein L9	1	0.999	9	143	143	143	40	40	40	13	13	13	3.80745e+06	3.80745e+06	3.80745e+06	37	37	37	13	13	13	3.63403e+06	3.63403e+06	3.63403e+06	35	35	35	14	14	14	3.49334e+06	3.49334e+06	3.49334e+06	31	31	31	12	12	12
881	a	sp|P33240|CSTF2_HUMAN	P33240	CSTF2_HUMAN	CSTF2	577	40.6	Homo sapiens OX=9606	1:Experimental evidence at protein level	Cleavage stimulation factor subunit 2	1	0.999	13	68	28	68	16	7	16	9	4	9	692635	497481	692635	14	6	14	9	4	9	699413	488672	699413	21	7	21	9	3	9	719493	523159	719493	17	8	17	9	4	9
882	a	sp|P33316|DUT_HUMAN	P33316	DUT_HUMAN	DUT	252	48.8	Homo sapiens OX=9606	1:Experimental evidence at protein level	Deoxyuridine 5'-triphosphate nucleotidohydrolase, mitochondrial	1	0.999	9	101	101	101	26	26	26	10	10	10	2.56123e+06	2.56123e+06	2.56123e+06	28	28	28	11	11	11	2.74155e+06	2.74155e+06	2.74155e+06	21	21	21	9	9	9	2.81889e+06	2.81889e+06	2.81889e+06	26	26	26	10	10	10
883	a	sp|P33527|MRP1_HUMAN	P33527	MRP1_HUMAN	ABCC1	1531	22.1	Homo sapiens OX=9606	1:Experimental evidence at protein level	Multidrug resistance-associated protein 1	1	0.999	23	68	68	68	20	20	20	15	15	15	245521	245521	245521	17	17	17	14	14	14	245974	245974	245974	18	18	18	14	14	14	241743	241743	241743	13	13	13	13	13	13
884	a	sp|P33552|CKS2_HUMAN	P33552	CKS2_HUMAN	CKS2	79	32.9	Homo sapiens OX=9606	1:Experimental evidence at protein level	Cyclin-dependent kinases regulatory subunit 2	1	0.999	3	20	15	20	4	3	4	4	3	4	180746	184883	180746	4	3	4	4	3	4	192189	187978	192189	7	5	7	5	4	5	186344	179958	186344	5	4	5	4	3	4
885	a	sp|P33981|TTK_HUMAN	P33981	TTK_HUMAN	TTK	857	35.6	Homo sapiens OX=9606	1:Experimental evidence at protein level	Dual specificity protein kinase TTK	1	0.999	22	69	67	67	16	16	16	12	12	12	104805	104805	104805	20	19	19	13	12	12	108602	108790	108790	16	15	15	13	12	12	106690	106506	106506	17	17	17	12	12	12
886	a	sp|P33991|MCM4_HUMAN	P33991	MCM4_HUMAN	MCM4	863	46.9	Homo sapiens OX=9606	1:Experimental evidence at protein level	DNA replication licensing factor MCM4	1	0.999	30	264	264	264	67	67	67	33	33	33	1.08404e+06	1.08404e+06	1.08404e+06	63	63	63	38	38	38	1.08296e+06	1.08296e+06	1.08296e+06	65	65	65	34	34	34	1107047	1107047	1107047	69	69	69	34	34	34
887	a	sp|P33992|MCM5_HUMAN	P33992	MCM5_HUMAN	MCM5	734	45.8	Homo sapiens OX=9606	1:Experimental evidence at protein level	DNA replication licensing factor MCM5	1	0.999	31	193	192	192	47	47	47	28	28	28	990838	990838	990838	47	47	47	32	32	32	1.008e+06	1.008e+06	1.008e+06	50	49	49	29	28	28	999688	999688	999688	49	49	49	30	30	30
888	a	sp|P34059|GALNS_HUMAN	P34059	GALNS_HUMAN	GALNS	522	10.5	Homo sapiens OX=9606	1:Experimental evidence at protein level	N-acetylgalactosamine-6-sulfatase	1	0.999	3	17	17	17	5	5	5	1	1	1	66809.2	66809.2	66809.2	3	3	3	2	2	2	57782.7	57782.7	57782.7	4	4	4	2	2	2	52323.1	52323.1	52323.1	5	5	5	3	3	3
889	a	sp|P34896|GLYC_HUMAN	P34896	GLYC_HUMAN	SHMT1	483	33.7	Homo sapiens OX=9606	1:Experimental evidence at protein level	Serine hydroxymethyltransferase, cytosolic	1	0.999	11	75	52	52	19	14	14	13	11	11	1.00626e+06	266181	266181	19	12	12	11	9	9	1.08706e+06	286084	286084	18	12	12	12	10	10	1.04116e+06	272954	272954	19	14	14	13	11	11
890	a	sp|P34932|HSP74_HUMAN	P34932	HSP74_HUMAN	HSPA4	840	72.7	Homo sapiens OX=9606	1:Experimental evidence at protein level	Heat shock 70 kDa protein 4	1	0.999	50	670	604	653	167	150	163	70	63	68	3.03169e+06	3.03598e+06	3.03224e+06	167	151	161	76	68	73	3.11105e+06	3.13386e+06	3118629	167	148	163	75	68	73	3150465	3.13622e+06	3.14724e+06	169	155	166	73	66	71
891	a	sp|P34949|MPI_HUMAN	P34949	MPI_HUMAN	MPI	423	37.4	Homo sapiens OX=9606	1:Experimental evidence at protein level	Mannose-6-phosphate isomerase	1	0.999	11	78	78	78	24	24	24	15	15	15	321709	321709	321709	19	19	19	13	13	13	320592	320592	320592	18	18	18	12	12	12	333778	333778	333778	17	17	17	12	12	12
892	a	sp|P35052|GPC1_HUMAN	P35052	GPC1_HUMAN	GPC1	558	37.6	Homo sapiens OX=9606	1:Experimental evidence at protein level	Glypican-1	1	0.999	14	65	65	65	14	14	14	11	11	11	164096	164096	164096	16	16	16	15	15	15	163442	163442	163442	20	20	20	14	14	14	174731	174731	174731	15	15	15	11	11	11
893	a	sp|P35221|CTNA1_HUMAN	P35221	CTNA1_HUMAN	CTNNA1	906	55.8	Homo sapiens OX=9606	1:Experimental evidence at protein level	Catenin alpha-1	1	0.999	37	153	111	153	36	28	36	31	24	31	337229	336212	337229	44	35	44	29	22	29	330032	334143	330032	39	26	39	29	21	29	344724	346653	344724	34	22	34	26	18	26
894	a	sp|P35232|PHB_HUMAN	P35232	PHB_HUMAN	PHB	272	63.2	Homo sapiens OX=9606	1:Experimental evidence at protein level	Prohibitin	1	0.999	14	171	171	171	49	49	49	16	16	16	2.91886e+06	2.91886e+06	2.91886e+06	45	45	45	15	15	15	2739587	2739587	2739587	41	41	41	15	15	15	2.81568e+06	2.81568e+06	2.81568e+06	36	36	36	14	14	14
895	a	sp|P35237|SPB6_HUMAN	P35237	SPB6_HUMAN	SERPINB6	376	63.3	Homo sapiens OX=9606	1:Experimental evidence at protein level	Serpin B6	1	0.999	16	204	204	204	56	56	56	27	27	27	1.75809e+06	1.75809e+06	1.75809e+06	51	51	51	27	27	27	1.66291e+06	1.66291e+06	1.66291e+06	51	51	51	29	29	29	1.74118e+06	1.74118e+06	1.74118e+06	46	46	46	26	26	26
896	a	sp|P35244|RFA3_HUMAN	P35244	RFA3_HUMAN	RPA3	121	45.5	Homo sapiens OX=9606	1:Experimental evidence at protein level	Replication protein A 14 kDa subunit	1	0.999	4	44	44	44	12	12	12	6	6	6	1.13663e+06	1.13663e+06	1.13663e+06	11	11	11	6	6	6	1.14191e+06	1.14191e+06	1.14191e+06	11	11	11	6	6	6	1.21188e+06	1.21188e+06	1.21188e+06	10	10	10	6	6	6
897	a	sp|P35249|RFC4_HUMAN	P35249	RFC4_HUMAN	RFC4	363	36.1	Homo sapiens OX=9606	1:Experimental evidence at protein level	Replication factor C subunit 4	1	0.999	9	72	72	72	21	21	21	10	10	10	602396	602396	602396	13	13	13	8	8	8	655736	655736	655736	18	18	18	10	10	10	668206	668206	668206	20	20	20	9	9	9
898	a	sp|P35251|RFC1_HUMAN	P35251	RFC1_HUMAN	RFC1	1148	26.7	Homo sapiens OX=9606	1:Experimental evidence at protein level	Replication factor C subunit 1	1	0.999	24	83	83	83	18	18	18	14	14	14	177912	177912	177912	21	21	21	15	15	15	179033	179033	179033	26	26	26	18	18	18	180624	180624	180624	18	18	18	13	13	13
899	a	sp|P35268|RL22_HUMAN	P35268	RL22_HUMAN	RPL22	128	39.1	Homo sapiens OX=9606	1:Experimental evidence at protein level	60S ribosomal protein L22	1	0.999	3	73	73	73	16	16	16	4	4	4	1.83721e+06	1.83721e+06	1.83721e+06	17	17	17	4	4	4	1.75099e+06	1.75099e+06	1.75099e+06	22	22	22	4	4	4	1.6885e+06	1.6885e+06	1.6885e+06	18	18	18	4	4	4
900	a	sp|P35269|T2FA_HUMAN	P35269	T2FA_HUMAN	GTF2F1	517	21.5	Homo sapiens OX=9606	1:Experimental evidence at protein level	General transcription factor IIF subunit 1	1	0.999	9	54	54	54	12	12	12	7	7	7	502857	502857	502857	15	15	15	8	8	8	519278	519278	519278	13	13	13	7	7	7	493020	493020	493020	14	14	14	7	7	7
901	a	sp|P35354|PGH2_HUMAN	P35354	PGH2_HUMAN	PTGS2	604	27.6	Homo sapiens OX=9606	1:Experimental evidence at protein level	Prostaglandin G/H synthase 2	1	0.999	10	48	48	48	13	13	13	8	8	8	127606	127606	127606	8	8	8	6	6	6	127513	127513	127513	14	14	14	11	11	11	129173	129173	129173	13	13	13	8	8	8
902	a	sp|P35573|GDE_HUMAN	P35573	GDE_HUMAN	AGL	1532	30.9	Homo sapiens OX=9606	1:Experimental evidence at protein level	Glycogen debranching enzyme	1	0.999	32	179	179	179	44	44	44	32	32	32	185989	185989	185989	42	42	42	33	33	33	180848	180848	180848	47	47	47	35	35	35	191072	191072	191072	46	46	46	35	35	35
903	a	sp|P35610|SOAT1_HUMAN	P35610	SOAT1_HUMAN	SOAT1	550	18.9	Homo sapiens OX=9606	1:Experimental evidence at protein level	Sterol O-acyltransferase 1	1	0.999	9	87	87	87	19	19	19	8	8	8	539273	539273	539273	26	26	26	10	10	10	552584	552584	552584	23	23	23	10	10	10	582271	582271	582271	19	19	19	9	9	9
904	a	sp|P35611|ADDA_HUMAN	P35611	ADDA_HUMAN	ADD1	737	30.1	Homo sapiens OX=9606	1:Experimental evidence at protein level	Alpha-adducin	1	0.999	13	43	43	43	10	10	10	8	8	8	231876	231876	231876	17	17	17	10	10	10	218564	218564	218564	9	9	9	7	7	7	225560	225560	225560	7	7	7	7	7	7
905	a	sp|P35613|BASI_HUMAN	P35613	BASI_HUMAN	BSG	385	31.7	Homo sapiens OX=9606	1:Experimental evidence at protein level	Basigin	1	0.999	9	105	105	105	31	31	31	14	14	14	1.64781e+06	1.64781e+06	1.64781e+06	26	26	26	13	13	13	1.5896e+06	1.5896e+06	1.5896e+06	25	25	25	15	15	15	1.52971e+06	1.52971e+06	1.52971e+06	23	23	23	13	13	13
906	a	sp|P35637|FUS_HUMAN	P35637	FUS_HUMAN	FUS	526	22.1	Homo sapiens OX=9606	1:Experimental evidence at protein level	RNA-binding protein FUS	1	0.999	9	122	103	122	33	30	33	11	9	11	1.77467e+06	1.06146e+06	1.77467e+06	28	24	28	11	9	11	1.80786e+06	1.08922e+06	1.80786e+06	28	22	28	13	10	13	1.88644e+06	1.13023e+06	1.88644e+06	33	27	33	11	9	11
907	a	sp|P35658|NU214_HUMAN	P35658	NU214_HUMAN	NUP214	2090	27.5	Homo sapiens OX=9606	1:Experimental evidence at protein level	Nuclear pore complex protein Nup214	1	0.999	36	178	178	178	47	47	47	34	34	34	214521	214521	214521	42	42	42	31	31	31	208686	208686	208686	43	43	43	33	33	33	204917	204917	204917	46	46	46	32	32	32
908	a	sp|P35754|GLRX1_HUMAN	P35754	GLRX1_HUMAN	GLRX	106	37.7	Homo sapiens OX=9606	1:Experimental evidence at protein level	Glutaredoxin-1	1	0.999	3	18	18	18	4	4	4	3	3	3	209772	209772	209772	6	6	6	3	3	3	198852	198852	198852	5	5	5	3	3	3	227658	227658	227658	3	3	3	3	3	3
909	a	sp|P35790|CHKA_HUMAN	P35790	CHKA_HUMAN	CHKA	457	30	Homo sapiens OX=9606	1:Experimental evidence at protein level	Choline kinase alpha	1	0.999	7	33	33	33	6	6	6	4	4	4	110237	110237	110237	9	9	9	6	6	6	110939	110939	110939	9	9	9	4	4	4	118275	118275	118275	9	9	9	7	7	7
910	a	sp|P35813|PPM1A_HUMAN	P35813	PPM1A_HUMAN	PPM1A	382	15.2	Homo sapiens OX=9606	1:Experimental evidence at protein level	Protein phosphatase 1A	1	0.999	4	25	25	25	6	6	6	5	5	5	155687	155687	155687	7	7	7	4	4	4	149930	149930	149930	7	7	7	4	4	4	158393	158393	158393	5	5	5	4	4	4
911	a	sp|P35914|HMGCL_HUMAN	P35914	HMGCL_HUMAN	HMGCL	325	23.1	Homo sapiens OX=9606	1:Experimental evidence at protein level	Hydroxymethylglutaryl-CoA lyase, mitochondrial	1	0.999	6	20	20	20	5	5	5	3	3	3	99028.6	99028.6	99028.6	6	6	6	5	5	5	102504	102504	102504	4	4	4	3	3	3	104438	104438	104438	5	5	5	4	4	4
912	a	sp|P36405|ARL3_HUMAN	P36405	ARL3_HUMAN	ARL3	182	58.8	Homo sapiens OX=9606	1:Experimental evidence at protein level	ADP-ribosylation factor-like protein 3	1	0.999	9	61	53	61	16	14	16	9	8	9	407770	415072	407770	19	17	19	11	10	11	408195	411310	408195	13	11	13	9	8	9	406039	401017	406039	13	11	13	10	9	10
913	a	sp|P36507|MP2K2_HUMAN	P36507	MP2K2_HUMAN	MAP2K2	400	41	Homo sapiens OX=9606	1:Experimental evidence at protein level	Dual specificity mitogen-activated protein kinase kinase 2	1	0.999	14	106	69	69	27	16	16	11	7	7	474993	486053	486053	25	16	16	13	7	7	430357	409018	409018	30	22	22	14	8	8	446381	429469	429469	24	15	15	10	6	6
914	a	sp|P36542|ATPG_HUMAN	P36542	ATPG_HUMAN	ATP5F1C	298	24.5	Homo sapiens OX=9606	1:Experimental evidence at protein level	ATP synthase subunit gamma, mitochondrial	1	0.999	7	47	47	47	10	10	10	8	8	8	1113022	1113022	1113022	14	14	14	8	8	8	1239659	1239659	1239659	13	13	13	8	8	8	1.19902e+06	1.19902e+06	1.19902e+06	10	10	10	7	7	7
915	a	sp|P36551|HEM6_HUMAN	P36551	HEM6_HUMAN	CPOX	454	28	Homo sapiens OX=9606	1:Experimental evidence at protein level	Oxygen-dependent coproporphyrinogen-III oxidase, mitochondrial	1	0.999	9	36	36	36	9	9	9	7	7	7	122285	122285	122285	9	9	9	6	6	6	120784	120784	120784	7	7	7	6	6	6	125725	125725	125725	11	11	11	7	7	7
916	a	sp|P36578|RL4_HUMAN	P36578	RL4_HUMAN	RPL4	427	35.4	Homo sapiens OX=9606	1:Experimental evidence at protein level	60S ribosomal protein L4	1	0.999	15	171	168	171	46	45	46	21	20	21	3800703	3.82459e+06	3800703	40	39	40	18	17	18	3.94298e+06	3.92525e+06	3.94298e+06	43	42	43	18	17	18	3.86314e+06	3.85635e+06	3.86314e+06	42	42	42	19	19	19
917	a	sp|P36639|8ODP_HUMAN	P36639	8ODP_HUMAN	NUDT1	197	32	Homo sapiens OX=9606	1:Experimental evidence at protein level	7,8-dihydro-8-oxoguanine triphosphatase	1	0.999	5	23	23	23	6	6	6	5	5	5	256530	256530	256530	5	5	5	4	4	4	278265	278265	278265	6	6	6	4	4	4	276500	276500	276500	6	6	6	4	4	4
918	a	sp|P36776|LONM_HUMAN	P36776	LONM_HUMAN	LONP1	959	46.2	Homo sapiens OX=9606	1:Experimental evidence at protein level	Lon protease homolog, mitochondrial	1	0.999	31	237	236	237	66	65	66	34	33	34	616784	616784	616784	55	55	55	31	31	31	605370	605370	605370	62	62	62	31	31	31	612924	612924	612924	54	54	54	29	29	29
919	a	sp|P36871|PGM1_HUMAN	P36871	PGM1_HUMAN	PGM1	562	55.2	Homo sapiens OX=9606	1:Experimental evidence at protein level	Phosphoglucomutase-1	1	0.999	23	217	217	217	51	51	51	25	25	25	555126	555126	555126	63	63	63	27	27	27	521503	521503	521503	54	54	54	25	25	25	528188	528188	528188	49	49	49	26	26	26
920	a	sp|P36897|TGFR1_HUMAN	P36897	TGFR1_HUMAN	TGFBR1	503	11.5	Homo sapiens OX=9606	1:Experimental evidence at protein level	TGF-beta receptor type-1	1	0.999	4	15	15	15	3	3	3	2	2	2	45049.7	45049.7	45049.7	3	3	3	2	2	2	48865.7	48865.7	48865.7	3	3	3	2	2	2	52994.1	52994.1	52994.1	6	6	6	3	3	3
921	a	sp|P36915|GNL1_HUMAN	P36915	GNL1_HUMAN	GNL1	607	30.3	Homo sapiens OX=9606	1:Experimental evidence at protein level	Guanine nucleotide-binding protein-like 1	1	0.999	14	88	88	88	19	19	19	10	10	10	235233	235233	235233	26	26	26	13	13	13	249335	249335	249335	23	23	23	12	12	12	243641	243641	243641	20	20	20	12	12	12
922	a	sp|P36941|TNR3_HUMAN	P36941	TNR3_HUMAN	LTBR	435	19.1	Homo sapiens OX=9606	1:Experimental evidence at protein level	Tumor necrosis factor receptor superfamily member 3	1	0.999	4	7	7	7	3	3	3	3	3	3	26753.1	26753.1	26753.1	1	1	1	1	1	1	33619.4	33619.4	33619.4	1	1	1	0	0	0	0	0	0	2	2	2	2	2	2
923	a	sp|P36954|RPB9_HUMAN	P36954	RPB9_HUMAN	POLR2I	125	59.2	Homo sapiens OX=9606	1:Experimental evidence at protein level	DNA-directed RNA polymerase II subunit RPB9	1	0.999	5	24	24	24	8	8	8	4	4	4	103531	103531	103531	6	6	6	4	4	4	118661	118661	118661	4	4	4	4	4	4	111592	111592	111592	6	6	6	5	5	5
924	a	sp|P36956|SRBP1_HUMAN	P36956	SRBP1_HUMAN	SREBF1	1147	7.4	Homo sapiens OX=9606	1:Experimental evidence at protein level	Sterol regulatory element-binding protein 1	1	0.999	5	11	11	11	1	1	1	1	1	1	134405	134405	134405	1	1	1	1	1	1	100858	100858	100858	4	4	4	2	2	2	34959.8	34959.8	34959.8	5	5	5	3	3	3
925	a	sp|P36957|ODO2_HUMAN	P36957	ODO2_HUMAN	DLST	453	33.6	Homo sapiens OX=9606	1:Experimental evidence at protein level	Dihydrolipoyllysine-residue succinyltransferase component of 2-oxoglutarate dehydrogenase complex, mitochondrial	1	0.999	12	82	82	82	24	24	24	11	11	11	673700	673700	673700	23	23	23	10	10	10	701996	701996	701996	18	18	18	12	12	12	665774	665774	665774	17	17	17	11	11	11
926	a	sp|P36969|GPX4_HUMAN	P36969	GPX4_HUMAN	GPX4	197	35	Homo sapiens OX=9606	1:Experimental evidence at protein level	Phospholipid hydroperoxide glutathione peroxidase	1	0.999	6	22	22	22	8	8	8	7	7	7	135077	135077	135077	5	5	5	5	5	5	96182.4	96182.4	96182.4	4	4	4	4	4	4	137046	137046	137046	5	5	5	4	4	4
927	a	sp|P37108|SRP14_HUMAN	P37108	SRP14_HUMAN	SRP14	136	67.6	Homo sapiens OX=9606	1:Experimental evidence at protein level	Signal recognition particle 14 kDa protein	1	0.999	9	90	90	90	23	23	23	8	8	8	2.51221e+06	2.51221e+06	2.51221e+06	25	25	25	9	9	9	2438689	2438689	2438689	25	25	25	9	9	9	2582370	2582370	2582370	17	17	17	9	9	9
928	a	sp|P37198|NUP62_HUMAN	P37198	NUP62_HUMAN	NUP62	522	28.9	Homo sapiens OX=9606	1:Experimental evidence at protein level	Nuclear pore glycoprotein p62	1	0.999	12	86	86	86	24	24	24	12	12	12	418326	418326	418326	19	19	19	11	11	11	459734	459734	459734	21	21	21	12	12	12	431418	431418	431418	22	22	22	14	14	14
929	a	sp|P37268|FDFT_HUMAN	P37268	FDFT_HUMAN	FDFT1	417	41.7	Homo sapiens OX=9606	1:Experimental evidence at protein level	Squalene synthase	1	0.999	14	57	57	57	12	12	12	9	9	9	349302	349302	349302	16	16	16	13	13	13	357393	357393	357393	12	12	12	10	10	10	354880	354880	354880	17	17	17	11	11	11
930	a	sp|P37275|ZEB1_HUMAN	P37275	ZEB1_HUMAN	ZEB1	1124	4.7	Homo sapiens OX=9606	1:Experimental evidence at protein level	Zinc finger E-box-binding homeobox 1	1	0.999	3	5	5	5	2	2	2	2	2	2	22217.4	22217.4	22217.4	1	1	1	1	1	1	22115.2	22115.2	22115.2	1	1	1	1	1	1	0	0	0	1	1	1	1	1	1
931	a	sp|P37837|TALDO_HUMAN	P37837	TALDO_HUMAN	TALDO1	337	41.5	Homo sapiens OX=9606	1:Experimental evidence at protein level	Transaldolase	1	0.999	14	132	132	132	30	30	30	15	15	15	1.84604e+06	1.84604e+06	1.84604e+06	33	33	33	18	18	18	1.84811e+06	1.84811e+06	1.84811e+06	38	38	38	18	18	18	1.81529e+06	1.81529e+06	1.81529e+06	31	31	31	16	16	16
932	a	sp|P38117|ETFB_HUMAN	P38117	ETFB_HUMAN	ETFB	255	50.2	Homo sapiens OX=9606	1:Experimental evidence at protein level	Electron transfer flavoprotein subunit beta	1	0.999	12	109	109	109	25	25	25	15	15	15	844807	844807	844807	26	26	26	13	13	13	808544	808544	808544	28	28	28	14	14	14	852298	852298	852298	30	30	30	15	15	15
933	a	sp|P38398|BRCA1_HUMAN	P38398	BRCA1_HUMAN	BRCA1	1863	3.2	Homo sapiens OX=9606	1:Experimental evidence at protein level	Breast cancer type 1 susceptibility protein	1	0.999	5	3	3	3	1	1	1	1	1	1	0	0	0	0	0	0	0	0	0	0	0	0	1	1	1	0	0	0	0	0	0	1	1	1	1	1	1
934	a	sp|P38432|COIL_HUMAN	P38432	COIL_HUMAN	COIL	576	24.5	Homo sapiens OX=9606	1:Experimental evidence at protein level	Coilin	1	0.999	9	43	43	43	9	9	9	6	6	6	263091	263091	263091	7	7	7	6	6	6	288929	288929	288929	14	14	14	7	7	7	283438	283438	283438	13	13	13	7	7	7
935	a	sp|P38435|VKGC_HUMAN	P38435	VKGC_HUMAN	GGCX	758	12.5	Homo sapiens OX=9606	1:Experimental evidence at protein level	Vitamin K-dependent gamma-carboxylase	1	0.999	9	27	27	27	5	5	5	3	3	3	130993	130993	130993	7	7	7	5	5	5	130199	130199	130199	8	8	8	5	5	5	152049	152049	152049	7	7	7	5	5	5
936	a	sp|P38571|LICH_HUMAN	P38571	LICH_HUMAN	LIPA	399	11.5	Homo sapiens OX=9606	1:Experimental evidence at protein level	Lysosomal acid lipase/cholesteryl ester hydrolase	1	0.999	3	8	8	8	2	2	2	2	2	2	79032.2	79032.2	79032.2	2	2	2	2	2	2	83189.5	83189.5	83189.5	2	2	2	2	2	2	72286.4	72286.4	72286.4	2	2	2	2	2	2
937	a	sp|P38646|GRP75_HUMAN	P38646	GRP75_HUMAN	HSPA9	679	62.2	Homo sapiens OX=9606	1:Experimental evidence at protein level	Stress-70 protein, mitochondrial	1	0.999	37	635	605	605	160	151	151	47	45	45	4.12525e+06	4.13985e+06	4.13985e+06	166	157	157	49	47	47	4183761	4.17407e+06	4.17407e+06	155	150	150	50	48	48	4.15229e+06	4.14566e+06	4.14566e+06	154	147	147	49	47	47
938	a	sp|P38919|IF4A3_HUMAN	P38919	IF4A3_HUMAN	EIF4A3	411	65	Homo sapiens OX=9606	1:Experimental evidence at protein level	Eukaryotic initiation factor 4A-III	1	0.999	22	303	267	267	70	60	60	31	27	27	1.46358e+06	1466778	1466778	79	69	69	35	32	32	1.39778e+06	1.37119e+06	1.37119e+06	79	71	71	34	31	31	1.46011e+06	1.45238e+06	1.45238e+06	75	67	67	31	28	28
939	a	sp|P38935|SMBP2_HUMAN	P38935	SMBP2_HUMAN	IGHMBP2	993	13.7	Homo sapiens OX=9606	1:Experimental evidence at protein level	DNA-binding protein SMUBP-2	1	0.999	9	29	29	29	5	5	5	4	4	4	70221.6	70221.6	70221.6	8	8	8	4	4	4	69208.8	69208.8	69208.8	10	10	10	5	5	5	76803.1	76803.1	76803.1	6	6	6	4	4	4
940	a	sp|P39019|RS19_HUMAN	P39019	RS19_HUMAN	RPS19	145	57.9	Homo sapiens OX=9606	1:Experimental evidence at protein level	40S ribosomal protein S19	1	0.999	9	84	84	84	20	20	20	8	8	8	2.48237e+06	2.48237e+06	2.48237e+06	24	24	24	9	9	9	2.59133e+06	2.59133e+06	2.59133e+06	19	19	19	9	9	9	2.24567e+06	2.24567e+06	2.24567e+06	21	21	21	9	9	9
941	a	sp|P39210|MPV17_HUMAN	P39210	MPV17_HUMAN	MPV17	176	29.5	Homo sapiens OX=9606	1:Experimental evidence at protein level	Protein Mpv17	1	0.999	3	17	17	17	5	5	5	4	4	4	73056.3	73056.3	73056.3	6	6	6	3	3	3	71292.5	71292.5	71292.5	4	4	4	2	2	2	66539.1	66539.1	66539.1	2	2	2	2	2	2
942	a	sp|P39656|OST48_HUMAN	P39656	OST48_HUMAN	DDOST	456	45.8	Homo sapiens OX=9606	1:Experimental evidence at protein level	Dolichyl-diphosphooligosaccharide--protein glycosyltransferase 48 kDa subunit	1	0.999	14	79	79	79	18	18	18	13	13	13	521448	521448	521448	20	20	20	13	13	13	521922	521922	521922	20	20	20	15	15	15	530629	530629	530629	21	21	21	14	14	14
943	a	sp|P39748|FEN1_HUMAN	P39748	FEN1_HUMAN	FEN1	380	46.8	Homo sapiens OX=9606	1:Experimental evidence at protein level	Flap endonuclease 1	1	0.999	13	211	207	211	63	63	63	20	20	20	1.02139e+06	1.02139e+06	1.02139e+06	54	52	54	21	20	21	1009983	1.01393e+06	1009983	50	49	50	20	19	20	990777	988816	990777	44	43	44	20	19	20
944	a	sp|P40123|CAP2_HUMAN	P40123	CAP2_HUMAN	CAP2	477	7.5	Homo sapiens OX=9606	1:Experimental evidence at protein level	Adenylyl cyclase-associated protein 2	1	0.999	4	8	5	5	4	3	3	3	2	2	154833	28117.4	28117.4	1	0	0	1	0	0	147828	0	0	2	1	1	2	1	1	164743	46299.3	46299.3	1	1	1	1	1	1
945	a	sp|P40222|TXLNA_HUMAN	P40222	TXLNA_HUMAN	TXLNA	546	38.3	Homo sapiens OX=9606	1:Experimental evidence at protein level	Alpha-taxilin	1	0.999	15	111	111	111	33	33	33	16	16	16	500405	500405	500405	24	24	24	13	13	13	502472	502472	502472	29	29	29	14	14	14	518655	518655	518655	25	25	25	13	13	13
946	a	sp|P40227|TCPZ_HUMAN	P40227	TCPZ_HUMAN	CCT6A	531	56.1	Homo sapiens OX=9606	1:Experimental evidence at protein level	T-complex protein 1 subunit zeta	1	0.999	26	371	318	371	97	84	97	31	23	31	2392380	2.46667e+06	2392380	90	78	90	32	25	32	2.49703e+06	2509481	2.49703e+06	98	82	98	31	23	31	2.51069e+06	2466066	2.51069e+06	86	74	86	33	26	33
947	a	sp|P40261|NNMT_HUMAN	P40261	NNMT_HUMAN	NNMT	264	49.2	Homo sapiens OX=9606	1:Experimental evidence at protein level	Nicotinamide N-methyltransferase	1	0.999	10	114	114	114	32	32	32	12	12	12	580676	580676	580676	25	25	25	10	10	10	594372	594372	594372	32	32	32	13	13	13	587095	587095	587095	25	25	25	11	11	11
948	a	sp|P40337|VHL_HUMAN	P40337	VHL_HUMAN	VHL	213	23	Homo sapiens OX=9606	1:Experimental evidence at protein level	von Hippel-Lindau disease tumor suppressor	1	0.999	3	15	15	15	4	4	4	2	2	2	69452.4	69452.4	69452.4	5	5	5	3	3	3	51811.7	51811.7	51811.7	2	2	2	2	2	2	71988.1	71988.1	71988.1	4	4	4	3	3	3
949	a	sp|P40616|ARL1_HUMAN	P40616	ARL1_HUMAN	ARL1	181	47.5	Homo sapiens OX=9606	1:Experimental evidence at protein level	ADP-ribosylation factor-like protein 1	1	0.999	6	70	70	70	17	17	17	13	13	13	439916	439916	439916	15	15	15	10	10	10	467185	467185	467185	19	19	19	13	13	13	433262	433262	433262	19	19	19	10	10	10
950	a	sp|P40692|MLH1_HUMAN	P40692	MLH1_HUMAN	MLH1	756	28.4	Homo sapiens OX=9606	1:Experimental evidence at protein level	DNA mismatch repair protein Mlh1	1	0.999	14	60	60	60	18	18	18	13	13	13	157383	157383	157383	16	16	16	10	10	10	162922	162922	162922	14	14	14	11	11	11	156796	156796	156796	12	12	12	10	10	10
951	a	sp|P40763|STAT3_HUMAN	P40763	STAT3_HUMAN	STAT3	770	54.2	Homo sapiens OX=9606	1:Experimental evidence at protein level	Signal transducer and activator of transcription 3	1	0.999	29	286	282	286	72	71	72	35	34	35	376078	376972	376078	69	68	69	40	39	40	369803	368185	369803	68	67	68	39	38	39	368415	367733	368415	77	76	77	42	41	42
952	a	sp|P40818|UBP8_HUMAN	P40818	UBP8_HUMAN	USP8	1118	15.7	Homo sapiens OX=9606	1:Experimental evidence at protein level	Ubiquitin carboxyl-terminal hydrolase 8	1	0.999	14	43	43	43	11	11	11	9	9	9	184336	184336	184336	12	12	12	10	10	10	187418	187418	187418	12	12	12	8	8	8	181097	181097	181097	8	8	8	7	7	7
953	a	sp|P40855|PEX19_HUMAN	P40855	PEX19_HUMAN	PEX19	299	53.5	Homo sapiens OX=9606	1:Experimental evidence at protein level	Peroxisomal biogenesis factor 19	1	0.999	12	75	75	75	17	17	17	13	13	13	215788	215788	215788	26	26	26	14	14	14	217128	217128	217128	14	14	14	10	10	10	215007	215007	215007	18	18	18	11	11	11
954	a	sp|P40926|MDHM_HUMAN	P40926	MDHM_HUMAN	MDH2	338	63	Homo sapiens OX=9606	1:Experimental evidence at protein level	Malate dehydrogenase, mitochondrial	1	0.999	17	284	284	284	76	76	76	21	21	21	5.41906e+06	5.41906e+06	5.41906e+06	67	67	67	22	22	22	5.6393e+06	5.6393e+06	5.6393e+06	72	72	72	21	21	21	5.51622e+06	5.51622e+06	5.51622e+06	69	69	69	23	23	23
955	a	sp|P40938|RFC3_HUMAN	P40938	RFC3_HUMAN	RFC3	356	56.2	Homo sapiens OX=9606	1:Experimental evidence at protein level	Replication factor C subunit 3	1	0.999	13	107	107	107	26	26	26	15	15	15	527591	527591	527591	28	28	28	14	14	14	528545	528545	528545	29	29	29	16	16	16	482695	482695	482695	24	24	24	14	14	14
956	a	sp|P40939|ECHA_HUMAN	P40939	ECHA_HUMAN	HADHA	763	57.4	Homo sapiens OX=9606	1:Experimental evidence at protein level	Trifunctional enzyme subunit alpha, mitochondrial	1	0.999	33	374	374	374	93	93	93	45	45	45	1349640	1349640	1349640	97	97	97	46	46	46	1.32702e+06	1.32702e+06	1.32702e+06	92	92	92	43	43	43	1409360	1409360	1409360	92	92	92	41	41	41
957	a	sp|P41214|EIF2D_HUMAN	P41214	EIF2D_HUMAN	EIF2D	584	60.3	Homo sapiens OX=9606	1:Experimental evidence at protein level	Eukaryotic translation initiation factor 2D	1	0.999	22	162	162	162	41	41	41	23	23	23	269370	269370	269370	45	45	45	27	27	27	261112	261112	261112	39	39	39	22	22	22	260505	260505	260505	37	37	37	24	24	24
958	a	sp|P41223|BUD31_HUMAN	P41223	BUD31_HUMAN	BUD31	144	39.6	Homo sapiens OX=9606	1:Experimental evidence at protein level	Protein BUD31 homolog	1	0.999	5	60	60	60	13	13	13	6	6	6	634524	634524	634524	13	13	13	6	6	6	643898	643898	643898	17	17	17	6	6	6	697892	697892	697892	17	17	17	6	6	6
959	a	sp|P41250|GARS_HUMAN	P41250	GARS_HUMAN	GARS	739	46.8	Homo sapiens OX=9606	1:Experimental evidence at protein level	Glycine--tRNA ligase	1	0.999	27	346	346	346	82	82	82	34	34	34	1.59872e+06	1.59872e+06	1.59872e+06	97	97	97	36	36	36	1.60986e+06	1.60986e+06	1.60986e+06	86	86	86	40	40	40	1.66195e+06	1.66195e+06	1.66195e+06	81	81	81	34	34	34
960	a	sp|P41440|S19A1_HUMAN	P41440	S19A1_HUMAN	SLC19A1	591	14.6	Homo sapiens OX=9606	1:Experimental evidence at protein level	Reduced folate transporter	1	0.999	5	19	19	19	6	6	6	5	5	5	79093.1	79093.1	79093.1	1	1	1	1	1	1	73696.7	73696.7	73696.7	6	6	6	5	5	5	83404.3	83404.3	83404.3	6	6	6	4	4	4
961	a	sp|P41567|EIF1_HUMAN	P41567	EIF1_HUMAN	EIF1	113	74.3	Homo sapiens OX=9606	1:Experimental evidence at protein level	Eukaryotic translation initiation factor 1	1	0.999	5	70	25	70	19	5	19	6	2	6	1.38551e+06	1.39467e+06	1.38551e+06	16	6	16	6	2	6	1.38344e+06	1.40799e+06	1.38344e+06	17	7	17	6	2	6	1339262	1.36725e+06	1339262	18	7	18	6	2	6
962	a	sp|P41743|KPCI_HUMAN	P41743	KPCI_HUMAN	PRKCI	596	28	Homo sapiens OX=9606	1:Experimental evidence at protein level	Protein kinase C iota type	1	0.999	9	58	58	58	15	15	15	11	11	11	161995	161995	161995	16	16	16	11	11	11	161667	161667	161667	16	16	16	10	10	10	157547	157547	157547	11	11	11	9	9	9
963	a	sp|P42025|ACTY_HUMAN	P42025	ACTY_HUMAN	ACTR1B	376	51.3	Homo sapiens OX=9606	1:Experimental evidence at protein level	Beta-centractin	1	0.999	12	78	39	39	14	6	6	7	4	4	259598	163833	163833	21	10	10	12	5	5	260658	171954	171954	19	10	10	11	4	4	252201	173207	173207	24	13	13	12	6	6
964	a	sp|P42126|ECI1_HUMAN	P42126	ECI1_HUMAN	ECI1	302	26.5	Homo sapiens OX=9606	1:Experimental evidence at protein level	Enoyl-CoA delta isomerase 1, mitochondrial	1	0.999	6	43	43	43	10	10	10	7	7	7	388059	388059	388059	14	14	14	6	6	6	392627	392627	392627	7	7	7	5	5	5	409403	409403	409403	12	12	12	7	7	7
965	a	sp|P42166|LAP2A_HUMAN	P42166	LAP2A_HUMAN	TMPO	694	54.5	Homo sapiens OX=9606	1:Experimental evidence at protein level	Lamina-associated polypeptide 2, isoform alpha	1	0.999	25	239	146	239	66	41	66	26	17	26	1.1446e+06	535141	1.1446e+06	55	31	55	29	20	29	1.17469e+06	551170	1.17469e+06	60	37	60	26	17	26	1158325	541600	1158325	58	37	58	27	18	27
966	a	sp|P42167|LAP2B_HUMAN	P42167	LAP2B_HUMAN	TMPO	454	53.5	Homo sapiens OX=9606	1:Experimental evidence at protein level	Lamina-associated polypeptide 2, isoforms beta/gamma	1	0.999	17	193	100	100	47	22	22	21	12	12	1.16142e+06	724168	724168	50	26	26	24	15	15	1.1488e+06	714182	714182	50	27	27	23	14	14	1.14921e+06	716661	716661	46	25	25	21	12	12
967	a	sp|P42285|MTREX_HUMAN	P42285	MTREX_HUMAN	MTREX	1042	41.4	Homo sapiens OX=9606	1:Experimental evidence at protein level	Exosome RNA helicase MTR4	1	0.999	37	256	255	256	61	61	61	35	35	35	555208	555208	555208	62	62	62	37	37	37	551456	551456	551456	66	65	66	38	37	38	566936	566936	566936	67	67	67	37	37	37
968	a	sp|P42345|MTOR_HUMAN	P42345	MTOR_HUMAN	MTOR	2549	26.2	Homo sapiens OX=9606	1:Experimental evidence at protein level	Serine/threonine-protein kinase mTOR	1	0.999	47	182	182	182	44	44	44	34	34	34	141904	141904	141904	49	49	49	36	36	36	137014	137014	137014	48	48	48	35	35	35	144603	144603	144603	41	41	41	32	32	32
969	a	sp|P42566|EPS15_HUMAN	P42566	EPS15_HUMAN	EPS15	896	36	Homo sapiens OX=9606	1:Experimental evidence at protein level	Epidermal growth factor receptor substrate 15	1	0.999	21	82	82	82	22	22	22	15	15	15	200740	200740	200740	19	19	19	13	13	13	198807	198807	198807	18	18	18	12	12	12	205405	205405	205405	23	23	23	16	16	16
970	a	sp|P42575|CASP2_HUMAN	P42575	CASP2_HUMAN	CASP2	452	17.7	Homo sapiens OX=9606	1:Experimental evidence at protein level	Caspase-2	1	0.999	5	17	17	17	6	6	6	4	4	4	123376	123376	123376	5	5	5	4	4	4	127258	127258	127258	3	3	3	3	3	3	133074	133074	133074	3	3	3	3	3	3
971	a	sp|P42684|ABL2_HUMAN	P42684	ABL2_HUMAN	ABL2	1182	10.9	Homo sapiens OX=9606	1:Experimental evidence at protein level	Tyrosine-protein kinase ABL2	1	0.999	7	18	17	18	5	5	5	4	4	4	41661.1	41661.1	41661.1	3	3	3	3	3	3	44533.6	44533.6	44533.6	3	3	3	2	2	2	45758.5	45758.5	45758.5	7	6	7	5	4	5
972	a	sp|P42694|HELZ_HUMAN	P42694	HELZ_HUMAN	HELZ	1942	9	Homo sapiens OX=9606	1:Experimental evidence at protein level	Probable helicase with zinc finger domain	1	0.999	11	35	35	35	5	5	5	4	4	4	79137.6	79137.6	79137.6	7	7	7	5	5	5	76824.9	76824.9	76824.9	13	13	13	7	7	7	71242.1	71242.1	71242.1	10	10	10	6	6	6
973	a	sp|P42696|RBM34_HUMAN	P42696	RBM34_HUMAN	RBM34	430	34.9	Homo sapiens OX=9606	1:Experimental evidence at protein level	RNA-binding protein 34	1	0.999	12	49	49	49	11	11	11	6	6	6	271118	271118	271118	13	13	13	8	8	8	279227	279227	279227	12	12	12	9	9	9	278531	278531	278531	13	13	13	10	10	10
974	a	sp|P42702|LIFR_HUMAN	P42702	LIFR_HUMAN	LIFR	1097	7.4	Homo sapiens OX=9606	1:Experimental evidence at protein level	Leukemia inhibitory factor receptor	1	0.999	6	13	13	13	5	5	5	4	4	4	45729.1	45729.1	45729.1	3	3	3	2	2	2	42325.3	42325.3	42325.3	2	2	2	2	2	2	52031.3	52031.3	52031.3	3	3	3	3	3	3
975	a	sp|P42765|THIM_HUMAN	P42765	THIM_HUMAN	ACAA2	397	65	Homo sapiens OX=9606	1:Experimental evidence at protein level	3-ketoacyl-CoA thiolase, mitochondrial	1	0.999	15	261	261	261	61	61	61	23	23	23	773406	773406	773406	68	68	68	23	23	23	757717	757717	757717	65	65	65	24	24	24	751096	751096	751096	67	67	67	22	22	22
976	a	sp|P42785|PCP_HUMAN	P42785	PCP_HUMAN	PRCP	496	17.5	Homo sapiens OX=9606	1:Experimental evidence at protein level	Lysosomal Pro-X carboxypeptidase	1	0.999	6	18	18	18	4	4	4	3	3	3	165382	165382	165382	4	4	4	2	2	2	128481	128481	128481	5	5	5	3	3	3	133258	133258	133258	5	5	5	4	4	4
977	a	sp|P42858|HD_HUMAN	P42858	HD_HUMAN	HTT	3142	10.5	Homo sapiens OX=9606	1:Experimental evidence at protein level	Huntingtin	1	0.999	22	67	67	67	15	15	15	12	12	12	957758	957758	957758	19	19	19	13	13	13	965505	965505	965505	18	18	18	11	11	11	949662	949662	949662	15	15	15	11	11	11
978	a	sp|P42892|ECE1_HUMAN	P42892	ECE1_HUMAN	ECE1	770	24.4	Homo sapiens OX=9606	1:Experimental evidence at protein level	Endothelin-converting enzyme 1	1	0.999	11	50	50	50	13	13	13	8	8	8	267173	267173	267173	13	13	13	8	8	8	246653	246653	246653	14	14	14	9	9	9	250405	250405	250405	10	10	10	7	7	7
979	a	sp|P43034|LIS1_HUMAN	P43034	LIS1_HUMAN	PAFAH1B1	410	55.9	Homo sapiens OX=9606	1:Experimental evidence at protein level	Platelet-activating factor acetylhydrolase IB subunit alpha	1	0.999	20	108	98	100	26	23	23	16	15	15	648353	642389	642389	26	25	25	19	18	18	598257	600353	600353	25	22	23	18	16	17	627368	629626	631799	31	28	29	21	19	20
980	a	sp|P43121|MUC18_HUMAN	P43121	MUC18_HUMAN	MCAM	646	41.8	Homo sapiens OX=9606	1:Experimental evidence at protein level	Cell surface glycoprotein MUC18	1	0.999	21	174	174	174	43	43	43	21	21	21	1.12452e+06	1.12452e+06	1.12452e+06	44	44	44	22	22	22	1.09003e+06	1.09003e+06	1.09003e+06	43	43	43	19	19	19	1.05459e+06	1.05459e+06	1.05459e+06	44	44	44	20	20	20
981	a	sp|P43246|MSH2_HUMAN	P43246	MSH2_HUMAN	MSH2	934	40.1	Homo sapiens OX=9606	1:Experimental evidence at protein level	DNA mismatch repair protein Msh2	1	0.999	30	149	149	149	36	36	36	26	26	26	691882	691882	691882	41	41	41	26	26	26	708487	708487	708487	38	38	38	24	24	24	703714	703714	703714	34	34	34	24	24	24
982	a	sp|P43307|SSRA_HUMAN	P43307	SSRA_HUMAN	SSR1	286	29	Homo sapiens OX=9606	1:Experimental evidence at protein level	Translocon-associated protein subunit alpha	1	0.999	5	109	109	109	32	32	32	14	14	14	843530	843530	843530	25	25	25	11	11	11	851934	851934	851934	30	30	30	11	11	11	789772	789772	789772	22	22	22	12	12	12
983	a	sp|P43378|PTN9_HUMAN	P43378	PTN9_HUMAN	PTPN9	593	8.1	Homo sapiens OX=9606	1:Experimental evidence at protein level	Tyrosine-protein phosphatase non-receptor type 9	1	0.9989	4	3	3	3	1	1	1	1	1	1	0	0	0	1	1	1	1	1	1	18459.8	18459.8	18459.8	0	0	0	0	0	0	0	0	0	1	1	1	1	1	1
984	a	sp|P43487|RANG_HUMAN	P43487	RANG_HUMAN	RANBP1	201	47.3	Homo sapiens OX=9606	1:Experimental evidence at protein level	Ran-specific GTPase-activating protein	1	0.999	6	78	74	78	24	23	24	9	8	9	1.8707e+06	1.86739e+06	1.8707e+06	17	16	17	7	6	7	1.60353e+06	1.62297e+06	1.60353e+06	18	17	18	8	7	8	1.8095e+06	1.82408e+06	1.8095e+06	19	18	19	8	7	8
985	a	sp|P43490|NAMPT_HUMAN	P43490	NAMPT_HUMAN	NAMPT	491	69.2	Homo sapiens OX=9606	1:Experimental evidence at protein level	Nicotinamide phosphoribosyltransferase	1	0.999	27	252	252	252	56	56	56	31	31	31	1.39704e+06	1.39704e+06	1.39704e+06	63	63	63	29	29	29	1.34459e+06	1.34459e+06	1.34459e+06	68	68	68	34	34	34	1.35798e+06	1.35798e+06	1.35798e+06	65	65	65	30	30	30
986	a	sp|P43897|EFTS_HUMAN	P43897	EFTS_HUMAN	TSFM	325	59.4	Homo sapiens OX=9606	1:Experimental evidence at protein level	Elongation factor Ts, mitochondrial	1	0.999	13	89	89	89	18	18	18	13	13	13	596603	596603	596603	23	23	23	16	16	16	591519	591519	591519	23	23	23	16	16	16	606980	606980	606980	25	25	25	11	11	11
987	a	sp|P45880|VDAC2_HUMAN	P45880	VDAC2_HUMAN	VDAC2	294	55.8	Homo sapiens OX=9606	1:Experimental evidence at protein level	Voltage-dependent anion-selective channel protein 2	1	0.999	12	125	125	125	32	32	32	13	13	13	1.41351e+06	1.41351e+06	1.41351e+06	32	32	32	12	12	12	1.36383e+06	1.36383e+06	1.36383e+06	28	28	28	13	13	13	1385152	1385152	1385152	33	33	33	13	13	13
988	a	sp|P45973|CBX5_HUMAN	P45973	CBX5_HUMAN	CBX5	191	56	Homo sapiens OX=9606	1:Experimental evidence at protein level	Chromobox protein homolog 5	1	0.999	10	97	85	85	23	20	20	13	12	12	632730	642764	642764	23	20	20	14	13	13	626017	618210	618210	24	22	22	14	13	13	606116	601389	601389	27	23	23	14	13	13
989	a	sp|P45974|UBP5_HUMAN	P45974	UBP5_HUMAN	USP5	858	43.8	Homo sapiens OX=9606	1:Experimental evidence at protein level	Ubiquitin carboxyl-terminal hydrolase 5	1	0.999	28	205	192	205	56	51	56	31	30	31	844540	846378	844540	53	49	53	31	30	31	847623	843102	847623	53	51	53	29	28	29	853272	855600	853272	43	41	43	25	24	25
990	a	sp|P45985|MP2K4_HUMAN	P45985	MP2K4_HUMAN	MAP2K4	399	19.5	Homo sapiens OX=9606	1:Experimental evidence at protein level	Dual specificity mitogen-activated protein kinase kinase 4	1	0.999	6	21	21	21	7	7	7	5	5	5	297032	297032	297032	5	5	5	4	4	4	291953	291953	291953	4	4	4	3	3	3	288827	288827	288827	5	5	5	4	4	4
991	a	sp|P46013|KI67_HUMAN	P46013	KI67_HUMAN	MKI67	3256	42.3	Homo sapiens OX=9606	1:Experimental evidence at protein level	Proliferation marker protein Ki-67	1	0.999	97	491	491	491	116	116	116	83	83	83	346186	346186	346186	125	125	125	81	81	81	346247	346247	346247	120	120	120	78	78	78	352102	352102	352102	130	130	130	90	90	90
992	a	sp|P46019|KPB2_HUMAN	P46019	KPB2_HUMAN	PHKA2	1235	14.7	Homo sapiens OX=9606	1:Experimental evidence at protein level	Phosphorylase b kinase regulatory subunit alpha, liver isoform	1	0.999	11	39	36	39	9	9	9	6	6	6	64191.9	61257.1	64191.9	6	5	6	5	4	5	68009.8	64900.5	68009.8	15	14	15	9	8	9	62280.1	59283	62280.1	9	8	9	5	4	5
993	a	sp|P46020|KPB1_HUMAN	P46020	KPB1_HUMAN	PHKA1	1223	6.3	Homo sapiens OX=9606	1:Experimental evidence at protein level	Phosphorylase b kinase regulatory subunit alpha, skeletal muscle isoform	1	0.999	6	16	13	13	1	1	1	1	1	1	54818.2	45382.5	45382.5	4	3	3	4	3	3	52766	43683	43683	4	3	3	3	2	2	55409.5	44677	44677	7	6	6	4	3	3
994	a	sp|P46060|RAGP1_HUMAN	P46060	RAGP1_HUMAN	RANGAP1	587	49.2	Homo sapiens OX=9606	1:Experimental evidence at protein level	Ran GTPase-activating protein 1	1	0.999	19	190	190	190	44	44	44	20	20	20	569496	569496	569496	52	52	52	23	23	23	587411	587411	587411	48	48	48	20	20	20	575326	575326	575326	46	46	46	20	20	20
995	a	sp|P46063|RECQ1_HUMAN	P46063	RECQ1_HUMAN	RECQL	649	49.8	Homo sapiens OX=9606	1:Experimental evidence at protein level	ATP-dependent DNA helicase Q1	1	0.999	24	122	122	122	32	32	32	24	24	24	182544	182544	182544	29	29	29	23	23	23	165337	165337	165337	32	32	32	25	25	25	176648	176648	176648	29	29	29	19	19	19
996	a	sp|P46087|NOP2_HUMAN	P46087	NOP2_HUMAN	NOP2	812	36	Homo sapiens OX=9606	1:Experimental evidence at protein level	Probable 28S rRNA (cytosine(4447)-C(5))-methyltransferase	1	0.999	21	129	129	129	30	30	30	19	19	19	977437	977437	977437	35	35	35	20	20	20	1.00243e+06	1.00243e+06	1.00243e+06	34	34	34	20	20	20	1.02275e+06	1.02275e+06	1.02275e+06	30	30	30	19	19	19
997	a	sp|P46100|ATRX_HUMAN	P46100	ATRX_HUMAN	ATRX	2492	7.7	Homo sapiens OX=9606	1:Experimental evidence at protein level	Transcriptional regulator ATRX	1	0.999	14	28	28	28	7	7	7	5	5	5	57496.6	57496.6	57496.6	6	6	6	5	5	5	56702.6	56702.6	56702.6	9	9	9	7	7	7	57412.8	57412.8	57412.8	6	6	6	4	4	4
998	a	sp|P46108|CRK_HUMAN	P46108	CRK_HUMAN	CRK	304	38.5	Homo sapiens OX=9606	1:Experimental evidence at protein level	Adapter molecule crk	1	0.999	8	50	50	50	13	13	13	6	6	6	492786	492786	492786	13	13	13	7	7	7	452868	452868	452868	13	13	13	7	7	7	478013	478013	478013	11	11	11	7	7	7
999	a	sp|P46109|CRKL_HUMAN	P46109	CRKL_HUMAN	CRKL	303	38.6	Homo sapiens OX=9606	1:Experimental evidence at protein level	Crk-like protein	1	0.999	7	61	61	61	18	18	18	9	9	9	473467	473467	473467	14	14	14	7	7	7	489142	489142	489142	11	11	11	7	7	7	454919	454919	454919	18	18	18	8	8	8
1000	a	sp|P46199|IF2M_HUMAN	P46199	IF2M_HUMAN	MTIF2	727	10.3	Homo sapiens OX=9606	1:Experimental evidence at protein level	Translation initiation factor IF-2, mitochondrial	1	0.999	7	19	19	19	4	4	4	4	4	4	77839	77839	77839	5	5	5	5	5	5	79104.1	79104.1	79104.1	6	6	6	5	5	5	86138.2	86138.2	86138.2	4	4	4	3	3	3
1001	a	sp|P46379|BAG6_HUMAN	P46379	BAG6_HUMAN	BAG6	1132	33.7	Homo sapiens OX=9606	1:Experimental evidence at protein level	Large proline-rich protein BAG6	1	0.999	21	155	155	155	36	36	36	23	23	23	369104	369104	369104	40	40	40	23	23	23	369321	369321	369321	38	38	38	22	22	22	377160	377160	377160	41	41	41	26	26	26
1002	a	sp|P46734|MP2K3_HUMAN	P46734	MP2K3_HUMAN	MAP2K3	347	41.2	Homo sapiens OX=9606	1:Experimental evidence at protein level	Dual specificity mitogen-activated protein kinase kinase 3	1	0.999	12	71	58	71	14	12	14	11	9	11	609293	175480	609293	18	15	18	12	9	12	588586	172931	588586	23	18	23	12	9	12	600697	168525	600697	16	13	16	11	9	11
1003	a	sp|P46736|BRCC3_HUMAN	P46736	BRCC3_HUMAN	BRCC3	316	27.2	Homo sapiens OX=9606	1:Experimental evidence at protein level	Lys-63-specific deubiquitinase BRCC36	1	0.999	7	40	40	40	10	10	10	9	9	9	180130	180130	180130	11	11	11	7	7	7	169685	169685	169685	9	9	9	8	8	8	156712	156712	156712	10	10	10	8	8	8
1004	a	sp|P46776|RL27A_HUMAN	P46776	RL27A_HUMAN	RPL27A	148	34.5	Homo sapiens OX=9606	1:Experimental evidence at protein level	60S ribosomal protein L27a	1	0.999	5	61	61	61	13	13	13	6	6	6	2.73634e+06	2.73634e+06	2.73634e+06	18	18	18	6	6	6	2.78464e+06	2.78464e+06	2.78464e+06	16	16	16	6	6	6	2880248	2880248	2880248	14	14	14	6	6	6
1005	a	sp|P46777|RL5_HUMAN	P46777	RL5_HUMAN	RPL5	297	43.1	Homo sapiens OX=9606	1:Experimental evidence at protein level	60S ribosomal protein L5	1	0.999	13	318	318	318	81	81	81	32	32	32	3.04011e+06	3.04011e+06	3.04011e+06	79	79	79	31	31	31	3.1371e+06	3.1371e+06	3.1371e+06	79	79	79	30	30	30	3.12711e+06	3.12711e+06	3.12711e+06	79	79	79	32	32	32
1006	a	sp|P46778|RL21_HUMAN	P46778	RL21_HUMAN	RPL21	160	41.2	Homo sapiens OX=9606	1:Experimental evidence at protein level	60S ribosomal protein L21	1	0.999	8	85	85	85	25	25	25	11	11	11	2.80978e+06	2.80978e+06	2.80978e+06	18	18	18	8	8	8	2.82183e+06	2.82183e+06	2.82183e+06	20	20	20	10	10	10	2.74273e+06	2.74273e+06	2.74273e+06	22	22	22	10	10	10
1007	a	sp|P46781|RS9_HUMAN	P46781	RS9_HUMAN	RPS9	194	49.5	Homo sapiens OX=9606	1:Experimental evidence at protein level	40S ribosomal protein S9	1	0.999	12	77	77	77	20	20	20	13	13	13	2410532	2410532	2410532	13	13	13	8	8	8	1.84444e+06	1.84444e+06	1.84444e+06	22	22	22	11	11	11	2124163	2124163	2124163	22	22	22	13	13	13
1008	a	sp|P46782|RS5_HUMAN	P46782	RS5_HUMAN	RPS5	204	53.9	Homo sapiens OX=9606	1:Experimental evidence at protein level	40S ribosomal protein S5	1	0.999	10	151	151	151	38	38	38	10	10	10	7.18364e+06	7.18364e+06	7.18364e+06	36	36	36	12	12	12	7.35739e+06	7.35739e+06	7.35739e+06	39	39	39	10	10	10	7064651	7064651	7064651	38	38	38	8	8	8
1009	a	sp|P46926|GNPI1_HUMAN	P46926	GNPI1_HUMAN	GNPDA1	289	75.8	Homo sapiens OX=9606	1:Experimental evidence at protein level	Glucosamine-6-phosphate isomerase 1	1	0.999	15	124	88	119	29	21	28	18	11	17	927326	315035	929436	35	26	34	21	14	20	947995	330340	944513	28	19	27	17	10	16	941810	323506	946203	32	22	30	21	14	20
1010	a	sp|P46934|NEDD4_HUMAN	P46934	NEDD4_HUMAN	NEDD4	1319	12.4	Homo sapiens OX=9606	1:Experimental evidence at protein level	E3 ubiquitin-protein ligase NEDD4	1	0.999	11	50	49	50	9	9	9	7	7	7	172761	172761	172761	12	12	12	7	7	7	176919	176919	176919	13	13	13	8	8	8	184326	184326	184326	16	15	16	8	7	8
1011	a	sp|P46937|YAP1_HUMAN	P46937	YAP1_HUMAN	YAP1	504	21	Homo sapiens OX=9606	1:Experimental evidence at protein level	Transcriptional coactivator YAP1	1	0.999	7	30	30	30	9	9	9	6	6	6	75553	75553	75553	8	8	8	6	6	6	74735.2	74735.2	74735.2	6	6	6	5	5	5	69348.3	69348.3	69348.3	7	7	7	6	6	6
1012	a	sp|P46976|GLYG_HUMAN	P46976	GLYG_HUMAN	GYG1	350	23.7	Homo sapiens OX=9606	1:Experimental evidence at protein level	Glycogenin-1	1	0.999	7	54	54	54	11	11	11	7	7	7	439203	439203	439203	13	13	13	8	8	8	341168	341168	341168	15	15	15	7	7	7	423067	423067	423067	15	15	15	8	8	8
1013	a	sp|P46977|STT3A_HUMAN	P46977	STT3A_HUMAN	STT3A	705	21.6	Homo sapiens OX=9606	1:Experimental evidence at protein level	Dolichyl-diphosphooligosaccharide--protein glycosyltransferase subunit STT3A	1	0.999	14	88	88	88	23	23	23	14	14	14	525347	525347	525347	20	20	20	15	15	15	497310	497310	497310	21	21	21	12	12	12	503162	503162	503162	24	24	24	15	15	15
1014	a	sp|P47736|RPGP1_HUMAN	P47736	RPGP1_HUMAN	RAP1GAP	663	15.5	Homo sapiens OX=9606	1:Experimental evidence at protein level	Rap1 GTPase-activating protein 1	1	0.999	7	25	25	25	7	7	7	5	5	5	168390	168390	168390	5	5	5	4	4	4	160688	160688	160688	6	6	6	4	4	4	150883	150883	150883	7	7	7	6	6	6
1015	a	sp|P47755|CAZA2_HUMAN	P47755	CAZA2_HUMAN	CAPZA2	286	69.6	Homo sapiens OX=9606	1:Experimental evidence at protein level	F-actin-capping protein subunit alpha-2	1	0.999	12	116	91	91	29	22	22	17	13	13	837495	675143	675143	29	23	23	17	13	13	850267	714737	714737	28	22	22	16	12	12	883481	730397	730397	30	24	24	18	14	14
1016	a	sp|P47756|CAPZB_HUMAN	P47756	CAPZB_HUMAN	CAPZB	277	37.9	Homo sapiens OX=9606	1:Experimental evidence at protein level	F-actin-capping protein subunit beta	1	0.999	10	103	103	103	27	27	27	12	12	12	957085	957085	957085	24	24	24	13	13	13	976148	976148	976148	25	25	25	13	13	13	946429	946429	946429	27	27	27	13	13	13
1017	a	sp|P47914|RL29_HUMAN	P47914	RL29_HUMAN	RPL29	159	14.5	Homo sapiens OX=9606	1:Experimental evidence at protein level	60S ribosomal protein L29	1	0.999	2	49	49	49	14	14	14	3	3	3	4651490	4651490	4651490	11	11	11	3	3	3	4.6506e+06	4.6506e+06	4.6506e+06	13	13	13	3	3	3	4.86796e+06	4.86796e+06	4.86796e+06	11	11	11	3	3	3
1018	a	sp|P47974|TISD_HUMAN	P47974	TISD_HUMAN	ZFP36L2	494	4.7	Homo sapiens OX=9606	1:Experimental evidence at protein level	mRNA decay activator protein ZFP36L2	1	0.999	2	6	6	6	2	2	2	2	2	2	33731.4	33731.4	33731.4	1	1	1	1	1	1	33946.3	33946.3	33946.3	1	1	1	1	1	1	43213.9	43213.9	43213.9	2	2	2	2	2	2
1019	a	sp|P48047|ATPO_HUMAN	P48047	ATPO_HUMAN	ATP5PO	213	46	Homo sapiens OX=9606	1:Experimental evidence at protein level	ATP synthase subunit O, mitochondrial	1	0.999	8	105	105	105	25	25	25	8	8	8	1548649	1548649	1548649	31	31	31	10	10	10	1.66101e+06	1.66101e+06	1.66101e+06	26	26	26	10	10	10	1636683	1636683	1636683	23	23	23	8	8	8
1020	a	sp|P48147|PPCE_HUMAN	P48147	PPCE_HUMAN	PREP	710	59	Homo sapiens OX=9606	1:Experimental evidence at protein level	Prolyl endopeptidase	1	0.999	34	188	188	188	50	50	50	29	29	29	458010	458010	458010	51	51	51	33	33	33	460339	460339	460339	45	45	45	28	28	28	462291	462291	462291	42	42	42	28	28	28
1021	a	sp|P48163|MAOX_HUMAN	P48163	MAOX_HUMAN	ME1	572	60	Homo sapiens OX=9606	1:Experimental evidence at protein level	NADP-dependent malic enzyme	1	0.999	23	304	304	304	77	77	77	33	33	33	574818	574818	574818	84	84	84	34	34	34	568552	568552	568552	69	69	69	33	33	33	531550	531550	531550	74	74	74	35	35	35
1022	a	sp|P48200|IREB2_HUMAN	P48200	IREB2_HUMAN	IREB2	963	31.7	Homo sapiens OX=9606	1:Experimental evidence at protein level	Iron-responsive element-binding protein 2	1	0.999	18	100	100	100	26	26	26	18	18	18	139634	139634	139634	30	30	30	21	21	21	137677	137677	137677	18	18	18	14	14	14	130870	130870	130870	26	26	26	16	16	16
1023	a	sp|P48382|RFX5_HUMAN	P48382	RFX5_HUMAN	RFX5	616	8.9	Homo sapiens OX=9606	1:Experimental evidence at protein level	DNA-binding protein RFX5	1	0.999	4	15	15	15	3	3	3	2	2	2	113303	113303	113303	2	2	2	2	2	2	100679	100679	100679	6	6	6	3	3	3	102853	102853	102853	4	4	4	2	2	2
1024	a	sp|P48426|PI42A_HUMAN	P48426	PI42A_HUMAN	PIP4K2A	406	12.1	Homo sapiens OX=9606	1:Experimental evidence at protein level	Phosphatidylinositol 5-phosphate 4-kinase type-2 alpha	1	0.999	4	14	7	7	3	2	2	3	2	2	79537.9	55420.2	55420.2	5	3	3	4	2	2	73865.9	62074	62074	3	1	1	2	1	1	68595.9	62115.7	62115.7	3	1	1	2	1	1
1025	a	sp|P48449|ERG7_HUMAN	P48449	ERG7_HUMAN	LSS	732	23	Homo sapiens OX=9606	1:Experimental evidence at protein level	Lanosterol synthase	1	0.999	14	48	48	48	16	16	16	11	11	11	305388	305388	305388	12	12	12	9	9	9	305076	305076	305076	9	9	9	8	8	8	315231	315231	315231	11	11	11	9	9	9
1026	a	sp|P48506|GSH1_HUMAN	P48506	GSH1_HUMAN	GCLC	637	46.2	Homo sapiens OX=9606	1:Experimental evidence at protein level	Glutamate--cysteine ligase catalytic subunit	1	0.999	22	117	112	112	34	33	33	23	22	22	410543	410535	410535	30	29	29	19	18	18	423662	421620	421620	24	22	22	15	14	14	402340	405369	405369	29	28	28	19	18	18
1027	a	sp|P48507|GSH0_HUMAN	P48507	GSH0_HUMAN	GCLM	274	36.5	Homo sapiens OX=9606	1:Experimental evidence at protein level	Glutamate--cysteine ligase regulatory subunit	1	0.999	8	57	57	57	11	11	11	8	8	8	739535	739535	739535	15	15	15	7	7	7	763609	763609	763609	16	16	16	10	10	10	760410	760410	760410	15	15	15	10	10	10
1028	a	sp|P48556|PSMD8_HUMAN	P48556	PSMD8_HUMAN	PSMD8	350	30.9	Homo sapiens OX=9606	1:Experimental evidence at protein level	26S proteasome non-ATPase regulatory subunit 8	1	0.999	8	32	32	32	9	9	9	6	6	6	398017	398017	398017	8	8	8	6	6	6	386434	386434	386434	6	6	6	6	6	6	386135	386135	386135	9	9	9	6	6	6
1029	a	sp|P48634|PRC2A_HUMAN	P48634	PRC2A_HUMAN	PRRC2A	2157	15.8	Homo sapiens OX=9606	1:Experimental evidence at protein level	Protein PRRC2A	1	0.999	20	103	82	82	23	17	17	15	11	11	299380	299320	299320	22	18	18	16	12	12	304513	306424	306424	21	15	15	16	12	12	318377	319403	319403	37	32	32	19	15	15
1030	a	sp|P48637|GSHB_HUMAN	P48637	GSHB_HUMAN	GSS	474	53.6	Homo sapiens OX=9606	1:Experimental evidence at protein level	Glutathione synthetase	1	0.999	20	106	106	106	23	23	23	19	19	19	601200	601200	601200	31	31	31	20	20	20	577278	577278	577278	28	28	28	19	19	19	615142	615142	615142	24	24	24	14	14	14
1031	a	sp|P48651|PTSS1_HUMAN	P48651	PTSS1_HUMAN	PTDSS1	473	19.2	Homo sapiens OX=9606	1:Experimental evidence at protein level	Phosphatidylserine synthase 1	1	0.999	8	34	34	34	8	8	8	6	6	6	183314	183314	183314	8	8	8	7	7	7	171899	171899	171899	11	11	11	6	6	6	177772	177772	177772	7	7	7	5	5	5
1032	a	sp|P48723|HSP13_HUMAN	P48723	HSP13_HUMAN	HSPA13	471	8.9	Homo sapiens OX=9606	1:Experimental evidence at protein level	Heat shock 70 kDa protein 13	1	0.999	4	18	18	18	5	5	5	2	2	2	284388	284388	284388	5	5	5	2	2	2	307127	307127	307127	3	3	3	1	1	1	332889	332889	332889	5	5	5	2	2	2
1033	a	sp|P48735|IDHP_HUMAN	P48735	IDHP_HUMAN	IDH2	452	29.4	Homo sapiens OX=9606	1:Experimental evidence at protein level	Isocitrate dehydrogenase [NADP], mitochondrial	1	0.999	10	40	40	40	11	11	11	7	7	7	89582.7	89582.7	89582.7	11	11	11	6	6	6	94808.9	94808.9	94808.9	10	10	10	6	6	6	94036.9	94036.9	94036.9	8	8	8	6	6	6
1034	a	sp|P48739|PIPNB_HUMAN	P48739	PIPNB_HUMAN	PITPNB	271	54.6	Homo sapiens OX=9606	1:Experimental evidence at protein level	Phosphatidylinositol transfer protein beta isoform	1	0.999	12	75	71	75	19	18	19	14	13	14	234764	232241	234764	18	17	18	13	12	13	244758	247390	244758	16	15	16	13	12	13	246356	248274	246356	22	21	22	14	13	14
1035	a	sp|P49023|PAXI_HUMAN	P49023	PAXI_HUMAN	PXN	591	23.2	Homo sapiens OX=9606	1:Experimental evidence at protein level	Paxillin	1	0.999	8	33	33	33	10	10	10	6	6	6	120291	120291	120291	9	9	9	5	5	5	122951	122951	122951	5	5	5	3	3	3	123813	123813	123813	9	9	9	4	4	4
1036	a	sp|P49069|CAMLG_HUMAN	P49069	CAMLG_HUMAN	CAMLG	296	14.2	Homo sapiens OX=9606	1:Experimental evidence at protein level	Calcium signal-modulating cyclophilin ligand	1	0.999	3	12	12	12	3	3	3	3	3	3	180190	180190	180190	3	3	3	1	1	1	182118	182118	182118	3	3	3	2	2	2	192655	192655	192655	3	3	3	2	2	2
1037	a	sp|P49116|NR2C2_HUMAN	P49116	NR2C2_HUMAN	NR2C2	596	8.1	Homo sapiens OX=9606	1:Experimental evidence at protein level	Nuclear receptor subfamily 2 group C member 2	1	0.999	4	5	5	5	1	1	1	1	1	1	29339.8	29339.8	29339.8	1	1	1	1	1	1	0	0	0	1	1	1	1	1	1	40494.3	40494.3	40494.3	2	2	2	1	1	1
1038	a	sp|P49207|RL34_HUMAN	P49207	RL34_HUMAN	RPL34	117	29.1	Homo sapiens OX=9606	1:Experimental evidence at protein level	60S ribosomal protein L34	1	0.999	5	41	41	41	10	10	10	6	6	6	1.0774e+06	1.0774e+06	1.0774e+06	8	8	8	4	4	4	1.04593e+06	1.04593e+06	1.04593e+06	10	10	10	5	5	5	943026	943026	943026	13	13	13	7	7	7
1039	a	sp|P49247|RPIA_HUMAN	P49247	RPIA_HUMAN	RPIA	311	27.7	Homo sapiens OX=9606	1:Experimental evidence at protein level	Ribose-5-phosphate isomerase	1	0.999	6	25	25	25	6	6	6	6	6	6	169364	169364	169364	8	8	8	4	4	4	168751	168751	168751	6	6	6	4	4	4	177012	177012	177012	5	5	5	5	5	5
1040	a	sp|P49257|LMAN1_HUMAN	P49257	LMAN1_HUMAN	LMAN1	510	47.3	Homo sapiens OX=9606	1:Experimental evidence at protein level	Protein ERGIC-53	1	0.999	16	141	141	141	30	30	30	18	18	18	548688	548688	548688	38	38	38	22	22	22	548701	548701	548701	37	37	37	20	20	20	577241	577241	577241	36	36	36	22	22	22
1041	a	sp|P49354|FNTA_HUMAN	P49354	FNTA_HUMAN	FNTA	379	39.1	Homo sapiens OX=9606	1:Experimental evidence at protein level	Protein farnesyltransferase/geranylgeranyltransferase type-1 subunit alpha	1	0.999	10	67	67	67	13	13	13	10	10	10	160379	160379	160379	18	18	18	10	10	10	137032	137032	137032	21	21	21	8	8	8	144375	144375	144375	15	15	15	11	11	11
1042	a	sp|P49368|TCPG_HUMAN	P49368	TCPG_HUMAN	CCT3	545	61.8	Homo sapiens OX=9606	1:Experimental evidence at protein level	T-complex protein 1 subunit gamma	1	0.999	31	505	504	505	118	118	118	49	49	49	3.30375e+06	3.30375e+06	3.30375e+06	124	124	124	52	52	52	3432773	3432773	3432773	133	132	133	49	48	49	3.44201e+06	3.44201e+06	3.44201e+06	130	130	130	49	49	49
1043	a	sp|P49406|RM19_HUMAN	P49406	RM19_HUMAN	MRPL19	292	24	Homo sapiens OX=9606	1:Experimental evidence at protein level	39S ribosomal protein L19, mitochondrial	1	0.999	8	46	46	46	10	10	10	6	6	6	123442	123442	123442	11	11	11	8	8	8	118171	118171	118171	15	15	15	8	8	8	124436	124436	124436	10	10	10	6	6	6
1044	a	sp|P49419|AL7A1_HUMAN	P49419	AL7A1_HUMAN	ALDH7A1	539	50.6	Homo sapiens OX=9606	1:Experimental evidence at protein level	Alpha-aminoadipic semialdehyde dehydrogenase	1	0.999	19	139	139	139	28	28	28	17	17	17	613437	613437	613437	39	39	39	18	18	18	651797	651797	651797	35	35	35	21	21	21	623306	623306	623306	37	37	37	21	21	21
1045	a	sp|P49441|INPP_HUMAN	P49441	INPP_HUMAN	INPP1	399	17	Homo sapiens OX=9606	1:Experimental evidence at protein level	Inositol polyphosphate 1-phosphatase	1	0.999	4	11	11	11	1	1	1	1	1	1	99252.8	99252.8	99252.8	6	6	6	4	4	4	75945.9	75945.9	75945.9	0	0	0	0	0	0	0	0	0	4	4	4	3	3	3
1046	a	sp|P49458|SRP09_HUMAN	P49458	SRP09_HUMAN	SRP9	86	61.6	Homo sapiens OX=9606	1:Experimental evidence at protein level	Signal recognition particle 9 kDa protein	1	0.999	6	52	52	52	13	13	13	7	7	7	1.1103e+06	1.1103e+06	1.1103e+06	15	15	15	7	7	7	1.09106e+06	1.09106e+06	1.09106e+06	12	12	12	6	6	6	1.08492e+06	1.08492e+06	1.08492e+06	12	12	12	6	6	6
1047	a	sp|P49459|UBE2A_HUMAN	P49459	UBE2A_HUMAN	UBE2A	152	24.3	Homo sapiens OX=9606	1:Experimental evidence at protein level	Ubiquitin-conjugating enzyme E2 A	1	0.999	2	21	18	21	5	4	5	3	2	3	304418	284021	304418	5	4	5	3	2	3	286814	292680	286814	5	4	5	3	2	3	293189	307945	293189	6	6	6	2	2	2
1048	a	sp|P49588|SYAC_HUMAN	P49588	SYAC_HUMAN	AARS	968	59.4	Homo sapiens OX=9606	1:Experimental evidence at protein level	Alanine--tRNA ligase, cytoplasmic	1	0.999	43	535	535	535	131	131	131	60	60	60	1.6925e+06	1.6925e+06	1.6925e+06	136	136	136	61	61	61	1716875	1716875	1716875	144	144	144	56	56	56	1.72635e+06	1.72635e+06	1.72635e+06	124	124	124	56	56	56
1049	a	sp|P49589|SYCC_HUMAN	P49589	SYCC_HUMAN	CARS	748	37.7	Homo sapiens OX=9606	1:Experimental evidence at protein level	Cysteine--tRNA ligase, cytoplasmic	1	0.999	24	125	125	125	26	26	26	16	16	16	416140	416140	416140	38	38	38	19	19	19	396968	396968	396968	32	32	32	19	19	19	418015	418015	418015	29	29	29	21	21	21
1050	a	sp|P49590|SYHM_HUMAN	P49590	SYHM_HUMAN	HARS2	506	25.5	Homo sapiens OX=9606	1:Experimental evidence at protein level	Probable histidine--tRNA ligase, mitochondrial	1	0.999	11	51	20	20	11	4	4	7	3	3	330391	91367.3	91367.3	17	7	7	12	6	6	320892	84427.4	84427.4	9	4	4	8	4	4	341978	95214.8	95214.8	14	5	5	10	5	5
1051	a	sp|P49591|SYSC_HUMAN	P49591	SYSC_HUMAN	SARS	514	40.9	Homo sapiens OX=9606	1:Experimental evidence at protein level	Serine--tRNA ligase, cytoplasmic	1	0.999	17	159	159	159	41	41	41	21	21	21	325996	325996	325996	45	45	45	21	21	21	334105	334105	334105	38	38	38	21	21	21	326532	326532	326532	35	35	35	19	19	19
1052	a	sp|P49593|PPM1F_HUMAN	P49593	PPM1F_HUMAN	PPM1F	454	25.3	Homo sapiens OX=9606	1:Experimental evidence at protein level	Protein phosphatase 1F	1	0.999	7	46	46	46	10	10	10	5	5	5	199004	199004	199004	16	16	16	8	8	8	210534	210534	210534	7	7	7	4	4	4	214422	214422	214422	13	13	13	4	4	4
1053	a	sp|P49642|PRI1_HUMAN	P49642	PRI1_HUMAN	PRIM1	420	31.2	Homo sapiens OX=9606	1:Experimental evidence at protein level	DNA primase small subunit	1	0.999	11	51	51	51	15	15	15	11	11	11	269549	269549	269549	10	10	10	8	8	8	263065	263065	263065	12	12	12	9	9	9	251132	251132	251132	14	14	14	10	10	10
1054	a	sp|P49643|PRI2_HUMAN	P49643	PRI2_HUMAN	PRIM2	509	37.9	Homo sapiens OX=9606	1:Experimental evidence at protein level	DNA primase large subunit	1	0.999	16	56	56	56	12	12	12	9	9	9	443271	443271	443271	15	15	15	10	10	10	424827	424827	424827	14	14	14	10	10	10	431191	431191	431191	15	15	15	10	10	10
1055	a	sp|P49674|KC1E_HUMAN	P49674	KC1E_HUMAN	CSNK1E	416	23.6	Homo sapiens OX=9606	1:Experimental evidence at protein level	Casein kinase I isoform epsilon	1	0.999	8	32	9	32	8	3	8	6	2	6	81322.8	52039.2	81322.8	7	2	7	5	2	5	83985.7	55841.1	83985.7	9	2	9	6	2	6	84002.3	61345.1	84002.3	8	2	8	6	2	6
1056	a	sp|P49721|PSB2_HUMAN	P49721	PSB2_HUMAN	PSMB2	201	40.8	Homo sapiens OX=9606	1:Experimental evidence at protein level	Proteasome subunit beta type-2	1	0.999	8	57	56	56	14	14	14	7	7	7	495000	466717	466717	16	16	16	7	7	7	501834	473161	473161	14	14	14	7	7	7	504102	475299	475299	13	12	12	8	7	7
1057	a	sp|P49736|MCM2_HUMAN	P49736	MCM2_HUMAN	MCM2	904	44.9	Homo sapiens OX=9606	1:Experimental evidence at protein level	DNA replication licensing factor MCM2	1	0.999	29	254	245	254	67	65	67	35	34	35	1.0781e+06	1.07186e+06	1.0781e+06	58	56	58	36	35	36	1.01746e+06	1.01806e+06	1.01746e+06	67	64	67	38	36	38	1.02553e+06	1027035	1.02553e+06	62	60	62	37	35	37
1058	a	sp|P49748|ACADV_HUMAN	P49748	ACADV_HUMAN	ACADVL	655	65.5	Homo sapiens OX=9606	1:Experimental evidence at protein level	Very long-chain specific acyl-CoA dehydrogenase, mitochondrial	1	0.999	32	279	279	279	71	71	71	35	35	35	850534	850534	850534	66	66	66	32	32	32	837128	837128	837128	78	78	78	33	33	33	869780	869780	869780	64	64	64	31	31	31
1059	a	sp|P49750|YLPM1_HUMAN	P49750	YLPM1_HUMAN	YLPM1	2146	12.8	Homo sapiens OX=9606	1:Experimental evidence at protein level	YLP motif-containing protein 1	1	0.999	21	72	69	72	16	15	16	13	12	13	226391	226544	226391	18	18	18	13	13	13	226727	226727	226727	17	17	17	14	14	14	224768	224768	224768	21	19	21	15	14	15
1060	a	sp|P49753|ACOT2_HUMAN	P49753	ACOT2_HUMAN	ACOT2	483	10.9	Homo sapiens OX=9606	1:Experimental evidence at protein level	Acyl-coenzyme A thioesterase 2, mitochondrial	1	0.999	3	15	15	15	4	4	4	3	3	3	59223.6	59223.6	59223.6	4	4	4	3	3	3	61591.2	61591.2	61591.2	5	5	5	2	2	2	66142.3	66142.3	66142.3	2	2	2	1	1	1
1061	a	sp|P49754|VPS41_HUMAN	P49754	VPS41_HUMAN	VPS41	854	15.2	Homo sapiens OX=9606	1:Experimental evidence at protein level	Vacuolar protein sorting-associated protein 41 homolog	1	0.999	10	27	27	27	6	6	6	6	6	6	46510	46510	46510	3	3	3	2	2	2	66026.1	66026.1	66026.1	6	6	6	2	2	2	51490.7	51490.7	51490.7	12	12	12	7	7	7
1062	a	sp|P49755|TMEDA_HUMAN	P49755	TMEDA_HUMAN	TMED10	219	34.7	Homo sapiens OX=9606	1:Experimental evidence at protein level	Transmembrane emp24 domain-containing protein 10	1	0.999	6	61	61	61	14	14	14	8	8	8	977107	977107	977107	16	16	16	8	8	8	997260	997260	997260	16	16	16	8	8	8	1.04061e+06	1.04061e+06	1.04061e+06	15	15	15	7	7	7
1063	a	sp|P49757|NUMB_HUMAN	P49757	NUMB_HUMAN	NUMB	651	18.3	Homo sapiens OX=9606	1:Experimental evidence at protein level	Protein numb homolog	1	0.999	7	10	10	10	2	2	2	2	2	2	114026	114026	114026	2	2	2	2	2	2	120388	120388	120388	4	4	4	4	4	4	121216	121216	121216	2	2	2	2	2	2
1064	a	sp|P49768|PSN1_HUMAN	P49768	PSN1_HUMAN	PSEN1	467	12	Homo sapiens OX=9606	1:Experimental evidence at protein level	Presenilin-1	1	0.999	3	5	5	5	1	1	1	1	1	1	100815	100815	100815	2	2	2	2	2	2	110728	110728	110728	1	1	1	1	1	1	109240	109240	109240	1	1	1	1	1	1
1065	a	sp|P49773|HINT1_HUMAN	P49773	HINT1_HUMAN	HINT1	126	72.2	Homo sapiens OX=9606	1:Experimental evidence at protein level	Histidine triad nucleotide-binding protein 1	1	0.999	6	133	133	133	33	33	33	14	14	14	866800	866800	866800	36	36	36	13	13	13	856132	856132	856132	33	33	33	14	14	14	821972	821972	821972	31	31	31	12	12	12
1066	a	sp|P49815|TSC2_HUMAN	P49815	TSC2_HUMAN	TSC2	1807	5.9	Homo sapiens OX=9606	1:Experimental evidence at protein level	Tuberin	1	0.999	8	20	20	20	6	6	6	4	4	4	89362.7	89362.7	89362.7	3	3	3	3	3	3	109256	109256	109256	6	6	6	5	5	5	112414	112414	112414	5	5	5	4	4	4
1067	a	sp|P49821|NDUV1_HUMAN	P49821	NDUV1_HUMAN	NDUFV1	464	48.5	Homo sapiens OX=9606	1:Experimental evidence at protein level	NADH dehydrogenase [ubiquinone] flavoprotein 1, mitochondrial	1	0.999	14	84	79	84	22	21	22	13	12	13	372842	377024	372842	19	18	19	10	9	10	361701	364645	361701	22	21	22	12	11	12	375613	374430	375613	21	19	21	11	10	11
1068	a	sp|P49848|TAF6_HUMAN	P49848	TAF6_HUMAN	TAF6	677	25.6	Homo sapiens OX=9606	1:Experimental evidence at protein level	Transcription initiation factor TFIID subunit 6	1	0.999	13	42	42	42	10	10	10	9	9	9	95902.9	95902.9	95902.9	10	10	10	7	7	7	97653.7	97653.7	97653.7	9	9	9	9	9	9	93210.1	93210.1	93210.1	13	13	13	9	9	9
1069	a	sp|P49903|SPS1_HUMAN	P49903	SPS1_HUMAN	SEPHS1	392	56.1	Homo sapiens OX=9606	1:Experimental evidence at protein level	Selenide, water dikinase 1	1	0.999	13	129	129	129	35	35	35	16	16	16	618760	618760	618760	32	32	32	17	17	17	608728	608728	608728	27	27	27	13	13	13	585530	585530	585530	35	35	35	15	15	15
1070	a	sp|P49914|MTHFS_HUMAN	P49914	MTHFS_HUMAN	MTHFS	203	44.3	Homo sapiens OX=9606	1:Experimental evidence at protein level	5-formyltetrahydrofolate cyclo-ligase	1	0.999	7	43	43	43	14	14	14	9	9	9	229201	229201	229201	7	7	7	5	5	5	243154	243154	243154	11	11	11	7	7	7	208769	208769	208769	11	11	11	7	7	7
1071	a	sp|P49915|GUAA_HUMAN	P49915	GUAA_HUMAN	GMPS	693	63.1	Homo sapiens OX=9606	1:Experimental evidence at protein level	GMP synthase [glutamine-hydrolyzing]	1	0.999	31	426	426	426	100	100	100	45	45	45	1.73292e+06	1.73292e+06	1.73292e+06	118	118	118	47	47	47	1.72828e+06	1.72828e+06	1.72828e+06	100	100	100	45	45	45	1716537	1716537	1716537	108	108	108	41	41	41
1072	a	sp|P49916|DNLI3_HUMAN	P49916	DNLI3_HUMAN	LIG3	1009	37.1	Homo sapiens OX=9606	1:Experimental evidence at protein level	DNA ligase 3	1	0.999	32	96	96	96	25	25	25	21	21	21	199427	199427	199427	21	21	21	20	20	20	211317	211317	211317	25	25	25	22	22	22	203810	203810	203810	25	25	25	19	19	19
1073	a	sp|P49917|DNLI4_HUMAN	P49917	DNLI4_HUMAN	LIG4	911	6.5	Homo sapiens OX=9606	1:Experimental evidence at protein level	DNA ligase 4	1	0.999	3	7	7	7	1	1	1	1	1	1	42347	42347	42347	2	2	2	1	1	1	36443.8	36443.8	36443.8	2	2	2	1	1	1	36075.9	36075.9	36075.9	2	2	2	2	2	2
1074	a	sp|P49959|MRE11_HUMAN	P49959	MRE11_HUMAN	MRE11	708	31.8	Homo sapiens OX=9606	1:Experimental evidence at protein level	Double-strand break repair protein MRE11	1	0.999	18	72	72	72	16	16	16	12	12	12	179977	179977	179977	20	20	20	13	13	13	172571	172571	172571	18	18	18	15	15	15	169148	169148	169148	18	18	18	13	13	13
1076	a	sp|P50336|PPOX_HUMAN	P50336	PPOX_HUMAN	PPOX	477	37.5	Homo sapiens OX=9606	1:Experimental evidence at protein level	Protoporphyrinogen oxidase	1	0.999	11	58	58	58	16	16	16	10	10	10	129509	129509	129509	14	14	14	10	10	10	136483	136483	136483	15	15	15	11	11	11	140739	140739	140739	13	13	13	8	8	8
1077	a	sp|P50402|EMD_HUMAN	P50402	EMD_HUMAN	EMD	254	52	Homo sapiens OX=9606	1:Experimental evidence at protein level	Emerin	1	0.999	9	71	71	71	17	17	17	6	6	6	522711	522711	522711	22	22	22	7	7	7	516912	516912	516912	17	17	17	8	8	8	494776	494776	494776	15	15	15	8	8	8
1078	a	sp|P50542|PEX5_HUMAN	P50542	PEX5_HUMAN	PEX5	639	37.4	Homo sapiens OX=9606	1:Experimental evidence at protein level	Peroxisomal targeting signal 1 receptor	1	0.999	15	48	48	48	10	10	10	8	8	8	94805.1	94805.1	94805.1	15	15	15	11	11	11	87866.1	87866.1	87866.1	15	15	15	12	12	12	94059.2	94059.2	94059.2	8	8	8	6	6	6
1079	a	sp|P50579|MAP2_HUMAN	P50579	MAP2_HUMAN	METAP2	478	63.4	Homo sapiens OX=9606	1:Experimental evidence at protein level	Methionine aminopeptidase 2	1	0.999	18	182	182	182	41	41	41	18	18	18	1.00278e+06	1.00278e+06	1.00278e+06	45	45	45	18	18	18	999441	999441	999441	43	43	43	17	17	17	986228	986228	986228	53	53	53	18	18	18
1080	a	sp|P50583|AP4A_HUMAN	P50583	AP4A_HUMAN	NUDT2	147	55.8	Homo sapiens OX=9606	1:Experimental evidence at protein level	Bis(5'-nucleosyl)-tetraphosphatase [asymmetrical]	1	0.999	6	43	43	43	13	13	13	7	7	7	334753	334753	334753	11	11	11	6	6	6	293152	293152	293152	10	10	10	6	6	6	301751	301751	301751	9	9	9	6	6	6
1081	a	sp|P50897|PPT1_HUMAN	P50897	PPT1_HUMAN	PPT1	306	33.3	Homo sapiens OX=9606	1:Experimental evidence at protein level	Palmitoyl-protein thioesterase 1	1	0.999	7	57	57	57	14	14	14	8	8	8	756979	756979	756979	13	13	13	8	8	8	727419	727419	727419	14	14	14	8	8	8	732635	732635	732635	16	16	16	9	9	9
1082	a	sp|P50990|TCPQ_HUMAN	P50990	TCPQ_HUMAN	CCT8	548	77.6	Homo sapiens OX=9606	1:Experimental evidence at protein level	T-complex protein 1 subunit theta	1	0.999	36	464	464	464	113	113	113	47	47	47	2.69696e+06	2.69696e+06	2.69696e+06	121	121	121	49	49	49	2.82552e+06	2.82552e+06	2.82552e+06	112	112	112	46	46	46	2.84394e+06	2.84394e+06	2.84394e+06	118	118	118	49	49	49
1083	a	sp|P51114|FXR1_HUMAN	P51114	FXR1_HUMAN	FXR1	621	44.4	Homo sapiens OX=9606	1:Experimental evidence at protein level	Fragile X mental retardation syndrome-related protein 1	1	0.999	21	110	92	110	32	26	32	18	14	18	663208	655545	663208	25	22	25	17	14	17	651225	663312	651225	29	25	29	20	16	20	638840	659016	638840	24	19	24	16	13	16
1084	a	sp|P51116|FXR2_HUMAN	P51116	FXR2_HUMAN	FXR2	673	46.1	Homo sapiens OX=9606	1:Experimental evidence at protein level	Fragile X mental retardation syndrome-related protein 2	1	0.999	20	90	62	72	25	15	19	17	11	13	319943	318968	318060	23	17	20	16	11	13	321487	320883	321874	22	16	18	16	10	12	323507	328646	328229	20	14	15	16	12	13
1085	a	sp|P51398|RT29_HUMAN	P51398	RT29_HUMAN	DAP3	398	36.2	Homo sapiens OX=9606	1:Experimental evidence at protein level	28S ribosomal protein S29, mitochondrial	1	0.999	9	68	68	68	16	16	16	8	8	8	445498	445498	445498	17	17	17	9	9	9	428284	428284	428284	17	17	17	9	9	9	433549	433549	433549	18	18	18	9	9	9
1086	a	sp|P51452|DUS3_HUMAN	P51452	DUS3_HUMAN	DUSP3	185	45.9	Homo sapiens OX=9606	1:Experimental evidence at protein level	Dual specificity protein phosphatase 3	1	0.999	6	37	37	37	11	11	11	6	6	6	276635	276635	276635	9	9	9	5	5	5	275993	275993	275993	9	9	9	7	7	7	270145	270145	270145	8	8	8	6	6	6
1087	a	sp|P51511|MMP15_HUMAN	P51511	MMP15_HUMAN	MMP15	669	9.4	Homo sapiens OX=9606	1:Experimental evidence at protein level	Matrix metalloproteinase-15	1	0.999	4	20	20	20	4	4	4	3	3	3	240642	240642	240642	5	5	5	2	2	2	232498	232498	232498	5	5	5	4	4	4	253717	253717	253717	6	6	6	3	3	3
1088	a	sp|P51530|DNA2_HUMAN	P51530	DNA2_HUMAN	DNA2	1060	9.2	Homo sapiens OX=9606	1:Experimental evidence at protein level	DNA replication ATP-dependent helicase/nuclease DNA2	1	0.999	7	13	13	13	1	1	1	1	1	1	47226.1	47226.1	47226.1	3	3	3	3	3	3	41886.8	41886.8	41886.8	5	5	5	2	2	2	46451.4	46451.4	46451.4	4	4	4	3	3	3
1089	a	sp|P51553|IDH3G_HUMAN	P51553	IDH3G_HUMAN	IDH3G	393	37.7	Homo sapiens OX=9606	1:Experimental evidence at protein level	Isocitrate dehydrogenase [NAD] subunit gamma, mitochondrial	1	0.999	8	63	63	63	17	17	17	14	14	14	240832	240832	240832	14	14	14	10	10	10	234301	234301	234301	16	16	16	13	13	13	231466	231466	231466	16	16	16	11	11	11
1090	a	sp|P51570|GALK1_HUMAN	P51570	GALK1_HUMAN	GALK1	392	35.5	Homo sapiens OX=9606	1:Experimental evidence at protein level	Galactokinase	1	0.999	9	48	48	48	9	9	9	6	6	6	272054	272054	272054	15	15	15	8	8	8	260310	260310	260310	9	9	9	5	5	5	280799	280799	280799	15	15	15	8	8	8
1091	a	sp|P51571|SSRD_HUMAN	P51571	SSRD_HUMAN	SSR4	173	36.4	Homo sapiens OX=9606	1:Experimental evidence at protein level	Translocon-associated protein subunit delta	1	0.999	5	116	116	116	28	28	28	7	7	7	2.71438e+06	2.71438e+06	2.71438e+06	27	27	27	6	6	6	2.76242e+06	2.76242e+06	2.76242e+06	30	30	30	6	6	6	2812679	2812679	2812679	31	31	31	8	8	8
1092	a	sp|P51580|TPMT_HUMAN	P51580	TPMT_HUMAN	TPMT	245	45.7	Homo sapiens OX=9606	1:Experimental evidence at protein level	Thiopurine S-methyltransferase	1	0.999	10	27	27	27	6	6	6	4	4	4	201524	201524	201524	8	8	8	6	6	6	187945	187945	187945	6	6	6	5	5	5	184358	184358	184358	7	7	7	4	4	4
1093	a	sp|P51608|MECP2_HUMAN	P51608	MECP2_HUMAN	MECP2	486	10.7	Homo sapiens OX=9606	1:Experimental evidence at protein level	Methyl-CpG-binding protein 2	1	0.999	4	10	10	10	3	3	3	2	2	2	50748	50748	50748	2	2	2	2	2	2	55749.4	55749.4	55749.4	2	2	2	2	2	2	58116	58116	58116	3	3	3	2	2	2
1094	a	sp|P51610|HCFC1_HUMAN	P51610	HCFC1_HUMAN	HCFC1	2035	25.5	Homo sapiens OX=9606	1:Experimental evidence at protein level	Host cell factor 1	1	0.999	31	240	240	240	56	56	56	32	32	32	367786	367786	367786	58	58	58	32	32	32	371802	371802	371802	63	63	63	34	34	34	362560	362560	362560	63	63	63	36	36	36
1095	a	sp|P51659|DHB4_HUMAN	P51659	DHB4_HUMAN	HSD17B4	736	47.1	Homo sapiens OX=9606	1:Experimental evidence at protein level	Peroxisomal multifunctional enzyme type 2	1	0.999	26	198	198	198	55	55	55	26	26	26	598958	598958	598958	42	42	42	26	26	26	614360	614360	614360	53	53	53	28	28	28	634731	634731	634731	48	48	48	25	25	25
1096	a	sp|P51665|PSMD7_HUMAN	P51665	PSMD7_HUMAN	PSMD7	324	48.1	Homo sapiens OX=9606	1:Experimental evidence at protein level	26S proteasome non-ATPase regulatory subunit 7	1	0.999	11	97	97	97	27	27	27	17	17	17	404977	404977	404977	23	23	23	16	16	16	406255	406255	406255	21	21	21	15	15	15	363799	363799	363799	26	26	26	16	16	16
1097	a	sp|P51784|UBP11_HUMAN	P51784	UBP11_HUMAN	USP11	963	20.9	Homo sapiens OX=9606	1:Experimental evidence at protein level	Ubiquitin carboxyl-terminal hydrolase 11	1	0.999	14	54	46	54	15	13	15	10	8	10	192631	197602	192631	14	12	14	11	9	11	191178	192232	191178	14	12	14	11	9	11	188134	187054	188134	11	9	11	9	7	9
1098	a	sp|P51798|CLCN7_HUMAN	P51798	CLCN7_HUMAN	CLCN7	805	5.2	Homo sapiens OX=9606	1:Experimental evidence at protein level	H(+)/Cl(-) exchange transporter 7	1	0.999	3	4	4	4	2	2	2	1	1	1	0	0	0	1	1	1	1	1	1	0	0	0	1	1	1	1	1	1	0	0	0	0	0	0	0	0	0
1099	a	sp|P51809|VAMP7_HUMAN	P51809	VAMP7_HUMAN	VAMP7	220	40	Homo sapiens OX=9606	1:Experimental evidence at protein level	Vesicle-associated membrane protein 7	1	0.999	7	35	35	35	6	6	6	4	4	4	203187	203187	203187	11	11	11	7	7	7	210273	210273	210273	10	10	10	6	6	6	205213	205213	205213	8	8	8	5	5	5
1100	a	sp|P51825|AFF1_HUMAN	P51825	AFF1_HUMAN	AFF1	1210	3.8	Homo sapiens OX=9606	1:Experimental evidence at protein level	AF4/FMR2 family member 1	1	0.9987	4	5	5	5	0	0	0	0	0	0	0	0	0	2	2	2	2	2	2	32189.8	32189.8	32189.8	0	0	0	0	0	0	0	0	0	3	3	3	3	3	3
1101	a	sp|P51858|HDGF_HUMAN	P51858	HDGF_HUMAN	HDGF	240	67.5	Homo sapiens OX=9606	1:Experimental evidence at protein level	Hepatoma-derived growth factor	1	0.999	14	185	185	185	51	51	51	15	15	15	1.77631e+06	1.77631e+06	1.77631e+06	40	40	40	13	13	13	1.80187e+06	1.80187e+06	1.80187e+06	44	44	44	16	16	16	1832451	1832451	1832451	50	50	50	17	17	17
1102	a	sp|P51946|CCNH_HUMAN	P51946	CCNH_HUMAN	CCNH	323	31.3	Homo sapiens OX=9606	1:Experimental evidence at protein level	Cyclin-H	1	0.999	9	25	25	25	10	10	10	8	8	8	162206	162206	162206	4	4	4	4	4	4	165851	165851	165851	6	6	6	5	5	5	166601	166601	166601	5	5	5	4	4	4
1103	a	sp|P51948|MAT1_HUMAN	P51948	MAT1_HUMAN	MNAT1	309	37.5	Homo sapiens OX=9606	1:Experimental evidence at protein level	CDK-activating kinase assembly factor MAT1	1	0.999	7	33	33	33	9	9	9	7	7	7	128459	128459	128459	9	9	9	7	7	7	115171	115171	115171	8	8	8	7	7	7	116194	116194	116194	7	7	7	5	5	5
1104	a	sp|P52209|6PGD_HUMAN	P52209	6PGD_HUMAN	PGD	483	51.8	Homo sapiens OX=9606	1:Experimental evidence at protein level	6-phosphogluconate dehydrogenase, decarboxylating	1	0.999	21	406	406	406	100	100	100	40	40	40	4746864	4746864	4746864	108	108	108	36	36	36	4907199	4907199	4907199	103	103	103	37	37	37	4747344	4747344	4747344	95	95	95	35	35	35
1105	a	sp|P52294|IMA5_HUMAN	P52294	IMA5_HUMAN	KPNA1	538	25.7	Homo sapiens OX=9606	1:Experimental evidence at protein level	Importin subunit alpha-5	1	0.999	11	92	32	34	24	9	10	13	5	6	520047	524248	518868	26	8	8	12	5	5	525493	591364	591364	22	8	8	11	5	5	507434	499943	499943	20	7	8	12	5	6
1106	a	sp|P52306|GDS1_HUMAN	P52306	GDS1_HUMAN	RAP1GDS1	607	45	Homo sapiens OX=9606	1:Experimental evidence at protein level	Rap1 GTPase-GDP dissociation stimulator 1	1	0.999	21	123	123	123	33	33	33	23	23	23	186296	186296	186296	31	31	31	22	22	22	189023	189023	189023	33	33	33	22	22	22	186711	186711	186711	26	26	26	17	17	17
1107	a	sp|P52434|RPAB3_HUMAN	P52434	RPAB3_HUMAN	POLR2H	150	54	Homo sapiens OX=9606	1:Experimental evidence at protein level	DNA-directed RNA polymerases I, II, and III subunit RPABC3	1	0.999	7	52	52	52	13	13	13	8	8	8	464816	464816	464816	16	16	16	9	9	9	491345	491345	491345	13	13	13	9	9	9	436071	436071	436071	10	10	10	9	9	9
1108	a	sp|P52564|MP2K6_HUMAN	P52564	MP2K6_HUMAN	MAP2K6	334	42.5	Homo sapiens OX=9606	1:Experimental evidence at protein level	Dual specificity mitogen-activated protein kinase kinase 6	1	0.999	11	41	28	28	7	5	5	7	5	5	446461	91235.3	91235.3	13	10	10	10	7	7	411328	79963.3	79963.3	11	6	6	8	5	5	463583	87247	87247	10	7	7	8	6	6
1109	a	sp|P52565|GDIR1_HUMAN	P52565	GDIR1_HUMAN	ARHGDIA	204	46.6	Homo sapiens OX=9606	1:Experimental evidence at protein level	Rho GDP-dissociation inhibitor 1	1	0.999	7	151	151	151	35	35	35	9	9	9	1.87543e+06	1.87543e+06	1.87543e+06	40	40	40	12	12	12	2.25209e+06	2.25209e+06	2.25209e+06	42	42	42	9	9	9	2.20568e+06	2.20568e+06	2.20568e+06	34	34	34	10	10	10
1110	a	sp|P52569|CTR2_HUMAN	P52569	CTR2_HUMAN	SLC7A2	658	17.2	Homo sapiens OX=9606	1:Experimental evidence at protein level	Cationic amino acid transporter 2	1	0.999	11	49	30	49	11	5	11	6	3	6	231444	240021	231444	13	8	13	7	4	7	229272	235193	229272	14	9	14	9	7	9	249043	247818	249043	11	8	11	6	4	6
1111	a	sp|P52594|AGFG1_HUMAN	P52594	AGFG1_HUMAN	AGFG1	562	23.1	Homo sapiens OX=9606	1:Experimental evidence at protein level	Arf-GAP domain and FG repeat-containing protein 1	1	0.999	9	64	64	64	15	15	15	8	8	8	643635	643635	643635	18	18	18	9	9	9	628657	628657	628657	14	14	14	8	8	8	626896	626896	626896	17	17	17	8	8	8
1112	a	sp|P52597|HNRPF_HUMAN	P52597	HNRPF_HUMAN	HNRNPF	415	48	Homo sapiens OX=9606	1:Experimental evidence at protein level	Heterogeneous nuclear ribonucleoprotein F	1	0.999	14	229	152	152	52	36	36	21	18	18	7.57203e+06	1.43549e+06	1.43549e+06	60	39	39	23	20	20	7.60817e+06	1.42665e+06	1.42665e+06	59	40	40	23	20	20	7.85672e+06	1.46081e+06	1.46081e+06	58	37	37	23	20	20
1113	a	sp|P52630|STAT2_HUMAN	P52630	STAT2_HUMAN	STAT2	851	13	Homo sapiens OX=9606	1:Experimental evidence at protein level	Signal transducer and activator of transcription 2	1	0.999	8	36	36	36	8	8	8	6	6	6	95065.3	95065.3	95065.3	12	12	12	6	6	6	92510.2	92510.2	92510.2	9	9	9	7	7	7	91987.1	91987.1	91987.1	7	7	7	6	6	6
1114	a	sp|P52701|MSH6_HUMAN	P52701	MSH6_HUMAN	MSH6	1360	46.5	Homo sapiens OX=9606	1:Experimental evidence at protein level	DNA mismatch repair protein Msh6	1	0.999	46	310	310	310	79	79	79	48	48	48	804347	804347	804347	72	72	72	43	43	43	804202	804202	804202	81	81	81	48	48	48	836935	836935	836935	78	78	78	44	44	44
1115	a	sp|P52732|KIF11_HUMAN	P52732	KIF11_HUMAN	KIF11	1056	30.8	Homo sapiens OX=9606	1:Experimental evidence at protein level	Kinesin-like protein KIF11	1	0.999	28	107	105	105	28	27	27	22	21	21	203380	202817	202817	29	29	29	19	19	19	209131	209131	209131	27	27	27	21	21	21	203674	203674	203674	23	22	22	20	19	19
1116	a	sp|P52756|RBM5_HUMAN	P52756	RBM5_HUMAN	RBM5	815	4.5	Homo sapiens OX=9606	1:Experimental evidence at protein level	RNA-binding protein 5	1	0.999	3	9	9	9	2	2	2	2	2	2	50400.3	50400.3	50400.3	2	2	2	2	2	2	55937.6	55937.6	55937.6	3	3	3	3	3	3	54716.7	54716.7	54716.7	2	2	2	2	2	2
1117	a	sp|P52758|RIDA_HUMAN	P52758	RIDA_HUMAN	RIDA	137	51.1	Homo sapiens OX=9606	1:Experimental evidence at protein level	2-iminobutanoate/2-iminopropanoate deaminase	1	0.999	5	40	40	40	8	8	8	5	5	5	501334	501334	501334	10	10	10	6	6	6	460390	460390	460390	10	10	10	5	5	5	484102	484102	484102	12	12	12	5	5	5
1118	a	sp|P52788|SPSY_HUMAN	P52788	SPSY_HUMAN	SMS	366	61.7	Homo sapiens OX=9606	1:Experimental evidence at protein level	Spermine synthase	1	0.999	14	118	118	118	31	31	31	15	15	15	608249	608249	608249	28	28	28	18	18	18	587666	587666	587666	31	31	31	15	15	15	596899	596899	596899	28	28	28	15	15	15
1119	a	sp|P52815|RM12_HUMAN	P52815	RM12_HUMAN	MRPL12	198	28.3	Homo sapiens OX=9606	1:Experimental evidence at protein level	39S ribosomal protein L12, mitochondrial	1	0.999	3	123	123	123	26	26	26	5	5	5	906439	906439	906439	36	36	36	6	6	6	843705	843705	843705	31	31	31	6	6	6	920117	920117	920117	30	30	30	6	6	6
1120	a	sp|P52888|THOP1_HUMAN	P52888	THOP1_HUMAN	THOP1	689	35.6	Homo sapiens OX=9606	1:Experimental evidence at protein level	Thimet oligopeptidase	1	0.999	21	122	112	112	29	28	28	20	19	19	420239	422206	422206	28	23	23	18	17	17	417662	413917	413917	38	35	35	21	20	20	427990	425649	425649	27	26	26	18	17	17
1121	a	sp|P52907|CAZA1_HUMAN	P52907	CAZA1_HUMAN	CAPZA1	286	73.4	Homo sapiens OX=9606	1:Experimental evidence at protein level	F-actin-capping protein subunit alpha-1	1	0.999	14	160	135	160	34	27	34	19	15	19	1.13222e+06	1.12192e+06	1.13222e+06	44	38	44	23	19	23	1.14425e+06	1.16844e+06	1.14425e+06	39	33	39	20	16	20	1.13612e+06	1.1303e+06	1.13612e+06	43	37	43	20	16	20
1122	a	sp|P52943|CRIP2_HUMAN	P52943	CRIP2_HUMAN	CRIP2	208	20.2	Homo sapiens OX=9606	1:Experimental evidence at protein level	Cysteine-rich protein 2	1	0.999	3	23	23	23	5	5	5	2	2	2	406591	406591	406591	6	6	6	3	3	3	408542	408542	408542	6	6	6	4	4	4	432089	432089	432089	6	6	6	4	4	4
1123	a	sp|P53004|BIEA_HUMAN	P53004	BIEA_HUMAN	BLVRA	296	30.1	Homo sapiens OX=9606	1:Experimental evidence at protein level	Biliverdin reductase A	1	0.999	9	41	41	41	10	10	10	6	6	6	494826	494826	494826	11	11	11	8	8	8	446202	446202	446202	12	12	12	9	9	9	465303	465303	465303	8	8	8	6	6	6
1124	a	sp|P53007|TXTP_HUMAN	P53007	TXTP_HUMAN	SLC25A1	311	18.6	Homo sapiens OX=9606	1:Experimental evidence at protein level	Tricarboxylate transport protein, mitochondrial	1	0.999	5	15	15	15	3	3	3	3	3	3	87240.8	87240.8	87240.8	3	3	3	3	3	3	90592.5	90592.5	90592.5	5	5	5	5	5	5	98656	98656	98656	4	4	4	4	4	4
1125	a	sp|P53041|PPP5_HUMAN	P53041	PPP5_HUMAN	PPP5C	499	51.7	Homo sapiens OX=9606	1:Experimental evidence at protein level	Serine/threonine-protein phosphatase 5	1	0.999	20	87	87	87	17	17	17	13	13	13	407232	407232	407232	22	22	22	14	14	14	402118	402118	402118	26	26	26	15	15	15	407117	407117	407117	22	22	22	14	14	14
1126	a	sp|P53350|PLK1_HUMAN	P53350	PLK1_HUMAN	PLK1	603	35.3	Homo sapiens OX=9606	1:Experimental evidence at protein level	Serine/threonine-protein kinase PLK1	1	0.999	15	57	57	57	14	14	14	8	8	8	200846	200846	200846	16	16	16	10	10	10	188443	188443	188443	14	14	14	12	12	12	187023	187023	187023	13	13	13	10	10	10
1127	a	sp|P53367|ARFP1_HUMAN	P53367	ARFP1_HUMAN	ARFIP1	373	43.7	Homo sapiens OX=9606	1:Experimental evidence at protein level	Arfaptin-1	1	0.999	13	35	34	35	12	12	12	8	8	8	161167	161167	161167	9	8	9	7	6	7	163873	163873	163873	8	8	8	7	7	7	160469	160469	160469	6	6	6	5	5	5
1128	a	sp|P53396|ACLY_HUMAN	P53396	ACLY_HUMAN	ACLY	1101	47.7	Homo sapiens OX=9606	1:Experimental evidence at protein level	ATP-citrate synthase	1	0.999	45	555	555	555	139	139	139	70	70	70	1.67921e+06	1.67921e+06	1.67921e+06	137	137	137	68	68	68	1.70004e+06	1.70004e+06	1.70004e+06	137	137	137	66	66	66	1.7156e+06	1.7156e+06	1.7156e+06	142	142	142	67	67	67
1129	a	sp|P53582|MAP11_HUMAN	P53582	MAP11_HUMAN	METAP1	386	49.2	Homo sapiens OX=9606	1:Experimental evidence at protein level	Methionine aminopeptidase 1	1	0.999	12	63	63	63	17	17	17	13	13	13	300078	300078	300078	14	14	14	11	11	11	288754	288754	288754	18	18	18	11	11	11	313817	313817	313817	14	14	14	12	12	12
1130	a	sp|P53597|SUCA_HUMAN	P53597	SUCA_HUMAN	SUCLG1	346	33.8	Homo sapiens OX=9606	1:Experimental evidence at protein level	Succinate--CoA ligase [ADP/GDP-forming] subunit alpha, mitochondrial	1	0.999	9	59	59	59	14	14	14	10	10	10	755532	755532	755532	14	14	14	10	10	10	768068	768068	768068	13	13	13	10	10	10	771771	771771	771771	18	18	18	11	11	11
1131	a	sp|P53602|MVD1_HUMAN	P53602	MVD1_HUMAN	MVD	400	18.5	Homo sapiens OX=9606	1:Experimental evidence at protein level	Diphosphomevalonate decarboxylase	1	0.999	5	18	18	18	4	4	4	4	4	4	141781	141781	141781	5	5	5	5	5	5	140933	140933	140933	3	3	3	2	2	2	133550	133550	133550	6	6	6	4	4	4
1132	a	sp|P53609|PGTB1_HUMAN	P53609	PGTB1_HUMAN	PGGT1B	377	12.5	Homo sapiens OX=9606	1:Experimental evidence at protein level	Geranylgeranyl transferase type-1 subunit beta	1	0.999	4	9	9	9	2	2	2	2	2	2	91665.9	91665.9	91665.9	2	2	2	2	2	2	89331.7	89331.7	89331.7	3	3	3	3	3	3	92799.1	92799.1	92799.1	2	2	2	2	2	2
1133	a	sp|P53611|PGTB2_HUMAN	P53611	PGTB2_HUMAN	RABGGTB	331	19.6	Homo sapiens OX=9606	1:Experimental evidence at protein level	Geranylgeranyl transferase type-2 subunit beta	1	0.999	7	36	36	36	8	8	8	4	4	4	357582	357582	357582	9	9	9	5	5	5	311617	311617	311617	9	9	9	4	4	4	322499	322499	322499	10	10	10	6	6	6
1134	a	sp|P53634|CATC_HUMAN	P53634	CATC_HUMAN	CTSC	463	21.2	Homo sapiens OX=9606	1:Experimental evidence at protein level	Dipeptidyl peptidase 1	1	0.999	7	42	42	42	10	10	10	7	7	7	116131	116131	116131	11	11	11	6	6	6	101483	101483	101483	9	9	9	5	5	5	114096	114096	114096	12	12	12	5	5	5
1135	a	sp|P53675|CLH2_HUMAN	P53675	CLH2_HUMAN	CLTCL1	1640	18.7	Homo sapiens OX=9606	1:Experimental evidence at protein level	Clathrin heavy chain 2	1	0.999	25	208	24	24	52	5	5	27	3	3	1.77394e+06	59964.3	59964.3	54	8	8	27	4	4	1.73066e+06	61153.3	61153.3	53	6	6	27	5	5	1.68956e+06	58050	58050	49	5	5	25	4	4
1136	a	sp|P53680|AP2S1_HUMAN	P53680	AP2S1_HUMAN	AP2S1	142	31.7	Homo sapiens OX=9606	1:Experimental evidence at protein level	AP-2 complex subunit sigma	1	0.999	4	15	15	15	3	3	3	2	2	2	190555	190555	190555	3	3	3	3	3	3	178366	178366	178366	5	5	5	4	4	4	179469	179469	179469	4	4	4	3	3	3
1137	a	sp|P53701|CCHL_HUMAN	P53701	CCHL_HUMAN	HCCS	268	72	Homo sapiens OX=9606	1:Experimental evidence at protein level	Cytochrome c-type heme lyase	1	0.999	14	80	80	80	20	20	20	12	12	12	339536	339536	339536	20	20	20	13	13	13	332280	332280	332280	17	17	17	12	12	12	332928	332928	332928	23	23	23	13	13	13
1138	a	sp|P53985|MOT1_HUMAN	P53985	MOT1_HUMAN	SLC16A1	500	13.6	Homo sapiens OX=9606	1:Experimental evidence at protein level	Monocarboxylate transporter 1	1	0.999	5	27	27	27	7	7	7	5	5	5	852523	852523	852523	7	7	7	4	4	4	777004	777004	777004	7	7	7	4	4	4	772899	772899	772899	6	6	6	4	4	4
1139	a	sp|P53990|IST1_HUMAN	P53990	IST1_HUMAN	IST1	364	38.7	Homo sapiens OX=9606	1:Experimental evidence at protein level	IST1 homolog	1	0.999	7	33	33	33	10	10	10	6	6	6	172805	172805	172805	6	6	6	4	4	4	174660	174660	174660	7	7	7	3	3	3	167286	167286	167286	10	10	10	8	8	8
1140	a	sp|P53992|SC24C_HUMAN	P53992	SC24C_HUMAN	SEC24C	1094	32.8	Homo sapiens OX=9606	1:Experimental evidence at protein level	Protein transport protein Sec24C	1	0.999	27	233	228	233	53	52	53	29	29	29	1.00536e+06	1.00536e+06	1.00536e+06	60	58	60	31	30	31	1.02368e+06	1.02332e+06	1.02368e+06	57	56	57	33	32	33	1.01195e+06	1.01762e+06	1.01195e+06	63	62	63	37	36	37
1141	a	sp|P53999|TCP4_HUMAN	P53999	TCP4_HUMAN	SUB1	127	26	Homo sapiens OX=9606	1:Experimental evidence at protein level	Activated RNA polymerase II transcriptional coactivator p15	1	0.999	3	41	41	41	10	10	10	4	4	4	2.99433e+06	2.99433e+06	2.99433e+06	10	10	10	3	3	3	6539011	6539011	6539011	12	12	12	4	4	4	5201666	5201666	5201666	9	9	9	3	3	3
1142	a	sp|P54105|ICLN_HUMAN	P54105	ICLN_HUMAN	CLNS1A	237	44.3	Homo sapiens OX=9606	1:Experimental evidence at protein level	Methylosome subunit pICln	1	0.999	8	80	80	80	18	18	18	10	10	10	790142	790142	790142	21	21	21	11	11	11	735053	735053	735053	23	23	23	11	11	11	840648	840648	840648	18	18	18	12	12	12
1143	a	sp|P54132|BLM_HUMAN	P54132	BLM_HUMAN	BLM	1417	16.9	Homo sapiens OX=9606	1:Experimental evidence at protein level	Bloom syndrome protein	1	0.999	17	43	43	43	11	11	11	9	9	9	73859.4	73859.4	73859.4	13	13	13	9	9	9	68352.9	68352.9	68352.9	10	10	10	8	8	8	74127.2	74127.2	74127.2	9	9	9	8	8	8
1144	a	sp|P54198|HIRA_HUMAN	P54198	HIRA_HUMAN	HIRA	1017	5.9	Homo sapiens OX=9606	1:Experimental evidence at protein level	Protein HIRA	1	0.999	4	11	11	11	2	2	2	2	2	2	93111.3	93111.3	93111.3	4	4	4	3	3	3	82812.7	82812.7	82812.7	3	3	3	2	2	2	87516.8	87516.8	87516.8	2	2	2	2	2	2
1145	a	sp|P54259|ATN1_HUMAN	P54259	ATN1_HUMAN	ATN1	1190	6	Homo sapiens OX=9606	1:Experimental evidence at protein level	Atrophin-1	1	0.999	3	13	13	13	3	3	3	2	2	2	48544.5	48544.5	48544.5	3	3	3	2	2	2	41738.1	41738.1	41738.1	2	2	2	2	2	2	45244.8	45244.8	45244.8	5	5	5	3	3	3
1146	a	sp|P54289|CA2D1_HUMAN	P54289	CA2D1_HUMAN	CACNA2D1	1103	11.6	Homo sapiens OX=9606	1:Experimental evidence at protein level	Voltage-dependent calcium channel subunit alpha-2/delta-1	1	0.999	9	26	26	26	7	7	7	5	5	5	57224.9	57224.9	57224.9	7	7	7	5	5	5	61848.2	61848.2	61848.2	5	5	5	4	4	4	54031.9	54031.9	54031.9	7	7	7	5	5	5
1148	a	sp|P54725|RD23A_HUMAN	P54725	RD23A_HUMAN	RAD23A	363	54.3	Homo sapiens OX=9606	1:Experimental evidence at protein level	UV excision repair protein RAD23 homolog A	1	0.999	10	95	67	95	25	17	25	11	8	11	557860	518719	557860	24	17	24	12	9	12	547415	520750	547415	25	18	25	12	9	12	563162	539988	563162	21	15	21	8	6	8
1149	a	sp|P54727|RD23B_HUMAN	P54727	RD23B_HUMAN	RAD23B	409	35.9	Homo sapiens OX=9606	1:Experimental evidence at protein level	UV excision repair protein RAD23 homolog B	1	0.999	10	65	37	37	17	9	9	9	6	6	375833	268082	268082	21	14	14	8	5	5	368021	289929	289929	15	8	8	8	5	5	379119	303807	303807	12	6	6	5	3	3
1150	a	sp|P54750|PDE1A_HUMAN	P54750	PDE1A_HUMAN	PDE1A	535	11.8	Homo sapiens OX=9606	1:Experimental evidence at protein level	Calcium/calmodulin-dependent 3',5'-cyclic nucleotide phosphodiesterase 1A	1	0.999	4	16	16	16	3	3	3	2	2	2	88788	88788	88788	4	4	4	3	3	3	102657	102657	102657	4	4	4	2	2	2	111664	111664	111664	5	5	5	4	4	4
1151	a	sp|P54802|ANAG_HUMAN	P54802	ANAG_HUMAN	NAGLU	743	17.5	Homo sapiens OX=9606	1:Experimental evidence at protein level	Alpha-N-acetylglucosaminidase	1	0.999	8	22	22	22	7	7	7	6	6	6	79111.3	79111.3	79111.3	7	7	7	6	6	6	71446.4	71446.4	71446.4	4	4	4	4	4	4	75515.6	75515.6	75515.6	4	4	4	3	3	3
1152	a	sp|P54852|EMP3_HUMAN	P54852	EMP3_HUMAN	EMP3	163	17.8	Homo sapiens OX=9606	1:Experimental evidence at protein level	Epithelial membrane protein 3	1	0.999	3	12	7	7	4	3	3	3	2	2	1.37041e+06	86616.9	86616.9	3	1	1	2	1	1	1.24637e+06	67228.8	67228.8	2	1	1	2	1	1	1.38771e+06	86019.7	86019.7	3	2	2	2	1	1
1153	a	sp|P55010|IF5_HUMAN	P55010	IF5_HUMAN	EIF5	431	42.2	Homo sapiens OX=9606	1:Experimental evidence at protein level	Eukaryotic translation initiation factor 5	1	0.999	19	140	140	140	36	36	36	20	20	20	906680	906680	906680	35	35	35	19	19	19	936528	936528	936528	34	34	34	19	19	19	937470	937470	937470	35	35	35	18	18	18
1154	a	sp|P55011|S12A2_HUMAN	P55011	S12A2_HUMAN	SLC12A2	1212	13.3	Homo sapiens OX=9606	1:Experimental evidence at protein level	Solute carrier family 12 member 2	1	0.999	11	18	18	18	7	7	7	5	5	5	130357	130357	130357	2	2	2	2	2	2	105538	105538	105538	6	6	6	4	4	4	136881	136881	136881	3	3	3	2	2	2
1155	a	sp|P55039|DRG2_HUMAN	P55039	DRG2_HUMAN	DRG2	364	42.3	Homo sapiens OX=9606	1:Experimental evidence at protein level	Developmentally-regulated GTP-binding protein 2	1	0.999	14	49	49	49	14	14	14	9	9	9	379498	379498	379498	11	11	11	8	8	8	362771	362771	362771	13	13	13	8	8	8	369238	369238	369238	11	11	11	6	6	6
1156	a	sp|P55061|BI1_HUMAN	P55061	BI1_HUMAN	TMBIM6	237	13.1	Homo sapiens OX=9606	1:Experimental evidence at protein level	Bax inhibitor 1	1	0.9987	3	4	4	4	0	0	0	0	0	0	0	0	0	3	3	3	3	3	3	56906	56906	56906	1	1	1	1	1	1	55182.5	55182.5	55182.5	0	0	0	0	0	0
1157	a	sp|P55084|ECHB_HUMAN	P55084	ECHB_HUMAN	HADHB	474	34.4	Homo sapiens OX=9606	1:Experimental evidence at protein level	Trifunctional enzyme subunit beta, mitochondrial	1	0.999	13	131	129	131	29	29	29	14	14	14	857811	857811	857811	32	32	32	15	15	15	857814	857814	857814	35	35	35	17	17	17	922875	922875	922875	35	33	35	18	17	18
1158	a	sp|P55196|AFAD_HUMAN	P55196	AFAD_HUMAN	AFDN	1824	13	Homo sapiens OX=9606	1:Experimental evidence at protein level	Afadin	1	0.999	15	56	56	56	14	14	14	11	11	11	140888	140888	140888	18	18	18	12	12	12	143990	143990	143990	12	12	12	8	8	8	136727	136727	136727	12	12	12	9	9	9
1159	a	sp|P55199|ELL_HUMAN	P55199	ELL_HUMAN	ELL	621	9.7	Homo sapiens OX=9606	1:Experimental evidence at protein level	RNA polymerase II elongation factor ELL	1	0.999	5	13	13	13	3	3	3	3	3	3	45059.6	45059.6	45059.6	3	3	3	3	3	3	51444.5	51444.5	51444.5	3	3	3	3	3	3	48783.4	48783.4	48783.4	4	4	4	3	3	3
1160	a	sp|P55209|NP1L1_HUMAN	P55209	NP1L1_HUMAN	NAP1L1	391	38.6	Homo sapiens OX=9606	1:Experimental evidence at protein level	Nucleosome assembly protein 1-like 1	1	0.999	10	240	221	240	61	54	61	20	18	20	4.03127e+06	4.02364e+06	4.03127e+06	62	57	62	19	17	19	4254526	4.27879e+06	4254526	60	58	60	19	18	19	4.0052e+06	4.00314e+06	4.0052e+06	57	52	57	21	19	21
1161	a	sp|P55210|CASP7_HUMAN	P55210	CASP7_HUMAN	CASP7	303	28.7	Homo sapiens OX=9606	1:Experimental evidence at protein level	Caspase-7	1	0.999	6	20	20	20	11	11	11	6	6	6	102253	102253	102253	3	3	3	3	3	3	106253	106253	106253	3	3	3	3	3	3	110573	110573	110573	3	3	3	3	3	3
1162	a	sp|P55211|CASP9_HUMAN	P55211	CASP9_HUMAN	CASP9	416	12.3	Homo sapiens OX=9606	1:Experimental evidence at protein level	Caspase-9	1	0.999	3	13	13	13	3	3	3	3	3	3	87008.8	87008.8	87008.8	4	4	4	2	2	2	78179.2	78179.2	78179.2	4	4	4	2	2	2	83902.6	83902.6	83902.6	2	2	2	2	2	2
1163	a	sp|P55263|ADK_HUMAN	P55263	ADK_HUMAN	ADK	362	50	Homo sapiens OX=9606	1:Experimental evidence at protein level	Adenosine kinase	1	0.999	13	100	100	100	25	25	25	16	16	16	598709	598709	598709	25	25	25	14	14	14	592618	592618	592618	29	29	29	17	17	17	571989	571989	571989	21	21	21	14	14	14
1164	a	sp|P55265|DSRAD_HUMAN	P55265	DSRAD_HUMAN	ADAR	1226	35.4	Homo sapiens OX=9606	1:Experimental evidence at protein level	Double-stranded RNA-specific adenosine deaminase	1	0.999	33	219	219	219	57	57	57	31	31	31	642842	642842	642842	57	57	57	32	32	32	620012	620012	620012	49	49	49	31	31	31	634295	634295	634295	56	56	56	33	33	33
1165	a	sp|P55327|TPD52_HUMAN	P55327	TPD52_HUMAN	TPD52	224	41.5	Homo sapiens OX=9606	1:Experimental evidence at protein level	Tumor protein D52	1	0.999	6	62	62	62	13	13	13	5	5	5	533884	533884	533884	17	17	17	5	5	5	594676	594676	594676	15	15	15	5	5	5	570778	570778	570778	17	17	17	6	6	6
1166	a	sp|P55735|SEC13_HUMAN	P55735	SEC13_HUMAN	SEC13	322	53.4	Homo sapiens OX=9606	1:Experimental evidence at protein level	Protein SEC13 homolog	1	0.999	11	136	136	136	35	35	35	17	17	17	1.30708e+06	1.30708e+06	1.30708e+06	33	33	33	16	16	16	1.34933e+06	1.34933e+06	1.34933e+06	33	33	33	16	16	16	1.32349e+06	1.32349e+06	1.32349e+06	35	35	35	16	16	16
1167	a	sp|P55769|NH2L1_HUMAN	P55769	NH2L1_HUMAN	SNU13	128	39.8	Homo sapiens OX=9606	1:Experimental evidence at protein level	NHP2-like protein 1	1	0.999	5	51	51	51	15	15	15	4	4	4	1.44517e+06	1.44517e+06	1.44517e+06	14	14	14	5	5	5	1524933	1524933	1524933	12	12	12	4	4	4	1.6061e+06	1.6061e+06	1.6061e+06	10	10	10	4	4	4
1168	a	sp|P55795|HNRH2_HUMAN	P55795	HNRH2_HUMAN	HNRNPH2	449	45.7	Homo sapiens OX=9606	1:Experimental evidence at protein level	Heterogeneous nuclear ribonucleoprotein H2	1	0.999	14	175	86	86	41	20	20	19	10	10	1.86567e+06	928677	928677	42	22	22	22	12	12	1.88233e+06	949291	949291	41	19	19	19	10	10	1.93856e+06	993861	993861	51	25	25	21	12	12
1169	a	sp|P55884|EIF3B_HUMAN	P55884	EIF3B_HUMAN	EIF3B	814	48	Homo sapiens OX=9606	1:Experimental evidence at protein level	Eukaryotic translation initiation factor 3 subunit B	1	0.999	30	283	283	283	73	73	73	40	40	40	879540	879540	879540	66	66	66	37	37	37	931210	931210	931210	71	71	71	40	40	40	934757	934757	934757	73	73	73	39	39	39
1170	a	sp|P56134|ATPK_HUMAN	P56134	ATPK_HUMAN	ATP5MF	94	25.5	Homo sapiens OX=9606	1:Experimental evidence at protein level	ATP synthase subunit f, mitochondrial	1	0.999	2	33	33	33	10	10	10	3	3	3	1489961	1489961	1489961	7	7	7	3	3	3	1.48536e+06	1.48536e+06	1.48536e+06	8	8	8	3	3	3	1.52272e+06	1.52272e+06	1.52272e+06	8	8	8	3	3	3
1171	a	sp|P56182|RRP1_HUMAN	P56182	RRP1_HUMAN	RRP1	461	26.5	Homo sapiens OX=9606	1:Experimental evidence at protein level	Ribosomal RNA processing protein 1 homolog A	1	0.999	11	56	56	56	14	14	14	9	9	9	775011	775011	775011	13	13	13	10	10	10	709843	709843	709843	16	16	16	11	11	11	750155	750155	750155	13	13	13	8	8	8
1172	a	sp|P56199|ITA1_HUMAN	P56199	ITA1_HUMAN	ITGA1	1179	7	Homo sapiens OX=9606	1:Experimental evidence at protein level	Integrin alpha-1	1	0.999	7	13	13	13	1	1	1	1	1	1	38373.1	38373.1	38373.1	2	2	2	1	1	1	44003.8	44003.8	44003.8	1	1	1	1	1	1	50143.2	50143.2	50143.2	9	9	9	5	5	5
1173	a	sp|P56211|ARP19_HUMAN	P56211	ARP19_HUMAN	ARPP19	112	45.5	Homo sapiens OX=9606	1:Experimental evidence at protein level	cAMP-regulated phosphoprotein 19	1	0.999	4	35	27	27	7	5	5	5	3	3	343200	361592	361592	11	8	8	6	4	4	376619	362914	362914	9	7	7	6	4	4	380466	380042	380042	8	7	7	5	4	4
1174	a	sp|P56270|MAZ_HUMAN	P56270	MAZ_HUMAN	MAZ	477	7.1	Homo sapiens OX=9606	1:Experimental evidence at protein level	Myc-associated zinc finger protein	1	0.999	3	12	8	8	4	3	3	4	3	3	45031.4	46227.5	46227.5	3	2	2	3	2	2	42840.7	41140.4	41140.4	2	1	1	2	1	1	45978.5	45823.7	45823.7	3	2	2	3	2	2
1175	a	sp|P56282|DPOE2_HUMAN	P56282	DPOE2_HUMAN	POLE2	527	27.3	Homo sapiens OX=9606	1:Experimental evidence at protein level	DNA polymerase epsilon subunit 2	1	0.999	8	24	24	24	8	8	8	4	4	4	59646	59646	59646	5	5	5	4	4	4	54668.2	54668.2	54668.2	5	5	5	4	4	4	67714.3	67714.3	67714.3	6	6	6	4	4	4
1176	a	sp|P56385|ATP5I_HUMAN	P56385	ATP5I_HUMAN	ATP5ME	69	52.2	Homo sapiens OX=9606	1:Experimental evidence at protein level	ATP synthase subunit e, mitochondrial	1	0.999	4	17	17	17	2	2	2	2	2	2	387342	387342	387342	7	7	7	4	4	4	314901	314901	314901	3	3	3	3	3	3	341953	341953	341953	5	5	5	3	3	3
1177	a	sp|P56524|HDAC4_HUMAN	P56524	HDAC4_HUMAN	HDAC4	1084	16.8	Homo sapiens OX=9606	1:Experimental evidence at protein level	Histone deacetylase 4	1	0.999	10	17	17	17	5	5	5	3	3	3	41658	41658	41658	4	4	4	4	4	4	36324.2	36324.2	36324.2	3	3	3	2	2	2	41475.4	41475.4	41475.4	5	5	5	2	2	2
1178	a	sp|P56537|IF6_HUMAN	P56537	IF6_HUMAN	EIF6	245	60	Homo sapiens OX=9606	1:Experimental evidence at protein level	Eukaryotic translation initiation factor 6	1	0.999	10	127	127	127	33	33	33	14	14	14	1.6324e+06	1.6324e+06	1.6324e+06	31	31	31	13	13	13	1.65412e+06	1.65412e+06	1.65412e+06	30	30	30	12	12	12	1.64245e+06	1.64245e+06	1.64245e+06	33	33	33	12	12	12
1179	a	sp|P56545|CTBP2_HUMAN	P56545	CTBP2_HUMAN	CTBP2	445	40.2	Homo sapiens OX=9606	1:Experimental evidence at protein level	C-terminal-binding protein 2	1	0.999	10	73	67	73	17	14	17	9	7	9	187604	183188	187604	21	20	21	11	10	11	183726	184407	183726	19	18	19	10	9	10	200860	204974	200860	16	15	16	8	7	8
1180	a	sp|P56556|NDUA6_HUMAN	P56556	NDUA6_HUMAN	NDUFA6	128	32.8	Homo sapiens OX=9606	1:Experimental evidence at protein level	NADH dehydrogenase [ubiquinone] 1 alpha subcomplex subunit 6	1	0.999	4	25	25	25	7	7	7	4	4	4	99391.8	99391.8	99391.8	6	6	6	5	5	5	114069	114069	114069	5	5	5	4	4	4	103733	103733	103733	7	7	7	4	4	4
1181	a	sp|P56589|PEX3_HUMAN	P56589	PEX3_HUMAN	PEX3	373	38.6	Homo sapiens OX=9606	1:Experimental evidence at protein level	Peroxisomal biogenesis factor 3	1	0.999	8	40	40	40	10	10	10	7	7	7	126892	126892	126892	12	12	12	8	8	8	125629	125629	125629	11	11	11	6	6	6	131163	131163	131163	7	7	7	5	5	5
1182	a	sp|P56937|DHB7_HUMAN	P56937	DHB7_HUMAN	HSD17B7	341	10.6	Homo sapiens OX=9606	1:Experimental evidence at protein level	3-keto-steroid reductase	1	0.999	3	10	10	10	3	3	3	2	2	2	68510.7	68510.7	68510.7	3	3	3	3	3	3	72712.6	72712.6	72712.6	1	1	1	1	1	1	69567.7	69567.7	69567.7	3	3	3	1	1	1
1183	a	sp|P56945|BCAR1_HUMAN	P56945	BCAR1_HUMAN	BCAR1	870	32.3	Homo sapiens OX=9606	1:Experimental evidence at protein level	Breast cancer anti-estrogen resistance protein 1	1	0.999	16	60	60	60	17	17	17	12	12	12	147117	147117	147117	11	11	11	9	9	9	146608	146608	146608	13	13	13	9	9	9	147391	147391	147391	19	19	19	12	12	12
1184	a	sp|P57076|CF298_HUMAN	P57076	CF298_HUMAN	CFAP298	290	44.5	Homo sapiens OX=9606	1:Experimental evidence at protein level	Cilia- and flagella-associated protein 298	1	0.999	8	52	52	52	11	11	11	7	7	7	191137	191137	191137	10	10	10	6	6	6	183154	183154	183154	16	16	16	8	8	8	182196	182196	182196	15	15	15	6	6	6
1185	a	sp|P57086|SCND1_HUMAN	P57086	SCND1_HUMAN	SCAND1	179	26.3	Homo sapiens OX=9606	1:Experimental evidence at protein level	SCAN domain-containing protein 1	1	0.999	2	10	10	10	1	1	1	1	1	1	20973.9	20973.9	20973.9	3	3	3	2	2	2	21485.8	21485.8	21485.8	4	4	4	2	2	2	23405.9	23405.9	23405.9	2	2	2	1	1	1
1186	a	sp|P57088|TMM33_HUMAN	P57088	TMM33_HUMAN	TMEM33	247	20.6	Homo sapiens OX=9606	1:Experimental evidence at protein level	Transmembrane protein 33	1	0.999	4	29	29	29	9	9	9	4	4	4	273400	273400	273400	7	7	7	3	3	3	295365	295365	295365	7	7	7	3	3	3	267432	267432	267432	6	6	6	3	3	3
1187	a	sp|P57105|SYJ2B_HUMAN	P57105	SYJ2B_HUMAN	SYNJ2BP	145	37.2	Homo sapiens OX=9606	1:Experimental evidence at protein level	Synaptojanin-2-binding protein	1	0.999	3	18	18	18	4	4	4	3	3	3	85174.7	85174.7	85174.7	6	6	6	3	3	3	85487.5	85487.5	85487.5	4	4	4	4	4	4	92938.5	92938.5	92938.5	4	4	4	3	3	3
1188	a	sp|P57737|CORO7_HUMAN	P57737	CORO7_HUMAN	CORO7	925	32.1	Homo sapiens OX=9606	1:Experimental evidence at protein level	Coronin-7	1	0.999	16	52	52	52	13	13	13	8	8	8	145980	145980	145980	13	13	13	12	12	12	143516	143516	143516	14	14	14	9	9	9	143747	143747	143747	12	12	12	10	10	10
1189	a	sp|P57740|NU107_HUMAN	P57740	NU107_HUMAN	NUP107	925	37.3	Homo sapiens OX=9606	1:Experimental evidence at protein level	Nuclear pore complex protein Nup107	1	0.999	27	113	113	113	26	26	26	18	18	18	264576	264576	264576	26	26	26	20	20	20	260607	260607	260607	32	32	32	21	21	21	256132	256132	256132	29	29	29	18	18	18
1190	a	sp|P57764|GSDMD_HUMAN	P57764	GSDMD_HUMAN	GSDMD	484	10.1	Homo sapiens OX=9606	1:Experimental evidence at protein level	Gasdermin-D	1	0.999	4	7	7	7	0	0	0	0	0	0	0	0	0	2	2	2	2	2	2	77793.6	77793.6	77793.6	3	3	3	3	3	3	82765.4	82765.4	82765.4	2	2	2	2	2	2
1191	a	sp|P57772|SELB_HUMAN	P57772	SELB_HUMAN	EEFSEC	596	23.2	Homo sapiens OX=9606	1:Experimental evidence at protein level	Selenocysteine-specific elongation factor	1	0.999	9	17	17	17	3	3	3	2	2	2	48966.1	48966.1	48966.1	6	6	6	5	5	5	50084.3	50084.3	50084.3	2	2	2	2	2	2	56452.6	56452.6	56452.6	6	6	6	5	5	5
1192	a	sp|P58546|MTPN_HUMAN	P58546	MTPN_HUMAN	MTPN	118	50.8	Homo sapiens OX=9606	1:Experimental evidence at protein level	Myotrophin	1	0.999	5	50	50	50	13	13	13	7	7	7	2.44443e+06	2.44443e+06	2.44443e+06	12	12	12	6	6	6	2.43691e+06	2.43691e+06	2.43691e+06	13	13	13	6	6	6	2.42428e+06	2.42428e+06	2.42428e+06	12	12	12	6	6	6
1193	a	sp|P58557|YBEY_HUMAN	P58557	YBEY_HUMAN	YBEY	167	21	Homo sapiens OX=9606	1:Experimental evidence at protein level	Endoribonuclease YbeY	1	0.999	3	11	11	11	3	3	3	3	3	3	38695.7	38695.7	38695.7	2	2	2	2	2	2	55749.5	55749.5	55749.5	3	3	3	2	2	2	45076.8	45076.8	45076.8	3	3	3	3	3	3
1194	a	sp|P59780|AP3S2_HUMAN	P59780	AP3S2_HUMAN	AP3S2	193	20.2	Homo sapiens OX=9606	2:Experimental evidence at transcript level	AP-3 complex subunit sigma-2	1	0.999	3	9	9	9	2	2	2	2	2	2	87264.7	87264.7	87264.7	3	3	3	3	3	3	87936.3	87936.3	87936.3	2	2	2	2	2	2	71564.3	71564.3	71564.3	2	2	2	1	1	1
1195	a	sp|P59998|ARPC4_HUMAN	P59998	ARPC4_HUMAN	ARPC4	168	52.4	Homo sapiens OX=9606	1:Experimental evidence at protein level	Actin-related protein 2/3 complex subunit 4	1	0.999	7	41	41	41	10	10	10	6	6	6	348202	348202	348202	9	9	9	6	6	6	380824	380824	380824	8	8	8	4	4	4	352633	352633	352633	14	14	14	8	8	8
1196	a	sp|P60059|SC61G_HUMAN	P60059	SC61G_HUMAN	SEC61G	68	36.8	Homo sapiens OX=9606	1:Experimental evidence at protein level	Protein transport protein Sec61 subunit gamma	1	0.999	2	18	18	18	4	4	4	2	2	2	680594	680594	680594	5	5	5	2	2	2	693705	693705	693705	5	5	5	2	2	2	726800	726800	726800	4	4	4	2	2	2
1197	a	sp|P60174|TPIS_HUMAN	P60174	TPIS_HUMAN	TPI1	286	75.5	Homo sapiens OX=9606	1:Experimental evidence at protein level	Triosephosphate isomerase	1	0.999	16	449	449	449	106	106	106	25	25	25	10672832	10672832	10672832	109	109	109	23	23	23	10559362	10559362	10559362	119	119	119	23	23	23	10732197	10732197	10732197	115	115	115	23	23	23
1198	a	sp|P60228|EIF3E_HUMAN	P60228	EIF3E_HUMAN	EIF3E	445	56.9	Homo sapiens OX=9606	1:Experimental evidence at protein level	Eukaryotic translation initiation factor 3 subunit E	1	0.999	22	239	239	239	57	57	57	28	28	28	768067	768067	768067	64	64	64	30	30	30	755290	755290	755290	60	60	60	30	30	30	726710	726710	726710	58	58	58	27	27	27
1199	a	sp|P60484|PTEN_HUMAN	P60484	PTEN_HUMAN	PTEN	403	10.2	Homo sapiens OX=9606	1:Experimental evidence at protein level	Phosphatidylinositol 3,4,5-trisphosphate 3-phosphatase and dual-specificity protein phosphatase PTEN	1	0.999	2	14	14	14	4	4	4	1	1	1	109207	109207	109207	5	5	5	2	2	2	114314	114314	114314	4	4	4	1	1	1	110368	110368	110368	1	1	1	1	1	1
1200	a	sp|P60510|PP4C_HUMAN	P60510	PP4C_HUMAN	PPP4C	307	45	Homo sapiens OX=9606	1:Experimental evidence at protein level	Serine/threonine-protein phosphatase 4 catalytic subunit	1	0.999	9	44	39	39	12	10	10	8	7	7	257047	261610	261610	12	11	11	9	8	8	266077	262271	262271	11	10	10	9	8	8	252142	250947	250947	9	8	8	6	5	5
1201	a	sp|P60602|ROMO1_HUMAN	P60602	ROMO1_HUMAN	ROMO1	79	32.9	Homo sapiens OX=9606	1:Experimental evidence at protein level	Reactive oxygen species modulator 1	1	0.999	3	17	17	17	5	5	5	2	2	2	1.15743e+06	1.15743e+06	1.15743e+06	3	3	3	1	1	1	1.20275e+06	1.20275e+06	1.20275e+06	5	5	5	2	2	2	1.1816e+06	1.1816e+06	1.1816e+06	4	4	4	2	2	2
1202	a	sp|P60604|UB2G2_HUMAN	P60604	UB2G2_HUMAN	UBE2G2	165	41.8	Homo sapiens OX=9606	1:Experimental evidence at protein level	Ubiquitin-conjugating enzyme E2 G2	1	0.999	4	41	41	41	9	9	9	6	6	6	144921	144921	144921	9	9	9	6	6	6	155775	155775	155775	12	12	12	7	7	7	158535	158535	158535	11	11	11	7	7	7
1203	a	sp|P60866|RS20_HUMAN	P60866	RS20_HUMAN	RPS20	119	25.2	Homo sapiens OX=9606	1:Experimental evidence at protein level	40S ribosomal protein S20	1	0.999	3	39	39	39	11	11	11	5	5	5	2223268	2223268	2223268	9	9	9	5	5	5	2.06131e+06	2.06131e+06	2.06131e+06	9	9	9	4	4	4	2.15026e+06	2.15026e+06	2.15026e+06	10	10	10	4	4	4
1204	a	sp|P60900|PSA6_HUMAN	P60900	PSA6_HUMAN	PSMA6	246	54.5	Homo sapiens OX=9606	1:Experimental evidence at protein level	Proteasome subunit alpha type-6	1	0.999	13	119	119	119	31	31	31	18	18	18	1.00189e+06	1.00189e+06	1.00189e+06	29	29	29	17	17	17	1.03454e+06	1.03454e+06	1.03454e+06	31	31	31	17	17	17	1.03338e+06	1.03338e+06	1.03338e+06	28	28	28	16	16	16
1205	a	sp|P60903|S10AA_HUMAN	P60903	S10AA_HUMAN	S100A10	97	35.1	Homo sapiens OX=9606	1:Experimental evidence at protein level	Protein S100-A10	1	0.999	3	20	20	20	7	7	7	3	3	3	247655	247655	247655	2	2	2	2	2	2	212567	212567	212567	4	4	4	3	3	3	232927	232927	232927	7	7	7	5	5	5
1206	a	sp|P60981|DEST_HUMAN	P60981	DEST_HUMAN	DSTN	165	66.1	Homo sapiens OX=9606	1:Experimental evidence at protein level	Destrin	1	0.999	11	85	71	71	20	17	17	10	8	8	1424466	931744	931744	20	15	15	10	8	8	1.4321e+06	926591	926591	24	21	21	11	9	9	1.43361e+06	929734	929734	21	18	18	11	9	9
1207	a	sp|P61011|SRP54_HUMAN	P61011	SRP54_HUMAN	SRP54	504	38.9	Homo sapiens OX=9606	1:Experimental evidence at protein level	Signal recognition particle 54 kDa protein	1	0.999	15	95	95	95	20	20	20	12	12	12	280284	280284	280284	25	25	25	15	15	15	278412	278412	278412	25	25	25	15	15	15	278052	278052	278052	25	25	25	16	16	16
1208	a	sp|P61024|CKS1_HUMAN	P61024	CKS1_HUMAN	CKS1B	79	32.9	Homo sapiens OX=9606	1:Experimental evidence at protein level	Cyclin-dependent kinases regulatory subunit 1	1	0.999	3	23	18	18	5	4	4	4	3	3	368851	380945	380945	6	5	5	4	3	3	369801	364159	364159	6	4	4	4	3	3	401423	412613	412613	6	5	5	4	3	3
1209	a	sp|P61081|UBC12_HUMAN	P61081	UBC12_HUMAN	UBE2M	183	35.5	Homo sapiens OX=9606	1:Experimental evidence at protein level	NEDD8-conjugating enzyme Ubc12	1	0.999	6	36	36	36	8	8	8	4	4	4	621846	621846	621846	8	8	8	4	4	4	642189	642189	642189	10	10	10	5	5	5	713356	713356	713356	10	10	10	6	6	6
1210	a	sp|P61160|ARP2_HUMAN	P61160	ARP2_HUMAN	ACTR2	394	34.5	Homo sapiens OX=9606	1:Experimental evidence at protein level	Actin-related protein 2	1	0.999	11	98	98	98	21	21	21	13	13	13	674615	674615	674615	25	25	25	16	16	16	652907	652907	652907	27	27	27	15	15	15	707635	707635	707635	25	25	25	15	15	15
1211	a	sp|P61163|ACTZ_HUMAN	P61163	ACTZ_HUMAN	ACTR1A	376	50.3	Homo sapiens OX=9606	1:Experimental evidence at protein level	Alpha-centractin	1	0.999	15	143	104	143	34	26	34	13	10	13	1.16048e+06	1.15454e+06	1.16048e+06	33	22	33	18	11	18	1.13672e+06	1.13876e+06	1.13672e+06	38	29	38	18	11	18	1.09184e+06	1.10689e+06	1.09184e+06	38	27	38	17	11	17
1212	a	sp|P61201|CSN2_HUMAN	P61201	CSN2_HUMAN	COPS2	443	46.7	Homo sapiens OX=9606	1:Experimental evidence at protein level	COP9 signalosome complex subunit 2	1	0.999	17	97	97	97	27	27	27	19	19	19	276726	276726	276726	27	27	27	18	18	18	264176	264176	264176	24	24	24	16	16	16	276260	276260	276260	19	19	19	16	16	16
1213	a	sp|P61221|ABCE1_HUMAN	P61221	ABCE1_HUMAN	ABCE1	599	34.7	Homo sapiens OX=9606	1:Experimental evidence at protein level	ATP-binding cassette sub-family E member 1	1	0.999	17	116	116	116	28	28	28	17	17	17	639803	639803	639803	32	32	32	20	20	20	653134	653134	653134	32	32	32	18	18	18	662181	662181	662181	24	24	24	18	18	18
1214	a	sp|P61244|MAX_HUMAN	P61244	MAX_HUMAN	MAX	160	31.2	Homo sapiens OX=9606	1:Experimental evidence at protein level	Protein max	1	0.999	4	16	16	16	4	4	4	3	3	3	93672.3	93672.3	93672.3	6	6	6	3	3	3	92134.6	92134.6	92134.6	4	4	4	4	4	4	96016.4	96016.4	96016.4	2	2	2	2	2	2
1215	a	sp|P61247|RS3A_HUMAN	P61247	RS3A_HUMAN	RPS3A	264	57.2	Homo sapiens OX=9606	1:Experimental evidence at protein level	40S ribosomal protein S3a	1	0.999	15	244	244	244	58	58	58	23	23	23	3.54849e+06	3.54849e+06	3.54849e+06	64	64	64	27	27	27	3.32656e+06	3.32656e+06	3.32656e+06	62	62	62	22	22	22	3.39593e+06	3.39593e+06	3.39593e+06	60	60	60	27	27	27
1216	a	sp|P61289|PSME3_HUMAN	P61289	PSME3_HUMAN	PSME3	254	72.4	Homo sapiens OX=9606	1:Experimental evidence at protein level	Proteasome activator complex subunit 3	1	0.999	15	148	146	148	40	39	40	19	18	19	1.56186e+06	1.55847e+06	1.56186e+06	31	31	31	18	18	18	1533832	1533832	1533832	34	33	34	17	16	17	1.48703e+06	1.49026e+06	1.48703e+06	43	43	43	17	17	17
1217	a	sp|P61313|RL15_HUMAN	P61313	RL15_HUMAN	RPL15	204	27.5	Homo sapiens OX=9606	1:Experimental evidence at protein level	60S ribosomal protein L15	1	0.999	6	45	45	45	10	10	10	6	6	6	2.23679e+06	2.23679e+06	2.23679e+06	12	12	12	5	5	5	2117779	2117779	2117779	12	12	12	5	5	5	2182312	2182312	2182312	11	11	11	7	7	7
1218	a	sp|P61326|MGN_HUMAN	P61326	MGN_HUMAN	MAGOH	146	41.8	Homo sapiens OX=9606	1:Experimental evidence at protein level	Protein mago nashi homolog	1	0.999	7	46	46	46	11	11	11	9	9	9	335622	335622	335622	15	15	15	9	9	9	355039	355039	355039	11	11	11	9	9	9	336680	336680	336680	9	9	9	8	8	8
1219	a	sp|P61353|RL27_HUMAN	P61353	RL27_HUMAN	RPL27	136	42.6	Homo sapiens OX=9606	1:Experimental evidence at protein level	60S ribosomal protein L27	1	0.999	6	63	63	63	17	17	17	7	7	7	1.93867e+06	1.93867e+06	1.93867e+06	15	15	15	8	8	8	1.98025e+06	1.98025e+06	1.98025e+06	15	15	15	7	7	7	2.1003e+06	2.1003e+06	2.1003e+06	16	16	16	7	7	7
1220	a	sp|P61421|VA0D1_HUMAN	P61421	VA0D1_HUMAN	ATP6V0D1	351	47	Homo sapiens OX=9606	1:Experimental evidence at protein level	V-type proton ATPase subunit d 1	1	0.999	13	64	63	64	19	18	19	13	12	13	363996	363996	363996	17	17	17	13	13	13	360103	360103	360103	15	15	15	12	12	12	362090	362090	362090	13	13	13	10	10	10
1221	a	sp|P61457|PHS_HUMAN	P61457	PHS_HUMAN	PCBD1	104	67.3	Homo sapiens OX=9606	1:Experimental evidence at protein level	Pterin-4-alpha-carbinolamine dehydratase	1	0.999	6	30	28	30	6	6	6	5	5	5	478502	478502	478502	5	4	5	3	2	3	472709	474053	472709	9	8	9	6	5	6	467653	466327	467653	10	10	10	6	6	6
1222	a	sp|P61599|NAA20_HUMAN	P61599	NAA20_HUMAN	NAA20	178	19.7	Homo sapiens OX=9606	1:Experimental evidence at protein level	N-alpha-acetyltransferase 20	1	0.999	3	4	4	4	2	2	2	2	2	2	56288.2	56288.2	56288.2	0	0	0	0	0	0	0	0	0	1	1	1	1	1	1	50792.1	50792.1	50792.1	1	1	1	1	1	1
1223	a	sp|P61604|CH10_HUMAN	P61604	CH10_HUMAN	HSPE1	102	62.7	Homo sapiens OX=9606	1:Experimental evidence at protein level	10 kDa heat shock protein, mitochondrial	1	0.999	7	72	64	72	16	14	16	8	7	8	2074372	1.81971e+06	2074372	21	19	21	8	7	8	2004312	1.7234e+06	2004312	18	16	18	8	7	8	2.03244e+06	1.77484e+06	2.03244e+06	17	15	17	8	7	8
1224	a	sp|P61619|S61A1_HUMAN	P61619	S61A1_HUMAN	SEC61A1	476	12.2	Homo sapiens OX=9606	1:Experimental evidence at protein level	Protein transport protein Sec61 subunit alpha isoform 1	1	0.999	6	31	18	31	7	3	7	6	3	6	206301	209865	206301	11	7	11	6	3	6	259358	255171	259358	7	4	7	6	3	6	248312	248100	248312	6	4	6	5	3	5
1225	a	sp|P61764|STXB1_HUMAN	P61764	STXB1_HUMAN	STXBP1	594	25.3	Homo sapiens OX=9606	1:Experimental evidence at protein level	Syntaxin-binding protein 1	1	0.999	10	49	49	49	11	11	11	11	11	11	106539	106539	106539	11	11	11	10	10	10	104831	104831	104831	12	12	12	10	10	10	107615	107615	107615	15	15	15	10	10	10
1226	a	sp|P61769|B2MG_HUMAN	P61769	B2MG_HUMAN	B2M	119	37.8	Homo sapiens	1:Experimental evidence at protein level	Beta-2-microglobulin	1	0.999	4	62	62	62	17	17	17	4	4	4	1.61073e+06	1.61073e+06	1.61073e+06	14	14	14	4	4	4	1.48445e+06	1.48445e+06	1.48445e+06	17	17	17	4	4	4	1.42361e+06	1.42361e+06	1.42361e+06	14	14	14	4	4	4
1227	a	sp|P61803|DAD1_HUMAN	P61803	DAD1_HUMAN	DAD1	113	26.5	Homo sapiens OX=9606	1:Experimental evidence at protein level	Dolichyl-diphosphooligosaccharide--protein glycosyltransferase subunit DAD1	1	0.999	3	6	6	6	2	2	2	1	1	1	170362	170362	170362	3	3	3	2	2	2	75948.8	75948.8	75948.8	1	1	1	1	1	1	83076.3	83076.3	83076.3	0	0	0	0	0	0
1228	a	sp|P61916|NPC2_HUMAN	P61916	NPC2_HUMAN	NPC2	151	48.3	Homo sapiens OX=9606	1:Experimental evidence at protein level	NPC intracellular cholesterol transporter 2	1	0.999	6	44	44	44	10	10	10	6	6	6	181088	181088	181088	11	11	11	5	5	5	236930	236930	236930	9	9	9	5	5	5	239157	239157	239157	14	14	14	7	7	7
1229	a	sp|P61923|COPZ1_HUMAN	P61923	COPZ1_HUMAN	COPZ1	177	41.8	Homo sapiens OX=9606	1:Experimental evidence at protein level	Coatomer subunit zeta-1	1	0.999	6	59	59	59	15	15	15	6	6	6	1.08725e+06	1.08725e+06	1.08725e+06	12	12	12	4	4	4	1123086	1123086	1123086	15	15	15	5	5	5	1.11525e+06	1.11525e+06	1.11525e+06	17	17	17	5	5	5
1230	a	sp|P61960|UFM1_HUMAN	P61960	UFM1_HUMAN	UFM1	85	58.8	Homo sapiens OX=9606	1:Experimental evidence at protein level	Ubiquitin-fold modifier 1	1	0.999	3	53	53	53	13	13	13	4	4	4	776950	776950	776950	13	13	13	4	4	4	744097	744097	744097	15	15	15	4	4	4	732416	732416	732416	12	12	12	4	4	4
1231	a	sp|P61962|DCAF7_HUMAN	P61962	DCAF7_HUMAN	DCAF7	342	29.2	Homo sapiens OX=9606	1:Experimental evidence at protein level	DDB1- and CUL4-associated factor 7	1	0.999	8	30	30	30	8	8	8	7	7	7	251012	251012	251012	6	6	6	4	4	4	255979	255979	255979	7	7	7	5	5	5	251775	251775	251775	9	9	9	6	6	6
1232	a	sp|P61970|NTF2_HUMAN	P61970	NTF2_HUMAN	NUTF2	127	74.8	Homo sapiens OX=9606	1:Experimental evidence at protein level	Nuclear transport factor 2	1	0.999	6	104	104	104	25	25	25	12	12	12	851568	851568	851568	29	29	29	12	12	12	766777	766777	766777	26	26	26	12	12	12	778456	778456	778456	24	24	24	12	12	12
1233	a	sp|P61981|1433G_HUMAN	P61981	1433G_HUMAN	YWHAG	247	72.1	Homo sapiens OX=9606	1:Experimental evidence at protein level	14-3-3 protein gamma	1	0.999	16	252	128	204	61	31	50	23	12	17	7036199	5260922	6932146	62	31	51	20	12	15	7.34478e+06	5699834	7554363	68	34	54	25	12	17	7.32859e+06	5932893	7556214	61	32	49	19	11	14
1234	a	sp|P62070|RRAS2_HUMAN	P62070	RRAS2_HUMAN	RRAS2	204	42.2	Homo sapiens OX=9606	1:Experimental evidence at protein level	Ras-related protein R-Ras2	1	0.999	7	36	16	36	8	4	8	4	3	4	128722	71621.9	128722	12	5	12	5	4	5	125936	61893.7	125936	8	4	8	6	4	6	141043	67711.4	141043	8	3	8	5	3	5
1235	a	sp|P62072|TIM10_HUMAN	P62072	TIM10_HUMAN	TIMM10	90	52.2	Homo sapiens OX=9606	1:Experimental evidence at protein level	Mitochondrial import inner membrane translocase subunit Tim10	1	0.999	4	28	28	28	7	7	7	5	5	5	209783	209783	209783	7	7	7	5	5	5	204466	204466	204466	6	6	6	4	4	4	205297	205297	205297	8	8	8	4	4	4
1236	a	sp|P62081|RS7_HUMAN	P62081	RS7_HUMAN	RPS7	194	59.8	Homo sapiens OX=9606	1:Experimental evidence at protein level	40S ribosomal protein S7	1	0.999	10	192	192	192	48	48	48	14	14	14	4.56502e+06	4.56502e+06	4.56502e+06	51	51	51	15	15	15	4533080	4533080	4533080	45	45	45	13	13	13	4616639	4616639	4616639	48	48	48	14	14	14
1237	a	sp|P62140|PP1B_HUMAN	P62140	PP1B_HUMAN	PPP1CB	327	63.9	Homo sapiens OX=9606	1:Experimental evidence at protein level	Serine/threonine-protein phosphatase PP1-beta catalytic subunit	1	0.999	16	233	92	92	57	21	21	22	8	8	2.69519e+06	740290	740290	62	27	27	25	10	10	2.72343e+06	761107	761107	57	23	23	25	9	9	2.64625e+06	740603	740603	57	21	21	24	9	9
1238	a	sp|P62191|PRS4_HUMAN	P62191	PRS4_HUMAN	PSMC1	440	51.6	Homo sapiens OX=9606	1:Experimental evidence at protein level	26S proteasome regulatory subunit 4	1	0.999	18	135	133	133	33	33	33	23	23	23	814266	814266	814266	33	33	33	23	23	23	861772	861772	861772	33	31	31	22	21	21	809869	809869	809869	36	36	36	21	21	21
1239	a	sp|P62195|PRS8_HUMAN	P62195	PRS8_HUMAN	PSMC5	406	66	Homo sapiens OX=9606	1:Experimental evidence at protein level	26S proteasome regulatory subunit 8	1	0.999	24	198	196	198	47	47	47	29	29	29	860233	860233	860233	51	51	51	33	33	33	855348	855348	855348	51	49	51	30	29	30	859696	859696	859696	49	49	49	30	30	30
1240	a	sp|P62241|RS8_HUMAN	P62241	RS8_HUMAN	RPS8	208	45.7	Homo sapiens OX=9606	1:Experimental evidence at protein level	40S ribosomal protein S8	1	0.999	8	108	108	108	28	28	28	8	8	8	2.57045e+06	2.57045e+06	2.57045e+06	26	26	26	9	9	9	2.34048e+06	2.34048e+06	2.34048e+06	23	23	23	8	8	8	2407165	2407165	2407165	31	31	31	9	9	9
1241	a	sp|P62249|RS16_HUMAN	P62249	RS16_HUMAN	RPS16	146	43.8	Homo sapiens OX=9606	1:Experimental evidence at protein level	40S ribosomal protein S16	1	0.999	7	49	49	49	10	10	10	6	6	6	4371366	4371366	4371366	14	14	14	7	7	7	3.41418e+06	3.41418e+06	3.41418e+06	12	12	12	7	7	7	3.8802e+06	3.8802e+06	3.8802e+06	13	13	13	5	5	5
1242	a	sp|P62253|UB2G1_HUMAN	P62253	UB2G1_HUMAN	UBE2G1	170	28.2	Homo sapiens OX=9606	1:Experimental evidence at protein level	Ubiquitin-conjugating enzyme E2 G1	1	0.999	5	26	26	26	8	8	8	6	6	6	252474	252474	252474	4	4	4	4	4	4	246329	246329	246329	7	7	7	5	5	5	283578	283578	283578	7	7	7	5	5	5
1243	a	sp|P62256|UBE2H_HUMAN	P62256	UBE2H_HUMAN	UBE2H	183	38.3	Homo sapiens OX=9606	1:Experimental evidence at protein level	Ubiquitin-conjugating enzyme E2 H	1	0.999	7	27	27	27	6	6	6	5	5	5	381577	381577	381577	8	8	8	5	5	5	387674	387674	387674	6	6	6	5	5	5	371929	371929	371929	7	7	7	5	5	5
1244	a	sp|P62258|1433E_HUMAN	P62258	1433E_HUMAN	YWHAE	255	69.4	Homo sapiens OX=9606	1:Experimental evidence at protein level	14-3-3 protein epsilon	1	0.999	18	395	310	319	97	75	78	30	24	25	8.37289e+06	8405980	8422152	100	78	80	30	26	27	8500384	8467506	8437286	108	85	88	33	27	28	8561992	8562564	8559480	90	72	73	29	25	26
1245	a	sp|P62263|RS14_HUMAN	P62263	RS14_HUMAN	RPS14	151	29.1	Homo sapiens OX=9606	1:Experimental evidence at protein level	40S ribosomal protein S14	1	0.999	4	68	68	68	13	13	13	6	6	6	2.87709e+06	2.87709e+06	2.87709e+06	22	22	22	6	6	6	3.58055e+06	3.58055e+06	3.58055e+06	19	19	19	6	6	6	3.24928e+06	3.24928e+06	3.24928e+06	14	14	14	6	6	6
1246	a	sp|P62266|RS23_HUMAN	P62266	RS23_HUMAN	RPS23	143	47.6	Homo sapiens OX=9606	1:Experimental evidence at protein level	40S ribosomal protein S23	1	0.999	5	89	89	89	23	23	23	7	7	7	1.76779e+06	1.76779e+06	1.76779e+06	23	23	23	7	7	7	1.66033e+06	1.66033e+06	1.66033e+06	21	21	21	7	7	7	1.56129e+06	1.56129e+06	1.56129e+06	22	22	22	7	7	7
1247	a	sp|P62280|RS11_HUMAN	P62280	RS11_HUMAN	RPS11	158	59.5	Homo sapiens OX=9606	1:Experimental evidence at protein level	40S ribosomal protein S11	1	0.999	10	87	87	87	20	20	20	12	12	12	2.50931e+06	2.50931e+06	2.50931e+06	23	23	23	12	12	12	2.38851e+06	2.38851e+06	2.38851e+06	24	24	24	11	11	11	2.49996e+06	2.49996e+06	2.49996e+06	20	20	20	10	10	10
1248	a	sp|P62304|RUXE_HUMAN	P62304	RUXE_HUMAN	SNRPE	92	52.2	Homo sapiens OX=9606	1:Experimental evidence at protein level	Small nuclear ribonucleoprotein E	1	0.999	3	25	25	25	7	7	7	4	4	4	2.4786e+06	2.4786e+06	2.4786e+06	6	6	6	3	3	3	2.50832e+06	2.50832e+06	2.50832e+06	5	5	5	2	2	2	2.52336e+06	2.52336e+06	2.52336e+06	7	7	7	2	2	2
1249	a	sp|P62306|RUXF_HUMAN	P62306	RUXF_HUMAN	SNRPF	86	24.4	Homo sapiens OX=9606	1:Experimental evidence at protein level	Small nuclear ribonucleoprotein F	1	0.999	3	37	37	37	9	9	9	4	4	4	1.01125e+06	1.01125e+06	1.01125e+06	9	9	9	4	4	4	1.12207e+06	1.12207e+06	1.12207e+06	10	10	10	4	4	4	1.14886e+06	1.14886e+06	1.14886e+06	9	9	9	4	4	4
1250	a	sp|P62312|LSM6_HUMAN	P62312	LSM6_HUMAN	LSM6	80	42.5	Homo sapiens OX=9606	1:Experimental evidence at protein level	U6 snRNA-associated Sm-like protein LSm6	1	0.999	4	10	10	10	1	1	1	1	1	1	148279	148279	148279	3	3	3	3	3	3	109188	109188	109188	4	4	4	3	3	3	108009	108009	108009	2	2	2	2	2	2
1251	a	sp|P62314|SMD1_HUMAN	P62314	SMD1_HUMAN	SNRPD1	119	54.6	Homo sapiens OX=9606	1:Experimental evidence at protein level	Small nuclear ribonucleoprotein Sm D1	1	0.999	5	72	72	72	17	17	17	8	8	8	554388	554388	554388	16	16	16	7	7	7	509774	509774	509774	19	19	19	8	8	8	475955	475955	475955	20	20	20	7	7	7
1252	a	sp|P62316|SMD2_HUMAN	P62316	SMD2_HUMAN	SNRPD2	118	54.2	Homo sapiens OX=9606	1:Experimental evidence at protein level	Small nuclear ribonucleoprotein Sm D2	1	0.999	7	78	78	78	20	20	20	8	8	8	1.27923e+06	1.27923e+06	1.27923e+06	17	17	17	8	8	8	1.34216e+06	1.34216e+06	1.34216e+06	20	20	20	8	8	8	1.29973e+06	1.29973e+06	1.29973e+06	21	21	21	9	9	9
1253	a	sp|P62318|SMD3_HUMAN	P62318	SMD3_HUMAN	SNRPD3	126	54	Homo sapiens OX=9606	1:Experimental evidence at protein level	Small nuclear ribonucleoprotein Sm D3	1	0.999	6	90	90	90	20	20	20	8	8	8	2.78508e+06	2.78508e+06	2.78508e+06	27	27	27	10	10	10	2782745	2782745	2782745	19	19	19	9	9	9	2760620	2760620	2760620	24	24	24	10	10	10
1254	a	sp|P62328|TYB4_HUMAN	P62328	TYB4_HUMAN	TMSB4X	44	40.9	Homo sapiens OX=9606	1:Experimental evidence at protein level	Thymosin beta-4	1	0.999	2	50	43	43	12	10	10	3	2	2	4.14284e+06	3.79704e+06	3.79704e+06	13	11	11	3	2	2	4307778	4719280	4719280	13	11	11	3	2	2	4.38542e+06	4.80434e+06	4.80434e+06	12	11	11	3	2	2
1255	a	sp|P62330|ARF6_HUMAN	P62330	ARF6_HUMAN	ARF6	175	24.6	Homo sapiens OX=9606	1:Experimental evidence at protein level	ADP-ribosylation factor 6	1	0.999	3	14	14	14	4	4	4	2	2	2	253443	253443	253443	5	5	5	3	3	3	262912	262912	262912	2	2	2	1	1	1	260529	260529	260529	3	3	3	2	2	2
1256	a	sp|P62333|PRS10_HUMAN	P62333	PRS10_HUMAN	PSMC6	389	55.8	Homo sapiens OX=9606	1:Experimental evidence at protein level	26S proteasome regulatory subunit 10B	1	0.999	17	184	184	184	50	50	50	26	26	26	1.1336e+06	1.1336e+06	1.1336e+06	44	44	44	25	25	25	1.14213e+06	1.14213e+06	1.14213e+06	45	45	45	25	25	25	1.20377e+06	1.20377e+06	1.20377e+06	45	45	45	25	25	25
1257	a	sp|P62341|SELT_HUMAN	P62341	SELT_HUMAN	SELENOT	195	16.9	Homo sapiens OX=9606	1:Experimental evidence at protein level	Thioredoxin reductase-like selenoprotein T	1	0.999	2	9	9	9	2	2	2	2	2	2	43125.3	43125.3	43125.3	2	2	2	2	2	2	35449.1	35449.1	35449.1	4	4	4	2	2	2	35374.5	35374.5	35374.5	1	1	1	1	1	1
1258	a	sp|P62424|RL7A_HUMAN	P62424	RL7A_HUMAN	RPL7A	266	40.6	Homo sapiens OX=9606	1:Experimental evidence at protein level	60S ribosomal protein L7a	1	0.999	10	149	149	149	33	33	33	10	10	10	5.69845e+06	5.69845e+06	5.69845e+06	39	39	39	11	11	11	6.03345e+06	6.03345e+06	6.03345e+06	38	38	38	12	12	12	5.95656e+06	5.95656e+06	5.95656e+06	39	39	39	12	12	12
1259	a	sp|P62487|RPB7_HUMAN	P62487	RPB7_HUMAN	POLR2G	172	65.1	Homo sapiens OX=9606	1:Experimental evidence at protein level	DNA-directed RNA polymerase II subunit RPB7	1	0.999	8	20	20	20	5	5	5	4	4	4	87779.6	87779.6	87779.6	4	4	4	4	4	4	103339	103339	103339	4	4	4	4	4	4	99062.2	99062.2	99062.2	7	7	7	6	6	6
1260	a	sp|P62633|CNBP_HUMAN	P62633	CNBP_HUMAN	CNBP	177	48.6	Homo sapiens OX=9606	1:Experimental evidence at protein level	Cellular nucleic acid-binding protein	1	0.999	8	69	69	69	16	16	16	10	10	10	645779	645779	645779	14	14	14	9	9	9	678412	678412	678412	17	17	17	9	9	9	653590	653590	653590	22	22	22	11	11	11
1261	a	sp|P62750|RL23A_HUMAN	P62750	RL23A_HUMAN	RPL23A	156	46.2	Homo sapiens OX=9606	1:Experimental evidence at protein level	60S ribosomal protein L23a	1	0.999	8	111	111	111	27	27	27	11	11	11	2.82229e+06	2.82229e+06	2.82229e+06	29	29	29	11	11	11	2.79794e+06	2.79794e+06	2.79794e+06	27	27	27	11	11	11	2.75188e+06	2.75188e+06	2.75188e+06	28	28	28	11	11	11
1262	a	sp|P62753|RS6_HUMAN	P62753	RS6_HUMAN	RPS6	249	30.1	Homo sapiens OX=9606	1:Experimental evidence at protein level	40S ribosomal protein S6	1	0.999	8	81	81	81	20	20	20	9	9	9	2108130	2108130	2108130	19	19	19	8	8	8	2.23443e+06	2.23443e+06	2.23443e+06	21	21	21	9	9	9	2134229	2134229	2134229	21	21	21	8	8	8
1263	a	sp|P62805|H4_HUMAN	P62805	H4_HUMAN	HIST1H4A	103	45.6	Homo sapiens OX=9606	1:Experimental evidence at protein level	Histone H4	1	0.999	6	218	218	218	56	56	56	9	9	9	14593280	14593280	14593280	54	54	54	9	9	9	14233422	14233422	14233422	56	56	56	10	10	10	15102285	15102285	15102285	52	52	52	9	9	9
1264	a	sp|P62826|RAN_HUMAN	P62826	RAN_HUMAN	RAN	216	32.9	Homo sapiens OX=9606	1:Experimental evidence at protein level	GTP-binding nuclear protein Ran	1	0.999	6	103	103	103	27	27	27	11	11	11	3.85998e+06	3.85998e+06	3.85998e+06	28	28	28	10	10	10	3.9345e+06	3.9345e+06	3.9345e+06	24	24	24	9	9	9	3.83467e+06	3.83467e+06	3.83467e+06	24	24	24	11	11	11
1265	a	sp|P62829|RL23_HUMAN	P62829	RL23_HUMAN	RPL23	140	62.1	Homo sapiens OX=9606	1:Experimental evidence at protein level	60S ribosomal protein L23	1	0.999	8	165	165	165	41	41	41	13	13	13	8483244	8483244	8483244	46	46	46	11	11	11	8518033	8518033	8518033	38	38	38	10	10	10	8612512	8612512	8612512	40	40	40	12	12	12
1266	a	sp|P62841|RS15_HUMAN	P62841	RS15_HUMAN	RPS15	145	40	Homo sapiens OX=9606	1:Experimental evidence at protein level	40S ribosomal protein S15	1	0.999	3	271	271	271	70	70	70	16	16	16	1.58959e+06	1.58959e+06	1.58959e+06	68	68	68	16	16	16	1.62586e+06	1.62586e+06	1.62586e+06	66	66	66	16	16	16	1.60516e+06	1.60516e+06	1.60516e+06	67	67	67	16	16	16
1267	a	sp|P62847|RS24_HUMAN	P62847	RS24_HUMAN	RPS24	133	34.6	Homo sapiens OX=9606	1:Experimental evidence at protein level	40S ribosomal protein S24	1	0.999	5	54	54	54	15	15	15	6	6	6	1.44031e+06	1.44031e+06	1.44031e+06	15	15	15	6	6	6	1.45202e+06	1.45202e+06	1.45202e+06	11	11	11	5	5	5	1.4106e+06	1.4106e+06	1.4106e+06	13	13	13	6	6	6
1268	a	sp|P62851|RS25_HUMAN	P62851	RS25_HUMAN	RPS25	125	36.8	Homo sapiens OX=9606	1:Experimental evidence at protein level	40S ribosomal protein S25	1	0.999	5	45	45	45	12	12	12	5	5	5	1.33804e+06	1.33804e+06	1.33804e+06	11	11	11	4	4	4	1.30174e+06	1.30174e+06	1.30174e+06	12	12	12	4	4	4	1.57861e+06	1.57861e+06	1.57861e+06	10	10	10	4	4	4
1269	a	sp|P62857|RS28_HUMAN	P62857	RS28_HUMAN	RPS28	69	30.4	Homo sapiens OX=9606	1:Experimental evidence at protein level	40S ribosomal protein S28	1	0.999	3	31	27	27	6	5	5	3	2	2	2.5992e+06	2.83786e+06	2.83786e+06	10	8	8	4	3	3	3.88815e+06	3851977	3851977	9	8	8	4	3	3	4223292	3904449	3904449	6	6	6	2	2	2
1270	a	sp|P62877|RBX1_HUMAN	P62877	RBX1_HUMAN	RBX1	108	24.1	Homo sapiens OX=9606	1:Experimental evidence at protein level	E3 ubiquitin-protein ligase RBX1	1	0.999	2	13	13	13	4	4	4	2	2	2	285189	285189	285189	2	2	2	2	2	2	335863	335863	335863	3	3	3	2	2	2	464423	464423	464423	4	4	4	2	2	2
1271	a	sp|P62888|RL30_HUMAN	P62888	RL30_HUMAN	RPL30	115	66.1	Homo sapiens OX=9606	1:Experimental evidence at protein level	60S ribosomal protein L30	1	0.999	7	73	73	73	18	18	18	7	7	7	2.95991e+06	2.95991e+06	2.95991e+06	18	18	18	8	8	8	2877932	2877932	2877932	18	18	18	9	9	9	3.15748e+06	3.15748e+06	3.15748e+06	19	19	19	9	9	9
1272	a	sp|P62899|RL31_HUMAN	P62899	RL31_HUMAN	RPL31	125	44.8	Homo sapiens OX=9606	1:Experimental evidence at protein level	60S ribosomal protein L31	1	0.999	6	57	57	57	14	14	14	6	6	6	5.17782e+06	5.17782e+06	5.17782e+06	13	13	13	6	6	6	5.21184e+06	5.21184e+06	5.21184e+06	14	14	14	8	8	8	5113547	5113547	5113547	16	16	16	9	9	9
1273	a	sp|P62910|RL32_HUMAN	P62910	RL32_HUMAN	RPL32	135	43.7	Homo sapiens OX=9606	1:Experimental evidence at protein level	60S ribosomal protein L32	1	0.999	6	67	67	67	17	17	17	8	8	8	2.53525e+06	2.53525e+06	2.53525e+06	16	16	16	7	7	7	2.54629e+06	2.54629e+06	2.54629e+06	18	18	18	8	8	8	2.48943e+06	2.48943e+06	2.48943e+06	16	16	16	8	8	8
1274	a	sp|P62913|RL11_HUMAN	P62913	RL11_HUMAN	RPL11	178	44.9	Homo sapiens OX=9606	1:Experimental evidence at protein level	60S ribosomal protein L11	1	0.999	7	50	45	50	13	12	13	8	7	8	4.13511e+06	4.29248e+06	4.13511e+06	13	11	13	7	6	7	4.05924e+06	4112096	4.05924e+06	12	11	12	7	6	7	3770177	3.66718e+06	3770177	12	11	12	8	7	8
1275	a	sp|P62942|FKB1A_HUMAN	P62942	FKB1A_HUMAN	FKBP1A	108	69.4	Homo sapiens OX=9606	1:Experimental evidence at protein level	Peptidyl-prolyl cis-trans isomerase FKBP1A	1	0.999	4	40	40	40	13	13	13	5	5	5	446739	446739	446739	9	9	9	6	6	6	393195	393195	393195	9	9	9	5	5	5	437756	437756	437756	9	9	9	5	5	5
1276	a	sp|P62993|GRB2_HUMAN	P62993	GRB2_HUMAN	GRB2	217	57.1	Homo sapiens OX=9606	1:Experimental evidence at protein level	Growth factor receptor-bound protein 2	1	0.999	10	64	64	64	17	17	17	11	11	11	479390	479390	479390	13	13	13	9	9	9	487587	487587	487587	18	18	18	11	11	11	527254	527254	527254	16	16	16	10	10	10
1277	a	sp|P62995|TRA2B_HUMAN	P62995	TRA2B_HUMAN	TRA2B	288	30.2	Homo sapiens OX=9606	1:Experimental evidence at protein level	Transformer-2 protein homolog beta	1	0.999	7	38	38	38	10	10	10	5	5	5	656508	656508	656508	9	9	9	7	7	7	707155	707155	707155	10	10	10	6	6	6	668728	668728	668728	9	9	9	6	6	6
1278	a	sp|P63010|AP2B1_HUMAN	P63010	AP2B1_HUMAN	AP2B1	937	50.6	Homo sapiens OX=9606	1:Experimental evidence at protein level	AP-2 complex subunit beta	1	0.999	37	385	270	385	93	66	93	48	30	48	844817	848869	844817	93	67	93	48	28	48	806217	818795	806217	96	64	96	48	28	48	795945	794714	795945	103	73	103	43	26	43
1279	a	sp|P63146|UBE2B_HUMAN	P63146	UBE2B_HUMAN	UBE2B	152	24.3	Homo sapiens OX=9606	1:Experimental evidence at protein level	Ubiquitin-conjugating enzyme E2 B	1	0.999	2	13	10	10	3	2	2	3	2	2	116885	114098	114098	4	3	3	3	2	2	109029	109185	109185	3	2	2	3	2	2	123882	126726	126726	3	3	3	2	2	2
1280	a	sp|P63167|DYL1_HUMAN	P63167	DYL1_HUMAN	DYNLL1	89	44.9	Homo sapiens OX=9606	1:Experimental evidence at protein level	Dynein light chain 1, cytoplasmic	1	0.999	3	63	53	63	17	14	17	7	6	7	1.52845e+06	587049	1.52845e+06	18	16	18	7	6	7	1.48571e+06	549602	1.48571e+06	13	11	13	6	5	6	1.48666e+06	561970	1.48666e+06	15	12	15	7	6	7
[truncated: 5,288 more rows]
[truncated: 4 more columns]
