# Supplementary material for: IonQuant Enables Accurate and Sensitive Label-Free Quantification With FDR-Controlled Match-Between-Runs
Source: Mol Cell Proteomics. 2021 Apr 2;20:100077. doi: 10.1016/j.mcpro.2021.100077 (PMC8131922; doi:10.1016/j.mcpro.2021.100077)
Supplement: Supplemental Table S3 [file mmc4.xlsx]

## Sheet: Caption
Supporting Table S3. Proteins from the HeLa dataset analyzed by MSFragger and IonQuant with match-between-runs and 1% FDR. Both tools’ minimum ions were set to 1.
Column annotations:
Protein Group:	protein group ID
SubGroup:	protein subgroup ID
Protein:	identified protein
Protein ID:	protein ID
Entry Name:	protein name
Gene Names:	gene name
Protein Length:	protein length
Coverage:	coverage by identified peptides
Organism:	organism name
Protein Existence:	protein existence evidence
Description:	protein description
Protein Probability:	ProteinProphet probability
Top Peptide Probability:	the bese peptide probability of this protein
Unique Stripped Peptides:	number of unique peptides
Summarized Total Spectral Count:	total number of identified spectra
Summarized Unique Spectral Count:	number of spectra belonging to unique peptides
Summarized Razor Spectral Count:	number of spectra belonging to razor peptides
Column R to BA:	total number of identified spectra, number of spectra belonging to unique peptides, number of spectra belonging to razor peptides, total number of quantified ions, number of quantified ions belonging to unique peptides, number of quantified ions belonging to razor peptides, label free quantification intensity using all peptides, label free quantification intensity using unique peptides, label fre…
Column BB:	proteins that cannot be distinguished from this one
Indistinguishable Proteins:	proteins that cannot be distinguished from this one

## Sheet: 1
Protein Group	SubGroup	Protein	Protein ID	Entry Name	Gene Names	Protein Length	Coverage	Organism	Protein Existence	Description	Protein Probability	Top Peptide Probability	Unique Stripped Peptides	Summarized Total Spectral Count	Summarized Unique Spectral Count	Summarized Razor Spectral Count	exp_1 Total Spectral Count	exp_1 Unique Spectral Count	exp_1 Razor Spectral Count	exp_1 Total Ion Count	exp_1 Unique Ion Count	exp_1 Razor Ion Count	exp_1 Total Intensity	exp_1 Unique Intensity	exp_1 Razor Intensity	exp_2 Total Spectral Count	exp_2 Unique Spectral Count	exp_2 Razor Spectral Count	exp_2 Total Ion Count	exp_2 Unique Ion Count	exp_2 Razor Ion Count	exp_2 Total Intensity	exp_2 Unique Intensity	exp_2 Razor Intensity	exp_3 Total Spectral Count	exp_3 Unique Spectral Count	exp_3 Razor Spectral Count	exp_3 Total Ion Count	exp_3 Unique Ion Count	exp_3 Razor Ion Count	exp_3 Total Intensity	exp_3 Unique Intensity	exp_3 Razor Intensity	exp_4 Total Spectral Count	exp_4 Unique Spectral Count	exp_4 Razor Spectral Count	exp_4 Total Ion Count	exp_4 Unique Ion Count	exp_4 Razor Ion Count
9	a	sp|A0A0B4J2D5|GAL3B_HUMAN	A0A0B4J2D5	GAL3B_HUMAN	GATD3B	268	42.9	Homo sapiens OX=9606	1:Experimental evidence at protein level	Glutamine amidotransferase-like class 1 domain-containing protein 3B, mitochondrial	1	0.999	7	61	61	61	13	13	13	10	10	10	415147	415147	415147	15	15	15	10	10	10	410322	410322	410322	16	16	16	10	10	10	395263	395263	395263	17	17	17	9	9	9
10	a	sp|A0A0U1RRE5|NBDY_HUMAN	A0A0U1RRE5	NBDY_HUMAN	NBDY	68	52.9	Homo sapiens OX=9606	1:Experimental evidence at protein level	Negative regulator of P-body association	1	0.9987	2	15	15	15	2	2	2	3	3	3	69066.7	69066.7	69066.7	6	6	6	3	3	3	73018.6	73018.6	73018.6	5	5	5	3	3	3	75075.2	75075.2	75075.2	2	2	2	2	2	2
11	a	sp|A0A0U1RRL7|MMPOS_HUMAN	A0A0U1RRL7	MMPOS_HUMAN	MMP24OS	71	74.6	Homo sapiens OX=9606	1:Experimental evidence at protein level	Protein MMP24	1	0.999	2	8	8	8	2	2	2	1	1	1	90638.4	90638.4	90638.4	3	3	3	2	2	2	79049.6	79049.6	79049.6	2	2	2	1	1	1	97629.8	97629.8	97629.8	1	1	1	2	2	2
12	a	sp|A0AV96|RBM47_HUMAN	A0AV96	RBM47_HUMAN	RBM47	593	29.3	Homo sapiens OX=9606	1:Experimental evidence at protein level	RNA-binding protein 47	1	0.999	12	73	70	73	16	15	16	16	15	16	244042	243821	244042	17	16	17	14	14	14	230461	230461	230461	20	19	20	16	15	16	246430	249862	246430	20	20	20	13	12	13
13	a	sp|A0AVF1|IFT56_HUMAN	A0AVF1	IFT56_HUMAN	TTC26	554	4.9	Homo sapiens OX=9606	2:Experimental evidence at transcript level	Intraflagellar transport protein 56	1	0.999	2	6	6	6	2	2	2	2	2	2	61633.8	61633.8	61633.8	1	1	1	1	1	1	69294.8	69294.8	69294.8	2	2	2	1	1	1	68031.6	68031.6	68031.6	1	1	1	1	1	1
14	a	sp|A0AVT1|UBA6_HUMAN	A0AVT1	UBA6_HUMAN	UBA6	1052	40.1	Homo sapiens OX=9606	1:Experimental evidence at protein level	Ubiquitin-like modifier-activating enzyme 6	1	0.999	31	131	131	131	35	35	35	27	27	27	196078	196078	196078	31	31	31	30	30	30	202795	202795	202795	34	34	34	29	29	29	213599	213599	213599	31	31	31	32	32	32
15	a	sp|A0JLT2|MED19_HUMAN	A0JLT2	MED19_HUMAN	MED19	244	25	Homo sapiens OX=9606	1:Experimental evidence at protein level	Mediator of RNA polymerase II transcription subunit 19	1	0.999	3	12	12	12	3	3	3	2	2	2	84036.7	84036.7	84036.7	2	2	2	1	1	1	105510	105510	105510	4	4	4	2	2	2	99820.8	99820.8	99820.8	3	3	3	2	2	2
16	a	sp|A0MZ66|SHOT1_HUMAN	A0MZ66	SHOT1_HUMAN	SHTN1	631	34.5	Homo sapiens OX=9606	1:Experimental evidence at protein level	Shootin-1	1	0.999	20	103	103	103	28	28	28	18	18	18	287071	287071	287071	29	29	29	16	16	16	293925	293925	293925	24	24	24	17	17	17	280056	280056	280056	22	22	22	16	16	16
17	a	sp|A0PJW6|TM223_HUMAN	A0PJW6	TM223_HUMAN	TMEM223	202	25.2	Homo sapiens OX=9606	1:Experimental evidence at protein level	Transmembrane protein 223	1	0.999	4	11	11	11	2	2	2	3	3	3	64385.5	64385.5	64385.5	2	2	2	4	4	4	70174.3	70174.3	70174.3	3	3	3	4	4	4	81656.1	81656.1	81656.1	4	4	4	3	3	3
18	a	sp|A1L0T0|ILVBL_HUMAN	A1L0T0	ILVBL_HUMAN	ILVBL	632	44.3	Homo sapiens OX=9606	1:Experimental evidence at protein level	Acetolactate synthase-like protein	1	0.999	17	113	113	113	28	28	28	19	19	19	434280	434280	434280	25	25	25	18	18	18	428206	428206	428206	29	29	29	20	20	20	437414	437414	437414	31	31	31	18	18	18
19	a	sp|A1L170|CA226_HUMAN	A1L170	CA226_HUMAN	C1orf226	272	19.9	Homo sapiens OX=9606	1:Experimental evidence at protein level	Uncharacterized protein C1orf226	1	0.999	3	11	11	11	3	3	3	3	3	3	82441.5	82441.5	82441.5	4	4	4	3	3	3	81774.6	81774.6	81774.6	2	2	2	3	3	3	80169.8	80169.8	80169.8	2	2	2	3	3	3
20	a	sp|A1X283|SPD2B_HUMAN	A1X283	SPD2B_HUMAN	SH3PXD2B	911	12.7	Homo sapiens OX=9606	1:Experimental evidence at protein level	SH3 and PX domain-containing protein 2B	1	0.999	7	27	27	27	7	7	7	5	5	5	321453	321453	321453	5	5	5	4	4	4	281475	281475	281475	8	8	8	5	5	5	305994	305994	305994	7	7	7	6	6	6
21	a	sp|A2RRP1|NBAS_HUMAN	A2RRP1	NBAS_HUMAN	NBAS	2371	16.3	Homo sapiens OX=9606	1:Experimental evidence at protein level	Neuroblastoma-amplified sequence	1	0.999	28	77	77	77	19	19	19	20	20	20	96813.5	96813.5	96813.5	17	17	17	19	19	19	93548.2	93548.2	93548.2	20	20	20	19	19	19	95010.1	95010.1	95010.1	21	21	21	18	18	18
22	a	sp|A2RTX5|SYTC2_HUMAN	A2RTX5	SYTC2_HUMAN	TARSL2	802	11.1	Homo sapiens OX=9606	1:Experimental evidence at protein level	Threonine--tRNA ligase 2, cytoplasmic	1	0.9988	6	16	4	4	4	1	1	5	1	1	480440	17977.4	17977.4	5	1	1	6	2	2	467406	19632.1	19632.1	2	0	0	4	1	1	423969	6044.96	6044.96	5	2	2	5	2	2
23	a	sp|A3KMH1|VWA8_HUMAN	A3KMH1	VWA8_HUMAN	VWA8	1905	15.9	Homo sapiens OX=9606	1:Experimental evidence at protein level	von Willebrand factor A domain-containing protein 8	1	0.999	22	62	62	62	17	17	17	13	13	13	89247.1	89247.1	89247.1	17	17	17	15	15	15	90214.3	90214.3	90214.3	13	13	13	13	13	13	90518.8	90518.8	90518.8	15	15	15	15	15	15
24	a	sp|A3KN83|SBNO1_HUMAN	A3KN83	SBNO1_HUMAN	SBNO1	1393	22.9	Homo sapiens OX=9606	1:Experimental evidence at protein level	Protein strawberry notch homolog 1	1	0.999	21	116	105	116	28	25	28	19	15	19	334731	328898	334731	34	32	34	21	18	21	336334	337271	336334	29	26	29	20	16	20	333858	341772	333858	25	22	25	21	17	21
25	a	sp|A4D1E9|GTPBA_HUMAN	A4D1E9	GTPBA_HUMAN	GTPBP10	387	30.2	Homo sapiens OX=9606	1:Experimental evidence at protein level	GTP-binding protein 10	1	0.999	9	42	42	42	14	14	14	10	10	10	86108.1	86108.1	86108.1	11	11	11	10	10	10	87986.6	87986.6	87986.6	8	8	8	9	9	9	84772.6	84772.6	84772.6	9	9	9	9	9	9
26	a	sp|A4D1P6|WDR91_HUMAN	A4D1P6	WDR91_HUMAN	WDR91	747	5	Homo sapiens OX=9606	1:Experimental evidence at protein level	WD repeat-containing protein 91	1	0.999	3	5	5	5	0	0	0	1	1	1	35480	35480	35480	0	0	0	1	1	1	37305.7	37305.7	37305.7	3	3	3	3	3	3	38955	38955	38955	2	2	2	2	2	2
27	a	sp|A5D8V6|VP37C_HUMAN	A5D8V6	VP37C_HUMAN	VPS37C	355	11	Homo sapiens OX=9606	1:Experimental evidence at protein level	Vacuolar protein sorting-associated protein 37C	1	0.999	2	28	28	28	7	7	7	5	5	5	78082.6	78082.6	78082.6	7	7	7	4	4	4	89380.9	89380.9	89380.9	8	8	8	5	5	5	90794.4	90794.4	90794.4	6	6	6	5	5	5
28	a	sp|A5PLN9|TPC13_HUMAN	A5PLN9	TPC13_HUMAN	TRAPPC13	417	13.9	Homo sapiens OX=9606	1:Experimental evidence at protein level	Trafficking protein particle complex subunit 13	1	0.999	4	13	13	13	2	2	2	2	2	2	101134	101134	101134	6	6	6	3	3	3	219733	219733	219733	2	2	2	3	3	3	240538	240538	240538	3	3	3	3	3	3
29	a	sp|A5YKK6|CNOT1_HUMAN	A5YKK6	CNOT1_HUMAN	CNOT1	2376	23.4	Homo sapiens OX=9606	1:Experimental evidence at protein level	CCR4-NOT transcription complex subunit 1	1	0.999	41	200	200	200	48	48	48	42	42	42	1.14375e+06	1.14375e+06	1.14375e+06	52	52	52	43	43	43	1.10829e+06	1.10829e+06	1.10829e+06	53	53	53	41	41	41	1067710	1067710	1067710	47	47	47	43	43	43
30	a	sp|A6ND36|FA83G_HUMAN	A6ND36	FA83G_HUMAN	FAM83G	823	9.7	Homo sapiens OX=9606	1:Experimental evidence at protein level	Protein FAM83G	1	0.999	5	14	14	14	3	3	3	3	3	3	72933.2	72933.2	72933.2	5	5	5	4	4	4	66983.9	66983.9	66983.9	3	3	3	3	3	3	71932.7	71932.7	71932.7	3	3	3	3	3	3
31	a	sp|A6NDG6|PGP_HUMAN	A6NDG6	PGP_HUMAN	PGP	321	36.8	Homo sapiens OX=9606	1:Experimental evidence at protein level	Glycerol-3-phosphate phosphatase	1	0.999	10	82	82	82	22	22	22	12	12	12	393183	393183	393183	17	17	17	12	12	12	361302	361302	361302	23	23	23	12	12	12	413188	413188	413188	20	20	20	11	11	11
32	a	sp|A6NDU8|CE051_HUMAN	A6NDU8	CE051_HUMAN	C5orf51	294	41.8	Homo sapiens OX=9606	1:Experimental evidence at protein level	UPF0600 protein C5orf51	1	0.999	8	50	50	50	11	11	11	7	7	7	246409	246409	246409	11	11	11	8	8	8	262723	262723	262723	15	15	15	8	8	8	231379	231379	231379	13	13	13	7	7	7
33	a	sp|A6NED2|RCCD1_HUMAN	A6NED2	RCCD1_HUMAN	RCCD1	376	21	Homo sapiens OX=9606	1:Experimental evidence at protein level	RCC1 domain-containing protein 1	1	0.999	4	10	10	10	2	2	2	2	2	2	47084	47084	47084	2	2	2	2	2	2	44168	44168	44168	3	3	3	3	3	3	39243.2	39243.2	39243.2	3	3	3	3	3	3
34	a	sp|A6NHR9|SMHD1_HUMAN	A6NHR9	SMHD1_HUMAN	SMCHD1	2005	16.5	Homo sapiens OX=9606	1:Experimental evidence at protein level	Structural maintenance of chromosomes flexible hinge domain-containing protein 1	1	0.999	22	75	75	75	14	14	14	16	16	16	157050	157050	157050	18	18	18	16	16	16	161572	161572	161572	21	21	21	19	19	19	164423	164423	164423	22	22	22	17	17	17
35	a	sp|A6NHX0|CAST2_HUMAN	A6NHX0	CAST2_HUMAN	CASTOR2	329	23.4	Homo sapiens OX=9606	1:Experimental evidence at protein level	Cytosolic arginine sensor for mTORC1 subunit 2	1	0.999	5	22	22	22	6	6	6	5	5	5	77663.3	77663.3	77663.3	7	7	7	5	5	5	74250.2	74250.2	74250.2	4	4	4	4	4	4	74717.3	74717.3	74717.3	5	5	5	4	4	4
36	a	sp|A6NKF1|SAC31_HUMAN	A6NKF1	SAC31_HUMAN	SAC3D1	404	12.1	Homo sapiens OX=9606	1:Experimental evidence at protein level	SAC3 domain-containing protein 1	1	0.999	3	11	11	11	3	3	3	3	3	3	106499	106499	106499	3	3	3	3	3	3	106254	106254	106254	2	2	2	2	2	2	92994.8	92994.8	92994.8	3	3	3	3	3	3
37	a	sp|A7E2V4|ZSWM8_HUMAN	A7E2V4	ZSWM8_HUMAN	ZSWIM8	1837	7.2	Homo sapiens OX=9606	1:Experimental evidence at protein level	Zinc finger SWIM domain-containing protein 8	1	0.999	8	20	20	20	5	5	5	4	4	4	83406.3	83406.3	83406.3	6	6	6	4	4	4	73317.9	73317.9	73317.9	4	4	4	5	5	5	77084.1	77084.1	77084.1	5	5	5	4	4	4
38	a	sp|A8MWD9|RUXGL_HUMAN	A8MWD9	RUXGL_HUMAN	SNRPGP15	76	35.5	Homo sapiens OX=9606	5:Protein uncertain	Putative small nuclear ribonucleoprotein G-like protein 15	1	0.999	4	22	22	22	4	4	4	4	4	4	799212	799212	799212	6	6	6	4	4	4	828517	828517	828517	6	6	6	5	5	5	893711	893711	893711	6	6	6	4	4	4
39	a	sp|A8MXV4|NUD19_HUMAN	A8MXV4	NUD19_HUMAN	NUDT19	375	24.8	Homo sapiens OX=9606	1:Experimental evidence at protein level	Nucleoside diphosphate-linked moiety X motif 19	1	0.999	5	11	11	11	2	2	2	3	3	3	92184.8	92184.8	92184.8	4	4	4	3	3	3	98148.1	98148.1	98148.1	3	3	3	4	4	4	84959.4	84959.4	84959.4	2	2	2	4	4	4
40	a	sp|A9UHW6|MI4GD_HUMAN	A9UHW6	MI4GD_HUMAN	MIF4GD	222	22.1	Homo sapiens OX=9606	1:Experimental evidence at protein level	MIF4G domain-containing protein	1	0.999	4	6	6	6	1	1	1	0	0	0	0	0	0	1	1	1	1	1	1	76993.5	76993.5	76993.5	1	1	1	0	0	0	0	0	0	3	3	3	3	3	3
41	a	sp|E9PRG8|CK098_HUMAN	E9PRG8	CK098_HUMAN	C11orf98	123	35	Homo sapiens OX=9606	4:Protein predicted	Uncharacterized protein C11orf98	1	0.999	5	18	10	10	5	3	3	4	3	3	232618	244481	244481	4	3	3	3	2	2	219245	211821	211821	4	2	2	3	2	2	237240	236634	236634	5	2	2	3	2	2
42	a	sp|L0R6Q1|S35U4_HUMAN	L0R6Q1	S35U4_HUMAN	SLC35A4	103	29.1	Homo sapiens OX=9606	3:Protein inferred from homology	SLC35A4 upstream open reading frame protein	1	0.999	3	25	25	25	5	5	5	3	3	3	307334	307334	307334	7	7	7	3	3	3	352111	352111	352111	5	5	5	3	3	3	372278	372278	372278	8	8	8	2	2	2
43	a	sp|O00115|DNS2A_HUMAN	O00115	DNS2A_HUMAN	DNASE2	360	16.9	Homo sapiens OX=9606	1:Experimental evidence at protein level	Deoxyribonuclease-2-alpha	1	0.999	6	20	20	20	4	4	4	5	5	5	109084	109084	109084	6	6	6	6	6	6	112367	112367	112367	6	6	6	5	5	5	116117	116117	116117	4	4	4	5	5	5
44	a	sp|O00116|ADAS_HUMAN	O00116	ADAS_HUMAN	AGPS	658	52	Homo sapiens OX=9606	1:Experimental evidence at protein level	Alkyldihydroxyacetonephosphate synthase, peroxisomal	1	0.999	22	180	180	180	49	49	49	27	27	27	403530	403530	403530	45	45	45	26	26	26	397967	397967	397967	45	45	45	28	28	28	396128	396128	396128	41	41	41	28	28	28
45	a	sp|O00151|PDLI1_HUMAN	O00151	PDLI1_HUMAN	PDLIM1	329	67.8	Homo sapiens OX=9606	1:Experimental evidence at protein level	PDZ and LIM domain protein 1	1	0.999	13	84	84	84	23	23	23	14	14	14	433083	433083	433083	17	17	17	13	13	13	449948	449948	449948	23	23	23	14	14	14	458171	458171	458171	21	21	21	14	14	14
46	a	sp|O00161|SNP23_HUMAN	O00161	SNP23_HUMAN	SNAP23	211	64.5	Homo sapiens OX=9606	1:Experimental evidence at protein level	Synaptosomal-associated protein 23	1	0.999	11	47	47	47	11	11	11	11	11	11	169795	169795	169795	11	11	11	11	11	11	175549	175549	175549	11	11	11	11	11	11	176368	176368	176368	14	14	14	11	11	11
47	a	sp|O00165|HAX1_HUMAN	O00165	HAX1_HUMAN	HAX1	279	48	Homo sapiens OX=9606	1:Experimental evidence at protein level	HCLS1-associated protein X-1	1	0.999	8	46	46	46	13	13	13	8	8	8	143582	143582	143582	11	11	11	9	9	9	150534	150534	150534	12	12	12	10	10	10	144732	144732	144732	10	10	10	7	7	7
48	a	sp|O00170|AIP_HUMAN	O00170	AIP_HUMAN	AIP	330	66.1	Homo sapiens OX=9606	1:Experimental evidence at protein level	AH receptor-interacting protein	1	0.999	15	105	105	105	24	24	24	15	15	15	747719	747719	747719	28	28	28	15	15	15	751012	751012	751012	30	30	30	16	16	16	737175	737175	737175	23	23	23	17	17	17
49	a	sp|O00178|GTPB1_HUMAN	O00178	GTPB1_HUMAN	GTPBP1	669	17.5	Homo sapiens OX=9606	1:Experimental evidence at protein level	GTP-binding protein 1	1	0.999	7	32	32	32	6	6	6	6	6	6	207735	207735	207735	9	9	9	6	6	6	203920	203920	203920	8	8	8	8	8	8	217550	217550	217550	9	9	9	7	7	7
50	a	sp|O00193|SMAP_HUMAN	O00193	SMAP_HUMAN	SMAP	183	29	Homo sapiens OX=9606	1:Experimental evidence at protein level	Small acidic protein	1	0.999	4	38	38	38	11	11	11	4	4	4	960219	960219	960219	9	9	9	4	4	4	953716	953716	953716	9	9	9	4	4	4	968431	968431	968431	9	9	9	4	4	4
51	a	sp|O00220|TR10A_HUMAN	O00220	TR10A_HUMAN	TNFRSF10A	468	10.3	Homo sapiens OX=9606	1:Experimental evidence at protein level	Tumor necrosis factor receptor superfamily member 10A	1	0.999	3	16	16	16	5	5	5	2	2	2	222068	222068	222068	4	4	4	4	4	4	219780	219780	219780	3	3	3	4	4	4	186604	186604	186604	4	4	4	4	4	4
52	a	sp|O00221|IKBE_HUMAN	O00221	IKBE_HUMAN	NFKBIE	500	10	Homo sapiens OX=9606	1:Experimental evidence at protein level	NF-kappa-B inhibitor epsilon	1	0.999	3	8	8	8	1	1	1	2	2	2	21048.2	21048.2	21048.2	1	1	1	2	2	2	17583.2	17583.2	17583.2	4	4	4	2	2	2	19801.3	19801.3	19801.3	2	2	2	1	1	1
53	a	sp|O00231|PSD11_HUMAN	O00231	PSD11_HUMAN	PSMD11	422	60.4	Homo sapiens OX=9606	1:Experimental evidence at protein level	26S proteasome non-ATPase regulatory subunit 11	1	0.999	23	196	193	196	45	45	45	29	28	29	1.15964e+06	1.15767e+06	1.15964e+06	50	49	50	27	26	27	1.13754e+06	1.13794e+06	1.13754e+06	52	51	52	28	27	28	1.12864e+06	1.13377e+06	1.12864e+06	49	48	49	28	27	28
54	a	sp|O00232|PSD12_HUMAN	O00232	PSD12_HUMAN	PSMD12	456	50	Homo sapiens OX=9606	1:Experimental evidence at protein level	26S proteasome non-ATPase regulatory subunit 12	1	0.999	19	153	149	153	41	40	41	22	21	22	1410514	1.40286e+06	1410514	39	38	39	23	22	23	1.3997e+06	1.40932e+06	1.3997e+06	38	37	38	23	22	23	1.39421e+06	1.39581e+06	1.39421e+06	35	34	35	24	23	24
55	a	sp|O00244|ATOX1_HUMAN	O00244	ATOX1_HUMAN	ATOX1	68	76.5	Homo sapiens OX=9606	1:Experimental evidence at protein level	Copper transport protein ATOX1	1	0.999	5	44	44	44	12	12	12	8	8	8	883079	883079	883079	10	10	10	7	7	7	758232	758232	758232	11	11	11	7	7	7	804054	804054	804054	11	11	11	7	7	7
56	a	sp|O00255|MEN1_HUMAN	O00255	MEN1_HUMAN	MEN1	615	12.8	Homo sapiens OX=9606	1:Experimental evidence at protein level	Menin	1	0.999	6	22	22	22	6	6	6	4	4	4	108604	108604	108604	6	6	6	4	4	4	111843	111843	111843	6	6	6	4	4	4	109198	109198	109198	4	4	4	4	4	4
57	a	sp|O00257|CBX4_HUMAN	O00257	CBX4_HUMAN	CBX4	560	10	Homo sapiens OX=9606	1:Experimental evidence at protein level	E3 SUMO-protein ligase CBX4	1	0.999	3	21	21	21	4	4	4	3	3	3	64059.9	64059.9	64059.9	6	6	6	3	3	3	72382.4	72382.4	72382.4	7	7	7	3	3	3	63862.3	63862.3	63862.3	4	4	4	3	3	3
58	a	sp|O00264|PGRC1_HUMAN	O00264	PGRC1_HUMAN	PGRMC1	195	56.4	Homo sapiens OX=9606	1:Experimental evidence at protein level	Membrane-associated progesterone receptor component 1	1	0.999	9	49	43	49	10	9	10	7	6	7	1.36454e+06	1.36328e+06	1.36454e+06	11	10	11	8	7	8	1.38488e+06	1.4096e+06	1.38488e+06	15	12	15	9	8	9	1.37634e+06	1368050	1.37634e+06	13	12	13	9	8	9
59	a	sp|O00268|TAF4_HUMAN	O00268	TAF4_HUMAN	TAF4	1085	9.9	Homo sapiens OX=9606	1:Experimental evidence at protein level	Transcription initiation factor TFIID subunit 4	1	0.999	8	18	18	18	6	6	6	4	4	4	44285.1	44285.1	44285.1	3	3	3	3	3	3	39057.1	39057.1	39057.1	5	5	5	3	3	3	42501.1	42501.1	42501.1	4	4	4	4	4	4
60	a	sp|O00291|HIP1_HUMAN	O00291	HIP1_HUMAN	HIP1	1037	11.8	Homo sapiens OX=9606	1:Experimental evidence at protein level	Huntingtin-interacting protein 1	1	0.999	9	20	19	19	4	4	4	4	4	4	237984	237984	237984	6	6	6	4	4	4	266934	266934	266934	4	4	4	4	3	3	274808	285810	285810	6	5	5	6	5	5
61	a	sp|O00299|CLIC1_HUMAN	O00299	CLIC1_HUMAN	CLIC1	241	74.7	Homo sapiens OX=9606	1:Experimental evidence at protein level	Chloride intracellular channel protein 1	1	0.999	12	217	217	217	53	53	53	17	17	17	3.80799e+06	3.80799e+06	3.80799e+06	53	53	53	16	16	16	3.81792e+06	3.81792e+06	3.81792e+06	48	48	48	16	16	16	3894496	3894496	3894496	63	63	63	16	16	16
62	a	sp|O00303|EIF3F_HUMAN	O00303	EIF3F_HUMAN	EIF3F	357	45.7	Homo sapiens OX=9606	1:Experimental evidence at protein level	Eukaryotic translation initiation factor 3 subunit F	1	0.999	12	114	114	114	29	29	29	21	21	21	1.02549e+06	1.02549e+06	1.02549e+06	31	31	31	19	19	19	1.03675e+06	1.03675e+06	1.03675e+06	29	29	29	22	22	22	1.05822e+06	1.05822e+06	1.05822e+06	25	25	25	20	20	20
63	a	sp|O00308|WWP2_HUMAN	O00308	WWP2_HUMAN	WWP2	870	7.8	Homo sapiens OX=9606	1:Experimental evidence at protein level	NEDD4-like E3 ubiquitin-protein ligase WWP2	1	0.999	5	9	8	9	2	2	2	4	4	4	46084.1	46084.1	46084.1	4	3	4	5	4	5	47963.2	47963.2	47963.2	2	2	2	4	4	4	48679.3	48679.3	48679.3	1	1	1	3	3	3
64	a	sp|O00330|ODPX_HUMAN	O00330	ODPX_HUMAN	PDHX	501	34.5	Homo sapiens OX=9606	1:Experimental evidence at protein level	Pyruvate dehydrogenase protein X component, mitochondrial	1	0.999	16	46	46	46	13	13	13	13	13	13	263415	263415	263415	10	10	10	14	14	14	246979	246979	246979	10	10	10	13	13	13	250960	250960	250960	13	13	13	12	12	12
65	a	sp|O00399|DCTN6_HUMAN	O00399	DCTN6_HUMAN	DCTN6	190	22.1	Homo sapiens OX=9606	1:Experimental evidence at protein level	Dynactin subunit 6	1	0.999	3	10	10	10	2	2	2	2	2	2	130601	130601	130601	3	3	3	2	2	2	111440	111440	111440	2	2	2	2	2	2	151356	151356	151356	3	3	3	3	3	3
66	a	sp|O00400|ACATN_HUMAN	O00400	ACATN_HUMAN	SLC33A1	549	8.9	Homo sapiens OX=9606	1:Experimental evidence at protein level	Acetyl-coenzyme A transporter 1	1	0.999	4	22	22	22	7	7	7	4	4	4	75378.1	75378.1	75378.1	4	4	4	4	4	4	76684.2	76684.2	76684.2	4	4	4	4	4	4	74878.2	74878.2	74878.2	7	7	7	3	3	3
67	a	sp|O00401|WASL_HUMAN	O00401	WASL_HUMAN	WASL	505	40	Homo sapiens OX=9606	1:Experimental evidence at protein level	Neural Wiskott-Aldrich syndrome protein	1	0.999	13	59	59	59	15	15	15	12	12	12	241071	241071	241071	14	14	14	12	12	12	233200	233200	233200	13	13	13	11	11	11	237426	237426	237426	17	17	17	12	12	12
68	a	sp|O00408|PDE2A_HUMAN	O00408	PDE2A_HUMAN	PDE2A	941	5.6	Homo sapiens OX=9606	1:Experimental evidence at protein level	cGMP-dependent 3',5'-cyclic phosphodiesterase	1	0.999	3	8	4	4	1	0	0	3	2	2	319498	278806	278806	2	1	1	3	2	2	338626	339279	339279	2	1	1	3	2	2	351621	375302	375302	3	2	2	3	2	2
69	a	sp|O00411|RPOM_HUMAN	O00411	RPOM_HUMAN	POLRMT	1230	23.9	Homo sapiens OX=9606	1:Experimental evidence at protein level	DNA-directed RNA polymerase, mitochondrial	1	0.999	19	91	91	91	22	22	22	19	19	19	132253	132253	132253	21	21	21	18	18	18	128903	128903	128903	22	22	22	18	18	18	124381	124381	124381	26	26	26	19	19	19
70	a	sp|O00418|EF2K_HUMAN	O00418	EF2K_HUMAN	EEF2K	725	18.8	Homo sapiens OX=9606	1:Experimental evidence at protein level	Eukaryotic elongation factor 2 kinase	1	0.999	12	43	43	43	8	8	8	9	9	9	90365.5	90365.5	90365.5	11	11	11	8	8	8	97077.7	97077.7	97077.7	10	10	10	9	9	9	94597	94597	94597	14	14	14	9	9	9
71	a	sp|O00442|RTCA_HUMAN	O00442	RTCA_HUMAN	RTCA	366	29	Homo sapiens OX=9606	1:Experimental evidence at protein level	RNA 3'-terminal phosphate cyclase	1	0.999	8	24	24	24	7	7	7	7	7	7	112314	112314	112314	5	5	5	6	6	6	94208.4	94208.4	94208.4	6	6	6	7	7	7	105011	105011	105011	6	6	6	7	7	7
72	a	sp|O00443|P3C2A_HUMAN	O00443	P3C2A_HUMAN	PIK3C2A	1686	18.2	Homo sapiens OX=9606	1:Experimental evidence at protein level	Phosphatidylinositol 4-phosphate 3-kinase C2 domain-containing subunit alpha	1	0.999	25	93	93	93	26	26	26	20	20	20	284726	284726	284726	22	22	22	20	20	20	249940	249940	249940	21	21	21	20	20	20	276620	276620	276620	24	24	24	19	19	19
73	a	sp|O00458|IFRD1_HUMAN	O00458	IFRD1_HUMAN	IFRD1	451	19.5	Homo sapiens OX=9606	1:Experimental evidence at protein level	Interferon-related developmental regulator 1	1	0.999	7	17	17	17	4	4	4	5	5	5	112634	112634	112634	6	6	6	6	6	6	88417.4	88417.4	88417.4	3	3	3	4	4	4	93214	93214	93214	4	4	4	5	5	5
74	a	sp|O00459|P85B_HUMAN	O00459	P85B_HUMAN	PIK3R2	728	16.1	Homo sapiens OX=9606	1:Experimental evidence at protein level	Phosphatidylinositol 3-kinase regulatory subunit beta	1	0.999	7	23	23	23	9	9	9	6	6	6	67910.9	67910.9	67910.9	5	5	5	5	5	5	70218.8	70218.8	70218.8	5	5	5	5	5	5	67603	67603	67603	4	4	4	5	5	5
75	a	sp|O00461|GOLI4_HUMAN	O00461	GOLI4_HUMAN	GOLIM4	696	23.3	Homo sapiens OX=9606	1:Experimental evidence at protein level	Golgi integral membrane protein 4	1	0.999	12	56	56	56	14	14	14	12	12	12	167576	167576	167576	12	12	12	12	12	12	163992	163992	163992	16	16	16	13	13	13	171781	171781	171781	14	14	14	11	11	11
76	a	sp|O00462|MANBA_HUMAN	O00462	MANBA_HUMAN	MANBA	879	6.4	Homo sapiens OX=9606	1:Experimental evidence at protein level	Beta-mannosidase	1	0.999	4	5	4	4	0	0	0	2	1	1	72205.8	64808.2	64808.2	1	1	1	2	1	1	75608.1	61962.8	61962.8	3	3	3	3	2	2	74906.5	64039.3	64039.3	1	0	0	2	1	1
77	a	sp|O00469|PLOD2_HUMAN	O00469	PLOD2_HUMAN	PLOD2	737	15.1	Homo sapiens OX=9606	1:Experimental evidence at protein level	Procollagen-lysine,2-oxoglutarate 5-dioxygenase 2	1	0.999	8	33	33	33	7	7	7	7	7	7	109914	109914	109914	7	7	7	6	6	6	111614	111614	111614	9	9	9	6	6	6	106341	106341	106341	10	10	10	6	6	6
78	a	sp|O00471|EXOC5_HUMAN	O00471	EXOC5_HUMAN	EXOC5	708	17.5	Homo sapiens OX=9606	1:Experimental evidence at protein level	Exocyst complex component 5	1	0.999	10	22	22	22	5	5	5	7	7	7	113003	113003	113003	7	7	7	9	9	9	108522	108522	108522	5	5	5	8	8	8	116261	116261	116261	5	5	5	7	7	7
79	a	sp|O00483|NDUA4_HUMAN	O00483	NDUA4_HUMAN	NDUFA4	81	55.6	Homo sapiens OX=9606	1:Experimental evidence at protein level	Cytochrome c oxidase subunit NDUFA4	1	0.999	5	30	30	30	6	6	6	5	5	5	973285	973285	973285	9	9	9	6	6	6	990623	990623	990623	9	9	9	5	5	5	1051067	1051067	1051067	6	6	6	6	6	6
80	a	sp|O00487|PSDE_HUMAN	O00487	PSDE_HUMAN	PSMD14	310	38.4	Homo sapiens OX=9606	1:Experimental evidence at protein level	26S proteasome non-ATPase regulatory subunit 14	1	0.999	8	107	107	107	25	25	25	11	11	11	271343	271343	271343	28	28	28	13	13	13	253915	253915	253915	26	26	26	13	13	13	265075	265075	265075	28	28	28	13	13	13
81	a	sp|O00488|ZN593_HUMAN	O00488	ZN593_HUMAN	ZNF593	134	26.9	Homo sapiens OX=9606	1:Experimental evidence at protein level	Zinc finger protein 593	1	0.999	3	6	6	6	1	1	1	2	2	2	50252.2	50252.2	50252.2	1	1	1	1	1	1	54518.3	54518.3	54518.3	1	1	1	2	2	2	72105.6	72105.6	72105.6	3	3	3	2	2	2
82	a	sp|O00505|IMA4_HUMAN	O00505	IMA4_HUMAN	KPNA3	521	41.5	Homo sapiens OX=9606	1:Experimental evidence at protein level	Importin subunit alpha-4	1	0.999	14	84	62	62	21	15	15	16	11	11	222348	232989	232989	23	18	18	16	11	11	225467	227997	227997	21	14	14	17	11	11	227683	225443	225443	19	15	15	16	11	11
83	a	sp|O00522|KRIT1_HUMAN	O00522	KRIT1_HUMAN	KRIT1	736	12	Homo sapiens OX=9606	1:Experimental evidence at protein level	Krev interaction trapped protein 1	1	0.999	7	12	11	11	1	1	1	5	4	4	43143.8	45711.8	45711.8	4	4	4	5	4	4	46177.5	46730.4	46730.4	5	4	4	4	3	3	45923.9	43621.8	43621.8	2	2	2	4	3	3
84	a	sp|O00534|VMA5A_HUMAN	O00534	VMA5A_HUMAN	VWA5A	786	24.9	Homo sapiens OX=9606	2:Experimental evidence at transcript level	von Willebrand factor A domain-containing protein 5A	1	0.999	13	55	55	55	10	10	10	12	12	12	100756	100756	100756	14	14	14	12	12	12	98981.4	98981.4	98981.4	18	18	18	13	13	13	100181	100181	100181	13	13	13	13	13	13
85	a	sp|O00541|PESC_HUMAN	O00541	PESC_HUMAN	PES1	588	32.1	Homo sapiens OX=9606	1:Experimental evidence at protein level	Pescadillo homolog	1	0.999	16	83	83	83	20	20	20	17	17	17	492312	492312	492312	23	23	23	16	16	16	504190	504190	504190	19	19	19	16	16	16	510653	510653	510653	21	21	21	14	14	14
86	a	sp|O00560|SDCB1_HUMAN	O00560	SDCB1_HUMAN	SDCBP	298	31.5	Homo sapiens OX=9606	1:Experimental evidence at protein level	Syntenin-1	1	0.999	5	31	31	31	8	8	8	5	5	5	125277	125277	125277	7	7	7	5	5	5	114953	114953	114953	8	8	8	6	6	6	119099	119099	119099	8	8	8	5	5	5
87	a	sp|O00562|PITM1_HUMAN	O00562	PITM1_HUMAN	PITPNM1	1244	12.3	Homo sapiens OX=9606	1:Experimental evidence at protein level	Membrane-associated phosphatidylinositol transfer protein 1	1	0.999	8	10	10	10	3	3	3	4	4	4	42053	42053	42053	2	2	2	3	3	3	29905.8	29905.8	29905.8	3	3	3	4	4	4	37484.7	37484.7	37484.7	2	2	2	3	3	3
88	a	sp|O00566|MPP10_HUMAN	O00566	MPP10_HUMAN	MPHOSPH10	681	32.5	Homo sapiens OX=9606	1:Experimental evidence at protein level	U3 small nucleolar ribonucleoprotein protein MPP10	1	0.999	17	133	133	133	34	34	34	21	21	21	494609	494609	494609	32	32	32	20	20	20	525641	525641	525641	36	36	36	20	20	20	527127	527127	527127	31	31	31	19	19	19
89	a	sp|O00567|NOP56_HUMAN	O00567	NOP56_HUMAN	NOP56	594	46.6	Homo sapiens OX=9606	1:Experimental evidence at protein level	Nucleolar protein 56	1	0.999	21	226	226	226	49	49	49	27	27	27	723592	723592	723592	62	62	62	29	29	29	743608	743608	743608	56	56	56	28	28	28	740773	740773	740773	59	59	59	27	27	27
90	a	sp|O00584|RNT2_HUMAN	O00584	RNT2_HUMAN	RNASET2	256	20.3	Homo sapiens OX=9606	1:Experimental evidence at protein level	Ribonuclease T2	1	0.999	4	9	9	9	1	1	1	2	2	2	52390.3	52390.3	52390.3	2	2	2	2	2	2	42649.8	42649.8	42649.8	3	3	3	4	4	4	49447.5	49447.5	49447.5	3	3	3	4	4	4
91	a	sp|O00592|PODXL_HUMAN	O00592	PODXL_HUMAN	PODXL	558	23.1	Homo sapiens OX=9606	1:Experimental evidence at protein level	Podocalyxin	1	0.999	10	71	71	71	14	14	14	8	8	8	322141	322141	322141	23	23	23	9	9	9	308730	308730	308730	15	15	15	9	9	9	328588	328588	328588	19	19	19	9	9	9
92	a	sp|O00625|PIR_HUMAN	O00625	PIR_HUMAN	PIR	290	53.1	Homo sapiens OX=9606	1:Experimental evidence at protein level	Pirin	1	0.999	9	82	82	82	20	20	20	14	14	14	717627	717627	717627	22	22	22	14	14	14	766185	766185	766185	23	23	23	12	12	12	744995	744995	744995	17	17	17	13	13	13
93	a	sp|O00629|IMA3_HUMAN	O00629	IMA3_HUMAN	KPNA4	521	45.7	Homo sapiens OX=9606	1:Experimental evidence at protein level	Importin subunit alpha-3	1	0.999	15	142	120	142	39	33	39	23	18	23	437014	444884	437014	35	30	35	22	17	22	429130	432192	429130	38	31	38	25	19	25	429289	418670	429289	30	26	30	23	18	23
94	a	sp|O00743|PPP6_HUMAN	O00743	PPP6_HUMAN	PPP6C	305	41	Homo sapiens OX=9606	1:Experimental evidence at protein level	Serine/threonine-protein phosphatase 6 catalytic subunit	1	0.999	10	73	73	73	18	18	18	13	13	13	382903	382903	382903	17	17	17	10	10	10	390822	390822	390822	20	20	20	13	13	13	387498	387498	387498	18	18	18	13	13	13
95	a	sp|O00767|ACOD_HUMAN	O00767	ACOD_HUMAN	SCD	359	21.2	Homo sapiens OX=9606	1:Experimental evidence at protein level	Acyl-CoA desaturase	1	0.999	5	61	61	61	13	13	13	10	10	10	565816	565816	565816	12	12	12	7	7	7	595021	595021	595021	15	15	15	9	9	9	598822	598822	598822	21	21	21	10	10	10
96	a	sp|O14497|ARI1A_HUMAN	O14497	ARI1A_HUMAN	ARID1A	2285	8.9	Homo sapiens OX=9606	1:Experimental evidence at protein level	AT-rich interactive domain-containing protein 1A	1	0.999	11	41	30	41	8	5	8	9	7	9	97493.8	96391.1	97493.8	11	8	11	10	8	10	94725.6	92969.6	94725.6	8	5	8	7	5	7	98045.2	96125.5	98045.2	14	12	14	9	7	9
97	a	sp|O14530|TXND9_HUMAN	O14530	TXND9_HUMAN	TXNDC9	226	38.9	Homo sapiens OX=9606	1:Experimental evidence at protein level	Thioredoxin domain-containing protein 9	1	0.999	8	51	51	51	14	14	14	10	10	10	315218	315218	315218	11	11	11	9	9	9	306093	306093	306093	15	15	15	10	10	10	296894	296894	296894	11	11	11	9	9	9
98	a	sp|O14545|TRAD1_HUMAN	O14545	TRAD1_HUMAN	TRAFD1	582	24.2	Homo sapiens OX=9606	1:Experimental evidence at protein level	TRAF-type zinc finger domain-containing protein 1	1	0.999	9	30	30	30	9	9	9	8	8	8	184349	184349	184349	5	5	5	7	7	7	166588	166588	166588	7	7	7	7	7	7	181473	181473	181473	9	9	9	7	7	7
99	a	sp|O14561|ACPM_HUMAN	O14561	ACPM_HUMAN	NDUFAB1	156	14.7	Homo sapiens OX=9606	1:Experimental evidence at protein level	Acyl carrier protein, mitochondrial	1	0.999	2	49	49	49	10	10	10	3	3	3	2.77131e+06	2.77131e+06	2.77131e+06	13	13	13	3	3	3	2825598	2825598	2825598	12	12	12	3	3	3	2.64462e+06	2.64462e+06	2.64462e+06	14	14	14	3	3	3
100	a	sp|O14562|UBFD1_HUMAN	O14562	UBFD1_HUMAN	UBFD1	309	53.4	Homo sapiens OX=9606	1:Experimental evidence at protein level	Ubiquitin domain-containing protein UBFD1	1	0.999	9	78	78	78	20	20	20	10	10	10	433084	433084	433084	18	18	18	12	12	12	411053	411053	411053	22	22	22	13	13	13	443540	443540	443540	18	18	18	11	11	11
101	a	sp|O14578|CTRO_HUMAN	O14578	CTRO_HUMAN	CIT	2027	10.8	Homo sapiens OX=9606	1:Experimental evidence at protein level	Citron Rho-interacting kinase	1	0.999	17	16	16	16	4	4	4	5	5	5	34764.2	34764.2	34764.2	4	4	4	5	5	5	36432	36432	36432	7	7	7	7	7	7	40920	40920	40920	1	1	1	5	5	5
102	a	sp|O14579|COPE_HUMAN	O14579	COPE_HUMAN	COPE	308	55.2	Homo sapiens OX=9606	1:Experimental evidence at protein level	Coatomer subunit epsilon	1	0.999	10	112	112	112	34	34	34	18	18	18	1.0001e+06	1.0001e+06	1.0001e+06	29	29	29	15	15	15	1.00623e+06	1.00623e+06	1.00623e+06	22	22	22	14	14	14	1010634	1010634	1010634	27	27	27	14	14	14
103	a	sp|O14617|AP3D1_HUMAN	O14617	AP3D1_HUMAN	AP3D1	1153	33.5	Homo sapiens OX=9606	1:Experimental evidence at protein level	AP-3 complex subunit delta-1	1	0.999	29	208	208	208	48	48	48	34	34	34	398482	398482	398482	50	50	50	33	33	33	404310	404310	404310	53	53	53	35	35	35	391835	391835	391835	57	57	57	35	35	35
104	a	sp|O14639|ABLM1_HUMAN	O14639	ABLM1_HUMAN	ABLIM1	778	20.3	Homo sapiens OX=9606	1:Experimental evidence at protein level	Actin-binding LIM protein 1	1	0.999	12	44	44	44	11	11	11	7	7	7	153523	153523	153523	10	10	10	9	9	9	161794	161794	161794	12	12	12	9	9	9	160859	160859	160859	11	11	11	8	8	8
105	a	sp|O14647|CHD2_HUMAN	O14647	CHD2_HUMAN	CHD2	1828	7.8	Homo sapiens OX=9606	1:Experimental evidence at protein level	Chromodomain-helicase-DNA-binding protein 2	1	0.999	12	30	11	11	10	4	4	9	4	4	76321.1	54921.3	54921.3	8	4	4	10	6	6	77042.4	55974.7	55974.7	6	2	2	7	4	4	75649	51687	51687	6	1	1	8	4	4
106	a	sp|O14653|GOSR2_HUMAN	O14653	GOSR2_HUMAN	GOSR2	212	38.7	Homo sapiens OX=9606	1:Experimental evidence at protein level	Golgi SNAP receptor complex member 2	1	0.999	5	29	29	29	9	9	9	7	7	7	127536	127536	127536	7	7	7	6	6	6	118370	118370	118370	7	7	7	7	7	7	122031	122031	122031	6	6	6	7	7	7
107	a	sp|O14657|TOR1B_HUMAN	O14657	TOR1B_HUMAN	TOR1B	336	15.8	Homo sapiens OX=9606	1:Experimental evidence at protein level	Torsin-1B	1	0.999	4	24	24	24	7	7	7	6	6	6	114343	114343	114343	7	7	7	5	5	5	116721	116721	116721	6	6	6	5	5	5	113179	113179	113179	4	4	4	5	5	5
108	a	sp|O14662|STX16_HUMAN	O14662	STX16_HUMAN	STX16	325	20.9	Homo sapiens OX=9606	1:Experimental evidence at protein level	Syntaxin-16	1	0.999	5	15	15	15	3	3	3	4	4	4	96628.6	96628.6	96628.6	5	5	5	4	4	4	116242	116242	116242	3	3	3	4	4	4	105996	105996	105996	4	4	4	5	5	5
109	a	sp|O14672|ADA10_HUMAN	O14672	ADA10_HUMAN	ADAM10	748	29.4	Homo sapiens OX=9606	1:Experimental evidence at protein level	Disintegrin and metalloproteinase domain-containing protein 10	1	0.999	14	61	61	61	16	16	16	13	13	13	104982	104982	104982	17	17	17	13	13	13	105761	105761	105761	13	13	13	9	9	9	107517	107517	107517	15	15	15	11	11	11
110	a	sp|O14686|KMT2D_HUMAN	O14686	KMT2D_HUMAN	KMT2D	5537	2.8	Homo sapiens OX=9606	1:Experimental evidence at protein level	Histone-lysine N-methyltransferase 2D	1	0.999	9	20	20	20	4	4	4	4	4	4	40713	40713	40713	5	5	5	5	5	5	38866.9	38866.9	38866.9	7	7	7	5	5	5	38148.6	38148.6	38148.6	4	4	4	6	6	6
111	a	sp|O14713|ITBP1_HUMAN	O14713	ITBP1_HUMAN	ITGB1BP1	200	43	Homo sapiens OX=9606	1:Experimental evidence at protein level	Integrin beta-1-binding protein 1	1	0.999	6	12	12	12	3	3	3	5	5	5	154095	154095	154095	2	2	2	5	5	5	164771	164771	164771	3	3	3	5	5	5	155494	155494	155494	4	4	4	4	4	4
113	a	sp|O14732|IMPA2_HUMAN	O14732	IMPA2_HUMAN	IMPA2	288	30.6	Homo sapiens OX=9606	1:Experimental evidence at protein level	Inositol monophosphatase 2	1	0.999	6	42	40	40	10	9	9	9	8	8	264032	54368.2	54368.2	10	10	10	9	8	8	273038	56232.9	56232.9	12	11	11	9	8	8	288371	61494.4	61494.4	10	10	10	7	6	6
114	a	sp|O14733|MP2K7_HUMAN	O14733	MP2K7_HUMAN	MAP2K7	419	15.3	Homo sapiens OX=9606	1:Experimental evidence at protein level	Dual specificity mitogen-activated protein kinase kinase 7	1	0.999	4	15	15	15	2	2	2	3	3	3	71585.7	71585.7	71585.7	4	4	4	4	4	4	73391.1	73391.1	73391.1	6	6	6	4	4	4	74942.9	74942.9	74942.9	3	3	3	3	3	3
115	a	sp|O14735|CDIPT_HUMAN	O14735	CDIPT_HUMAN	CDIPT	213	21.1	Homo sapiens OX=9606	1:Experimental evidence at protein level	CDP-diacylglycerol--inositol 3-phosphatidyltransferase	1	0.999	4	9	9	9	3	3	3	4	4	4	79086.3	79086.3	79086.3	3	3	3	3	3	3	86019	86019	86019	2	2	2	4	4	4	65214.8	65214.8	65214.8	1	1	1	3	3	3
116	a	sp|O14744|ANM5_HUMAN	O14744	ANM5_HUMAN	PRMT5	637	46	Homo sapiens OX=9606	1:Experimental evidence at protein level	Protein arginine N-methyltransferase 5	1	0.999	23	184	184	184	47	47	47	29	29	29	977771	977771	977771	46	46	46	28	28	28	941433	941433	941433	47	47	47	28	28	28	955006	955006	955006	44	44	44	26	26	26
117	a	sp|O14745|NHRF1_HUMAN	O14745	NHRF1_HUMAN	SLC9A3R1	358	51.4	Homo sapiens OX=9606	1:Experimental evidence at protein level	Na(+)/H(+) exchange regulatory cofactor NHE-RF1	1	0.999	15	138	138	138	30	30	30	18	18	18	1.00786e+06	1.00786e+06	1.00786e+06	32	32	32	19	19	19	1085782	1085782	1085782	40	40	40	18	18	18	1.06675e+06	1.06675e+06	1.06675e+06	36	36	36	19	19	19
118	a	sp|O14757|CHK1_HUMAN	O14757	CHK1_HUMAN	CHEK1	476	29.6	Homo sapiens OX=9606	1:Experimental evidence at protein level	Serine/threonine-protein kinase Chk1	1	0.999	9	26	26	26	8	8	8	7	7	7	155815	155815	155815	6	6	6	6	6	6	151519	151519	151519	6	6	6	5	5	5	150473	150473	150473	6	6	6	6	6	6
119	a	sp|O14763|TR10B_HUMAN	O14763	TR10B_HUMAN	TNFRSF10B	440	16.8	Homo sapiens OX=9606	1:Experimental evidence at protein level	Tumor necrosis factor receptor superfamily member 10B	1	0.999	5	25	25	25	6	6	6	5	5	5	87844.3	87844.3	87844.3	7	7	7	6	6	6	82863.9	82863.9	82863.9	7	7	7	6	6	6	87916.1	87916.1	87916.1	5	5	5	6	6	6
120	a	sp|O14772|FPGT_HUMAN	O14772	FPGT_HUMAN	FPGT	607	12.2	Homo sapiens OX=9606	1:Experimental evidence at protein level	Fucose-1-phosphate guanylyltransferase	1	0.999	4	11	11	11	2	2	2	4	4	4	37060	37060	37060	2	2	2	2	2	2	36474.3	36474.3	36474.3	3	3	3	3	3	3	36899.1	36899.1	36899.1	4	4	4	3	3	3
121	a	sp|O14773|TPP1_HUMAN	O14773	TPP1_HUMAN	TPP1	563	11	Homo sapiens OX=9606	1:Experimental evidence at protein level	Tripeptidyl-peptidase 1	1	0.999	4	23	23	23	6	6	6	3	3	3	98942.9	98942.9	98942.9	6	6	6	4	4	4	88338.9	88338.9	88338.9	6	6	6	3	3	3	91811.7	91811.7	91811.7	5	5	5	4	4	4
122	a	sp|O14776|TCRG1_HUMAN	O14776	TCRG1_HUMAN	TCERG1	1098	24.5	Homo sapiens OX=9606	1:Experimental evidence at protein level	Transcription elongation regulator 1	1	0.999	26	137	137	137	34	34	34	27	27	27	310269	310269	310269	37	37	37	27	27	27	293830	293830	293830	31	31	31	28	28	28	296762	296762	296762	35	35	35	28	28	28
123	a	sp|O14787|TNPO2_HUMAN	O14787	TNPO2_HUMAN	TNPO2	897	13.4	Homo sapiens OX=9606	1:Experimental evidence at protein level	Transportin-2	1	0.999	8	43	23	23	12	7	7	8	5	5	1.20802e+06	80057.8	80057.8	12	6	6	8	5	5	1.27289e+06	79326.6	79326.6	10	5	5	8	5	5	1.21722e+06	77342	77342	9	5	5	8	5	5
124	a	sp|O14802|RPC1_HUMAN	O14802	RPC1_HUMAN	POLR3A	1390	21.8	Homo sapiens OX=9606	1:Experimental evidence at protein level	DNA-directed RNA polymerase III subunit RPC1	1	0.999	21	69	69	69	18	18	18	19	19	19	106041	106041	106041	18	18	18	20	20	20	102279	102279	102279	20	20	20	18	18	18	105558	105558	105558	13	13	13	17	17	17
125	a	sp|O14817|TSN4_HUMAN	O14817	TSN4_HUMAN	TSPAN4	238	16	Homo sapiens OX=9606	1:Experimental evidence at protein level	Tetraspanin-4	1	0.9986	3	6	6	6	0	0	0	2	2	2	34305.8	34305.8	34305.8	2	2	2	3	3	3	35572.5	35572.5	35572.5	2	2	2	2	2	2	37462.1	37462.1	37462.1	2	2	2	2	2	2
126	a	sp|O14828|SCAM3_HUMAN	O14828	SCAM3_HUMAN	SCAMP3	347	44.4	Homo sapiens OX=9606	1:Experimental evidence at protein level	Secretory carrier-associated membrane protein 3	1	0.999	10	63	62	63	16	15	16	10	9	10	461285	461285	461285	17	17	17	10	10	10	497005	497005	497005	18	18	18	11	11	11	465397	465397	465397	12	12	12	10	10	10
127	a	sp|O14841|OPLA_HUMAN	O14841	OPLA_HUMAN	OPLAH	1288	6.4	Homo sapiens OX=9606	1:Experimental evidence at protein level	5-oxoprolinase	1	0.999	6	4	4	4	2	2	2	2	2	2	20141.1	20141.1	20141.1	0	0	0	2	2	2	18959.7	18959.7	18959.7	1	1	1	2	2	2	17408.1	17408.1	17408.1	1	1	1	1	1	1
128	a	sp|O14874|BCKD_HUMAN	O14874	BCKD_HUMAN	BCKDK	412	10.2	Homo sapiens OX=9606	1:Experimental evidence at protein level	[3-methyl-2-oxobutanoate dehydrogenase [lipoamide]] kinase, mitochondrial	1	0.999	4	17	17	17	5	5	5	3	3	3	104367	104367	104367	4	4	4	3	3	3	99551.8	99551.8	99551.8	4	4	4	3	3	3	101360	101360	101360	4	4	4	3	3	3
129	a	sp|O14879|IFIT3_HUMAN	O14879	IFIT3_HUMAN	IFIT3	490	34.1	Homo sapiens OX=9606	1:Experimental evidence at protein level	Interferon-induced protein with tetratricopeptide repeats 3	1	0.999	12	21	21	21	3	3	3	5	5	5	70441.1	70441.1	70441.1	8	8	8	8	8	8	76598.4	76598.4	76598.4	4	4	4	7	7	7	75418.5	75418.5	75418.5	6	6	6	7	7	7
130	a	sp|O14880|MGST3_HUMAN	O14880	MGST3_HUMAN	MGST3	152	28.9	Homo sapiens OX=9606	1:Experimental evidence at protein level	Microsomal glutathione S-transferase 3	1	0.999	3	77	77	77	23	23	23	6	6	6	884144	884144	884144	17	17	17	6	6	6	814560	814560	814560	18	18	18	6	6	6	861112	861112	861112	19	19	19	6	6	6
131	a	sp|O14893|GEMI2_HUMAN	O14893	GEMI2_HUMAN	GEMIN2	280	27.9	Homo sapiens OX=9606	1:Experimental evidence at protein level	Gem-associated protein 2	1	0.999	5	20	20	20	5	5	5	2	2	2	157766	157766	157766	6	6	6	3	3	3	177763	177763	177763	6	6	6	3	3	3	166847	166847	166847	3	3	3	4	4	4
132	a	sp|O14907|TX1B3_HUMAN	O14907	TX1B3_HUMAN	TAX1BP3	124	34.7	Homo sapiens OX=9606	1:Experimental evidence at protein level	Tax1-binding protein 3	1	0.999	3	11	11	11	2	2	2	3	3	3	202116	202116	202116	4	4	4	3	3	3	196956	196956	196956	3	3	3	2	2	2	196378	196378	196378	2	2	2	3	3	3
133	a	sp|O14920|IKKB_HUMAN	O14920	IKKB_HUMAN	IKBKB	756	12.6	Homo sapiens OX=9606	1:Experimental evidence at protein level	Inhibitor of nuclear factor kappa-B kinase subunit beta	1	0.999	5	7	7	7	1	1	1	3	3	3	46655	46655	46655	3	3	3	3	3	3	50827.3	50827.3	50827.3	3	3	3	3	3	3	46187.8	46187.8	46187.8	0	0	0	2	2	2
134	a	sp|O14929|HAT1_HUMAN	O14929	HAT1_HUMAN	HAT1	419	39.9	Homo sapiens OX=9606	1:Experimental evidence at protein level	Histone acetyltransferase type B catalytic subunit	1	0.999	11	159	159	159	35	35	35	19	19	19	1.12888e+06	1.12888e+06	1.12888e+06	44	44	44	20	20	20	1.12866e+06	1.12866e+06	1.12866e+06	33	33	33	20	20	20	1.12004e+06	1.12004e+06	1.12004e+06	47	47	47	20	20	20
135	a	sp|O14949|QCR8_HUMAN	O14949	QCR8_HUMAN	UQCRQ	82	46.3	Homo sapiens OX=9606	1:Experimental evidence at protein level	Cytochrome b-c1 complex subunit 8	1	0.999	5	13	13	13	4	4	4	4	4	4	265581	265581	265581	3	3	3	4	4	4	236251	236251	236251	3	3	3	4	4	4	240325	240325	240325	3	3	3	4	4	4
136	a	sp|O14965|AURKA_HUMAN	O14965	AURKA_HUMAN	AURKA	403	34.2	Homo sapiens OX=9606	1:Experimental evidence at protein level	Aurora kinase A	1	0.999	10	42	42	42	9	9	9	7	7	7	184526	184526	184526	10	10	10	8	8	8	172493	172493	172493	11	11	11	8	8	8	177758	177758	177758	12	12	12	7	7	7
137	a	sp|O14975|S27A2_HUMAN	O14975	S27A2_HUMAN	SLC27A2	620	27.7	Homo sapiens OX=9606	1:Experimental evidence at protein level	Very long-chain acyl-CoA synthetase	1	0.999	12	51	51	51	11	11	11	12	12	12	188954	188954	188954	16	16	16	11	11	11	180567	180567	180567	11	11	11	11	11	11	178393	178393	178393	13	13	13	10	10	10
138	a	sp|O14976|GAK_HUMAN	O14976	GAK_HUMAN	GAK	1311	18.2	Homo sapiens OX=9606	1:Experimental evidence at protein level	Cyclin-G-associated kinase	1	0.999	15	62	62	62	16	16	16	12	12	12	147373	147373	147373	18	18	18	15	15	15	146716	146716	146716	13	13	13	13	13	13	150202	150202	150202	15	15	15	13	13	13
139	a	sp|O14979|HNRDL_HUMAN	O14979	HNRDL_HUMAN	HNRNPDL	420	30.7	Homo sapiens OX=9606	1:Experimental evidence at protein level	Heterogeneous nuclear ribonucleoprotein D-like	1	0.999	12	139	105	105	35	25	25	14	11	11	4.25724e+06	4.23782e+06	4.23782e+06	31	22	22	14	11	11	4.19523e+06	4183117	4183117	37	28	28	15	12	12	4.49745e+06	4573570	4573570	36	30	30	16	13	13
140	a	sp|O15013|ARHGA_HUMAN	O15013	ARHGA_HUMAN	ARHGEF10	1369	9.6	Homo sapiens OX=9606	1:Experimental evidence at protein level	Rho guanine nucleotide exchange factor 10	1	0.999	8	24	24	24	6	6	6	6	6	6	72850.8	72850.8	72850.8	8	8	8	7	7	7	74994.1	74994.1	74994.1	6	6	6	7	7	7	71283.5	71283.5	71283.5	4	4	4	7	7	7
141	a	sp|O15027|SC16A_HUMAN	O15027	SC16A_HUMAN	SEC16A	2357	30.6	Homo sapiens OX=9606	1:Experimental evidence at protein level	Protein transport protein Sec16A	1	0.999	44	210	210	210	52	52	52	45	45	45	307483	307483	307483	58	58	58	41	41	41	320196	320196	320196	51	51	51	44	44	44	318262	318262	318262	49	49	49	43	43	43
142	a	sp|O15031|PLXB2_HUMAN	O15031	PLXB2_HUMAN	PLXNB2	1838	18.4	Homo sapiens OX=9606	1:Experimental evidence at protein level	Plexin-B2	1	0.999	22	82	82	82	21	21	21	18	18	18	143682	143682	143682	19	19	19	17	17	17	143956	143956	143956	21	21	21	18	18	18	146226	146226	146226	21	21	21	15	15	15
143	a	sp|O15047|SET1A_HUMAN	O15047	SET1A_HUMAN	SETD1A	1707	5.3	Homo sapiens OX=9606	1:Experimental evidence at protein level	Histone-lysine N-methyltransferase SETD1A	1	0.999	7	23	23	23	5	5	5	5	5	5	49025.3	49025.3	49025.3	7	7	7	5	5	5	52184.7	52184.7	52184.7	5	5	5	5	5	5	48402.6	48402.6	48402.6	6	6	6	5	5	5
144	a	sp|O15061|SYNEM_HUMAN	O15061	SYNEM_HUMAN	SYNM	1565	4.3	Homo sapiens OX=9606	1:Experimental evidence at protein level	Synemin	1	0.999	5	7	7	7	2	2	2	2	2	2	55554.7	55554.7	55554.7	1	1	1	2	2	2	44216.8	44216.8	44216.8	2	2	2	1	1	1	61132.6	61132.6	61132.6	2	2	2	1	1	1
145	a	sp|O15067|PUR4_HUMAN	O15067	PUR4_HUMAN	PFAS	1338	42.3	Homo sapiens OX=9606	1:Experimental evidence at protein level	Phosphoribosylformylglycinamidine synthase	1	0.999	34	344	344	344	91	91	91	47	47	47	680121	680121	680121	85	85	85	49	49	49	664164	664164	664164	83	83	83	45	45	45	659212	659212	659212	85	85	85	46	46	46
146	a	sp|O15091|MRPP3_HUMAN	O15091	MRPP3_HUMAN	PRORP	583	18	Homo sapiens OX=9606	1:Experimental evidence at protein level	Mitochondrial ribonuclease P catalytic subunit	1	0.999	8	40	40	40	10	10	10	9	9	9	123763	123763	123763	14	14	14	10	10	10	125140	125140	125140	6	6	6	11	11	11	124716	124716	124716	10	10	10	10	10	10
147	a	sp|O15116|LSM1_HUMAN	O15116	LSM1_HUMAN	LSM1	133	54.9	Homo sapiens OX=9606	1:Experimental evidence at protein level	U6 snRNA-associated Sm-like protein LSm1	1	0.999	6	25	25	25	5	5	5	6	6	6	183174	183174	183174	6	6	6	6	6	6	170310	170310	170310	7	7	7	6	6	6	170778	170778	170778	7	7	7	6	6	6
148	a	sp|O15118|NPC1_HUMAN	O15118	NPC1_HUMAN	NPC1	1278	11.3	Homo sapiens OX=9606	1:Experimental evidence at protein level	NPC intracellular cholesterol transporter 1	1	0.999	10	30	29	29	7	7	7	7	6	6	230662	228061	228061	5	5	5	5	4	4	229210	224405	224405	9	8	8	5	4	4	235628	236742	236742	9	9	9	6	5	5
149	a	sp|O15121|DEGS1_HUMAN	O15121	DEGS1_HUMAN	DEGS1	323	25.1	Homo sapiens OX=9606	1:Experimental evidence at protein level	Sphingolipid delta(4)-desaturase DES1	1	0.999	4	32	32	32	8	8	8	6	6	6	420980	420980	420980	7	7	7	6	6	6	414944	414944	414944	10	10	10	6	6	6	434311	434311	434311	7	7	7	5	5	5
150	a	sp|O15126|SCAM1_HUMAN	O15126	SCAM1_HUMAN	SCAMP1	338	39.6	Homo sapiens OX=9606	1:Experimental evidence at protein level	Secretory carrier-associated membrane protein 1	1	0.999	9	57	57	57	18	18	18	8	8	8	1.01581e+06	1.01581e+06	1.01581e+06	14	14	14	7	7	7	1.10218e+06	1.10218e+06	1.10218e+06	14	14	14	9	9	9	1.14625e+06	1.14625e+06	1.14625e+06	11	11	11	9	9	9
151	a	sp|O15144|ARPC2_HUMAN	O15144	ARPC2_HUMAN	ARPC2	300	56.3	Homo sapiens OX=9606	1:Experimental evidence at protein level	Actin-related protein 2/3 complex subunit 2	1	0.999	15	76	76	76	22	22	22	16	16	16	425570	425570	425570	17	17	17	17	17	17	394265	394265	394265	20	20	20	17	17	17	397582	397582	397582	17	17	17	15	15	15
152	a	sp|O15145|ARPC3_HUMAN	O15145	ARPC3_HUMAN	ARPC3	178	32.6	Homo sapiens OX=9606	1:Experimental evidence at protein level	Actin-related protein 2/3 complex subunit 3	1	0.999	6	44	44	44	11	11	11	7	7	7	230040	230040	230040	13	13	13	6	6	6	223097	223097	223097	10	10	10	8	8	8	206716	206716	206716	10	10	10	5	5	5
153	a	sp|O15155|BET1_HUMAN	O15155	BET1_HUMAN	BET1	118	24.6	Homo sapiens OX=9606	1:Experimental evidence at protein level	BET1 homolog	1	0.999	2	16	16	16	5	5	5	3	3	3	141754	141754	141754	2	2	2	3	3	3	99220.4	99220.4	99220.4	3	3	3	3	3	3	107593	107593	107593	6	6	6	3	3	3
154	a	sp|O15160|RPAC1_HUMAN	O15160	RPAC1_HUMAN	POLR1C	346	48.3	Homo sapiens OX=9606	1:Experimental evidence at protein level	DNA-directed RNA polymerases I and III subunit RPAC1	1	0.999	10	69	69	69	15	15	15	10	10	10	644059	644059	644059	17	17	17	8	8	8	659666	659666	659666	18	18	18	10	10	10	675323	675323	675323	19	19	19	9	9	9
155	a	sp|O15173|PGRC2_HUMAN	O15173	PGRC2_HUMAN	PGRMC2	223	38.1	Homo sapiens OX=9606	1:Experimental evidence at protein level	Membrane-associated progesterone receptor component 2	1	0.999	7	23	17	17	5	4	4	5	4	4	765960	730886	730886	3	2	2	5	4	4	710308	728644	728644	8	5	5	5	4	4	807857	808650	808650	7	6	6	5	4	4
156	a	sp|O15182|CETN3_HUMAN	O15182	CETN3_HUMAN	CETN3	167	33.5	Homo sapiens OX=9606	1:Experimental evidence at protein level	Centrin-3	1	0.999	6	8	8	8	2	2	2	4	4	4	49438.3	49438.3	49438.3	2	2	2	2	2	2	43878.2	43878.2	43878.2	3	3	3	3	3	3	49007.5	49007.5	49007.5	1	1	1	3	3	3
157	a	sp|O15213|WDR46_HUMAN	O15213	WDR46_HUMAN	WDR46	610	38.7	Homo sapiens OX=9606	1:Experimental evidence at protein level	WD repeat-containing protein 46	1	0.999	14	62	62	62	14	14	14	15	15	15	248204	248204	248204	14	14	14	13	13	13	239783	239783	239783	20	20	20	15	15	15	247686	247686	247686	14	14	14	12	12	12
158	a	sp|O15228|GNPAT_HUMAN	O15228	GNPAT_HUMAN	GNPAT	680	25.9	Homo sapiens OX=9606	1:Experimental evidence at protein level	Dihydroxyacetone phosphate acyltransferase	1	0.999	14	68	68	68	17	17	17	11	11	11	104087	104087	104087	21	21	21	12	12	12	107925	107925	107925	14	14	14	9	9	9	108886	108886	108886	16	16	16	12	12	12
159	a	sp|O15230|LAMA5_HUMAN	O15230	LAMA5_HUMAN	LAMA5	3695	8.6	Homo sapiens OX=9606	1:Experimental evidence at protein level	Laminin subunit alpha-5	1	0.999	21	58	58	58	17	17	17	15	15	15	82766.2	82766.2	82766.2	14	14	14	14	14	14	81112.7	81112.7	81112.7	14	14	14	15	15	15	79716.7	79716.7	79716.7	13	13	13	16	16	16
160	a	sp|O15234|CASC3_HUMAN	O15234	CASC3_HUMAN	CASC3	703	13.1	Homo sapiens OX=9606	1:Experimental evidence at protein level	Protein CASC3	1	0.999	6	18	18	18	4	4	4	4	4	4	123554	123554	123554	3	3	3	4	4	4	132827	132827	132827	5	5	5	4	4	4	144266	144266	144266	6	6	6	5	5	5
161	a	sp|O15258|RER1_HUMAN	O15258	RER1_HUMAN	RER1	196	18.4	Homo sapiens OX=9606	1:Experimental evidence at protein level	Protein RER1	1	0.999	3	15	15	15	3	3	3	3	3	3	292800	292800	292800	3	3	3	2	2	2	330009	330009	330009	4	4	4	3	3	3	328483	328483	328483	5	5	5	4	4	4
162	a	sp|O15260|SURF4_HUMAN	O15260	SURF4_HUMAN	SURF4	269	20.8	Homo sapiens OX=9606	1:Experimental evidence at protein level	Surfeit locus protein 4	1	0.999	4	74	74	74	20	20	20	6	6	6	1.00813e+06	1.00813e+06	1.00813e+06	19	19	19	6	6	6	993142	993142	993142	18	18	18	6	6	6	951601	951601	951601	17	17	17	6	6	6
163	a	sp|O15269|SPTC1_HUMAN	O15269	SPTC1_HUMAN	SPTLC1	473	30.2	Homo sapiens OX=9606	1:Experimental evidence at protein level	Serine palmitoyltransferase 1	1	0.999	13	75	75	75	24	24	24	15	15	15	261105	261105	261105	16	16	16	15	15	15	255699	255699	255699	17	17	17	14	14	14	253831	253831	253831	18	18	18	14	14	14
164	a	sp|O15294|OGT1_HUMAN	O15294	OGT1_HUMAN	OGT	1046	38.4	Homo sapiens OX=9606	1:Experimental evidence at protein level	UDP-N-acetylglucosamine--peptide N-acetylglucosaminyltransferase 110 kDa subunit	1	0.999	28	146	146	146	36	36	36	30	30	30	161232	161232	161232	38	38	38	29	29	29	160706	160706	160706	38	38	38	28	28	28	168924	168924	168924	34	34	34	28	28	28
165	a	sp|O15318|RPC7_HUMAN	O15318	RPC7_HUMAN	POLR3G	223	20.6	Homo sapiens OX=9606	1:Experimental evidence at protein level	DNA-directed RNA polymerase III subunit RPC7	1	0.999	3	14	14	14	3	3	3	3	3	3	136020	136020	136020	2	2	2	3	3	3	152740	152740	152740	6	6	6	4	4	4	150725	150725	150725	3	3	3	3	3	3
166	a	sp|O15344|TRI18_HUMAN	O15344	TRI18_HUMAN	MID1	667	6.7	Homo sapiens OX=9606	1:Experimental evidence at protein level	E3 ubiquitin-protein ligase Midline-1	1	0.999	3	11	11	11	3	3	3	2	2	2	204651	204651	204651	2	2	2	2	2	2	205741	205741	205741	4	4	4	3	3	3	203980	203980	203980	2	2	2	2	2	2
167	a	sp|O15347|HMGB3_HUMAN	O15347	HMGB3_HUMAN	HMGB3	200	24	Homo sapiens OX=9606	1:Experimental evidence at protein level	High mobility group protein B3	1	0.999	4	30	30	30	7	7	7	4	4	4	482724	482724	482724	9	9	9	4	4	4	495064	495064	495064	9	9	9	4	4	4	524200	524200	524200	5	5	5	4	4	4
168	a	sp|O15355|PPM1G_HUMAN	O15355	PPM1G_HUMAN	PPM1G	546	57.9	Homo sapiens OX=9606	1:Experimental evidence at protein level	Protein phosphatase 1G	1	0.999	21	242	236	242	59	58	59	30	29	30	1.12284e+06	1.11921e+06	1.12284e+06	61	60	61	30	29	30	1.11989e+06	1.12169e+06	1.11989e+06	64	62	64	30	29	30	1.11314e+06	1109784	1.11314e+06	58	56	58	28	27	28
169	a	sp|O15371|EIF3D_HUMAN	O15371	EIF3D_HUMAN	EIF3D	548	53.5	Homo sapiens OX=9606	1:Experimental evidence at protein level	Eukaryotic translation initiation factor 3 subunit D	1	0.999	20	184	184	184	47	47	47	26	26	26	1.19903e+06	1.19903e+06	1.19903e+06	49	49	49	27	27	27	1.18911e+06	1.18911e+06	1.18911e+06	44	44	44	24	24	24	1.19325e+06	1.19325e+06	1.19325e+06	44	44	44	27	27	27
170	a	sp|O15372|EIF3H_HUMAN	O15372	EIF3H_HUMAN	EIF3H	352	40.9	Homo sapiens OX=9606	1:Experimental evidence at protein level	Eukaryotic translation initiation factor 3 subunit H	1	0.999	12	69	69	69	17	17	17	14	14	14	666496	666496	666496	16	16	16	14	14	14	663873	663873	663873	16	16	16	13	13	13	669444	669444	669444	20	20	20	13	13	13
171	a	sp|O15382|BCAT2_HUMAN	O15382	BCAT2_HUMAN	BCAT2	392	34.4	Homo sapiens OX=9606	1:Experimental evidence at protein level	Branched-chain-amino-acid aminotransferase, mitochondrial	1	0.999	9	38	38	38	7	7	7	7	7	7	159921	159921	159921	12	12	12	7	7	7	138170	138170	138170	7	7	7	8	8	8	159399	159399	159399	12	12	12	7	7	7
172	a	sp|O15392|BIRC5_HUMAN	O15392	BIRC5_HUMAN	BIRC5	142	56.3	Homo sapiens OX=9606	1:Experimental evidence at protein level	Baculoviral IAP repeat-containing protein 5	1	0.999	6	27	27	27	7	7	7	5	5	5	90525.4	90525.4	90525.4	7	7	7	6	6	6	73725	73725	73725	8	8	8	7	7	7	77668.7	77668.7	77668.7	5	5	5	5	5	5
173	a	sp|O15400|STX7_HUMAN	O15400	STX7_HUMAN	STX7	261	24.9	Homo sapiens OX=9606	1:Experimental evidence at protein level	Syntaxin-7	1	0.999	5	20	20	20	5	5	5	2	2	2	105759	105759	105759	6	6	6	3	3	3	112060	112060	112060	4	4	4	3	3	3	113040	113040	113040	5	5	5	3	3	3
174	a	sp|O15431|COPT1_HUMAN	O15431	COPT1_HUMAN	SLC31A1	190	15.8	Homo sapiens OX=9606	1:Experimental evidence at protein level	High affinity copper uptake protein 1	1	0.999	2	12	12	12	3	3	3	2	2	2	127673	127673	127673	4	4	4	3	3	3	92069.5	92069.5	92069.5	2	2	2	2	2	2	133828	133828	133828	3	3	3	2	2	2
175	a	sp|O15440|MRP5_HUMAN	O15440	MRP5_HUMAN	ABCC5	1437	13.5	Homo sapiens OX=9606	1:Experimental evidence at protein level	Multidrug resistance-associated protein 5	1	0.999	12	23	23	23	8	8	8	9	9	9	87090.1	87090.1	87090.1	6	6	6	9	9	9	87805.9	87805.9	87805.9	4	4	4	9	9	9	90720.5	90720.5	90720.5	5	5	5	7	7	7
176	a	sp|O15446|RPA34_HUMAN	O15446	RPA34_HUMAN	CD3EAP	510	31	Homo sapiens OX=9606	1:Experimental evidence at protein level	DNA-directed RNA polymerase I subunit RPA34	1	0.999	8	110	110	110	19	19	19	9	9	9	195096	195096	195096	32	32	32	9	9	9	196975	196975	196975	29	29	29	9	9	9	198951	198951	198951	30	30	30	10	10	10
177	a	sp|O15498|YKT6_HUMAN	O15498	YKT6_HUMAN	YKT6	198	63.1	Homo sapiens OX=9606	1:Experimental evidence at protein level	Synaptobrevin homolog YKT6	1	0.999	11	68	68	68	16	16	16	11	11	11	332433	332433	332433	17	17	17	10	10	10	337163	337163	337163	18	18	18	11	11	11	362526	362526	362526	17	17	17	12	12	12
178	a	sp|O15511|ARPC5_HUMAN	O15511	ARPC5_HUMAN	ARPC5	151	53.6	Homo sapiens OX=9606	1:Experimental evidence at protein level	Actin-related protein 2/3 complex subunit 5	1	0.999	6	23	18	18	6	5	5	6	4	4	218227	170752	170752	7	5	5	6	4	4	197125	149021	149021	5	4	4	6	4	4	196984	165376	165376	5	4	4	5	4	4
179	a	sp|O15514|RPB4_HUMAN	O15514	RPB4_HUMAN	POLR2D	142	67.6	Homo sapiens OX=9606	1:Experimental evidence at protein level	DNA-directed RNA polymerase II subunit RPB4	1	0.999	6	30	30	30	8	8	8	5	5	5	146444	146444	146444	8	8	8	6	6	6	158248	158248	158248	9	9	9	6	6	6	156895	156895	156895	5	5	5	4	4	4
180	a	sp|O15530|PDPK1_HUMAN	O15530	PDPK1_HUMAN	PDPK1	556	15.7	Homo sapiens OX=9606	1:Experimental evidence at protein level	3-phosphoinositide-dependent protein kinase 1	1	0.999	5	14	14	14	3	3	3	4	4	4	343380	343380	343380	5	5	5	5	5	5	335236	335236	335236	4	4	4	5	5	5	344317	344317	344317	2	2	2	3	3	3
181	a	sp|O43143|DHX15_HUMAN	O43143	DHX15_HUMAN	DHX15	795	53.6	Homo sapiens OX=9606	1:Experimental evidence at protein level	Pre-mRNA-splicing factor ATP-dependent RNA helicase DHX15	1	0.999	35	366	356	366	94	92	94	51	49	51	1.16463e+06	1.16235e+06	1.16463e+06	94	91	94	51	48	51	1.15852e+06	1.15401e+06	1.15852e+06	88	85	88	54	51	54	1.18013e+06	1.18211e+06	1.18013e+06	90	88	90	50	47	50
182	a	sp|O43148|MCES_HUMAN	O43148	MCES_HUMAN	RNMT	476	29.2	Homo sapiens OX=9606	1:Experimental evidence at protein level	mRNA cap guanine-N7 methyltransferase	1	0.999	12	49	48	49	10	10	10	12	11	12	186651	186184	186651	13	13	13	11	11	11	192666	192666	192666	12	12	12	10	9	10	204299	203786	204299	14	13	14	12	11	12
183	a	sp|O43149|ZZEF1_HUMAN	O43149	ZZEF1_HUMAN	ZZEF1	2961	10.7	Homo sapiens OX=9606	1:Experimental evidence at protein level	Zinc finger ZZ-type and EF-hand domain-containing protein 1	1	0.999	21	54	54	54	13	13	13	15	15	15	94978.6	94978.6	94978.6	8	8	8	15	15	15	94278.3	94278.3	94278.3	14	14	14	15	15	15	95396.9	95396.9	95396.9	19	19	19	16	16	16
184	a	sp|O43156|TTI1_HUMAN	O43156	TTI1_HUMAN	TTI1	1089	17.4	Homo sapiens OX=9606	1:Experimental evidence at protein level	TELO2-interacting protein 1 homolog	1	0.999	13	84	84	84	20	20	20	14	14	14	228004	228004	228004	21	21	21	15	15	15	217936	217936	217936	21	21	21	13	13	13	198245	198245	198245	22	22	22	12	12	12
185	a	sp|O43159|RRP8_HUMAN	O43159	RRP8_HUMAN	RRP8	456	34.2	Homo sapiens OX=9606	1:Experimental evidence at protein level	Ribosomal RNA-processing protein 8	1	0.999	10	67	67	67	21	21	21	9	9	9	186347	186347	186347	15	15	15	8	8	8	179083	179083	179083	12	12	12	9	9	9	194429	194429	194429	19	19	19	10	10	10
186	a	sp|O43164|PJA2_HUMAN	O43164	PJA2_HUMAN	PJA2	708	28.8	Homo sapiens OX=9606	1:Experimental evidence at protein level	E3 ubiquitin-protein ligase Praja-2	1	0.999	13	76	76	76	18	18	18	13	13	13	186932	186932	186932	21	21	21	14	14	14	190213	190213	190213	19	19	19	13	13	13	186695	186695	186695	18	18	18	12	12	12
187	a	sp|O43169|CYB5B_HUMAN	O43169	CYB5B_HUMAN	CYB5B	150	64	Homo sapiens OX=9606	1:Experimental evidence at protein level	Cytochrome b5 type B	1	0.999	6	68	68	68	18	18	18	10	10	10	634785	634785	634785	19	19	19	10	10	10	639602	639602	639602	15	15	15	10	10	10	644238	644238	644238	16	16	16	10	10	10
188	a	sp|O43172|PRP4_HUMAN	O43172	PRP4_HUMAN	PRPF4	522	55.2	Homo sapiens OX=9606	1:Experimental evidence at protein level	U4/U6 small nuclear ribonucleoprotein Prp4	1	0.999	21	141	141	141	35	35	35	26	26	26	462202	462202	462202	36	36	36	24	24	24	477862	477862	477862	33	33	33	24	24	24	462826	462826	462826	37	37	37	25	25	25
189	a	sp|O43175|SERA_HUMAN	O43175	SERA_HUMAN	PHGDH	533	41.8	Homo sapiens OX=9606	1:Experimental evidence at protein level	D-3-phosphoglycerate dehydrogenase	1	0.999	18	255	255	255	62	62	62	26	26	26	1.54742e+06	1.54742e+06	1.54742e+06	66	66	66	26	26	26	1.50663e+06	1.50663e+06	1.50663e+06	64	64	64	25	25	25	1.5317e+06	1.5317e+06	1.5317e+06	63	63	63	25	25	25
190	a	sp|O43181|NDUS4_HUMAN	O43181	NDUS4_HUMAN	NDUFS4	175	25.1	Homo sapiens OX=9606	1:Experimental evidence at protein level	NADH dehydrogenase [ubiquinone] iron-sulfur protein 4, mitochondrial	1	0.999	4	13	13	13	4	4	4	3	3	3	129385	129385	129385	2	2	2	3	3	3	116805	116805	116805	4	4	4	3	3	3	127329	127329	127329	3	3	3	3	3	3
191	a	sp|O43237|DC1L2_HUMAN	O43237	DC1L2_HUMAN	DYNC1LI2	492	50	Homo sapiens OX=9606	1:Experimental evidence at protein level	Cytoplasmic dynein 1 light intermediate chain 2	1	0.999	18	103	97	97	26	25	25	22	20	20	251661	252882	252882	32	29	29	22	20	20	263345	262483	262483	25	24	24	18	17	17	248058	247705	247705	20	19	19	20	19	19
192	a	sp|O43242|PSMD3_HUMAN	O43242	PSMD3_HUMAN	PSMD3	534	49.8	Homo sapiens OX=9606	1:Experimental evidence at protein level	26S proteasome non-ATPase regulatory subunit 3	1	0.999	24	190	182	190	50	48	50	28	27	28	957046	956729	957046	45	44	45	26	25	26	995514	997812	995514	52	50	52	27	26	27	1.00745e+06	1.00271e+06	1.00745e+06	43	40	43	27	26	27
193	a	sp|O43252|PAPS1_HUMAN	O43252	PAPS1_HUMAN	PAPSS1	624	45.2	Homo sapiens OX=9606	1:Experimental evidence at protein level	Bifunctional 3'-phosphoadenosine 5'-phosphosulfate synthase 1	1	0.999	20	106	98	98	29	27	27	22	20	20	1.3976e+06	229109	229109	35	33	33	25	23	23	1.32712e+06	217049	217049	20	18	18	22	20	20	1.23502e+06	198489	198489	22	20	20	21	19	19
194	a	sp|O43264|ZW10_HUMAN	O43264	ZW10_HUMAN	ZW10	779	51.1	Homo sapiens OX=9606	1:Experimental evidence at protein level	Centromere/kinetochore protein zw10 homolog	1	0.999	26	149	149	149	36	36	36	27	27	27	264288	264288	264288	37	37	37	27	27	27	256779	256779	256779	44	44	44	28	28	28	267912	267912	267912	32	32	32	27	27	27
195	a	sp|O43292|GPAA1_HUMAN	O43292	GPAA1_HUMAN	GPAA1	621	10.1	Homo sapiens OX=9606	1:Experimental evidence at protein level	Glycosylphosphatidylinositol anchor attachment 1 protein	1	0.999	7	7	6	6	0	0	0	2	2	2	219362	219362	219362	2	2	2	3	2	3	172763	173381	172763	1	1	1	3	2	3	179402	181939	179402	4	3	3	3	2	3
196	a	sp|O43293|DAPK3_HUMAN	O43293	DAPK3_HUMAN	DAPK3	454	11.9	Homo sapiens OX=9606	1:Experimental evidence at protein level	Death-associated protein kinase 3	1	0.999	4	13	8	13	2	1	2	3	2	3	45616.2	46904.8	45616.2	4	3	4	4	3	4	45370.8	48044.9	45370.8	2	2	2	3	3	3	49469	49469	49469	5	2	5	4	3	4
197	a	sp|O43314|VIP2_HUMAN	O43314	VIP2_HUMAN	PPIP5K2	1243	14.3	Homo sapiens OX=9606	1:Experimental evidence at protein level	Inositol hexakisphosphate and diphosphoinositol-pentakisphosphate kinase 2	1	0.999	14	33	24	33	9	7	9	9	7	9	100705	100423	100705	7	6	7	9	6	9	91049.2	88527.3	91049.2	8	5	8	7	5	7	86704.2	89278.7	86704.2	9	6	9	8	5	8
198	a	sp|O43318|M3K7_HUMAN	O43318	M3K7_HUMAN	MAP3K7	606	16.5	Homo sapiens OX=9606	1:Experimental evidence at protein level	Mitogen-activated protein kinase kinase kinase 7	1	0.999	6	14	14	14	4	4	4	3	3	3	79275	79275	79275	4	4	4	5	5	5	59506.1	59506.1	59506.1	3	3	3	4	4	4	69705.3	69705.3	69705.3	3	3	3	3	3	3
199	a	sp|O43324|MCA3_HUMAN	O43324	MCA3_HUMAN	EEF1E1	174	48.9	Homo sapiens OX=9606	1:Experimental evidence at protein level	Eukaryotic translation elongation factor 1 epsilon-1	1	0.999	7	50	50	50	12	12	12	8	8	8	430542	430542	430542	13	13	13	7	7	7	470026	470026	470026	12	12	12	8	8	8	459637	459637	459637	13	13	13	8	8	8
200	a	sp|O43353|RIPK2_HUMAN	O43353	RIPK2_HUMAN	RIPK2	540	11.7	Homo sapiens OX=9606	1:Experimental evidence at protein level	Receptor-interacting serine/threonine-protein kinase 2	1	0.999	4	17	17	17	3	3	3	3	3	3	57639.1	57639.1	57639.1	1	1	1	2	2	2	53173.7	53173.7	53173.7	5	5	5	4	4	4	63738.5	63738.5	63738.5	8	8	8	4	4	4
201	a	sp|O43379|WDR62_HUMAN	O43379	WDR62_HUMAN	WDR62	1518	19.4	Homo sapiens OX=9606	1:Experimental evidence at protein level	WD repeat-containing protein 62	1	0.999	18	50	49	50	11	11	11	12	12	12	99639.4	99639.4	99639.4	9	9	9	11	11	11	111887	111887	111887	14	14	14	14	13	14	112133	111940	112133	16	15	16	13	12	13
202	a	sp|O43390|HNRPR_HUMAN	O43390	HNRPR_HUMAN	HNRNPR	633	50.7	Homo sapiens OX=9606	1:Experimental evidence at protein level	Heterogeneous nuclear ribonucleoprotein R	1	0.999	27	304	257	257	66	57	57	36	29	29	1.87334e+06	1.86768e+06	1.86768e+06	81	67	67	38	31	31	1.84831e+06	1.84296e+06	1.84296e+06	81	68	68	38	30	30	1.8582e+06	1.85148e+06	1.85148e+06	76	65	65	40	31	31
203	a	sp|O43395|PRPF3_HUMAN	O43395	PRPF3_HUMAN	PRPF3	683	33.2	Homo sapiens OX=9606	1:Experimental evidence at protein level	U4/U6 small nuclear ribonucleoprotein Prp3	1	0.999	16	91	91	91	19	19	19	15	15	15	345294	345294	345294	26	26	26	16	16	16	334591	334591	334591	22	22	22	16	16	16	360926	360926	360926	24	24	24	14	14	14
204	a	sp|O43396|TXNL1_HUMAN	O43396	TXNL1_HUMAN	TXNL1	289	54.7	Homo sapiens OX=9606	1:Experimental evidence at protein level	Thioredoxin-like protein 1	1	0.999	12	94	94	94	20	20	20	15	15	15	595858	595858	595858	27	27	27	16	16	16	595419	595419	595419	23	23	23	15	15	15	591841	591841	591841	24	24	24	17	17	17
205	a	sp|O43399|TPD54_HUMAN	O43399	TPD54_HUMAN	TPD52L2	206	66.5	Homo sapiens OX=9606	1:Experimental evidence at protein level	Tumor protein D54	1	0.999	11	98	98	98	25	25	25	12	12	12	980599	980599	980599	27	27	27	13	13	13	989222	989222	989222	23	23	23	12	12	12	1.00958e+06	1.00958e+06	1.00958e+06	23	23	23	13	13	13
206	a	sp|O43402|EMC8_HUMAN	O43402	EMC8_HUMAN	EMC8	210	38.6	Homo sapiens OX=9606	1:Experimental evidence at protein level	ER membrane protein complex subunit 8	1	0.999	6	38	38	38	10	10	10	7	7	7	164243	164243	164243	9	9	9	6	6	6	176020	176020	176020	11	11	11	7	7	7	170421	170421	170421	8	8	8	7	7	7
207	a	sp|O43414|ERI3_HUMAN	O43414	ERI3_HUMAN	ERI3	337	19	Homo sapiens OX=9606	1:Experimental evidence at protein level	ERI1 exoribonuclease 3	1	0.999	6	37	37	37	9	9	9	5	5	5	243681	243681	243681	10	10	10	4	4	4	284135	284135	284135	8	8	8	4	4	4	267894	267894	267894	10	10	10	5	5	5
208	a	sp|O43422|P52K_HUMAN	O43422	P52K_HUMAN	THAP12	761	20	Homo sapiens OX=9606	1:Experimental evidence at protein level	52 kDa repressor of the inhibitor of the protein kinase	1	0.999	9	35	35	35	8	8	8	8	8	8	98557.4	98557.4	98557.4	8	8	8	8	8	8	93278.1	93278.1	93278.1	9	9	9	8	8	8	89847.8	89847.8	89847.8	10	10	10	9	9	9
209	a	sp|O43426|SYNJ1_HUMAN	O43426	SYNJ1_HUMAN	SYNJ1	1573	3.9	Homo sapiens OX=9606	1:Experimental evidence at protein level	Synaptojanin-1	1	0.999	6	5	5	5	1	1	1	1	1	1	39626.5	39626.5	39626.5	1	1	1	2	2	2	34379.8	34379.8	34379.8	1	1	1	2	2	2	34850.1	34850.1	34850.1	2	2	2	1	1	1
210	a	sp|O43432|IF4G3_HUMAN	O43432	IF4G3_HUMAN	EIF4G3	1585	10.4	Homo sapiens OX=9606	1:Experimental evidence at protein level	Eukaryotic translation initiation factor 4 gamma 3	1	0.999	15	134	29	34	30	7	8	22	7	8	582451	55226	56700.4	31	7	8	21	7	8	568382	51888.9	55311.3	38	9	11	22	7	8	566738	53963	55207.5	35	6	7	22	6	7
211	a	sp|O43447|PPIH_HUMAN	O43447	PPIH_HUMAN	PPIH	177	62.7	Homo sapiens OX=9606	1:Experimental evidence at protein level	Peptidyl-prolyl cis-trans isomerase H	1	0.999	9	51	51	51	14	14	14	10	10	10	246529	246529	246529	14	14	14	10	10	10	243679	243679	243679	13	13	13	10	10	10	242437	242437	242437	10	10	10	10	10	10
212	a	sp|O43493|TGON2_HUMAN	O43493	TGON2_HUMAN	TGOLN2	437	20.1	Homo sapiens OX=9606	1:Experimental evidence at protein level	Trans-Golgi network integral membrane protein 2	1	0.999	6	36	36	36	10	10	10	6	6	6	134615	134615	134615	8	8	8	6	6	6	143925	143925	143925	9	9	9	6	6	6	140484	140484	140484	9	9	9	6	6	6
213	a	sp|O43504|LTOR5_HUMAN	O43504	LTOR5_HUMAN	LAMTOR5	91	96.7	Homo sapiens OX=9606	1:Experimental evidence at protein level	Ragulator complex protein LAMTOR5	1	0.999	5	67	67	67	15	15	15	10	10	10	345024	345024	345024	16	16	16	10	10	10	353292	353292	353292	18	18	18	10	10	10	355810	355810	355810	18	18	18	10	10	10
214	a	sp|O43572|AKA10_HUMAN	O43572	AKA10_HUMAN	AKAP10	662	17.4	Homo sapiens OX=9606	1:Experimental evidence at protein level	A-kinase anchor protein 10, mitochondrial	1	0.999	7	11	11	11	3	3	3	4	4	4	55296.4	55296.4	55296.4	3	3	3	5	5	5	43201.3	43201.3	43201.3	2	2	2	5	5	5	46297.2	46297.2	46297.2	3	3	3	4	4	4
215	a	sp|O43583|DENR_HUMAN	O43583	DENR_HUMAN	DENR	198	49.5	Homo sapiens OX=9606	1:Experimental evidence at protein level	Density-regulated protein	1	0.999	8	69	69	69	17	17	17	7	7	7	466226	466226	466226	17	17	17	7	7	7	469592	469592	469592	17	17	17	8	8	8	483654	483654	483654	18	18	18	7	7	7
216	a	sp|O43598|DNPH1_HUMAN	O43598	DNPH1_HUMAN	DNPH1	174	38.5	Homo sapiens OX=9606	1:Experimental evidence at protein level	2'-deoxynucleoside 5'-phosphate N-hydrolase 1	1	0.999	5	11	11	11	5	5	5	4	4	4	175644	175644	175644	1	1	1	3	3	3	129774	129774	129774	3	3	3	3	3	3	162783	162783	162783	2	2	2	4	4	4
217	a	sp|O43615|TIM44_HUMAN	O43615	TIM44_HUMAN	TIMM44	452	48.2	Homo sapiens OX=9606	1:Experimental evidence at protein level	Mitochondrial import inner membrane translocase subunit TIM44	1	0.999	21	120	120	120	31	31	31	22	22	22	578100	578100	578100	27	27	27	22	22	22	556433	556433	556433	32	32	32	21	21	21	570058	570058	570058	30	30	30	22	22	22
218	a	sp|O43617|TPPC3_HUMAN	O43617	TPPC3_HUMAN	TRAPPC3	180	42.2	Homo sapiens OX=9606	1:Experimental evidence at protein level	Trafficking protein particle complex subunit 3	1	0.999	7	37	37	37	9	9	9	7	7	7	115949	115949	115949	9	9	9	7	7	7	126234	126234	126234	11	11	11	7	7	7	124501	124501	124501	8	8	8	7	7	7
219	a	sp|O43633|CHM2A_HUMAN	O43633	CHM2A_HUMAN	CHMP2A	222	22.1	Homo sapiens OX=9606	1:Experimental evidence at protein level	Charged multivesicular body protein 2a	1	0.999	5	17	14	17	2	2	2	4	3	4	594470	208423	594470	4	4	4	5	4	5	576353	204944	576353	5	4	5	5	4	5	649304	243273	649304	6	4	6	5	4	5
220	a	sp|O43657|TSN6_HUMAN	O43657	TSN6_HUMAN	TSPAN6	245	22.4	Homo sapiens OX=9606	1:Experimental evidence at protein level	Tetraspanin-6	1	0.999	5	23	23	23	6	6	6	6	6	6	130587	130587	130587	7	7	7	6	6	6	130361	130361	130361	4	4	4	6	6	6	125931	125931	125931	6	6	6	5	5	5
221	a	sp|O43660|PLRG1_HUMAN	O43660	PLRG1_HUMAN	PLRG1	514	48.2	Homo sapiens OX=9606	1:Experimental evidence at protein level	Pleiotropic regulator 1	1	0.999	17	96	96	96	25	25	25	20	20	20	276068	276068	276068	19	19	19	18	18	18	282311	282311	282311	26	26	26	20	20	20	282851	282851	282851	26	26	26	20	20	20
222	a	sp|O43663|PRC1_HUMAN	O43663	PRC1_HUMAN	PRC1	620	27.9	Homo sapiens OX=9606	1:Experimental evidence at protein level	Protein regulator of cytokinesis 1	1	0.999	13	46	45	45	11	11	11	12	11	11	157339	157276	157276	17	16	16	13	12	12	148322	148382	148382	9	9	9	9	9	9	155271	155271	155271	9	9	9	10	10	10
223	a	sp|O43665|RGS10_HUMAN	O43665	RGS10_HUMAN	RGS10	181	33.1	Homo sapiens OX=9606	1:Experimental evidence at protein level	Regulator of G-protein signaling 10	1	0.999	4	10	10	10	3	3	3	3	3	3	47661.2	47661.2	47661.2	3	3	3	5	5	5	47838.6	47838.6	47838.6	2	2	2	4	4	4	53063.9	53063.9	53063.9	2	2	2	4	4	4
224	a	sp|O43674|NDUB5_HUMAN	O43674	NDUB5_HUMAN	NDUFB5	189	24.9	Homo sapiens OX=9606	1:Experimental evidence at protein level	NADH dehydrogenase [ubiquinone] 1 beta subcomplex subunit 5, mitochondrial	1	0.999	5	22	22	22	6	6	6	4	4	4	261917	261917	261917	7	7	7	4	4	4	273220	273220	273220	5	5	5	4	4	4	255925	255925	255925	4	4	4	4	4	4
225	a	sp|O43676|NDUB3_HUMAN	O43676	NDUB3_HUMAN	NDUFB3	98	28.6	Homo sapiens OX=9606	1:Experimental evidence at protein level	NADH dehydrogenase [ubiquinone] 1 beta subcomplex subunit 3	1	0.999	3	8	8	8	1	1	1	2	2	2	119754	119754	119754	3	3	3	3	3	3	104913	104913	104913	3	3	3	3	3	3	112575	112575	112575	1	1	1	2	2	2
226	a	sp|O43683|BUB1_HUMAN	O43683	BUB1_HUMAN	BUB1	1085	12.1	Homo sapiens OX=9606	1:Experimental evidence at protein level	Mitotic checkpoint serine/threonine-protein kinase BUB1	1	0.999	9	34	29	29	8	7	7	5	4	4	1.65601e+06	1.77824e+06	1.77824e+06	7	6	6	5	4	4	1.64682e+06	1.57661e+06	1.57661e+06	9	7	7	4	3	3	1.77608e+06	1.73131e+06	1.73131e+06	10	9	9	4	3	3
227	a	sp|O43684|BUB3_HUMAN	O43684	BUB3_HUMAN	BUB3	328	53	Homo sapiens OX=9606	1:Experimental evidence at protein level	Mitotic checkpoint protein BUB3	1	0.999	13	100	100	100	27	27	27	15	15	15	815226	815226	815226	26	26	26	17	17	17	815507	815507	815507	24	24	24	17	17	17	811844	811844	811844	23	23	23	17	17	17
228	a	sp|O43688|PLPP2_HUMAN	O43688	PLPP2_HUMAN	PLPP2	288	19.4	Homo sapiens OX=9606	1:Experimental evidence at protein level	Phospholipid phosphatase 2	1	0.999	4	20	20	20	6	6	6	5	5	5	230307	230307	230307	5	5	5	5	5	5	232910	232910	232910	6	6	6	5	5	5	219375	219375	219375	3	3	3	4	4	4
229	a	sp|O43708|MAAI_HUMAN	O43708	MAAI_HUMAN	GSTZ1	216	21.8	Homo sapiens OX=9606	1:Experimental evidence at protein level	Maleylacetoacetate isomerase	1	0.999	3	26	26	26	6	6	6	3	3	3	49366.7	49366.7	49366.7	9	9	9	3	3	3	55081.8	55081.8	55081.8	7	7	7	3	3	3	49903.1	49903.1	49903.1	4	4	4	3	3	3
230	a	sp|O43709|BUD23_HUMAN	O43709	BUD23_HUMAN	BUD23	281	39.1	Homo sapiens OX=9606	1:Experimental evidence at protein level	Probable 18S rRNA (guanine-N(7))-methyltransferase	1	0.999	7	52	52	52	13	13	13	5	5	5	294590	294590	294590	14	14	14	6	6	6	286730	286730	286730	11	11	11	6	6	6	305729	305729	305729	14	14	14	6	6	6
231	a	sp|O43715|TRIA1_HUMAN	O43715	TRIA1_HUMAN	TRIAP1	76	44.7	Homo sapiens OX=9606	1:Experimental evidence at protein level	TP53-regulated inhibitor of apoptosis 1	1	0.999	3	9	9	9	1	1	1	3	3	3	102464	102464	102464	1	1	1	2	2	2	103359	103359	103359	3	3	3	3	3	3	103680	103680	103680	4	4	4	3	3	3
232	a	sp|O43719|HTSF1_HUMAN	O43719	HTSF1_HUMAN	HTATSF1	755	32.2	Homo sapiens OX=9606	1:Experimental evidence at protein level	HIV Tat-specific factor 1	1	0.999	21	114	114	114	27	27	27	20	20	20	363623	363623	363623	26	26	26	21	21	21	356653	356653	356653	27	27	27	22	22	22	366190	366190	366190	34	34	34	24	24	24
233	a	sp|O43747|AP1G1_HUMAN	O43747	AP1G1_HUMAN	AP1G1	822	39.2	Homo sapiens OX=9606	1:Experimental evidence at protein level	AP-1 complex subunit gamma-1	1	0.999	24	125	125	125	31	31	31	25	25	25	408063	408063	408063	38	38	38	26	26	26	387100	387100	387100	27	27	27	25	25	25	386116	386116	386116	29	29	29	25	25	25
234	a	sp|O43752|STX6_HUMAN	O43752	STX6_HUMAN	STX6	255	44.7	Homo sapiens OX=9606	1:Experimental evidence at protein level	Syntaxin-6	1	0.999	9	29	27	29	6	5	6	5	4	5	199137	201808	199137	11	10	11	7	6	7	185416	182962	185416	6	6	6	5	5	5	168524	168524	168524	6	6	6	5	5	5
235	a	sp|O43768|ENSA_HUMAN	O43768	ENSA_HUMAN	ENSA	121	59.5	Homo sapiens OX=9606	1:Experimental evidence at protein level	Alpha-endosulfine	1	0.999	7	55	42	55	14	11	14	8	5	8	302277	310593	302277	18	14	18	8	5	8	324560	318100	324560	13	9	13	8	5	8	308085	298301	308085	10	8	10	8	5	8
236	a	sp|O43772|MCAT_HUMAN	O43772	MCAT_HUMAN	SLC25A20	301	18.6	Homo sapiens OX=9606	1:Experimental evidence at protein level	Mitochondrial carnitine/acylcarnitine carrier protein	1	0.999	4	14	14	14	4	4	4	3	3	3	105296	105296	105296	6	6	6	5	5	5	89076.2	89076.2	89076.2	2	2	2	2	2	2	84455.6	84455.6	84455.6	2	2	2	3	3	3
237	a	sp|O43776|SYNC_HUMAN	O43776	SYNC_HUMAN	NARS	548	46.2	Homo sapiens OX=9606	1:Experimental evidence at protein level	Asparagine--tRNA ligase, cytoplasmic	1	0.999	23	243	243	243	59	59	59	32	32	32	1.02698e+06	1.02698e+06	1.02698e+06	60	60	60	31	31	31	1.04073e+06	1.04073e+06	1.04073e+06	64	64	64	32	32	32	1.04064e+06	1.04064e+06	1.04064e+06	60	60	60	32	32	32
238	a	sp|O43808|PM34_HUMAN	O43808	PM34_HUMAN	SLC25A17	307	9.4	Homo sapiens OX=9606	1:Experimental evidence at protein level	Peroxisomal membrane protein PMP34	1	0.999	3	22	13	13	4	2	2	3	2	2	285689	73787.7	73787.7	5	3	3	3	2	2	328369	77350.5	77350.5	5	2	2	3	2	2	281232	71147.2	71147.2	8	6	6	3	2	2
239	a	sp|O43809|CPSF5_HUMAN	O43809	CPSF5_HUMAN	NUDT21	227	46.3	Homo sapiens OX=9606	1:Experimental evidence at protein level	Cleavage and polyadenylation specificity factor subunit 5	1	0.999	11	75	67	68	21	19	19	12	10	11	1.38331e+06	1.38331e+06	1369387	19	16	16	12	10	11	1.41594e+06	1.4119e+06	1.40834e+06	18	17	17	11	9	10	1.40489e+06	1.40489e+06	1430472	17	15	16	12	10	11
240	a	sp|O43813|LANC1_HUMAN	O43813	LANC1_HUMAN	LANCL1	399	42.1	Homo sapiens OX=9606	1:Experimental evidence at protein level	Glutathione S-transferase LANCL1	1	0.999	11	74	74	74	19	19	19	11	11	11	309260	309260	309260	18	18	18	12	12	12	313745	313745	313745	19	19	19	13	13	13	339865	339865	339865	18	18	18	13	13	13
241	a	sp|O43815|STRN_HUMAN	O43815	STRN_HUMAN	STRN	780	36.7	Homo sapiens OX=9606	1:Experimental evidence at protein level	Striatin	1	0.999	18	78	78	78	20	20	20	19	19	19	189259	189259	189259	17	17	17	18	18	18	185524	185524	185524	20	20	20	20	20	20	186573	186573	186573	21	21	21	21	21	21
242	a	sp|O43819|SCO2_HUMAN	O43819	SCO2_HUMAN	SCO2	266	33.8	Homo sapiens OX=9606	1:Experimental evidence at protein level	Protein SCO2 homolog, mitochondrial	1	0.999	6	21	21	21	6	6	6	5	5	5	57583	57583	57583	4	4	4	6	6	6	56240.9	56240.9	56240.9	6	6	6	5	5	5	59116.7	59116.7	59116.7	5	5	5	5	5	5
243	a	sp|O43823|AKAP8_HUMAN	O43823	AKAP8_HUMAN	AKAP8	692	30.6	Homo sapiens OX=9606	1:Experimental evidence at protein level	A-kinase anchor protein 8	1	0.999	14	79	79	79	13	13	13	11	11	11	482650	482650	482650	24	24	24	13	13	13	480481	480481	480481	20	20	20	16	16	16	501163	501163	501163	22	22	22	15	15	15
244	a	sp|O43826|G6PT1_HUMAN	O43826	G6PT1_HUMAN	SLC37A4	429	7	Homo sapiens OX=9606	1:Experimental evidence at protein level	Glucose-6-phosphate exchanger SLC37A4	1	0.999	2	16	16	16	3	3	3	3	3	3	81186.5	81186.5	81186.5	5	5	5	4	4	4	83274.6	83274.6	83274.6	4	4	4	3	3	3	71056.2	71056.2	71056.2	4	4	4	4	4	4
245	a	sp|O43837|IDH3B_HUMAN	O43837	IDH3B_HUMAN	IDH3B	385	47.8	Homo sapiens OX=9606	1:Experimental evidence at protein level	Isocitrate dehydrogenase [NAD] subunit beta, mitochondrial	1	0.999	14	116	116	116	30	30	30	19	19	19	623332	623332	623332	33	33	33	20	20	20	625501	625501	625501	27	27	27	18	18	18	640100	640100	640100	26	26	26	19	19	19
246	a	sp|O43847|NRDC_HUMAN	O43847	NRDC_HUMAN	NRDC	1151	30.2	Homo sapiens OX=9606	1:Experimental evidence at protein level	Nardilysin	1	0.999	29	161	161	161	45	45	45	32	32	32	379725	379725	379725	42	42	42	30	30	30	382378	382378	382378	39	39	39	32	32	32	391002	391002	391002	35	35	35	30	30	30
247	a	sp|O43852|CALU_HUMAN	O43852	CALU_HUMAN	CALU	315	62.5	Homo sapiens OX=9606	1:Experimental evidence at protein level	Calumenin	1	0.999	16	216	216	216	52	52	52	22	22	22	1990688	1990688	1990688	53	53	53	22	22	22	1.94591e+06	1.94591e+06	1.94591e+06	53	53	53	22	22	22	2.0414e+06	2.0414e+06	2.0414e+06	58	58	58	23	23	23
248	a	sp|O43865|SAHH2_HUMAN	O43865	SAHH2_HUMAN	AHCYL1	530	43	Homo sapiens OX=9606	1:Experimental evidence at protein level	S-adenosylhomocysteine hydrolase-like protein 1	1	0.999	19	132	59	118	35	12	32	20	10	19	591656	261926	521025	38	20	34	22	12	21	556234	242867	472787	32	14	28	20	10	19	521454	226140	442755	27	13	24	18	9	17
249	a	sp|O43896|KIF1C_HUMAN	O43896	KIF1C_HUMAN	KIF1C	1103	19.6	Homo sapiens OX=9606	1:Experimental evidence at protein level	Kinesin-like protein KIF1C	1	0.999	12	29	9	9	6	0	0	8	3	3	85588.2	45187.6	45187.6	9	4	4	8	4	4	85950.8	46584	46584	9	4	4	10	4	4	87747.3	51502.4	51502.4	5	1	1	8	2	2
250	a	sp|O43913|ORC5_HUMAN	O43913	ORC5_HUMAN	ORC5	435	19.1	Homo sapiens OX=9606	1:Experimental evidence at protein level	Origin recognition complex subunit 5	1	0.999	6	23	23	23	4	4	4	4	4	4	130559	130559	130559	5	5	5	4	4	4	129972	129972	129972	6	6	6	5	5	5	137033	137033	137033	8	8	8	6	6	6
251	a	sp|O43920|NDUS5_HUMAN	O43920	NDUS5_HUMAN	NDUFS5	106	46.2	Homo sapiens OX=9606	1:Experimental evidence at protein level	NADH dehydrogenase [ubiquinone] iron-sulfur protein 5	1	0.999	6	14	14	14	4	4	4	4	4	4	161997	161997	161997	2	2	2	3	3	3	155180	155180	155180	4	4	4	3	3	3	158451	158451	158451	4	4	4	4	4	4
252	a	sp|O43924|PDE6D_HUMAN	O43924	PDE6D_HUMAN	PDE6D	150	20.7	Homo sapiens OX=9606	1:Experimental evidence at protein level	Retinal rod rhodopsin-sensitive cGMP 3',5'-cyclic phosphodiesterase subunit delta	1	0.999	2	9	9	9	3	3	3	2	2	2	44729.4	44729.4	44729.4	2	2	2	2	2	2	44633.4	44633.4	44633.4	2	2	2	2	2	2	44328.2	44328.2	44328.2	2	2	2	3	3	3
253	a	sp|O60220|TIM8A_HUMAN	O60220	TIM8A_HUMAN	TIMM8A	97	70.1	Homo sapiens OX=9606	1:Experimental evidence at protein level	Mitochondrial import inner membrane translocase subunit Tim8 A	1	0.999	5	37	37	37	9	9	9	4	4	4	477470	477470	477470	10	10	10	4	4	4	579151	579151	579151	11	11	11	5	5	5	461401	461401	461401	7	7	7	4	4	4
254	a	sp|O60231|DHX16_HUMAN	O60231	DHX16_HUMAN	DHX16	1041	27.5	Homo sapiens OX=9606	1:Experimental evidence at protein level	Pre-mRNA-splicing factor ATP-dependent RNA helicase DHX16	1	0.999	24	95	85	85	22	20	20	20	18	18	279069	276773	276773	26	23	23	21	18	18	298547	293237	293237	27	24	24	23	20	20	295523	296477	296477	20	18	18	23	20	20
255	a	sp|O60232|ZNRD2_HUMAN	O60232	ZNRD2_HUMAN	ZNRD2	199	51.3	Homo sapiens OX=9606	1:Experimental evidence at protein level	Protein ZNRD2	1	0.999	6	71	71	71	13	13	13	7	7	7	480505	480505	480505	23	23	23	7	7	7	476931	476931	476931	17	17	17	7	7	7	469002	469002	469002	18	18	18	7	7	7
256	a	sp|O60237|MYPT2_HUMAN	O60237	MYPT2_HUMAN	PPP1R12B	982	4.6	Homo sapiens OX=9606	1:Experimental evidence at protein level	Protein phosphatase 1 regulatory subunit 12B	1	0.999	4	4	3	3	0	0	0	2	1	1	26851.1	19635.3	19635.3	0	0	0	3	2	2	29278.4	21576.1	21576.1	2	2	2	2	2	2	32429.1	23876.5	23876.5	2	1	1	3	2	2
257	a	sp|O60239|3BP5_HUMAN	O60239	3BP5_HUMAN	SH3BP5	455	14.7	Homo sapiens OX=9606	1:Experimental evidence at protein level	SH3 domain-binding protein 5	1	0.999	6	17	17	17	5	5	5	3	3	3	95417.9	95417.9	95417.9	4	4	4	3	3	3	94379.3	94379.3	94379.3	4	4	4	4	4	4	95213.1	95213.1	95213.1	4	4	4	3	3	3
258	a	sp|O60244|MED14_HUMAN	O60244	MED14_HUMAN	MED14	1454	14.4	Homo sapiens OX=9606	1:Experimental evidence at protein level	Mediator of RNA polymerase II transcription subunit 14	1	0.999	12	34	34	34	11	11	11	7	7	7	55043.7	55043.7	55043.7	8	8	8	6	6	6	51367.2	51367.2	51367.2	6	6	6	6	6	6	53010.6	53010.6	53010.6	9	9	9	8	8	8
259	a	sp|O60256|KPRB_HUMAN	O60256	KPRB_HUMAN	PRPSAP2	369	31.2	Homo sapiens OX=9606	1:Experimental evidence at protein level	Phosphoribosyl pyrophosphate synthase-associated protein 2	1	0.999	9	55	36	36	16	11	11	8	5	5	227274	221982	221982	15	10	10	9	5	5	230428	231876	231876	11	7	7	9	5	5	215120	210877	210877	13	8	8	8	5	5
260	a	sp|O60287|NPA1P_HUMAN	O60287	NPA1P_HUMAN	URB1	2271	28.1	Homo sapiens OX=9606	1:Experimental evidence at protein level	Nucleolar pre-ribosomal-associated protein 1	1	0.999	46	190	185	190	47	46	47	40	39	40	1.68541e+06	1.68414e+06	1.68541e+06	43	42	43	41	40	41	1.67015e+06	1.66848e+06	1.67015e+06	55	54	55	41	40	41	1.70273e+06	1.70921e+06	1.70273e+06	45	43	45	37	36	37
261	a	sp|O60293|ZC3H1_HUMAN	O60293	ZC3H1_HUMAN	ZFC3H1	1989	14.4	Homo sapiens OX=9606	1:Experimental evidence at protein level	Zinc finger C3H1 domain-containing protein	1	0.999	18	74	74	74	19	19	19	16	16	16	120551	120551	120551	19	19	19	13	13	13	121576	121576	121576	18	18	18	14	14	14	120793	120793	120793	18	18	18	14	14	14
262	a	sp|O60294|TYW4_HUMAN	O60294	TYW4_HUMAN	LCMT2	686	15.5	Homo sapiens OX=9606	1:Experimental evidence at protein level	tRNA wybutosine-synthesizing protein 4	1	0.999	7	17	17	17	3	3	3	4	4	4	45775.5	45775.5	45775.5	4	4	4	3	3	3	46504.9	46504.9	46504.9	4	4	4	5	5	5	44172.2	44172.2	44172.2	6	6	6	4	4	4
263	a	sp|O60306|AQR_HUMAN	O60306	AQR_HUMAN	AQR	1485	27.6	Homo sapiens OX=9606	1:Experimental evidence at protein level	RNA helicase aquarius	1	0.999	28	178	178	178	41	41	41	29	29	29	225552	225552	225552	46	46	46	33	33	33	210800	210800	210800	47	47	47	31	31	31	201357	201357	201357	44	44	44	31	31	31
264	a	sp|O60313|OPA1_HUMAN	O60313	OPA1_HUMAN	OPA1	960	38.4	Homo sapiens OX=9606	1:Experimental evidence at protein level	Dynamin-like 120 kDa protein, mitochondrial	1	0.999	29	197	197	197	44	44	44	31	31	31	207866	207866	207866	48	48	48	31	31	31	206498	206498	206498	52	52	52	33	33	33	210357	210357	210357	53	53	53	32	32	32
265	a	sp|O60318|GANP_HUMAN	O60318	GANP_HUMAN	MCM3AP	1980	14.2	Homo sapiens OX=9606	1:Experimental evidence at protein level	Germinal-center associated nuclear protein	1	0.999	16	44	44	44	10	10	10	10	10	10	96335.8	96335.8	96335.8	14	14	14	12	12	12	100051	100051	100051	10	10	10	12	12	12	101824	101824	101824	10	10	10	11	11	11
266	a	sp|O60333|KIF1B_HUMAN	O60333	KIF1B_HUMAN	KIF1B	1816	20.2	Homo sapiens OX=9606	1:Experimental evidence at protein level	Kinesin-like protein KIF1B	1	0.999	24	80	49	76	21	12	20	17	10	16	122562	120598	118999	25	15	24	18	12	17	114393	108394	109771	21	14	20	18	11	17	120634	116419	115399	13	8	12	19	11	18
267	a	sp|O60337|MARH6_HUMAN	O60337	MARH6_HUMAN	2021-03-06	910	4.5	Homo sapiens OX=9606	1:Experimental evidence at protein level	E3 ubiquitin-protein ligase MARCH6	1	0.999	3	12	12	12	4	4	4	2	2	2	45595.7	45595.7	45595.7	4	4	4	2	2	2	47976.7	47976.7	47976.7	1	1	1	2	2	2	47946	47946	47946	3	3	3	2	2	2
268	a	sp|O60341|KDM1A_HUMAN	O60341	KDM1A_HUMAN	KDM1A	852	43.4	Homo sapiens OX=9606	1:Experimental evidence at protein level	Lysine-specific histone demethylase 1A	1	0.999	23	132	132	132	38	38	38	25	25	25	234950	234950	234950	32	32	32	24	24	24	223060	223060	223060	28	28	28	23	23	23	229477	229477	229477	34	34	34	23	23	23
269	a	sp|O60427|FADS1_HUMAN	O60427	FADS1_HUMAN	FADS1	444	27.7	Homo sapiens OX=9606	1:Experimental evidence at protein level	Acyl-CoA (8-3)-desaturase	1	0.999	10	61	60	61	14	14	14	9	9	9	129483	129483	129483	13	13	13	10	10	10	130746	130746	130746	17	17	17	10	10	10	133355	133355	133355	17	16	17	11	11	11
270	a	sp|O60443|GSDME_HUMAN	O60443	GSDME_HUMAN	GSDME	496	26.2	Homo sapiens OX=9606	1:Experimental evidence at protein level	Gasdermin-E	1	0.999	9	57	57	57	14	14	14	10	10	10	261096	261096	261096	10	10	10	9	9	9	274663	274663	274663	15	15	15	9	9	9	284786	284786	284786	18	18	18	9	9	9
271	a	sp|O60476|MA1A2_HUMAN	O60476	MA1A2_HUMAN	MAN1A2	641	15.1	Homo sapiens OX=9606	1:Experimental evidence at protein level	Mannosyl-oligosaccharide 1,2-alpha-mannosidase IB	1	0.999	5	13	13	13	6	6	6	3	3	3	55059.2	55059.2	55059.2	3	3	3	2	2	2	46691.6	46691.6	46691.6	2	2	2	2	2	2	49034.3	49034.3	49034.3	2	2	2	2	2	2
272	a	sp|O60487|MPZL2_HUMAN	O60487	MPZL2_HUMAN	MPZL2	215	14.4	Homo sapiens OX=9606	1:Experimental evidence at protein level	Myelin protein zero-like protein 2	1	0.999	3	11	11	11	3	3	3	3	3	3	68942.9	68942.9	68942.9	3	3	3	3	3	3	69838.5	69838.5	69838.5	4	4	4	2	2	2	68704.4	68704.4	68704.4	1	1	1	1	1	1
273	a	sp|O60488|ACSL4_HUMAN	O60488	ACSL4_HUMAN	ACSL4	711	46.8	Homo sapiens OX=9606	1:Experimental evidence at protein level	Long-chain-fatty-acid--CoA ligase 4	1	0.999	24	138	130	138	35	33	35	25	23	25	1.21205e+06	258398	1.21205e+06	37	35	37	27	25	27	1.23928e+06	263292	1.23928e+06	35	33	35	25	23	25	1.2494e+06	266360	1.2494e+06	31	29	31	25	23	25
274	a	sp|O60493|SNX3_HUMAN	O60493	SNX3_HUMAN	SNX3	162	39.5	Homo sapiens OX=9606	1:Experimental evidence at protein level	Sorting nexin-3	1	0.999	7	40	31	40	10	7	10	7	5	7	823157	822156	823157	11	9	11	7	5	7	807450	820169	807450	9	7	9	7	5	7	776280	765171	776280	10	8	10	7	5	7
275	a	sp|O60499|STX10_HUMAN	O60499	STX10_HUMAN	STX10	249	22.5	Homo sapiens OX=9606	1:Experimental evidence at protein level	Syntaxin-10	1	0.999	6	15	13	13	3	2	2	5	4	4	85493.4	86683.6	86683.6	5	4	4	4	3	3	83931.5	82779	82779	3	3	3	4	4	4	98337.2	98337.2	98337.2	4	4	4	4	4	4
276	a	sp|O60504|VINEX_HUMAN	O60504	VINEX_HUMAN	SORBS3	671	11	Homo sapiens OX=9606	1:Experimental evidence at protein level	Vinexin	1	0.999	6	10	10	10	2	2	2	2	2	2	94473.9	94473.9	94473.9	2	2	2	2	2	2	89430.2	89430.2	89430.2	3	3	3	3	3	3	104358	104358	104358	3	3	3	3	3	3
277	a	sp|O60506|HNRPQ_HUMAN	O60506	HNRPQ_HUMAN	SYNCRIP	623	58.6	Homo sapiens OX=9606	1:Experimental evidence at protein level	Heterogeneous nuclear ribonucleoprotein Q	1	0.999	28	458	411	458	112	103	112	40	33	40	4034479	4.01745e+06	4034479	112	98	112	40	33	40	4106743	4.09936e+06	4106743	126	113	126	41	33	41	4125853	4.13664e+06	4125853	108	97	108	42	33	42
278	a	sp|O60508|PRP17_HUMAN	O60508	PRP17_HUMAN	CDC40	579	34.5	Homo sapiens OX=9606	1:Experimental evidence at protein level	Pre-mRNA-processing factor 17	1	0.999	15	68	68	68	17	17	17	13	13	13	129871	129871	129871	17	17	17	12	12	12	135230	135230	135230	18	18	18	13	13	13	124705	124705	124705	16	16	16	13	13	13
279	a	sp|O60512|B4GT3_HUMAN	O60512	B4GT3_HUMAN	B4GALT3	393	14.2	Homo sapiens OX=9606	1:Experimental evidence at protein level	Beta-1,4-galactosyltransferase 3	1	0.999	3	14	14	14	4	4	4	3	3	3	61440.3	61440.3	61440.3	2	2	2	3	3	3	62385.9	62385.9	62385.9	3	3	3	2	2	2	57292	57292	57292	5	5	5	3	3	3
280	a	sp|O60524|NEMF_HUMAN	O60524	NEMF_HUMAN	NEMF	1076	15.8	Homo sapiens OX=9606	1:Experimental evidence at protein level	Nuclear export mediator factor NEMF	1	0.999	13	36	36	36	8	8	8	7	7	7	87389.1	87389.1	87389.1	12	12	12	9	9	9	87429.8	87429.8	87429.8	10	10	10	8	8	8	92686.2	92686.2	92686.2	6	6	6	6	6	6
281	a	sp|O60547|GMDS_HUMAN	O60547	GMDS_HUMAN	GMDS	372	47.3	Homo sapiens OX=9606	1:Experimental evidence at protein level	GDP-mannose 4,6 dehydratase	1	0.999	14	62	62	62	15	15	15	15	15	15	137078	137078	137078	14	14	14	15	15	15	143681	143681	143681	18	18	18	15	15	15	143811	143811	143811	15	15	15	16	16	16
282	a	sp|O60563|CCNT1_HUMAN	O60563	CCNT1_HUMAN	CCNT1	726	21.6	Homo sapiens OX=9606	1:Experimental evidence at protein level	Cyclin-T1	1	0.999	11	52	52	52	11	11	11	10	10	10	141462	141462	141462	12	12	12	10	10	10	152721	152721	152721	16	16	16	11	11	11	142139	142139	142139	13	13	13	12	12	12
283	a	sp|O60566|BUB1B_HUMAN	O60566	BUB1B_HUMAN	BUB1B	1050	25.6	Homo sapiens OX=9606	1:Experimental evidence at protein level	Mitotic checkpoint serine/threonine-protein kinase BUB1 beta	1	0.999	20	74	74	74	23	23	23	16	16	16	184113	184113	184113	18	18	18	17	17	17	176616	176616	176616	16	16	16	17	17	17	187071	187071	187071	17	17	17	16	16	16
284	a	sp|O60573|IF4E2_HUMAN	O60573	IF4E2_HUMAN	EIF4E2	245	19.2	Homo sapiens OX=9606	1:Experimental evidence at protein level	Eukaryotic translation initiation factor 4E type 2	1	0.999	3	10	10	10	4	4	4	3	3	3	170294	170294	170294	2	2	2	3	3	3	250918	250918	250918	2	2	2	3	3	3	245098	245098	245098	2	2	2	3	3	3
285	a	sp|O60610|DIAP1_HUMAN	O60610	DIAP1_HUMAN	DIAPH1	1272	40.8	Homo sapiens OX=9606	1:Experimental evidence at protein level	Protein diaphanous homolog 1	1	0.999	43	323	323	323	78	78	78	51	51	51	460862	460862	460862	80	80	80	51	51	51	470076	470076	470076	83	83	83	51	51	51	459853	459853	459853	82	82	82	48	48	48
286	a	sp|O60613|SEP15_HUMAN	O60613	SEP15_HUMAN	SELENOF	165	29.1	Homo sapiens OX=9606	1:Experimental evidence at protein level	Selenoprotein F	1	0.999	4	15	15	15	5	5	5	3	3	3	232335	232335	232335	4	4	4	3	3	3	236978	236978	236978	3	3	3	3	3	3	218769	218769	218769	3	3	3	3	3	3
287	a	sp|O60645|EXOC3_HUMAN	O60645	EXOC3_HUMAN	EXOC3	745	24.4	Homo sapiens OX=9606	1:Experimental evidence at protein level	Exocyst complex component 3	1	0.999	13	24	24	24	7	7	7	8	8	8	98649.4	98649.4	98649.4	8	8	8	9	9	9	99564.7	99564.7	99564.7	4	4	4	7	7	7	99707.5	99707.5	99707.5	5	5	5	7	7	7
288	a	sp|O60658|PDE8A_HUMAN	O60658	PDE8A_HUMAN	PDE8A	829	17.5	Homo sapiens OX=9606	1:Experimental evidence at protein level	High affinity cAMP-specific and IBMX-insensitive 3',5'-cyclic phosphodiesterase 8A	1	0.999	9	24	24	24	5	5	5	5	5	5	139511	139511	139511	7	7	7	6	6	6	130077	130077	130077	5	5	5	6	6	6	142925	142925	142925	7	7	7	5	5	5
289	a	sp|O60664|PLIN3_HUMAN	O60664	PLIN3_HUMAN	PLIN3	434	72.1	Homo sapiens OX=9606	1:Experimental evidence at protein level	Perilipin-3	1	0.999	20	278	278	278	67	67	67	26	26	26	1.2888e+06	1.2888e+06	1.2888e+06	71	71	71	28	28	28	1.25307e+06	1.25307e+06	1.25307e+06	71	71	71	27	27	27	1.34728e+06	1.34728e+06	1.34728e+06	69	69	69	26	26	26
290	a	sp|O60671|RAD1_HUMAN	O60671	RAD1_HUMAN	RAD1	282	19.1	Homo sapiens OX=9606	1:Experimental evidence at protein level	Cell cycle checkpoint protein RAD1	1	0.999	4	12	12	12	4	4	4	3	3	3	58338.1	58338.1	58338.1	4	4	4	5	5	5	49929	49929	49929	3	3	3	5	5	5	54205.4	54205.4	54205.4	1	1	1	4	4	4
291	a	sp|O60678|ANM3_HUMAN	O60678	ANM3_HUMAN	PRMT3	531	31.3	Homo sapiens OX=9606	1:Experimental evidence at protein level	Protein arginine N-methyltransferase 3	1	0.999	12	107	107	107	25	25	25	18	18	18	327436	327436	327436	29	29	29	17	17	17	315537	315537	315537	25	25	25	19	19	19	317302	317302	317302	28	28	28	18	18	18
292	a	sp|O60684|IMA7_HUMAN	O60684	IMA7_HUMAN	KPNA6	536	31.7	Homo sapiens OX=9606	1:Experimental evidence at protein level	Importin subunit alpha-7	1	0.999	13	114	41	114	29	10	29	15	6	15	863418	880615	863418	31	10	31	15	6	15	843727	905929	843727	30	12	30	15	6	15	870123	943863	870123	24	9	24	13	4	13
293	a	sp|O60701|UGDH_HUMAN	O60701	UGDH_HUMAN	UGDH	494	60.1	Homo sapiens OX=9606	1:Experimental evidence at protein level	UDP-glucose 6-dehydrogenase	1	0.999	21	159	159	159	40	40	40	22	22	22	785465	785465	785465	42	42	42	25	25	25	811772	811772	811772	42	42	42	25	25	25	813215	813215	813215	35	35	35	25	25	25
294	a	sp|O60716|CTND1_HUMAN	O60716	CTND1_HUMAN	CTNND1	968	49.1	Homo sapiens OX=9606	1:Experimental evidence at protein level	Catenin delta-1	1	0.999	33	173	173	173	47	47	47	30	30	30	298065	298065	298065	49	49	49	34	34	34	290374	290374	290374	40	40	40	32	32	32	286128	286128	286128	37	37	37	32	32	32
295	a	sp|O60725|ICMT_HUMAN	O60725	ICMT_HUMAN	ICMT	284	9.5	Homo sapiens OX=9606	1:Experimental evidence at protein level	Protein-S-isoprenylcysteine O-methyltransferase	1	0.999	2	13	13	13	1	1	1	1	1	1	33985.2	33985.2	33985.2	4	4	4	3	3	3	36043.5	36043.5	36043.5	6	6	6	3	3	3	36852.6	36852.6	36852.6	2	2	2	3	3	3
296	a	sp|O60739|EIF1B_HUMAN	O60739	EIF1B_HUMAN	EIF1B	113	74.3	Homo sapiens OX=9606	1:Experimental evidence at protein level	Eukaryotic translation initiation factor 1b	1	0.999	5	56	11	11	17	3	3	6	2	2	916964	392607	392607	13	3	3	6	2	2	856922	351562	351562	13	3	3	6	2	2	857077	359382	359382	13	2	2	6	2	2
297	a	sp|O60749|SNX2_HUMAN	O60749	SNX2_HUMAN	SNX2	519	40.1	Homo sapiens OX=9606	1:Experimental evidence at protein level	Sorting nexin-2	1	0.999	19	82	71	81	21	18	21	19	17	19	382441	370303	382441	23	20	23	21	18	20	377575	363245	380698	21	18	21	19	17	19	385221	374053	385221	17	15	16	21	18	20
298	a	sp|O60762|DPM1_HUMAN	O60762	DPM1_HUMAN	DPM1	260	44.2	Homo sapiens OX=9606	1:Experimental evidence at protein level	Dolichol-phosphate mannosyltransferase subunit 1	1	0.999	10	57	57	57	13	13	13	8	8	8	502384	502384	502384	13	13	13	8	8	8	504277	504277	504277	15	15	15	9	9	9	482973	482973	482973	16	16	16	8	8	8
299	a	sp|O60783|RT14_HUMAN	O60783	RT14_HUMAN	MRPS14	128	21.9	Homo sapiens OX=9606	1:Experimental evidence at protein level	28S ribosomal protein S14, mitochondrial	1	0.999	2	16	16	16	4	4	4	3	3	3	198657	198657	198657	5	5	5	3	3	3	212749	212749	212749	3	3	3	3	3	3	204190	204190	204190	4	4	4	3	3	3
300	a	sp|O60784|TOM1_HUMAN	O60784	TOM1_HUMAN	TOM1	492	42.9	Homo sapiens OX=9606	1:Experimental evidence at protein level	Target of Myb protein 1	1	0.999	12	54	54	54	14	14	14	11	11	11	141388	141388	141388	13	13	13	10	10	10	137780	137780	137780	13	13	13	10	10	10	136290	136290	136290	14	14	14	11	11	11
301	a	sp|O60826|CCD22_HUMAN	O60826	CCD22_HUMAN	CCDC22	627	23.4	Homo sapiens OX=9606	1:Experimental evidence at protein level	Coiled-coil domain-containing protein 22	1	0.999	10	60	60	60	16	16	16	10	10	10	192454	192454	192454	16	16	16	12	12	12	182574	182574	182574	15	15	15	12	12	12	179909	179909	179909	13	13	13	10	10	10
302	a	sp|O60830|TI17B_HUMAN	O60830	TI17B_HUMAN	TIMM17B	172	43.6	Homo sapiens OX=9606	1:Experimental evidence at protein level	Mitochondrial import inner membrane translocase subunit Tim17-B	1	0.999	5	34	34	34	7	7	7	6	6	6	214136	214136	214136	7	7	7	7	7	7	212911	212911	212911	9	9	9	6	6	6	218283	218283	218283	11	11	11	6	6	6
303	a	sp|O60832|DKC1_HUMAN	O60832	DKC1_HUMAN	DKC1	514	46.5	Homo sapiens OX=9606	1:Experimental evidence at protein level	H/ACA ribonucleoprotein complex subunit DKC1	1	0.999	20	104	104	104	26	26	26	19	19	19	787008	787008	787008	29	29	29	21	21	21	770167	770167	770167	27	27	27	20	20	20	778810	778810	778810	22	22	22	19	19	19
304	a	sp|O60841|IF2P_HUMAN	O60841	IF2P_HUMAN	EIF5B	1220	39.2	Homo sapiens OX=9606	1:Experimental evidence at protein level	Eukaryotic translation initiation factor 5B	1	0.999	43	384	384	384	80	80	80	50	50	50	1.5234e+06	1.5234e+06	1.5234e+06	99	99	99	55	55	55	1.53248e+06	1.53248e+06	1.53248e+06	104	104	104	54	54	54	1.57096e+06	1.57096e+06	1.57096e+06	101	101	101	53	53	53
305	a	sp|O60869|EDF1_HUMAN	O60869	EDF1_HUMAN	EDF1	148	31.1	Homo sapiens OX=9606	1:Experimental evidence at protein level	Endothelial differentiation-related factor 1	1	0.999	5	43	43	43	13	13	13	7	7	7	464376	464376	464376	11	11	11	6	6	6	439860	439860	439860	11	11	11	7	7	7	422826	422826	422826	8	8	8	6	6	6
306	a	sp|O60870|KIN17_HUMAN	O60870	KIN17_HUMAN	KIN	393	33.3	Homo sapiens OX=9606	1:Experimental evidence at protein level	DNA/RNA-binding protein KIN17	1	0.999	12	41	41	41	10	10	10	10	10	10	95271.2	95271.2	95271.2	11	11	11	11	11	11	89294.8	89294.8	89294.8	7	7	7	8	8	8	96050.1	96050.1	96050.1	13	13	13	10	10	10
307	a	sp|O60884|DNJA2_HUMAN	O60884	DNJA2_HUMAN	DNAJA2	412	62.1	Homo sapiens OX=9606	1:Experimental evidence at protein level	DnaJ homolog subfamily A member 2	1	0.999	18	200	200	200	58	58	58	25	25	25	1.20543e+06	1.20543e+06	1.20543e+06	50	50	50	24	24	24	1.2412e+06	1.2412e+06	1.2412e+06	51	51	51	24	24	24	1.21645e+06	1.21645e+06	1.21645e+06	41	41	41	22	22	22
308	a	sp|O60888|CUTA_HUMAN	O60888	CUTA_HUMAN	CUTA	179	47.5	Homo sapiens OX=9606	1:Experimental evidence at protein level	Protein CutA	1	0.999	5	43	43	43	11	11	11	6	6	6	1.99719e+06	1.99719e+06	1.99719e+06	12	12	12	6	6	6	1.93338e+06	1.93338e+06	1.93338e+06	10	10	10	6	6	6	1.67855e+06	1.67855e+06	1.67855e+06	10	10	10	6	6	6
309	a	sp|O60907|TBL1X_HUMAN	O60907	TBL1X_HUMAN	TBL1X	577	30.2	Homo sapiens OX=9606	1:Experimental evidence at protein level	F-box-like/WD repeat-containing protein TBL1X	1	0.999	13	53	6	18	12	2	5	12	2	5	260336	45593.5	91355.8	13	2	4	12	2	5	254531	36626.8	87465.8	14	1	4	13	2	5	263034	45904.8	93311.3	14	1	5	12	2	5
310	a	sp|O60921|HUS1_HUMAN	O60921	HUS1_HUMAN	HUS1	280	25.4	Homo sapiens OX=9606	1:Experimental evidence at protein level	Checkpoint protein HUS1	1	0.999	5	15	15	15	6	6	6	4	4	4	232209	232209	232209	5	5	5	5	5	5	223916	223916	223916	2	2	2	4	4	4	212570	212570	212570	2	2	2	3	3	3
311	a	sp|O60925|PFD1_HUMAN	O60925	PFD1_HUMAN	PFDN1	122	50.8	Homo sapiens OX=9606	1:Experimental evidence at protein level	Prefoldin subunit 1	1	0.999	5	18	18	18	4	4	4	3	3	3	358323	358323	358323	5	5	5	3	3	3	374706	374706	374706	5	5	5	3	3	3	366793	366793	366793	4	4	4	3	3	3
312	a	sp|O60927|PP1RB_HUMAN	O60927	PP1RB_HUMAN	PPP1R11	126	53.2	Homo sapiens OX=9606	1:Experimental evidence at protein level	E3 ubiquitin-protein ligase PPP1R11	1	0.999	4	17	17	17	4	4	4	3	3	3	98895.7	98895.7	98895.7	3	3	3	3	3	3	75082.4	75082.4	75082.4	6	6	6	3	3	3	73655.9	73655.9	73655.9	4	4	4	3	3	3
313	a	sp|O60934|NBN_HUMAN	O60934	NBN_HUMAN	NBN	754	32.2	Homo sapiens OX=9606	1:Experimental evidence at protein level	Nibrin	1	0.999	16	53	53	53	15	15	15	16	16	16	174610	174610	174610	13	13	13	16	16	16	167382	167382	167382	11	11	11	14	14	14	174727	174727	174727	14	14	14	15	15	15
314	a	sp|O60936|NOL3_HUMAN	O60936	NOL3_HUMAN	NOL3	208	39.9	Homo sapiens OX=9606	1:Experimental evidence at protein level	Nucleolar protein 3	1	0.999	4	20	20	20	4	4	4	4	4	4	307747	307747	307747	6	6	6	4	4	4	297963	297963	297963	6	6	6	4	4	4	323111	323111	323111	4	4	4	4	4	4
315	a	sp|O60942|MCE1_HUMAN	O60942	MCE1_HUMAN	RNGTT	597	28.3	Homo sapiens OX=9606	1:Experimental evidence at protein level	mRNA-capping enzyme	1	0.999	12	38	38	38	10	10	10	9	9	9	116229	116229	116229	9	9	9	10	10	10	109772	109772	109772	9	9	9	9	9	9	113003	113003	113003	10	10	10	10	10	10
316	a	sp|O75027|ABCB7_HUMAN	O75027	ABCB7_HUMAN	ABCB7	752	15.6	Homo sapiens OX=9606	1:Experimental evidence at protein level	ATP-binding cassette sub-family B member 7, mitochondrial	1	0.999	8	24	24	24	6	6	6	6	6	6	162223	162223	162223	5	5	5	6	6	6	153518	153518	153518	6	6	6	6	6	6	160090	160090	160090	7	7	7	5	5	5
317	a	sp|O75063|XYLK_HUMAN	O75063	XYLK_HUMAN	FAM20B	409	17.4	Homo sapiens OX=9606	1:Experimental evidence at protein level	Glycosaminoglycan xylosylkinase	1	0.999	5	21	21	21	4	4	4	6	6	6	88556.7	88556.7	88556.7	3	3	3	5	5	5	85446.9	85446.9	85446.9	6	6	6	5	5	5	77060.2	77060.2	77060.2	8	8	8	6	6	6
318	a	sp|O75083|WDR1_HUMAN	O75083	WDR1_HUMAN	WDR1	606	59.9	Homo sapiens OX=9606	1:Experimental evidence at protein level	WD repeat-containing protein 1	1	0.999	25	137	137	137	29	29	29	30	30	30	675141	675141	675141	40	40	40	29	29	29	663266	663266	663266	38	38	38	29	29	29	680138	680138	680138	30	30	30	29	29	29
319	a	sp|O75113|N4BP1_HUMAN	O75113	N4BP1_HUMAN	N4BP1	896	10	Homo sapiens OX=9606	1:Experimental evidence at protein level	NEDD4-binding protein 1	1	0.999	5	14	14	14	3	3	3	3	3	3	50482.9	50482.9	50482.9	5	5	5	4	4	4	50709.9	50709.9	50709.9	4	4	4	3	3	3	56654.4	56654.4	56654.4	2	2	2	2	2	2
320	a	sp|O75127|PTCD1_HUMAN	O75127	PTCD1_HUMAN	PTCD1	700	20.4	Homo sapiens OX=9606	1:Experimental evidence at protein level	Pentatricopeptide repeat-containing protein 1, mitochondrial	1	0.999	12	35	35	35	9	9	9	8	8	8	137883	137883	137883	10	10	10	9	9	9	140251	140251	140251	5	5	5	8	8	8	132502	132502	132502	11	11	11	9	9	9
321	a	sp|O75128|COBL_HUMAN	O75128	COBL_HUMAN	COBL	1261	20.5	Homo sapiens OX=9606	1:Experimental evidence at protein level	Protein cordon-bleu	1	0.999	16	52	52	52	11	11	11	12	12	12	136410	136410	136410	15	15	15	14	14	14	137530	137530	137530	15	15	15	12	12	12	146243	146243	146243	11	11	11	11	11	11
322	a	sp|O75150|BRE1B_HUMAN	O75150	BRE1B_HUMAN	RNF40	1001	32	Homo sapiens OX=9606	1:Experimental evidence at protein level	E3 ubiquitin-protein ligase BRE1B	1	0.999	25	99	92	92	27	24	24	23	22	22	152039	132695	132695	25	23	23	26	25	25	163481	142517	142517	26	25	25	23	22	22	174138	152472	152472	21	20	20	27	26	26
323	a	sp|O75157|T22D2_HUMAN	O75157	T22D2_HUMAN	TSC22D2	780	12.1	Homo sapiens OX=9606	1:Experimental evidence at protein level	TSC22 domain family protein 2	1	0.999	6	18	12	15	4	2	3	5	3	4	105859	95828	94384.1	4	4	4	6	4	5	111479	100648	99952.6	5	3	4	5	3	4	112860	101074	102255	5	3	4	5	3	4
324	a	sp|O75164|KDM4A_HUMAN	O75164	KDM4A_HUMAN	KDM4A	1064	5.3	Homo sapiens OX=9606	1:Experimental evidence at protein level	Lysine-specific demethylase 4A	1	0.999	5	3	3	3	2	2	2	2	2	2	27071.7	27071.7	27071.7	0	0	0	1	1	1	32000.6	32000.6	32000.6	0	0	0	0	0	0	0	0	0	1	1	1	1	1	1
325	a	sp|O75175|CNOT3_HUMAN	O75175	CNOT3_HUMAN	CNOT3	753	17.4	Homo sapiens OX=9606	1:Experimental evidence at protein level	CCR4-NOT transcription complex subunit 3	1	0.999	7	55	55	55	13	13	13	9	9	9	180672	180672	180672	15	15	15	7	7	7	187061	187061	187061	14	14	14	8	8	8	188903	188903	188903	13	13	13	9	9	9
326	a	sp|O75182|SIN3B_HUMAN	O75182	SIN3B_HUMAN	SIN3B	1162	10.8	Homo sapiens OX=9606	1:Experimental evidence at protein level	Paired amphipathic helix protein Sin3b	1	0.999	9	18	18	18	6	6	6	6	6	6	202474	202474	202474	5	5	5	4	4	4	219389	219389	219389	4	4	4	5	5	5	199623	199623	199623	3	3	3	5	5	5
327	a	sp|O75208|COQ9_HUMAN	O75208	COQ9_HUMAN	COQ9	318	36.2	Homo sapiens OX=9606	1:Experimental evidence at protein level	Ubiquinone biosynthesis protein COQ9, mitochondrial	1	0.999	7	42	42	42	12	12	12	8	8	8	107580	107580	107580	10	10	10	8	8	8	108583	108583	108583	9	9	9	8	8	8	115456	115456	115456	11	11	11	8	8	8
328	a	sp|O75251|NDUS7_HUMAN	O75251	NDUS7_HUMAN	NDUFS7	213	31	Homo sapiens OX=9606	1:Experimental evidence at protein level	NADH dehydrogenase [ubiquinone] iron-sulfur protein 7, mitochondrial	1	0.999	5	18	18	18	2	2	2	5	5	5	1.52363e+06	1.52363e+06	1.52363e+06	4	4	4	4	4	4	2011077	2011077	2011077	5	5	5	4	4	4	1.13506e+06	1.13506e+06	1.13506e+06	7	7	7	5	5	5
329	a	sp|O75306|NDUS2_HUMAN	O75306	NDUS2_HUMAN	NDUFS2	463	43	Homo sapiens OX=9606	1:Experimental evidence at protein level	NADH dehydrogenase [ubiquinone] iron-sulfur protein 2, mitochondrial	1	0.999	13	107	107	107	30	30	30	15	15	15	672593	672593	672593	27	27	27	13	13	13	613073	613073	613073	25	25	25	13	13	13	649802	649802	649802	25	25	25	14	14	14
330	a	sp|O75312|ZPR1_HUMAN	O75312	ZPR1_HUMAN	ZPR1	459	38.8	Homo sapiens OX=9606	1:Experimental evidence at protein level	Zinc finger protein ZPR1	1	0.999	13	69	62	62	15	14	14	15	14	14	263004	261915	261915	16	13	13	14	13	13	271871	271154	271154	20	19	19	14	13	13	274776	273765	273765	18	16	16	13	12	12
331	a	sp|O75319|DUS11_HUMAN	O75319	DUS11_HUMAN	DUSP11	377	13.3	Homo sapiens OX=9606	1:Experimental evidence at protein level	RNA/RNP complex-1-interacting phosphatase	1	0.999	3	15	15	15	4	4	4	3	3	3	113503	113503	113503	3	3	3	2	2	2	107244	107244	107244	3	3	3	3	3	3	97776.8	97776.8	97776.8	5	5	5	3	3	3
332	a	sp|O75330|HMMR_HUMAN	O75330	HMMR_HUMAN	HMMR	724	17.7	Homo sapiens OX=9606	1:Experimental evidence at protein level	Hyaluronan mediated motility receptor	1	0.999	11	24	22	22	7	7	7	7	7	7	95385.3	95385.3	95385.3	6	5	5	7	7	7	99757.2	99757.2	99757.2	5	5	5	5	5	5	92665.7	92665.7	92665.7	6	5	5	6	6	6
333	a	sp|O75340|PDCD6_HUMAN	O75340	PDCD6_HUMAN	PDCD6	191	51.3	Homo sapiens OX=9606	1:Experimental evidence at protein level	Programmed cell death protein 6	1	0.999	8	141	141	141	35	35	35	10	10	10	1246021	1246021	1246021	34	34	34	10	10	10	1.20637e+06	1.20637e+06	1.20637e+06	37	37	37	10	10	10	1.14467e+06	1.14467e+06	1.14467e+06	35	35	35	9	9	9
334	a	sp|O75347|TBCA_HUMAN	O75347	TBCA_HUMAN	TBCA	108	51.9	Homo sapiens OX=9606	1:Experimental evidence at protein level	Tubulin-specific chaperone A	1	0.999	8	60	60	60	16	16	16	11	11	11	799659	799659	799659	17	17	17	11	11	11	800419	800419	800419	16	16	16	11	11	11	818954	818954	818954	11	11	11	9	9	9
335	a	sp|O75352|MPU1_HUMAN	O75352	MPU1_HUMAN	MPDU1	247	13.4	Homo sapiens OX=9606	1:Experimental evidence at protein level	Mannose-P-dolichol utilization defect 1 protein	1	0.999	3	28	28	28	8	8	8	3	3	3	826420	826420	826420	7	7	7	3	3	3	802588	802588	802588	7	7	7	3	3	3	772548	772548	772548	6	6	6	3	3	3
336	a	sp|O75368|SH3L1_HUMAN	O75368	SH3L1_HUMAN	SH3BGRL	114	69.3	Homo sapiens OX=9606	1:Experimental evidence at protein level	SH3 domain-binding glutamic acid-rich-like protein	1	0.999	5	19	19	19	5	5	5	4	4	4	155066	155066	155066	6	6	6	5	5	5	164520	164520	164520	5	5	5	5	5	5	152664	152664	152664	3	3	3	4	4	4
337	a	sp|O75369|FLNB_HUMAN	O75369	FLNB_HUMAN	FLNB	2602	63	Homo sapiens OX=9606	1:Experimental evidence at protein level	Filamin-B	1	0.999	111	1111	1029	1111	258	238	258	153	141	153	5675980	5.68036e+06	5675980	292	272	292	148	137	148	5700094	5.70232e+06	5700094	278	254	278	151	140	151	5741196	5732181	5741196	283	265	283	150	138	150
338	a	sp|O75380|NDUS6_HUMAN	O75380	NDUS6_HUMAN	NDUFS6	124	44.4	Homo sapiens OX=9606	1:Experimental evidence at protein level	NADH dehydrogenase [ubiquinone] iron-sulfur protein 6, mitochondrial	1	0.999	4	28	28	28	6	6	6	6	6	6	223245	223245	223245	8	8	8	6	6	6	235339	235339	235339	5	5	5	6	6	6	228345	228345	228345	9	9	9	6	6	6
339	a	sp|O75381|PEX14_HUMAN	O75381	PEX14_HUMAN	PEX14	377	35.8	Homo sapiens OX=9606	1:Experimental evidence at protein level	Peroxisomal membrane protein PEX14	1	0.999	9	51	51	51	13	13	13	9	9	9	153671	153671	153671	13	13	13	8	8	8	155299	155299	155299	11	11	11	8	8	8	164395	164395	164395	14	14	14	8	8	8
340	a	sp|O75390|CISY_HUMAN	O75390	CISY_HUMAN	CS	466	44.2	Homo sapiens OX=9606	1:Experimental evidence at protein level	Citrate synthase, mitochondrial	1	0.999	15	195	195	195	50	50	50	29	29	29	1.22001e+06	1.22001e+06	1.22001e+06	51	51	51	30	30	30	1.19853e+06	1.19853e+06	1.19853e+06	52	52	52	29	29	29	1.1797e+06	1.1797e+06	1.1797e+06	42	42	42	29	29	29
341	a	sp|O75391|SPAG7_HUMAN	O75391	SPAG7_HUMAN	SPAG7	227	43.2	Homo sapiens OX=9606	1:Experimental evidence at protein level	Sperm-associated antigen 7	1	0.999	7	54	54	54	14	14	14	10	10	10	254445	254445	254445	12	12	12	9	9	9	225951	225951	225951	11	11	11	9	9	9	270888	270888	270888	17	17	17	9	9	9
342	a	sp|O75396|SC22B_HUMAN	O75396	SC22B_HUMAN	SEC22B	215	47	Homo sapiens OX=9606	1:Experimental evidence at protein level	Vesicle-trafficking protein SEC22b	1	0.999	8	78	78	78	21	21	21	10	10	10	837855	837855	837855	19	19	19	11	11	11	846428	846428	846428	19	19	19	9	9	9	881470	881470	881470	19	19	19	10	10	10
343	a	sp|O75400|PR40A_HUMAN	O75400	PR40A_HUMAN	PRPF40A	957	23.7	Homo sapiens OX=9606	1:Experimental evidence at protein level	Pre-mRNA-processing factor 40 homolog A	1	0.999	20	104	88	104	20	17	20	21	17	21	390523	386619	390523	23	21	23	19	16	19	382682	382702	382682	33	27	33	22	18	22	383151	388424	383151	28	23	28	20	16	20
344	a	sp|O75419|CDC45_HUMAN	O75419	CDC45_HUMAN	CDC45	566	14.5	Homo sapiens OX=9606	1:Experimental evidence at protein level	Cell division control protein 45 homolog	1	0.999	7	20	20	20	6	6	6	5	5	5	65964.2	65964.2	65964.2	4	4	4	4	4	4	68711.9	68711.9	68711.9	6	6	6	4	4	4	74017.3	74017.3	74017.3	4	4	4	4	4	4
345	a	sp|O75420|GGYF1_HUMAN	O75420	GGYF1_HUMAN	GIGYF1	1035	9.6	Homo sapiens OX=9606	1:Experimental evidence at protein level	GRB10-interacting GYF protein 1	1	0.999	5	8	8	8	3	3	3	3	3	3	62115.6	62115.6	62115.6	1	1	1	1	1	1	56622.9	56622.9	56622.9	2	2	2	4	4	4	60580.8	60580.8	60580.8	2	2	2	1	1	1
346	a	sp|O75427|LRCH4_HUMAN	O75427	LRCH4_HUMAN	LRCH4	683	12.2	Homo sapiens OX=9606	1:Experimental evidence at protein level	Leucine-rich repeat and calponin homology domain-containing protein 4	1	0.999	4	14	14	14	4	4	4	2	2	2	53529.9	53529.9	53529.9	4	4	4	3	3	3	55307.3	55307.3	55307.3	2	2	2	4	4	4	61182.8	61182.8	61182.8	4	4	4	4	4	4
347	a	sp|O75431|MTX2_HUMAN	O75431	MTX2_HUMAN	MTX2	263	38.8	Homo sapiens OX=9606	1:Experimental evidence at protein level	Metaxin-2	1	0.999	7	40	40	40	11	11	11	7	7	7	283988	283988	283988	11	11	11	7	7	7	284803	284803	284803	8	8	8	7	7	7	292228	292228	292228	10	10	10	7	7	7
348	a	sp|O75436|VP26A_HUMAN	O75436	VP26A_HUMAN	VPS26A	327	52.3	Homo sapiens OX=9606	1:Experimental evidence at protein level	Vacuolar protein sorting-associated protein 26A	1	0.999	14	91	90	91	21	21	21	14	14	14	1.3095e+06	1.3095e+06	1.3095e+06	24	23	24	19	18	19	1.19938e+06	1.19938e+06	1.19938e+06	23	23	23	18	18	18	1132021	1132021	1132021	23	23	23	17	17	17
349	a	sp|O75438|NDUB1_HUMAN	O75438	NDUB1_HUMAN	NDUFB1	58	36.2	Homo sapiens OX=9606	1:Experimental evidence at protein level	NADH dehydrogenase [ubiquinone] 1 beta subcomplex subunit 1	1	0.999	3	14	14	14	3	3	3	1	1	1	304206	304206	304206	3	3	3	2	2	2	199901	199901	199901	4	4	4	2	2	2	180753	180753	180753	4	4	4	2	2	2
350	a	sp|O75439|MPPB_HUMAN	O75439	MPPB_HUMAN	PMPCB	489	48.9	Homo sapiens OX=9606	1:Experimental evidence at protein level	Mitochondrial-processing peptidase subunit beta	1	0.999	17	116	116	116	26	26	26	17	17	17	512671	512671	512671	30	30	30	16	16	16	502649	502649	502649	32	32	32	16	16	16	480761	480761	480761	28	28	28	17	17	17
351	a	sp|O75448|MED24_HUMAN	O75448	MED24_HUMAN	MED24	989	14.1	Homo sapiens OX=9606	1:Experimental evidence at protein level	Mediator of RNA polymerase II transcription subunit 24	1	0.999	9	24	24	24	5	5	5	7	7	7	61135.6	61135.6	61135.6	6	6	6	7	7	7	57296.7	57296.7	57296.7	7	7	7	6	6	6	64533.6	64533.6	64533.6	6	6	6	5	5	5
352	a	sp|O75449|KTNA1_HUMAN	O75449	KTNA1_HUMAN	KATNA1	491	13	Homo sapiens OX=9606	1:Experimental evidence at protein level	Katanin p60 ATPase-containing subunit A1	1	0.999	4	5	5	5	0	0	0	1	1	1	28521.4	28521.4	28521.4	2	2	2	2	2	2	37156.5	37156.5	37156.5	1	1	1	1	1	1	35330	35330	35330	2	2	2	1	1	1
353	a	sp|O75475|PSIP1_HUMAN	O75475	PSIP1_HUMAN	PSIP1	530	41.5	Homo sapiens OX=9606	1:Experimental evidence at protein level	PC4 and SFRS1-interacting protein	1	0.999	19	112	109	112	28	27	28	20	19	20	317192	319315	317192	28	27	28	19	18	19	307323	303482	307323	27	27	27	18	17	18	311061	314600	311061	29	28	29	18	17	18
354	a	sp|O75489|NDUS3_HUMAN	O75489	NDUS3_HUMAN	NDUFS3	264	55.3	Homo sapiens OX=9606	1:Experimental evidence at protein level	NADH dehydrogenase [ubiquinone] iron-sulfur protein 3, mitochondrial	1	0.999	12	67	67	67	17	17	17	11	11	11	1.0573e+06	1.0573e+06	1.0573e+06	17	17	17	10	10	10	1049397	1049397	1049397	17	17	17	10	10	10	1049692	1049692	1049692	16	16	16	10	10	10
355	a	sp|O75506|HSBP1_HUMAN	O75506	HSBP1_HUMAN	HSBP1	76	82.9	Homo sapiens OX=9606	1:Experimental evidence at protein level	Heat shock factor-binding protein 1	1	0.999	5	103	103	103	24	24	24	9	9	9	768181	768181	768181	25	25	25	10	10	10	810306	810306	810306	26	26	26	10	10	10	857400	857400	857400	28	28	28	10	10	10
356	a	sp|O75528|TADA3_HUMAN	O75528	TADA3_HUMAN	TADA3	432	19.2	Homo sapiens OX=9606	1:Experimental evidence at protein level	Transcriptional adapter 3	1	0.999	6	20	20	20	3	3	3	5	5	5	113049	113049	113049	7	7	7	5	5	5	101263	101263	101263	7	7	7	5	5	5	113257	113257	113257	3	3	3	5	5	5
357	a	sp|O75529|TAF5L_HUMAN	O75529	TAF5L_HUMAN	TAF5L	589	14.6	Homo sapiens OX=9606	1:Experimental evidence at protein level	TAF5-like RNA polymerase II p300/CBP-associated factor-associated factor 65 kDa subunit 5L	1	0.9988	5	5	5	5	2	2	2	3	3	3	57338.6	57338.6	57338.6	1	1	1	2	2	2	43177.6	43177.6	43177.6	1	1	1	3	3	3	59446	59446	59446	1	1	1	3	3	3
358	a	sp|O75530|EED_HUMAN	O75530	EED_HUMAN	EED	441	20.9	Homo sapiens OX=9606	1:Experimental evidence at protein level	Polycomb protein EED	1	0.999	8	32	32	32	8	8	8	5	5	5	85686.9	85686.9	85686.9	5	5	5	5	5	5	98062.1	98062.1	98062.1	9	9	9	6	6	6	94553.2	94553.2	94553.2	10	10	10	7	7	7
359	a	sp|O75531|BAF_HUMAN	O75531	BAF_HUMAN	BANF1	89	37.1	Homo sapiens OX=9606	1:Experimental evidence at protein level	Barrier-to-autointegration factor	1	0.999	4	39	39	39	8	8	8	5	5	5	2479132	2479132	2479132	9	9	9	5	5	5	2.47977e+06	2.47977e+06	2.47977e+06	13	13	13	5	5	5	2.29474e+06	2.29474e+06	2.29474e+06	9	9	9	5	5	5
360	a	sp|O75533|SF3B1_HUMAN	O75533	SF3B1_HUMAN	SF3B1	1304	55.4	Homo sapiens OX=9606	1:Experimental evidence at protein level	Splicing factor 3B subunit 1	1	0.999	51	509	509	509	137	137	137	72	72	72	1.48621e+06	1.48621e+06	1.48621e+06	118	118	118	74	74	74	1.52034e+06	1.52034e+06	1.52034e+06	132	132	132	72	72	72	1.5214e+06	1.5214e+06	1.5214e+06	122	122	122	74	74	74
361	a	sp|O75534|CSDE1_HUMAN	O75534	CSDE1_HUMAN	CSDE1	798	53	Homo sapiens OX=9606	1:Experimental evidence at protein level	Cold shock domain-containing protein E1	1	0.999	36	225	225	225	53	53	53	39	39	39	1.15952e+06	1.15952e+06	1.15952e+06	60	60	60	38	38	38	1.12169e+06	1.12169e+06	1.12169e+06	61	61	61	40	40	40	1.14952e+06	1.14952e+06	1.14952e+06	51	51	51	38	38	38
362	a	sp|O75554|WBP4_HUMAN	O75554	WBP4_HUMAN	WBP4	376	18.9	Homo sapiens OX=9606	1:Experimental evidence at protein level	WW domain-binding protein 4	1	0.999	4	16	16	16	5	5	5	4	4	4	96662.6	96662.6	96662.6	1	1	1	3	3	3	98561.4	98561.4	98561.4	5	5	5	4	4	4	106078	106078	106078	5	5	5	5	5	5
363	a	sp|O75569|PRKRA_HUMAN	O75569	PRKRA_HUMAN	PRKRA	313	25.9	Homo sapiens OX=9606	1:Experimental evidence at protein level	Interferon-inducible double-stranded RNA-dependent protein kinase activator A	1	0.999	5	30	30	30	9	9	9	6	6	6	198922	198922	198922	8	8	8	5	5	5	219395	219395	219395	5	5	5	5	5	5	203933	203933	203933	8	8	8	6	6	6
364	a	sp|O75575|RPC9_HUMAN	O75575	RPC9_HUMAN	CRCP	148	48	Homo sapiens OX=9606	1:Experimental evidence at protein level	DNA-directed RNA polymerase III subunit RPC9	1	0.999	4	21	21	21	7	7	7	3	3	3	54648.7	54648.7	54648.7	4	4	4	3	3	3	44010.6	44010.6	44010.6	4	4	4	3	3	3	38827.8	38827.8	38827.8	6	6	6	4	4	4
365	a	sp|O75592|MYCB2_HUMAN	O75592	MYCB2_HUMAN	MYCBP2	4678	7.1	Homo sapiens OX=9606	1:Experimental evidence at protein level	E3 ubiquitin-protein ligase MYCBP2	1	0.999	25	60	60	60	16	16	16	18	18	18	107532	107532	107532	15	15	15	17	17	17	104176	104176	104176	16	16	16	16	16	16	105944	105944	105944	13	13	13	15	15	15
366	a	sp|O75600|KBL_HUMAN	O75600	KBL_HUMAN	GCAT	419	12.4	Homo sapiens OX=9606	1:Experimental evidence at protein level	2-amino-3-ketobutyrate coenzyme A ligase, mitochondrial	1	0.999	4	6	6	6	2	2	2	2	2	2	46955.4	46955.4	46955.4	2	2	2	2	2	2	43119	43119	43119	0	0	0	1	1	1	42578.1	42578.1	42578.1	2	2	2	2	2	2
367	a	sp|O75607|NPM3_HUMAN	O75607	NPM3_HUMAN	NPM3	178	60.1	Homo sapiens OX=9606	1:Experimental evidence at protein level	Nucleoplasmin-3	1	0.999	6	120	120	120	30	30	30	13	13	13	1.72582e+06	1.72582e+06	1.72582e+06	34	34	34	14	14	14	1.60772e+06	1.60772e+06	1.60772e+06	29	29	29	13	13	13	1526613	1526613	1526613	27	27	27	13	13	13
368	a	sp|O75608|LYPA1_HUMAN	O75608	LYPA1_HUMAN	LYPLA1	230	54.8	Homo sapiens OX=9606	1:Experimental evidence at protein level	Acyl-protein thioesterase 1	1	0.999	7	30	30	30	9	9	9	8	8	8	184001	184001	184001	9	9	9	9	9	9	165700	165700	165700	7	7	7	9	9	9	144962	144962	144962	5	5	5	6	6	6
369	a	sp|O75616|ERAL1_HUMAN	O75616	ERAL1_HUMAN	ERAL1	437	30.7	Homo sapiens OX=9606	1:Experimental evidence at protein level	GTPase Era, mitochondrial	1	0.999	8	35	35	35	7	7	7	8	8	8	108993	108993	108993	10	10	10	6	6	6	115293	115293	115293	8	8	8	7	7	7	115797	115797	115797	10	10	10	8	8	8
370	a	sp|O75643|U520_HUMAN	O75643	U520_HUMAN	SNRNP200	2136	48.5	Homo sapiens OX=9606	1:Experimental evidence at protein level	U5 small nuclear ribonucleoprotein 200 kDa helicase	1	0.999	84	782	779	782	197	196	197	113	112	113	2171742	2172952	2171742	207	206	207	115	114	115	2.18087e+06	2.17828e+06	2.18087e+06	195	194	195	117	116	117	2206378	2.20728e+06	2206378	183	183	183	110	109	110
371	a	sp|O75648|MTU1_HUMAN	O75648	MTU1_HUMAN	TRMU	421	17.8	Homo sapiens OX=9606	1:Experimental evidence at protein level	Mitochondrial tRNA-specific 2-thiouridylase 1	1	0.999	5	10	10	10	4	4	4	4	4	4	94250.6	94250.6	94250.6	2	2	2	2	2	2	96444	96444	96444	2	2	2	3	3	3	92773.9	92773.9	92773.9	2	2	2	2	2	2
372	a	sp|O75663|TIPRL_HUMAN	O75663	TIPRL_HUMAN	TIPRL	272	48.5	Homo sapiens OX=9606	1:Experimental evidence at protein level	TIP41-like protein	1	0.999	10	80	80	80	23	23	23	14	14	14	313686	313686	313686	20	20	20	13	13	13	320888	320888	320888	22	22	22	14	14	14	327905	327905	327905	15	15	15	13	13	13
373	a	sp|O75674|TM1L1_HUMAN	O75674	TM1L1_HUMAN	TOM1L1	476	15.8	Homo sapiens OX=9606	1:Experimental evidence at protein level	TOM1-like protein 1	1	0.999	5	24	24	24	3	3	3	6	6	6	98370.6	98370.6	98370.6	5	5	5	5	5	5	82367.2	82367.2	82367.2	8	8	8	7	7	7	100104	100104	100104	8	8	8	6	6	6
374	a	sp|O75683|SURF6_HUMAN	O75683	SURF6_HUMAN	SURF6	361	25.2	Homo sapiens OX=9606	1:Experimental evidence at protein level	Surfeit locus protein 6	1	0.999	6	22	22	22	5	5	5	3	3	3	83772.6	83772.6	83772.6	3	3	3	4	4	4	76348.2	76348.2	76348.2	4	4	4	4	4	4	74967.2	74967.2	74967.2	10	10	10	6	6	6
375	a	sp|O75695|XRP2_HUMAN	O75695	XRP2_HUMAN	RP2	350	11.7	Homo sapiens OX=9606	1:Experimental evidence at protein level	Protein XRP2	1	0.999	5	31	31	31	7	7	7	5	5	5	369133	369133	369133	10	10	10	5	5	5	385814	385814	385814	7	7	7	5	5	5	364262	364262	364262	7	7	7	5	5	5
376	a	sp|O75718|CRTAP_HUMAN	O75718	CRTAP_HUMAN	CRTAP	401	23.7	Homo sapiens OX=9606	1:Experimental evidence at protein level	Cartilage-associated protein	1	0.999	9	52	52	52	13	13	13	10	10	10	468285	468285	468285	15	15	15	10	10	10	441758	441758	441758	11	11	11	10	10	10	433688	433688	433688	13	13	13	10	10	10
377	a	sp|O75746|CMC1_HUMAN	O75746	CMC1_HUMAN	SLC25A12	678	38.2	Homo sapiens OX=9606	1:Experimental evidence at protein level	Calcium-binding mitochondrial carrier protein Aralar1	1	0.999	18	74	32	32	15	6	6	14	7	7	529592	125870	125870	19	9	9	16	9	9	532152	128795	128795	21	8	8	15	8	8	552850	130336	130336	19	9	9	16	9	9
378	a	sp|O75787|RENR_HUMAN	O75787	RENR_HUMAN	ATP6AP2	350	30	Homo sapiens OX=9606	1:Experimental evidence at protein level	Renin receptor	1	0.999	7	30	30	30	5	5	5	6	6	6	280084	280084	280084	8	8	8	7	7	7	269047	269047	269047	9	9	9	8	8	8	258791	258791	258791	8	8	8	7	7	7
379	a	sp|O75792|RNH2A_HUMAN	O75792	RNH2A_HUMAN	RNASEH2A	299	37.8	Homo sapiens OX=9606	1:Experimental evidence at protein level	Ribonuclease H2 subunit A	1	0.999	9	44	40	40	9	8	8	8	7	7	245016	223343	223343	12	10	10	9	8	8	256763	225062	225062	11	10	10	9	8	8	258885	225409	225409	12	12	12	8	7	7
380	a	sp|O75794|CD123_HUMAN	O75794	CD123_HUMAN	CDC123	336	53.9	Homo sapiens OX=9606	1:Experimental evidence at protein level	Cell division cycle protein 123 homolog	1	0.999	14	99	99	99	22	22	22	14	14	14	561955	561955	561955	27	27	27	14	14	14	571245	571245	571245	26	26	26	12	12	12	608733	608733	608733	24	24	24	13	13	13
381	a	sp|O75815|BCAR3_HUMAN	O75815	BCAR3_HUMAN	BCAR3	825	20.7	Homo sapiens OX=9606	1:Experimental evidence at protein level	Breast cancer anti-estrogen resistance protein 3	1	0.999	10	28	28	28	7	7	7	6	6	6	91023.9	91023.9	91023.9	7	7	7	8	8	8	96555	96555	96555	5	5	5	6	6	6	98808	98808	98808	9	9	9	5	5	5
382	a	sp|O75817|POP7_HUMAN	O75817	POP7_HUMAN	POP7	140	29.3	Homo sapiens OX=9606	1:Experimental evidence at protein level	Ribonuclease P protein subunit p20	1	0.999	3	15	14	14	4	4	4	2	2	2	174760	174760	174760	4	3	3	4	3	4	182577	182577	182577	4	4	4	2	2	2	213548	213548	213548	3	3	3	2	2	2
383	a	sp|O75818|RPP40_HUMAN	O75818	RPP40_HUMAN	RPP40	363	39.4	Homo sapiens OX=9606	1:Experimental evidence at protein level	Ribonuclease P protein subunit p40	1	0.999	10	63	63	63	14	14	14	10	10	10	240415	240415	240415	17	17	17	10	10	10	229619	229619	229619	17	17	17	11	11	11	230464	230464	230464	15	15	15	11	11	11
384	a	sp|O75822|EIF3J_HUMAN	O75822	EIF3J_HUMAN	EIF3J	258	58.1	Homo sapiens OX=9606	1:Experimental evidence at protein level	Eukaryotic translation initiation factor 3 subunit J	1	0.999	16	191	191	191	52	52	52	19	19	19	1.08874e+06	1.08874e+06	1.08874e+06	47	47	47	19	19	19	1.08917e+06	1.08917e+06	1.08917e+06	48	48	48	19	19	19	1.08101e+06	1.08101e+06	1.08101e+06	44	44	44	19	19	19
385	a	sp|O75828|CBR3_HUMAN	O75828	CBR3_HUMAN	CBR3	277	34.7	Homo sapiens OX=9606	1:Experimental evidence at protein level	Carbonyl reductase [NADPH] 3	1	0.999	7	42	15	15	11	3	3	8	5	5	1.43735e+06	104322	104322	9	3	3	8	5	5	1.32569e+06	104687	104687	11	5	5	8	5	5	1.33907e+06	101497	101497	11	4	4	8	5	5
386	a	sp|O75874|IDHC_HUMAN	O75874	IDHC_HUMAN	IDH1	414	45.7	Homo sapiens OX=9606	1:Experimental evidence at protein level	Isocitrate dehydrogenase [NADP] cytoplasmic	1	0.999	16	122	122	122	34	34	34	22	22	22	703074	703074	703074	30	30	30	22	22	22	717543	717543	717543	30	30	30	22	22	22	702557	702557	702557	28	28	28	22	22	22
387	a	sp|O75879|GATB_HUMAN	O75879	GATB_HUMAN	GATB	557	15.6	Homo sapiens OX=9606	1:Experimental evidence at protein level	Glutamyl-tRNA(Gln) amidotransferase subunit B, mitochondrial	1	0.999	5	13	13	13	4	4	4	4	4	4	138821	138821	138821	4	4	4	5	5	5	132434	132434	132434	2	2	2	4	4	4	130593	130593	130593	3	3	3	4	4	4
388	a	sp|O75886|STAM2_HUMAN	O75886	STAM2_HUMAN	STAM2	525	21.9	Homo sapiens OX=9606	1:Experimental evidence at protein level	Signal transducing adapter molecule 2	1	0.999	8	22	14	14	5	3	3	6	4	4	176806	96564.1	96564.1	8	5	5	6	4	4	176675	93672.1	93672.1	6	4	4	6	4	4	188251	99438.1	99438.1	3	2	2	4	3	3
389	a	sp|O75907|DGAT1_HUMAN	O75907	DGAT1_HUMAN	DGAT1	488	11.7	Homo sapiens OX=9606	1:Experimental evidence at protein level	Diacylglycerol O-acyltransferase 1	1	0.999	3	9	9	9	3	3	3	2	2	2	78838.9	78838.9	78838.9	2	2	2	2	2	2	81253.7	81253.7	81253.7	2	2	2	2	2	2	82533.7	82533.7	82533.7	2	2	2	2	2	2
390	a	sp|O75915|PRAF3_HUMAN	O75915	PRAF3_HUMAN	ARL6IP5	188	28.7	Homo sapiens OX=9606	1:Experimental evidence at protein level	PRA1 family protein 3	1	0.999	6	78	78	78	15	15	15	8	8	8	400218	400218	400218	20	20	20	7	7	7	393310	393310	393310	25	25	25	9	9	9	387424	387424	387424	18	18	18	7	7	7
391	a	sp|O75934|SPF27_HUMAN	O75934	SPF27_HUMAN	BCAS2	225	70.2	Homo sapiens OX=9606	1:Experimental evidence at protein level	Pre-mRNA-splicing factor SPF27	1	0.999	11	108	108	108	30	30	30	13	13	13	560691	560691	560691	21	21	21	17	17	17	518054	518054	518054	29	29	29	17	17	17	538729	538729	538729	28	28	28	14	14	14
392	a	sp|O75937|DNJC8_HUMAN	O75937	DNJC8_HUMAN	DNAJC8	253	41.9	Homo sapiens OX=9606	1:Experimental evidence at protein level	DnaJ homolog subfamily C member 8	1	0.999	11	71	71	71	14	14	14	11	11	11	412506	412506	412506	17	17	17	11	11	11	424532	424532	424532	20	20	20	11	11	11	415056	415056	415056	20	20	20	10	10	10
393	a	sp|O75940|SPF30_HUMAN	O75940	SPF30_HUMAN	SMNDC1	238	28.6	Homo sapiens OX=9606	1:Experimental evidence at protein level	Survival of motor neuron-related-splicing factor 30	1	0.999	4	38	38	38	11	11	11	6	6	6	264042	264042	264042	8	8	8	6	6	6	312872	312872	312872	10	10	10	6	6	6	275411	275411	275411	9	9	9	5	5	5
394	a	sp|O75947|ATP5H_HUMAN	O75947	ATP5H_HUMAN	ATP5PD	161	73.9	Homo sapiens OX=9606	1:Experimental evidence at protein level	ATP synthase subunit d, mitochondrial	1	0.999	11	159	159	159	44	44	44	15	15	15	2.24239e+06	2.24239e+06	2.24239e+06	39	39	39	14	14	14	2242765	2242765	2242765	40	40	40	15	15	15	2.34729e+06	2.34729e+06	2.34729e+06	36	36	36	14	14	14
395	a	sp|O75955|FLOT1_HUMAN	O75955	FLOT1_HUMAN	FLOT1	427	55.7	Homo sapiens OX=9606	1:Experimental evidence at protein level	Flotillin-1	1	0.999	18	104	104	104	24	24	24	20	20	20	458420	458420	458420	23	23	23	21	21	21	453460	453460	453460	27	27	27	21	21	21	457226	457226	457226	30	30	30	22	22	22
396	a	sp|O76031|CLPX_HUMAN	O76031	CLPX_HUMAN	CLPX	633	40.3	Homo sapiens OX=9606	1:Experimental evidence at protein level	ATP-dependent Clp protease ATP-binding subunit clpX-like, mitochondrial	1	0.999	20	117	110	117	29	28	29	22	21	22	293357	290744	293357	31	29	31	21	20	21	286658	284974	286658	25	23	25	22	21	22	296080	295197	296080	32	30	32	22	21	22
397	a	sp|O76071|CIAO1_HUMAN	O76071	CIAO1_HUMAN	CIAO1	339	57.5	Homo sapiens OX=9606	1:Experimental evidence at protein level	Probable cytosolic iron-sulfur protein assembly protein CIAO1	1	0.999	11	68	68	68	22	22	22	11	11	11	301725	301725	301725	17	17	17	9	9	9	313211	313211	313211	13	13	13	8	8	8	301619	301619	301619	16	16	16	10	10	10
398	a	sp|O76075|DFFB_HUMAN	O76075	DFFB_HUMAN	DFFB	338	26.6	Homo sapiens OX=9606	1:Experimental evidence at protein level	DNA fragmentation factor subunit beta	1	0.999	5	17	17	17	6	6	6	5	5	5	46344.6	46344.6	46344.6	5	5	5	4	4	4	53568.9	53568.9	53568.9	3	3	3	4	4	4	42921.8	42921.8	42921.8	3	3	3	5	5	5
399	a	sp|O76080|ZFAN5_HUMAN	O76080	ZFAN5_HUMAN	ZFAND5	213	38.5	Homo sapiens OX=9606	1:Experimental evidence at protein level	AN1-type zinc finger protein 5	1	0.999	5	21	18	18	5	5	5	5	4	4	124238	124615	124615	5	4	4	5	4	4	125849	125876	125876	6	5	5	5	4	4	124958	123160	123160	5	4	4	5	4	4
400	a	sp|O76094|SRP72_HUMAN	O76094	SRP72_HUMAN	SRP72	671	52.5	Homo sapiens OX=9606	1:Experimental evidence at protein level	Signal recognition particle subunit SRP72	1	0.999	26	180	180	180	42	42	42	29	29	29	305178	305178	305178	46	46	46	31	31	31	301255	301255	301255	47	47	47	30	30	30	319023	319023	319023	45	45	45	28	28	28
401	a	sp|O94760|DDAH1_HUMAN	O94760	DDAH1_HUMAN	DDAH1	285	50.5	Homo sapiens OX=9606	1:Experimental evidence at protein level	N(G),N(G)-dimethylarginine dimethylaminohydrolase 1	1	0.999	11	57	51	57	14	12	14	13	12	13	198955	196537	198955	15	13	15	11	10	11	201716	205029	201716	12	11	12	11	10	11	194204	193417	194204	16	15	16	11	11	11
402	a	sp|O94761|RECQ4_HUMAN	O94761	RECQ4_HUMAN	RECQL4	1208	3.8	Homo sapiens OX=9606	1:Experimental evidence at protein level	ATP-dependent DNA helicase Q4	1	0.999	3	5	5	5	0	0	0	1	1	1	38634.4	38634.4	38634.4	2	2	2	1	1	1	44943.5	44943.5	44943.5	1	1	1	3	3	3	35331.6	35331.6	35331.6	2	2	2	3	3	3
403	a	sp|O94776|MTA2_HUMAN	O94776	MTA2_HUMAN	MTA2	668	39.1	Homo sapiens OX=9606	1:Experimental evidence at protein level	Metastasis-associated protein MTA2	1	0.999	23	83	76	83	17	16	17	20	17	20	1.63974e+06	1636160	1.63974e+06	22	21	22	21	19	21	1.63082e+06	1.6211e+06	1.63082e+06	19	16	19	19	16	19	1.58361e+06	1.59334e+06	1.58361e+06	25	23	25	21	18	21
404	a	sp|O94782|UBP1_HUMAN	O94782	UBP1_HUMAN	USP1	785	8.8	Homo sapiens OX=9606	1:Experimental evidence at protein level	Ubiquitin carboxyl-terminal hydrolase 1	1	0.999	4	5	5	5	0	0	0	1	1	1	32322	32322	32322	2	2	2	2	2	2	45519.7	45519.7	45519.7	3	3	3	3	3	3	52298.7	52298.7	52298.7	0	0	0	1	1	1
405	a	sp|O94822|LTN1_HUMAN	O94822	LTN1_HUMAN	LTN1	1766	21.2	Homo sapiens OX=9606	1:Experimental evidence at protein level	E3 ubiquitin-protein ligase listerin	1	0.999	28	133	133	133	38	38	38	27	27	27	168457	168457	168457	33	33	33	25	25	25	163138	163138	163138	30	30	30	24	24	24	167586	167586	167586	32	32	32	23	23	23
406	a	sp|O94826|TOM70_HUMAN	O94826	TOM70_HUMAN	TOMM70	608	56.9	Homo sapiens OX=9606	1:Experimental evidence at protein level	Mitochondrial import receptor subunit TOM70	1	0.999	27	152	151	152	37	37	37	29	29	29	1.2857e+06	1.2857e+06	1.2857e+06	43	43	43	31	31	31	1.32377e+06	1.32377e+06	1.32377e+06	37	36	37	29	29	29	1.28718e+06	1.28718e+06	1.28718e+06	35	35	35	29	29	29
407	a	sp|O94830|DDHD2_HUMAN	O94830	DDHD2_HUMAN	DDHD2	711	12.5	Homo sapiens OX=9606	1:Experimental evidence at protein level	Phospholipase DDHD2	1	0.999	6	11	10	10	3	2	2	3	2	2	31040.9	29530.3	29530.3	2	2	2	3	2	2	33026.9	31776.4	31776.4	2	2	2	3	3	3	28439.5	28222.5	28222.5	4	4	4	5	4	4
408	a	sp|O94855|SC24D_HUMAN	O94855	SC24D_HUMAN	SEC24D	1032	18.4	Homo sapiens OX=9606	1:Experimental evidence at protein level	Protein transport protein Sec24D	1	0.999	14	63	58	58	17	16	16	15	14	14	225079	224330	224330	13	11	11	11	10	10	223536	223658	223658	18	17	17	15	14	14	227059	228449	228449	15	14	14	15	14	14
409	a	sp|O94874|UFL1_HUMAN	O94874	UFL1_HUMAN	UFL1	794	32.6	Homo sapiens OX=9606	1:Experimental evidence at protein level	E3 UFM1-protein ligase 1	1	0.999	22	96	91	96	28	27	28	19	18	19	238748	240159	238748	21	20	21	20	19	20	243919	244690	243919	21	19	21	19	18	19	238041	238948	238041	26	25	26	19	18	19
410	a	sp|O94875|SRBS2_HUMAN	O94875	SRBS2_HUMAN	SORBS2	1100	8.5	Homo sapiens OX=9606	1:Experimental evidence at protein level	Sorbin and SH3 domain-containing protein 2	1	0.999	8	28	28	28	8	8	8	6	6	6	167374	167374	167374	6	6	6	6	6	6	167434	167434	167434	8	8	8	5	5	5	148196	148196	148196	6	6	6	5	5	5
411	a	sp|O94887|FARP2_HUMAN	O94887	FARP2_HUMAN	FARP2	1054	5.5	Homo sapiens OX=9606	1:Experimental evidence at protein level	FERM, ARHGEF and pleckstrin domain-containing protein 2	1	0.999	6	10	9	9	2	1	1	4	3	3	193464	196852	196852	1	1	1	4	3	3	152747	160208	160208	2	2	2	3	3	3	157550	157550	157550	5	5	5	4	3	3
412	a	sp|O94888|UBXN7_HUMAN	O94888	UBXN7_HUMAN	UBXN7	489	40.3	Homo sapiens OX=9606	1:Experimental evidence at protein level	UBX domain-containing protein 7	1	0.999	15	58	58	58	16	16	16	15	15	15	239119	239119	239119	16	16	16	14	14	14	238889	238889	238889	14	14	14	13	13	13	237583	237583	237583	12	12	12	13	13	13
413	a	sp|O94901|SUN1_HUMAN	O94901	SUN1_HUMAN	SUN1	812	29.8	Homo sapiens OX=9606	1:Experimental evidence at protein level	SUN domain-containing protein 1	1	0.999	14	40	40	40	12	12	12	11	11	11	316387	316387	316387	9	9	9	11	11	11	334006	334006	334006	9	9	9	12	12	12	326215	326215	326215	10	10	10	14	14	14
414	a	sp|O94903|PLPHP_HUMAN	O94903	PLPHP_HUMAN	PLPBP	275	40.7	Homo sapiens OX=9606	1:Experimental evidence at protein level	Pyridoxal phosphate homeostasis protein	1	0.999	9	54	54	54	13	13	13	10	10	10	294909	294909	294909	13	13	13	8	8	8	309027	309027	309027	11	11	11	8	8	8	313377	313377	313377	17	17	17	9	9	9
415	a	sp|O94905|ERLN2_HUMAN	O94905	ERLN2_HUMAN	ERLIN2	339	53.4	Homo sapiens OX=9606	1:Experimental evidence at protein level	Erlin-2	1	0.999	14	101	84	101	28	24	28	18	14	18	428297	391864	428297	21	17	21	19	15	19	405238	380990	405238	27	23	27	17	13	17	400027	367579	400027	25	20	25	16	12	16
416	a	sp|O94913|PCF11_HUMAN	O94913	PCF11_HUMAN	PCF11	1555	12.2	Homo sapiens OX=9606	1:Experimental evidence at protein level	Pre-mRNA cleavage complex 2 protein Pcf11	1	0.999	15	34	34	34	14	14	14	15	15	15	97067.7	97067.7	97067.7	7	7	7	15	15	15	86879.3	86879.3	86879.3	8	8	8	13	13	13	91624.8	91624.8	91624.8	5	5	5	11	11	11
417	a	sp|O94916|NFAT5_HUMAN	O94916	NFAT5_HUMAN	NFAT5	1531	9.6	Homo sapiens OX=9606	1:Experimental evidence at protein level	Nuclear factor of activated T-cells 5	1	0.999	6	11	11	11	3	3	3	3	3	3	54046.1	54046.1	54046.1	3	3	3	3	3	3	44902.6	44902.6	44902.6	4	4	4	5	5	5	43182.8	43182.8	43182.8	1	1	1	3	3	3
418	a	sp|O94923|GLCE_HUMAN	O94923	GLCE_HUMAN	GLCE	617	14.3	Homo sapiens OX=9606	1:Experimental evidence at protein level	D-glucuronyl C5-epimerase	1	0.999	6	22	22	22	6	6	6	4	4	4	91442.7	91442.7	91442.7	7	7	7	5	5	5	88959.6	88959.6	88959.6	4	4	4	3	3	3	93784.8	93784.8	93784.8	5	5	5	4	4	4
419	a	sp|O94927|HAUS5_HUMAN	O94927	HAUS5_HUMAN	HAUS5	633	18.3	Homo sapiens OX=9606	1:Experimental evidence at protein level	HAUS augmin-like complex subunit 5	1	0.999	8	17	17	17	2	2	2	5	5	5	85954.3	85954.3	85954.3	7	7	7	7	7	7	91997.9	91997.9	91997.9	4	4	4	5	5	5	87204	87204	87204	4	4	4	5	5	5
420	a	sp|O94952|FBX21_HUMAN	O94952	FBX21_HUMAN	FBXO21	628	15	Homo sapiens OX=9606	2:Experimental evidence at transcript level	F-box only protein 21	1	0.999	5	17	17	17	4	4	4	4	4	4	68572.5	68572.5	68572.5	6	6	6	4	4	4	67554.8	67554.8	67554.8	3	3	3	3	3	3	78344.1	78344.1	78344.1	4	4	4	4	4	4
421	a	sp|O94953|KDM4B_HUMAN	O94953	KDM4B_HUMAN	KDM4B	1096	7.6	Homo sapiens OX=9606	1:Experimental evidence at protein level	Lysine-specific demethylase 4B	1	0.999	6	8	8	8	1	1	1	1	1	1	18202.9	18202.9	18202.9	3	3	3	3	3	3	30620.1	30620.1	30620.1	2	2	2	2	2	2	36435.7	36435.7	36435.7	2	2	2	2	2	2
422	a	sp|O94966|UBP19_HUMAN	O94966	UBP19_HUMAN	USP19	1318	20	Homo sapiens OX=9606	1:Experimental evidence at protein level	Ubiquitin carboxyl-terminal hydrolase 19	1	0.999	13	43	43	43	10	10	10	11	11	11	145051	145051	145051	13	13	13	11	11	11	146042	146042	146042	9	9	9	11	11	11	146373	146373	146373	11	11	11	10	10	10
423	a	sp|O94979|SC31A_HUMAN	O94979	SC31A_HUMAN	SEC31A	1220	30	Homo sapiens OX=9606	1:Experimental evidence at protein level	Protein transport protein Sec31A	1	0.999	28	217	217	217	55	55	55	33	33	33	600765	600765	600765	53	53	53	35	35	35	590999	590999	590999	52	52	52	33	33	33	610718	610718	610718	57	57	57	35	35	35
424	a	sp|O94992|HEXI1_HUMAN	O94992	HEXI1_HUMAN	HEXIM1	359	39.3	Homo sapiens OX=9606	1:Experimental evidence at protein level	Protein HEXIM1	1	0.999	6	33	33	33	8	8	8	5	5	5	365370	365370	365370	9	9	9	5	5	5	351118	351118	351118	8	8	8	6	6	6	357203	357203	357203	8	8	8	5	5	5
425	a	sp|O95059|RPP14_HUMAN	O95059	RPP14_HUMAN	RPP14	124	47.6	Homo sapiens OX=9606	1:Experimental evidence at protein level	Ribonuclease P protein subunit p14	1	0.999	4	12	12	12	4	4	4	4	4	4	74045.6	74045.6	74045.6	3	3	3	3	3	3	67220.1	67220.1	67220.1	3	3	3	3	3	3	72084.6	72084.6	72084.6	2	2	2	2	2	2
426	a	sp|O95067|CCNB2_HUMAN	O95067	CCNB2_HUMAN	CCNB2	398	25.4	Homo sapiens OX=9606	1:Experimental evidence at protein level	G2/mitotic-specific cyclin-B2	1	0.999	8	23	23	23	7	7	7	5	5	5	86017.2	86017.2	86017.2	3	3	3	5	5	5	81389.2	81389.2	81389.2	7	7	7	4	4	4	89884	89884	89884	6	6	6	3	3	3
427	a	sp|O95070|YIF1A_HUMAN	O95070	YIF1A_HUMAN	YIF1A	293	19.8	Homo sapiens OX=9606	1:Experimental evidence at protein level	Protein YIF1A	1	0.999	4	20	20	20	6	6	6	5	5	5	136749	136749	136749	6	6	6	5	5	5	131972	131972	131972	4	4	4	5	5	5	135305	135305	135305	4	4	4	5	5	5
428	a	sp|O95071|UBR5_HUMAN	O95071	UBR5_HUMAN	UBR5	2799	23.2	Homo sapiens OX=9606	1:Experimental evidence at protein level	E3 ubiquitin-protein ligase UBR5	1	0.999	43	181	181	181	45	45	45	37	37	37	347666	347666	347666	51	51	51	38	38	38	356375	356375	356375	42	42	42	36	36	36	349953	349953	349953	43	43	43	35	35	35
429	a	sp|O95081|AGFG2_HUMAN	O95081	AGFG2_HUMAN	AGFG2	481	12.1	Homo sapiens OX=9606	1:Experimental evidence at protein level	Arf-GAP domain and FG repeat-containing protein 2	1	0.999	6	22	22	22	3	3	3	5	5	5	83537.8	83537.8	83537.8	5	5	5	5	5	5	81933.1	81933.1	81933.1	7	7	7	6	6	6	87825.1	87825.1	87825.1	7	7	7	4	4	4
430	a	sp|O95104|SCAF4_HUMAN	O95104	SCAF4_HUMAN	SCAF4	1147	11.3	Homo sapiens OX=9606	1:Experimental evidence at protein level	SR-related and CTD-associated factor 4	1	0.999	8	28	20	20	7	4	4	7	5	5	227354	217061	217061	7	6	6	7	6	6	233833	221645	221645	6	4	4	5	4	4	249378	251862	251862	8	6	6	6	5	5
431	a	sp|O95139|NDUB6_HUMAN	O95139	NDUB6_HUMAN	NDUFB6	128	31.2	Homo sapiens OX=9606	1:Experimental evidence at protein level	NADH dehydrogenase [ubiquinone] 1 beta subcomplex subunit 6	1	0.999	4	77	77	77	20	20	20	7	7	7	867783	867783	867783	19	19	19	8	8	8	985131	985131	985131	23	23	23	8	8	8	1.0419e+06	1.0419e+06	1.0419e+06	15	15	15	6	6	6
432	a	sp|O95140|MFN2_HUMAN	O95140	MFN2_HUMAN	MFN2	757	28.7	Homo sapiens OX=9606	1:Experimental evidence at protein level	Mitofusin-2	1	0.999	19	69	61	65	20	18	19	20	18	19	166257	165270	165430	19	17	18	18	16	17	155220	153408	154333	17	15	16	15	13	14	172296	173731	173097	13	11	12	16	14	15
433	a	sp|O95149|SPN1_HUMAN	O95149	SPN1_HUMAN	SNUPN	360	20.6	Homo sapiens OX=9606	1:Experimental evidence at protein level	Snurportin-1	1	0.999	5	16	16	16	3	3	3	5	5	5	72935.2	72935.2	72935.2	5	5	5	4	4	4	75325.9	75325.9	75325.9	4	4	4	4	4	4	72891.1	72891.1	72891.1	4	4	4	5	5	5
434	a	sp|O95155|UBE4B_HUMAN	O95155	UBE4B_HUMAN	UBE4B	1302	30.7	Homo sapiens OX=9606	1:Experimental evidence at protein level	Ubiquitin conjugation factor E4 B	1	0.999	30	162	160	162	35	35	35	32	31	32	551864	551407	551864	42	41	42	35	34	35	544699	546575	544699	47	47	47	36	35	36	561808	560412	561808	38	37	38	33	32	33
435	a	sp|O95159|ZFPL1_HUMAN	O95159	ZFPL1_HUMAN	ZFPL1	310	8.4	Homo sapiens OX=9606	1:Experimental evidence at protein level	Zinc finger protein-like 1	1	0.999	3	8	8	8	3	3	3	3	3	3	93421.1	93421.1	93421.1	1	1	1	3	3	3	92137.6	92137.6	92137.6	2	2	2	2	2	2	97641.3	97641.3	97641.3	2	2	2	2	2	2
436	a	sp|O95163|ELP1_HUMAN	O95163	ELP1_HUMAN	ELP1	1332	35.3	Homo sapiens OX=9606	1:Experimental evidence at protein level	Elongator complex protein 1	1	0.999	32	186	186	186	41	41	41	34	34	34	361056	361056	361056	50	50	50	36	36	36	348830	348830	348830	45	45	45	34	34	34	357887	357887	357887	50	50	50	35	35	35
437	a	sp|O95167|NDUA3_HUMAN	O95167	NDUA3_HUMAN	NDUFA3	84	50	Homo sapiens OX=9606	1:Experimental evidence at protein level	NADH dehydrogenase [ubiquinone] 1 alpha subcomplex subunit 3	1	0.999	4	26	26	26	8	8	8	5	5	5	137529	137529	137529	9	9	9	5	5	5	145089	145089	145089	4	4	4	4	4	4	140635	140635	140635	5	5	5	5	5	5
438	a	sp|O95168|NDUB4_HUMAN	O95168	NDUB4_HUMAN	NDUFB4	129	31	Homo sapiens OX=9606	1:Experimental evidence at protein level	NADH dehydrogenase [ubiquinone] 1 beta subcomplex subunit 4	1	0.999	4	17	17	17	2	2	2	2	2	2	231810	231810	231810	3	3	3	4	4	4	312902	312902	312902	4	4	4	3	3	3	317440	317440	317440	8	8	8	4	4	4
439	a	sp|O95169|NDUB8_HUMAN	O95169	NDUB8_HUMAN	NDUFB8	186	31.2	Homo sapiens OX=9606	1:Experimental evidence at protein level	NADH dehydrogenase [ubiquinone] 1 beta subcomplex subunit 8, mitochondrial	1	0.999	4	36	36	36	10	10	10	5	5	5	199614	199614	199614	10	10	10	5	5	5	205443	205443	205443	8	8	8	5	5	5	200649	200649	200649	8	8	8	5	5	5
440	a	sp|O95182|NDUA7_HUMAN	O95182	NDUA7_HUMAN	NDUFA7	113	38.9	Homo sapiens OX=9606	1:Experimental evidence at protein level	NADH dehydrogenase [ubiquinone] 1 alpha subcomplex subunit 7	1	0.999	4	11	11	11	1	1	1	3	3	3	71828.2	71828.2	71828.2	3	3	3	3	3	3	67846.2	67846.2	67846.2	4	4	4	4	4	4	63855.4	63855.4	63855.4	3	3	3	4	4	4
441	a	sp|O95218|ZRAB2_HUMAN	O95218	ZRAB2_HUMAN	ZRANB2	330	24.2	Homo sapiens OX=9606	1:Experimental evidence at protein level	Zinc finger Ran-binding domain-containing protein 2	1	0.999	8	45	45	45	14	14	14	9	9	9	223728	223728	223728	12	12	12	10	10	10	220008	220008	220008	11	11	11	9	9	9	217107	217107	217107	8	8	8	9	9	9
442	a	sp|O95219|SNX4_HUMAN	O95219	SNX4_HUMAN	SNX4	450	10.7	Homo sapiens OX=9606	1:Experimental evidence at protein level	Sorting nexin-4	1	0.999	4	10	10	10	4	4	4	4	4	4	45461.3	45461.3	45461.3	2	2	2	3	3	3	44177.3	44177.3	44177.3	2	2	2	3	3	3	43811.5	43811.5	43811.5	2	2	2	3	3	3
443	a	sp|O95229|ZWINT_HUMAN	O95229	ZWINT_HUMAN	ZWINT	277	36.1	Homo sapiens OX=9606	1:Experimental evidence at protein level	ZW10 interactor	1	0.999	7	16	16	16	4	4	4	6	6	6	83795.1	83795.1	83795.1	3	3	3	5	5	5	91760.9	91760.9	91760.9	5	5	5	7	7	7	93552.1	93552.1	93552.1	4	4	4	5	5	5
444	a	sp|O95235|KI20A_HUMAN	O95235	KI20A_HUMAN	KIF20A	890	45.5	Homo sapiens OX=9606	1:Experimental evidence at protein level	Kinesin-like protein KIF20A	1	0.999	28	115	115	115	36	36	36	24	24	24	104887	104887	104887	26	26	26	24	24	24	102305	102305	102305	26	26	26	20	20	20	105087	105087	105087	27	27	27	20	20	20
445	a	sp|O95248|MTMR5_HUMAN	O95248	MTMR5_HUMAN	SBF1	1868	6	Homo sapiens OX=9606	1:Experimental evidence at protein level	Myotubularin-related protein 5	1	0.999	7	6	6	6	2	2	2	4	4	4	40437.8	40437.8	40437.8	1	1	1	2	2	2	39645.7	39645.7	39645.7	1	1	1	2	2	2	38351.4	38351.4	38351.4	2	2	2	2	2	2
446	a	sp|O95249|GOSR1_HUMAN	O95249	GOSR1_HUMAN	GOSR1	250	10	Homo sapiens OX=9606	1:Experimental evidence at protein level	Golgi SNAP receptor complex member 1	1	0.999	2	8	8	8	1	1	1	3	3	3	140877	140877	140877	3	3	3	3	3	3	141194	141194	141194	2	2	2	3	3	3	148122	148122	148122	2	2	2	2	2	2
447	a	sp|O95251|KAT7_HUMAN	O95251	KAT7_HUMAN	KAT7	611	24.1	Homo sapiens OX=9606	1:Experimental evidence at protein level	Histone acetyltransferase KAT7	1	0.999	11	43	37	43	12	11	12	9	7	9	164241	142142	164241	12	10	12	9	7	9	154301	136676	154301	11	9	11	9	7	9	160649	142006	160649	8	7	8	9	7	9
448	a	sp|O95260|ATE1_HUMAN	O95260	ATE1_HUMAN	ATE1	518	11.2	Homo sapiens OX=9606	1:Experimental evidence at protein level	Arginyl-tRNA--protein transferase 1	1	0.999	4	9	9	9	2	2	2	3	3	3	259163	259163	259163	2	2	2	2	2	2	296528	296528	296528	3	3	3	3	3	3	291224	291224	291224	2	2	2	3	3	3
449	a	sp|O95263|PDE8B_HUMAN	O95263	PDE8B_HUMAN	PDE8B	885	11.6	Homo sapiens OX=9606	1:Experimental evidence at protein level	High affinity cAMP-specific and IBMX-insensitive 3',5'-cyclic phosphodiesterase 8B	1	0.999	6	9	9	9	2	2	2	4	4	4	34422.4	34422.4	34422.4	3	3	3	4	4	4	33978.6	33978.6	33978.6	1	1	1	3	3	3	30790.8	30790.8	30790.8	3	3	3	3	3	3
450	a	sp|O95292|VAPB_HUMAN	O95292	VAPB_HUMAN	VAPB	243	49.4	Homo sapiens OX=9606	1:Experimental evidence at protein level	Vesicle-associated membrane protein-associated protein B/C	1	0.999	9	65	52	52	17	13	13	13	12	12	1180325	249137	249137	15	12	12	12	11	11	1.15856e+06	244416	244416	15	12	12	12	11	11	1197118	249446	249446	18	15	15	12	11	11
451	a	sp|O95295|SNAPN_HUMAN	O95295	SNAPN_HUMAN	SNAPIN	136	58.1	Homo sapiens OX=9606	1:Experimental evidence at protein level	SNARE-associated protein Snapin	1	0.999	6	16	16	16	3	3	3	4	4	4	138139	138139	138139	3	3	3	3	3	3	136237	136237	136237	5	5	5	4	4	4	151447	151447	151447	5	5	5	4	4	4
452	a	sp|O95297|MPZL1_HUMAN	O95297	MPZL1_HUMAN	MPZL1	269	34.2	Homo sapiens OX=9606	1:Experimental evidence at protein level	Myelin protein zero-like protein 1	1	0.999	7	25	25	25	7	7	7	5	5	5	223553	223553	223553	5	5	5	6	6	6	225834	225834	225834	4	4	4	4	4	4	244119	244119	244119	9	9	9	6	6	6
453	a	sp|O95299|NDUAA_HUMAN	O95299	NDUAA_HUMAN	NDUFA10	355	31.5	Homo sapiens OX=9606	1:Experimental evidence at protein level	NADH dehydrogenase [ubiquinone] 1 alpha subcomplex subunit 10, mitochondrial	1	0.999	8	61	61	61	14	14	14	10	10	10	200911	200911	200911	15	15	15	9	9	9	206503	206503	206503	18	18	18	10	10	10	186513	186513	186513	14	14	14	8	8	8
454	a	sp|O95319|CELF2_HUMAN	O95319	CELF2_HUMAN	CELF2	508	9.6	Homo sapiens OX=9606	1:Experimental evidence at protein level	CUGBP Elav-like family member 2	1	0.999	4	17	14	14	4	3	3	3	3	3	65207.3	65207.3	65207.3	6	5	5	3	2	2	59537.5	56871	56871	4	3	3	4	3	3	56312.2	55906.2	55906.2	3	3	3	3	2	2
455	a	sp|O95336|6PGL_HUMAN	O95336	6PGL_HUMAN	PGLS	258	62.8	Homo sapiens OX=9606	1:Experimental evidence at protein level	6-phosphogluconolactonase	1	0.999	10	127	127	127	30	30	30	10	10	10	1.35717e+06	1.35717e+06	1.35717e+06	32	32	32	10	10	10	1.23553e+06	1.23553e+06	1.23553e+06	34	34	34	11	11	11	1.2919e+06	1.2919e+06	1.2919e+06	31	31	31	10	10	10
456	a	sp|O95347|SMC2_HUMAN	O95347	SMC2_HUMAN	SMC2	1197	38.4	Homo sapiens OX=9606	1:Experimental evidence at protein level	Structural maintenance of chromosomes protein 2	1	0.999	40	229	229	229	53	53	53	41	41	41	2387760	2387760	2387760	62	62	62	45	45	45	2.44142e+06	2.44142e+06	2.44142e+06	62	62	62	43	43	43	2.39787e+06	2.39787e+06	2.39787e+06	52	52	52	39	39	39
457	a	sp|O95352|ATG7_HUMAN	O95352	ATG7_HUMAN	ATG7	703	16.5	Homo sapiens OX=9606	1:Experimental evidence at protein level	Ubiquitin-like modifier-activating enzyme ATG7	1	0.999	9	31	31	31	7	7	7	4	4	4	86802.6	86802.6	86802.6	9	9	9	5	5	5	78160.3	78160.3	78160.3	7	7	7	7	7	7	82488.1	82488.1	82488.1	8	8	8	6	6	6
458	a	sp|O95363|SYFM_HUMAN	O95363	SYFM_HUMAN	FARS2	451	23.1	Homo sapiens OX=9606	1:Experimental evidence at protein level	Phenylalanine--tRNA ligase, mitochondrial	1	0.999	9	35	35	35	10	10	10	9	9	9	139207	139207	139207	6	6	6	8	8	8	139050	139050	139050	10	10	10	9	9	9	145075	145075	145075	9	9	9	9	9	9
459	a	sp|O95365|ZBT7A_HUMAN	O95365	ZBT7A_HUMAN	ZBTB7A	584	16.4	Homo sapiens OX=9606	1:Experimental evidence at protein level	Zinc finger and BTB domain-containing protein 7A	1	0.999	4	20	20	20	4	4	4	4	4	4	64286.9	64286.9	64286.9	7	7	7	4	4	4	68233.1	68233.1	68233.1	3	3	3	3	3	3	62441.9	62441.9	62441.9	6	6	6	4	4	4
460	a	sp|O95372|LYPA2_HUMAN	O95372	LYPA2_HUMAN	LYPLA2	231	36.4	Homo sapiens OX=9606	1:Experimental evidence at protein level	Acyl-protein thioesterase 2	1	0.999	5	58	58	58	12	12	12	8	8	8	215722	215722	215722	17	17	17	9	9	9	191872	191872	191872	13	13	13	9	9	9	178334	178334	178334	16	16	16	9	9	9
461	a	sp|O95373|IPO7_HUMAN	O95373	IPO7_HUMAN	IPO7	1038	41.4	Homo sapiens OX=9606	1:Experimental evidence at protein level	Importin-7	1	0.999	31	453	448	453	112	111	112	46	45	46	1397743	1.39597e+06	1397743	117	116	117	46	45	46	1.37602e+06	1.37295e+06	1.37602e+06	108	106	108	46	45	46	1.38391e+06	1.38832e+06	1.38391e+06	116	115	116	47	46	47
462	a	sp|O95376|ARI2_HUMAN	O95376	ARI2_HUMAN	ARIH2	493	16	Homo sapiens OX=9606	1:Experimental evidence at protein level	E3 ubiquitin-protein ligase ARIH2	1	0.999	6	19	19	19	4	4	4	4	4	4	323099	323099	323099	4	4	4	5	5	5	317446	317446	317446	6	6	6	5	5	5	330822	330822	330822	5	5	5	4	4	4
463	a	sp|O95379|TFIP8_HUMAN	O95379	TFIP8_HUMAN	TNFAIP8	198	19.2	Homo sapiens OX=9606	1:Experimental evidence at protein level	Tumor necrosis factor alpha-induced protein 8	1	0.999	4	14	14	14	3	3	3	1	1	1	63571.4	63571.4	63571.4	4	4	4	3	3	3	46038	46038	46038	2	2	2	3	3	3	43040.4	43040.4	43040.4	5	5	5	3	3	3
464	a	sp|O95391|SLU7_HUMAN	O95391	SLU7_HUMAN	SLU7	586	32.4	Homo sapiens OX=9606	1:Experimental evidence at protein level	Pre-mRNA-splicing factor SLU7	1	0.999	13	45	45	45	9	9	9	9	9	9	59202	59202	59202	13	13	13	9	9	9	64127	64127	64127	13	13	13	8	8	8	65411.4	65411.4	65411.4	10	10	10	9	9	9
465	a	sp|O95396|MOCS3_HUMAN	O95396	MOCS3_HUMAN	MOCS3	460	23	Homo sapiens OX=9606	1:Experimental evidence at protein level	Adenylyltransferase and sulfurtransferase MOCS3	1	0.999	6	26	26	26	10	10	10	6	6	6	46297.7	46297.7	46297.7	6	6	6	5	5	5	49125.2	49125.2	49125.2	5	5	5	5	5	5	48339.2	48339.2	48339.2	5	5	5	5	5	5
466	a	sp|O95400|CD2B2_HUMAN	O95400	CD2B2_HUMAN	CD2BP2	341	60.4	Homo sapiens OX=9606	1:Experimental evidence at protein level	CD2 antigen cytoplasmic tail-binding protein 2	1	0.999	11	64	64	64	12	12	12	11	11	11	410276	410276	410276	19	19	19	10	10	10	406570	406570	406570	18	18	18	10	10	10	400799	400799	400799	15	15	15	11	11	11
467	a	sp|O95425|SVIL_HUMAN	O95425	SVIL_HUMAN	SVIL	2214	16.4	Homo sapiens OX=9606	1:Experimental evidence at protein level	Supervillin	1	0.999	24	72	72	72	17	17	17	17	17	17	121273	121273	121273	15	15	15	17	17	17	121423	121423	121423	18	18	18	19	19	19	125916	125916	125916	22	22	22	18	18	18
468	a	sp|O95427|PIGN_HUMAN	O95427	PIGN_HUMAN	PIGN	931	5.5	Homo sapiens OX=9606	1:Experimental evidence at protein level	GPI ethanolamine phosphate transferase 1	1	0.999	4	14	14	14	5	5	5	3	3	3	41399.3	41399.3	41399.3	3	3	3	3	3	3	42340.6	42340.6	42340.6	3	3	3	2	2	2	43716.8	43716.8	43716.8	3	3	3	3	3	3
469	a	sp|O95433|AHSA1_HUMAN	O95433	AHSA1_HUMAN	AHSA1	338	69.2	Homo sapiens OX=9606	1:Experimental evidence at protein level	Activator of 90 kDa heat shock protein ATPase homolog 1	1	0.999	17	273	273	273	65	65	65	31	31	31	2.22407e+06	2.22407e+06	2.22407e+06	72	72	72	28	28	28	2.23589e+06	2.23589e+06	2.23589e+06	71	71	71	30	30	30	2.1602e+06	2.1602e+06	2.1602e+06	65	65	65	29	29	29
470	a	sp|O95453|PARN_HUMAN	O95453	PARN_HUMAN	PARN	639	33.2	Homo sapiens OX=9606	1:Experimental evidence at protein level	Poly(A)-specific ribonuclease PARN	1	0.999	18	71	71	71	21	21	21	16	16	16	357007	357007	357007	16	16	16	14	14	14	367637	367637	367637	19	19	19	13	13	13	370837	370837	370837	15	15	15	12	12	12
471	a	sp|O95456|PSMG1_HUMAN	O95456	PSMG1_HUMAN	PSMG1	288	43.1	Homo sapiens OX=9606	1:Experimental evidence at protein level	Proteasome assembly chaperone 1	1	0.999	9	75	75	75	20	20	20	11	11	11	236965	236965	236965	21	21	21	11	11	11	226292	226292	226292	19	19	19	12	12	12	198977	198977	198977	15	15	15	12	12	12
472	a	sp|O95466|FMNL1_HUMAN	O95466	FMNL1_HUMAN	FMNL1	1100	22.2	Homo sapiens OX=9606	1:Experimental evidence at protein level	Formin-like protein 1	1	0.999	19	77	73	77	17	16	17	17	15	17	375540	380701	375540	23	22	23	15	14	15	384842	388217	384842	20	19	20	18	16	18	392458	390104	392458	17	16	17	16	15	16
473	a	sp|O95470|SGPL1_HUMAN	O95470	SGPL1_HUMAN	SGPL1	568	14.8	Homo sapiens OX=9606	1:Experimental evidence at protein level	Sphingosine-1-phosphate lyase 1	1	0.999	5	16	16	16	3	3	3	5	5	5	71611.5	71611.5	71611.5	5	5	5	4	4	4	61774.7	61774.7	61774.7	5	5	5	4	4	4	64057.1	64057.1	64057.1	3	3	3	4	4	4
474	a	sp|O95478|NSA2_HUMAN	O95478	NSA2_HUMAN	NSA2	260	47.3	Homo sapiens OX=9606	1:Experimental evidence at protein level	Ribosome biogenesis protein NSA2 homolog	1	0.999	11	64	61	61	16	15	15	11	10	10	610474	614858	614858	16	15	15	11	10	10	612138	614002	614002	15	14	14	11	10	10	668085	672115	672115	17	17	17	10	9	9
475	a	sp|O95486|SC24A_HUMAN	O95486	SC24A_HUMAN	SEC24A	1093	21.6	Homo sapiens OX=9606	1:Experimental evidence at protein level	Protein transport protein Sec24A	1	0.999	17	106	96	106	25	23	25	19	18	19	247613	249420	247613	26	24	26	19	18	19	264050	264369	264050	29	26	29	17	16	17	266994	265464	266994	26	23	26	17	16	17
476	a	sp|O95487|SC24B_HUMAN	O95487	SC24B_HUMAN	SEC24B	1268	15	Homo sapiens OX=9606	1:Experimental evidence at protein level	Protein transport protein Sec24B	1	0.999	12	47	37	37	15	13	13	11	10	10	200826	85245.9	85245.9	10	8	8	11	10	10	214257	89848.7	89848.7	14	11	11	11	10	10	197698	83081.2	83081.2	8	5	5	10	9	9
477	a	sp|O95544|NADK_HUMAN	O95544	NADK_HUMAN	NADK	446	13.9	Homo sapiens OX=9606	1:Experimental evidence at protein level	NAD kinase	1	0.999	4	15	15	15	5	5	5	3	3	3	134758	134758	134758	3	3	3	2	2	2	124696	124696	124696	3	3	3	3	3	3	138549	138549	138549	4	4	4	3	3	3
478	a	sp|O95551|TYDP2_HUMAN	O95551	TYDP2_HUMAN	TDP2	362	29	Homo sapiens OX=9606	1:Experimental evidence at protein level	Tyrosyl-DNA phosphodiesterase 2	1	0.999	8	38	38	38	11	11	11	7	7	7	407416	407416	407416	9	9	9	9	9	9	459113	459113	459113	8	8	8	7	7	7	416352	416352	416352	10	10	10	6	6	6
479	a	sp|O95563|MPC2_HUMAN	O95563	MPC2_HUMAN	MPC2	127	14.2	Homo sapiens OX=9606	1:Experimental evidence at protein level	Mitochondrial pyruvate carrier 2	1	0.999	2	20	20	20	4	4	4	3	3	3	301790	301790	301790	5	5	5	3	3	3	289833	289833	289833	7	7	7	3	3	3	293110	293110	293110	4	4	4	3	3	3
480	a	sp|O95573|ACSL3_HUMAN	O95573	ACSL3_HUMAN	ACSL3	720	36	Homo sapiens OX=9606	1:Experimental evidence at protein level	Long-chain-fatty-acid--CoA ligase 3	1	0.999	19	112	104	104	32	30	30	20	18	18	1.17691e+06	529868	529868	24	22	22	19	17	17	1.25082e+06	561339	561339	28	26	26	19	17	17	1.264e+06	569758	569758	28	26	26	18	16	16
481	a	sp|O95602|RPA1_HUMAN	O95602	RPA1_HUMAN	POLR1A	1720	33.3	Homo sapiens OX=9606	1:Experimental evidence at protein level	DNA-directed RNA polymerase I subunit RPA1	1	0.999	37	178	178	178	45	45	45	34	34	34	930033	930033	930033	47	47	47	38	38	38	924251	924251	924251	47	47	47	37	37	37	911458	911458	911458	39	39	39	33	33	33
482	a	sp|O95619|YETS4_HUMAN	O95619	YETS4_HUMAN	YEATS4	227	18.1	Homo sapiens OX=9606	1:Experimental evidence at protein level	YEATS domain-containing protein 4	1	0.999	3	9	9	9	3	3	3	3	3	3	42996	42996	42996	3	3	3	3	3	3	36437.9	36437.9	36437.9	1	1	1	3	3	3	28846.5	28846.5	28846.5	2	2	2	3	3	3
483	a	sp|O95628|CNOT4_HUMAN	O95628	CNOT4_HUMAN	CNOT4	575	7.3	Homo sapiens OX=9606	1:Experimental evidence at protein level	CCR4-NOT transcription complex subunit 4	1	0.999	3	8	8	8	2	2	2	2	2	2	64280	64280	64280	1	1	1	1	1	1	96803.6	96803.6	96803.6	3	3	3	2	2	2	75071	75071	75071	2	2	2	2	2	2
484	a	sp|O95633|FSTL3_HUMAN	O95633	FSTL3_HUMAN	FSTL3	263	17.9	Homo sapiens OX=9606	1:Experimental evidence at protein level	Follistatin-related protein 3	1	0.999	3	5	5	5	3	3	3	2	2	2	66213.5	66213.5	66213.5	0	0	0	1	1	1	50068.1	50068.1	50068.1	1	1	1	2	2	2	55331.2	55331.2	55331.2	1	1	1	2	2	2
485	a	sp|O95671|ASML_HUMAN	O95671	ASML_HUMAN	ASMTL	621	7.4	Homo sapiens OX=9606	1:Experimental evidence at protein level	Probable bifunctional dTTP/UTP pyrophosphatase/methyltransferase protein	1	0.999	4	8	8	8	4	4	4	3	3	3	374456	374456	374456	1	1	1	3	3	3	281824	281824	281824	1	1	1	2	2	2	281920	281920	281920	2	2	2	3	3	3
486	a	sp|O95674|CDS2_HUMAN	O95674	CDS2_HUMAN	CDS2	445	13.5	Homo sapiens OX=9606	1:Experimental evidence at protein level	Phosphatidate cytidylyltransferase 2	1	0.999	4	16	16	16	4	4	4	4	4	4	204517	204517	204517	4	4	4	4	4	4	195722	195722	195722	3	3	3	4	4	4	188533	188533	188533	5	5	5	4	4	4
487	a	sp|O95677|EYA4_HUMAN	O95677	EYA4_HUMAN	EYA4	639	7	Homo sapiens OX=9606	1:Experimental evidence at protein level	Eyes absent homolog 4	1	0.999	3	18	18	18	5	5	5	3	3	3	78299.5	78299.5	78299.5	3	3	3	3	3	3	76572	76572	76572	4	4	4	3	3	3	86937.3	86937.3	86937.3	6	6	6	3	3	3
488	a	sp|O95684|FR1OP_HUMAN	O95684	FR1OP_HUMAN	FGFR1OP	399	30.1	Homo sapiens OX=9606	1:Experimental evidence at protein level	FGFR1 oncogene partner	1	0.999	8	23	23	23	6	6	6	6	6	6	178007	178007	178007	6	6	6	7	7	7	180411	180411	180411	6	6	6	8	8	8	186898	186898	186898	5	5	5	5	5	5
489	a	sp|O95707|RPP29_HUMAN	O95707	RPP29_HUMAN	POP4	220	20.9	Homo sapiens OX=9606	1:Experimental evidence at protein level	Ribonuclease P protein subunit p29	1	0.999	4	14	14	14	4	4	4	5	5	5	57320.5	57320.5	57320.5	3	3	3	5	5	5	58789.8	58789.8	58789.8	2	2	2	4	4	4	52141.2	52141.2	52141.2	5	5	5	4	4	4
490	a	sp|O95714|HERC2_HUMAN	O95714	HERC2_HUMAN	HERC2	4834	6.6	Homo sapiens OX=9606	1:Experimental evidence at protein level	E3 ubiquitin-protein ligase HERC2	1	0.999	20	35	34	35	6	5	6	7	7	7	63908.5	63908.5	63908.5	10	10	10	10	10	10	58132.1	58132.1	58132.1	11	11	11	10	10	10	60957.9	60957.9	60957.9	8	8	8	7	7	7
491	a	sp|O95721|SNP29_HUMAN	O95721	SNP29_HUMAN	SNAP29	258	19	Homo sapiens OX=9606	1:Experimental evidence at protein level	Synaptosomal-associated protein 29	1	0.999	4	19	19	19	5	5	5	4	4	4	111258	111258	111258	7	7	7	4	4	4	103846	103846	103846	3	3	3	3	3	3	108728	108728	108728	4	4	4	3	3	3
492	a	sp|O95747|OXSR1_HUMAN	O95747	OXSR1_HUMAN	OXSR1	527	40.2	Homo sapiens OX=9606	1:Experimental evidence at protein level	Serine/threonine-protein kinase	1	0.999	16	112	90	112	31	26	31	18	13	18	460940	462608	460940	27	22	27	15	12	15	483689	489433	483689	28	22	28	18	13	18	465353	463743	465353	26	20	26	17	12	17
493	a	sp|O95757|HS74L_HUMAN	O95757	HS74L_HUMAN	HSPA4L	839	62.3	Homo sapiens OX=9606	1:Experimental evidence at protein level	Heat shock 70 kDa protein 4L	1	0.999	43	390	321	321	95	78	78	61	53	53	1.30728e+06	709497	709497	101	85	85	62	54	54	1.2916e+06	696930	696930	97	76	76	61	53	53	1.31244e+06	697706	697706	97	82	82	62	54	54
494	a	sp|O95758|PTBP3_HUMAN	O95758	PTBP3_HUMAN	PTBP3	552	36.1	Homo sapiens OX=9606	1:Experimental evidence at protein level	Polypyrimidine tract-binding protein 3	1	0.999	12	70	48	48	16	12	12	13	9	9	652077	146820	146820	17	13	13	13	9	9	644505	140799	140799	18	11	11	12	8	8	622452	137525	137525	19	12	12	12	8	8
495	a	sp|O95777|LSM8_HUMAN	O95777	LSM8_HUMAN	LSM8	96	88.5	Homo sapiens OX=9606	1:Experimental evidence at protein level	U6 snRNA-associated Sm-like protein LSm8	1	0.999	6	39	39	39	13	13	13	7	7	7	368249	368249	368249	10	10	10	7	7	7	344549	344549	344549	7	7	7	6	6	6	336056	336056	336056	9	9	9	6	6	6
496	a	sp|O95793|STAU1_HUMAN	O95793	STAU1_HUMAN	STAU1	577	34.7	Homo sapiens OX=9606	1:Experimental evidence at protein level	Double-stranded RNA-binding protein Staufen homolog 1	1	0.999	14	58	47	58	16	12	16	14	12	14	147685	147293	147685	13	11	13	15	13	15	154251	155151	154251	13	10	13	14	12	14	159311	160290	159311	16	14	16	14	12	14
497	a	sp|O95801|TTC4_HUMAN	O95801	TTC4_HUMAN	TTC4	387	35.9	Homo sapiens OX=9606	1:Experimental evidence at protein level	Tetratricopeptide repeat protein 4	1	0.999	9	37	37	37	9	9	9	7	7	7	190443	190443	190443	8	8	8	8	8	8	194958	194958	194958	10	10	10	9	9	9	193247	193247	193247	10	10	10	9	9	9
498	a	sp|O95816|BAG2_HUMAN	O95816	BAG2_HUMAN	BAG2	211	48.8	Homo sapiens OX=9606	1:Experimental evidence at protein level	BAG family molecular chaperone regulator 2	1	0.999	9	74	74	74	18	18	18	13	13	13	1.32502e+06	1.32502e+06	1.32502e+06	19	19	19	13	13	13	1.26545e+06	1.26545e+06	1.26545e+06	19	19	19	15	15	15	1.29736e+06	1.29736e+06	1.29736e+06	18	18	18	15	15	15
499	a	sp|O95825|QORL1_HUMAN	O95825	QORL1_HUMAN	CRYZL1	349	17.2	Homo sapiens OX=9606	1:Experimental evidence at protein level	Quinone oxidoreductase-like protein 1	1	0.999	3	22	22	22	7	7	7	4	4	4	96755.2	96755.2	96755.2	6	6	6	2	2	2	91900.4	91900.4	91900.4	5	5	5	4	4	4	96280.7	96280.7	96280.7	4	4	4	4	4	4
500	a	sp|O95831|AIFM1_HUMAN	O95831	AIFM1_HUMAN	AIFM1	613	41.9	Homo sapiens OX=9606	1:Experimental evidence at protein level	Apoptosis-inducing factor 1, mitochondrial	1	0.999	19	177	177	177	48	48	48	27	27	27	1.06776e+06	1.06776e+06	1.06776e+06	44	44	44	27	27	27	1.01735e+06	1.01735e+06	1.01735e+06	44	44	44	26	26	26	1074492	1074492	1074492	41	41	41	26	26	26
501	a	sp|O95834|EMAL2_HUMAN	O95834	EMAL2_HUMAN	EML2	649	11.7	Homo sapiens OX=9606	1:Experimental evidence at protein level	Echinoderm microtubule-associated protein-like 2	1	0.999	5	13	13	13	2	2	2	3	3	3	37234.5	37234.5	37234.5	2	2	2	3	3	3	44037.2	44037.2	44037.2	3	3	3	4	4	4	41318	41318	41318	6	6	6	4	4	4
502	a	sp|O95861|BPNT1_HUMAN	O95861	BPNT1_HUMAN	BPNT1	308	50	Homo sapiens OX=9606	1:Experimental evidence at protein level	3'(2'),5'-bisphosphate nucleotidase 1	1	0.999	13	112	112	112	23	23	23	16	16	16	656246	656246	656246	30	30	30	17	17	17	652948	652948	652948	31	31	31	17	17	17	660319	660319	660319	28	28	28	17	17	17
503	a	sp|O95865|DDAH2_HUMAN	O95865	DDAH2_HUMAN	DDAH2	285	27.4	Homo sapiens OX=9606	1:Experimental evidence at protein level	N(G),N(G)-dimethylarginine dimethylaminohydrolase 2	1	0.999	6	19	13	13	5	3	3	3	2	2	128307	124976	124976	6	4	4	3	2	2	122163	124740	124740	4	3	3	4	3	3	129396	130099	130099	4	3	3	3	3	3
504	a	sp|O95870|ABHGA_HUMAN	O95870	ABHGA_HUMAN	ABHD16A	558	22	Homo sapiens OX=9606	1:Experimental evidence at protein level	Phosphatidylserine lipase ABHD16A	1	0.999	7	18	18	18	5	5	5	4	4	4	118966	118966	118966	7	7	7	5	5	5	135761	135761	135761	3	3	3	3	3	3	129669	129669	129669	3	3	3	5	5	5
505	a	sp|O95881|TXD12_HUMAN	O95881	TXD12_HUMAN	TXNDC12	172	44.2	Homo sapiens OX=9606	1:Experimental evidence at protein level	Thioredoxin domain-containing protein 12	1	0.999	7	83	83	83	24	24	24	8	8	8	348160	348160	348160	18	18	18	10	10	10	345973	345973	345973	22	22	22	9	9	9	356202	356202	356202	19	19	19	9	9	9
506	a	sp|O95900|TRUB2_HUMAN	O95900	TRUB2_HUMAN	TRUB2	331	28.1	Homo sapiens OX=9606	1:Experimental evidence at protein level	Mitochondrial mRNA pseudouridine synthase TRUB2	1	0.999	6	12	12	12	3	3	3	3	3	3	53291.2	53291.2	53291.2	3	3	3	3	3	3	44292.6	44292.6	44292.6	2	2	2	2	2	2	41325.7	41325.7	41325.7	4	4	4	2	2	2
507	a	sp|O95905|ECD_HUMAN	O95905	ECD_HUMAN	ECD	644	29.8	Homo sapiens OX=9606	1:Experimental evidence at protein level	Protein ecdysoneless homolog	1	0.999	12	43	43	43	13	13	13	8	8	8	147275	147275	147275	12	12	12	9	9	9	139780	139780	139780	9	9	9	10	10	10	134318	134318	134318	9	9	9	7	7	7
508	a	sp|O95926|SYF2_HUMAN	O95926	SYF2_HUMAN	SYF2	243	37.4	Homo sapiens OX=9606	1:Experimental evidence at protein level	Pre-mRNA-splicing factor SYF2	1	0.999	5	15	15	15	4	4	4	4	4	4	70104.3	70104.3	70104.3	4	4	4	4	4	4	75086	75086	75086	3	3	3	3	3	3	71865.4	71865.4	71865.4	4	4	4	3	3	3
509	a	sp|O95983|MBD3_HUMAN	O95983	MBD3_HUMAN	MBD3	291	24.7	Homo sapiens OX=9606	1:Experimental evidence at protein level	Methyl-CpG-binding domain protein 3	1	0.999	6	41	41	41	12	12	12	7	7	7	354598	354598	354598	9	9	9	7	7	7	367246	367246	367246	11	11	11	7	7	7	349818	349818	349818	9	9	9	7	7	7
510	a	sp|O95985|TOP3B_HUMAN	O95985	TOP3B_HUMAN	TOP3B	862	13.6	Homo sapiens OX=9606	1:Experimental evidence at protein level	DNA topoisomerase 3-beta-1	1	0.999	7	12	11	11	3	3	3	4	4	4	37900	32783.7	32783.7	3	3	3	3	3	3	38589.5	33380.1	33380.1	3	3	3	5	4	4	41723.8	39181.1	39181.1	3	2	2	4	3	3
511	a	sp|O95989|NUDT3_HUMAN	O95989	NUDT3_HUMAN	NUDT3	172	22.7	Homo sapiens OX=9606	1:Experimental evidence at protein level	Diphosphoinositol polyphosphate phosphohydrolase 1	1	0.999	3	18	18	18	6	6	6	4	4	4	220065	220065	220065	5	5	5	4	4	4	188815	188815	188815	3	3	3	4	4	4	218726	218726	218726	4	4	4	2	2	2
512	a	sp|O96000|NDUBA_HUMAN	O96000	NDUBA_HUMAN	NDUFB10	172	46.5	Homo sapiens OX=9606	1:Experimental evidence at protein level	NADH dehydrogenase [ubiquinone] 1 beta subcomplex subunit 10	1	0.999	8	66	66	66	13	13	13	8	8	8	654539	654539	654539	15	15	15	9	9	9	679080	679080	679080	22	22	22	10	10	10	664792	664792	664792	16	16	16	12	12	12
513	a	sp|O96005|CLPT1_HUMAN	O96005	CLPT1_HUMAN	CLPTM1	669	27.8	Homo sapiens OX=9606	1:Experimental evidence at protein level	Cleft lip and palate transmembrane protein 1	1	0.999	11	85	85	85	19	19	19	10	10	10	208394	208394	208394	22	22	22	11	11	11	215216	215216	215216	25	25	25	12	12	12	211680	211680	211680	19	19	19	12	12	12
514	a	sp|O96006|ZBED1_HUMAN	O96006	ZBED1_HUMAN	ZBED1	694	5	Homo sapiens OX=9606	1:Experimental evidence at protein level	Zinc finger BED domain-containing protein 1	1	0.999	3	15	15	15	3	3	3	3	3	3	45298.7	45298.7	45298.7	4	4	4	3	3	3	41748.1	41748.1	41748.1	5	5	5	3	3	3	45111.5	45111.5	45111.5	3	3	3	3	3	3
515	a	sp|O96007|MOC2B_HUMAN	O96007	MOC2B_HUMAN	MOCS2	188	46.3	Homo sapiens OX=9606	1:Experimental evidence at protein level	Molybdopterin synthase catalytic subunit	1	0.999	7	30	30	30	7	7	7	7	7	7	263145	263145	263145	8	8	8	7	7	7	253901	253901	253901	7	7	7	6	6	6	253433	253433	253433	8	8	8	6	6	6
516	a	sp|O96008|TOM40_HUMAN	O96008	TOM40_HUMAN	TOMM40	361	50.7	Homo sapiens OX=9606	1:Experimental evidence at protein level	Mitochondrial import receptor subunit TOM40 homolog	1	0.999	10	120	120	120	28	28	28	13	13	13	680295	680295	680295	28	28	28	12	12	12	686277	686277	686277	31	31	31	13	13	13	661311	661311	661311	33	33	33	12	12	12
517	a	sp|O96011|PX11B_HUMAN	O96011	PX11B_HUMAN	PEX11B	259	20.8	Homo sapiens OX=9606	1:Experimental evidence at protein level	Peroxisomal membrane protein 11B	1	0.999	3	10	10	10	3	3	3	3	3	3	71088.1	71088.1	71088.1	4	4	4	3	3	3	59922.6	59922.6	59922.6	2	2	2	3	3	3	57421.6	57421.6	57421.6	1	1	1	3	3	3
518	a	sp|O96017|CHK2_HUMAN	O96017	CHK2_HUMAN	CHEK2	543	15.7	Homo sapiens OX=9606	1:Experimental evidence at protein level	Serine/threonine-protein kinase Chk2	1	0.999	5	18	18	18	4	4	4	5	5	5	53104.4	53104.4	53104.4	5	5	5	4	4	4	52271.9	52271.9	52271.9	6	6	6	4	4	4	48225	48225	48225	3	3	3	4	4	4
519	a	sp|O96028|NSD2_HUMAN	O96028	NSD2_HUMAN	NSD2	1365	11.3	Homo sapiens OX=9606	1:Experimental evidence at protein level	Histone-lysine N-methyltransferase NSD2	1	0.999	11	27	27	27	8	8	8	6	6	6	55242	55242	55242	5	5	5	6	6	6	56253.8	56253.8	56253.8	6	6	6	5	5	5	54974.1	54974.1	54974.1	8	8	8	8	8	8
520	a	sp|O96033|MOC2A_HUMAN	O96033	MOC2A_HUMAN	MOCS2	88	15.9	Homo sapiens OX=9606	1:Experimental evidence at protein level	Molybdopterin synthase sulfur carrier subunit	1	0.999	1	11	11	11	4	4	4	2	2	2	91324.6	91324.6	91324.6	2	2	2	2	2	2	89648	89648	89648	3	3	3	2	2	2	85564.6	85564.6	85564.6	2	2	2	2	2	2
521	a	sp|P00395|COX1_HUMAN	P00395	COX1_HUMAN	MT-CO1	513	10.9	Homo sapiens OX=9606	1:Experimental evidence at protein level	Cytochrome c oxidase subunit 1	1	0.999	3	60	60	60	16	16	16	8	8	8	145536	145536	145536	19	19	19	8	8	8	151817	151817	151817	14	14	14	8	8	8	138447	138447	138447	11	11	11	8	8	8
522	a	sp|P00403|COX2_HUMAN	P00403	COX2_HUMAN	MT-CO2	227	30.8	Homo sapiens OX=9606	1:Experimental evidence at protein level	Cytochrome c oxidase subunit 2	1	0.999	6	119	119	119	27	27	27	12	12	12	851280	851280	851280	27	27	27	13	13	13	888648	888648	888648	34	34	34	13	13	13	889179	889179	889179	31	31	31	13	13	13
523	a	sp|P00441|SODC_HUMAN	P00441	SODC_HUMAN	SOD1	154	64.9	Homo sapiens	1:Experimental evidence at protein level	Superoxide dismutase [Cu-Zn]	1	0.999	6	148	148	148	40	40	40	9	9	9	5.71229e+06	5.71229e+06	5.71229e+06	33	33	33	9	9	9	5.47657e+06	5.47657e+06	5.47657e+06	35	35	35	9	9	9	5664319	5664319	5664319	40	40	40	9	9	9
524	a	sp|P00491|PNPH_HUMAN	P00491	PNPH_HUMAN	PNP	289	67.5	Homo sapiens OX=9606	1:Experimental evidence at protein level	Purine nucleoside phosphorylase	1	0.999	14	204	204	204	47	47	47	23	23	23	1696425	1696425	1696425	52	52	52	24	24	24	1.75822e+06	1.75822e+06	1.75822e+06	56	56	56	23	23	23	1.72206e+06	1.72206e+06	1.72206e+06	49	49	49	24	24	24
525	a	sp|P00492|HPRT_HUMAN	P00492	HPRT_HUMAN	HPRT1	218	79.4	Homo sapiens OX=9606	1:Experimental evidence at protein level	Hypoxanthine-guanine phosphoribosyltransferase	1	0.999	13	100	94	100	23	23	23	14	12	14	1.32976e+06	1.32135e+06	1.32976e+06	27	25	27	16	14	16	1.25171e+06	1.24634e+06	1.25171e+06	24	22	24	15	13	15	1.19551e+06	1.21145e+06	1.19551e+06	26	24	26	16	14	16
526	a	sp|P00505|AATM_HUMAN	P00505	AATM_HUMAN	GOT2	430	46.3	Homo sapiens OX=9606	1:Experimental evidence at protein level	Aspartate aminotransferase, mitochondrial	1	0.999	15	148	148	148	36	36	36	24	24	24	2221526	2221526	2221526	36	36	36	22	22	22	2.14703e+06	2.14703e+06	2.14703e+06	41	41	41	23	23	23	2274302	2274302	2274302	35	35	35	21	21	21
527	a	sp|P00519|ABL1_HUMAN	P00519	ABL1_HUMAN	ABL1	1130	6.7	Homo sapiens OX=9606	1:Experimental evidence at protein level	Tyrosine-protein kinase ABL1	1	0.999	5	7	6	6	1	1	1	2	2	2	32474.7	28078.9	28078.9	1	1	1	3	2	2	35813.3	32291.7	32291.7	2	2	2	3	3	3	34696	29999.5	29999.5	3	2	2	3	2	2
528	a	sp|P00558|PGK1_HUMAN	P00558	PGK1_HUMAN	PGK1	417	77.2	Homo sapiens OX=9606	1:Experimental evidence at protein level	Phosphoglycerate kinase 1	1	0.999	26	554	467	554	146	123	146	48	40	48	5093338	5102042	5093338	132	107	132	48	39	48	5.04964e+06	5.05595e+06	5.04964e+06	133	112	133	49	40	49	5117999	5.14018e+06	5117999	143	125	143	51	42	51
529	a	sp|P00568|KAD1_HUMAN	P00568	KAD1_HUMAN	AK1	194	60.8	Homo sapiens OX=9606	1:Experimental evidence at protein level	Adenylate kinase isoenzyme 1	1	0.999	10	87	84	87	23	22	23	14	13	14	548451	549746	548451	22	21	22	14	13	14	534572	530094	534572	23	22	23	14	13	14	521991	524961	521991	19	19	19	14	13	14
530	a	sp|P00734|THRB_HUMAN	P00734	THRB_HUMAN	F2	622	9	Homo sapiens OX=9606	1:Experimental evidence at protein level	Prothrombin	1	0.999	5	18	18	18	4	4	4	5	5	5	123940	123940	123940	7	7	7	5	5	5	117217	117217	117217	3	3	3	4	4	4	104750	104750	104750	4	4	4	5	5	5
531	a	sp|P00813|ADA_HUMAN	P00813	ADA_HUMAN	ADA	363	32.5	Homo sapiens OX=9606	1:Experimental evidence at protein level	Adenosine deaminase	1	0.999	8	30	30	30	7	7	7	8	8	8	159897	159897	159897	7	7	7	6	6	6	158819	158819	158819	8	8	8	6	6	6	157920	157920	157920	8	8	8	7	7	7
532	a	sp|P00966|ASSY_HUMAN	P00966	ASSY_HUMAN	ASS1	412	65.3	Homo sapiens OX=9606	1:Experimental evidence at protein level	Argininosuccinate synthase	1	0.999	22	345	345	345	96	96	96	38	38	38	3954603	3954603	3954603	91	91	91	42	42	42	3.91941e+06	3.91941e+06	3.91941e+06	78	78	78	40	40	40	3.7632e+06	3.7632e+06	3.7632e+06	80	80	80	43	43	43
533	a	sp|P01033|TIMP1_HUMAN	P01033	TIMP1_HUMAN	TIMP1	207	31.9	Homo sapiens OX=9606	1:Experimental evidence at protein level	Metalloproteinase inhibitor 1	1	0.999	4	27	27	27	7	7	7	5	5	5	84040.3	84040.3	84040.3	6	6	6	5	5	5	82181.6	82181.6	82181.6	6	6	6	6	6	6	86386.2	86386.2	86386.2	8	8	8	6	6	6
534	a	sp|P01137|TGFB1_HUMAN	P01137	TGFB1_HUMAN	TGFB1	390	10.3	Homo sapiens OX=9606	1:Experimental evidence at protein level	Transforming growth factor beta-1 proprotein	1	0.999	3	16	16	16	5	5	5	3	3	3	174330	174330	174330	4	4	4	3	3	3	186178	186178	186178	3	3	3	2	2	2	181484	181484	181484	4	4	4	3	3	3
535	a	sp|P01215|GLHA_HUMAN	P01215	GLHA_HUMAN	CGA	116	23.3	Homo sapiens OX=9606	1:Experimental evidence at protein level	Glycoprotein hormones alpha chain	1	0.9987	3	17	17	17	4	4	4	3	3	3	323811	323811	323811	4	4	4	3	3	3	267972	267972	267972	5	5	5	3	3	3	282751	282751	282751	4	4	4	3	3	3
536	a	sp|P02751|FINC_HUMAN	P02751	FINC_HUMAN	FN1	2386	2.6	Homo sapiens OX=9606	1:Experimental evidence at protein level	Fibronectin	1	0.999	4	16	16	16	3	3	3	4	4	4	158203	158203	158203	5	5	5	4	4	4	157278	157278	157278	5	5	5	4	4	4	170439	170439	170439	3	3	3	4	4	4
537	a	sp|P02765|FETUA_HUMAN	P02765	FETUA_HUMAN	AHSG	367	5.4	Homo sapiens OX=9606	1:Experimental evidence at protein level	Alpha-2-HS-glycoprotein	1	0.999	3	15	15	15	5	5	5	4	4	4	72112.8	72112.8	72112.8	3	3	3	3	3	3	65466.3	65466.3	65466.3	4	4	4	4	4	4	68480.1	68480.1	68480.1	3	3	3	4	4	4
538	a	sp|P02792|FRIL_HUMAN	P02792	FRIL_HUMAN	FTL	175	36	Homo sapiens OX=9606	1:Experimental evidence at protein level	Ferritin light chain	1	0.999	5	24	24	24	6	6	6	3	3	3	201941	201941	201941	6	6	6	3	3	3	190351	190351	190351	8	8	8	3	3	3	207918	207918	207918	4	4	4	3	3	3
539	a	sp|P02794|FRIH_HUMAN	P02794	FRIH_HUMAN	FTH1	183	51.4	Homo sapiens OX=9606	1:Experimental evidence at protein level	Ferritin heavy chain	1	0.999	8	39	39	39	10	10	10	10	10	10	317248	317248	317248	10	10	10	10	10	10	314282	314282	314282	9	9	9	9	9	9	304422	304422	304422	10	10	10	9	9	9
540	a	sp|P03886|NU1M_HUMAN	P03886	NU1M_HUMAN	MT-ND1	318	9.1	Homo sapiens OX=9606	1:Experimental evidence at protein level	NADH-ubiquinone oxidoreductase chain 1	1	0.999	2	19	19	19	4	4	4	2	2	2	342408	342408	342408	6	6	6	2	2	2	360228	360228	360228	4	4	4	2	2	2	293607	293607	293607	5	5	5	2	2	2
541	a	sp|P03905|NU4M_HUMAN	P03905	NU4M_HUMAN	MT-ND4	459	10.9	Homo sapiens OX=9606	1:Experimental evidence at protein level	NADH-ubiquinone oxidoreductase chain 4	1	0.999	4	18	18	18	5	5	5	5	5	5	159278	159278	159278	4	4	4	5	5	5	151719	151719	151719	4	4	4	4	4	4	153245	153245	153245	5	5	5	5	5	5
542	a	sp|P03915|NU5M_HUMAN	P03915	NU5M_HUMAN	MT-ND5	603	11.4	Homo sapiens OX=9606	1:Experimental evidence at protein level	NADH-ubiquinone oxidoreductase chain 5	1	0.999	4	22	15	22	7	4	7	4	3	4	418993	385716	418993	6	5	6	4	3	4	400171	455064	400171	6	4	6	3	2	3	482813	454472	482813	3	2	3	3	2	3
543	a	sp|P04040|CATA_HUMAN	P04040	CATA_HUMAN	CAT	527	56.5	Homo sapiens	1:Experimental evidence at protein level	Catalase	1	0.999	23	212	212	212	53	53	53	27	27	27	567620	567620	567620	47	47	47	28	28	28	563706	563706	563706	54	54	54	29	29	29	559702	559702	559702	58	58	58	28	28	28
544	a	sp|P04049|RAF1_HUMAN	P04049	RAF1_HUMAN	RAF1	648	24.5	Homo sapiens OX=9606	1:Experimental evidence at protein level	RAF proto-oncogene serine/threonine-protein kinase	1	0.999	10	30	25	25	9	7	7	9	7	7	57365.2	40773.8	40773.8	10	7	7	8	6	6	57200.2	41677	41677	6	6	6	6	4	4	52401.8	37972	37972	5	5	5	6	5	5
545	a	sp|P04062|GLCM_HUMAN	P04062	GLCM_HUMAN	GBA	536	19.4	Homo sapiens OX=9606	1:Experimental evidence at protein level	Lysosomal acid glucosylceramidase	1	0.999	7	39	39	39	8	8	8	7	7	7	204195	204195	204195	12	12	12	10	10	10	206841	206841	206841	8	8	8	8	8	8	214266	214266	214266	11	11	11	8	8	8
546	a	sp|P04080|CYTB_HUMAN	P04080	CYTB_HUMAN	CSTB	98	56.1	Homo sapiens OX=9606	1:Experimental evidence at protein level	Cystatin-B	1	0.999	5	98	98	98	28	28	28	9	9	9	1.41895e+06	1.41895e+06	1.41895e+06	25	25	25	9	9	9	1.16818e+06	1.16818e+06	1.16818e+06	24	24	24	8	8	8	1.45311e+06	1.45311e+06	1.45311e+06	21	21	21	9	9	9
547	a	sp|P04114|APOB_HUMAN	P04114	APOB_HUMAN	APOB	4563	3.9	Homo sapiens OX=9606	1:Experimental evidence at protein level	Apolipoprotein B-100	1	0.999	15	41	41	41	9	9	9	6	6	6	176440	176440	176440	9	9	9	8	8	8	177315	177315	177315	12	12	12	9	9	9	181061	181061	181061	11	11	11	8	8	8
548	a	sp|P04150|GCR_HUMAN	P04150	GCR_HUMAN	NR3C1	777	16.1	Homo sapiens OX=9606	1:Experimental evidence at protein level	Glucocorticoid receptor	1	0.999	8	24	24	24	6	6	6	6	6	6	180387	180387	180387	3	3	3	5	5	5	168533	168533	168533	6	6	6	5	5	5	156281	156281	156281	9	9	9	6	6	6
549	a	sp|P04179|SODM_HUMAN	P04179	SODM_HUMAN	SOD2	222	66.2	Homo sapiens OX=9606	1:Experimental evidence at protein level	Superoxide dismutase [Mn], mitochondrial	1	0.999	11	113	113	113	30	30	30	13	13	13	772316	772316	772316	28	28	28	13	13	13	801926	801926	801926	26	26	26	13	13	13	818457	818457	818457	29	29	29	13	13	13
550	a	sp|P04181|OAT_HUMAN	P04181	OAT_HUMAN	OAT	439	35.1	Homo sapiens OX=9606	1:Experimental evidence at protein level	Ornithine aminotransferase, mitochondrial	1	0.999	11	88	88	88	26	26	26	12	12	12	269385	269385	269385	22	22	22	13	13	13	253019	253019	253019	19	19	19	13	13	13	260608	260608	260608	21	21	21	11	11	11
551	a	sp|P04183|KITH_HUMAN	P04183	KITH_HUMAN	TK1	234	55.1	Homo sapiens OX=9606	1:Experimental evidence at protein level	Thymidine kinase, cytosolic	1	0.999	10	56	56	56	16	16	16	9	9	9	305506	305506	305506	14	14	14	10	10	10	294201	294201	294201	15	15	15	10	10	10	315578	315578	315578	11	11	11	9	9	9
552	a	sp|P04424|ARLY_HUMAN	P04424	ARLY_HUMAN	ASL	464	15.9	Homo sapiens OX=9606	1:Experimental evidence at protein level	Argininosuccinate lyase	1	0.999	5	15	15	15	3	3	3	4	4	4	91060.3	91060.3	91060.3	1	1	1	4	4	4	91687.1	91687.1	91687.1	5	5	5	4	4	4	88423.2	88423.2	88423.2	6	6	6	4	4	4
553	a	sp|P04792|HSPB1_HUMAN	P04792	HSPB1_HUMAN	HSPB1	205	83.9	Homo sapiens OX=9606	1:Experimental evidence at protein level	Heat shock protein beta-1	1	0.999	14	412	412	412	108	108	108	22	22	22	9768331	9768331	9768331	107	107	107	20	20	20	10025429	10025429	10025429	99	99	99	20	20	20	9990979	9990979	9990979	98	98	98	21	21	21
554	a	sp|P04818|TYSY_HUMAN	P04818	TYSY_HUMAN	TYMS	313	32.3	Homo sapiens OX=9606	1:Experimental evidence at protein level	Thymidylate synthase	1	0.999	7	57	57	57	15	15	15	11	11	11	320350	320350	320350	13	13	13	11	11	11	319302	319302	319302	13	13	13	11	11	11	326199	326199	326199	16	16	16	10	10	10
555	a	sp|P04843|RPN1_HUMAN	P04843	RPN1_HUMAN	RPN1	607	65.2	Homo sapiens OX=9606	1:Experimental evidence at protein level	Dolichyl-diphosphooligosaccharide--protein glycosyltransferase subunit 1	1	0.999	31	274	274	274	66	66	66	39	39	39	1.10357e+06	1.10357e+06	1.10357e+06	69	69	69	41	41	41	1.08774e+06	1.08774e+06	1.08774e+06	71	71	71	40	40	40	1089270	1089270	1089270	68	68	68	39	39	39
556	a	sp|P04844|RPN2_HUMAN	P04844	RPN2_HUMAN	RPN2	631	50.6	Homo sapiens OX=9606	1:Experimental evidence at protein level	Dolichyl-diphosphooligosaccharide--protein glycosyltransferase subunit 2	1	0.999	19	199	199	199	52	52	52	27	27	27	1.43678e+06	1.43678e+06	1.43678e+06	51	51	51	27	27	27	1.45329e+06	1.45329e+06	1.45329e+06	51	51	51	27	27	27	1.41138e+06	1.41138e+06	1.41138e+06	45	45	45	24	24	24
557	a	sp|P04920|B3A2_HUMAN	P04920	B3A2_HUMAN	SLC4A2	1241	15.8	Homo sapiens OX=9606	1:Experimental evidence at protein level	Anion exchange protein 2	1	0.999	12	52	52	52	9	9	9	9	9	9	124688	124688	124688	15	15	15	10	10	10	130075	130075	130075	11	11	11	9	9	9	125165	125165	125165	17	17	17	11	11	11
558	a	sp|P05026|AT1B1_HUMAN	P05026	AT1B1_HUMAN	ATP1B1	303	32	Homo sapiens OX=9606	1:Experimental evidence at protein level	Sodium/potassium-transporting ATPase subunit beta-1	1	0.999	7	45	45	45	11	11	11	8	8	8	236306	236306	236306	12	12	12	8	8	8	209408	209408	209408	11	11	11	9	9	9	215193	215193	215193	11	11	11	9	9	9
559	a	sp|P05067|A4_HUMAN	P05067	A4_HUMAN	APP	770	26.9	Homo sapiens OX=9606	1:Experimental evidence at protein level	Amyloid-beta precursor protein	1	0.999	16	70	70	70	14	14	14	17	17	17	224202	224202	224202	22	22	22	18	18	18	212724	212724	212724	18	18	18	17	17	17	225179	225179	225179	16	16	16	16	16	16
560	a	sp|P05114|HMGN1_HUMAN	P05114	HMGN1_HUMAN	HMGN1	100	34	Homo sapiens OX=9606	1:Experimental evidence at protein level	Non-histone chromosomal protein HMG-14	1	0.999	3	29	29	29	9	9	9	2	2	2	1.0408e+06	1.0408e+06	1.0408e+06	6	6	6	2	2	2	1045243	1045243	1045243	7	7	7	2	2	2	1.06062e+06	1.06062e+06	1.06062e+06	7	7	7	3	3	3
561	a	sp|P05161|ISG15_HUMAN	P05161	ISG15_HUMAN	ISG15	165	52.7	Homo sapiens OX=9606	1:Experimental evidence at protein level	Ubiquitin-like protein ISG15	1	0.999	7	46	46	46	12	12	12	7	7	7	1.01339e+06	1.01339e+06	1.01339e+06	12	12	12	7	7	7	1.05586e+06	1.05586e+06	1.05586e+06	9	9	9	7	7	7	1.04801e+06	1.04801e+06	1.04801e+06	13	13	13	7	7	7
562	a	sp|P05165|PCCA_HUMAN	P05165	PCCA_HUMAN	PCCA	728	15.7	Homo sapiens OX=9606	1:Experimental evidence at protein level	Propionyl-CoA carboxylase alpha chain, mitochondrial	1	0.999	7	23	23	23	4	4	4	2	2	2	63510.2	63510.2	63510.2	5	5	5	6	6	6	56361.6	56361.6	56361.6	5	5	5	6	6	6	67505.8	67505.8	67505.8	9	9	9	6	6	6
563	a	sp|P05166|PCCB_HUMAN	P05166	PCCB_HUMAN	PCCB	539	28.8	Homo sapiens OX=9606	1:Experimental evidence at protein level	Propionyl-CoA carboxylase beta chain, mitochondrial	1	0.999	10	39	39	39	10	10	10	9	9	9	77867.9	77867.9	77867.9	11	11	11	9	9	9	78817.1	78817.1	78817.1	10	10	10	9	9	9	80262.5	80262.5	80262.5	8	8	8	8	8	8
564	a	sp|P05198|IF2A_HUMAN	P05198	IF2A_HUMAN	EIF2S1	315	66	Homo sapiens OX=9606	1:Experimental evidence at protein level	Eukaryotic translation initiation factor 2 subunit 1	1	0.999	19	173	173	173	37	37	37	23	23	23	1.29783e+06	1.29783e+06	1.29783e+06	43	43	43	23	23	23	1278996	1278996	1278996	50	50	50	24	24	24	1.29724e+06	1.29724e+06	1.29724e+06	43	43	43	23	23	23
565	a	sp|P05362|ICAM1_HUMAN	P05362	ICAM1_HUMAN	ICAM1	532	20.7	Homo sapiens OX=9606	1:Experimental evidence at protein level	Intercellular adhesion molecule 1	1	0.999	9	27	27	27	7	7	7	5	5	5	227219	227219	227219	5	5	5	7	7	7	225338	225338	225338	8	8	8	7	7	7	218076	218076	218076	7	7	7	7	7	7
566	a	sp|P05386|RLA1_HUMAN	P05386	RLA1_HUMAN	RPLP1	114	74.6	Homo sapiens OX=9606	1:Experimental evidence at protein level	60S acidic ribosomal protein P1	1	0.999	3	114	114	114	28	28	28	5	5	5	14615096	14615096	14615096	27	27	27	5	5	5	14353730	14353730	14353730	29	29	29	4	4	4	12527336	12527336	12527336	30	30	30	4	4	4
567	a	sp|P05387|RLA2_HUMAN	P05387	RLA2_HUMAN	RPLP2	115	76.5	Homo sapiens OX=9606	1:Experimental evidence at protein level	60S acidic ribosomal protein P2	1	0.999	6	193	193	193	48	48	48	10	10	10	2.87878e+06	2.87878e+06	2.87878e+06	52	52	52	10	10	10	3.14524e+06	3.14524e+06	3.14524e+06	51	51	51	10	10	10	3.04468e+06	3.04468e+06	3.04468e+06	42	42	42	10	10	10
568	a	sp|P05423|RPC4_HUMAN	P05423	RPC4_HUMAN	POLR3D	398	25.4	Homo sapiens OX=9606	1:Experimental evidence at protein level	DNA-directed RNA polymerase III subunit RPC4	1	0.999	8	31	31	31	5	5	5	7	7	7	107130	107130	107130	6	6	6	5	5	5	108704	108704	108704	6	6	6	6	6	6	114170	114170	114170	14	14	14	7	7	7
569	a	sp|P05455|LA_HUMAN	P05455	LA_HUMAN	SSB	408	48.8	Homo sapiens OX=9606	1:Experimental evidence at protein level	Lupus La protein	1	0.999	18	197	197	197	49	49	49	27	27	27	1195793	1195793	1195793	46	46	46	27	27	27	1.20351e+06	1.20351e+06	1.20351e+06	49	49	49	27	27	27	1.23404e+06	1.23404e+06	1.23404e+06	53	53	53	27	27	27
570	a	sp|P06132|DCUP_HUMAN	P06132	DCUP_HUMAN	UROD	367	43.3	Homo sapiens OX=9606	1:Experimental evidence at protein level	Uroporphyrinogen decarboxylase	1	0.999	9	57	57	57	16	16	16	9	9	9	294049	294049	294049	14	14	14	9	9	9	292186	292186	292186	12	12	12	9	9	9	287957	287957	287957	15	15	15	9	9	9
571	a	sp|P06276|CHLE_HUMAN	P06276	CHLE_HUMAN	BCHE	602	14.5	Homo sapiens OX=9606	1:Experimental evidence at protein level	Cholinesterase	1	0.999	7	35	17	17	8	4	4	4	3	3	3974752	75732.1	75732.1	10	6	6	5	4	4	3.63901e+06	77832.7	77832.7	9	4	4	4	3	3	3.61832e+06	76068.2	76068.2	8	3	3	5	4	4
572	a	sp|P06280|AGAL_HUMAN	P06280	AGAL_HUMAN	GLA	429	24.7	Homo sapiens OX=9606	1:Experimental evidence at protein level	Alpha-galactosidase A	1	0.999	8	50	50	50	16	16	16	7	7	7	273904	273904	273904	10	10	10	8	8	8	275520	275520	275520	13	13	13	9	9	9	260385	260385	260385	11	11	11	8	8	8
573	a	sp|P06396|GELS_HUMAN	P06396	GELS_HUMAN	GSN	782	11.8	Homo sapiens	1:Experimental evidence at protein level	Gelsolin	1	0.999	6	23	23	23	4	4	4	5	5	5	57147	57147	57147	8	8	8	5	5	5	53272.1	53272.1	53272.1	4	4	4	5	5	5	52166.1	52166.1	52166.1	7	7	7	6	6	6
574	a	sp|P06400|RB_HUMAN	P06400	RB_HUMAN	RB1	928	6.2	Homo sapiens OX=9606	1:Experimental evidence at protein level	Retinoblastoma-associated protein	1	0.999	4	4	4	4	0	0	0	2	2	2	172036	172036	172036	1	1	1	1	1	1	219917	219917	219917	3	3	3	2	2	2	159303	159303	159303	0	0	0	2	2	2
575	a	sp|P06454|PTMA_HUMAN	P06454	PTMA_HUMAN	PTMA	111	38.7	Homo sapiens OX=9606	1:Experimental evidence at protein level	Prothymosin alpha	1	0.999	7	105	105	105	25	25	25	9	9	9	3958746	3958746	3958746	27	27	27	9	9	9	4.24542e+06	4.24542e+06	4.24542e+06	29	29	29	9	9	9	4.15716e+06	4.15716e+06	4.15716e+06	24	24	24	9	9	9
576	a	sp|P06576|ATPB_HUMAN	P06576	ATPB_HUMAN	ATP5F1B	529	73.7	Homo sapiens OX=9606	1:Experimental evidence at protein level	ATP synthase subunit beta, mitochondrial	1	0.999	25	696	687	696	172	169	172	51	50	51	5410181	5401929	5410181	167	166	167	52	51	52	5.40078e+06	5.43057e+06	5.40078e+06	176	174	176	52	51	52	5473262	5.47262e+06	5473262	181	178	181	51	50	51
577	a	sp|P06703|S10A6_HUMAN	P06703	S10A6_HUMAN	S100A6	90	43.3	Homo sapiens OX=9606	1:Experimental evidence at protein level	Protein S100-A6	1	0.999	4	25	18	18	4	3	3	6	5	6	1.90577e+06	1.6757e+06	1.90577e+06	6	5	5	6	5	6	1.81465e+06	1.55744e+06	1.81465e+06	8	6	6	6	5	6	1.88313e+06	1.64691e+06	1.88313e+06	7	4	4	6	5	6
578	a	sp|P06733|ENOA_HUMAN	P06733	ENOA_HUMAN	ENO1	434	67.3	Homo sapiens OX=9606	1:Experimental evidence at protein level	Alpha-enolase	1	0.999	21	1543	1372	1543	410	363	410	43	38	43	13421699	13329409	13421699	373	327	373	41	36	41	13945070	13880667	13945070	381	341	381	43	38	43	13779154	13834582	13779154	379	341	379	42	37	42
579	a	sp|P06746|DPOLB_HUMAN	P06746	DPOLB_HUMAN	POLB	335	40.3	Homo sapiens OX=9606	1:Experimental evidence at protein level	DNA polymerase beta	1	0.999	9	21	21	21	3	3	3	7	7	7	83075.7	83075.7	83075.7	6	6	6	5	5	5	88811.1	88811.1	88811.1	5	5	5	6	6	6	90502.6	90502.6	90502.6	7	7	7	7	7	7
580	a	sp|P06756|ITAV_HUMAN	P06756	ITAV_HUMAN	ITGAV	1048	7.7	Homo sapiens OX=9606	1:Experimental evidence at protein level	Integrin alpha-V	1	0.999	6	20	20	20	5	5	5	4	4	4	85496.6	85496.6	85496.6	6	6	6	4	4	4	90082.2	90082.2	90082.2	4	4	4	4	4	4	93520.6	93520.6	93520.6	5	5	5	4	4	4
581	a	sp|P07099|HYEP_HUMAN	P07099	HYEP_HUMAN	EPHX1	455	44	Homo sapiens OX=9606	1:Experimental evidence at protein level	Epoxide hydrolase 1	1	0.999	13	93	93	93	20	20	20	13	13	13	410678	410678	410678	25	25	25	13	13	13	419800	419800	419800	28	28	28	15	15	15	411484	411484	411484	20	20	20	13	13	13
582	a	sp|P07108|ACBP_HUMAN	P07108	ACBP_HUMAN	DBI	87	58.6	Homo sapiens OX=9606	1:Experimental evidence at protein level	Acyl-CoA-binding protein	1	0.999	4	79	79	79	20	20	20	9	9	9	1.68426e+06	1.68426e+06	1.68426e+06	22	22	22	9	9	9	1.72483e+06	1.72483e+06	1.72483e+06	19	19	19	9	9	9	1.67499e+06	1.67499e+06	1.67499e+06	18	18	18	9	9	9
583	a	sp|P07199|CENPB_HUMAN	P07199	CENPB_HUMAN	CENPB	599	9.8	Homo sapiens OX=9606	1:Experimental evidence at protein level	Major centromere autoantigen B	1	0.999	5	18	18	18	3	3	3	4	4	4	83058.4	83058.4	83058.4	6	6	6	5	5	5	72012.3	72012.3	72012.3	4	4	4	3	3	3	72267.2	72267.2	72267.2	5	5	5	3	3	3
584	a	sp|P07203|GPX1_HUMAN	P07203	GPX1_HUMAN	GPX1	203	38.4	Homo sapiens OX=9606	1:Experimental evidence at protein level	Glutathione peroxidase 1	1	0.999	5	24	24	24	3	3	3	5	5	5	55664.2	55664.2	55664.2	7	7	7	5	5	5	82623.5	82623.5	82623.5	6	6	6	6	6	6	77272.3	77272.3	77272.3	8	8	8	6	6	6
585	a	sp|P07205|PGK2_HUMAN	P07205	PGK2_HUMAN	PGK2	417	17.5	Homo sapiens OX=9606	1:Experimental evidence at protein level	Phosphoglycerate kinase 2	1	0.999	6	90	3	3	25	2	2	10	2	2	1.68135e+06	101244	101244	25	0	0	11	2	2	1.72656e+06	130002	130002	22	1	1	11	2	2	1.53759e+06	103926	103926	18	0	0	10	1	1
586	a	sp|P07305|H10_HUMAN	P07305	H10_HUMAN	H1F0	194	16	Homo sapiens OX=9606	1:Experimental evidence at protein level	Histone H1.0	1	0.999	3	12	12	12	4	4	4	3	3	3	104930	104930	104930	2	2	2	2	2	2	64223.6	64223.6	64223.6	4	4	4	3	3	3	79235.7	79235.7	79235.7	2	2	2	3	3	3
587	a	sp|P07311|ACYP1_HUMAN	P07311	ACYP1_HUMAN	ACYP1	99	50.5	Homo sapiens OX=9606	1:Experimental evidence at protein level	Acylphosphatase-1	1	0.999	4	12	12	12	3	3	3	3	3	3	109425	109425	109425	3	3	3	4	4	4	105708	105708	105708	3	3	3	3	3	3	103761	103761	103761	3	3	3	2	2	2
588	a	sp|P07384|CAN1_HUMAN	P07384	CAN1_HUMAN	CAPN1	714	35.9	Homo sapiens OX=9606	1:Experimental evidence at protein level	Calpain-1 catalytic subunit	1	0.999	21	137	137	137	38	38	38	20	20	20	566285	566285	566285	35	35	35	19	19	19	581364	581364	581364	29	29	29	21	21	21	575012	575012	575012	35	35	35	18	18	18
589	a	sp|P07602|SAP_HUMAN	P07602	SAP_HUMAN	PSAP	524	23.5	Homo sapiens OX=9606	1:Experimental evidence at protein level	Prosaposin	1	0.999	11	67	67	67	15	15	15	10	10	10	711183	711183	711183	19	19	19	10	10	10	673923	673923	673923	15	15	15	10	10	10	695692	695692	695692	18	18	18	11	11	11
590	a	sp|P07686|HEXB_HUMAN	P07686	HEXB_HUMAN	HEXB	556	30.2	Homo sapiens OX=9606	1:Experimental evidence at protein level	Beta-hexosaminidase subunit beta	1	0.999	16	84	83	84	19	19	19	17	16	17	508123	496391	508123	25	24	25	18	17	18	537038	543118	537038	20	20	20	16	15	16	493492	502574	493492	20	20	20	16	15	16
591	a	sp|P07814|SYEP_HUMAN	P07814	SYEP_HUMAN	EPRS	1512	58.9	Homo sapiens OX=9606	1:Experimental evidence at protein level	Bifunctional glutamate/proline--tRNA ligase	1	0.999	62	750	735	750	194	189	194	88	85	88	1448789	1450745	1448789	184	182	184	89	86	89	1.42385e+06	1.41664e+06	1.42385e+06	189	184	189	91	88	91	1.42759e+06	1.42349e+06	1.42759e+06	183	180	183	88	85	88
592	a	sp|P07858|CATB_HUMAN	P07858	CATB_HUMAN	CTSB	339	32.4	Homo sapiens OX=9606	1:Experimental evidence at protein level	Cathepsin B	1	0.999	8	48	48	48	11	11	11	9	9	9	466971	466971	466971	14	14	14	12	12	12	410606	410606	410606	10	10	10	10	10	10	404007	404007	404007	13	13	13	7	7	7
593	a	sp|P07919|QCR6_HUMAN	P07919	QCR6_HUMAN	UQCRH	91	67	Homo sapiens OX=9606	1:Experimental evidence at protein level	Cytochrome b-c1 complex subunit 6, mitochondrial	1	0.999	5	49	14	49	9	3	9	6	2	6	636980	754381	636980	16	4	16	6	2	6	707671	709442	707671	11	3	11	6	2	6	687932	600673	687932	13	4	13	5	2	5
594	a	sp|P07951|TPM2_HUMAN	P07951	TPM2_HUMAN	TPM2	284	42.6	Homo sapiens OX=9606	1:Experimental evidence at protein level	Tropomyosin beta chain	1	0.999	13	71	13	13	14	2	2	13	4	4	2367726	312478	312478	19	3	3	14	4	4	2.30578e+06	299296	299296	21	5	5	14	4	4	2.50455e+06	321690	321690	17	3	3	14	4	4
595	a	sp|P07954|FUMH_HUMAN	P07954	FUMH_HUMAN	FH	510	58.4	Homo sapiens OX=9606	1:Experimental evidence at protein level	Fumarate hydratase, mitochondrial	1	0.999	19	274	271	274	74	74	74	32	31	32	2.39967e+06	2.39256e+06	2.39967e+06	68	68	68	30	29	30	2447705	2.46128e+06	2447705	67	66	67	29	28	29	2.51985e+06	2.51845e+06	2.51985e+06	65	63	65	31	30	31
596	a	sp|P08047|SP1_HUMAN	P08047	SP1_HUMAN	SP1	785	6.5	Homo sapiens OX=9606	1:Experimental evidence at protein level	Transcription factor Sp1	1	0.999	3	19	19	19	8	8	8	5	5	5	105533	105533	105533	4	4	4	4	4	4	100988	100988	100988	3	3	3	5	5	5	94749.9	94749.9	94749.9	4	4	4	4	4	4
597	a	sp|P08069|IGF1R_HUMAN	P08069	IGF1R_HUMAN	IGF1R	1367	10.8	Homo sapiens OX=9606	1:Experimental evidence at protein level	Insulin-like growth factor 1 receptor	1	0.999	8	16	16	16	3	3	3	4	4	4	64457.5	64457.5	64457.5	5	5	5	5	5	5	61836.3	61836.3	61836.3	3	3	3	5	5	5	62747.4	62747.4	62747.4	5	5	5	5	5	5
598	a	sp|P08236|BGLR_HUMAN	P08236	BGLR_HUMAN	GUSB	651	18.4	Homo sapiens OX=9606	1:Experimental evidence at protein level	Beta-glucuronidase	1	0.999	8	24	21	24	6	6	6	7	6	7	104902	106752	104902	7	6	7	7	6	7	94119.4	91951.6	94119.4	5	4	5	6	5	6	93544.1	97056.2	93544.1	6	5	6	7	6	7
599	a	sp|P08237|PFKAM_HUMAN	P08237	PFKAM_HUMAN	PFKM	780	51	Homo sapiens OX=9606	1:Experimental evidence at protein level	ATP-dependent 6-phosphofructokinase, muscle type	1	0.999	28	223	220	220	57	57	57	37	36	36	712987	714216	714216	59	59	59	35	34	34	711089	708369	708369	51	49	49	34	32	32	692788	694697	694697	56	55	55	34	32	32
600	a	sp|P08243|ASNS_HUMAN	P08243	ASNS_HUMAN	ASNS	561	56	Homo sapiens OX=9606	1:Experimental evidence at protein level	Asparagine synthetase [glutamine-hydrolyzing]	1	0.999	25	279	279	279	71	71	71	42	42	42	1.14018e+06	1.14018e+06	1.14018e+06	69	69	69	42	42	42	1148984	1148984	1148984	72	72	72	43	43	43	1.17555e+06	1.17555e+06	1.17555e+06	67	67	67	42	42	42
601	a	sp|P08574|CY1_HUMAN	P08574	CY1_HUMAN	CYC1	325	32.9	Homo sapiens OX=9606	1:Experimental evidence at protein level	Cytochrome c1, heme protein, mitochondrial	1	0.999	8	86	86	86	21	21	21	9	9	9	862422	862422	862422	22	22	22	8	8	8	803927	803927	803927	19	19	19	9	9	9	788395	788395	788395	24	24	24	10	10	10
602	a	sp|P08579|RU2B_HUMAN	P08579	RU2B_HUMAN	SNRPB2	225	34.2	Homo sapiens OX=9606	1:Experimental evidence at protein level	U2 small nuclear ribonucleoprotein B''	1	0.999	7	52	38	52	12	8	12	10	8	10	587611	342481	587611	14	10	14	10	8	10	555095	329271	555095	12	10	12	10	8	10	572902	346504	572902	14	10	14	10	8	10
603	a	sp|P08581|MET_HUMAN	P08581	MET_HUMAN	MET	1390	17.8	Homo sapiens OX=9606	1:Experimental evidence at protein level	Hepatocyte growth factor receptor	1	0.999	17	65	65	65	15	15	15	12	12	12	144385	144385	144385	17	17	17	13	13	13	131099	131099	131099	16	16	16	13	13	13	137789	137789	137789	17	17	17	13	13	13
604	a	sp|P08621|RU17_HUMAN	P08621	RU17_HUMAN	SNRNP70	437	46.7	Homo sapiens OX=9606	1:Experimental evidence at protein level	U1 small nuclear ribonucleoprotein 70 kDa	1	0.999	16	142	142	142	39	39	39	18	18	18	1.67452e+06	1.67452e+06	1.67452e+06	33	33	33	19	19	19	1660293	1660293	1660293	35	35	35	19	19	19	1.71754e+06	1.71754e+06	1.71754e+06	35	35	35	21	21	21
605	a	sp|P08648|ITA5_HUMAN	P08648	ITA5_HUMAN	ITGA5	1049	8.3	Homo sapiens OX=9606	1:Experimental evidence at protein level	Integrin alpha-5	1	0.999	4	13	13	13	3	3	3	3	3	3	67528.7	67528.7	67528.7	3	3	3	3	3	3	75067.7	75067.7	75067.7	4	4	4	3	3	3	79911.5	79911.5	79911.5	3	3	3	3	3	3
606	a	sp|P08708|RS17_HUMAN	P08708	RS17_HUMAN	RPS17	135	56.3	Homo sapiens OX=9606	1:Experimental evidence at protein level	40S ribosomal protein S17	1	0.999	7	219	219	219	56	56	56	13	13	13	2.14442e+06	2.14442e+06	2.14442e+06	53	53	53	13	13	13	2.24186e+06	2.24186e+06	2.24186e+06	58	58	58	13	13	13	2.19289e+06	2.19289e+06	2.19289e+06	52	52	52	13	13	13
607	a	sp|P08962|CD63_HUMAN	P08962	CD63_HUMAN	CD63	238	10.9	Homo sapiens OX=9606	1:Experimental evidence at protein level	CD63 antigen	1	0.999	4	33	33	33	9	9	9	4	4	4	521900	521900	521900	7	7	7	5	5	5	615345	615345	615345	7	7	7	5	5	5	619158	619158	619158	10	10	10	6	6	6
608	a	sp|P09001|RM03_HUMAN	P09001	RM03_HUMAN	MRPL3	348	27.3	Homo sapiens OX=9606	1:Experimental evidence at protein level	39S ribosomal protein L3, mitochondrial	1	0.999	8	54	54	54	12	12	12	8	8	8	198927	198927	198927	13	13	13	9	9	9	203790	203790	203790	14	14	14	9	9	9	192565	192565	192565	15	15	15	10	10	10
609	a	sp|P09012|SNRPA_HUMAN	P09012	SNRPA_HUMAN	SNRPA	282	24.1	Homo sapiens OX=9606	1:Experimental evidence at protein level	U1 small nuclear ribonucleoprotein A	1	0.999	6	43	29	29	11	7	7	6	4	4	687081	658026	658026	11	7	7	6	4	4	725579	705988	705988	10	8	8	6	4	4	644016	636669	636669	11	7	7	6	4	4
610	a	sp|P09104|ENOG_HUMAN	P09104	ENOG_HUMAN	ENO2	434	71	Homo sapiens OX=9606	1:Experimental evidence at protein level	Gamma-enolase	1	0.999	18	231	104	104	62	24	24	23	18	18	8758849	325307	325307	59	26	26	22	17	17	8558671	310952	310952	55	27	27	22	17	17	8446053	321522	321522	55	27	27	24	18	18
611	a	sp|P09110|THIK_HUMAN	P09110	THIK_HUMAN	ACAA1	424	47.6	Homo sapiens OX=9606	1:Experimental evidence at protein level	3-ketoacyl-CoA thiolase, peroxisomal	1	0.999	11	144	144	144	33	33	33	19	19	19	654648	654648	654648	38	38	38	19	19	19	693391	693391	693391	33	33	33	20	20	20	662273	662273	662273	40	40	40	19	19	19
612	a	sp|P09132|SRP19_HUMAN	P09132	SRP19_HUMAN	SRP19	144	54.2	Homo sapiens OX=9606	1:Experimental evidence at protein level	Signal recognition particle 19 kDa protein	1	0.999	5	32	32	32	7	7	7	6	6	6	235222	235222	235222	11	11	11	6	6	6	238158	238158	238158	7	7	7	5	5	5	248155	248155	248155	7	7	7	5	5	5
613	a	sp|P09234|RU1C_HUMAN	P09234	RU1C_HUMAN	SNRPC	159	24.5	Homo sapiens OX=9606	1:Experimental evidence at protein level	U1 small nuclear ribonucleoprotein C	1	0.999	3	52	52	52	12	12	12	5	5	5	555844	555844	555844	12	12	12	5	5	5	564388	564388	564388	12	12	12	5	5	5	591382	591382	591382	16	16	16	5	5	5
614	a	sp|P09382|LEG1_HUMAN	P09382	LEG1_HUMAN	LGALS1	135	58.5	Homo sapiens OX=9606	1:Experimental evidence at protein level	Galectin-1	1	0.999	8	83	83	83	20	20	20	11	11	11	770878	770878	770878	23	23	23	12	12	12	759620	759620	759620	21	21	21	11	11	11	758154	758154	758154	19	19	19	12	12	12
615	a	sp|P09417|DHPR_HUMAN	P09417	DHPR_HUMAN	QDPR	244	46.3	Homo sapiens OX=9606	1:Experimental evidence at protein level	Dihydropteridine reductase	1	0.999	8	73	73	73	19	19	19	14	14	14	315294	315294	315294	15	15	15	13	13	13	341065	341065	341065	17	17	17	14	14	14	347749	347749	347749	22	22	22	14	14	14
616	a	sp|P09497|CLCB_HUMAN	P09497	CLCB_HUMAN	CLTB	229	16.6	Homo sapiens OX=9606	1:Experimental evidence at protein level	Clathrin light chain B	1	0.999	6	26	16	26	7	4	7	5	4	5	152472	103115	152472	7	4	7	6	5	6	177309	153353	177309	5	4	5	6	5	6	196677	166518	196677	7	4	7	3	2	3
617	a	sp|P09543|CN37_HUMAN	P09543	CN37_HUMAN	CNP	421	35.6	Homo sapiens OX=9606	1:Experimental evidence at protein level	2',3'-cyclic-nucleotide 3'-phosphodiesterase	1	0.999	14	74	74	74	18	18	18	10	10	10	1.04229e+06	1.04229e+06	1.04229e+06	18	18	18	11	11	11	1.06507e+06	1.06507e+06	1.06507e+06	18	18	18	11	11	11	1.02539e+06	1.02539e+06	1.02539e+06	20	20	20	12	12	12
618	a	sp|P09601|HMOX1_HUMAN	P09601	HMOX1_HUMAN	HMOX1	288	50.3	Homo sapiens OX=9606	1:Experimental evidence at protein level	Heme oxygenase 1	1	0.999	10	100	100	100	24	24	24	15	15	15	396449	396449	396449	24	24	24	13	13	13	407146	407146	407146	26	26	26	15	15	15	398204	398204	398204	26	26	26	14	14	14
619	a	sp|P09622|DLDH_HUMAN	P09622	DLDH_HUMAN	DLD	509	43.4	Homo sapiens OX=9606	1:Experimental evidence at protein level	Dihydrolipoyl dehydrogenase, mitochondrial	1	0.999	16	170	170	170	41	41	41	21	21	21	1.56664e+06	1.56664e+06	1.56664e+06	46	46	46	22	22	22	1.58359e+06	1.58359e+06	1.58359e+06	38	38	38	22	22	22	1.58049e+06	1.58049e+06	1.58049e+06	45	45	45	21	21	21
620	a	sp|P09661|RU2A_HUMAN	P09661	RU2A_HUMAN	SNRPA1	255	41.2	Homo sapiens OX=9606	1:Experimental evidence at protein level	U2 small nuclear ribonucleoprotein A'	1	0.999	9	48	48	48	10	10	10	9	9	9	547162	547162	547162	12	12	12	8	8	8	613496	613496	613496	13	13	13	9	9	9	606174	606174	606174	13	13	13	8	8	8
621	a	sp|P09669|COX6C_HUMAN	P09669	COX6C_HUMAN	COX6C	75	29.3	Homo sapiens OX=9606	1:Experimental evidence at protein level	Cytochrome c oxidase subunit 6C	1	0.9975	3	13	13	13	4	4	4	3	3	3	407787	407787	407787	2	2	2	2	2	2	379390	379390	379390	4	4	4	3	3	3	393039	393039	393039	3	3	3	2	2	2
622	a	sp|P09874|PARP1_HUMAN	P09874	PARP1_HUMAN	PARP1	1014	50.9	Homo sapiens OX=9606	1:Experimental evidence at protein level	Poly [ADP-ribose] polymerase 1	1	0.999	44	399	399	399	97	97	97	61	61	61	1.87449e+06	1.87449e+06	1.87449e+06	97	97	97	58	58	58	1.92134e+06	1.92134e+06	1.92134e+06	109	109	109	60	60	60	1.9263e+06	1.9263e+06	1.9263e+06	96	96	96	58	58	58
623	a	sp|P09884|DPOLA_HUMAN	P09884	DPOLA_HUMAN	POLA1	1462	21.5	Homo sapiens OX=9606	1:Experimental evidence at protein level	DNA polymerase alpha catalytic subunit	1	0.999	23	79	79	79	20	20	20	15	15	15	205877	205877	205877	20	20	20	14	14	14	195061	195061	195061	21	21	21	17	17	17	212287	212287	212287	18	18	18	15	15	15
625	a	sp|P0DN79|CBSL_HUMAN	P0DN79	CBSL_HUMAN	CBSL	551	47.7	Homo sapiens OX=9606	1:Experimental evidence at protein level	Cystathionine beta-synthase-like protein	1	0.999	20	136	132	136	32	30	32	23	22	23	654574	650716	654574	32	32	32	23	22	23	653922	650814	653922	37	36	37	23	22	23	674297	678326	674297	35	34	35	23	22	23
626	a	sp|P10109|ADX_HUMAN	P10109	ADX_HUMAN	FDX1	184	25.5	Homo sapiens OX=9606	1:Experimental evidence at protein level	Adrenodoxin, mitochondrial	1	0.999	4	24	24	24	6	6	6	4	4	4	165395	165395	165395	8	8	8	4	4	4	172906	172906	172906	7	7	7	3	3	3	174943	174943	174943	3	3	3	3	3	3
627	a	sp|P10155|RO60_HUMAN	P10155	RO60_HUMAN	RO60	538	47.8	Homo sapiens OX=9606	1:Experimental evidence at protein level	60 kDa SS-A/Ro ribonucleoprotein	1	0.999	21	153	153	153	38	38	38	25	25	25	541168	541168	541168	36	36	36	25	25	25	543776	543776	543776	39	39	39	28	28	28	543291	543291	543291	40	40	40	24	24	24
628	a	sp|P10253|LYAG_HUMAN	P10253	LYAG_HUMAN	GAA	952	22.4	Homo sapiens OX=9606	1:Experimental evidence at protein level	Lysosomal alpha-glucosidase	1	0.999	11	73	73	73	17	17	17	16	16	16	205069	205069	205069	20	20	20	16	16	16	224596	224596	224596	20	20	20	15	15	15	215836	215836	215836	16	16	16	15	15	15
629	a	sp|P10301|RRAS_HUMAN	P10301	RRAS_HUMAN	RRAS	218	35.3	Homo sapiens OX=9606	1:Experimental evidence at protein level	Ras-related protein R-Ras	1	0.999	6	37	17	17	9	5	5	4	3	3	150016	114681	114681	10	3	3	4	3	3	180084	134111	134111	8	4	4	5	3	3	196362	133972	133972	10	5	5	5	3	3
630	a	sp|P10398|ARAF_HUMAN	P10398	ARAF_HUMAN	ARAF	606	27.2	Homo sapiens OX=9606	1:Experimental evidence at protein level	Serine/threonine-protein kinase A-Raf	1	0.999	12	44	39	44	12	10	12	10	8	10	146170	147087	146170	11	8	11	11	9	11	138936	137897	138936	10	10	10	10	8	10	138660	138299	138660	11	11	11	10	9	10
631	a	sp|P10515|ODP2_HUMAN	P10515	ODP2_HUMAN	DLAT	647	44.8	Homo sapiens OX=9606	1:Experimental evidence at protein level	Dihydrolipoyllysine-residue acetyltransferase component of pyruvate dehydrogenase complex, mitochondrial	1	0.999	20	259	259	259	71	71	71	29	29	29	1540303	1540303	1540303	60	60	60	29	29	29	1.52998e+06	1.52998e+06	1.52998e+06	66	66	66	29	29	29	1.54013e+06	1.54013e+06	1.54013e+06	62	62	62	29	29	29
632	a	sp|P10599|THIO_HUMAN	P10599	THIO_HUMAN	TXN	105	52.4	Homo sapiens	1:Experimental evidence at protein level	Thioredoxin	1	0.999	5	92	92	92	24	24	24	7	7	7	3.87601e+06	3.87601e+06	3.87601e+06	19	19	19	7	7	7	3.99309e+06	3.99309e+06	3.99309e+06	22	22	22	8	8	8	4.01311e+06	4.01311e+06	4.01311e+06	27	27	27	7	7	7
633	a	sp|P10606|COX5B_HUMAN	P10606	COX5B_HUMAN	COX5B	129	60.5	Homo sapiens OX=9606	1:Experimental evidence at protein level	Cytochrome c oxidase subunit 5B, mitochondrial	1	0.999	6	41	41	41	12	12	12	8	8	8	547935	547935	547935	11	11	11	8	8	8	505468	505468	505468	8	8	8	8	8	8	523084	523084	523084	10	10	10	8	8	8
634	a	sp|P10619|PPGB_HUMAN	P10619	PPGB_HUMAN	CTSA	480	16	Homo sapiens OX=9606	1:Experimental evidence at protein level	Lysosomal protective protein	1	0.999	7	40	40	40	9	9	9	6	6	6	289524	289524	289524	10	10	10	6	6	6	296443	296443	296443	10	10	10	7	7	7	260415	260415	260415	11	11	11	6	6	6
635	a	sp|P10636|TAU_HUMAN	P10636	TAU_HUMAN	MAPT	758	12.1	Homo sapiens	1:Experimental evidence at protein level	Microtubule-associated protein tau	1	0.999	6	23	23	23	7	7	7	4	4	4	69785.4	69785.4	69785.4	5	5	5	4	4	4	78169.2	78169.2	78169.2	6	6	6	5	5	5	67659.7	67659.7	67659.7	5	5	5	5	5	5
636	a	sp|P10644|KAP0_HUMAN	P10644	KAP0_HUMAN	PRKAR1A	381	50.9	Homo sapiens OX=9606	1:Experimental evidence at protein level	cAMP-dependent protein kinase type I-alpha regulatory subunit	1	0.999	16	62	62	62	19	19	19	12	12	12	265395	265395	265395	15	15	15	11	11	11	273851	273851	273851	14	14	14	12	12	12	292986	292986	292986	14	14	14	11	11	11
637	a	sp|P10746|HEM4_HUMAN	P10746	HEM4_HUMAN	UROS	265	24.5	Homo sapiens OX=9606	1:Experimental evidence at protein level	Uroporphyrinogen-III synthase	1	0.999	4	5	5	5	3	3	3	3	3	3	46422	46422	46422	0	0	0	2	2	2	41518.1	41518.1	41518.1	0	0	0	1	1	1	38460.3	38460.3	38460.3	2	2	2	2	2	2
638	a	sp|P10768|ESTD_HUMAN	P10768	ESTD_HUMAN	ESD	282	59.6	Homo sapiens OX=9606	1:Experimental evidence at protein level	S-formylglutathione hydrolase	1	0.999	11	175	175	175	43	43	43	16	16	16	1.17907e+06	1.17907e+06	1.17907e+06	49	49	49	16	16	16	1.21139e+06	1.21139e+06	1.21139e+06	41	41	41	16	16	16	1.14177e+06	1.14177e+06	1.14177e+06	42	42	42	17	17	17
639	a	sp|P10809|CH60_HUMAN	P10809	CH60_HUMAN	HSPD1	573	73.5	Homo sapiens OX=9606	1:Experimental evidence at protein level	60 kDa heat shock protein, mitochondrial	1	0.999	32	1195	1182	1195	306	302	306	82	81	82	8918459	8888050	8918459	300	298	300	77	76	77	9060868	9092719	9060868	294	291	294	79	78	79	9013052	9017304	9013052	295	291	295	79	78	79
640	a	sp|P10909|CLUS_HUMAN	P10909	CLUS_HUMAN	CLU	449	27.2	Homo sapiens OX=9606	1:Experimental evidence at protein level	Clusterin	1	0.999	8	40	40	40	10	10	10	6	6	6	290268	290268	290268	10	10	10	5	5	5	335802	335802	335802	11	11	11	6	6	6	349228	349228	349228	9	9	9	6	6	6
641	a	sp|P11117|PPAL_HUMAN	P11117	PPAL_HUMAN	ACP2	423	19.1	Homo sapiens OX=9606	1:Experimental evidence at protein level	Lysosomal acid phosphatase	1	0.999	6	18	18	18	4	4	4	4	4	4	122129	122129	122129	4	4	4	4	4	4	133619	133619	133619	6	6	6	5	5	5	136352	136352	136352	4	4	4	3	3	3
642	a	sp|P11142|HSP7C_HUMAN	P11142	HSP7C_HUMAN	HSPA8	646	60.7	Homo sapiens OX=9606	1:Experimental evidence at protein level	Heat shock cognate 71 kDa protein	1	0.999	33	1059	856	1005	262	215	248	53	38	48	10423540	10459433	10423848	265	210	250	57	42	52	10726673	10761101	10774670	259	206	246	56	42	51	10597986	10535209	10551774	273	225	261	55	41	50
643	a	sp|P11166|GTR1_HUMAN	P11166	GTR1_HUMAN	SLC2A1	492	11.2	Homo sapiens OX=9606	1:Experimental evidence at protein level	Solute carrier family 2, facilitated glucose transporter member 1	1	0.999	5	41	41	41	11	11	11	6	6	6	794783	794783	794783	9	9	9	6	6	6	819137	819137	819137	9	9	9	6	6	6	812129	812129	812129	12	12	12	6	6	6
644	a	sp|P11171|41_HUMAN	P11171	41_HUMAN	EPB41	864	32.9	Homo sapiens OX=9606	1:Experimental evidence at protein level	Protein 4.1	1	0.999	23	92	76	92	24	21	24	21	19	21	223078	218414	223078	27	21	27	18	16	18	232929	231177	232929	25	21	25	19	17	19	219718	219373	219718	16	13	16	20	18	20
645	a	sp|P11172|UMPS_HUMAN	P11172	UMPS_HUMAN	UMPS	480	41.2	Homo sapiens OX=9606	1:Experimental evidence at protein level	Uridine 5'-monophosphate synthase	1	0.999	15	103	103	103	27	27	27	18	18	18	549659	549659	549659	27	27	27	16	16	16	540753	540753	540753	27	27	27	16	16	16	557061	557061	557061	22	22	22	16	16	16
646	a	sp|P11177|ODPB_HUMAN	P11177	ODPB_HUMAN	PDHB	359	60.7	Homo sapiens OX=9606	1:Experimental evidence at protein level	Pyruvate dehydrogenase E1 component subunit beta, mitochondrial	1	0.999	15	121	121	121	30	30	30	18	18	18	938426	938426	938426	30	30	30	20	20	20	944315	944315	944315	27	27	27	19	19	19	933926	933926	933926	34	34	34	18	18	18
647	a	sp|P11182|ODB2_HUMAN	P11182	ODB2_HUMAN	DBT	482	28.6	Homo sapiens OX=9606	1:Experimental evidence at protein level	Lipoamide acyltransferase component of branched-chain alpha-keto acid dehydrogenase complex, mitochondrial	1	0.999	10	29	29	29	7	7	7	10	10	10	228119	228119	228119	9	9	9	7	7	7	238480	238480	238480	6	6	6	8	8	8	227353	227353	227353	7	7	7	8	8	8
648	a	sp|P11233|RALA_HUMAN	P11233	RALA_HUMAN	RALA	206	26.2	Homo sapiens OX=9606	1:Experimental evidence at protein level	Ras-related protein Ral-A	1	0.999	6	31	26	31	6	5	6	6	5	6	388303	379808	388303	9	8	9	6	5	6	404621	423208	404621	9	7	9	5	4	5	376069	369433	376069	7	6	7	6	5	6
649	a	sp|P11234|RALB_HUMAN	P11234	RALB_HUMAN	RALB	206	18.9	Homo sapiens OX=9606	1:Experimental evidence at protein level	Ras-related protein Ral-B	1	0.999	4	19	14	14	4	3	3	3	2	2	137218	59892.8	59892.8	6	5	5	3	2	2	122177	49908.2	49908.2	5	3	3	3	2	2	127379	51083.5	51083.5	4	3	3	3	2	2
650	a	sp|P11274|BCR_HUMAN	P11274	BCR_HUMAN	BCR	1271	6.4	Homo sapiens OX=9606	1:Experimental evidence at protein level	Breakpoint cluster region protein	1	0.999	5	23	17	23	4	3	4	3	2	3	85234.4	44183.2	85234.4	8	7	8	4	3	4	83728.9	44986.6	83728.9	6	4	6	4	3	4	81034.5	40514.9	81034.5	5	3	5	4	3	4
651	a	sp|P11279|LAMP1_HUMAN	P11279	LAMP1_HUMAN	LAMP1	417	17.7	Homo sapiens OX=9606	1:Experimental evidence at protein level	Lysosome-associated membrane glycoprotein 1	1	0.999	8	41	41	41	10	10	10	6	6	6	629764	629764	629764	10	10	10	6	6	6	631504	631504	631504	12	12	12	7	7	7	626063	626063	626063	9	9	9	6	6	6
652	a	sp|P11310|ACADM_HUMAN	P11310	ACADM_HUMAN	ACADM	421	24.2	Homo sapiens OX=9606	1:Experimental evidence at protein level	Medium-chain specific acyl-CoA dehydrogenase, mitochondrial	1	0.999	8	35	35	35	6	6	6	6	6	6	181957	181957	181957	10	10	10	8	8	8	180461	180461	180461	9	9	9	7	7	7	185651	185651	185651	10	10	10	8	8	8
653	a	sp|P11441|UBL4A_HUMAN	P11441	UBL4A_HUMAN	UBL4A	157	51	Homo sapiens OX=9606	1:Experimental evidence at protein level	Ubiquitin-like protein 4A	1	0.999	7	34	34	34	9	9	9	7	7	7	238180	238180	238180	9	9	9	8	8	8	290155	290155	290155	8	8	8	8	8	8	268298	268298	268298	8	8	8	9	9	9
654	a	sp|P11498|PYC_HUMAN	P11498	PYC_HUMAN	PC	1178	34.1	Homo sapiens OX=9606	1:Experimental evidence at protein level	Pyruvate carboxylase, mitochondrial	1	0.999	27	160	160	160	40	40	40	23	23	23	294946	294946	294946	36	36	36	23	23	23	298535	298535	298535	43	43	43	22	22	22	314531	314531	314531	41	41	41	21	21	21
655	a	sp|P11532|DMD_HUMAN	P11532	DMD_HUMAN	DMD	3685	3	Homo sapiens OX=9606	1:Experimental evidence at protein level	Dystrophin	1	0.999	7	15	12	12	6	5	5	4	3	3	35887.5	35200.3	35200.3	1	1	1	3	2	2	41737.4	40383.2	40383.2	4	3	3	4	3	3	41928.9	43318.1	43318.1	4	3	3	4	3	3
656	a	sp|P11586|C1TC_HUMAN	P11586	C1TC_HUMAN	MTHFD1	935	56.5	Homo sapiens OX=9606	1:Experimental evidence at protein level	C-1-tetrahydrofolate synthase, cytoplasmic	1	0.999	41	377	372	377	94	93	94	54	53	54	827718	826986	827718	99	97	99	54	53	54	836362	839380	836362	98	97	98	53	52	53	842899	841686	842899	86	85	86	51	50	51
657	a	sp|P11766|ADHX_HUMAN	P11766	ADHX_HUMAN	ADH5	374	36.6	Homo sapiens OX=9606	1:Experimental evidence at protein level	Alcohol dehydrogenase class-3	1	0.999	9	76	76	76	18	18	18	10	10	10	431774	431774	431774	23	23	23	10	10	10	415014	415014	415014	16	16	16	11	11	11	446653	446653	446653	19	19	19	10	10	10
658	a	sp|P12004|PCNA_HUMAN	P12004	PCNA_HUMAN	PCNA	261	67.8	Homo sapiens OX=9606	1:Experimental evidence at protein level	Proliferating cell nuclear antigen	1	0.999	15	287	285	287	70	70	70	30	30	30	2.35309e+06	2.35309e+06	2.35309e+06	73	73	73	29	29	29	2418324	2418324	2418324	75	74	75	30	29	30	2.49055e+06	2.49553e+06	2.49055e+06	69	68	69	31	30	31
659	a	sp|P12074|CX6A1_HUMAN	P12074	CX6A1_HUMAN	COX6A1	109	43.1	Homo sapiens OX=9606	1:Experimental evidence at protein level	Cytochrome c oxidase subunit 6A1, mitochondrial	1	0.999	2	24	24	24	7	7	7	4	4	4	364917	364917	364917	5	5	5	4	4	4	382760	382760	382760	6	6	6	4	4	4	336807	336807	336807	6	6	6	4	4	4
661	a	sp|P12268|IMDH2_HUMAN	P12268	IMDH2_HUMAN	IMPDH2	514	48.4	Homo sapiens OX=9606	1:Experimental evidence at protein level	Inosine-5'-monophosphate dehydrogenase 2	1	0.999	19	239	223	239	60	57	60	23	20	23	2.16595e+06	2167755	2.16595e+06	58	52	58	23	21	23	2139468	2.1318e+06	2139468	61	57	61	25	22	25	2.09676e+06	2.09837e+06	2.09676e+06	60	57	60	22	20	22
662	a	sp|P12694|ODBA_HUMAN	P12694	ODBA_HUMAN	BCKDHA	445	24.5	Homo sapiens OX=9606	1:Experimental evidence at protein level	2-oxoisovalerate dehydrogenase subunit alpha, mitochondrial	1	0.999	8	35	35	35	10	10	10	8	8	8	91327.8	91327.8	91327.8	7	7	7	7	7	7	91607.9	91607.9	91607.9	7	7	7	9	9	9	91378.1	91378.1	91378.1	11	11	11	8	8	8
663	a	sp|P12955|PEPD_HUMAN	P12955	PEPD_HUMAN	PEPD	493	31.8	Homo sapiens OX=9606	1:Experimental evidence at protein level	Xaa-Pro dipeptidase	1	0.999	11	62	62	62	13	13	13	12	12	12	589343	589343	589343	18	18	18	12	12	12	570037	570037	570037	15	15	15	13	13	13	595685	595685	595685	16	16	16	11	11	11
664	a	sp|P12956|XRCC6_HUMAN	P12956	XRCC6_HUMAN	XRCC6	609	49.1	Homo sapiens OX=9606	1:Experimental evidence at protein level	X-ray repair cross-complementing protein 6	1	0.999	25	363	363	363	102	102	102	38	38	38	2735963	2735963	2735963	85	85	85	36	36	36	2.69404e+06	2.69404e+06	2.69404e+06	87	87	87	37	37	37	2741855	2741855	2741855	89	89	89	39	39	39
665	a	sp|P13010|XRCC5_HUMAN	P13010	XRCC5_HUMAN	XRCC5	732	55.1	Homo sapiens OX=9606	1:Experimental evidence at protein level	X-ray repair cross-complementing protein 5	1	0.999	30	354	354	354	90	90	90	39	39	39	1.80183e+06	1.80183e+06	1.80183e+06	93	93	93	39	39	39	1.76472e+06	1.76472e+06	1.76472e+06	84	84	84	38	38	38	1.77469e+06	1.77469e+06	1.77469e+06	87	87	87	38	38	38
666	a	sp|P13051|UNG_HUMAN	P13051	UNG_HUMAN	UNG	313	26.2	Homo sapiens OX=9606	1:Experimental evidence at protein level	Uracil-DNA glycosylase	1	0.999	4	17	17	17	3	3	3	4	4	4	85373.1	85373.1	85373.1	6	6	6	4	4	4	86153	86153	86153	3	3	3	4	4	4	95722.1	95722.1	95722.1	5	5	5	4	4	4
667	a	sp|P13056|NR2C1_HUMAN	P13056	NR2C1_HUMAN	NR2C1	603	12.4	Homo sapiens OX=9606	1:Experimental evidence at protein level	Nuclear receptor subfamily 2 group C member 1	1	0.999	4	4	4	4	1	1	1	2	2	2	24483.4	24483.4	24483.4	1	1	1	1	1	1	26899.9	26899.9	26899.9	1	1	1	1	1	1	34766.2	34766.2	34766.2	1	1	1	2	2	2
668	a	sp|P13073|COX41_HUMAN	P13073	COX41_HUMAN	COX4I1	169	39.1	Homo sapiens OX=9606	1:Experimental evidence at protein level	Cytochrome c oxidase subunit 4 isoform 1, mitochondrial	1	0.999	7	54	54	54	15	15	15	10	10	10	1.45313e+06	1.45313e+06	1.45313e+06	16	16	16	10	10	10	1.40365e+06	1.40365e+06	1.40365e+06	12	12	12	9	9	9	1.3613e+06	1.3613e+06	1.3613e+06	11	11	11	9	9	9
669	a	sp|P13196|HEM1_HUMAN	P13196	HEM1_HUMAN	ALAS1	640	19.5	Homo sapiens OX=9606	1:Experimental evidence at protein level	5-aminolevulinate synthase, nonspecific, mitochondrial	1	0.999	8	16	16	16	3	3	3	4	4	4	183498	183498	183498	5	5	5	5	5	5	246869	246869	246869	3	3	3	5	5	5	211790	211790	211790	5	5	5	4	4	4
670	a	sp|P13473|LAMP2_HUMAN	P13473	LAMP2_HUMAN	LAMP2	410	17.6	Homo sapiens OX=9606	1:Experimental evidence at protein level	Lysosome-associated membrane glycoprotein 2	1	0.999	7	48	48	48	11	11	11	6	6	6	800456	800456	800456	13	13	13	6	6	6	838269	838269	838269	13	13	13	6	6	6	761676	761676	761676	11	11	11	6	6	6
671	a	sp|P13489|RINI_HUMAN	P13489	RINI_HUMAN	RNH1	461	61.8	Homo sapiens OX=9606	1:Experimental evidence at protein level	Ribonuclease inhibitor	1	0.999	19	218	218	218	59	59	59	26	26	26	998635	998635	998635	51	51	51	25	25	25	943447	943447	943447	50	50	50	26	26	26	940072	940072	940072	58	58	58	25	25	25
672	a	sp|P13667|PDIA4_HUMAN	P13667	PDIA4_HUMAN	PDIA4	645	61.7	Homo sapiens OX=9606	1:Experimental evidence at protein level	Protein disulfide-isomerase A4	1	0.999	35	430	409	426	100	94	99	53	50	52	2394992	2.38014e+06	2.38559e+06	110	105	109	52	49	51	2.37828e+06	2.37427e+06	2.37828e+06	110	105	109	53	50	52	2.39697e+06	2.40027e+06	2.40043e+06	110	105	109	52	49	51
673	a	sp|P13674|P4HA1_HUMAN	P13674	P4HA1_HUMAN	P4HA1	534	35	Homo sapiens OX=9606	1:Experimental evidence at protein level	Prolyl 4-hydroxylase subunit alpha-1	1	0.999	15	99	99	99	25	25	25	18	18	18	458582	458582	458582	21	21	21	18	18	18	458026	458026	458026	28	28	28	18	18	18	471056	471056	471056	25	25	25	18	18	18
674	a	sp|P13798|ACPH_HUMAN	P13798	ACPH_HUMAN	APEH	732	41.5	Homo sapiens OX=9606	1:Experimental evidence at protein level	Acylamino-acid-releasing enzyme	1	0.999	17	101	101	101	25	25	25	17	17	17	377756	377756	377756	28	28	28	16	16	16	381694	381694	381694	25	25	25	15	15	15	368224	368224	368224	23	23	23	16	16	16
675	a	sp|P13804|ETFA_HUMAN	P13804	ETFA_HUMAN	ETFA	333	69.7	Homo sapiens OX=9606	1:Experimental evidence at protein level	Electron transfer flavoprotein subunit alpha, mitochondrial	1	0.999	17	203	203	203	50	50	50	22	22	22	2.03517e+06	2.03517e+06	2.03517e+06	50	50	50	21	21	21	1.99733e+06	1.99733e+06	1.99733e+06	48	48	48	21	21	21	1.99631e+06	1.99631e+06	1.99631e+06	55	55	55	21	21	21
676	a	sp|P13929|ENOB_HUMAN	P13929	ENOB_HUMAN	ENO3	434	43.3	Homo sapiens OX=9606	1:Experimental evidence at protein level	Beta-enolase	1	0.999	13	265	88	94	77	28	30	15	9	10	8950551	145584	141519	64	17	18	15	9	10	9169473	143833	146989	63	23	23	16	10	11	8248616	130324	133517	61	20	23	16	9	11
677	a	sp|P13987|CD59_HUMAN	P13987	CD59_HUMAN	CD59	128	25	Homo sapiens OX=9606	1:Experimental evidence at protein level	CD59 glycoprotein	1	0.999	4	27	27	27	6	6	6	5	5	5	207616	207616	207616	8	8	8	5	5	5	196812	196812	196812	8	8	8	5	5	5	193722	193722	193722	5	5	5	4	4	4
678	a	sp|P14314|GLU2B_HUMAN	P14314	GLU2B_HUMAN	PRKCSH	528	33.9	Homo sapiens OX=9606	1:Experimental evidence at protein level	Glucosidase 2 subunit beta	1	0.999	14	177	168	177	44	43	44	21	20	21	2.40002e+06	2.40797e+06	2.40002e+06	47	43	47	23	21	23	2.49301e+06	2.49614e+06	2.49301e+06	42	41	42	23	21	23	2.43854e+06	2437081	2.43854e+06	44	41	44	22	21	22
679	a	sp|P14324|FPPS_HUMAN	P14324	FPPS_HUMAN	FDPS	419	16.5	Homo sapiens OX=9606	1:Experimental evidence at protein level	Farnesyl pyrophosphate synthase	1	0.999	6	62	62	62	12	12	12	9	9	9	919498	919498	919498	16	16	16	11	11	11	898959	898959	898959	18	18	18	10	10	10	923459	923459	923459	16	16	16	11	11	11
680	a	sp|P14384|CBPM_HUMAN	P14384	CBPM_HUMAN	CPM	443	25.7	Homo sapiens OX=9606	1:Experimental evidence at protein level	Carboxypeptidase M	1	0.999	7	27	27	27	6	6	6	5	5	5	81411	81411	81411	9	9	9	7	7	7	81818.9	81818.9	81818.9	7	7	7	5	5	5	82504.1	82504.1	82504.1	5	5	5	7	7	7
681	a	sp|P14550|AK1A1_HUMAN	P14550	AK1A1_HUMAN	AKR1A1	325	47.7	Homo sapiens OX=9606	1:Experimental evidence at protein level	Aldo-keto reductase family 1 member A1	1	0.999	13	124	106	106	35	30	30	18	16	16	1.83862e+06	761194	761194	30	25	25	17	16	16	1.86182e+06	764553	764553	31	27	27	18	16	16	1.81225e+06	751758	751758	28	24	24	16	15	15
682	a	sp|P14649|MYL6B_HUMAN	P14649	MYL6B_HUMAN	MYL6B	208	36.1	Homo sapiens OX=9606	1:Experimental evidence at protein level	Myosin light chain 6B	1	0.999	7	39	7	7	10	2	2	6	2	2	2.63694e+06	42553.4	42553.4	9	1	1	6	3	3	2.60934e+06	38402.9	38402.9	10	2	2	5	2	2	2.6962e+06	33700.8	33700.8	10	2	2	6	2	2
683	a	sp|P14735|IDE_HUMAN	P14735	IDE_HUMAN	IDE	1019	38.4	Homo sapiens OX=9606	1:Experimental evidence at protein level	Insulin-degrading enzyme	1	0.999	29	174	171	174	43	43	43	30	29	30	850150	841882	850150	42	40	42	26	25	26	855365	854895	855365	49	48	49	31	30	31	800585	805051	800585	40	40	40	27	26	27
684	a	sp|P14854|CX6B1_HUMAN	P14854	CX6B1_HUMAN	COX6B1	86	73.3	Homo sapiens OX=9606	1:Experimental evidence at protein level	Cytochrome c oxidase subunit 6B1	1	0.999	6	56	56	56	13	13	13	7	7	7	1.02518e+06	1.02518e+06	1.02518e+06	13	13	13	7	7	7	983676	983676	983676	12	12	12	7	7	7	1.03773e+06	1.03773e+06	1.03773e+06	18	18	18	7	7	7
685	a	sp|P14866|HNRPL_HUMAN	P14866	HNRPL_HUMAN	HNRNPL	589	48.9	Homo sapiens OX=9606	1:Experimental evidence at protein level	Heterogeneous nuclear ribonucleoprotein L	1	0.999	18	389	382	389	88	87	88	31	30	31	1.18524e+06	1.18583e+06	1.18524e+06	103	101	103	30	29	30	1.20823e+06	1.20596e+06	1.20823e+06	98	96	98	31	30	31	1.17729e+06	1.18108e+06	1.17729e+06	100	98	100	30	29	30
686	a	sp|P14923|PLAK_HUMAN	P14923	PLAK_HUMAN	JUP	745	47.5	Homo sapiens OX=9606	1:Experimental evidence at protein level	Junction plakoglobin	1	0.999	24	167	135	167	45	35	45	32	26	32	296737	295941	296737	42	35	42	32	26	32	289079	290055	289079	42	34	42	33	26	33	303093	301554	303093	38	31	38	33	26	33
687	a	sp|P14927|QCR7_HUMAN	P14927	QCR7_HUMAN	UQCRB	111	51.4	Homo sapiens OX=9606	1:Experimental evidence at protein level	Cytochrome b-c1 complex subunit 7	1	0.999	6	24	23	23	3	3	3	6	5	5	433979	433130	433130	9	8	8	6	5	5	462844	469650	469650	7	7	7	6	5	5	444958	447222	447222	5	5	5	6	5	5
688	a	sp|P15056|BRAF_HUMAN	P15056	BRAF_HUMAN	BRAF	766	8	Homo sapiens OX=9606	1:Experimental evidence at protein level	Serine/threonine-protein kinase B-raf	1	0.999	4	11	8	8	5	4	4	4	3	3	50021.4	50391.7	50391.7	3	1	1	3	2	2	46683.4	46787.6	46787.6	2	2	2	4	3	3	46885.8	46437.5	46437.5	1	1	1	3	3	3
689	a	sp|P15170|ERF3A_HUMAN	P15170	ERF3A_HUMAN	GSPT1	499	60.3	Homo sapiens OX=9606	1:Experimental evidence at protein level	Eukaryotic peptide chain release factor GTP-binding subunit ERF3A	1	0.999	24	272	158	272	66	38	66	40	19	40	1.49444e+06	1.47571e+06	1.49444e+06	70	39	70	41	19	41	1.59571e+06	1.61588e+06	1.59571e+06	67	42	67	41	19	41	1589789	1.60531e+06	1589789	69	39	69	42	20	42
690	a	sp|P15336|ATF2_HUMAN	P15336	ATF2_HUMAN	ATF2	505	15.6	Homo sapiens OX=9606	1:Experimental evidence at protein level	Cyclic AMP-dependent transcription factor ATF-2	1	0.999	6	19	12	19	7	4	7	4	3	4	46567.2	45328.9	46567.2	5	4	5	3	3	3	41607.2	40603.8	41607.2	4	3	4	4	3	4	46294.7	45292.9	46294.7	3	1	3	3	3	3
691	a	sp|P15374|UCHL3_HUMAN	P15374	UCHL3_HUMAN	UCHL3	230	50	Homo sapiens OX=9606	1:Experimental evidence at protein level	Ubiquitin carboxyl-terminal hydrolase isozyme L3	1	0.999	8	74	74	74	17	17	17	10	10	10	1.07265e+06	1.07265e+06	1.07265e+06	17	17	17	11	11	11	1.14935e+06	1.14935e+06	1.14935e+06	21	21	21	12	12	12	1.1056e+06	1.1056e+06	1.1056e+06	19	19	19	11	11	11
692	a	sp|P15529|MCP_HUMAN	P15529	MCP_HUMAN	CD46	392	8.4	Homo sapiens OX=9606	1:Experimental evidence at protein level	Membrane cofactor protein	1	0.9967	4	12	12	12	4	4	4	4	4	4	69015.2	69015.2	69015.2	1	1	1	4	4	4	81638.4	81638.4	81638.4	3	3	3	4	4	4	77560.3	77560.3	77560.3	4	4	4	4	4	4
693	a	sp|P15559|NQO1_HUMAN	P15559	NQO1_HUMAN	NQO1	274	40.1	Homo sapiens	1:Experimental evidence at protein level	NAD(P)H dehydrogenase [quinone] 1	1	0.999	9	137	137	137	37	37	37	13	13	13	4662674	4662674	4662674	35	35	35	14	14	14	4382065	4382065	4382065	35	35	35	14	14	14	4441767	4441767	4441767	30	30	30	13	13	13
694	a	sp|P15586|GNS_HUMAN	P15586	GNS_HUMAN	GNS	552	26.1	Homo sapiens OX=9606	1:Experimental evidence at protein level	N-acetylglucosamine-6-sulfatase	1	0.999	11	59	59	59	18	18	18	11	11	11	480276	480276	480276	14	14	14	13	13	13	482823	482823	482823	15	15	15	12	12	12	473906	473906	473906	12	12	12	13	13	13
695	a	sp|P15735|PHKG2_HUMAN	P15735	PHKG2_HUMAN	PHKG2	406	25.4	Homo sapiens OX=9606	1:Experimental evidence at protein level	Phosphorylase b kinase gamma catalytic chain, liver/testis isoform	1	0.999	7	26	26	26	8	8	8	6	6	6	105511	105511	105511	5	5	5	6	6	6	92045.8	92045.8	92045.8	5	5	5	7	7	7	99809.4	99809.4	99809.4	8	8	8	6	6	6
696	a	sp|P15882|CHIN_HUMAN	P15882	CHIN_HUMAN	CHN1	459	9.2	Homo sapiens OX=9606	1:Experimental evidence at protein level	N-chimaerin	1	0.999	3	10	10	10	2	2	2	2	2	2	205967	205967	205967	2	2	2	3	3	3	171023	171023	171023	3	3	3	3	3	3	166446	166446	166446	3	3	3	3	3	3
697	a	sp|P15923|TFE2_HUMAN	P15923	TFE2_HUMAN	TCF3	654	17	Homo sapiens OX=9606	1:Experimental evidence at protein level	Transcription factor E2-alpha	1	0.999	7	17	16	17	3	3	3	2	2	2	76901.4	76901.4	76901.4	5	5	5	3	3	3	75081	75081	75081	5	5	5	3	3	3	79536.3	79536.3	79536.3	4	3	4	3	2	3
698	a	sp|P15927|RFA2_HUMAN	P15927	RFA2_HUMAN	RPA2	270	59.3	Homo sapiens OX=9606	1:Experimental evidence at protein level	Replication protein A 32 kDa subunit	1	0.999	8	152	152	152	36	36	36	15	15	15	226809	226809	226809	42	42	42	17	17	17	222893	222893	222893	37	37	37	17	17	17	244470	244470	244470	37	37	37	16	16	16
699	a	sp|P16070|CD44_HUMAN	P16070	CD44_HUMAN	CD44	742	15	Homo sapiens OX=9606	1:Experimental evidence at protein level	CD44 antigen	1	0.999	9	89	89	89	20	20	20	12	12	12	1.01659e+06	1.01659e+06	1.01659e+06	23	23	23	12	12	12	1.02162e+06	1.02162e+06	1.02162e+06	22	22	22	12	12	12	1.0523e+06	1.0523e+06	1.0523e+06	24	24	24	12	12	12
700	a	sp|P16083|NQO2_HUMAN	P16083	NQO2_HUMAN	NQO2	231	57.1	Homo sapiens	1:Experimental evidence at protein level	Ribosyldihydronicotinamide dehydrogenase [quinone]	1	0.999	9	93	93	93	28	28	28	14	14	14	922081	922081	922081	21	21	21	14	14	14	944194	944194	944194	24	24	24	13	13	13	888035	888035	888035	20	20	20	13	13	13
701	a	sp|P16144|ITB4_HUMAN	P16144	ITB4_HUMAN	ITGB4	1822	7.1	Homo sapiens OX=9606	1:Experimental evidence at protein level	Integrin beta-4	1	0.999	8	22	22	22	5	5	5	5	5	5	65769.1	65769.1	65769.1	7	7	7	5	5	5	63197.1	63197.1	63197.1	5	5	5	4	4	4	62920.8	62920.8	62920.8	5	5	5	4	4	4
702	a	sp|P16152|CBR1_HUMAN	P16152	CBR1_HUMAN	CBR1	277	59.2	Homo sapiens OX=9606	1:Experimental evidence at protein level	Carbonyl reductase [NADPH] 1	1	0.999	11	111	84	111	29	21	29	17	14	17	1.38508e+06	1.1734e+06	1.38508e+06	30	24	30	17	14	17	1.35855e+06	1196154	1.35855e+06	26	20	26	17	14	17	1.39734e+06	1227539	1.39734e+06	26	19	26	16	13	16
703	a	sp|P16278|BGAL_HUMAN	P16278	BGAL_HUMAN	GLB1	677	23.5	Homo sapiens OX=9606	1:Experimental evidence at protein level	Beta-galactosidase	1	0.999	11	68	68	68	14	14	14	11	11	11	291850	291850	291850	17	17	17	12	12	12	283723	283723	283723	17	17	17	11	11	11	294104	294104	294104	20	20	20	12	12	12
704	a	sp|P16422|EPCAM_HUMAN	P16422	EPCAM_HUMAN	EPCAM	314	18.5	Homo sapiens OX=9606	1:Experimental evidence at protein level	Epithelial cell adhesion molecule	1	0.999	4	13	13	13	3	3	3	3	3	3	90011.4	90011.4	90011.4	3	3	3	3	3	3	94025.8	94025.8	94025.8	3	3	3	3	3	3	94646.8	94646.8	94646.8	4	4	4	3	3	3
705	a	sp|P16435|NCPR_HUMAN	P16435	NCPR_HUMAN	POR	677	55.7	Homo sapiens OX=9606	1:Experimental evidence at protein level	NADPH--cytochrome P450 reductase	1	0.999	30	295	295	295	75	75	75	35	35	35	827306	827306	827306	76	76	76	36	36	36	826397	826397	826397	77	77	77	38	38	38	838850	838850	838850	67	67	67	37	37	37
706	a	sp|P16455|MGMT_HUMAN	P16455	MGMT_HUMAN	MGMT	207	33.3	Homo sapiens OX=9606	1:Experimental evidence at protein level	Methylated-DNA--protein-cysteine methyltransferase	1	0.999	5	31	31	31	6	6	6	5	5	5	138917	138917	138917	7	7	7	4	4	4	145415	145415	145415	8	8	8	5	5	5	134379	134379	134379	10	10	10	6	6	6
707	a	sp|P16591|FER_HUMAN	P16591	FER_HUMAN	FER	822	8.8	Homo sapiens OX=9606	1:Experimental evidence at protein level	Tyrosine-protein kinase Fer	1	0.999	7	5	5	5	2	2	2	2	2	2	83723.9	83723.9	83723.9	1	1	1	1	1	1	493276	493276	493276	1	1	1	2	2	2	88981.4	88981.4	88981.4	1	1	1	2	2	2
708	a	sp|P16930|FAAA_HUMAN	P16930	FAAA_HUMAN	FAH	419	34.6	Homo sapiens OX=9606	1:Experimental evidence at protein level	Fumarylacetoacetase	1	0.999	9	56	56	56	13	13	13	8	8	8	228572	228572	228572	15	15	15	10	10	10	209008	209008	209008	17	17	17	10	10	10	209862	209862	209862	11	11	11	10	10	10
709	a	sp|P17096|HMGA1_HUMAN	P17096	HMGA1_HUMAN	HMGA1	107	36.4	Homo sapiens OX=9606	1:Experimental evidence at protein level	High mobility group protein HMG-I/HMG-Y	1	0.999	4	40	40	40	9	9	9	2	2	2	1.67093e+06	1.67093e+06	1.67093e+06	10	10	10	2	2	2	1.79041e+06	1.79041e+06	1.79041e+06	11	11	11	2	2	2	1.66184e+06	1.66184e+06	1.66184e+06	10	10	10	2	2	2
710	a	sp|P17152|TMM11_HUMAN	P17152	TMM11_HUMAN	TMEM11	192	21.9	Homo sapiens OX=9606	1:Experimental evidence at protein level	Transmembrane protein 11, mitochondrial	1	0.999	4	16	16	16	4	4	4	4	4	4	177202	177202	177202	3	3	3	3	3	3	161100	161100	161100	5	5	5	5	5	5	165897	165897	165897	4	4	4	3	3	3
711	a	sp|P17174|AATC_HUMAN	P17174	AATC_HUMAN	GOT1	413	56.4	Homo sapiens OX=9606	1:Experimental evidence at protein level	Aspartate aminotransferase, cytoplasmic	1	0.999	17	210	210	210	55	55	55	23	23	23	1506129	1506129	1506129	48	48	48	23	23	23	1.50678e+06	1.50678e+06	1.50678e+06	60	60	60	23	23	23	1.54387e+06	1.54387e+06	1.54387e+06	47	47	47	22	22	22
712	a	sp|P17301|ITA2_HUMAN	P17301	ITA2_HUMAN	ITGA2	1181	7.2	Homo sapiens OX=9606	1:Experimental evidence at protein level	Integrin alpha-2	1	0.999	5	14	14	14	3	3	3	2	2	2	42376.3	42376.3	42376.3	3	3	3	2	2	2	41262.7	41262.7	41262.7	3	3	3	3	3	3	50507.6	50507.6	50507.6	5	5	5	3	3	3
713	a	sp|P17480|UBF1_HUMAN	P17480	UBF1_HUMAN	UBTF	764	25.7	Homo sapiens OX=9606	1:Experimental evidence at protein level	Nucleolar transcription factor 1	1	0.999	18	89	89	89	19	19	19	16	16	16	286088	286088	286088	22	22	22	18	18	18	273208	273208	273208	23	23	23	17	17	17	278914	278914	278914	25	25	25	18	18	18
714	a	sp|P17544|ATF7_HUMAN	P17544	ATF7_HUMAN	ATF7	494	14.4	Homo sapiens OX=9606	1:Experimental evidence at protein level	Cyclic AMP-dependent transcription factor ATF-7	1	0.999	5	18	11	11	6	3	3	4	3	3	61370.7	61094.1	61094.1	4	3	3	3	3	3	60979.7	60979.7	60979.7	5	4	4	4	3	3	63098.2	63383.8	63383.8	3	1	1	1	1	1
715	a	sp|P17568|NDUB7_HUMAN	P17568	NDUB7_HUMAN	NDUFB7	137	43.8	Homo sapiens OX=9606	1:Experimental evidence at protein level	NADH dehydrogenase [ubiquinone] 1 beta subcomplex subunit 7	1	0.999	4	71	71	71	16	16	16	5	5	5	92809.2	92809.2	92809.2	23	23	23	6	6	6	94276.4	94276.4	94276.4	19	19	19	5	5	5	108444	108444	108444	13	13	13	6	6	6
716	a	sp|P17655|CAN2_HUMAN	P17655	CAN2_HUMAN	CAPN2	700	43.3	Homo sapiens OX=9606	1:Experimental evidence at protein level	Calpain-2 catalytic subunit	1	0.999	24	223	223	223	51	51	51	34	34	34	1.22707e+06	1.22707e+06	1.22707e+06	57	57	57	34	34	34	1249524	1249524	1249524	57	57	57	36	36	36	1231879	1231879	1231879	58	58	58	34	34	34
717	a	sp|P17676|CEBPB_HUMAN	P17676	CEBPB_HUMAN	CEBPB	345	23.5	Homo sapiens OX=9606	1:Experimental evidence at protein level	CCAAT/enhancer-binding protein beta	1	0.999	5	13	13	13	3	3	3	5	5	5	113170	113170	113170	4	4	4	3	3	3	132919	132919	132919	3	3	3	4	4	4	131379	131379	131379	3	3	3	3	3	3
718	a	sp|P17706|PTN2_HUMAN	P17706	PTN2_HUMAN	PTPN2	415	27.7	Homo sapiens OX=9606	1:Experimental evidence at protein level	Tyrosine-protein phosphatase non-receptor type 2	1	0.999	9	30	30	30	8	8	8	7	7	7	86861.7	86861.7	86861.7	7	7	7	6	6	6	86439.6	86439.6	86439.6	8	8	8	7	7	7	81792.9	81792.9	81792.9	7	7	7	6	6	6
719	a	sp|P17812|PYRG1_HUMAN	P17812	PYRG1_HUMAN	CTPS1	591	49.7	Homo sapiens OX=9606	1:Experimental evidence at protein level	CTP synthase 1	1	0.999	22	214	194	214	48	44	48	32	29	32	882696	870281	882696	61	56	61	35	32	35	929022	927197	929022	55	49	55	33	30	33	916130	925586	916130	50	45	50	34	31	34
720	a	sp|P17813|EGLN_HUMAN	P17813	EGLN_HUMAN	ENG	658	20.2	Homo sapiens OX=9606	1:Experimental evidence at protein level	Endoglin	1	0.999	8	33	33	33	8	8	8	7	7	7	300986	300986	300986	8	8	8	7	7	7	301645	301645	301645	8	8	8	7	7	7	329860	329860	329860	9	9	9	7	7	7
721	a	sp|P17858|PFKAL_HUMAN	P17858	PFKAL_HUMAN	PFKL	780	44.6	Homo sapiens OX=9606	1:Experimental evidence at protein level	ATP-dependent 6-phosphofructokinase, liver type	1	0.999	25	187	123	123	50	34	34	25	19	19	1.76256e+06	504312	504312	40	23	23	24	17	17	1.6713e+06	452862	452862	51	34	34	26	19	19	1.74691e+06	484715	484715	46	32	32	24	18	18
722	a	sp|P17931|LEG3_HUMAN	P17931	LEG3_HUMAN	LGALS3	250	22.8	Homo sapiens OX=9606	1:Experimental evidence at protein level	Galectin-3	1	0.999	6	57	57	57	17	17	17	7	7	7	1.10651e+06	1.10651e+06	1.10651e+06	15	15	15	7	7	7	1.09637e+06	1.09637e+06	1.09637e+06	12	12	12	7	7	7	1.0224e+06	1.0224e+06	1.0224e+06	13	13	13	7	7	7
723	a	sp|P18031|PTN1_HUMAN	P18031	PTN1_HUMAN	PTPN1	435	48.7	Homo sapiens OX=9606	1:Experimental evidence at protein level	Tyrosine-protein phosphatase non-receptor type 1	1	0.999	17	87	87	87	21	21	21	20	20	20	475256	475256	475256	22	22	22	20	20	20	470724	470724	470724	23	23	23	21	21	21	476446	476446	476446	21	21	21	21	21	21
724	a	sp|P18074|ERCC2_HUMAN	P18074	ERCC2_HUMAN	ERCC2	760	16.8	Homo sapiens OX=9606	1:Experimental evidence at protein level	General transcription and DNA repair factor IIH helicase subunit XPD	1	0.999	8	27	27	27	5	5	5	6	6	6	75041.6	75041.6	75041.6	9	9	9	6	6	6	70659	70659	70659	7	7	7	6	6	6	71139.4	71139.4	71139.4	6	6	6	7	7	7
725	a	sp|P18077|RL35A_HUMAN	P18077	RL35A_HUMAN	RPL35A	110	42.7	Homo sapiens OX=9606	1:Experimental evidence at protein level	60S ribosomal protein L35a	1	0.9989	7	23	23	23	5	5	5	5	5	5	725441	725441	725441	5	5	5	6	6	6	688991	688991	688991	5	5	5	6	6	6	719055	719055	719055	8	8	8	7	7	7
726	a	sp|P18124|RL7_HUMAN	P18124	RL7_HUMAN	RPL7	248	53.6	Homo sapiens OX=9606	1:Experimental evidence at protein level	60S ribosomal protein L7	1	0.999	14	155	155	155	37	37	37	17	17	17	3779926	3779926	3779926	43	43	43	17	17	17	3.90559e+06	3.90559e+06	3.90559e+06	39	39	39	16	16	16	3.88023e+06	3.88023e+06	3.88023e+06	36	36	36	17	17	17
727	a	sp|P18615|NELFE_HUMAN	P18615	NELFE_HUMAN	NELFE	380	48.7	Homo sapiens OX=9606	1:Experimental evidence at protein level	Negative elongation factor E	1	0.999	13	89	89	89	16	16	16	13	13	13	298409	298409	298409	24	24	24	16	16	16	295560	295560	295560	21	21	21	14	14	14	308547	308547	308547	28	28	28	16	16	16
728	a	sp|P18621|RL17_HUMAN	P18621	RL17_HUMAN	RPL17	184	45.7	Homo sapiens OX=9606	1:Experimental evidence at protein level	60S ribosomal protein L17	1	0.999	7	126	124	124	31	30	30	17	16	16	2.77083e+06	2.77073e+06	2.77073e+06	34	34	34	17	16	16	2.82589e+06	2.84099e+06	2.84099e+06	27	27	27	15	15	15	2744727	2744727	2744727	34	33	33	16	15	15
729	a	sp|P18754|RCC1_HUMAN	P18754	RCC1_HUMAN	RCC1	421	67	Homo sapiens OX=9606	1:Experimental evidence at protein level	Regulator of chromosome condensation	1	0.999	16	226	226	226	57	57	57	29	29	29	1.17023e+06	1.17023e+06	1.17023e+06	58	58	58	29	29	29	1.15978e+06	1.15978e+06	1.15978e+06	60	60	60	26	26	26	1.17838e+06	1.17838e+06	1.17838e+06	51	51	51	27	27	27
730	a	sp|P18827|SDC1_HUMAN	P18827	SDC1_HUMAN	SDC1	310	15.5	Homo sapiens OX=9606	1:Experimental evidence at protein level	Syndecan-1	1	0.999	4	15	15	15	4	4	4	4	4	4	271720	271720	271720	3	3	3	4	4	4	273283	273283	273283	5	5	5	4	4	4	297526	297526	297526	3	3	3	2	2	2
731	a	sp|P18850|ATF6A_HUMAN	P18850	ATF6A_HUMAN	ATF6	670	10	Homo sapiens OX=9606	1:Experimental evidence at protein level	Cyclic AMP-dependent transcription factor ATF-6 alpha	1	0.999	4	10	10	10	3	3	3	3	3	3	48432.3	48432.3	48432.3	3	3	3	3	3	3	49482.6	49482.6	49482.6	1	1	1	3	3	3	46319.6	46319.6	46319.6	3	3	3	3	3	3
732	a	sp|P18859|ATP5J_HUMAN	P18859	ATP5J_HUMAN	ATP5PF	108	38	Homo sapiens OX=9606	1:Experimental evidence at protein level	ATP synthase-coupling factor 6, mitochondrial	1	0.999	3	36	36	36	9	9	9	5	5	5	1.13019e+06	1.13019e+06	1.13019e+06	10	10	10	6	6	6	1.12651e+06	1.12651e+06	1.12651e+06	8	8	8	5	5	5	1.09921e+06	1.09921e+06	1.09921e+06	9	9	9	5	5	5
733	a	sp|P19021|AMD_HUMAN	P19021	AMD_HUMAN	PAM	973	7.7	Homo sapiens OX=9606	1:Experimental evidence at protein level	Peptidyl-glycine alpha-amidating monooxygenase	1	0.999	5	5	5	5	2	2	2	1	1	1	22249	22249	22249	1	1	1	1	1	1	19118.6	19118.6	19118.6	1	1	1	2	2	2	25214	25214	25214	1	1	1	2	2	2
734	a	sp|P19075|TSN8_HUMAN	P19075	TSN8_HUMAN	TSPAN8	237	19	Homo sapiens OX=9606	1:Experimental evidence at protein level	Tetraspanin-8	1	0.9986	3	9	9	9	2	2	2	3	3	3	79154.1	79154.1	79154.1	3	3	3	2	2	2	77675.8	77675.8	77675.8	1	1	1	2	2	2	94618.3	94618.3	94618.3	3	3	3	2	2	2
735	a	sp|P19174|PLCG1_HUMAN	P19174	PLCG1_HUMAN	PLCG1	1290	24.7	Homo sapiens OX=9606	1:Experimental evidence at protein level	1-phosphatidylinositol 4,5-bisphosphate phosphodiesterase gamma-1	1	0.999	23	116	116	116	26	26	26	19	19	19	565076	565076	565076	31	31	31	21	21	21	543307	543307	543307	35	35	35	22	22	22	542765	542765	542765	24	24	24	19	19	19
736	a	sp|P19338|NUCL_HUMAN	P19338	NUCL_HUMAN	NCL	710	35.9	Homo sapiens OX=9606	1:Experimental evidence at protein level	Nucleolin	1	0.999	25	322	317	322	87	84	87	29	27	29	6.54207e+06	6.53747e+06	6.54207e+06	74	73	74	28	26	28	6.83241e+06	6930032	6.83241e+06	79	79	79	30	28	30	6.90509e+06	6.87734e+06	6.90509e+06	82	81	82	30	28	30
737	a	sp|P19387|RPB3_HUMAN	P19387	RPB3_HUMAN	POLR2C	275	46.9	Homo sapiens OX=9606	1:Experimental evidence at protein level	DNA-directed RNA polymerase II subunit RPB3	1	0.999	9	50	50	50	14	14	14	8	8	8	475210	475210	475210	12	12	12	8	8	8	469556	469556	469556	11	11	11	8	8	8	439494	439494	439494	13	13	13	8	8	8
738	a	sp|P19388|RPAB1_HUMAN	P19388	RPAB1_HUMAN	POLR2E	210	46.2	Homo sapiens OX=9606	1:Experimental evidence at protein level	DNA-directed RNA polymerases I, II, and III subunit RPABC1	1	0.999	8	27	27	27	7	7	7	7	7	7	481622	481622	481622	7	7	7	7	7	7	480222	480222	480222	6	6	6	7	7	7	500504	500504	500504	7	7	7	7	7	7
739	a	sp|P19404|NDUV2_HUMAN	P19404	NDUV2_HUMAN	NDUFV2	249	37.3	Homo sapiens OX=9606	1:Experimental evidence at protein level	NADH dehydrogenase [ubiquinone] flavoprotein 2, mitochondrial	1	0.999	7	58	58	58	12	12	12	5	5	5	407372	407372	407372	15	15	15	5	5	5	395770	395770	395770	15	15	15	6	6	6	425856	425856	425856	16	16	16	5	5	5
740	a	sp|P19447|ERCC3_HUMAN	P19447	ERCC3_HUMAN	ERCC3	782	17.9	Homo sapiens OX=9606	1:Experimental evidence at protein level	General transcription and DNA repair factor IIH helicase subunit XPB	1	0.999	10	21	21	21	4	4	4	5	5	5	78489.1	78489.1	78489.1	7	7	7	6	6	6	78208	78208	78208	7	7	7	5	5	5	78229.5	78229.5	78229.5	3	3	3	7	7	7
741	a	sp|P19525|E2AK2_HUMAN	P19525	E2AK2_HUMAN	EIF2AK2	551	30.9	Homo sapiens OX=9606	1:Experimental evidence at protein level	Interferon-induced, double-stranded RNA-activated protein kinase	1	0.999	13	124	124	124	34	34	34	17	17	17	354482	354482	354482	30	30	30	17	17	17	355634	355634	355634	32	32	32	17	17	17	346137	346137	346137	28	28	28	17	17	17
742	a	sp|P19623|SPEE_HUMAN	P19623	SPEE_HUMAN	SRM	302	76.8	Homo sapiens OX=9606	1:Experimental evidence at protein level	Spermidine synthase	1	0.999	15	165	165	165	40	40	40	25	25	25	845960	845960	845960	42	42	42	25	25	25	869076	869076	869076	41	41	41	24	24	24	865212	865212	865212	42	42	42	25	25	25
743	a	sp|P19634|SL9A1_HUMAN	P19634	SL9A1_HUMAN	SLC9A1	815	5.3	Homo sapiens OX=9606	1:Experimental evidence at protein level	Sodium/hydrogen exchanger 1	1	0.999	2	6	6	6	1	1	1	1	1	1	28199.7	28199.7	28199.7	1	1	1	2	2	2	30700.9	30700.9	30700.9	2	2	2	2	2	2	31390.4	31390.4	31390.4	2	2	2	2	2	2
744	a	sp|P19823|ITIH2_HUMAN	P19823	ITIH2_HUMAN	ITIH2	946	3.5	Homo sapiens OX=9606	1:Experimental evidence at protein level	Inter-alpha-trypsin inhibitor heavy chain H2	1	0.999	3	8	7	8	1	1	1	1	1	1	118167	118167	118167	1	1	1	3	2	3	136550	133718	136550	4	3	4	3	2	3	138763	141701	138763	2	2	2	2	2	2
745	a	sp|P19838|NFKB1_HUMAN	P19838	NFKB1_HUMAN	NFKB1	968	15.1	Homo sapiens OX=9606	1:Experimental evidence at protein level	Nuclear factor NF-kappa-B p105 subunit	1	0.999	10	42	42	42	12	12	12	9	9	9	448921	448921	448921	11	11	11	11	11	11	472377	472377	472377	9	9	9	9	9	9	465903	465903	465903	10	10	10	10	10	10
746	a	sp|P19971|TYPH_HUMAN	P19971	TYPH_HUMAN	TYMP	482	28.4	Homo sapiens OX=9606	1:Experimental evidence at protein level	Thymidine phosphorylase	1	0.999	8	52	52	52	13	13	13	8	8	8	150978	150978	150978	15	15	15	8	8	8	159505	159505	159505	11	11	11	8	8	8	147094	147094	147094	13	13	13	8	8	8
747	a	sp|P20042|IF2B_HUMAN	P20042	IF2B_HUMAN	EIF2S2	333	62.2	Homo sapiens OX=9606	1:Experimental evidence at protein level	Eukaryotic translation initiation factor 2 subunit 2	1	0.999	20	178	178	178	42	42	42	27	27	27	1.10781e+06	1.10781e+06	1.10781e+06	39	39	39	27	27	27	1.12098e+06	1.12098e+06	1.12098e+06	51	51	51	27	27	27	1.16875e+06	1.16875e+06	1.16875e+06	46	46	46	28	28	28
748	a	sp|P20290|BTF3_HUMAN	P20290	BTF3_HUMAN	BTF3	206	60.7	Homo sapiens OX=9606	1:Experimental evidence at protein level	Transcription factor BTF3	1	0.999	7	204	204	204	53	53	53	14	14	14	1.22964e+06	1.22964e+06	1.22964e+06	53	53	53	14	14	14	1.25403e+06	1.25403e+06	1.25403e+06	51	51	51	15	15	15	1.23319e+06	1.23319e+06	1.23319e+06	47	47	47	14	14	14
749	a	sp|P20585|MSH3_HUMAN	P20585	MSH3_HUMAN	MSH3	1137	20.8	Homo sapiens OX=9606	1:Experimental evidence at protein level	DNA mismatch repair protein Msh3	1	0.999	16	53	53	53	13	13	13	11	11	11	564495	564495	564495	15	15	15	13	13	13	555520	555520	555520	15	15	15	11	11	11	574107	574107	574107	10	10	10	11	11	11
750	a	sp|P20618|PSB1_HUMAN	P20618	PSB1_HUMAN	PSMB1	241	46.9	Homo sapiens OX=9606	1:Experimental evidence at protein level	Proteasome subunit beta type-1	1	0.999	9	117	117	117	30	30	30	16	16	16	1.5574e+06	1.5574e+06	1.5574e+06	27	27	27	16	16	16	1426183	1426183	1426183	29	29	29	16	16	16	1415718	1415718	1415718	31	31	31	16	16	16
751	a	sp|P20645|MPRD_HUMAN	P20645	MPRD_HUMAN	M6PR	277	24.5	Homo sapiens OX=9606	1:Experimental evidence at protein level	Cation-dependent mannose-6-phosphate receptor	1	0.999	6	45	45	45	11	11	11	8	8	8	443228	443228	443228	10	10	10	8	8	8	434672	434672	434672	10	10	10	8	8	8	504287	504287	504287	14	14	14	8	8	8
752	a	sp|P20674|COX5A_HUMAN	P20674	COX5A_HUMAN	COX5A	150	31.3	Homo sapiens OX=9606	1:Experimental evidence at protein level	Cytochrome c oxidase subunit 5A, mitochondrial	1	0.999	4	75	75	75	17	17	17	5	5	5	1.12526e+06	1.12526e+06	1.12526e+06	21	21	21	5	5	5	1.24319e+06	1.24319e+06	1.24319e+06	19	19	19	5	5	5	1282648	1282648	1282648	18	18	18	5	5	5
753	a	sp|P20700|LMNB1_HUMAN	P20700	LMNB1_HUMAN	LMNB1	586	61.8	Homo sapiens OX=9606	1:Experimental evidence at protein level	Lamin-B1	1	0.999	31	254	235	238	66	61	61	38	35	36	1.04641e+06	1.04315e+06	1.04641e+06	64	58	60	38	35	36	1.05308e+06	1.05831e+06	1.05502e+06	60	55	56	39	36	37	1047417	1.04739e+06	1.04706e+06	64	61	61	39	36	37
754	a	sp|P20810|ICAL_HUMAN	P20810	ICAL_HUMAN	CAST	708	42.1	Homo sapiens OX=9606	1:Experimental evidence at protein level	Calpastatin	1	0.999	20	159	159	159	42	42	42	22	22	22	1.02042e+06	1.02042e+06	1.02042e+06	42	42	42	24	24	24	1.0644e+06	1.0644e+06	1.0644e+06	37	37	37	22	22	22	1.07741e+06	1.07741e+06	1.07741e+06	38	38	38	21	21	21
755	a	sp|P20839|IMDH1_HUMAN	P20839	IMDH1_HUMAN	IMPDH1	514	37.7	Homo sapiens OX=9606	1:Experimental evidence at protein level	Inosine-5'-monophosphate dehydrogenase 1	1	0.999	14	130	114	114	35	32	32	21	18	18	382557	382542	382542	35	29	29	20	18	18	381026	378108	378108	28	24	24	21	18	18	379623	372945	372945	32	29	29	19	17	17
756	a	sp|P20936|RASA1_HUMAN	P20936	RASA1_HUMAN	RASA1	1047	18	Homo sapiens OX=9606	1:Experimental evidence at protein level	Ras GTPase-activating protein 1	1	0.999	11	36	36	36	5	5	5	7	7	7	50926.5	50926.5	50926.5	10	10	10	8	8	8	53007.5	53007.5	53007.5	10	10	10	8	8	8	55993.8	55993.8	55993.8	11	11	11	8	8	8
757	a	sp|P20962|PTMS_HUMAN	P20962	PTMS_HUMAN	PTMS	102	23.5	Homo sapiens OX=9606	1:Experimental evidence at protein level	Parathymosin	1	0.999	4	29	29	29	9	9	9	5	5	5	541751	541751	541751	6	6	6	5	5	5	446307	446307	446307	7	7	7	5	5	5	531234	531234	531234	7	7	7	4	4	4
758	a	sp|P21266|GSTM3_HUMAN	P21266	GSTM3_HUMAN	GSTM3	225	53.8	Homo sapiens OX=9606	1:Experimental evidence at protein level	Glutathione S-transferase Mu 3	1	0.999	11	45	45	45	13	13	13	11	11	11	233627	233627	233627	12	12	12	9	9	9	230280	230280	230280	10	10	10	10	10	10	236309	236309	236309	10	10	10	11	11	11
759	a	sp|P21283|VATC1_HUMAN	P21283	VATC1_HUMAN	ATP6V1C1	382	63.1	Homo sapiens OX=9606	1:Experimental evidence at protein level	V-type proton ATPase subunit C 1	1	0.999	20	92	92	92	24	24	24	17	17	17	347647	347647	347647	25	25	25	18	18	18	352075	352075	352075	25	25	25	21	21	21	347944	347944	347944	18	18	18	17	17	17
760	a	sp|P21333|FLNA_HUMAN	P21333	FLNA_HUMAN	FLNA	2647	57.2	Homo sapiens OX=9606	1:Experimental evidence at protein level	Filamin-A	1	0.999	101	945	849	896	246	222	235	133	116	124	1.29061e+06	1.29123e+06	1291916	244	217	229	128	112	120	1.29121e+06	1.29032e+06	1290706	235	212	223	130	114	122	1.29833e+06	1.29795e+06	1.29687e+06	220	198	209	128	111	119
761	a	sp|P21359|NF1_HUMAN	P21359	NF1_HUMAN	NF1	2839	8.7	Homo sapiens OX=9606	1:Experimental evidence at protein level	Neurofibromin	1	0.999	20	48	44	48	12	12	12	13	12	13	140466	141900	140466	14	12	14	12	11	12	140006	139792	140006	11	10	11	12	11	12	149804	148793	149804	11	10	11	12	11	12
762	a	sp|P21399|ACOC_HUMAN	P21399	ACOC_HUMAN	ACO1	889	32.7	Homo sapiens OX=9606	1:Experimental evidence at protein level	Cytoplasmic aconitate hydratase	1	0.999	19	161	157	161	39	38	39	22	21	22	300913	300342	300913	42	41	42	24	23	24	290684	289831	290684	44	43	44	24	23	24	308230	309030	308230	36	35	36	23	22	23
763	a	sp|P21796|VDAC1_HUMAN	P21796	VDAC1_HUMAN	VDAC1	283	67.5	Homo sapiens OX=9606	1:Experimental evidence at protein level	Voltage-dependent anion-selective channel protein 1	1	0.999	15	207	185	207	51	43	51	18	17	18	1.75253e+06	1.74927e+06	1.75253e+06	54	49	54	18	17	18	1.88234e+06	1.88052e+06	1.88234e+06	47	42	47	19	18	19	1818649	1.81328e+06	1818649	55	51	55	18	17	18
764	a	sp|P21912|SDHB_HUMAN	P21912	SDHB_HUMAN	SDHB	280	32.5	Homo sapiens OX=9606	1:Experimental evidence at protein level	Succinate dehydrogenase [ubiquinone] iron-sulfur subunit, mitochondrial	1	0.999	8	57	57	57	14	14	14	8	8	8	547051	547051	547051	17	17	17	8	8	8	533686	533686	533686	13	13	13	7	7	7	562879	562879	562879	13	13	13	8	8	8
765	a	sp|P21926|CD9_HUMAN	P21926	CD9_HUMAN	CD9	228	17.1	Homo sapiens OX=9606	1:Experimental evidence at protein level	CD9 antigen	1	0.999	3	8	8	8	1	1	1	1	1	1	173322	173322	173322	2	2	2	3	3	3	194434	194434	194434	3	3	3	3	3	3	207324	207324	207324	2	2	2	2	2	2
766	a	sp|P21953|ODBB_HUMAN	P21953	ODBB_HUMAN	BCKDHB	392	33.7	Homo sapiens OX=9606	1:Experimental evidence at protein level	2-oxoisovalerate dehydrogenase subunit beta, mitochondrial	1	0.999	9	38	38	38	7	7	7	8	8	8	72462.4	72462.4	72462.4	11	11	11	8	8	8	76543.4	76543.4	76543.4	10	10	10	7	7	7	77087.6	77087.6	77087.6	10	10	10	10	10	10
767	a	sp|P21964|COMT_HUMAN	P21964	COMT_HUMAN	COMT	271	66.8	Homo sapiens OX=9606	1:Experimental evidence at protein level	Catechol O-methyltransferase	1	0.999	12	92	92	92	23	23	23	15	15	15	460659	460659	460659	27	27	27	15	15	15	457387	457387	457387	21	21	21	15	15	15	454395	454395	454395	21	21	21	15	15	15
768	a	sp|P21980|TGM2_HUMAN	P21980	TGM2_HUMAN	TGM2	687	16	Homo sapiens OX=9606	1:Experimental evidence at protein level	Protein-glutamine gamma-glutamyltransferase 2	1	0.999	8	17	16	17	5	5	5	6	6	6	212489	212489	212489	3	3	3	5	5	5	213792	213792	213792	5	4	5	6	5	6	205495	206226	205495	4	4	4	6	5	6
769	a	sp|P22033|MUTA_HUMAN	P22033	MUTA_HUMAN	MMUT	750	16.3	Homo sapiens OX=9606	1:Experimental evidence at protein level	Methylmalonyl-CoA mutase, mitochondrial	1	0.999	9	21	21	21	6	6	6	5	5	5	78335	78335	78335	5	5	5	6	6	6	77000.7	77000.7	77000.7	5	5	5	5	5	5	81993.4	81993.4	81993.4	5	5	5	5	5	5
770	a	sp|P22061|PIMT_HUMAN	P22061	PIMT_HUMAN	PCMT1	227	35.2	Homo sapiens OX=9606	1:Experimental evidence at protein level	Protein-L-isoaspartate(D-aspartate) O-methyltransferase	1	0.999	7	80	80	80	20	20	20	8	8	8	868496	868496	868496	19	19	19	7	7	7	884703	884703	884703	20	20	20	8	8	8	840732	840732	840732	21	21	21	9	9	9
771	a	sp|P22102|PUR2_HUMAN	P22102	PUR2_HUMAN	GART	1010	61.5	Homo sapiens OX=9606	1:Experimental evidence at protein level	Trifunctional purine biosynthetic protein adenosine-3	1	0.999	43	636	636	636	169	169	169	68	68	68	2.04055e+06	2.04055e+06	2.04055e+06	153	153	153	71	71	71	2.03893e+06	2.03893e+06	2.03893e+06	153	153	153	68	68	68	1.93401e+06	1.93401e+06	1.93401e+06	161	161	161	71	71	71
772	a	sp|P22307|NLTP_HUMAN	P22307	NLTP_HUMAN	SCP2	547	15.7	Homo sapiens OX=9606	1:Experimental evidence at protein level	Non-specific lipid-transfer protein	1	0.999	10	74	74	74	21	21	21	13	13	13	525480	525480	525480	18	18	18	11	11	11	566884	566884	566884	20	20	20	12	12	12	599876	599876	599876	15	15	15	11	11	11
773	a	sp|P22314|UBA1_HUMAN	P22314	UBA1_HUMAN	UBA1	1058	61.2	Homo sapiens OX=9606	1:Experimental evidence at protein level	Ubiquitin-like modifier-activating enzyme 1	1	0.999	48	756	754	756	195	194	195	64	63	64	3.56605e+06	3.56073e+06	3.56605e+06	184	183	184	63	62	63	3532574	3.5313e+06	3532574	190	190	190	62	62	62	3.55113e+06	3.55113e+06	3.55113e+06	187	187	187	63	62	63
774	a	sp|P22570|ADRO_HUMAN	P22570	ADRO_HUMAN	FDXR	491	20.2	Homo sapiens OX=9606	1:Experimental evidence at protein level	NADPH:adrenodoxin oxidoreductase, mitochondrial	1	0.999	6	29	29	29	6	6	6	5	5	5	226669	226669	226669	8	8	8	6	6	6	224334	224334	224334	6	6	6	5	5	5	236995	236995	236995	9	9	9	6	6	6
775	a	sp|P22670|RFX1_HUMAN	P22670	RFX1_HUMAN	RFX1	979	10.3	Homo sapiens OX=9606	1:Experimental evidence at protein level	MHC class II regulatory factor RFX1	1	0.999	5	20	20	20	2	2	2	3	3	3	110203	110203	110203	7	7	7	5	5	5	111878	111878	111878	8	8	8	5	5	5	121214	121214	121214	3	3	3	5	5	5
776	a	sp|P22830|HEMH_HUMAN	P22830	HEMH_HUMAN	FECH	423	23.6	Homo sapiens OX=9606	1:Experimental evidence at protein level	Ferrochelatase, mitochondrial	1	0.999	8	25	24	25	7	7	7	8	7	8	141185	130837	141185	6	6	6	7	6	7	141247	133326	141247	7	6	7	7	6	7	145927	138993	145927	5	5	5	8	7	8
777	a	sp|P23025|XPA_HUMAN	P23025	XPA_HUMAN	XPA	273	26	Homo sapiens OX=9606	1:Experimental evidence at protein level	DNA repair protein complementing XP-A cells	1	0.999	4	19	19	19	6	6	6	4	4	4	101746	101746	101746	1	1	1	2	2	2	94305	94305	94305	6	6	6	4	4	4	84325.6	84325.6	84325.6	6	6	6	4	4	4
778	a	sp|P23193|TCEA1_HUMAN	P23193	TCEA1_HUMAN	TCEA1	301	38.2	Homo sapiens OX=9606	1:Experimental evidence at protein level	Transcription elongation factor A protein 1	1	0.999	10	53	47	53	13	11	13	10	9	10	489126	377897	489126	16	14	16	10	9	10	480410	367677	480410	12	11	12	11	10	11	509557	399367	509557	12	11	12	10	9	10
779	a	sp|P23246|SFPQ_HUMAN	P23246	SFPQ_HUMAN	SFPQ	707	33.9	Homo sapiens OX=9606	1:Experimental evidence at protein level	Splicing factor, proline- and glutamine-rich	1	0.999	24	335	334	335	89	88	89	52	51	52	4597222	4.60231e+06	4597222	80	80	80	47	46	47	4.68446e+06	4685919	4.68446e+06	88	88	88	51	50	51	4695033	4700188	4695033	78	78	78	48	47	48
780	a	sp|P23368|MAOM_HUMAN	P23368	MAOM_HUMAN	ME2	584	46.6	Homo sapiens OX=9606	1:Experimental evidence at protein level	NAD-dependent malic enzyme, mitochondrial	1	0.999	16	92	92	92	25	25	25	19	19	19	1.42689e+06	1.42689e+06	1.42689e+06	20	20	20	17	17	17	1467024	1467024	1467024	17	17	17	18	18	18	1.44331e+06	1.44331e+06	1.44331e+06	30	30	30	17	17	17
781	a	sp|P23381|SYWC_HUMAN	P23381	SYWC_HUMAN	WARS	471	56.9	Homo sapiens OX=9606	1:Experimental evidence at protein level	Tryptophan--tRNA ligase, cytoplasmic	1	0.999	18	143	143	143	38	38	38	21	21	21	615478	615478	615478	35	35	35	23	23	23	617724	617724	617724	35	35	35	22	22	22	649425	649425	649425	35	35	35	22	22	22
782	a	sp|P23396|RS3_HUMAN	P23396	RS3_HUMAN	RPS3	243	79.8	Homo sapiens OX=9606	1:Experimental evidence at protein level	40S ribosomal protein S3	1	0.999	18	356	356	356	94	94	94	26	26	26	3.94636e+06	3.94636e+06	3.94636e+06	93	93	93	26	26	26	4017273	4017273	4017273	84	84	84	25	25	25	3.93997e+06	3.93997e+06	3.93997e+06	85	85	85	25	25	25
783	a	sp|P23434|GCSH_HUMAN	P23434	GCSH_HUMAN	GCSH	173	40.5	Homo sapiens OX=9606	1:Experimental evidence at protein level	Glycine cleavage system H protein, mitochondrial	1	0.999	4	56	56	56	15	15	15	8	8	8	1.62975e+06	1.62975e+06	1.62975e+06	14	14	14	8	8	8	1650458	1650458	1650458	13	13	13	8	8	8	1.57952e+06	1.57952e+06	1.57952e+06	14	14	14	8	8	8
784	a	sp|P23511|NFYA_HUMAN	P23511	NFYA_HUMAN	NFYA	347	11.5	Homo sapiens OX=9606	1:Experimental evidence at protein level	Nuclear transcription factor Y subunit alpha	1	0.999	2	21	21	21	7	7	7	3	3	3	247613	247613	247613	4	4	4	3	3	3	269955	269955	269955	6	6	6	3	3	3	255077	255077	255077	4	4	4	3	3	3
785	a	sp|P23526|SAHH_HUMAN	P23526	SAHH_HUMAN	AHCY	432	41.2	Homo sapiens OX=9606	1:Experimental evidence at protein level	Adenosylhomocysteinase	1	0.999	17	262	248	262	62	59	62	25	24	25	2.97048e+06	2.99698e+06	2.97048e+06	67	63	67	27	26	27	2.73845e+06	2.7352e+06	2.73845e+06	67	63	67	27	26	27	2911598	2.88509e+06	2911598	66	63	66	25	24	25
786	a	sp|P23528|COF1_HUMAN	P23528	COF1_HUMAN	CFL1	166	72.9	Homo sapiens OX=9606	1:Experimental evidence at protein level	Cofilin-1	1	0.999	13	191	121	191	45	26	45	17	11	17	12864341	12727058	12864341	45	29	45	17	11	17	12645509	12570075	12645509	45	28	45	17	11	17	12810150	12895818	12810150	56	38	56	16	10	16
787	a	sp|P23588|IF4B_HUMAN	P23588	IF4B_HUMAN	EIF4B	611	29.5	Homo sapiens OX=9606	1:Experimental evidence at protein level	Eukaryotic translation initiation factor 4B	1	0.999	16	189	189	189	48	48	48	15	15	15	2.94934e+06	2.94934e+06	2.94934e+06	43	43	43	16	16	16	2906366	2906366	2906366	45	45	45	15	15	15	2872899	2872899	2872899	53	53	53	18	18	18
788	a	sp|P23610|F8I2_HUMAN	P23610	F8I2_HUMAN	F8A1	371	15.6	Homo sapiens OX=9606	1:Experimental evidence at protein level	Factor VIII intron 22 protein	1	0.999	3	11	11	11	3	3	3	3	3	3	117489	117489	117489	4	4	4	4	4	4	111323	111323	111323	2	2	2	4	4	4	108571	108571	108571	2	2	2	4	4	4
789	a	sp|P23786|CPT2_HUMAN	P23786	CPT2_HUMAN	CPT2	658	38.3	Homo sapiens OX=9606	1:Experimental evidence at protein level	Carnitine O-palmitoyltransferase 2, mitochondrial	1	0.999	19	72	72	72	19	19	19	13	13	13	193459	193459	193459	20	20	20	14	14	14	170882	170882	170882	16	16	16	15	15	15	180794	180794	180794	17	17	17	15	15	15
790	a	sp|P24311|COX7B_HUMAN	P24311	COX7B_HUMAN	COX7B	80	10	Homo sapiens OX=9606	1:Experimental evidence at protein level	Cytochrome c oxidase subunit 7B, mitochondrial	1	0.9987	2	8	8	8	2	2	2	3	3	3	88790.7	88790.7	88790.7	3	3	3	3	3	3	92623.7	92623.7	92623.7	2	2	2	3	3	3	77797.4	77797.4	77797.4	1	1	1	2	2	2
791	a	sp|P24534|EF1B_HUMAN	P24534	EF1B_HUMAN	EEF1B2	225	68.9	Homo sapiens OX=9606	1:Experimental evidence at protein level	Elongation factor 1-beta	1	0.999	10	179	156	156	46	41	41	12	11	11	5.36302e+06	5.37342e+06	5.37342e+06	46	39	39	13	12	12	5548206	5.50397e+06	5.50397e+06	44	36	36	13	12	12	5.30081e+06	5.25793e+06	5.25793e+06	43	40	40	13	12	12
792	a	sp|P24539|AT5F1_HUMAN	P24539	AT5F1_HUMAN	ATP5PB	256	54.3	Homo sapiens OX=9606	1:Experimental evidence at protein level	ATP synthase F(0) complex subunit B1, mitochondrial	1	0.999	12	116	116	116	27	27	27	17	17	17	977979	977979	977979	33	33	33	18	18	18	1.01184e+06	1.01184e+06	1.01184e+06	29	29	29	16	16	16	1.01108e+06	1.01108e+06	1.01108e+06	27	27	27	18	18	18
793	a	sp|P24666|PPAC_HUMAN	P24666	PPAC_HUMAN	ACP1	158	58.2	Homo sapiens OX=9606	1:Experimental evidence at protein level	Low molecular weight phosphotyrosine protein phosphatase	1	0.999	6	53	53	53	15	15	15	7	7	7	1.38872e+06	1.38872e+06	1.38872e+06	13	13	13	8	8	8	1.34072e+06	1.34072e+06	1.34072e+06	12	12	12	8	8	8	1.17119e+06	1.17119e+06	1.17119e+06	13	13	13	8	8	8
794	a	sp|P24752|THIL_HUMAN	P24752	THIL_HUMAN	ACAT1	427	64.9	Homo sapiens OX=9606	1:Experimental evidence at protein level	Acetyl-CoA acetyltransferase, mitochondrial	1	0.999	20	172	172	172	42	42	42	19	19	19	1939243	1939243	1939243	44	44	44	20	20	20	1932757	1932757	1932757	44	44	44	21	21	21	1.9458e+06	1.9458e+06	1.9458e+06	42	42	42	20	20	20
795	a	sp|P24928|RPB1_HUMAN	P24928	RPB1_HUMAN	POLR2A	1970	25.8	Homo sapiens OX=9606	1:Experimental evidence at protein level	DNA-directed RNA polymerase II subunit RPB1	1	0.999	37	148	143	148	40	39	40	36	35	36	425010	423971	425010	41	40	41	38	37	38	419603	422083	419603	35	33	35	31	30	31	418710	418861	418710	32	31	32	32	31	32
796	a	sp|P25054|APC_HUMAN	P25054	APC_HUMAN	APC	2843	6.6	Homo sapiens OX=9606	1:Experimental evidence at protein level	Adenomatous polyposis coli protein	1	0.999	13	16	16	16	5	5	5	7	7	7	82088.9	82088.9	82088.9	3	3	3	8	8	8	77913.6	77913.6	77913.6	3	3	3	7	7	7	73367.1	73367.1	73367.1	5	5	5	7	7	7
797	a	sp|P25325|THTM_HUMAN	P25325	THTM_HUMAN	MPST	297	42.1	Homo sapiens OX=9606	1:Experimental evidence at protein level	3-mercaptopyruvate sulfurtransferase	1	0.999	8	59	59	59	17	17	17	10	10	10	491005	491005	491005	17	17	17	8	8	8	485131	485131	485131	12	12	12	9	9	9	482004	482004	482004	13	13	13	9	9	9
798	a	sp|P25398|RS12_HUMAN	P25398	RS12_HUMAN	RPS12	132	70.5	Homo sapiens OX=9606	1:Experimental evidence at protein level	40S ribosomal protein S12	1	0.999	8	156	156	156	39	39	39	14	14	14	2.13756e+06	2.13756e+06	2.13756e+06	36	36	36	12	12	12	2.09921e+06	2.09921e+06	2.09921e+06	42	42	42	14	14	14	2.03325e+06	2.03325e+06	2.03325e+06	39	39	39	13	13	13
799	a	sp|P25445|TNR6_HUMAN	P25445	TNR6_HUMAN	FAS	335	22.7	Homo sapiens OX=9606	1:Experimental evidence at protein level	Tumor necrosis factor receptor superfamily member 6	1	0.999	5	9	9	9	4	4	4	4	4	4	51227.1	51227.1	51227.1	1	1	1	3	3	3	44192.9	44192.9	44192.9	2	2	2	4	4	4	53617.2	53617.2	53617.2	2	2	2	4	4	4
800	a	sp|P25786|PSA1_HUMAN	P25786	PSA1_HUMAN	PSMA1	263	65	Homo sapiens OX=9606	1:Experimental evidence at protein level	Proteasome subunit alpha type-1	1	0.999	14	107	105	105	33	32	32	18	17	17	1.14129e+06	1.12162e+06	1.12162e+06	26	25	25	16	15	15	1.21547e+06	1.22163e+06	1.22163e+06	26	26	26	14	13	13	1.22943e+06	1.24734e+06	1.24734e+06	22	22	22	18	17	17
801	a	sp|P25787|PSA2_HUMAN	P25787	PSA2_HUMAN	PSMA2	234	56.8	Homo sapiens OX=9606	1:Experimental evidence at protein level	Proteasome subunit alpha type-2	1	0.999	9	126	123	126	33	33	33	12	11	12	1.21947e+06	1.23329e+06	1.21947e+06	33	33	33	12	11	12	1.20404e+06	1.20319e+06	1.20404e+06	30	29	30	13	11	13	1.1704e+06	1.1696e+06	1.1704e+06	30	28	30	13	11	13
802	a	sp|P25788|PSA3_HUMAN	P25788	PSA3_HUMAN	PSMA3	255	46.7	Homo sapiens OX=9606	1:Experimental evidence at protein level	Proteasome subunit alpha type-3	1	0.999	12	59	59	59	14	14	14	12	12	12	924305	924305	924305	16	16	16	11	11	11	964982	964982	964982	16	16	16	11	11	11	952585	952585	952585	13	13	13	12	12	12
803	a	sp|P26196|DDX6_HUMAN	P26196	DDX6_HUMAN	DDX6	483	36.2	Homo sapiens OX=9606	1:Experimental evidence at protein level	Probable ATP-dependent RNA helicase DDX6	1	0.999	13	67	67	67	19	19	19	12	12	12	435937	435937	435937	17	17	17	11	11	11	426640	426640	426640	14	14	14	12	12	12	411775	411775	411775	17	17	17	12	12	12
804	a	sp|P26232|CTNA2_HUMAN	P26232	CTNA2_HUMAN	CTNNA2	953	12.1	Homo sapiens OX=9606	1:Experimental evidence at protein level	Catenin alpha-2	1	0.999	9	54	14	14	10	3	3	10	2	2	208875	174065	174065	11	3	3	10	2	2	197384	201669	201669	17	4	4	11	2	2	217539	201155	201155	16	4	4	10	2	2
805	a	sp|P26358|DNMT1_HUMAN	P26358	DNMT1_HUMAN	DNMT1	1616	34.4	Homo sapiens OX=9606	1:Experimental evidence at protein level	DNA (cytosine-5)-methyltransferase 1	1	0.999	43	317	317	317	73	73	73	51	51	51	675297	675297	675297	84	84	84	52	52	52	676158	676158	676158	71	71	71	48	48	48	685017	685017	685017	89	89	89	53	53	53
806	a	sp|P26368|U2AF2_HUMAN	P26368	U2AF2_HUMAN	U2AF2	475	48.4	Homo sapiens OX=9606	1:Experimental evidence at protein level	Splicing factor U2AF 65 kDa subunit	1	0.999	14	454	454	454	109	109	109	30	30	30	1.87894e+06	1.87894e+06	1.87894e+06	118	118	118	34	34	34	2.00982e+06	2.00982e+06	2.00982e+06	119	119	119	33	33	33	2.04182e+06	2.04182e+06	2.04182e+06	108	108	108	31	31	31
807	a	sp|P26440|IVD_HUMAN	P26440	IVD_HUMAN	IVD	426	32.2	Homo sapiens OX=9606	1:Experimental evidence at protein level	Isovaleryl-CoA dehydrogenase, mitochondrial	1	0.999	11	39	39	39	9	9	9	8	8	8	85206.9	85206.9	85206.9	12	12	12	10	10	10	81972.8	81972.8	81972.8	9	9	9	7	7	7	82759.9	82759.9	82759.9	9	9	9	10	10	10
808	a	sp|P26447|S10A4_HUMAN	P26447	S10A4_HUMAN	S100A4	101	36.6	Homo sapiens OX=9606	1:Experimental evidence at protein level	Protein S100-A4	1	0.999	5	69	69	69	14	14	14	8	8	8	1.88422e+06	1.88422e+06	1.88422e+06	18	18	18	9	9	9	1.94533e+06	1.94533e+06	1.94533e+06	17	17	17	9	9	9	1.8655e+06	1.8655e+06	1.8655e+06	20	20	20	9	9	9
809	a	sp|P26583|HMGB2_HUMAN	P26583	HMGB2_HUMAN	HMGB2	209	18.2	Homo sapiens OX=9606	1:Experimental evidence at protein level	High mobility group protein B2	1	0.999	4	38	38	38	10	10	10	6	6	6	524101	524101	524101	10	10	10	6	6	6	489651	489651	489651	9	9	9	6	6	6	510546	510546	510546	9	9	9	6	6	6
810	a	sp|P26640|SYVC_HUMAN	P26640	SYVC_HUMAN	VARS	1264	44.1	Homo sapiens OX=9606	1:Experimental evidence at protein level	Valine--tRNA ligase	1	0.999	45	433	431	433	114	113	114	61	60	61	1.52189e+06	1.52116e+06	1.52189e+06	108	107	108	61	60	61	1.49671e+06	1.49845e+06	1.49671e+06	107	107	107	59	58	59	1.54224e+06	1.5428e+06	1.54224e+06	104	104	104	60	59	60
811	a	sp|P26641|EF1G_HUMAN	P26641	EF1G_HUMAN	EEF1G	437	51.7	Homo sapiens OX=9606	1:Experimental evidence at protein level	Elongation factor 1-gamma	1	0.999	20	518	518	518	134	134	134	35	35	35	7.78936e+06	7.78936e+06	7.78936e+06	136	136	136	35	35	35	7664094	7664094	7664094	122	122	122	34	34	34	7605355	7605355	7605355	126	126	126	36	36	36
812	a	sp|P26885|FKBP2_HUMAN	P26885	FKBP2_HUMAN	FKBP2	142	61.3	Homo sapiens OX=9606	1:Experimental evidence at protein level	Peptidyl-prolyl cis-trans isomerase FKBP2	1	0.999	6	65	65	65	18	18	18	9	9	9	439041	439041	439041	15	15	15	9	9	9	452631	452631	452631	16	16	16	8	8	8	469221	469221	469221	16	16	16	7	7	7
813	a	sp|P27105|STOM_HUMAN	P27105	STOM_HUMAN	STOM	288	50.7	Homo sapiens OX=9606	1:Experimental evidence at protein level	Erythrocyte band 7 integral membrane protein	1	0.999	11	107	107	107	29	29	29	14	14	14	444356	444356	444356	28	28	28	14	14	14	444557	444557	444557	25	25	25	13	13	13	456406	456406	456406	25	25	25	14	14	14
814	a	sp|P27144|KAD4_HUMAN	P27144	KAD4_HUMAN	AK4	223	40.4	Homo sapiens OX=9606	1:Experimental evidence at protein level	Adenylate kinase 4, mitochondrial	1	0.999	6	29	29	29	6	6	6	7	7	7	173812	173812	173812	9	9	9	7	7	7	180074	180074	180074	7	7	7	5	5	5	205272	205272	205272	7	7	7	6	6	6
815	a	sp|P27348|1433T_HUMAN	P27348	1433T_HUMAN	YWHAQ	245	56.3	Homo sapiens OX=9606	1:Experimental evidence at protein level	14-3-3 protein theta	1	0.999	14	280	158	158	69	38	38	23	13	13	7032357	5.01346e+06	5.01346e+06	70	38	38	23	13	13	7.4298e+06	5445630	5445630	70	39	39	23	13	13	7.45914e+06	5.33278e+06	5.33278e+06	71	43	43	22	13	13
816	a	sp|P27694|RFA1_HUMAN	P27694	RFA1_HUMAN	RPA1	616	43.2	Homo sapiens OX=9606	1:Experimental evidence at protein level	Replication protein A 70 kDa DNA-binding subunit	1	0.999	22	139	137	139	38	37	38	23	22	23	868207	867821	868207	35	35	35	26	25	26	841634	841901	841634	33	33	33	23	22	23	881340	888734	881340	33	32	33	25	24	25
817	a	sp|P27695|APEX1_HUMAN	P27695	APEX1_HUMAN	APEX1	318	57.5	Homo sapiens OX=9606	1:Experimental evidence at protein level	DNA-(apurinic or apyrimidinic site) lyase	1	0.999	13	210	210	210	48	48	48	17	17	17	2.03643e+06	2.03643e+06	2.03643e+06	49	49	49	20	20	20	2.05742e+06	2.05742e+06	2.05742e+06	61	61	61	18	18	18	2.02405e+06	2.02405e+06	2.02405e+06	52	52	52	18	18	18
818	a	sp|P27707|DCK_HUMAN	P27707	DCK_HUMAN	DCK	260	28.8	Homo sapiens OX=9606	1:Experimental evidence at protein level	Deoxycytidine kinase	1	0.999	7	24	24	24	4	4	4	5	5	5	83303.3	83303.3	83303.3	4	4	4	6	6	6	82189.9	82189.9	82189.9	8	8	8	6	6	6	78263.6	78263.6	78263.6	8	8	8	6	6	6
819	a	sp|P27797|CALR_HUMAN	P27797	CALR_HUMAN	CALR	417	64.3	Homo sapiens OX=9606	1:Experimental evidence at protein level	Calreticulin	1	0.999	19	599	599	599	152	152	152	37	37	37	7.81326e+06	7.81326e+06	7.81326e+06	156	156	156	35	35	35	7932820	7932820	7932820	141	141	141	35	35	35	7.7932e+06	7.7932e+06	7.7932e+06	150	150	150	36	36	36
820	a	sp|P28062|PSB8_HUMAN	P28062	PSB8_HUMAN	PSMB8	276	36.6	Homo sapiens OX=9606	1:Experimental evidence at protein level	Proteasome subunit beta type-8	1	0.999	8	49	49	49	14	14	14	10	10	10	129034	129034	129034	14	14	14	10	10	10	124080	124080	124080	10	10	10	10	10	10	124159	124159	124159	11	11	11	10	10	10
821	a	sp|P28066|PSA5_HUMAN	P28066	PSA5_HUMAN	PSMA5	241	55.2	Homo sapiens OX=9606	1:Experimental evidence at protein level	Proteasome subunit alpha type-5	1	0.999	9	170	169	170	40	40	40	17	16	17	1.28923e+06	1.29021e+06	1.28923e+06	42	42	42	18	17	18	1.32228e+06	1.33043e+06	1.32228e+06	41	41	41	18	17	18	1.2616e+06	1.25523e+06	1.2616e+06	47	46	47	18	17	18
822	a	sp|P28070|PSB4_HUMAN	P28070	PSB4_HUMAN	PSMB4	264	51.9	Homo sapiens OX=9606	1:Experimental evidence at protein level	Proteasome subunit beta type-4	1	0.999	9	108	108	108	29	29	29	12	12	12	948547	948547	948547	29	29	29	12	12	12	957720	957720	957720	25	25	25	11	11	11	966144	966144	966144	25	25	25	12	12	12
823	a	sp|P28072|PSB6_HUMAN	P28072	PSB6_HUMAN	PSMB6	239	54.4	Homo sapiens OX=9606	1:Experimental evidence at protein level	Proteasome subunit beta type-6	1	0.999	9	55	55	55	13	13	13	8	8	8	1.9533e+06	1.9533e+06	1.9533e+06	13	13	13	8	8	8	2.04512e+06	2.04512e+06	2.04512e+06	15	15	15	9	9	9	1.98424e+06	1.98424e+06	1.98424e+06	14	14	14	9	9	9
824	a	sp|P28074|PSB5_HUMAN	P28074	PSB5_HUMAN	PSMB5	263	59.7	Homo sapiens OX=9606	1:Experimental evidence at protein level	Proteasome subunit beta type-5	1	0.999	12	137	137	137	33	33	33	18	18	18	1.0746e+06	1.0746e+06	1.0746e+06	37	37	37	16	16	16	1.08535e+06	1.08535e+06	1.08535e+06	33	33	33	18	18	18	1.08549e+06	1.08549e+06	1.08549e+06	34	34	34	18	18	18
825	a	sp|P28290|ITPI2_HUMAN	P28290	ITPI2_HUMAN	ITPRID2	1259	9	Homo sapiens OX=9606	1:Experimental evidence at protein level	Protein ITPRID2	1	0.999	8	22	22	22	5	5	5	7	7	7	118505	118505	118505	4	4	4	4	4	4	118821	118821	118821	6	6	6	6	6	6	117098	117098	117098	7	7	7	7	7	7
826	a	sp|P28331|NDUS1_HUMAN	P28331	NDUS1_HUMAN	NDUFS1	727	41	Homo sapiens OX=9606	1:Experimental evidence at protein level	NADH-ubiquinone oxidoreductase 75 kDa subunit, mitochondrial	1	0.999	19	152	152	152	33	33	33	25	25	25	484000	484000	484000	42	42	42	25	25	25	491881	491881	491881	38	38	38	22	22	22	470675	470675	470675	39	39	39	23	23	23
827	a	sp|P28715|ERCC5_HUMAN	P28715	ERCC5_HUMAN	ERCC5	1186	14.9	Homo sapiens OX=9606	1:Experimental evidence at protein level	DNA repair protein complementing XP-G cells	1	0.999	13	30	30	30	8	8	8	8	8	8	91613.3	91613.3	91613.3	8	8	8	9	9	9	105272	105272	105272	6	6	6	6	6	6	106180	106180	106180	8	8	8	7	7	7
828	a	sp|P28838|AMPL_HUMAN	P28838	AMPL_HUMAN	LAP3	519	50.7	Homo sapiens OX=9606	1:Experimental evidence at protein level	Cytosol aminopeptidase	1	0.999	21	177	177	177	38	38	38	32	32	32	416867	416867	416867	47	47	47	28	28	28	414712	414712	414712	48	48	48	30	30	30	428774	428774	428774	44	44	44	30	30	30
829	a	sp|P29083|T2EA_HUMAN	P29083	T2EA_HUMAN	GTF2E1	439	22.3	Homo sapiens OX=9606	1:Experimental evidence at protein level	General transcription factor IIE subunit 1	1	0.999	7	37	37	37	12	12	12	7	7	7	126850	126850	126850	8	8	8	8	8	8	124375	124375	124375	10	10	10	8	8	8	123839	123839	123839	7	7	7	8	8	8
830	a	sp|P29144|TPP2_HUMAN	P29144	TPP2_HUMAN	TPP2	1249	41.9	Homo sapiens OX=9606	1:Experimental evidence at protein level	Tripeptidyl-peptidase 2	1	0.999	39	239	239	239	58	58	58	39	39	39	1411833	1411833	1411833	61	61	61	39	39	39	1.40305e+06	1.40305e+06	1.40305e+06	57	57	57	39	39	39	1.40836e+06	1.40836e+06	1.40836e+06	63	63	63	39	39	39
831	a	sp|P29218|IMPA1_HUMAN	P29218	IMPA1_HUMAN	IMPA1	277	40.8	Homo sapiens OX=9606	1:Experimental evidence at protein level	Inositol monophosphatase 1	1	0.999	9	54	54	54	15	15	15	10	10	10	341623	341623	341623	14	14	14	10	10	10	308097	308097	308097	12	12	12	10	10	10	352712	352712	352712	13	13	13	10	10	10
832	a	sp|P29372|3MG_HUMAN	P29372	3MG_HUMAN	MPG	298	40.3	Homo sapiens OX=9606	1:Experimental evidence at protein level	DNA-3-methyladenine glycosylase	1	0.999	8	37	37	37	11	11	11	7	7	7	194810	194810	194810	7	7	7	7	7	7	173882	173882	173882	13	13	13	8	8	8	183064	183064	183064	6	6	6	7	7	7
833	a	sp|P29373|RABP2_HUMAN	P29373	RABP2_HUMAN	CRABP2	138	55.8	Homo sapiens OX=9606	1:Experimental evidence at protein level	Cellular retinoic acid-binding protein 2	1	0.999	7	60	52	60	11	8	11	7	6	7	557683	576580	557683	16	14	16	9	8	9	542891	536987	542891	18	17	18	9	8	9	542271	540039	542271	15	13	15	9	8	9
834	a	sp|P29590|PML_HUMAN	P29590	PML_HUMAN	PML	882	7.6	Homo sapiens OX=9606	1:Experimental evidence at protein level	Protein PML	1	0.999	5	12	12	12	4	4	4	4	4	4	102712	102712	102712	3	3	3	4	4	4	97469.6	97469.6	97469.6	3	3	3	3	3	3	115617	115617	115617	2	2	2	2	2	2
835	a	sp|P29692|EF1D_HUMAN	P29692	EF1D_HUMAN	EEF1D	281	58.4	Homo sapiens OX=9606	1:Experimental evidence at protein level	Elongation factor 1-delta	1	0.999	13	233	210	233	49	44	49	16	15	16	3.48392e+06	3496359	3.48392e+06	64	57	64	16	15	16	3.46475e+06	3.4415e+06	3.46475e+06	59	51	59	16	15	16	3440095	3.43043e+06	3440095	61	58	61	17	16	17
836	a	sp|P30038|AL4A1_HUMAN	P30038	AL4A1_HUMAN	ALDH4A1	563	10.7	Homo sapiens OX=9606	1:Experimental evidence at protein level	Delta-1-pyrroline-5-carboxylate dehydrogenase, mitochondrial	1	0.999	4	16	16	16	4	4	4	3	3	3	100549	100549	100549	4	4	4	3	3	3	109023	109023	109023	4	4	4	3	3	3	100915	100915	100915	4	4	4	3	3	3
837	a	sp|P30040|ERP29_HUMAN	P30040	ERP29_HUMAN	ERP29	261	55.6	Homo sapiens OX=9606	1:Experimental evidence at protein level	Endoplasmic reticulum resident protein 29	1	0.999	12	169	167	169	38	38	38	18	18	18	2.52385e+06	2.52385e+06	2.52385e+06	38	37	38	20	19	20	2.39575e+06	2.39575e+06	2.39575e+06	49	48	49	17	17	17	2.3102e+06	2.3102e+06	2.3102e+06	44	44	44	17	17	17
838	a	sp|P30041|PRDX6_HUMAN	P30041	PRDX6_HUMAN	PRDX6	224	80.8	Homo sapiens OX=9606	1:Experimental evidence at protein level	Peroxiredoxin-6	1	0.999	16	303	303	303	81	81	81	22	22	22	10920242	10920242	10920242	77	77	77	22	22	22	10566034	10566034	10566034	70	70	70	20	20	20	10267497	10267497	10267497	75	75	75	21	21	21
839	a	sp|P30043|BLVRB_HUMAN	P30043	BLVRB_HUMAN	BLVRB	206	67	Homo sapiens OX=9606	1:Experimental evidence at protein level	Flavin reductase (NADPH)	1	0.999	9	130	130	130	36	36	36	18	18	18	1.20383e+06	1.20383e+06	1.20383e+06	31	31	31	17	17	17	1.222e+06	1.222e+06	1.222e+06	31	31	31	16	16	16	1.2098e+06	1.2098e+06	1.2098e+06	32	32	32	17	17	17
840	a	sp|P30044|PRDX5_HUMAN	P30044	PRDX5_HUMAN	PRDX5	214	55.6	Homo sapiens OX=9606	1:Experimental evidence at protein level	Peroxiredoxin-5, mitochondrial	1	0.999	9	171	171	171	45	45	45	13	13	13	3.87179e+06	3.87179e+06	3.87179e+06	37	37	37	13	13	13	4071533	4071533	4071533	44	44	44	13	13	13	4.15476e+06	4.15476e+06	4.15476e+06	45	45	45	12	12	12
841	a	sp|P30047|GFRP_HUMAN	P30047	GFRP_HUMAN	GCHFR	84	81	Homo sapiens OX=9606	1:Experimental evidence at protein level	GTP cyclohydrolase 1 feedback regulatory protein	1	0.999	4	59	59	59	12	12	12	9	9	9	366950	366950	366950	13	13	13	9	9	9	389729	389729	389729	15	15	15	9	9	9	386821	386821	386821	19	19	19	9	9	9
842	a	sp|P30049|ATPD_HUMAN	P30049	ATPD_HUMAN	ATP5F1D	168	41.7	Homo sapiens OX=9606	1:Experimental evidence at protein level	ATP synthase subunit delta, mitochondrial	1	0.999	4	19	19	19	5	5	5	3	3	3	1.93312e+06	1.93312e+06	1.93312e+06	4	4	4	4	4	4	1.7608e+06	1.7608e+06	1.7608e+06	4	4	4	3	3	3	1562152	1562152	1562152	6	6	6	4	4	4
843	a	sp|P30050|RL12_HUMAN	P30050	RL12_HUMAN	RPL12	165	67.9	Homo sapiens OX=9606	1:Experimental evidence at protein level	60S ribosomal protein L12	1	0.999	10	180	180	180	49	49	49	14	14	14	4.83311e+06	4.83311e+06	4.83311e+06	42	42	42	14	14	14	4887442	4887442	4887442	41	41	41	15	15	15	4753779	4753779	4753779	48	48	48	15	15	15
844	a	sp|P30084|ECHM_HUMAN	P30084	ECHM_HUMAN	ECHS1	290	55.9	Homo sapiens OX=9606	1:Experimental evidence at protein level	Enoyl-CoA hydratase, mitochondrial	1	0.999	13	141	141	141	34	34	34	16	16	16	1.66528e+06	1.66528e+06	1.66528e+06	34	34	34	16	16	16	1.71669e+06	1.71669e+06	1.71669e+06	37	37	37	16	16	16	1682429	1682429	1682429	36	36	36	16	16	16
845	a	sp|P30101|PDIA3_HUMAN	P30101	PDIA3_HUMAN	PDIA3	505	67.5	Homo sapiens OX=9606	1:Experimental evidence at protein level	Protein disulfide-isomerase A3	1	0.999	27	372	339	351	100	91	94	35	30	32	4.89346e+06	4803202	4837020	95	87	90	35	30	32	5.05469e+06	5.06208e+06	5.05735e+06	102	94	97	35	30	32	4.84163e+06	4.86484e+06	4.83534e+06	75	67	70	33	28	30
846	a	sp|P30153|2AAA_HUMAN	P30153	2AAA_HUMAN	PPP2R1A	589	59.4	Homo sapiens OX=9606	1:Experimental evidence at protein level	Serine/threonine-protein phosphatase 2A 65 kDa regulatory subunit A alpha isoform	1	0.999	27	386	291	386	102	78	102	41	31	41	1.05817e+06	1.01929e+06	1.05817e+06	96	72	96	41	31	41	1051908	1.00866e+06	1051908	95	69	95	42	31	42	1.03886e+06	1.00485e+06	1.03886e+06	93	72	93	42	31	42
847	a	sp|P30154|2AAB_HUMAN	P30154	2AAB_HUMAN	PPP2R1B	601	64.7	Homo sapiens OX=9606	1:Experimental evidence at protein level	Serine/threonine-protein phosphatase 2A 65 kDa regulatory subunit A beta isoform	1	0.999	28	247	152	152	61	37	37	35	25	25	1052896	990086	990086	63	39	39	34	24	24	1.04157e+06	999302	999302	65	39	39	35	24	24	1.0416e+06	1.01792e+06	1.01792e+06	58	37	37	33	22	22
848	a	sp|P30419|NMT1_HUMAN	P30419	NMT1_HUMAN	NMT1	496	37.5	Homo sapiens OX=9606	1:Experimental evidence at protein level	Glycylpeptide N-tetradecanoyltransferase 1	1	0.999	14	157	118	157	42	31	42	19	12	19	509645	522526	509645	37	28	37	18	11	18	512438	505664	512438	40	29	40	18	12	18	496621	494895	496621	38	30	38	19	12	19
849	a	sp|P30519|HMOX2_HUMAN	P30519	HMOX2_HUMAN	HMOX2	316	66.1	Homo sapiens OX=9606	1:Experimental evidence at protein level	Heme oxygenase 2	1	0.999	18	140	135	140	41	40	41	22	20	22	460833	460712	460833	37	35	37	20	18	20	467557	470809	467557	30	29	30	21	20	21	465432	464604	465432	32	31	32	23	22	23
850	a	sp|P30520|PURA2_HUMAN	P30520	PURA2_HUMAN	ADSS	456	52	Homo sapiens OX=9606	1:Experimental evidence at protein level	Adenylosuccinate synthetase isozyme 2	1	0.999	18	169	158	169	40	37	40	23	21	23	1.1536e+06	1.14291e+06	1.1536e+06	44	41	44	22	20	22	1.17747e+06	1.1725e+06	1.17747e+06	42	40	42	22	21	22	1.2147e+06	1.21708e+06	1.2147e+06	43	40	43	23	21	23
851	a	sp|P30533|AMRP_HUMAN	P30533	AMRP_HUMAN	LRPAP1	357	39.5	Homo sapiens OX=9606	1:Experimental evidence at protein level	Alpha-2-macroglobulin receptor-associated protein	1	0.999	15	78	78	78	19	19	19	15	15	15	167907	167907	167907	21	21	21	17	17	17	174466	174466	174466	20	20	20	17	17	17	168694	168694	168694	18	18	18	16	16	16
852	a	sp|P30536|TSPO_HUMAN	P30536	TSPO_HUMAN	TSPO	169	9.5	Homo sapiens OX=9606	1:Experimental evidence at protein level	Translocator protein	1	0.999	2	13	13	13	3	3	3	3	3	3	178768	178768	178768	4	4	4	3	3	3	184561	184561	184561	3	3	3	3	3	3	176826	176826	176826	3	3	3	3	3	3
853	a	sp|P30566|PUR8_HUMAN	P30566	PUR8_HUMAN	ADSL	484	51.4	Homo sapiens OX=9606	1:Experimental evidence at protein level	Adenylosuccinate lyase	1	0.999	17	93	93	93	26	26	26	20	20	20	420058	420058	420058	21	21	21	18	18	18	396414	396414	396414	22	22	22	18	18	18	358208	358208	358208	24	24	24	17	17	17
854	a	sp|P30626|SORCN_HUMAN	P30626	SORCN_HUMAN	SRI	198	56.6	Homo sapiens OX=9606	1:Experimental evidence at protein level	Sorcin	1	0.999	11	69	69	69	17	17	17	13	13	13	511051	511051	511051	13	13	13	11	11	11	502911	502911	502911	20	20	20	11	11	11	518974	518974	518974	19	19	19	13	13	13
855	a	sp|P30825|CTR1_HUMAN	P30825	CTR1_HUMAN	SLC7A1	629	10.3	Homo sapiens OX=9606	1:Experimental evidence at protein level	High affinity cationic amino acid transporter 1	1	0.999	5	25	10	10	7	3	3	5	3	3	167563	150266	150266	6	2	2	4	2	2	159410	146724	146724	6	2	2	4	2	2	178444	145808	145808	6	3	3	5	3	3
856	a	sp|P31040|SDHA_HUMAN	P31040	SDHA_HUMAN	SDHA	664	61.3	Homo sapiens OX=9606	1:Experimental evidence at protein level	Succinate dehydrogenase [ubiquinone] flavoprotein subunit, mitochondrial	1	0.999	25	261	261	261	68	68	68	30	30	30	829477	829477	829477	57	57	57	32	32	32	847768	847768	847768	65	65	65	30	30	30	819989	819989	819989	71	71	71	35	35	35
857	a	sp|P31150|GDIA_HUMAN	P31150	GDIA_HUMAN	GDI1	447	58.8	Homo sapiens OX=9606	1:Experimental evidence at protein level	Rab GDP dissociation inhibitor alpha	1	0.999	19	248	101	101	59	20	20	27	14	14	3.06128e+06	427150	427150	59	27	27	28	15	15	3.02414e+06	406817	406817	62	29	29	27	14	14	3147934	434956	434956	68	25	25	26	13	13
858	a	sp|P31321|KAP1_HUMAN	P31321	KAP1_HUMAN	PRKAR1B	381	13.9	Homo sapiens OX=9606	1:Experimental evidence at protein level	cAMP-dependent protein kinase type I-beta regulatory subunit	1	0.999	4	9	9	9	2	2	2	3	3	3	36952.4	36952.4	36952.4	2	2	2	3	3	3	52190.4	52190.4	52190.4	1	1	1	2	2	2	56078.9	56078.9	56078.9	4	4	4	2	2	2
859	a	sp|P31350|RIR2_HUMAN	P31350	RIR2_HUMAN	RRM2	389	47.6	Homo sapiens OX=9606	1:Experimental evidence at protein level	Ribonucleoside-diphosphate reductase subunit M2	1	0.999	15	105	91	105	26	22	26	20	17	20	830108	827914	830108	30	26	30	21	18	21	830294	833435	830294	25	22	25	20	18	20	815982	811434	815982	24	21	24	19	16	19
860	a	sp|P31431|SDC4_HUMAN	P31431	SDC4_HUMAN	SDC4	198	31.3	Homo sapiens OX=9606	1:Experimental evidence at protein level	Syndecan-4	1	0.999	5	28	28	28	5	5	5	4	4	4	126557	126557	126557	9	9	9	4	4	4	131043	131043	131043	6	6	6	4	4	4	140462	140462	140462	8	8	8	4	4	4
861	a	sp|P31689|DNJA1_HUMAN	P31689	DNJA1_HUMAN	DNAJA1	397	58.4	Homo sapiens OX=9606	1:Experimental evidence at protein level	DnaJ homolog subfamily A member 1	1	0.999	15	168	168	168	40	40	40	22	22	22	883064	883064	883064	44	44	44	22	22	22	865239	865239	865239	44	44	44	21	21	21	880532	880532	880532	40	40	40	22	22	22
862	a	sp|P31930|QCR1_HUMAN	P31930	QCR1_HUMAN	UQCRC1	480	58.3	Homo sapiens OX=9606	1:Experimental evidence at protein level	Cytochrome b-c1 complex subunit 1, mitochondrial	1	0.999	19	219	219	219	55	55	55	29	29	29	624040	624040	624040	54	54	54	29	29	29	594407	594407	594407	59	59	59	31	31	31	628654	628654	628654	51	51	51	28	28	28
863	a	sp|P31937|3HIDH_HUMAN	P31937	3HIDH_HUMAN	HIBADH	336	43.5	Homo sapiens OX=9606	1:Experimental evidence at protein level	3-hydroxyisobutyrate dehydrogenase, mitochondrial	1	0.999	9	128	128	128	29	29	29	14	14	14	637472	637472	637472	39	39	39	16	16	16	709706	709706	709706	32	32	32	16	16	16	686607	686607	686607	28	28	28	16	16	16
864	a	sp|P31939|PUR9_HUMAN	P31939	PUR9_HUMAN	ATIC	592	75.5	Homo sapiens OX=9606	1:Experimental evidence at protein level	Bifunctional purine biosynthesis protein PURH	1	0.999	33	325	325	325	90	90	90	45	45	45	2287894	2287894	2287894	75	75	75	44	44	44	2.24328e+06	2.24328e+06	2.24328e+06	80	80	80	43	43	43	2227634	2227634	2227634	80	80	80	44	44	44
865	a	sp|P31942|HNRH3_HUMAN	P31942	HNRH3_HUMAN	HNRNPH3	346	53.5	Homo sapiens OX=9606	1:Experimental evidence at protein level	Heterogeneous nuclear ribonucleoprotein H3	1	0.999	12	202	189	189	54	51	51	22	21	21	2591204	2.57525e+06	2.57525e+06	45	43	43	24	23	23	2.67313e+06	2.68242e+06	2.68242e+06	55	53	53	24	23	23	2662100	2.6709e+06	2.6709e+06	48	42	42	22	21	21
866	a	sp|P31943|HNRH1_HUMAN	P31943	HNRH1_HUMAN	HNRNPH1	449	51.4	Homo sapiens OX=9606	1:Experimental evidence at protein level	Heterogeneous nuclear ribonucleoprotein H	1	0.999	16	323	171	323	74	41	74	32	20	32	7652239	2176497	7652239	85	47	85	33	21	33	7.57618e+06	2.12844e+06	7.57618e+06	80	43	80	33	21	33	7856214	2170921	7856214	84	40	84	33	21	33
867	a	sp|P31946|1433B_HUMAN	P31946	1433B_HUMAN	YWHAB	246	67.5	Homo sapiens OX=9606	1:Experimental evidence at protein level	14-3-3 protein beta/alpha	1	0.999	15	290	141	161	73	37	41	24	8	13	7080859	5.98096e+06	6.06081e+06	73	37	40	25	9	14	7131110	6395965	6.18444e+06	73	32	39	25	8	14	7.34179e+06	6541864	6419456	71	35	41	23	8	13
868	a	sp|P31947|1433S_HUMAN	P31947	1433S_HUMAN	SFN	248	59.3	Homo sapiens OX=9606	1:Experimental evidence at protein level	14-3-3 protein sigma	1	0.999	14	279	175	194	68	42	46	23	15	16	7092682	1.14578e+06	1.73558e+06	74	46	52	24	16	17	7.13457e+06	1169308	1.78323e+06	70	43	47	24	16	17	7.49854e+06	1.25139e+06	1.89275e+06	67	44	49	22	15	16
869	a	sp|P31949|S10AB_HUMAN	P31949	S10AB_HUMAN	S100A11	105	49.5	Homo sapiens OX=9606	1:Experimental evidence at protein level	Protein S100-A11	1	0.999	5	88	88	88	24	24	24	8	8	8	3429508	3429508	3429508	24	24	24	8	8	8	3.5572e+06	3.5572e+06	3.5572e+06	23	23	23	8	8	8	3.41827e+06	3.41827e+06	3.41827e+06	17	17	17	8	8	8
870	a	sp|P32004|L1CAM_HUMAN	P32004	L1CAM_HUMAN	L1CAM	1257	15	Homo sapiens OX=9606	1:Experimental evidence at protein level	Neural cell adhesion molecule L1	1	0.999	12	44	43	43	9	9	9	8	7	7	123928	108742	108742	8	8	8	8	7	7	122512	106980	106980	17	16	16	12	11	11	125199	111206	111206	10	10	10	11	10	10
871	a	sp|P32119|PRDX2_HUMAN	P32119	PRDX2_HUMAN	PRDX2	198	69.2	Homo sapiens OX=9606	1:Experimental evidence at protein level	Peroxiredoxin-2	1	0.999	12	116	104	106	29	26	26	13	11	12	10508945	10704475	10606260	29	26	27	13	11	12	10440326	10445872	10456451	30	28	28	13	11	12	10578851	10544404	10587458	28	24	25	13	11	12
872	a	sp|P32121|ARRB2_HUMAN	P32121	ARRB2_HUMAN	ARRB2	409	19.6	Homo sapiens OX=9606	1:Experimental evidence at protein level	Beta-arrestin-2	1	0.999	5	24	24	24	7	7	7	3	3	3	88300.4	88300.4	88300.4	6	6	6	4	4	4	92409.6	92409.6	92409.6	7	7	7	3	3	3	101105	101105	101105	4	4	4	3	3	3
873	a	sp|P32320|CDD_HUMAN	P32320	CDD_HUMAN	CDA	146	45.2	Homo sapiens OX=9606	1:Experimental evidence at protein level	Cytidine deaminase	1	0.999	5	46	46	46	11	11	11	6	6	6	425523	425523	425523	11	11	11	6	6	6	402250	402250	402250	13	13	13	7	7	7	422174	422174	422174	11	11	11	6	6	6
874	a	sp|P32321|DCTD_HUMAN	P32321	DCTD_HUMAN	DCTD	178	33.7	Homo sapiens OX=9606	1:Experimental evidence at protein level	Deoxycytidylate deaminase	1	0.999	4	12	12	12	3	3	3	2	2	2	78768.5	78768.5	78768.5	4	4	4	3	3	3	69426.2	69426.2	69426.2	2	2	2	3	3	3	84633.1	84633.1	84633.1	3	3	3	2	2	2
875	a	sp|P32322|P5CR1_HUMAN	P32322	P5CR1_HUMAN	PYCR1	319	56.7	Homo sapiens OX=9606	1:Experimental evidence at protein level	Pyrroline-5-carboxylate reductase 1, mitochondrial	1	0.999	12	120	108	120	29	26	29	19	17	19	726038	727696	726038	30	27	30	19	17	19	745701	747321	745701	32	29	32	18	16	18	745558	748843	745558	29	26	29	18	16	18
876	a	sp|P32754|HPPD_HUMAN	P32754	HPPD_HUMAN	HPD	393	49.6	Homo sapiens OX=9606	1:Experimental evidence at protein level	4-hydroxyphenylpyruvate dioxygenase	1	0.999	15	142	142	142	34	34	34	26	26	26	724449	724449	724449	34	34	34	26	26	26	720477	720477	720477	40	40	40	26	26	26	748209	748209	748209	34	34	34	25	25	25
877	a	sp|P32780|TF2H1_HUMAN	P32780	TF2H1_HUMAN	GTF2H1	548	28.3	Homo sapiens OX=9606	1:Experimental evidence at protein level	General transcription factor IIH subunit 1	1	0.999	10	49	49	49	14	14	14	9	9	9	104905	104905	104905	15	15	15	10	10	10	107958	107958	107958	12	12	12	10	10	10	110083	110083	110083	8	8	8	9	9	9
878	a	sp|P32856|STX2_HUMAN	P32856	STX2_HUMAN	STX2	288	15.6	Homo sapiens OX=9606	1:Experimental evidence at protein level	Syntaxin-2	1	0.999	3	7	7	7	2	2	2	2	2	2	48861.6	48861.6	48861.6	2	2	2	2	2	2	48202.8	48202.8	48202.8	1	1	1	2	2	2	48467.9	48467.9	48467.9	2	2	2	2	2	2
879	a	sp|P32929|CGL_HUMAN	P32929	CGL_HUMAN	CTH	405	32.8	Homo sapiens OX=9606	1:Experimental evidence at protein level	Cystathionine gamma-lyase	1	0.999	11	53	53	53	13	13	13	9	9	9	242482	242482	242482	14	14	14	11	11	11	236864	236864	236864	12	12	12	9	9	9	217980	217980	217980	14	14	14	10	10	10
880	a	sp|P32969|RL9_HUMAN	P32969	RL9_HUMAN	RPL9	192	62	Homo sapiens OX=9606	1:Experimental evidence at protein level	60S ribosomal protein L9	1	0.999	9	143	143	143	40	40	40	16	16	16	3798955	3798955	3798955	37	37	37	15	15	15	3.48971e+06	3.48971e+06	3.48971e+06	35	35	35	15	15	15	3.53791e+06	3.53791e+06	3.53791e+06	31	31	31	13	13	13
881	a	sp|P33240|CSTF2_HUMAN	P33240	CSTF2_HUMAN	CSTF2	577	40.6	Homo sapiens OX=9606	1:Experimental evidence at protein level	Cleavage stimulation factor subunit 2	1	0.999	13	68	28	68	16	7	16	10	4	10	789665	496931	789665	14	6	14	13	5	13	798131	482135	798131	21	7	21	11	4	11	823347	527481	823347	17	8	17	11	5	11
882	a	sp|P33316|DUT_HUMAN	P33316	DUT_HUMAN	DUT	252	48.8	Homo sapiens OX=9606	1:Experimental evidence at protein level	Deoxyuridine 5'-triphosphate nucleotidohydrolase, mitochondrial	1	0.999	9	101	101	101	26	26	26	11	11	11	2.55696e+06	2.55696e+06	2.55696e+06	28	28	28	11	11	11	2.7279e+06	2.7279e+06	2.7279e+06	21	21	21	11	11	11	2812846	2812846	2812846	26	26	26	11	11	11
883	a	sp|P33527|MRP1_HUMAN	P33527	MRP1_HUMAN	ABCC1	1531	22.1	Homo sapiens OX=9606	1:Experimental evidence at protein level	Multidrug resistance-associated protein 1	1	0.999	23	68	68	68	20	20	20	18	18	18	246993	246993	246993	17	17	17	17	17	17	249499	249499	249499	18	18	18	17	17	17	241410	241410	241410	13	13	13	17	17	17
884	a	sp|P33552|CKS2_HUMAN	P33552	CKS2_HUMAN	CKS2	79	32.9	Homo sapiens OX=9606	1:Experimental evidence at protein level	Cyclin-dependent kinases regulatory subunit 2	1	0.999	3	20	15	20	4	3	4	5	4	5	181415	193660	181415	4	3	4	5	4	5	194070	191595	194070	7	5	7	5	4	5	191528	177397	191528	5	4	5	5	4	5
885	a	sp|P33981|TTK_HUMAN	P33981	TTK_HUMAN	TTK	857	35.6	Homo sapiens OX=9606	1:Experimental evidence at protein level	Dual specificity protein kinase TTK	1	0.999	22	69	67	67	16	16	16	16	15	15	296280	297188	297188	20	19	19	17	16	16	304352	303268	303268	16	15	15	19	18	18	300705	299521	299521	17	17	17	17	16	16
886	a	sp|P33991|MCM4_HUMAN	P33991	MCM4_HUMAN	MCM4	863	46.9	Homo sapiens OX=9606	1:Experimental evidence at protein level	DNA replication licensing factor MCM4	1	0.999	30	264	264	264	67	67	67	39	39	39	1094457	1094457	1094457	63	63	63	39	39	39	1.07731e+06	1.07731e+06	1.07731e+06	65	65	65	39	39	39	1.1008e+06	1.1008e+06	1.1008e+06	69	69	69	39	39	39
887	a	sp|P33992|MCM5_HUMAN	P33992	MCM5_HUMAN	MCM5	734	45.8	Homo sapiens OX=9606	1:Experimental evidence at protein level	DNA replication licensing factor MCM5	1	0.999	31	193	192	192	47	47	47	33	33	33	1.00074e+06	1.00074e+06	1.00074e+06	47	47	47	34	34	34	1.01494e+06	1.01494e+06	1.01494e+06	50	49	49	36	35	35	1.00305e+06	1.00305e+06	1.00305e+06	49	49	49	34	34	34
888	a	sp|P34059|GALNS_HUMAN	P34059	GALNS_HUMAN	GALNS	522	10.5	Homo sapiens OX=9606	1:Experimental evidence at protein level	N-acetylgalactosamine-6-sulfatase	1	0.999	3	17	17	17	5	5	5	3	3	3	72156.9	72156.9	72156.9	3	3	3	2	2	2	61448.3	61448.3	61448.3	4	4	4	2	2	2	57664	57664	57664	5	5	5	3	3	3
889	a	sp|P34896|GLYC_HUMAN	P34896	GLYC_HUMAN	SHMT1	483	33.7	Homo sapiens OX=9606	1:Experimental evidence at protein level	Serine hydroxymethyltransferase, cytosolic	1	0.999	11	75	52	52	19	14	14	13	11	11	1.01116e+06	267506	267506	19	12	12	12	10	10	1.07701e+06	283223	283223	18	12	12	13	11	11	1.04686e+06	273471	273471	19	14	14	13	11	11
890	a	sp|P34932|HSP74_HUMAN	P34932	HSP74_HUMAN	HSPA4	840	72.7	Homo sapiens OX=9606	1:Experimental evidence at protein level	Heat shock 70 kDa protein 4	1	0.999	50	670	604	653	167	150	163	81	73	78	3.0255e+06	3.02916e+06	3.02723e+06	167	151	161	78	70	75	3.11802e+06	3.14321e+06	3.12532e+06	167	148	163	76	69	74	3149318	3.14e+06	3.14506e+06	169	155	166	76	68	73
891	a	sp|P34949|MPI_HUMAN	P34949	MPI_HUMAN	MPI	423	37.4	Homo sapiens OX=9606	1:Experimental evidence at protein level	Mannose-6-phosphate isomerase	1	0.999	11	78	78	78	24	24	24	15	15	15	321131	321131	321131	19	19	19	13	13	13	325000	325000	325000	18	18	18	15	15	15	334171	334171	334171	17	17	17	14	14	14
892	a	sp|P35052|GPC1_HUMAN	P35052	GPC1_HUMAN	GPC1	558	37.6	Homo sapiens OX=9606	1:Experimental evidence at protein level	Glypican-1	1	0.999	14	65	65	65	14	14	14	13	13	13	164711	164711	164711	16	16	16	15	15	15	163501	163501	163501	20	20	20	14	14	14	176523	176523	176523	15	15	15	13	13	13
893	a	sp|P35221|CTNA1_HUMAN	P35221	CTNA1_HUMAN	CTNNA1	906	55.8	Homo sapiens OX=9606	1:Experimental evidence at protein level	Catenin alpha-1	1	0.999	37	153	111	153	36	28	36	38	29	38	512152	509787	512152	44	35	44	39	30	39	505873	518170	505873	39	26	39	37	27	37	519568	523937	519568	34	22	34	33	25	33
894	a	sp|P35232|PHB_HUMAN	P35232	PHB_HUMAN	PHB	272	63.2	Homo sapiens OX=9606	1:Experimental evidence at protein level	Prohibitin	1	0.999	14	171	171	171	49	49	49	16	16	16	2922711	2922711	2922711	45	45	45	15	15	15	2.74201e+06	2.74201e+06	2.74201e+06	41	41	41	15	15	15	2.81321e+06	2.81321e+06	2.81321e+06	36	36	36	14	14	14
895	a	sp|P35237|SPB6_HUMAN	P35237	SPB6_HUMAN	SERPINB6	376	63.3	Homo sapiens OX=9606	1:Experimental evidence at protein level	Serpin B6	1	0.999	16	204	204	204	56	56	56	27	27	27	1.7569e+06	1.7569e+06	1.7569e+06	51	51	51	27	27	27	1664256	1664256	1664256	51	51	51	29	29	29	1.74291e+06	1.74291e+06	1.74291e+06	46	46	46	27	27	27
896	a	sp|P35244|RFA3_HUMAN	P35244	RFA3_HUMAN	RPA3	121	45.5	Homo sapiens OX=9606	1:Experimental evidence at protein level	Replication protein A 14 kDa subunit	1	0.999	4	44	44	44	12	12	12	6	6	6	1.13748e+06	1.13748e+06	1.13748e+06	11	11	11	6	6	6	1.14215e+06	1.14215e+06	1.14215e+06	11	11	11	6	6	6	1212463	1212463	1212463	10	10	10	6	6	6
897	a	sp|P35249|RFC4_HUMAN	P35249	RFC4_HUMAN	RFC4	363	36.1	Homo sapiens OX=9606	1:Experimental evidence at protein level	Replication factor C subunit 4	1	0.999	9	72	72	72	21	21	21	10	10	10	612699	612699	612699	13	13	13	10	10	10	626284	626284	626284	18	18	18	10	10	10	670916	670916	670916	20	20	20	10	10	10
898	a	sp|P35251|RFC1_HUMAN	P35251	RFC1_HUMAN	RFC1	1148	26.7	Homo sapiens OX=9606	1:Experimental evidence at protein level	Replication factor C subunit 1	1	0.999	24	83	83	83	18	18	18	16	16	16	177358	177358	177358	21	21	21	18	18	18	179064	179064	179064	26	26	26	19	19	19	180068	180068	180068	18	18	18	16	16	16
899	a	sp|P35268|RL22_HUMAN	P35268	RL22_HUMAN	RPL22	128	39.1	Homo sapiens OX=9606	1:Experimental evidence at protein level	60S ribosomal protein L22	1	0.999	3	73	73	73	16	16	16	4	4	4	1.83836e+06	1.83836e+06	1.83836e+06	17	17	17	4	4	4	1.75237e+06	1.75237e+06	1.75237e+06	22	22	22	4	4	4	1.68819e+06	1.68819e+06	1.68819e+06	18	18	18	4	4	4
900	a	sp|P35269|T2FA_HUMAN	P35269	T2FA_HUMAN	GTF2F1	517	21.5	Homo sapiens OX=9606	1:Experimental evidence at protein level	General transcription factor IIF subunit 1	1	0.999	9	54	54	54	12	12	12	8	8	8	506100	506100	506100	15	15	15	8	8	8	521643	521643	521643	13	13	13	8	8	8	486031	486031	486031	14	14	14	7	7	7
901	a	sp|P35354|PGH2_HUMAN	P35354	PGH2_HUMAN	PTGS2	604	27.6	Homo sapiens OX=9606	1:Experimental evidence at protein level	Prostaglandin G/H synthase 2	1	0.999	10	48	48	48	13	13	13	9	9	9	142908	142908	142908	8	8	8	9	9	9	127896	127896	127896	14	14	14	11	11	11	139472	139472	139472	13	13	13	9	9	9
902	a	sp|P35573|GDE_HUMAN	P35573	GDE_HUMAN	AGL	1532	30.9	Homo sapiens OX=9606	1:Experimental evidence at protein level	Glycogen debranching enzyme	1	0.999	32	179	179	179	44	44	44	39	39	39	185301	185301	185301	42	42	42	39	39	39	182550	182550	182550	47	47	47	38	38	38	190968	190968	190968	46	46	46	40	40	40
903	a	sp|P35610|SOAT1_HUMAN	P35610	SOAT1_HUMAN	SOAT1	550	18.9	Homo sapiens OX=9606	1:Experimental evidence at protein level	Sterol O-acyltransferase 1	1	0.999	9	87	87	87	19	19	19	8	8	8	539106	539106	539106	26	26	26	11	11	11	551295	551295	551295	23	23	23	10	10	10	585024	585024	585024	19	19	19	10	10	10
904	a	sp|P35611|ADDA_HUMAN	P35611	ADDA_HUMAN	ADD1	737	30.1	Homo sapiens OX=9606	1:Experimental evidence at protein level	Alpha-adducin	1	0.999	13	43	43	43	10	10	10	12	12	12	259122	259122	259122	17	17	17	11	11	11	243704	243704	243704	9	9	9	10	10	10	251627	251627	251627	7	7	7	10	10	10
905	a	sp|P35613|BASI_HUMAN	P35613	BASI_HUMAN	BSG	385	31.7	Homo sapiens OX=9606	1:Experimental evidence at protein level	Basigin	1	0.999	9	105	105	105	31	31	31	14	14	14	1.65086e+06	1.65086e+06	1.65086e+06	26	26	26	14	14	14	1.57952e+06	1.57952e+06	1.57952e+06	25	25	25	15	15	15	1.53323e+06	1.53323e+06	1.53323e+06	23	23	23	13	13	13
906	a	sp|P35637|FUS_HUMAN	P35637	FUS_HUMAN	FUS	526	22.1	Homo sapiens OX=9606	1:Experimental evidence at protein level	RNA-binding protein FUS	1	0.999	9	122	103	122	33	30	33	11	9	11	1.77642e+06	1.06234e+06	1.77642e+06	28	24	28	12	10	12	1.81009e+06	1.08918e+06	1.81009e+06	28	22	28	13	10	13	1.88588e+06	1.13133e+06	1.88588e+06	33	27	33	11	9	11
907	a	sp|P35658|NU214_HUMAN	P35658	NU214_HUMAN	NUP214	2090	27.5	Homo sapiens OX=9606	1:Experimental evidence at protein level	Nuclear pore complex protein Nup214	1	0.999	36	178	178	178	47	47	47	37	37	37	214479	214479	214479	42	42	42	36	36	36	210318	210318	210318	43	43	43	38	38	38	203872	203872	203872	46	46	46	37	37	37
908	a	sp|P35754|GLRX1_HUMAN	P35754	GLRX1_HUMAN	GLRX	106	37.7	Homo sapiens OX=9606	1:Experimental evidence at protein level	Glutaredoxin-1	1	0.999	3	18	18	18	4	4	4	3	3	3	209487	209487	209487	6	6	6	3	3	3	198516	198516	198516	5	5	5	3	3	3	228274	228274	228274	3	3	3	3	3	3
909	a	sp|P35790|CHKA_HUMAN	P35790	CHKA_HUMAN	CHKA	457	30	Homo sapiens OX=9606	1:Experimental evidence at protein level	Choline kinase alpha	1	0.999	7	33	33	33	6	6	6	6	6	6	120452	120452	120452	9	9	9	7	7	7	119960	119960	119960	9	9	9	6	6	6	127194	127194	127194	9	9	9	7	7	7
910	a	sp|P35813|PPM1A_HUMAN	P35813	PPM1A_HUMAN	PPM1A	382	15.2	Homo sapiens OX=9606	1:Experimental evidence at protein level	Protein phosphatase 1A	1	0.999	4	25	25	25	6	6	6	5	5	5	157857	157857	157857	7	7	7	5	5	5	142962	142962	142962	7	7	7	5	5	5	155045	155045	155045	5	5	5	4	4	4
911	a	sp|P35914|HMGCL_HUMAN	P35914	HMGCL_HUMAN	HMGCL	325	23.1	Homo sapiens OX=9606	1:Experimental evidence at protein level	Hydroxymethylglutaryl-CoA lyase, mitochondrial	1	0.999	6	20	20	20	5	5	5	5	5	5	113140	113140	113140	6	6	6	5	5	5	116640	116640	116640	4	4	4	5	5	5	115537	115537	115537	5	5	5	5	5	5
912	a	sp|P36405|ARL3_HUMAN	P36405	ARL3_HUMAN	ARL3	182	58.8	Homo sapiens OX=9606	1:Experimental evidence at protein level	ADP-ribosylation factor-like protein 3	1	0.999	9	61	53	61	16	14	16	10	9	10	415776	420347	415776	19	17	19	11	10	11	412222	413039	412222	13	11	13	11	10	11	395344	396717	395344	13	11	13	10	9	10
913	a	sp|P36507|MP2K2_HUMAN	P36507	MP2K2_HUMAN	MAP2K2	400	41	Homo sapiens OX=9606	1:Experimental evidence at protein level	Dual specificity mitogen-activated protein kinase kinase 2	1	0.999	14	106	69	69	27	16	16	14	8	8	476095	464374	464374	25	16	16	14	8	8	435200	437492	437492	30	22	22	14	8	8	440399	432210	432210	24	15	15	13	7	7
914	a	sp|P36542|ATPG_HUMAN	P36542	ATPG_HUMAN	ATP5F1C	298	24.5	Homo sapiens OX=9606	1:Experimental evidence at protein level	ATP synthase subunit gamma, mitochondrial	1	0.999	7	47	47	47	10	10	10	8	8	8	1.11714e+06	1.11714e+06	1.11714e+06	14	14	14	8	8	8	1.24344e+06	1.24344e+06	1.24344e+06	13	13	13	8	8	8	1.20062e+06	1.20062e+06	1.20062e+06	10	10	10	8	8	8
915	a	sp|P36551|HEM6_HUMAN	P36551	HEM6_HUMAN	CPOX	454	28	Homo sapiens OX=9606	1:Experimental evidence at protein level	Oxygen-dependent coproporphyrinogen-III oxidase, mitochondrial	1	0.999	9	36	36	36	9	9	9	7	7	7	123883	123883	123883	9	9	9	6	6	6	120939	120939	120939	7	7	7	7	7	7	123317	123317	123317	11	11	11	7	7	7
916	a	sp|P36578|RL4_HUMAN	P36578	RL4_HUMAN	RPL4	427	35.4	Homo sapiens OX=9606	1:Experimental evidence at protein level	60S ribosomal protein L4	1	0.999	15	171	168	171	46	45	46	22	21	22	3.81378e+06	3.82586e+06	3.81378e+06	40	39	40	22	21	22	3.93429e+06	3.92255e+06	3.93429e+06	43	42	43	21	20	21	3.85851e+06	3.85452e+06	3.85851e+06	42	42	42	21	20	21
917	a	sp|P36639|8ODP_HUMAN	P36639	8ODP_HUMAN	NUDT1	197	32	Homo sapiens OX=9606	1:Experimental evidence at protein level	7,8-dihydro-8-oxoguanine triphosphatase	1	0.999	5	23	23	23	6	6	6	5	5	5	258348	258348	258348	5	5	5	5	5	5	276373	276373	276373	6	6	6	4	4	4	276480	276480	276480	6	6	6	4	4	4
918	a	sp|P36776|LONM_HUMAN	P36776	LONM_HUMAN	LONP1	959	46.2	Homo sapiens OX=9606	1:Experimental evidence at protein level	Lon protease homolog, mitochondrial	1	0.999	31	237	236	237	66	65	66	36	35	36	617924	618227	617924	55	55	55	36	36	36	608505	608505	608505	62	62	62	36	36	36	614455	614455	614455	54	54	54	34	33	34
919	a	sp|P36871|PGM1_HUMAN	P36871	PGM1_HUMAN	PGM1	562	55.2	Homo sapiens OX=9606	1:Experimental evidence at protein level	Phosphoglucomutase-1	1	0.999	23	217	217	217	51	51	51	29	29	29	539724	539724	539724	63	63	63	29	29	29	518609	518609	518609	54	54	54	27	27	27	529312	529312	529312	49	49	49	28	28	28
920	a	sp|P36897|TGFR1_HUMAN	P36897	TGFR1_HUMAN	TGFBR1	503	11.5	Homo sapiens OX=9606	1:Experimental evidence at protein level	TGF-beta receptor type-1	1	0.999	4	15	15	15	3	3	3	3	3	3	45673.6	45673.6	45673.6	3	3	3	2	2	2	49779.7	49779.7	49779.7	3	3	3	3	3	3	52787.4	52787.4	52787.4	6	6	6	3	3	3
921	a	sp|P36915|GNL1_HUMAN	P36915	GNL1_HUMAN	GNL1	607	30.3	Homo sapiens OX=9606	1:Experimental evidence at protein level	Guanine nucleotide-binding protein-like 1	1	0.999	14	88	88	88	19	19	19	13	13	13	370799	370799	370799	26	26	26	14	14	14	390385	390385	390385	23	23	23	14	14	14	372743	372743	372743	20	20	20	14	14	14
922	a	sp|P36941|TNR3_HUMAN	P36941	TNR3_HUMAN	LTBR	435	19.1	Homo sapiens OX=9606	1:Experimental evidence at protein level	Tumor necrosis factor receptor superfamily member 3	1	0.999	4	7	7	7	3	3	3	3	3	3	22628.3	22628.3	22628.3	1	1	1	2	2	2	26628.6	26628.6	26628.6	1	1	1	0	0	0	0	0	0	2	2	2	3	3	3
923	a	sp|P36954|RPB9_HUMAN	P36954	RPB9_HUMAN	POLR2I	125	59.2	Homo sapiens OX=9606	1:Experimental evidence at protein level	DNA-directed RNA polymerase II subunit RPB9	1	0.999	5	24	24	24	8	8	8	4	4	4	103742	103742	103742	6	6	6	4	4	4	118610	118610	118610	4	4	4	4	4	4	111634	111634	111634	6	6	6	5	5	5
924	a	sp|P36956|SRBP1_HUMAN	P36956	SRBP1_HUMAN	SREBF1	1147	7.4	Homo sapiens OX=9606	1:Experimental evidence at protein level	Sterol regulatory element-binding protein 1	1	0.999	5	11	11	11	1	1	1	3	3	3	105390	105390	105390	1	1	1	2	2	2	100601	100601	100601	4	4	4	4	4	4	106268	106268	106268	5	5	5	4	4	4
925	a	sp|P36957|ODO2_HUMAN	P36957	ODO2_HUMAN	DLST	453	33.6	Homo sapiens OX=9606	1:Experimental evidence at protein level	Dihydrolipoyllysine-residue succinyltransferase component of 2-oxoglutarate dehydrogenase complex, mitochondrial	1	0.999	12	82	82	82	24	24	24	11	11	11	677624	677624	677624	23	23	23	11	11	11	696136	696136	696136	18	18	18	13	13	13	662674	662674	662674	17	17	17	12	12	12
926	a	sp|P36969|GPX4_HUMAN	P36969	GPX4_HUMAN	GPX4	197	35	Homo sapiens OX=9606	1:Experimental evidence at protein level	Phospholipid hydroperoxide glutathione peroxidase	1	0.999	6	22	22	22	8	8	8	7	7	7	154898	154898	154898	5	5	5	7	7	7	136198	136198	136198	4	4	4	7	7	7	145369	145369	145369	5	5	5	7	7	7
927	a	sp|P37108|SRP14_HUMAN	P37108	SRP14_HUMAN	SRP14	136	67.6	Homo sapiens OX=9606	1:Experimental evidence at protein level	Signal recognition particle 14 kDa protein	1	0.999	9	90	90	90	23	23	23	9	9	9	2.53766e+06	2.53766e+06	2.53766e+06	25	25	25	10	10	10	2418041	2418041	2418041	25	25	25	9	9	9	2.58384e+06	2.58384e+06	2.58384e+06	17	17	17	9	9	9
928	a	sp|P37198|NUP62_HUMAN	P37198	NUP62_HUMAN	NUP62	522	28.9	Homo sapiens OX=9606	1:Experimental evidence at protein level	Nuclear pore glycoprotein p62	1	0.999	12	86	86	86	24	24	24	13	13	13	419728	419728	419728	19	19	19	13	13	13	458332	458332	458332	21	21	21	13	13	13	434349	434349	434349	22	22	22	14	14	14
929	a	sp|P37268|FDFT_HUMAN	P37268	FDFT_HUMAN	FDFT1	417	41.7	Homo sapiens OX=9606	1:Experimental evidence at protein level	Squalene synthase	1	0.999	14	57	57	57	12	12	12	11	11	11	346021	346021	346021	16	16	16	14	14	14	356575	356575	356575	12	12	12	10	10	10	357299	357299	357299	17	17	17	12	12	12
930	a	sp|P37275|ZEB1_HUMAN	P37275	ZEB1_HUMAN	ZEB1	1124	4.7	Homo sapiens OX=9606	1:Experimental evidence at protein level	Zinc finger E-box-binding homeobox 1	1	0.999	3	5	5	5	2	2	2	2	2	2	22228.1	22228.1	22228.1	1	1	1	1	1	1	22043.3	22043.3	22043.3	1	1	1	2	2	2	23754.4	23754.4	23754.4	1	1	1	1	1	1
931	a	sp|P37837|TALDO_HUMAN	P37837	TALDO_HUMAN	TALDO1	337	41.5	Homo sapiens OX=9606	1:Experimental evidence at protein level	Transaldolase	1	0.999	14	132	132	132	30	30	30	18	18	18	1.83645e+06	1.83645e+06	1.83645e+06	33	33	33	19	19	19	1.83839e+06	1.83839e+06	1.83839e+06	38	38	38	18	18	18	1.82108e+06	1.82108e+06	1.82108e+06	31	31	31	18	18	18
932	a	sp|P38117|ETFB_HUMAN	P38117	ETFB_HUMAN	ETFB	255	50.2	Homo sapiens OX=9606	1:Experimental evidence at protein level	Electron transfer flavoprotein subunit beta	1	0.999	12	109	109	109	25	25	25	17	17	17	840359	840359	840359	26	26	26	15	15	15	813108	813108	813108	28	28	28	15	15	15	855069	855069	855069	30	30	30	17	17	17
933	a	sp|P38398|BRCA1_HUMAN	P38398	BRCA1_HUMAN	BRCA1	1863	3.2	Homo sapiens OX=9606	1:Experimental evidence at protein level	Breast cancer type 1 susceptibility protein	1	0.999	5	3	3	3	1	1	1	1	1	1	15400.5	15400.5	15400.5	0	0	0	1	1	1	16222.1	16222.1	16222.1	1	1	1	0	0	0	0	0	0	1	1	1	1	1	1
934	a	sp|P38432|COIL_HUMAN	P38432	COIL_HUMAN	COIL	576	24.5	Homo sapiens OX=9606	1:Experimental evidence at protein level	Coilin	1	0.999	9	43	43	43	9	9	9	6	6	6	263523	263523	263523	7	7	7	7	7	7	282887	282887	282887	14	14	14	7	7	7	285283	285283	285283	13	13	13	8	8	8
935	a	sp|P38435|VKGC_HUMAN	P38435	VKGC_HUMAN	GGCX	758	12.5	Homo sapiens OX=9606	1:Experimental evidence at protein level	Vitamin K-dependent gamma-carboxylase	1	0.999	9	27	27	27	5	5	5	3	3	3	130887	130887	130887	7	7	7	6	6	6	129735	129735	129735	8	8	8	6	6	6	146509	146509	146509	7	7	7	5	5	5
936	a	sp|P38571|LICH_HUMAN	P38571	LICH_HUMAN	LIPA	399	11.5	Homo sapiens OX=9606	1:Experimental evidence at protein level	Lysosomal acid lipase/cholesteryl ester hydrolase	1	0.999	3	8	8	8	2	2	2	2	2	2	79012.5	79012.5	79012.5	2	2	2	2	2	2	100965	100965	100965	2	2	2	2	2	2	72287.4	72287.4	72287.4	2	2	2	3	3	3
937	a	sp|P38646|GRP75_HUMAN	P38646	GRP75_HUMAN	HSPA9	679	62.2	Homo sapiens OX=9606	1:Experimental evidence at protein level	Stress-70 protein, mitochondrial	1	0.999	37	635	605	605	160	151	151	52	50	50	4118313	4128511	4128511	166	157	157	51	49	49	4.18006e+06	4.16585e+06	4.16585e+06	155	150	150	52	50	50	4.1624e+06	4.15503e+06	4.15503e+06	154	147	147	53	51	51
938	a	sp|P38919|IF4A3_HUMAN	P38919	IF4A3_HUMAN	EIF4A3	411	65	Homo sapiens OX=9606	1:Experimental evidence at protein level	Eukaryotic initiation factor 4A-III	1	0.999	22	303	267	267	70	60	60	36	32	32	1.45332e+06	1456879	1456879	79	69	69	38	34	34	1.39805e+06	1.3839e+06	1.3839e+06	79	71	71	36	33	33	1.47424e+06	1.46543e+06	1.46543e+06	75	67	67	33	30	30
939	a	sp|P38935|SMBP2_HUMAN	P38935	SMBP2_HUMAN	IGHMBP2	993	13.7	Homo sapiens OX=9606	1:Experimental evidence at protein level	DNA-binding protein SMUBP-2	1	0.999	9	29	29	29	5	5	5	6	6	6	80358.4	80358.4	80358.4	8	8	8	5	5	5	79520	79520	79520	10	10	10	6	6	6	85098.9	85098.9	85098.9	6	6	6	6	6	6
940	a	sp|P39019|RS19_HUMAN	P39019	RS19_HUMAN	RPS19	145	57.9	Homo sapiens OX=9606	1:Experimental evidence at protein level	40S ribosomal protein S19	1	0.999	9	84	84	84	20	20	20	9	9	9	2.41258e+06	2.41258e+06	2.41258e+06	24	24	24	9	9	9	2.64586e+06	2.64586e+06	2.64586e+06	19	19	19	9	9	9	2.3132e+06	2.3132e+06	2.3132e+06	21	21	21	10	10	10
941	a	sp|P39210|MPV17_HUMAN	P39210	MPV17_HUMAN	MPV17	176	29.5	Homo sapiens OX=9606	1:Experimental evidence at protein level	Protein Mpv17	1	0.999	3	17	17	17	5	5	5	4	4	4	72745.3	72745.3	72745.3	6	6	6	3	3	3	72149.9	72149.9	72149.9	4	4	4	4	4	4	65716.8	65716.8	65716.8	2	2	2	2	2	2
942	a	sp|P39656|OST48_HUMAN	P39656	OST48_HUMAN	DDOST	456	45.8	Homo sapiens OX=9606	1:Experimental evidence at protein level	Dolichyl-diphosphooligosaccharide--protein glycosyltransferase 48 kDa subunit	1	0.999	14	79	79	79	18	18	18	14	14	14	511730	511730	511730	20	20	20	15	15	15	522458	522458	522458	20	20	20	15	15	15	530777	530777	530777	21	21	21	15	15	15
943	a	sp|P39748|FEN1_HUMAN	P39748	FEN1_HUMAN	FEN1	380	46.8	Homo sapiens OX=9606	1:Experimental evidence at protein level	Flap endonuclease 1	1	0.999	13	211	207	211	63	63	63	22	21	22	1.01755e+06	1.01714e+06	1.01755e+06	54	52	54	21	20	21	1.01577e+06	1.0203e+06	1.01577e+06	50	49	50	21	20	21	986857	987457	986857	44	43	44	21	20	21
944	a	sp|P40123|CAP2_HUMAN	P40123	CAP2_HUMAN	CAP2	477	7.5	Homo sapiens OX=9606	1:Experimental evidence at protein level	Adenylyl cyclase-associated protein 2	1	0.999	4	8	5	5	4	3	3	3	2	2	241941	27152	27152	1	0	0	2	1	1	221696	29777.4	29777.4	2	1	1	2	1	1	256353	44445	44445	1	1	1	2	1	1
945	a	sp|P40222|TXLNA_HUMAN	P40222	TXLNA_HUMAN	TXLNA	546	38.3	Homo sapiens OX=9606	1:Experimental evidence at protein level	Alpha-taxilin	1	0.999	15	111	111	111	33	33	33	16	16	16	501701	501701	501701	24	24	24	17	17	17	506428	506428	506428	29	29	29	17	17	17	515451	515451	515451	25	25	25	14	14	14
946	a	sp|P40227|TCPZ_HUMAN	P40227	TCPZ_HUMAN	CCT6A	531	56.1	Homo sapiens OX=9606	1:Experimental evidence at protein level	T-complex protein 1 subunit zeta	1	0.999	26	371	318	371	97	84	97	37	29	37	2.42658e+06	2.45812e+06	2.42658e+06	90	78	90	36	28	36	2.49959e+06	2511810	2.49959e+06	98	82	98	37	28	37	2.47827e+06	2.45428e+06	2.47827e+06	86	74	86	37	29	37
947	a	sp|P40261|NNMT_HUMAN	P40261	NNMT_HUMAN	NNMT	264	49.2	Homo sapiens OX=9606	1:Experimental evidence at protein level	Nicotinamide N-methyltransferase	1	0.999	10	114	114	114	32	32	32	13	13	13	585153	585153	585153	25	25	25	12	12	12	599392	599392	599392	32	32	32	13	13	13	589167	589167	589167	25	25	25	12	12	12
948	a	sp|P40337|VHL_HUMAN	P40337	VHL_HUMAN	VHL	213	23	Homo sapiens OX=9606	1:Experimental evidence at protein level	von Hippel-Lindau disease tumor suppressor	1	0.999	3	15	15	15	4	4	4	2	2	2	72277.2	72277.2	72277.2	5	5	5	3	3	3	53048.1	53048.1	53048.1	2	2	2	3	3	3	62710.7	62710.7	62710.7	4	4	4	3	3	3
949	a	sp|P40616|ARL1_HUMAN	P40616	ARL1_HUMAN	ARL1	181	47.5	Homo sapiens OX=9606	1:Experimental evidence at protein level	ADP-ribosylation factor-like protein 1	1	0.999	6	70	70	70	17	17	17	14	14	14	448100	448100	448100	15	15	15	13	13	13	453407	453407	453407	19	19	19	13	13	13	436186	436186	436186	19	19	19	10	10	10
950	a	sp|P40692|MLH1_HUMAN	P40692	MLH1_HUMAN	MLH1	756	28.4	Homo sapiens OX=9606	1:Experimental evidence at protein level	DNA mismatch repair protein Mlh1	1	0.999	14	60	60	60	18	18	18	15	15	15	201652	201652	201652	16	16	16	13	13	13	212466	212466	212466	14	14	14	12	12	12	206910	206910	206910	12	12	12	13	13	13
951	a	sp|P40763|STAT3_HUMAN	P40763	STAT3_HUMAN	STAT3	770	54.2	Homo sapiens OX=9606	1:Experimental evidence at protein level	Signal transducer and activator of transcription 3	1	0.999	29	286	282	286	72	71	72	41	40	41	369865	370114	369865	69	68	69	45	44	45	373303	372081	373303	68	67	68	45	44	45	369183	369102	369183	77	76	77	43	42	43
952	a	sp|P40818|UBP8_HUMAN	P40818	UBP8_HUMAN	USP8	1118	15.7	Homo sapiens OX=9606	1:Experimental evidence at protein level	Ubiquitin carboxyl-terminal hydrolase 8	1	0.999	14	43	43	43	11	11	11	12	12	12	1.47061e+06	1.47061e+06	1.47061e+06	12	12	12	10	10	10	1.41561e+06	1.41561e+06	1.41561e+06	12	12	12	12	12	12	1.41368e+06	1.41368e+06	1.41368e+06	8	8	8	10	10	10
953	a	sp|P40855|PEX19_HUMAN	P40855	PEX19_HUMAN	PEX19	299	53.5	Homo sapiens OX=9606	1:Experimental evidence at protein level	Peroxisomal biogenesis factor 19	1	0.999	12	75	75	75	17	17	17	13	13	13	228591	228591	228591	26	26	26	15	15	15	226765	226765	226765	14	14	14	13	13	13	223063	223063	223063	18	18	18	15	15	15
954	a	sp|P40926|MDHM_HUMAN	P40926	MDHM_HUMAN	MDH2	338	63	Homo sapiens OX=9606	1:Experimental evidence at protein level	Malate dehydrogenase, mitochondrial	1	0.999	17	284	284	284	76	76	76	22	22	22	5.4177e+06	5.4177e+06	5.4177e+06	67	67	67	22	22	22	5641044	5641044	5641044	72	72	72	22	22	22	5496300	5496300	5496300	69	69	69	23	23	23
955	a	sp|P40938|RFC3_HUMAN	P40938	RFC3_HUMAN	RFC3	356	56.2	Homo sapiens OX=9606	1:Experimental evidence at protein level	Replication factor C subunit 3	1	0.999	13	107	107	107	26	26	26	16	16	16	527079	527079	527079	28	28	28	16	16	16	520901	520901	520901	29	29	29	16	16	16	486028	486028	486028	24	24	24	15	15	15
956	a	sp|P40939|ECHA_HUMAN	P40939	ECHA_HUMAN	HADHA	763	57.4	Homo sapiens OX=9606	1:Experimental evidence at protein level	Trifunctional enzyme subunit alpha, mitochondrial	1	0.999	33	374	374	374	93	93	93	50	50	50	1.37066e+06	1.37066e+06	1.37066e+06	97	97	97	50	50	50	1.31549e+06	1.31549e+06	1.31549e+06	92	92	92	50	50	50	1.38302e+06	1.38302e+06	1.38302e+06	92	92	92	45	45	45
957	a	sp|P41214|EIF2D_HUMAN	P41214	EIF2D_HUMAN	EIF2D	584	60.3	Homo sapiens OX=9606	1:Experimental evidence at protein level	Eukaryotic translation initiation factor 2D	1	0.999	22	162	162	162	41	41	41	26	26	26	265856	265856	265856	45	45	45	30	30	30	262058	262058	262058	39	39	39	27	27	27	263291	263291	263291	37	37	37	24	24	24
958	a	sp|P41223|BUD31_HUMAN	P41223	BUD31_HUMAN	BUD31	144	39.6	Homo sapiens OX=9606	1:Experimental evidence at protein level	Protein BUD31 homolog	1	0.999	5	60	60	60	13	13	13	6	6	6	635016	635016	635016	13	13	13	6	6	6	644017	644017	644017	17	17	17	6	6	6	697851	697851	697851	17	17	17	6	6	6
959	a	sp|P41250|GARS_HUMAN	P41250	GARS_HUMAN	GARS	739	46.8	Homo sapiens OX=9606	1:Experimental evidence at protein level	Glycine--tRNA ligase	1	0.999	27	346	346	346	82	82	82	41	41	41	1.60861e+06	1.60861e+06	1.60861e+06	97	97	97	43	43	43	1.59603e+06	1.59603e+06	1.59603e+06	86	86	86	44	44	44	1.67139e+06	1.67139e+06	1.67139e+06	81	81	81	41	41	41
960	a	sp|P41440|S19A1_HUMAN	P41440	S19A1_HUMAN	SLC19A1	591	14.6	Homo sapiens OX=9606	1:Experimental evidence at protein level	Reduced folate transporter	1	0.999	5	19	19	19	6	6	6	5	5	5	81075.1	81075.1	81075.1	1	1	1	4	4	4	82376.9	82376.9	82376.9	6	6	6	5	5	5	83581.4	83581.4	83581.4	6	6	6	5	5	5
961	a	sp|P41567|EIF1_HUMAN	P41567	EIF1_HUMAN	EIF1	113	74.3	Homo sapiens OX=9606	1:Experimental evidence at protein level	Eukaryotic translation initiation factor 1	1	0.999	5	70	25	70	19	5	19	6	2	6	1.3861e+06	1395202	1.3861e+06	16	6	16	6	2	6	1.38405e+06	1.40861e+06	1.38405e+06	17	7	17	6	2	6	1.33934e+06	1.36739e+06	1.33934e+06	18	7	18	6	2	6
962	a	sp|P41743|KPCI_HUMAN	P41743	KPCI_HUMAN	PRKCI	596	28	Homo sapiens OX=9606	1:Experimental evidence at protein level	Protein kinase C iota type	1	0.999	9	58	58	58	15	15	15	12	12	12	163595	163595	163595	16	16	16	12	12	12	161710	161710	161710	16	16	16	11	11	11	155263	155263	155263	11	11	11	10	10	10
963	a	sp|P42025|ACTY_HUMAN	P42025	ACTY_HUMAN	ACTR1B	376	51.3	Homo sapiens OX=9606	1:Experimental evidence at protein level	Beta-centractin	1	0.999	12	78	39	39	14	6	6	12	6	6	264852	165625	165625	21	10	10	15	7	7	262546	169642	169642	19	10	10	13	5	5	244070	171910	171910	24	13	13	14	6	6
964	a	sp|P42126|ECI1_HUMAN	P42126	ECI1_HUMAN	ECI1	302	26.5	Homo sapiens OX=9606	1:Experimental evidence at protein level	Enoyl-CoA delta isomerase 1, mitochondrial	1	0.999	6	43	43	43	10	10	10	7	7	7	386506	386506	386506	14	14	14	6	6	6	392084	392084	392084	7	7	7	7	7	7	409496	409496	409496	12	12	12	7	7	7
965	a	sp|P42166|LAP2A_HUMAN	P42166	LAP2A_HUMAN	TMPO	694	54.5	Homo sapiens OX=9606	1:Experimental evidence at protein level	Lamina-associated polypeptide 2, isoform alpha	1	0.999	25	239	146	239	66	41	66	28	19	28	1.14932e+06	533998	1.14932e+06	55	31	55	29	20	29	1.17588e+06	550463	1.17588e+06	60	37	60	28	19	28	1.15751e+06	542151	1.15751e+06	58	37	58	28	19	28
966	a	sp|P42167|LAP2B_HUMAN	P42167	LAP2B_HUMAN	TMPO	454	53.5	Homo sapiens OX=9606	1:Experimental evidence at protein level	Lamina-associated polypeptide 2, isoforms beta/gamma	1	0.999	17	193	100	100	47	22	22	26	17	17	1.16586e+06	731764	731764	50	26	26	25	16	16	1.15135e+06	714322	714322	50	27	27	25	16	16	1.14617e+06	709688	709688	46	25	25	24	15	15
967	a	sp|P42285|MTREX_HUMAN	P42285	MTREX_HUMAN	MTREX	1042	41.4	Homo sapiens OX=9606	1:Experimental evidence at protein level	Exosome RNA helicase MTR4	1	0.999	37	256	255	256	61	61	61	40	39	40	551608	551044	551608	62	62	62	44	43	44	553230	553883	553230	66	65	66	45	44	45	564917	565184	564917	67	67	67	44	43	44
968	a	sp|P42345|MTOR_HUMAN	P42345	MTOR_HUMAN	MTOR	2549	26.2	Homo sapiens OX=9606	1:Experimental evidence at protein level	Serine/threonine-protein kinase mTOR	1	0.999	47	182	182	182	44	44	44	45	45	45	142347	142347	142347	49	49	49	44	44	44	137885	137885	137885	48	48	48	43	43	43	142754	142754	142754	41	41	41	38	38	38
969	a	sp|P42566|EPS15_HUMAN	P42566	EPS15_HUMAN	EPS15	896	36	Homo sapiens OX=9606	1:Experimental evidence at protein level	Epidermal growth factor receptor substrate 15	1	0.999	21	82	82	82	22	22	22	17	17	17	200661	200661	200661	19	19	19	19	19	19	191136	191136	191136	18	18	18	16	16	16	204007	204007	204007	23	23	23	18	18	18
970	a	sp|P42575|CASP2_HUMAN	P42575	CASP2_HUMAN	CASP2	452	17.7	Homo sapiens OX=9606	1:Experimental evidence at protein level	Caspase-2	1	0.999	5	17	17	17	6	6	6	4	4	4	128732	128732	128732	5	5	5	5	5	5	131957	131957	131957	3	3	3	4	4	4	137907	137907	137907	3	3	3	4	4	4
971	a	sp|P42684|ABL2_HUMAN	P42684	ABL2_HUMAN	ABL2	1182	10.9	Homo sapiens OX=9606	1:Experimental evidence at protein level	Tyrosine-protein kinase ABL2	1	0.999	7	18	17	18	5	5	5	4	4	4	46694.1	46694.1	46694.1	3	3	3	5	4	5	42147.6	43850.6	42147.6	3	3	3	3	3	3	40350.4	40350.4	40350.4	7	6	7	5	4	5
972	a	sp|P42694|HELZ_HUMAN	P42694	HELZ_HUMAN	HELZ	1942	9	Homo sapiens OX=9606	1:Experimental evidence at protein level	Probable helicase with zinc finger domain	1	0.999	11	35	35	35	5	5	5	7	7	7	76656.4	76656.4	76656.4	7	7	7	7	7	7	77933	77933	77933	13	13	13	7	7	7	71349.1	71349.1	71349.1	10	10	10	6	6	6
973	a	sp|P42696|RBM34_HUMAN	P42696	RBM34_HUMAN	RBM34	430	34.9	Homo sapiens OX=9606	1:Experimental evidence at protein level	RNA-binding protein 34	1	0.999	12	49	49	49	11	11	11	9	9	9	292201	292201	292201	13	13	13	11	11	11	280436	280436	280436	12	12	12	11	11	11	281530	281530	281530	13	13	13	11	11	11
974	a	sp|P42702|LIFR_HUMAN	P42702	LIFR_HUMAN	LIFR	1097	7.4	Homo sapiens OX=9606	1:Experimental evidence at protein level	Leukemia inhibitory factor receptor	1	0.999	6	13	13	13	5	5	5	5	5	5	51254.4	51254.4	51254.4	3	3	3	4	4	4	48414.2	48414.2	48414.2	2	2	2	3	3	3	55579.8	55579.8	55579.8	3	3	3	4	4	4
975	a	sp|P42765|THIM_HUMAN	P42765	THIM_HUMAN	ACAA2	397	65	Homo sapiens OX=9606	1:Experimental evidence at protein level	3-ketoacyl-CoA thiolase, mitochondrial	1	0.999	15	261	261	261	61	61	61	23	23	23	776365	776365	776365	68	68	68	24	24	24	755224	755224	755224	65	65	65	24	24	24	751648	751648	751648	67	67	67	24	24	24
976	a	sp|P42785|PCP_HUMAN	P42785	PCP_HUMAN	PRCP	496	17.5	Homo sapiens OX=9606	1:Experimental evidence at protein level	Lysosomal Pro-X carboxypeptidase	1	0.999	6	18	18	18	4	4	4	3	3	3	164205	164205	164205	4	4	4	3	3	3	128864	128864	128864	5	5	5	4	4	4	129757	129757	129757	5	5	5	5	5	5
977	a	sp|P42858|HD_HUMAN	P42858	HD_HUMAN	HTT	3142	10.5	Homo sapiens OX=9606	1:Experimental evidence at protein level	Huntingtin	1	0.999	22	67	67	67	15	15	15	13	13	13	982704	982704	982704	19	19	19	14	14	14	953390	953390	953390	18	18	18	16	16	16	938388	938388	938388	15	15	15	14	14	14
978	a	sp|P42892|ECE1_HUMAN	P42892	ECE1_HUMAN	ECE1	770	24.4	Homo sapiens OX=9606	1:Experimental evidence at protein level	Endothelin-converting enzyme 1	1	0.999	11	50	50	50	13	13	13	9	9	9	270507	270507	270507	13	13	13	12	12	12	255446	255446	255446	14	14	14	10	10	10	247607	247607	247607	10	10	10	10	10	10
979	a	sp|P43034|LIS1_HUMAN	P43034	LIS1_HUMAN	PAFAH1B1	410	55.9	Homo sapiens OX=9606	1:Experimental evidence at protein level	Platelet-activating factor acetylhydrolase IB subunit alpha	1	0.999	20	108	98	100	26	23	23	20	18	19	644047	644047	639385	26	25	25	26	24	25	593992	597330	596922	25	22	23	25	23	24	620752	617283	621255	31	28	29	22	20	21
980	a	sp|P43121|MUC18_HUMAN	P43121	MUC18_HUMAN	MCAM	646	41.8	Homo sapiens OX=9606	1:Experimental evidence at protein level	Cell surface glycoprotein MUC18	1	0.999	21	174	174	174	43	43	43	23	23	23	1140541	1140541	1140541	44	44	44	24	24	24	1.07459e+06	1.07459e+06	1.07459e+06	43	43	43	22	22	22	1.05114e+06	1.05114e+06	1.05114e+06	44	44	44	23	23	23
981	a	sp|P43246|MSH2_HUMAN	P43246	MSH2_HUMAN	MSH2	934	40.1	Homo sapiens OX=9606	1:Experimental evidence at protein level	DNA mismatch repair protein Msh2	1	0.999	30	149	149	149	36	36	36	29	29	29	689542	689542	689542	41	41	41	32	32	32	707889	707889	707889	38	38	38	32	32	32	701791	701791	701791	34	34	34	30	30	30
982	a	sp|P43307|SSRA_HUMAN	P43307	SSRA_HUMAN	SSR1	286	29	Homo sapiens OX=9606	1:Experimental evidence at protein level	Translocon-associated protein subunit alpha	1	0.999	5	109	109	109	32	32	32	14	14	14	852302	852302	852302	25	25	25	13	13	13	858606	858606	858606	30	30	30	12	12	12	783382	783382	783382	22	22	22	14	14	14
983	a	sp|P43378|PTN9_HUMAN	P43378	PTN9_HUMAN	PTPN9	593	8.1	Homo sapiens OX=9606	1:Experimental evidence at protein level	Tyrosine-protein phosphatase non-receptor type 9	1	0.9989	4	3	3	3	1	1	1	2	2	2	19916.3	19916.3	19916.3	1	1	1	2	2	2	18308.3	18308.3	18308.3	0	0	0	0	0	0	0	0	0	1	1	1	1	1	1
984	a	sp|P43487|RANG_HUMAN	P43487	RANG_HUMAN	RANBP1	201	47.3	Homo sapiens OX=9606	1:Experimental evidence at protein level	Ran-specific GTPase-activating protein	1	0.999	6	78	74	78	24	23	24	10	9	10	1883122	1.8781e+06	1883122	17	16	17	7	6	7	1.60353e+06	1.62371e+06	1.60353e+06	18	17	18	9	8	9	1.81861e+06	1828777	1.81861e+06	19	18	19	10	9	10
985	a	sp|P43490|NAMPT_HUMAN	P43490	NAMPT_HUMAN	NAMPT	491	69.2	Homo sapiens OX=9606	1:Experimental evidence at protein level	Nicotinamide phosphoribosyltransferase	1	0.999	27	252	252	252	56	56	56	35	35	35	1.40148e+06	1.40148e+06	1.40148e+06	63	63	63	36	36	36	1337117	1337117	1337117	68	68	68	34	34	34	1.35466e+06	1.35466e+06	1.35466e+06	65	65	65	35	35	35
986	a	sp|P43897|EFTS_HUMAN	P43897	EFTS_HUMAN	TSFM	325	59.4	Homo sapiens OX=9606	1:Experimental evidence at protein level	Elongation factor Ts, mitochondrial	1	0.999	13	89	89	89	18	18	18	14	14	14	604244	604244	604244	23	23	23	18	18	18	590829	590829	590829	23	23	23	16	16	16	604930	604930	604930	25	25	25	15	15	15
987	a	sp|P45880|VDAC2_HUMAN	P45880	VDAC2_HUMAN	VDAC2	294	55.8	Homo sapiens OX=9606	1:Experimental evidence at protein level	Voltage-dependent anion-selective channel protein 2	1	0.999	12	125	125	125	32	32	32	14	14	14	1.41038e+06	1.41038e+06	1.41038e+06	32	32	32	14	14	14	1.3643e+06	1.3643e+06	1.3643e+06	28	28	28	14	14	14	1.38463e+06	1.38463e+06	1.38463e+06	33	33	33	14	14	14
988	a	sp|P45973|CBX5_HUMAN	P45973	CBX5_HUMAN	CBX5	191	56	Homo sapiens OX=9606	1:Experimental evidence at protein level	Chromobox protein homolog 5	1	0.999	10	97	85	85	23	20	20	14	13	13	642320	652115	652115	23	20	20	14	13	13	621686	615868	615868	24	22	22	14	13	13	600916	596202	596202	27	23	23	14	13	13
989	a	sp|P45974|UBP5_HUMAN	P45974	UBP5_HUMAN	USP5	858	43.8	Homo sapiens OX=9606	1:Experimental evidence at protein level	Ubiquitin carboxyl-terminal hydrolase 5	1	0.999	28	205	192	205	56	51	56	33	32	33	846311	845727	846311	53	49	53	34	33	34	866062	858142	866062	53	51	53	31	30	31	843881	850195	843881	43	41	43	30	29	30
990	a	sp|P45985|MP2K4_HUMAN	P45985	MP2K4_HUMAN	MAP2K4	399	19.5	Homo sapiens OX=9606	1:Experimental evidence at protein level	Dual specificity mitogen-activated protein kinase kinase 4	1	0.999	6	21	21	21	7	7	7	5	5	5	297602	297602	297602	5	5	5	4	4	4	291479	291479	291479	4	4	4	3	3	3	288927	288927	288927	5	5	5	4	4	4
991	a	sp|P46013|KI67_HUMAN	P46013	KI67_HUMAN	MKI67	3256	42.3	Homo sapiens OX=9606	1:Experimental evidence at protein level	Proliferation marker protein Ki-67	1	0.999	97	491	491	491	116	116	116	100	100	100	348124	348124	348124	125	125	125	96	96	96	344294	344294	344294	120	120	120	94	94	94	349486	349486	349486	130	130	130	100	100	100
992	a	sp|P46019|KPB2_HUMAN	P46019	KPB2_HUMAN	PHKA2	1235	14.7	Homo sapiens OX=9606	1:Experimental evidence at protein level	Phosphorylase b kinase regulatory subunit alpha, liver isoform	1	0.999	11	39	36	39	9	9	9	7	6	7	70256.1	61579.2	70256.1	6	5	6	8	6	8	70328	63349.2	70328	15	14	15	10	8	10	68516.3	60227.2	68516.3	9	8	9	7	6	7
993	a	sp|P46020|KPB1_HUMAN	P46020	KPB1_HUMAN	PHKA1	1223	6.3	Homo sapiens OX=9606	1:Experimental evidence at protein level	Phosphorylase b kinase regulatory subunit alpha, skeletal muscle isoform	1	0.999	6	16	13	13	1	1	1	4	3	3	65994.5	45361.4	45361.4	4	3	3	5	3	3	64712.2	42615.3	42615.3	4	3	3	5	3	3	63144.8	44334.1	44334.1	7	6	6	4	3	3
994	a	sp|P46060|RAGP1_HUMAN	P46060	RAGP1_HUMAN	RANGAP1	587	49.2	Homo sapiens OX=9606	1:Experimental evidence at protein level	Ran GTPase-activating protein 1	1	0.999	19	190	190	190	44	44	44	23	23	23	559621	559621	559621	52	52	52	24	24	24	593396	593396	593396	48	48	48	24	24	24	571340	571340	571340	46	46	46	26	26	26
995	a	sp|P46063|RECQ1_HUMAN	P46063	RECQ1_HUMAN	RECQL	649	49.8	Homo sapiens OX=9606	1:Experimental evidence at protein level	ATP-dependent DNA helicase Q1	1	0.999	24	122	122	122	32	32	32	25	25	25	182771	182771	182771	29	29	29	25	25	25	165408	165408	165408	32	32	32	28	28	28	176681	176681	176681	29	29	29	24	24	24
996	a	sp|P46087|NOP2_HUMAN	P46087	NOP2_HUMAN	NOP2	812	36	Homo sapiens OX=9606	1:Experimental evidence at protein level	Probable 28S rRNA (cytosine(4447)-C(5))-methyltransferase	1	0.999	21	129	129	129	30	30	30	25	25	25	973122	973122	973122	35	35	35	23	23	23	1.01953e+06	1.01953e+06	1.01953e+06	34	34	34	23	23	23	1.02525e+06	1.02525e+06	1.02525e+06	30	30	30	22	22	22
997	a	sp|P46100|ATRX_HUMAN	P46100	ATRX_HUMAN	ATRX	2492	7.7	Homo sapiens OX=9606	1:Experimental evidence at protein level	Transcriptional regulator ATRX	1	0.999	14	28	28	28	7	7	7	6	6	6	57806.4	57806.4	57806.4	6	6	6	7	7	7	56232.2	56232.2	56232.2	9	9	9	8	8	8	57408.6	57408.6	57408.6	6	6	6	6	6	6
998	a	sp|P46108|CRK_HUMAN	P46108	CRK_HUMAN	CRK	304	38.5	Homo sapiens OX=9606	1:Experimental evidence at protein level	Adapter molecule crk	1	0.999	8	50	50	50	13	13	13	7	7	7	492139	492139	492139	13	13	13	8	8	8	460193	460193	460193	13	13	13	8	8	8	478792	478792	478792	11	11	11	9	9	9
999	a	sp|P46109|CRKL_HUMAN	P46109	CRKL_HUMAN	CRKL	303	38.6	Homo sapiens OX=9606	1:Experimental evidence at protein level	Crk-like protein	1	0.999	7	61	61	61	18	18	18	9	9	9	473195	473195	473195	14	14	14	9	9	9	491116	491116	491116	11	11	11	10	10	10	443020	443020	443020	18	18	18	10	10	10
1000	a	sp|P46199|IF2M_HUMAN	P46199	IF2M_HUMAN	MTIF2	727	10.3	Homo sapiens OX=9606	1:Experimental evidence at protein level	Translation initiation factor IF-2, mitochondrial	1	0.999	7	19	19	19	4	4	4	6	6	6	98293.5	98293.5	98293.5	5	5	5	5	5	5	93913.5	93913.5	93913.5	6	6	6	5	5	5	111352	111352	111352	4	4	4	5	5	5
1001	a	sp|P46379|BAG6_HUMAN	P46379	BAG6_HUMAN	BAG6	1132	33.7	Homo sapiens OX=9606	1:Experimental evidence at protein level	Large proline-rich protein BAG6	1	0.999	21	155	155	155	36	36	36	24	24	24	368642	368642	368642	40	40	40	25	25	25	367662	367662	367662	38	38	38	24	24	24	378071	378071	378071	41	41	41	27	27	27
1002	a	sp|P46734|MP2K3_HUMAN	P46734	MP2K3_HUMAN	MAP2K3	347	41.2	Homo sapiens OX=9606	1:Experimental evidence at protein level	Dual specificity mitogen-activated protein kinase kinase 3	1	0.999	12	71	58	71	14	12	14	12	10	12	607015	175106	607015	18	15	18	14	11	14	599850	174057	599850	23	18	23	16	12	16	604692	173766	604692	16	13	16	15	12	15
1003	a	sp|P46736|BRCC3_HUMAN	P46736	BRCC3_HUMAN	BRCC3	316	27.2	Homo sapiens OX=9606	1:Experimental evidence at protein level	Lys-63-specific deubiquitinase BRCC36	1	0.999	7	40	40	40	10	10	10	9	9	9	180177	180177	180177	11	11	11	9	9	9	167137	167137	167137	9	9	9	8	8	8	159082	159082	159082	10	10	10	8	8	8
1004	a	sp|P46776|RL27A_HUMAN	P46776	RL27A_HUMAN	RPL27A	148	34.5	Homo sapiens OX=9606	1:Experimental evidence at protein level	60S ribosomal protein L27a	1	0.999	5	61	61	61	13	13	13	6	6	6	2737567	2737567	2737567	18	18	18	6	6	6	2.78454e+06	2.78454e+06	2.78454e+06	16	16	16	6	6	6	2880966	2880966	2880966	14	14	14	6	6	6
1005	a	sp|P46777|RL5_HUMAN	P46777	RL5_HUMAN	RPL5	297	43.1	Homo sapiens OX=9606	1:Experimental evidence at protein level	60S ribosomal protein L5	1	0.999	13	318	318	318	81	81	81	32	32	32	3.04483e+06	3.04483e+06	3.04483e+06	79	79	79	32	32	32	3.1476e+06	3.1476e+06	3.1476e+06	79	79	79	31	31	31	3.12165e+06	3.12165e+06	3.12165e+06	79	79	79	32	32	32
1006	a	sp|P46778|RL21_HUMAN	P46778	RL21_HUMAN	RPL21	160	41.2	Homo sapiens OX=9606	1:Experimental evidence at protein level	60S ribosomal protein L21	1	0.999	8	85	85	85	25	25	25	11	11	11	2.82109e+06	2.82109e+06	2.82109e+06	18	18	18	10	10	10	2.80748e+06	2.80748e+06	2.80748e+06	20	20	20	11	11	11	2.72148e+06	2.72148e+06	2.72148e+06	22	22	22	11	11	11
1007	a	sp|P46781|RS9_HUMAN	P46781	RS9_HUMAN	RPS9	194	49.5	Homo sapiens OX=9606	1:Experimental evidence at protein level	40S ribosomal protein S9	1	0.999	12	77	77	77	20	20	20	16	16	16	2.19978e+06	2.19978e+06	2.19978e+06	13	13	13	12	12	12	1.9555e+06	1.9555e+06	1.9555e+06	22	22	22	13	13	13	2.1917e+06	2.1917e+06	2.1917e+06	22	22	22	15	15	15
1008	a	sp|P46782|RS5_HUMAN	P46782	RS5_HUMAN	RPS5	204	53.9	Homo sapiens OX=9606	1:Experimental evidence at protein level	40S ribosomal protein S5	1	0.999	10	151	151	151	38	38	38	11	11	11	7207022	7207022	7207022	36	36	36	12	12	12	7346855	7346855	7346855	39	39	39	12	12	12	7101103	7101103	7101103	38	38	38	12	12	12
1009	a	sp|P46926|GNPI1_HUMAN	P46926	GNPI1_HUMAN	GNPDA1	289	75.8	Homo sapiens OX=9606	1:Experimental evidence at protein level	Glucosamine-6-phosphate isomerase 1	1	0.999	15	124	88	119	29	21	28	21	14	20	928854	314440	932288	35	26	34	22	15	21	941642	325694	938538	28	19	27	20	13	19	939541	325415	947306	32	22	30	22	15	21
1010	a	sp|P46934|NEDD4_HUMAN	P46934	NEDD4_HUMAN	NEDD4	1319	12.4	Homo sapiens OX=9606	1:Experimental evidence at protein level	E3 ubiquitin-protein ligase NEDD4	1	0.999	11	50	49	50	9	9	9	8	8	8	173528	173528	173528	12	12	12	10	9	10	171720	173695	171720	13	13	13	9	9	9	185286	185286	185286	16	15	16	8	7	8
1011	a	sp|P46937|YAP1_HUMAN	P46937	YAP1_HUMAN	YAP1	504	21	Homo sapiens OX=9606	1:Experimental evidence at protein level	Transcriptional coactivator YAP1	1	0.999	7	30	30	30	9	9	9	6	6	6	72000.8	72000.8	72000.8	8	8	8	7	7	7	73611.7	73611.7	73611.7	6	6	6	7	7	7	68997.1	68997.1	68997.1	7	7	7	8	8	8
1012	a	sp|P46976|GLYG_HUMAN	P46976	GLYG_HUMAN	GYG1	350	23.7	Homo sapiens OX=9606	1:Experimental evidence at protein level	Glycogenin-1	1	0.999	7	54	54	54	11	11	11	8	8	8	434625	434625	434625	13	13	13	8	8	8	351908	351908	351908	15	15	15	8	8	8	410743	410743	410743	15	15	15	8	8	8
1013	a	sp|P46977|STT3A_HUMAN	P46977	STT3A_HUMAN	STT3A	705	21.6	Homo sapiens OX=9606	1:Experimental evidence at protein level	Dolichyl-diphosphooligosaccharide--protein glycosyltransferase subunit STT3A	1	0.999	14	88	88	88	23	23	23	16	16	16	530615	530615	530615	20	20	20	16	16	16	497363	497363	497363	21	21	21	14	14	14	495001	495001	495001	24	24	24	15	15	15
1014	a	sp|P47736|RPGP1_HUMAN	P47736	RPGP1_HUMAN	RAP1GAP	663	15.5	Homo sapiens OX=9606	1:Experimental evidence at protein level	Rap1 GTPase-activating protein 1	1	0.999	7	25	25	25	7	7	7	7	7	7	169588	169588	169588	5	5	5	6	6	6	161013	161013	161013	6	6	6	7	7	7	156763	156763	156763	7	7	7	7	7	7
1015	a	sp|P47755|CAZA2_HUMAN	P47755	CAZA2_HUMAN	CAPZA2	286	69.6	Homo sapiens OX=9606	1:Experimental evidence at protein level	F-actin-capping protein subunit alpha-2	1	0.999	12	116	91	91	29	22	22	18	14	14	840613	679536	679536	29	23	23	18	14	14	857894	721313	721313	28	22	22	18	14	14	869772	714760	714760	30	24	24	18	14	14
1016	a	sp|P47756|CAPZB_HUMAN	P47756	CAPZB_HUMAN	CAPZB	277	37.9	Homo sapiens OX=9606	1:Experimental evidence at protein level	F-actin-capping protein subunit beta	1	0.999	10	103	103	103	27	27	27	14	14	14	952065	952065	952065	24	24	24	14	14	14	978319	978319	978319	25	25	25	14	14	14	950341	950341	950341	27	27	27	13	13	13
1017	a	sp|P47914|RL29_HUMAN	P47914	RL29_HUMAN	RPL29	159	14.5	Homo sapiens OX=9606	1:Experimental evidence at protein level	60S ribosomal protein L29	1	0.999	2	49	49	49	14	14	14	3	3	3	4653733	4653733	4653733	11	11	11	3	3	3	4652113	4652113	4652113	13	13	13	3	3	3	4.86934e+06	4.86934e+06	4.86934e+06	11	11	11	3	3	3
1018	a	sp|P47974|TISD_HUMAN	P47974	TISD_HUMAN	ZFP36L2	494	4.7	Homo sapiens OX=9606	1:Experimental evidence at protein level	mRNA decay activator protein ZFP36L2	1	0.999	2	6	6	6	2	2	2	3	3	3	33304.7	33304.7	33304.7	1	1	1	1	1	1	33771.1	33771.1	33771.1	1	1	1	3	3	3	35770.5	35770.5	35770.5	2	2	2	2	2	2
1019	a	sp|P48047|ATPO_HUMAN	P48047	ATPO_HUMAN	ATP5PO	213	46	Homo sapiens OX=9606	1:Experimental evidence at protein level	ATP synthase subunit O, mitochondrial	1	0.999	8	105	105	105	25	25	25	9	9	9	1.5341e+06	1.5341e+06	1.5341e+06	31	31	31	10	10	10	1686715	1686715	1686715	26	26	26	10	10	10	1.63831e+06	1.63831e+06	1.63831e+06	23	23	23	9	9	9
1020	a	sp|P48147|PPCE_HUMAN	P48147	PPCE_HUMAN	PREP	710	59	Homo sapiens OX=9606	1:Experimental evidence at protein level	Prolyl endopeptidase	1	0.999	34	188	188	188	50	50	50	37	37	37	461139	461139	461139	51	51	51	36	36	36	461040	461040	461040	45	45	45	34	34	34	459018	459018	459018	42	42	42	35	35	35
1021	a	sp|P48163|MAOX_HUMAN	P48163	MAOX_HUMAN	ME1	572	60	Homo sapiens OX=9606	1:Experimental evidence at protein level	NADP-dependent malic enzyme	1	0.999	23	304	304	304	77	77	77	38	38	38	569064	569064	569064	84	84	84	37	37	37	568277	568277	568277	69	69	69	36	36	36	531774	531774	531774	74	74	74	37	37	37
1022	a	sp|P48200|IREB2_HUMAN	P48200	IREB2_HUMAN	IREB2	963	31.7	Homo sapiens OX=9606	1:Experimental evidence at protein level	Iron-responsive element-binding protein 2	1	0.999	18	100	100	100	26	26	26	22	22	22	142785	142785	142785	30	30	30	22	22	22	146128	146128	146128	18	18	18	19	19	19	137291	137291	137291	26	26	26	20	20	20
1023	a	sp|P48382|RFX5_HUMAN	P48382	RFX5_HUMAN	RFX5	616	8.9	Homo sapiens OX=9606	1:Experimental evidence at protein level	DNA-binding protein RFX5	1	0.999	4	15	15	15	3	3	3	2	2	2	113243	113243	113243	2	2	2	3	3	3	103852	103852	103852	6	6	6	3	3	3	100261	100261	100261	4	4	4	3	3	3
1024	a	sp|P48426|PI42A_HUMAN	P48426	PI42A_HUMAN	PIP4K2A	406	12.1	Homo sapiens OX=9606	1:Experimental evidence at protein level	Phosphatidylinositol 5-phosphate 4-kinase type-2 alpha	1	0.999	4	14	7	7	3	2	2	3	2	2	85503.2	73160.9	73160.9	5	3	3	4	2	2	88494.5	81326.9	81326.9	3	1	1	4	2	2	83959.1	74827.6	74827.6	3	1	1	4	2	2
1025	a	sp|P48449|ERG7_HUMAN	P48449	ERG7_HUMAN	LSS	732	23	Homo sapiens OX=9606	1:Experimental evidence at protein level	Lanosterol synthase	1	0.999	14	48	48	48	16	16	16	13	13	13	1.12864e+06	1.12864e+06	1.12864e+06	12	12	12	12	12	12	1.12997e+06	1.12997e+06	1.12997e+06	9	9	9	12	12	12	1.13342e+06	1.13342e+06	1.13342e+06	11	11	11	12	12	12
1026	a	sp|P48506|GSH1_HUMAN	P48506	GSH1_HUMAN	GCLC	637	46.2	Homo sapiens OX=9606	1:Experimental evidence at protein level	Glutamate--cysteine ligase catalytic subunit	1	0.999	22	117	112	112	34	33	33	24	23	23	407788	408649	408649	30	29	29	20	19	19	424081	423276	423276	24	22	22	18	17	17	403099	404400	404400	29	28	28	20	19	19
1027	a	sp|P48507|GSH0_HUMAN	P48507	GSH0_HUMAN	GCLM	274	36.5	Homo sapiens OX=9606	1:Experimental evidence at protein level	Glutamate--cysteine ligase regulatory subunit	1	0.999	8	57	57	57	11	11	11	13	13	13	751142	751142	751142	15	15	15	11	11	11	757112	757112	757112	16	16	16	13	13	13	769557	769557	769557	15	15	15	13	13	13
1028	a	sp|P48556|PSMD8_HUMAN	P48556	PSMD8_HUMAN	PSMD8	350	30.9	Homo sapiens OX=9606	1:Experimental evidence at protein level	26S proteasome non-ATPase regulatory subunit 8	1	0.999	8	32	32	32	9	9	9	8	8	8	392668	392668	392668	8	8	8	8	8	8	365109	365109	365109	6	6	6	8	8	8	384616	384616	384616	9	9	9	9	9	9
1029	a	sp|P48634|PRC2A_HUMAN	P48634	PRC2A_HUMAN	PRRC2A	2157	15.8	Homo sapiens OX=9606	1:Experimental evidence at protein level	Protein PRRC2A	1	0.999	20	103	82	82	23	17	17	18	14	14	304486	306751	306751	22	18	18	18	14	14	302256	302368	302368	21	15	15	20	16	16	313802	311485	311485	37	32	32	22	18	18
1030	a	sp|P48637|GSHB_HUMAN	P48637	GSHB_HUMAN	GSS	474	53.6	Homo sapiens OX=9606	1:Experimental evidence at protein level	Glutathione synthetase	1	0.999	20	106	106	106	23	23	23	21	21	21	624562	624562	624562	31	31	31	22	22	22	596876	596876	596876	28	28	28	21	21	21	631297	631297	631297	24	24	24	18	18	18
1031	a	sp|P48651|PTSS1_HUMAN	P48651	PTSS1_HUMAN	PTDSS1	473	19.2	Homo sapiens OX=9606	1:Experimental evidence at protein level	Phosphatidylserine synthase 1	1	0.999	8	34	34	34	8	8	8	7	7	7	181799	181799	181799	8	8	8	7	7	7	172631	172631	172631	11	11	11	7	7	7	178380	178380	178380	7	7	7	7	7	7
1032	a	sp|P48723|HSP13_HUMAN	P48723	HSP13_HUMAN	HSPA13	471	8.9	Homo sapiens OX=9606	1:Experimental evidence at protein level	Heat shock 70 kDa protein 13	1	0.999	4	18	18	18	5	5	5	2	2	2	445829	445829	445829	5	5	5	2	2	2	483774	483774	483774	3	3	3	2	2	2	527772	527772	527772	5	5	5	2	2	2
1033	a	sp|P48735|IDHP_HUMAN	P48735	IDHP_HUMAN	IDH2	452	29.4	Homo sapiens OX=9606	1:Experimental evidence at protein level	Isocitrate dehydrogenase [NADP], mitochondrial	1	0.999	10	40	40	40	11	11	11	9	9	9	89095.5	89095.5	89095.5	11	11	11	8	8	8	94909.8	94909.8	94909.8	10	10	10	7	7	7	95022.6	95022.6	95022.6	8	8	8	8	8	8
1034	a	sp|P48739|PIPNB_HUMAN	P48739	PIPNB_HUMAN	PITPNB	271	54.6	Homo sapiens OX=9606	1:Experimental evidence at protein level	Phosphatidylinositol transfer protein beta isoform	1	0.999	12	75	71	75	19	18	19	14	13	14	237005	234078	237005	18	17	18	14	13	14	245919	249714	245919	16	15	16	14	13	14	243997	245911	243997	22	21	22	14	13	14
1035	a	sp|P49023|PAXI_HUMAN	P49023	PAXI_HUMAN	PXN	591	23.2	Homo sapiens OX=9606	1:Experimental evidence at protein level	Paxillin	1	0.999	8	33	33	33	10	10	10	6	6	6	124718	124718	124718	9	9	9	6	6	6	125739	125739	125739	5	5	5	5	5	5	117680	117680	117680	9	9	9	5	5	5
1036	a	sp|P49069|CAMLG_HUMAN	P49069	CAMLG_HUMAN	CAMLG	296	14.2	Homo sapiens OX=9606	1:Experimental evidence at protein level	Calcium signal-modulating cyclophilin ligand	1	0.999	3	12	12	12	3	3	3	3	3	3	1.25736e+06	1.25736e+06	1.25736e+06	3	3	3	2	2	2	1.35301e+06	1.35301e+06	1.35301e+06	3	3	3	3	3	3	1.31048e+06	1.31048e+06	1.31048e+06	3	3	3	3	3	3
1037	a	sp|P49116|NR2C2_HUMAN	P49116	NR2C2_HUMAN	NR2C2	596	8.1	Homo sapiens OX=9606	1:Experimental evidence at protein level	Nuclear receptor subfamily 2 group C member 2	1	0.999	4	5	5	5	1	1	1	1	1	1	29449.7	29449.7	29449.7	1	1	1	2	2	2	32285.8	32285.8	32285.8	1	1	1	1	1	1	40490.7	40490.7	40490.7	2	2	2	1	1	1
1038	a	sp|P49207|RL34_HUMAN	P49207	RL34_HUMAN	RPL34	117	29.1	Homo sapiens OX=9606	1:Experimental evidence at protein level	60S ribosomal protein L34	1	0.999	5	41	41	41	10	10	10	7	7	7	1.08954e+06	1.08954e+06	1.08954e+06	8	8	8	5	5	5	1.02756e+06	1.02756e+06	1.02756e+06	10	10	10	7	7	7	993942	993942	993942	13	13	13	7	7	7
1039	a	sp|P49247|RPIA_HUMAN	P49247	RPIA_HUMAN	RPIA	311	27.7	Homo sapiens OX=9606	1:Experimental evidence at protein level	Ribose-5-phosphate isomerase	1	0.999	6	25	25	25	6	6	6	7	7	7	221461	221461	221461	8	8	8	6	6	6	224884	224884	224884	6	6	6	6	6	6	229401	229401	229401	5	5	5	6	6	6
1040	a	sp|P49257|LMAN1_HUMAN	P49257	LMAN1_HUMAN	LMAN1	510	47.3	Homo sapiens OX=9606	1:Experimental evidence at protein level	Protein ERGIC-53	1	0.999	16	141	141	141	30	30	30	22	22	22	540292	540292	540292	38	38	38	24	24	24	554839	554839	554839	37	37	37	23	23	23	574016	574016	574016	36	36	36	25	25	25
1041	a	sp|P49354|FNTA_HUMAN	P49354	FNTA_HUMAN	FNTA	379	39.1	Homo sapiens OX=9606	1:Experimental evidence at protein level	Protein farnesyltransferase/geranylgeranyltransferase type-1 subunit alpha	1	0.999	10	67	67	67	13	13	13	11	11	11	161922	161922	161922	18	18	18	10	10	10	138255	138255	138255	21	21	21	9	9	9	141492	141492	141492	15	15	15	11	11	11
1042	a	sp|P49368|TCPG_HUMAN	P49368	TCPG_HUMAN	CCT3	545	61.8	Homo sapiens OX=9606	1:Experimental evidence at protein level	T-complex protein 1 subunit gamma	1	0.999	31	505	504	505	118	118	118	54	53	54	3.32288e+06	3.32286e+06	3.32288e+06	124	124	124	57	56	57	3.43018e+06	3442378	3.43018e+06	133	132	133	55	54	55	3.43032e+06	3.42771e+06	3.43032e+06	130	130	130	55	54	55
1043	a	sp|P49406|RM19_HUMAN	P49406	RM19_HUMAN	MRPL19	292	24	Homo sapiens OX=9606	1:Experimental evidence at protein level	39S ribosomal protein L19, mitochondrial	1	0.999	8	46	46	46	10	10	10	7	7	7	122394	122394	122394	11	11	11	8	8	8	118912	118912	118912	15	15	15	8	8	8	125101	125101	125101	10	10	10	8	8	8
1044	a	sp|P49419|AL7A1_HUMAN	P49419	AL7A1_HUMAN	ALDH7A1	539	50.6	Homo sapiens OX=9606	1:Experimental evidence at protein level	Alpha-aminoadipic semialdehyde dehydrogenase	1	0.999	19	139	139	139	28	28	28	20	20	20	612441	612441	612441	39	39	39	22	22	22	640413	640413	640413	35	35	35	21	21	21	623684	623684	623684	37	37	37	22	22	22
1045	a	sp|P49441|INPP_HUMAN	P49441	INPP_HUMAN	INPP1	399	17	Homo sapiens OX=9606	1:Experimental evidence at protein level	Inositol polyphosphate 1-phosphatase	1	0.999	4	11	11	11	1	1	1	4	4	4	82088.3	82088.3	82088.3	6	6	6	4	4	4	78268	78268	78268	0	0	0	2	2	2	74901.9	74901.9	74901.9	4	4	4	4	4	4
1046	a	sp|P49458|SRP09_HUMAN	P49458	SRP09_HUMAN	SRP9	86	61.6	Homo sapiens OX=9606	1:Experimental evidence at protein level	Signal recognition particle 9 kDa protein	1	0.999	6	52	52	52	13	13	13	7	7	7	1111764	1111764	1111764	15	15	15	7	7	7	1.09221e+06	1.09221e+06	1.09221e+06	12	12	12	6	6	6	1.08536e+06	1.08536e+06	1.08536e+06	12	12	12	6	6	6
1047	a	sp|P49459|UBE2A_HUMAN	P49459	UBE2A_HUMAN	UBE2A	152	24.3	Homo sapiens OX=9606	1:Experimental evidence at protein level	Ubiquitin-conjugating enzyme E2 A	1	0.999	2	21	18	21	5	4	5	3	2	3	306589	284524	306589	5	4	5	3	2	3	302720	292659	302720	5	4	5	3	2	3	300606	307847	300606	6	6	6	3	2	3
1048	a	sp|P49588|SYAC_HUMAN	P49588	SYAC_HUMAN	AARS	968	59.4	Homo sapiens OX=9606	1:Experimental evidence at protein level	Alanine--tRNA ligase, cytoplasmic	1	0.999	43	535	535	535	131	131	131	64	64	64	1.68827e+06	1.68827e+06	1.68827e+06	136	136	136	65	65	65	1.71374e+06	1.71374e+06	1.71374e+06	144	144	144	62	62	62	1.7172e+06	1.7172e+06	1.7172e+06	124	124	124	63	63	63
1049	a	sp|P49589|SYCC_HUMAN	P49589	SYCC_HUMAN	CARS	748	37.7	Homo sapiens OX=9606	1:Experimental evidence at protein level	Cysteine--tRNA ligase, cytoplasmic	1	0.999	24	125	125	125	26	26	26	21	21	21	407009	407009	407009	38	38	38	21	21	21	408046	408046	408046	32	32	32	20	20	20	423067	423067	423067	29	29	29	23	23	23
1050	a	sp|P49590|SYHM_HUMAN	P49590	SYHM_HUMAN	HARS2	506	25.5	Homo sapiens OX=9606	1:Experimental evidence at protein level	Probable histidine--tRNA ligase, mitochondrial	1	0.999	11	51	20	20	11	4	4	10	5	5	325740	92636.2	92636.2	17	7	7	12	6	6	326186	85754	85754	9	4	4	12	6	6	335558	91733.3	91733.3	14	5	5	10	5	5
1051	a	sp|P49591|SYSC_HUMAN	P49591	SYSC_HUMAN	SARS	514	40.9	Homo sapiens OX=9606	1:Experimental evidence at protein level	Serine--tRNA ligase, cytoplasmic	1	0.999	17	159	159	159	41	41	41	23	23	23	325547	325547	325547	45	45	45	25	25	25	342954	342954	342954	38	38	38	23	23	23	326756	326756	326756	35	35	35	24	24	24
1052	a	sp|P49593|PPM1F_HUMAN	P49593	PPM1F_HUMAN	PPM1F	454	25.3	Homo sapiens OX=9606	1:Experimental evidence at protein level	Protein phosphatase 1F	1	0.999	7	46	46	46	10	10	10	6	6	6	227862	227862	227862	16	16	16	8	8	8	240393	240393	240393	7	7	7	5	5	5	238604	238604	238604	13	13	13	6	6	6
1053	a	sp|P49642|PRI1_HUMAN	P49642	PRI1_HUMAN	PRIM1	420	31.2	Homo sapiens OX=9606	1:Experimental evidence at protein level	DNA primase small subunit	1	0.999	11	51	51	51	15	15	15	12	12	12	275927	275927	275927	10	10	10	11	11	11	259745	259745	259745	12	12	12	12	12	12	249935	249935	249935	14	14	14	11	11	11
1054	a	sp|P49643|PRI2_HUMAN	P49643	PRI2_HUMAN	PRIM2	509	37.9	Homo sapiens OX=9606	1:Experimental evidence at protein level	DNA primase large subunit	1	0.999	16	56	56	56	12	12	12	12	12	12	443383	443383	443383	15	15	15	12	12	12	421456	421456	421456	14	14	14	12	12	12	436212	436212	436212	15	15	15	11	11	11
1055	a	sp|P49674|KC1E_HUMAN	P49674	KC1E_HUMAN	CSNK1E	416	23.6	Homo sapiens OX=9606	1:Experimental evidence at protein level	Casein kinase I isoform epsilon	1	0.999	8	32	9	32	8	3	8	9	3	9	84304.2	59256.3	84304.2	7	2	7	8	3	8	82102.5	59386	82102.5	9	2	9	8	2	8	86652	65817	86652	8	2	8	8	2	8
1056	a	sp|P49721|PSB2_HUMAN	P49721	PSB2_HUMAN	PSMB2	201	40.8	Homo sapiens OX=9606	1:Experimental evidence at protein level	Proteasome subunit beta type-2	1	0.999	8	57	56	56	14	14	14	8	8	8	522483	478658	478658	16	16	16	8	8	8	510162	467371	467371	14	14	14	9	8	8	511936	470121	470121	13	12	12	9	8	8
1057	a	sp|P49736|MCM2_HUMAN	P49736	MCM2_HUMAN	MCM2	904	44.9	Homo sapiens OX=9606	1:Experimental evidence at protein level	DNA replication licensing factor MCM2	1	0.999	29	254	245	254	67	65	67	37	36	37	1083307	1.07738e+06	1083307	58	56	58	41	39	41	1.01049e+06	1.00807e+06	1.01049e+06	67	64	67	39	37	39	1.03079e+06	1.03526e+06	1.03079e+06	62	60	62	40	38	40
1058	a	sp|P49748|ACADV_HUMAN	P49748	ACADV_HUMAN	ACADVL	655	65.5	Homo sapiens OX=9606	1:Experimental evidence at protein level	Very long-chain specific acyl-CoA dehydrogenase, mitochondrial	1	0.999	32	279	279	279	71	71	71	36	36	36	846987	846987	846987	66	66	66	36	36	36	845222	845222	845222	78	78	78	37	37	37	876132	876132	876132	64	64	64	34	34	34
1059	a	sp|P49750|YLPM1_HUMAN	P49750	YLPM1_HUMAN	YLPM1	2146	12.8	Homo sapiens OX=9606	1:Experimental evidence at protein level	YLP motif-containing protein 1	1	0.999	21	72	69	72	16	15	16	15	14	15	221335	220908	221335	18	18	18	16	15	16	223911	226163	223911	17	17	17	15	15	15	231257	231257	231257	21	19	21	17	16	17
1060	a	sp|P49753|ACOT2_HUMAN	P49753	ACOT2_HUMAN	ACOT2	483	10.9	Homo sapiens OX=9606	1:Experimental evidence at protein level	Acyl-coenzyme A thioesterase 2, mitochondrial	1	0.999	3	15	15	15	4	4	4	3	3	3	60615.5	60615.5	60615.5	4	4	4	3	3	3	59390.1	59390.1	59390.1	5	5	5	3	3	3	60789.9	60789.9	60789.9	2	2	2	3	3	3
1061	a	sp|P49754|VPS41_HUMAN	P49754	VPS41_HUMAN	VPS41	854	15.2	Homo sapiens OX=9606	1:Experimental evidence at protein level	Vacuolar protein sorting-associated protein 41 homolog	1	0.999	10	27	27	27	6	6	6	7	7	7	48633.3	48633.3	48633.3	3	3	3	7	7	7	49275.2	49275.2	49275.2	6	6	6	4	4	4	52536	52536	52536	12	12	12	8	8	8
1062	a	sp|P49755|TMEDA_HUMAN	P49755	TMEDA_HUMAN	TMED10	219	34.7	Homo sapiens OX=9606	1:Experimental evidence at protein level	Transmembrane emp24 domain-containing protein 10	1	0.999	6	61	61	61	14	14	14	8	8	8	1.04696e+06	1.04696e+06	1.04696e+06	16	16	16	8	8	8	1071858	1071858	1071858	16	16	16	8	8	8	1.12479e+06	1.12479e+06	1.12479e+06	15	15	15	8	8	8
1063	a	sp|P49757|NUMB_HUMAN	P49757	NUMB_HUMAN	NUMB	651	18.3	Homo sapiens OX=9606	1:Experimental evidence at protein level	Protein numb homolog	1	0.999	7	10	10	10	2	2	2	3	3	3	119915	119915	119915	2	2	2	3	3	3	111357	111357	111357	4	4	4	4	4	4	121918	121918	121918	2	2	2	3	3	3
1064	a	sp|P49768|PSN1_HUMAN	P49768	PSN1_HUMAN	PSEN1	467	12	Homo sapiens OX=9606	1:Experimental evidence at protein level	Presenilin-1	1	0.999	3	5	5	5	1	1	1	2	2	2	106535	106535	106535	2	2	2	2	2	2	105160	105160	105160	1	1	1	1	1	1	109041	109041	109041	1	1	1	1	1	1
1065	a	sp|P49773|HINT1_HUMAN	P49773	HINT1_HUMAN	HINT1	126	72.2	Homo sapiens OX=9606	1:Experimental evidence at protein level	Histidine triad nucleotide-binding protein 1	1	0.999	6	133	133	133	33	33	33	14	14	14	1.05548e+06	1.05548e+06	1.05548e+06	36	36	36	14	14	14	1.01977e+06	1.01977e+06	1.01977e+06	33	33	33	16	16	16	961568	961568	961568	31	31	31	14	14	14
1066	a	sp|P49815|TSC2_HUMAN	P49815	TSC2_HUMAN	TSC2	1807	5.9	Homo sapiens OX=9606	1:Experimental evidence at protein level	Tuberin	1	0.999	8	20	20	20	6	6	6	7	7	7	92812.4	92812.4	92812.4	3	3	3	4	4	4	106202	106202	106202	6	6	6	6	6	6	109222	109222	109222	5	5	5	5	5	5
1067	a	sp|P49821|NDUV1_HUMAN	P49821	NDUV1_HUMAN	NDUFV1	464	48.5	Homo sapiens OX=9606	1:Experimental evidence at protein level	NADH dehydrogenase [ubiquinone] flavoprotein 1, mitochondrial	1	0.999	14	84	79	84	22	21	22	15	14	15	377719	381781	377719	19	18	19	14	13	14	358192	359739	358192	22	21	22	13	12	13	377039	375032	377039	21	19	21	12	11	12
1068	a	sp|P49848|TAF6_HUMAN	P49848	TAF6_HUMAN	TAF6	677	25.6	Homo sapiens OX=9606	1:Experimental evidence at protein level	Transcription initiation factor TFIID subunit 6	1	0.999	13	42	42	42	10	10	10	11	11	11	92160	92160	92160	10	10	10	8	8	8	99043.1	99043.1	99043.1	9	9	9	11	11	11	95637.6	95637.6	95637.6	13	13	13	11	11	11
1069	a	sp|P49903|SPS1_HUMAN	P49903	SPS1_HUMAN	SEPHS1	392	56.1	Homo sapiens OX=9606	1:Experimental evidence at protein level	Selenide, water dikinase 1	1	0.999	13	129	129	129	35	35	35	18	18	18	604040	604040	604040	32	32	32	17	17	17	604995	604995	604995	27	27	27	18	18	18	594013	594013	594013	35	35	35	16	16	16
1070	a	sp|P49914|MTHFS_HUMAN	P49914	MTHFS_HUMAN	MTHFS	203	44.3	Homo sapiens OX=9606	1:Experimental evidence at protein level	5-formyltetrahydrofolate cyclo-ligase	1	0.999	7	43	43	43	14	14	14	9	9	9	237689	237689	237689	7	7	7	8	8	8	230906	230906	230906	11	11	11	8	8	8	215177	215177	215177	11	11	11	8	8	8
1071	a	sp|P49915|GUAA_HUMAN	P49915	GUAA_HUMAN	GMPS	693	63.1	Homo sapiens OX=9606	1:Experimental evidence at protein level	GMP synthase [glutamine-hydrolyzing]	1	0.999	31	426	426	426	100	100	100	48	48	48	1.73168e+06	1.73168e+06	1.73168e+06	118	118	118	51	51	51	1725677	1725677	1725677	100	100	100	50	50	50	1.71611e+06	1.71611e+06	1.71611e+06	108	108	108	49	49	49
1072	a	sp|P49916|DNLI3_HUMAN	P49916	DNLI3_HUMAN	LIG3	1009	37.1	Homo sapiens OX=9606	1:Experimental evidence at protein level	DNA ligase 3	1	0.999	32	96	96	96	25	25	25	24	24	24	203439	203439	203439	21	21	21	24	24	24	212320	212320	212320	25	25	25	25	25	25	201064	201064	201064	25	25	25	21	21	21
1073	a	sp|P49917|DNLI4_HUMAN	P49917	DNLI4_HUMAN	LIG4	911	6.5	Homo sapiens OX=9606	1:Experimental evidence at protein level	DNA ligase 4	1	0.999	3	7	7	7	1	1	1	1	1	1	42484.9	42484.9	42484.9	2	2	2	1	1	1	36426.1	36426.1	36426.1	2	2	2	1	1	1	36179.4	36179.4	36179.4	2	2	2	2	2	2
1074	a	sp|P49959|MRE11_HUMAN	P49959	MRE11_HUMAN	MRE11	708	31.8	Homo sapiens OX=9606	1:Experimental evidence at protein level	Double-strand break repair protein MRE11	1	0.999	18	72	72	72	16	16	16	14	14	14	210515	210515	210515	20	20	20	15	15	15	204564	204564	204564	18	18	18	15	15	15	201897	201897	201897	18	18	18	14	14	14
1076	a	sp|P50336|PPOX_HUMAN	P50336	PPOX_HUMAN	PPOX	477	37.5	Homo sapiens OX=9606	1:Experimental evidence at protein level	Protoporphyrinogen oxidase	1	0.999	11	58	58	58	16	16	16	14	14	14	129891	129891	129891	14	14	14	14	14	14	135057	135057	135057	15	15	15	12	12	12	140958	140958	140958	13	13	13	9	9	9
1077	a	sp|P50402|EMD_HUMAN	P50402	EMD_HUMAN	EMD	254	52	Homo sapiens OX=9606	1:Experimental evidence at protein level	Emerin	1	0.999	9	71	71	71	17	17	17	6	6	6	522493	522493	522493	22	22	22	8	8	8	513960	513960	513960	17	17	17	8	8	8	501548	501548	501548	15	15	15	9	9	9
1078	a	sp|P50542|PEX5_HUMAN	P50542	PEX5_HUMAN	PEX5	639	37.4	Homo sapiens OX=9606	1:Experimental evidence at protein level	Peroxisomal targeting signal 1 receptor	1	0.999	15	48	48	48	10	10	10	13	13	13	89815.7	89815.7	89815.7	15	15	15	11	11	11	89247.1	89247.1	89247.1	15	15	15	15	15	15	94209.5	94209.5	94209.5	8	8	8	11	11	11
1079	a	sp|P50579|MAP2_HUMAN	P50579	MAP2_HUMAN	METAP2	478	63.4	Homo sapiens OX=9606	1:Experimental evidence at protein level	Methionine aminopeptidase 2	1	0.999	18	182	182	182	41	41	41	19	19	19	1.00329e+06	1.00329e+06	1.00329e+06	45	45	45	20	20	20	1001121	1001121	1001121	43	43	43	18	18	18	986026	986026	986026	53	53	53	19	19	19
1080	a	sp|P50583|AP4A_HUMAN	P50583	AP4A_HUMAN	NUDT2	147	55.8	Homo sapiens OX=9606	1:Experimental evidence at protein level	Bis(5'-nucleosyl)-tetraphosphatase [asymmetrical]	1	0.999	6	43	43	43	13	13	13	7	7	7	332365	332365	332365	11	11	11	7	7	7	292261	292261	292261	10	10	10	7	7	7	301241	301241	301241	9	9	9	7	7	7
1081	a	sp|P50897|PPT1_HUMAN	P50897	PPT1_HUMAN	PPT1	306	33.3	Homo sapiens OX=9606	1:Experimental evidence at protein level	Palmitoyl-protein thioesterase 1	1	0.999	7	57	57	57	14	14	14	8	8	8	758915	758915	758915	13	13	13	9	9	9	721033	721033	721033	14	14	14	8	8	8	734225	734225	734225	16	16	16	9	9	9
1082	a	sp|P50990|TCPQ_HUMAN	P50990	TCPQ_HUMAN	CCT8	548	77.6	Homo sapiens OX=9606	1:Experimental evidence at protein level	T-complex protein 1 subunit theta	1	0.999	36	464	464	464	113	113	113	51	51	51	2.69752e+06	2.69752e+06	2.69752e+06	121	121	121	52	52	52	2.81624e+06	2.81624e+06	2.81624e+06	112	112	112	51	51	51	2849049	2849049	2849049	118	118	118	52	52	52
1083	a	sp|P51114|FXR1_HUMAN	P51114	FXR1_HUMAN	FXR1	621	44.4	Homo sapiens OX=9606	1:Experimental evidence at protein level	Fragile X mental retardation syndrome-related protein 1	1	0.999	21	110	92	110	32	26	32	21	17	21	662581	658836	662581	25	22	25	19	15	19	650611	654469	650611	29	25	29	21	17	21	640147	651798	640147	24	19	24	18	14	18
1084	a	sp|P51116|FXR2_HUMAN	P51116	FXR2_HUMAN	FXR2	673	46.1	Homo sapiens OX=9606	1:Experimental evidence at protein level	Fragile X mental retardation syndrome-related protein 2	1	0.999	20	90	62	72	25	15	19	20	14	16	320711	318359	317047	23	17	20	18	12	14	318937	314621	319482	22	16	18	21	15	17	327713	332506	330644	20	14	15	17	12	13
1085	a	sp|P51398|RT29_HUMAN	P51398	RT29_HUMAN	DAP3	398	36.2	Homo sapiens OX=9606	1:Experimental evidence at protein level	28S ribosomal protein S29, mitochondrial	1	0.999	9	68	68	68	16	16	16	10	10	10	454065	454065	454065	17	17	17	10	10	10	426355	426355	426355	17	17	17	10	10	10	438508	438508	438508	18	18	18	11	11	11
1086	a	sp|P51452|DUS3_HUMAN	P51452	DUS3_HUMAN	DUSP3	185	45.9	Homo sapiens OX=9606	1:Experimental evidence at protein level	Dual specificity protein phosphatase 3	1	0.999	6	37	37	37	11	11	11	7	7	7	276608	276608	276608	9	9	9	6	6	6	267666	267666	267666	9	9	9	7	7	7	273774	273774	273774	8	8	8	6	6	6
1087	a	sp|P51511|MMP15_HUMAN	P51511	MMP15_HUMAN	MMP15	669	9.4	Homo sapiens OX=9606	1:Experimental evidence at protein level	Matrix metalloproteinase-15	1	0.999	4	20	20	20	4	4	4	3	3	3	241108	241108	241108	5	5	5	2	2	2	232472	232472	232472	5	5	5	4	4	4	253880	253880	253880	6	6	6	3	3	3
1088	a	sp|P51530|DNA2_HUMAN	P51530	DNA2_HUMAN	DNA2	1060	9.2	Homo sapiens OX=9606	1:Experimental evidence at protein level	DNA replication ATP-dependent helicase/nuclease DNA2	1	0.999	7	13	13	13	1	1	1	2	2	2	37348.4	37348.4	37348.4	3	3	3	4	4	4	42521.2	42521.2	42521.2	5	5	5	3	3	3	48443.7	48443.7	48443.7	4	4	4	3	3	3
1089	a	sp|P51553|IDH3G_HUMAN	P51553	IDH3G_HUMAN	IDH3G	393	37.7	Homo sapiens OX=9606	1:Experimental evidence at protein level	Isocitrate dehydrogenase [NAD] subunit gamma, mitochondrial	1	0.999	8	63	63	63	17	17	17	14	14	14	241368	241368	241368	14	14	14	11	11	11	233866	233866	233866	16	16	16	13	13	13	232957	232957	232957	16	16	16	13	13	13
1090	a	sp|P51570|GALK1_HUMAN	P51570	GALK1_HUMAN	GALK1	392	35.5	Homo sapiens OX=9606	1:Experimental evidence at protein level	Galactokinase	1	0.999	9	48	48	48	9	9	9	9	9	9	266093	266093	266093	15	15	15	8	8	8	269225	269225	269225	9	9	9	7	7	7	275506	275506	275506	15	15	15	9	9	9
1091	a	sp|P51571|SSRD_HUMAN	P51571	SSRD_HUMAN	SSR4	173	36.4	Homo sapiens OX=9606	1:Experimental evidence at protein level	Translocon-associated protein subunit delta	1	0.999	5	116	116	116	28	28	28	7	7	7	2.65651e+06	2.65651e+06	2.65651e+06	27	27	27	7	7	7	2.80536e+06	2.80536e+06	2.80536e+06	30	30	30	7	7	7	2.85927e+06	2.85927e+06	2.85927e+06	31	31	31	8	8	8
1092	a	sp|P51580|TPMT_HUMAN	P51580	TPMT_HUMAN	TPMT	245	45.7	Homo sapiens OX=9606	1:Experimental evidence at protein level	Thiopurine S-methyltransferase	1	0.999	10	27	27	27	6	6	6	7	7	7	609936	609936	609936	8	8	8	9	9	9	599512	599512	599512	6	6	6	8	8	8	584360	584360	584360	7	7	7	7	7	7
1093	a	sp|P51608|MECP2_HUMAN	P51608	MECP2_HUMAN	MECP2	486	10.7	Homo sapiens OX=9606	1:Experimental evidence at protein level	Methyl-CpG-binding protein 2	1	0.999	4	10	10	10	3	3	3	2	2	2	50851.3	50851.3	50851.3	2	2	2	2	2	2	55802.5	55802.5	55802.5	2	2	2	2	2	2	58210	58210	58210	3	3	3	2	2	2
1094	a	sp|P51610|HCFC1_HUMAN	P51610	HCFC1_HUMAN	HCFC1	2035	25.5	Homo sapiens OX=9606	1:Experimental evidence at protein level	Host cell factor 1	1	0.999	31	240	240	240	56	56	56	36	36	36	525178	525178	525178	58	58	58	37	37	37	538354	538354	538354	63	63	63	37	37	37	523460	523460	523460	63	63	63	39	39	39
1095	a	sp|P51659|DHB4_HUMAN	P51659	DHB4_HUMAN	HSD17B4	736	47.1	Homo sapiens OX=9606	1:Experimental evidence at protein level	Peroxisomal multifunctional enzyme type 2	1	0.999	26	198	198	198	55	55	55	29	29	29	599704	599704	599704	42	42	42	31	31	31	611675	611675	611675	53	53	53	29	29	29	630037	630037	630037	48	48	48	27	27	27
1096	a	sp|P51665|PSMD7_HUMAN	P51665	PSMD7_HUMAN	PSMD7	324	48.1	Homo sapiens OX=9606	1:Experimental evidence at protein level	26S proteasome non-ATPase regulatory subunit 7	1	0.999	11	97	97	97	27	27	27	17	17	17	406588	406588	406588	23	23	23	18	18	18	405762	405762	405762	21	21	21	16	16	16	363390	363390	363390	26	26	26	17	17	17
1097	a	sp|P51784|UBP11_HUMAN	P51784	UBP11_HUMAN	USP11	963	20.9	Homo sapiens OX=9606	1:Experimental evidence at protein level	Ubiquitin carboxyl-terminal hydrolase 11	1	0.999	14	54	46	54	15	13	15	13	11	13	193058	197511	193058	14	12	14	12	10	12	191281	192833	191281	14	12	14	15	13	15	187072	186635	187072	11	9	11	11	9	11
1098	a	sp|P51798|CLCN7_HUMAN	P51798	CLCN7_HUMAN	CLCN7	805	5.2	Homo sapiens OX=9606	1:Experimental evidence at protein level	H(+)/Cl(-) exchange transporter 7	1	0.999	3	4	4	4	2	2	2	1	1	1	86407.5	86407.5	86407.5	1	1	1	2	2	2	57562.7	57562.7	57562.7	1	1	1	2	2	2	55541.5	55541.5	55541.5	0	0	0	2	2	2
1099	a	sp|P51809|VAMP7_HUMAN	P51809	VAMP7_HUMAN	VAMP7	220	40	Homo sapiens OX=9606	1:Experimental evidence at protein level	Vesicle-associated membrane protein 7	1	0.999	7	35	35	35	6	6	6	6	6	6	194726	194726	194726	11	11	11	8	8	8	213210	213210	213210	10	10	10	7	7	7	207740	207740	207740	8	8	8	7	7	7
1100	a	sp|P51825|AFF1_HUMAN	P51825	AFF1_HUMAN	AFF1	1210	3.8	Homo sapiens OX=9606	1:Experimental evidence at protein level	AF4/FMR2 family member 1	1	0.9987	4	5	5	5	0	0	0	0	0	0	0	0	0	2	2	2	2	2	2	31641.8	31641.8	31641.8	0	0	0	1	1	1	42613.7	42613.7	42613.7	3	3	3	3	3	3
1101	a	sp|P51858|HDGF_HUMAN	P51858	HDGF_HUMAN	HDGF	240	67.5	Homo sapiens OX=9606	1:Experimental evidence at protein level	Hepatoma-derived growth factor	1	0.999	14	185	185	185	51	51	51	16	16	16	1.77904e+06	1.77904e+06	1.77904e+06	40	40	40	15	15	15	1800150	1800150	1800150	44	44	44	16	16	16	1.83352e+06	1.83352e+06	1.83352e+06	50	50	50	17	17	17
1102	a	sp|P51946|CCNH_HUMAN	P51946	CCNH_HUMAN	CCNH	323	31.3	Homo sapiens OX=9606	1:Experimental evidence at protein level	Cyclin-H	1	0.999	9	25	25	25	10	10	10	8	8	8	180988	180988	180988	4	4	4	5	5	5	173403	173403	173403	6	6	6	6	6	6	198844	198844	198844	5	5	5	7	7	7
1103	a	sp|P51948|MAT1_HUMAN	P51948	MAT1_HUMAN	MNAT1	309	37.5	Homo sapiens OX=9606	1:Experimental evidence at protein level	CDK-activating kinase assembly factor MAT1	1	0.999	7	33	33	33	9	9	9	8	8	8	124903	124903	124903	9	9	9	7	7	7	115677	115677	115677	8	8	8	7	7	7	120160	120160	120160	7	7	7	7	7	7
1104	a	sp|P52209|6PGD_HUMAN	P52209	6PGD_HUMAN	PGD	483	51.8	Homo sapiens OX=9606	1:Experimental evidence at protein level	6-phosphogluconate dehydrogenase, decarboxylating	1	0.999	21	406	406	406	100	100	100	41	41	41	4.76256e+06	4.76256e+06	4.76256e+06	108	108	108	41	41	41	4896047	4896047	4896047	103	103	103	38	38	38	4722008	4722008	4722008	95	95	95	39	39	39
1105	a	sp|P52294|IMA5_HUMAN	P52294	IMA5_HUMAN	KPNA1	538	25.7	Homo sapiens OX=9606	1:Experimental evidence at protein level	Importin subunit alpha-5	1	0.999	11	92	32	34	24	9	10	13	5	6	521114	523901	522474	26	8	8	13	5	6	520130	589711	555803	22	8	8	13	5	6	507900	500294	503029	20	7	8	13	5	6
1106	a	sp|P52306|GDS1_HUMAN	P52306	GDS1_HUMAN	RAP1GDS1	607	45	Homo sapiens OX=9606	1:Experimental evidence at protein level	Rap1 GTPase-GDP dissociation stimulator 1	1	0.999	21	123	123	123	33	33	33	28	28	28	288686	288686	288686	31	31	31	28	28	28	289211	289211	289211	33	33	33	25	25	25	288567	288567	288567	26	26	26	22	22	22
1107	a	sp|P52434|RPAB3_HUMAN	P52434	RPAB3_HUMAN	POLR2H	150	54	Homo sapiens OX=9606	1:Experimental evidence at protein level	DNA-directed RNA polymerases I, II, and III subunit RPABC3	1	0.999	7	52	52	52	13	13	13	8	8	8	463956	463956	463956	16	16	16	9	9	9	491079	491079	491079	13	13	13	9	9	9	436496	436496	436496	10	10	10	9	9	9
1108	a	sp|P52564|MP2K6_HUMAN	P52564	MP2K6_HUMAN	MAP2K6	334	42.5	Homo sapiens OX=9606	1:Experimental evidence at protein level	Dual specificity mitogen-activated protein kinase kinase 6	1	0.999	11	41	28	28	7	5	5	9	7	7	444349	88335.5	88335.5	13	10	10	11	8	8	425241	82500.5	82500.5	11	6	6	11	7	7	456424	89029	89029	10	7	7	10	7	7
1109	a	sp|P52565|GDIR1_HUMAN	P52565	GDIR1_HUMAN	ARHGDIA	204	46.6	Homo sapiens OX=9606	1:Experimental evidence at protein level	Rho GDP-dissociation inhibitor 1	1	0.999	7	151	151	151	35	35	35	12	12	12	1.95518e+06	1.95518e+06	1.95518e+06	40	40	40	12	12	12	2.24522e+06	2.24522e+06	2.24522e+06	42	42	42	10	10	10	2.13339e+06	2.13339e+06	2.13339e+06	34	34	34	12	12	12
1110	a	sp|P52569|CTR2_HUMAN	P52569	CTR2_HUMAN	SLC7A2	658	17.2	Homo sapiens OX=9606	1:Experimental evidence at protein level	Cationic amino acid transporter 2	1	0.999	11	49	30	49	11	5	11	7	4	7	230623	231419	230623	13	8	13	10	7	10	223559	243401	223559	14	9	14	10	7	10	249939	241509	249939	11	8	11	9	6	9
1111	a	sp|P52594|AGFG1_HUMAN	P52594	AGFG1_HUMAN	AGFG1	562	23.1	Homo sapiens OX=9606	1:Experimental evidence at protein level	Arf-GAP domain and FG repeat-containing protein 1	1	0.999	9	64	64	64	15	15	15	9	9	9	661189	661189	661189	18	18	18	9	9	9	627367	627367	627367	14	14	14	9	9	9	604277	604277	604277	17	17	17	10	10	10
1112	a	sp|P52597|HNRPF_HUMAN	P52597	HNRPF_HUMAN	HNRNPF	415	48	Homo sapiens OX=9606	1:Experimental evidence at protein level	Heterogeneous nuclear ribonucleoprotein F	1	0.999	14	229	152	152	52	36	36	24	21	21	7577277	1.43153e+06	1.43153e+06	60	39	39	24	21	21	7550327	1.41947e+06	1.41947e+06	59	40	40	24	21	21	7933480	1.47381e+06	1.47381e+06	58	37	37	24	21	21
1113	a	sp|P52630|STAT2_HUMAN	P52630	STAT2_HUMAN	STAT2	851	13	Homo sapiens OX=9606	1:Experimental evidence at protein level	Signal transducer and activator of transcription 2	1	0.999	8	36	36	36	8	8	8	6	6	6	94141.7	94141.7	94141.7	12	12	12	7	7	7	89139.7	89139.7	89139.7	9	9	9	7	7	7	91506.6	91506.6	91506.6	7	7	7	7	7	7
1114	a	sp|P52701|MSH6_HUMAN	P52701	MSH6_HUMAN	MSH6	1360	46.5	Homo sapiens OX=9606	1:Experimental evidence at protein level	DNA mismatch repair protein Msh6	1	0.999	46	310	310	310	79	79	79	51	51	51	801883	801883	801883	72	72	72	51	51	51	804518	804518	804518	81	81	81	50	50	50	835847	835847	835847	78	78	78	49	49	49
1115	a	sp|P52732|KIF11_HUMAN	P52732	KIF11_HUMAN	KIF11	1056	30.8	Homo sapiens OX=9606	1:Experimental evidence at protein level	Kinesin-like protein KIF11	1	0.999	28	107	105	105	28	27	27	27	26	26	201310	198701	198701	29	29	29	24	23	23	209237	208666	208666	27	27	27	26	25	25	203166	204832	204832	23	22	22	25	24	24
1116	a	sp|P52756|RBM5_HUMAN	P52756	RBM5_HUMAN	RBM5	815	4.5	Homo sapiens OX=9606	1:Experimental evidence at protein level	RNA-binding protein 5	1	0.999	3	9	9	9	2	2	2	3	3	3	49511.7	49511.7	49511.7	2	2	2	3	3	3	55120.1	55120.1	55120.1	3	3	3	3	3	3	56202.6	56202.6	56202.6	2	2	2	2	2	2
1117	a	sp|P52758|RIDA_HUMAN	P52758	RIDA_HUMAN	RIDA	137	51.1	Homo sapiens OX=9606	1:Experimental evidence at protein level	2-iminobutanoate/2-iminopropanoate deaminase	1	0.999	5	40	40	40	8	8	8	6	6	6	484156	484156	484156	10	10	10	6	6	6	451139	451139	451139	10	10	10	6	6	6	493767	493767	493767	12	12	12	6	6	6
1118	a	sp|P52788|SPSY_HUMAN	P52788	SPSY_HUMAN	SMS	366	61.7	Homo sapiens OX=9606	1:Experimental evidence at protein level	Spermine synthase	1	0.999	14	118	118	118	31	31	31	16	16	16	608143	608143	608143	28	28	28	18	18	18	592859	592859	592859	31	31	31	15	15	15	597287	597287	597287	28	28	28	18	18	18
1119	a	sp|P52815|RM12_HUMAN	P52815	RM12_HUMAN	MRPL12	198	28.3	Homo sapiens OX=9606	1:Experimental evidence at protein level	39S ribosomal protein L12, mitochondrial	1	0.999	3	123	123	123	26	26	26	6	6	6	837740	837740	837740	36	36	36	6	6	6	846668	846668	846668	31	31	31	6	6	6	966816	966816	966816	30	30	30	6	6	6
1120	a	sp|P52888|THOP1_HUMAN	P52888	THOP1_HUMAN	THOP1	689	35.6	Homo sapiens OX=9606	1:Experimental evidence at protein level	Thimet oligopeptidase	1	0.999	21	122	112	112	29	28	28	21	20	20	422343	423730	423730	28	23	23	20	19	19	420491	418974	418974	38	35	35	22	21	21	425072	424028	424028	27	26	26	22	21	21
1121	a	sp|P52907|CAZA1_HUMAN	P52907	CAZA1_HUMAN	CAPZA1	286	73.4	Homo sapiens OX=9606	1:Experimental evidence at protein level	F-actin-capping protein subunit alpha-1	1	0.999	14	160	135	160	34	27	34	22	18	22	1.14006e+06	1.1286e+06	1.14006e+06	44	38	44	23	19	23	1.13773e+06	1.16476e+06	1.13773e+06	39	33	39	23	19	23	1.13145e+06	1.12643e+06	1.13145e+06	43	37	43	22	18	22
1122	a	sp|P52943|CRIP2_HUMAN	P52943	CRIP2_HUMAN	CRIP2	208	20.2	Homo sapiens OX=9606	1:Experimental evidence at protein level	Cysteine-rich protein 2	1	0.999	3	23	23	23	5	5	5	4	4	4	313542	313542	313542	6	6	6	4	4	4	463952	463952	463952	6	6	6	4	4	4	489311	489311	489311	6	6	6	4	4	4
1123	a	sp|P53004|BIEA_HUMAN	P53004	BIEA_HUMAN	BLVRA	296	30.1	Homo sapiens OX=9606	1:Experimental evidence at protein level	Biliverdin reductase A	1	0.999	9	41	41	41	10	10	10	8	8	8	470272	470272	470272	11	11	11	9	9	9	475765	475765	475765	12	12	12	9	9	9	474441	474441	474441	8	8	8	9	9	9
1124	a	sp|P53007|TXTP_HUMAN	P53007	TXTP_HUMAN	SLC25A1	311	18.6	Homo sapiens OX=9606	1:Experimental evidence at protein level	Tricarboxylate transport protein, mitochondrial	1	0.999	5	15	15	15	3	3	3	4	4	4	87843.3	87843.3	87843.3	3	3	3	5	5	5	91870.4	91870.4	91870.4	5	5	5	5	5	5	103490	103490	103490	4	4	4	4	4	4
1125	a	sp|P53041|PPP5_HUMAN	P53041	PPP5_HUMAN	PPP5C	499	51.7	Homo sapiens OX=9606	1:Experimental evidence at protein level	Serine/threonine-protein phosphatase 5	1	0.999	20	87	87	87	17	17	17	16	16	16	409202	409202	409202	22	22	22	18	18	18	403217	403217	403217	26	26	26	17	17	17	406704	406704	406704	22	22	22	16	16	16
1126	a	sp|P53350|PLK1_HUMAN	P53350	PLK1_HUMAN	PLK1	603	35.3	Homo sapiens OX=9606	1:Experimental evidence at protein level	Serine/threonine-protein kinase PLK1	1	0.999	15	57	57	57	14	14	14	11	11	11	210212	210212	210212	16	16	16	13	13	13	202988	202988	202988	14	14	14	12	12	12	203710	203710	203710	13	13	13	12	12	12
1127	a	sp|P53367|ARFP1_HUMAN	P53367	ARFP1_HUMAN	ARFIP1	373	43.7	Homo sapiens OX=9606	1:Experimental evidence at protein level	Arfaptin-1	1	0.999	13	35	34	35	12	12	12	10	9	10	162582	162014	162582	9	8	9	9	8	9	162024	162592	162024	8	8	8	8	8	8	163877	163877	163877	6	6	6	7	7	7
1128	a	sp|P53396|ACLY_HUMAN	P53396	ACLY_HUMAN	ACLY	1101	47.7	Homo sapiens OX=9606	1:Experimental evidence at protein level	ATP-citrate synthase	1	0.999	45	555	555	555	139	139	139	76	76	76	1.6757e+06	1.6757e+06	1.6757e+06	137	137	137	73	73	73	1.70805e+06	1.70805e+06	1.70805e+06	137	137	137	72	72	72	1.72133e+06	1.72133e+06	1.72133e+06	142	142	142	73	73	73
1129	a	sp|P53582|MAP11_HUMAN	P53582	MAP11_HUMAN	METAP1	386	49.2	Homo sapiens OX=9606	1:Experimental evidence at protein level	Methionine aminopeptidase 1	1	0.999	12	63	63	63	17	17	17	15	15	15	301454	301454	301454	14	14	14	14	14	14	285390	285390	285390	18	18	18	13	13	13	310124	310124	310124	14	14	14	14	14	14
1130	a	sp|P53597|SUCA_HUMAN	P53597	SUCA_HUMAN	SUCLG1	346	33.8	Homo sapiens OX=9606	1:Experimental evidence at protein level	Succinate--CoA ligase [ADP/GDP-forming] subunit alpha, mitochondrial	1	0.999	9	59	59	59	14	14	14	13	13	13	1.051e+06	1.051e+06	1.051e+06	14	14	14	12	12	12	1.06117e+06	1.06117e+06	1.06117e+06	13	13	13	13	13	13	1074986	1074986	1074986	18	18	18	13	13	13
1131	a	sp|P53602|MVD1_HUMAN	P53602	MVD1_HUMAN	MVD	400	18.5	Homo sapiens OX=9606	1:Experimental evidence at protein level	Diphosphomevalonate decarboxylase	1	0.999	5	18	18	18	4	4	4	5	5	5	140686	140686	140686	5	5	5	5	5	5	141847	141847	141847	3	3	3	2	2	2	133732	133732	133732	6	6	6	4	4	4
1132	a	sp|P53609|PGTB1_HUMAN	P53609	PGTB1_HUMAN	PGGT1B	377	12.5	Homo sapiens OX=9606	1:Experimental evidence at protein level	Geranylgeranyl transferase type-1 subunit beta	1	0.999	4	9	9	9	2	2	2	2	2	2	91734.7	91734.7	91734.7	2	2	2	2	2	2	89226.2	89226.2	89226.2	3	3	3	3	3	3	92430	92430	92430	2	2	2	3	3	3
1133	a	sp|P53611|PGTB2_HUMAN	P53611	PGTB2_HUMAN	RABGGTB	331	19.6	Homo sapiens OX=9606	1:Experimental evidence at protein level	Geranylgeranyl transferase type-2 subunit beta	1	0.999	7	36	36	36	8	8	8	6	6	6	342813	342813	342813	9	9	9	6	6	6	323199	323199	323199	9	9	9	6	6	6	310152	310152	310152	10	10	10	6	6	6
1134	a	sp|P53634|CATC_HUMAN	P53634	CATC_HUMAN	CTSC	463	21.2	Homo sapiens OX=9606	1:Experimental evidence at protein level	Dipeptidyl peptidase 1	1	0.999	7	42	42	42	10	10	10	7	7	7	120364	120364	120364	11	11	11	7	7	7	102254	102254	102254	9	9	9	6	6	6	110405	110405	110405	12	12	12	7	7	7
1135	a	sp|P53675|CLH2_HUMAN	P53675	CLH2_HUMAN	CLTCL1	1640	18.7	Homo sapiens OX=9606	1:Experimental evidence at protein level	Clathrin heavy chain 2	1	0.999	25	208	24	24	52	5	5	29	5	5	1.77198e+06	55777	55777	54	8	8	28	5	5	1.72664e+06	58980.8	58980.8	53	6	6	29	6	6	1.69434e+06	60374.3	60374.3	49	5	5	27	5	5
1136	a	sp|P53680|AP2S1_HUMAN	P53680	AP2S1_HUMAN	AP2S1	142	31.7	Homo sapiens OX=9606	1:Experimental evidence at protein level	AP-2 complex subunit sigma	1	0.999	4	15	15	15	3	3	3	4	4	4	185081	185081	185081	3	3	3	3	3	3	176578	176578	176578	5	5	5	4	4	4	183760	183760	183760	4	4	4	4	4	4
1137	a	sp|P53701|CCHL_HUMAN	P53701	CCHL_HUMAN	HCCS	268	72	Homo sapiens OX=9606	1:Experimental evidence at protein level	Cytochrome c-type heme lyase	1	0.999	14	80	80	80	20	20	20	14	14	14	335352	335352	335352	20	20	20	14	14	14	336778	336778	336778	17	17	17	13	13	13	331774	331774	331774	23	23	23	14	14	14
1138	a	sp|P53985|MOT1_HUMAN	P53985	MOT1_HUMAN	SLC16A1	500	13.6	Homo sapiens OX=9606	1:Experimental evidence at protein level	Monocarboxylate transporter 1	1	0.999	5	27	27	27	7	7	7	5	5	5	854155	854155	854155	7	7	7	4	4	4	776898	776898	776898	7	7	7	4	4	4	772609	772609	772609	6	6	6	4	4	4
1139	a	sp|P53990|IST1_HUMAN	P53990	IST1_HUMAN	IST1	364	38.7	Homo sapiens OX=9606	1:Experimental evidence at protein level	IST1 homolog	1	0.999	7	33	33	33	10	10	10	8	8	8	165249	165249	165249	6	6	6	5	5	5	173941	173941	173941	7	7	7	7	7	7	169721	169721	169721	10	10	10	9	9	9
1140	a	sp|P53992|SC24C_HUMAN	P53992	SC24C_HUMAN	SEC24C	1094	32.8	Homo sapiens OX=9606	1:Experimental evidence at protein level	Protein transport protein Sec24C	1	0.999	27	233	228	233	53	52	53	35	34	35	1.01115e+06	1.00664e+06	1.01115e+06	60	58	60	37	36	37	1028437	1.03288e+06	1028437	57	56	57	35	34	35	1.00887e+06	1010836	1.00887e+06	63	62	63	38	37	38
1141	a	sp|P53999|TCP4_HUMAN	P53999	TCP4_HUMAN	SUB1	127	26	Homo sapiens OX=9606	1:Experimental evidence at protein level	Activated RNA polymerase II transcriptional coactivator p15	1	0.999	3	41	41	41	10	10	10	4	4	4	2.99569e+06	2.99569e+06	2.99569e+06	10	10	10	3	3	3	6542167	6542167	6542167	12	12	12	4	4	4	5198826	5198826	5198826	9	9	9	3	3	3
1142	a	sp|P54105|ICLN_HUMAN	P54105	ICLN_HUMAN	CLNS1A	237	44.3	Homo sapiens OX=9606	1:Experimental evidence at protein level	Methylosome subunit pICln	1	0.999	8	80	80	80	18	18	18	12	12	12	778713	778713	778713	21	21	21	12	12	12	738096	738096	738096	23	23	23	12	12	12	837516	837516	837516	18	18	18	12	12	12
1143	a	sp|P54132|BLM_HUMAN	P54132	BLM_HUMAN	BLM	1417	16.9	Homo sapiens OX=9606	1:Experimental evidence at protein level	Bloom syndrome protein	1	0.999	17	43	43	43	11	11	11	10	10	10	72067	72067	72067	13	13	13	12	12	12	71888.8	71888.8	71888.8	10	10	10	10	10	10	75423.7	75423.7	75423.7	9	9	9	11	11	11
1144	a	sp|P54198|HIRA_HUMAN	P54198	HIRA_HUMAN	HIRA	1017	5.9	Homo sapiens OX=9606	1:Experimental evidence at protein level	Protein HIRA	1	0.999	4	11	11	11	2	2	2	3	3	3	93227.6	93227.6	93227.6	4	4	4	3	3	3	82976.4	82976.4	82976.4	3	3	3	2	2	2	87715.9	87715.9	87715.9	2	2	2	2	2	2
1145	a	sp|P54259|ATN1_HUMAN	P54259	ATN1_HUMAN	ATN1	1190	6	Homo sapiens OX=9606	1:Experimental evidence at protein level	Atrophin-1	1	0.999	3	13	13	13	3	3	3	3	3	3	46655	46655	46655	3	3	3	3	3	3	43436.3	43436.3	43436.3	2	2	2	3	3	3	45156.4	45156.4	45156.4	5	5	5	3	3	3
1146	a	sp|P54289|CA2D1_HUMAN	P54289	CA2D1_HUMAN	CACNA2D1	1103	11.6	Homo sapiens OX=9606	1:Experimental evidence at protein level	Voltage-dependent calcium channel subunit alpha-2/delta-1	1	0.999	9	26	26	26	7	7	7	6	6	6	56894.1	56894.1	56894.1	7	7	7	6	6	6	61503.2	61503.2	61503.2	5	5	5	5	5	5	54801.5	54801.5	54801.5	7	7	7	7	7	7
1148	a	sp|P54725|RD23A_HUMAN	P54725	RD23A_HUMAN	RAD23A	363	54.3	Homo sapiens OX=9606	1:Experimental evidence at protein level	UV excision repair protein RAD23 homolog A	1	0.999	10	95	67	95	25	17	25	13	10	13	587547	588221	587547	24	17	24	12	9	12	576185	589492	576185	25	18	25	12	9	12	609972	611044	609972	21	15	21	11	8	11
1149	a	sp|P54727|RD23B_HUMAN	P54727	RD23B_HUMAN	RAD23B	409	35.9	Homo sapiens OX=9606	1:Experimental evidence at protein level	UV excision repair protein RAD23 homolog B	1	0.999	10	65	37	37	17	9	9	9	6	6	369774	287189	287189	21	14	14	9	6	6	369781	290146	290146	15	8	8	9	6	6	388780	307590	307590	12	6	6	9	6	6
1150	a	sp|P54750|PDE1A_HUMAN	P54750	PDE1A_HUMAN	PDE1A	535	11.8	Homo sapiens OX=9606	1:Experimental evidence at protein level	Calcium/calmodulin-dependent 3',5'-cyclic nucleotide phosphodiesterase 1A	1	0.999	4	16	16	16	3	3	3	2	2	2	88535.3	88535.3	88535.3	4	4	4	4	4	4	103227	103227	103227	4	4	4	3	3	3	109530	109530	109530	5	5	5	4	4	4
1151	a	sp|P54802|ANAG_HUMAN	P54802	ANAG_HUMAN	NAGLU	743	17.5	Homo sapiens OX=9606	1:Experimental evidence at protein level	Alpha-N-acetylglucosaminidase	1	0.999	8	22	22	22	7	7	7	7	7	7	77032.2	77032.2	77032.2	7	7	7	7	7	7	73303.2	73303.2	73303.2	4	4	4	5	5	5	73962.2	73962.2	73962.2	4	4	4	5	5	5
1152	a	sp|P54852|EMP3_HUMAN	P54852	EMP3_HUMAN	EMP3	163	17.8	Homo sapiens OX=9606	1:Experimental evidence at protein level	Epithelial membrane protein 3	1	0.999	3	12	7	7	4	3	3	3	2	2	1364886	89553.6	89553.6	3	1	1	2	1	1	1.24668e+06	70050.4	70050.4	2	1	1	3	2	2	1.39715e+06	90681.7	90681.7	3	2	2	2	1	1
1153	a	sp|P55010|IF5_HUMAN	P55010	IF5_HUMAN	EIF5	431	42.2	Homo sapiens OX=9606	1:Experimental evidence at protein level	Eukaryotic translation initiation factor 5	1	0.999	19	140	140	140	36	36	36	22	22	22	904792	904792	904792	35	35	35	22	22	22	931042	931042	931042	34	34	34	21	21	21	934266	934266	934266	35	35	35	21	21	21
1154	a	sp|P55011|S12A2_HUMAN	P55011	S12A2_HUMAN	SLC12A2	1212	13.3	Homo sapiens OX=9606	1:Experimental evidence at protein level	Solute carrier family 12 member 2	1	0.999	11	18	18	18	7	7	7	5	5	5	124990	124990	124990	2	2	2	4	4	4	118401	118401	118401	6	6	6	4	4	4	134086	134086	134086	3	3	3	4	4	4
1155	a	sp|P55039|DRG2_HUMAN	P55039	DRG2_HUMAN	DRG2	364	42.3	Homo sapiens OX=9606	1:Experimental evidence at protein level	Developmentally-regulated GTP-binding protein 2	1	0.999	14	49	49	49	14	14	14	12	12	12	380862	380862	380862	11	11	11	12	12	12	356997	356997	356997	13	13	13	11	11	11	367510	367510	367510	11	11	11	10	10	10
1156	a	sp|P55061|BI1_HUMAN	P55061	BI1_HUMAN	TMBIM6	237	13.1	Homo sapiens OX=9606	1:Experimental evidence at protein level	Bax inhibitor 1	1	0.9987	3	4	4	4	0	0	0	2	2	2	47247.9	47247.9	47247.9	3	3	3	3	3	3	56175.6	56175.6	56175.6	1	1	1	1	1	1	55353.1	55353.1	55353.1	0	0	0	0	0	0
1157	a	sp|P55084|ECHB_HUMAN	P55084	ECHB_HUMAN	HADHB	474	34.4	Homo sapiens OX=9606	1:Experimental evidence at protein level	Trifunctional enzyme subunit beta, mitochondrial	1	0.999	13	131	129	131	29	29	29	17	17	17	847493	847493	847493	32	32	32	17	17	17	848593	848593	848593	35	35	35	18	18	18	927538	927538	927538	35	33	35	20	19	20
1158	a	sp|P55196|AFAD_HUMAN	P55196	AFAD_HUMAN	AFDN	1824	13	Homo sapiens OX=9606	1:Experimental evidence at protein level	Afadin	1	0.999	15	56	56	56	14	14	14	12	12	12	140182	140182	140182	18	18	18	13	13	13	141026	141026	141026	12	12	12	12	12	12	135629	135629	135629	12	12	12	11	11	11
1159	a	sp|P55199|ELL_HUMAN	P55199	ELL_HUMAN	ELL	621	9.7	Homo sapiens OX=9606	1:Experimental evidence at protein level	RNA polymerase II elongation factor ELL	1	0.999	5	13	13	13	3	3	3	4	4	4	45686.1	45686.1	45686.1	3	3	3	3	3	3	51497	51497	51497	3	3	3	3	3	3	48180.7	48180.7	48180.7	4	4	4	3	3	3
1160	a	sp|P55209|NP1L1_HUMAN	P55209	NP1L1_HUMAN	NAP1L1	391	38.6	Homo sapiens OX=9606	1:Experimental evidence at protein level	Nucleosome assembly protein 1-like 1	1	0.999	10	240	221	240	61	54	61	20	18	20	4062617	4062617	4062617	62	57	62	21	19	21	4.13833e+06	4187620	4.13833e+06	60	58	60	21	19	21	4.03023e+06	4037848	4.03023e+06	57	52	57	22	20	22
1161	a	sp|P55210|CASP7_HUMAN	P55210	CASP7_HUMAN	CASP7	303	28.7	Homo sapiens OX=9606	1:Experimental evidence at protein level	Caspase-7	1	0.999	6	20	20	20	11	11	11	6	6	6	105968	105968	105968	3	3	3	4	4	4	104560	104560	104560	3	3	3	5	5	5	108485	108485	108485	3	3	3	3	3	3
1162	a	sp|P55211|CASP9_HUMAN	P55211	CASP9_HUMAN	CASP9	416	12.3	Homo sapiens OX=9606	1:Experimental evidence at protein level	Caspase-9	1	0.999	3	13	13	13	3	3	3	3	3	3	86186.1	86186.1	86186.1	4	4	4	2	2	2	77078.7	77078.7	77078.7	4	4	4	3	3	3	85011.7	85011.7	85011.7	2	2	2	3	3	3
1163	a	sp|P55263|ADK_HUMAN	P55263	ADK_HUMAN	ADK	362	50	Homo sapiens OX=9606	1:Experimental evidence at protein level	Adenosine kinase	1	0.999	13	100	100	100	25	25	25	17	17	17	594240	594240	594240	25	25	25	16	16	16	595552	595552	595552	29	29	29	17	17	17	580490	580490	580490	21	21	21	17	17	17
1164	a	sp|P55265|DSRAD_HUMAN	P55265	DSRAD_HUMAN	ADAR	1226	35.4	Homo sapiens OX=9606	1:Experimental evidence at protein level	Double-stranded RNA-specific adenosine deaminase	1	0.999	33	219	219	219	57	57	57	37	37	37	642507	642507	642507	57	57	57	39	39	39	618433	618433	618433	49	49	49	37	37	37	631029	631029	631029	56	56	56	34	34	34
1165	a	sp|P55327|TPD52_HUMAN	P55327	TPD52_HUMAN	TPD52	224	41.5	Homo sapiens OX=9606	1:Experimental evidence at protein level	Tumor protein D52	1	0.999	6	62	62	62	13	13	13	5	5	5	539804	539804	539804	17	17	17	5	5	5	590021	590021	590021	15	15	15	6	6	6	559068	559068	559068	17	17	17	6	6	6
1166	a	sp|P55735|SEC13_HUMAN	P55735	SEC13_HUMAN	SEC13	322	53.4	Homo sapiens OX=9606	1:Experimental evidence at protein level	Protein SEC13 homolog	1	0.999	11	136	136	136	35	35	35	17	17	17	1.31329e+06	1.31329e+06	1.31329e+06	33	33	33	17	17	17	1.35232e+06	1.35232e+06	1.35232e+06	33	33	33	17	17	17	1317040	1317040	1317040	35	35	35	16	16	16
1167	a	sp|P55769|NH2L1_HUMAN	P55769	NH2L1_HUMAN	SNU13	128	39.8	Homo sapiens OX=9606	1:Experimental evidence at protein level	NHP2-like protein 1	1	0.999	5	51	51	51	15	15	15	5	5	5	1.45632e+06	1.45632e+06	1.45632e+06	14	14	14	5	5	5	1.51619e+06	1.51619e+06	1.51619e+06	12	12	12	4	4	4	1.60522e+06	1.60522e+06	1.60522e+06	10	10	10	4	4	4
1168	a	sp|P55795|HNRH2_HUMAN	P55795	HNRH2_HUMAN	HNRNPH2	449	45.7	Homo sapiens OX=9606	1:Experimental evidence at protein level	Heterogeneous nuclear ribonucleoprotein H2	1	0.999	14	175	86	86	41	20	20	23	13	13	1.87017e+06	943741	943741	42	22	22	24	14	14	1.88413e+06	942956	942956	41	19	19	24	14	14	1964575	995080	995080	51	25	25	23	13	13
1169	a	sp|P55884|EIF3B_HUMAN	P55884	EIF3B_HUMAN	EIF3B	814	48	Homo sapiens OX=9606	1:Experimental evidence at protein level	Eukaryotic translation initiation factor 3 subunit B	1	0.999	30	283	283	283	73	73	73	44	44	44	887625	887625	887625	66	66	66	41	41	41	928714	928714	928714	71	71	71	44	44	44	921897	921897	921897	73	73	73	44	44	44
1170	a	sp|P56134|ATPK_HUMAN	P56134	ATPK_HUMAN	ATP5MF	94	25.5	Homo sapiens OX=9606	1:Experimental evidence at protein level	ATP synthase subunit f, mitochondrial	1	0.999	2	33	33	33	10	10	10	3	3	3	1.49046e+06	1.49046e+06	1.49046e+06	7	7	7	3	3	3	1.48723e+06	1.48723e+06	1.48723e+06	8	8	8	3	3	3	1.52374e+06	1.52374e+06	1.52374e+06	8	8	8	3	3	3
1171	a	sp|P56182|RRP1_HUMAN	P56182	RRP1_HUMAN	RRP1	461	26.5	Homo sapiens OX=9606	1:Experimental evidence at protein level	Ribosomal RNA processing protein 1 homolog A	1	0.999	11	56	56	56	14	14	14	10	10	10	767883	767883	767883	13	13	13	10	10	10	727879	727879	727879	16	16	16	11	11	11	735900	735900	735900	13	13	13	10	10	10
1172	a	sp|P56199|ITA1_HUMAN	P56199	ITA1_HUMAN	ITGA1	1179	7	Homo sapiens OX=9606	1:Experimental evidence at protein level	Integrin alpha-1	1	0.999	7	13	13	13	1	1	1	2	2	2	40759.2	40759.2	40759.2	2	2	2	1	1	1	44003.8	44003.8	44003.8	1	1	1	1	1	1	50055.1	50055.1	50055.1	9	9	9	5	5	5
1173	a	sp|P56211|ARP19_HUMAN	P56211	ARP19_HUMAN	ARPP19	112	45.5	Homo sapiens OX=9606	1:Experimental evidence at protein level	cAMP-regulated phosphoprotein 19	1	0.999	4	35	27	27	7	5	5	6	4	4	338514	342920	342920	11	8	8	6	4	4	387170	365011	365011	9	7	7	6	4	4	392496	382450	382450	8	7	7	6	4	4
1174	a	sp|P56270|MAZ_HUMAN	P56270	MAZ_HUMAN	MAZ	477	7.1	Homo sapiens OX=9606	1:Experimental evidence at protein level	Myc-associated zinc finger protein	1	0.999	3	12	8	8	4	3	3	4	3	3	48463.4	50115.6	50115.6	3	2	2	4	3	3	43269.2	42019.5	42019.5	2	1	1	4	3	3	46059.4	45054.8	45054.8	3	2	2	3	2	2
1175	a	sp|P56282|DPOE2_HUMAN	P56282	DPOE2_HUMAN	POLE2	527	27.3	Homo sapiens OX=9606	1:Experimental evidence at protein level	DNA polymerase epsilon subunit 2	1	0.999	8	24	24	24	8	8	8	6	6	6	63055.2	63055.2	63055.2	5	5	5	4	4	4	55653	55653	55653	5	5	5	6	6	6	64691.6	64691.6	64691.6	6	6	6	4	4	4
1176	a	sp|P56385|ATP5I_HUMAN	P56385	ATP5I_HUMAN	ATP5ME	69	52.2	Homo sapiens OX=9606	1:Experimental evidence at protein level	ATP synthase subunit e, mitochondrial	1	0.999	4	17	17	17	2	2	2	3	3	3	417084	417084	417084	7	7	7	4	4	4	305560	305560	305560	3	3	3	3	3	3	341632	341632	341632	5	5	5	3	3	3
1177	a	sp|P56524|HDAC4_HUMAN	P56524	HDAC4_HUMAN	HDAC4	1084	16.8	Homo sapiens OX=9606	1:Experimental evidence at protein level	Histone deacetylase 4	1	0.999	10	17	17	17	5	5	5	3	3	3	41295.4	41295.4	41295.4	4	4	4	4	4	4	36223.2	36223.2	36223.2	3	3	3	4	4	4	42733	42733	42733	5	5	5	4	4	4
1178	a	sp|P56537|IF6_HUMAN	P56537	IF6_HUMAN	EIF6	245	60	Homo sapiens OX=9606	1:Experimental evidence at protein level	Eukaryotic translation initiation factor 6	1	0.999	10	127	127	127	33	33	33	14	14	14	1630792	1630792	1630792	31	31	31	13	13	13	1660257	1660257	1660257	30	30	30	13	13	13	1.6371e+06	1.6371e+06	1.6371e+06	33	33	33	13	13	13
1179	a	sp|P56545|CTBP2_HUMAN	P56545	CTBP2_HUMAN	CTBP2	445	40.2	Homo sapiens OX=9606	1:Experimental evidence at protein level	C-terminal-binding protein 2	1	0.999	10	73	67	73	17	14	17	11	9	11	181503	178745	181503	21	20	21	12	10	12	195922	192322	195922	19	18	19	10	9	10	202728	206389	202728	16	15	16	10	8	10
1180	a	sp|P56556|NDUA6_HUMAN	P56556	NDUA6_HUMAN	NDUFA6	128	32.8	Homo sapiens OX=9606	1:Experimental evidence at protein level	NADH dehydrogenase [ubiquinone] 1 alpha subcomplex subunit 6	1	0.999	4	25	25	25	7	7	7	6	6	6	101247	101247	101247	6	6	6	5	5	5	106810	106810	106810	5	5	5	5	5	5	108374	108374	108374	7	7	7	5	5	5
1181	a	sp|P56589|PEX3_HUMAN	P56589	PEX3_HUMAN	PEX3	373	38.6	Homo sapiens OX=9606	1:Experimental evidence at protein level	Peroxisomal biogenesis factor 3	1	0.999	8	40	40	40	10	10	10	8	8	8	125754	125754	125754	12	12	12	9	9	9	128602	128602	128602	11	11	11	7	7	7	131260	131260	131260	7	7	7	7	7	7
1182	a	sp|P56937|DHB7_HUMAN	P56937	DHB7_HUMAN	HSD17B7	341	10.6	Homo sapiens OX=9606	1:Experimental evidence at protein level	3-keto-steroid reductase	1	0.999	3	10	10	10	3	3	3	2	2	2	67799.1	67799.1	67799.1	3	3	3	3	3	3	74277.1	74277.1	74277.1	1	1	1	3	3	3	71084.2	71084.2	71084.2	3	3	3	2	2	2
1183	a	sp|P56945|BCAR1_HUMAN	P56945	BCAR1_HUMAN	BCAR1	870	32.3	Homo sapiens OX=9606	1:Experimental evidence at protein level	Breast cancer anti-estrogen resistance protein 1	1	0.999	16	60	60	60	17	17	17	14	14	14	147231	147231	147231	11	11	11	11	11	11	146897	146897	146897	13	13	13	14	14	14	147432	147432	147432	19	19	19	13	13	13
1184	a	sp|P57076|CF298_HUMAN	P57076	CF298_HUMAN	CFAP298	290	44.5	Homo sapiens OX=9606	1:Experimental evidence at protein level	Cilia- and flagella-associated protein 298	1	0.999	8	52	52	52	11	11	11	8	8	8	195146	195146	195146	10	10	10	7	7	7	178335	178335	178335	16	16	16	8	8	8	187769	187769	187769	15	15	15	8	8	8
1185	a	sp|P57086|SCND1_HUMAN	P57086	SCND1_HUMAN	SCAND1	179	26.3	Homo sapiens OX=9606	1:Experimental evidence at protein level	SCAN domain-containing protein 1	1	0.999	2	10	10	10	1	1	1	3	3	3	36494.6	36494.6	36494.6	3	3	3	3	3	3	37841.7	37841.7	37841.7	4	4	4	3	3	3	41612.8	41612.8	41612.8	2	2	2	1	1	1
1186	a	sp|P57088|TMM33_HUMAN	P57088	TMM33_HUMAN	TMEM33	247	20.6	Homo sapiens OX=9606	1:Experimental evidence at protein level	Transmembrane protein 33	1	0.999	4	29	29	29	9	9	9	4	4	4	273406	273406	273406	7	7	7	3	3	3	295115	295115	295115	7	7	7	3	3	3	267176	267176	267176	6	6	6	3	3	3
1187	a	sp|P57105|SYJ2B_HUMAN	P57105	SYJ2B_HUMAN	SYNJ2BP	145	37.2	Homo sapiens OX=9606	1:Experimental evidence at protein level	Synaptojanin-2-binding protein	1	0.999	3	18	18	18	4	4	4	3	3	3	85369.7	85369.7	85369.7	6	6	6	3	3	3	85410.4	85410.4	85410.4	4	4	4	4	4	4	92749.9	92749.9	92749.9	4	4	4	3	3	3
1188	a	sp|P57737|CORO7_HUMAN	P57737	CORO7_HUMAN	CORO7	925	32.1	Homo sapiens OX=9606	1:Experimental evidence at protein level	Coronin-7	1	0.999	16	52	52	52	13	13	13	13	13	13	148669	148669	148669	13	13	13	13	13	13	142017	142017	142017	14	14	14	11	11	11	141158	141158	141158	12	12	12	13	13	13
1189	a	sp|P57740|NU107_HUMAN	P57740	NU107_HUMAN	NUP107	925	37.3	Homo sapiens OX=9606	1:Experimental evidence at protein level	Nuclear pore complex protein Nup107	1	0.999	27	113	113	113	26	26	26	24	24	24	261462	261462	261462	26	26	26	26	26	26	261122	261122	261122	32	32	32	25	25	25	254454	254454	254454	29	29	29	25	25	25
1190	a	sp|P57764|GSDMD_HUMAN	P57764	GSDMD_HUMAN	GSDMD	484	10.1	Homo sapiens OX=9606	1:Experimental evidence at protein level	Gasdermin-D	1	0.999	4	7	7	7	0	0	0	1	1	1	64644.5	64644.5	64644.5	2	2	2	2	2	2	67294.2	67294.2	67294.2	3	3	3	3	3	3	69180	69180	69180	2	2	2	2	2	2
1191	a	sp|P57772|SELB_HUMAN	P57772	SELB_HUMAN	EEFSEC	596	23.2	Homo sapiens OX=9606	1:Experimental evidence at protein level	Selenocysteine-specific elongation factor	1	0.999	9	17	17	17	3	3	3	3	3	3	62887.1	62887.1	62887.1	6	6	6	6	6	6	62138.3	62138.3	62138.3	2	2	2	5	5	5	66713.1	66713.1	66713.1	6	6	6	6	6	6
1192	a	sp|P58546|MTPN_HUMAN	P58546	MTPN_HUMAN	MTPN	118	50.8	Homo sapiens OX=9606	1:Experimental evidence at protein level	Myotrophin	1	0.999	5	50	50	50	13	13	13	7	7	7	2445591	2445591	2445591	12	12	12	6	6	6	2.4385e+06	2.4385e+06	2.4385e+06	13	13	13	6	6	6	2424283	2424283	2424283	12	12	12	6	6	6
1193	a	sp|P58557|YBEY_HUMAN	P58557	YBEY_HUMAN	YBEY	167	21	Homo sapiens OX=9606	1:Experimental evidence at protein level	Endoribonuclease YbeY	1	0.999	3	11	11	11	3	3	3	3	3	3	38801.3	38801.3	38801.3	2	2	2	3	3	3	47437.6	47437.6	47437.6	3	3	3	3	3	3	44209.6	44209.6	44209.6	3	3	3	3	3	3
1194	a	sp|P59780|AP3S2_HUMAN	P59780	AP3S2_HUMAN	AP3S2	193	20.2	Homo sapiens OX=9606	2:Experimental evidence at transcript level	AP-3 complex subunit sigma-2	1	0.999	3	9	9	9	2	2	2	2	2	2	87375.4	87375.4	87375.4	3	3	3	3	3	3	87993.9	87993.9	87993.9	2	2	2	2	2	2	71754.7	71754.7	71754.7	2	2	2	1	1	1
1195	a	sp|P59998|ARPC4_HUMAN	P59998	ARPC4_HUMAN	ARPC4	168	52.4	Homo sapiens OX=9606	1:Experimental evidence at protein level	Actin-related protein 2/3 complex subunit 4	1	0.999	7	41	41	41	10	10	10	8	8	8	343175	343175	343175	9	9	9	7	7	7	380742	380742	380742	8	8	8	6	6	6	342072	342072	342072	14	14	14	9	9	9
1196	a	sp|P60059|SC61G_HUMAN	P60059	SC61G_HUMAN	SEC61G	68	36.8	Homo sapiens OX=9606	1:Experimental evidence at protein level	Protein transport protein Sec61 subunit gamma	1	0.999	2	18	18	18	4	4	4	2	2	2	681586	681586	681586	5	5	5	2	2	2	693764	693764	693764	5	5	5	2	2	2	726618	726618	726618	4	4	4	2	2	2
1197	a	sp|P60174|TPIS_HUMAN	P60174	TPIS_HUMAN	TPI1	286	75.5	Homo sapiens OX=9606	1:Experimental evidence at protein level	Triosephosphate isomerase	1	0.999	16	449	449	449	106	106	106	25	25	25	10691090	10691090	10691090	109	109	109	24	24	24	10585909	10585909	10585909	119	119	119	24	24	24	10709368	10709368	10709368	115	115	115	25	25	25
1198	a	sp|P60228|EIF3E_HUMAN	P60228	EIF3E_HUMAN	EIF3E	445	56.9	Homo sapiens OX=9606	1:Experimental evidence at protein level	Eukaryotic translation initiation factor 3 subunit E	1	0.999	22	239	239	239	57	57	57	31	31	31	758224	758224	758224	64	64	64	33	33	33	767877	767877	767877	60	60	60	32	32	32	733972	733972	733972	58	58	58	32	32	32
1199	a	sp|P60484|PTEN_HUMAN	P60484	PTEN_HUMAN	PTEN	403	10.2	Homo sapiens OX=9606	1:Experimental evidence at protein level	Phosphatidylinositol 3,4,5-trisphosphate 3-phosphatase and dual-specificity protein phosphatase PTEN	1	0.999	2	14	14	14	4	4	4	1	1	1	109600	109600	109600	5	5	5	2	2	2	114314	114314	114314	4	4	4	1	1	1	110167	110167	110167	1	1	1	1	1	1
1200	a	sp|P60510|PP4C_HUMAN	P60510	PP4C_HUMAN	PPP4C	307	45	Homo sapiens OX=9606	1:Experimental evidence at protein level	Serine/threonine-protein phosphatase 4 catalytic subunit	1	0.999	9	44	39	39	12	10	10	8	7	7	259200	263695	263695	12	11	11	10	9	9	265313	261736	261736	11	10	10	9	8	8	254126	253585	253585	9	8	8	8	7	7
1201	a	sp|P60602|ROMO1_HUMAN	P60602	ROMO1_HUMAN	ROMO1	79	32.9	Homo sapiens OX=9606	1:Experimental evidence at protein level	Reactive oxygen species modulator 1	1	0.999	3	17	17	17	5	5	5	2	2	2	1.15782e+06	1.15782e+06	1.15782e+06	3	3	3	1	1	1	1.20275e+06	1.20275e+06	1.20275e+06	5	5	5	2	2	2	1.18189e+06	1.18189e+06	1.18189e+06	4	4	4	2	2	2
1202	a	sp|P60604|UB2G2_HUMAN	P60604	UB2G2_HUMAN	UBE2G2	165	41.8	Homo sapiens OX=9606	1:Experimental evidence at protein level	Ubiquitin-conjugating enzyme E2 G2	1	0.999	4	41	41	41	9	9	9	7	7	7	146063	146063	146063	9	9	9	7	7	7	154727	154727	154727	12	12	12	8	8	8	160394	160394	160394	11	11	11	7	7	7
1203	a	sp|P60866|RS20_HUMAN	P60866	RS20_HUMAN	RPS20	119	25.2	Homo sapiens OX=9606	1:Experimental evidence at protein level	40S ribosomal protein S20	1	0.999	3	39	39	39	11	11	11	6	6	6	2.1602e+06	2.1602e+06	2.1602e+06	9	9	9	6	6	6	1.99565e+06	1.99565e+06	1.99565e+06	9	9	9	6	6	6	2.25111e+06	2.25111e+06	2.25111e+06	10	10	10	5	5	5
1204	a	sp|P60900|PSA6_HUMAN	P60900	PSA6_HUMAN	PSMA6	246	54.5	Homo sapiens OX=9606	1:Experimental evidence at protein level	Proteasome subunit alpha type-6	1	0.999	13	119	119	119	31	31	31	18	18	18	998190	998190	998190	29	29	29	18	18	18	1.04235e+06	1.04235e+06	1.04235e+06	31	31	31	18	18	18	1.03425e+06	1.03425e+06	1.03425e+06	28	28	28	18	18	18
1205	a	sp|P60903|S10AA_HUMAN	P60903	S10AA_HUMAN	S100A10	97	35.1	Homo sapiens OX=9606	1:Experimental evidence at protein level	Protein S100-A10	1	0.999	3	20	20	20	7	7	7	3	3	3	290083	290083	290083	2	2	2	3	3	3	258472	258472	258472	4	4	4	3	3	3	270536	270536	270536	7	7	7	5	5	5
1206	a	sp|P60981|DEST_HUMAN	P60981	DEST_HUMAN	DSTN	165	66.1	Homo sapiens OX=9606	1:Experimental evidence at protein level	Destrin	1	0.999	11	85	71	71	20	17	17	11	9	9	1.42178e+06	920989	920989	20	15	15	12	10	10	1.42775e+06	923342	923342	24	21	21	12	10	10	1.43915e+06	944271	944271	21	18	18	12	10	10
1207	a	sp|P61011|SRP54_HUMAN	P61011	SRP54_HUMAN	SRP54	504	38.9	Homo sapiens OX=9606	1:Experimental evidence at protein level	Signal recognition particle 54 kDa protein	1	0.999	15	95	95	95	20	20	20	14	14	14	281793	281793	281793	25	25	25	19	19	19	274431	274431	274431	25	25	25	17	17	17	276520	276520	276520	25	25	25	20	20	20
1208	a	sp|P61024|CKS1_HUMAN	P61024	CKS1_HUMAN	CKS1B	79	32.9	Homo sapiens OX=9606	1:Experimental evidence at protein level	Cyclin-dependent kinases regulatory subunit 1	1	0.999	3	23	18	18	5	4	4	4	3	3	368424	380558	380558	6	5	5	4	3	3	369842	364173	364173	6	4	4	4	3	3	401418	412464	412464	6	5	5	4	3	3
1209	a	sp|P61081|UBC12_HUMAN	P61081	UBC12_HUMAN	UBE2M	183	35.5	Homo sapiens OX=9606	1:Experimental evidence at protein level	NEDD8-conjugating enzyme Ubc12	1	0.999	6	36	36	36	8	8	8	5	5	5	631503	631503	631503	8	8	8	5	5	5	656961	656961	656961	10	10	10	5	5	5	704132	704132	704132	10	10	10	6	6	6
1210	a	sp|P61160|ARP2_HUMAN	P61160	ARP2_HUMAN	ACTR2	394	34.5	Homo sapiens OX=9606	1:Experimental evidence at protein level	Actin-related protein 2	1	0.999	11	98	98	98	21	21	21	15	15	15	729720	729720	729720	25	25	25	16	16	16	701924	701924	701924	27	27	27	16	16	16	753507	753507	753507	25	25	25	16	16	16
1211	a	sp|P61163|ACTZ_HUMAN	P61163	ACTZ_HUMAN	ACTR1A	376	50.3	Homo sapiens OX=9606	1:Experimental evidence at protein level	Alpha-centractin	1	0.999	15	143	104	143	34	26	34	17	11	17	1.1591e+06	1.16423e+06	1.1591e+06	33	22	33	19	11	19	1.14641e+06	1.14285e+06	1.14641e+06	38	29	38	20	12	20	1.08767e+06	1.09494e+06	1.08767e+06	38	27	38	20	12	20
1212	a	sp|P61201|CSN2_HUMAN	P61201	CSN2_HUMAN	COPS2	443	46.7	Homo sapiens OX=9606	1:Experimental evidence at protein level	COP9 signalosome complex subunit 2	1	0.999	17	97	97	97	27	27	27	19	19	19	274278	274278	274278	27	27	27	20	20	20	263837	263837	263837	24	24	24	16	16	16	275466	275466	275466	19	19	19	18	18	18
1213	a	sp|P61221|ABCE1_HUMAN	P61221	ABCE1_HUMAN	ABCE1	599	34.7	Homo sapiens OX=9606	1:Experimental evidence at protein level	ATP-binding cassette sub-family E member 1	1	0.999	17	116	116	116	28	28	28	22	22	22	1.00858e+06	1.00858e+06	1.00858e+06	32	32	32	22	22	22	1070397	1070397	1070397	32	32	32	20	20	20	1.05135e+06	1.05135e+06	1.05135e+06	24	24	24	21	21	21
1214	a	sp|P61244|MAX_HUMAN	P61244	MAX_HUMAN	MAX	160	31.2	Homo sapiens OX=9606	1:Experimental evidence at protein level	Protein max	1	0.999	4	16	16	16	4	4	4	4	4	4	92455.9	92455.9	92455.9	6	6	6	5	5	5	101927	101927	101927	4	4	4	5	5	5	95379.7	95379.7	95379.7	2	2	2	4	4	4
1215	a	sp|P61247|RS3A_HUMAN	P61247	RS3A_HUMAN	RPS3A	264	57.2	Homo sapiens OX=9606	1:Experimental evidence at protein level	40S ribosomal protein S3a	1	0.999	15	244	244	244	58	58	58	30	30	30	3.56719e+06	3.56719e+06	3.56719e+06	64	64	64	29	29	29	3.35226e+06	3.35226e+06	3.35226e+06	62	62	62	27	27	27	3.38424e+06	3.38424e+06	3.38424e+06	60	60	60	31	31	31
1216	a	sp|P61289|PSME3_HUMAN	P61289	PSME3_HUMAN	PSME3	254	72.4	Homo sapiens OX=9606	1:Experimental evidence at protein level	Proteasome activator complex subunit 3	1	0.999	15	148	146	148	40	39	40	20	19	20	1.5583e+06	1.55991e+06	1.5583e+06	31	31	31	21	20	21	1538086	1.53361e+06	1538086	34	33	34	17	16	17	1.48451e+06	1493422	1.48451e+06	43	43	43	18	17	18
1217	a	sp|P61313|RL15_HUMAN	P61313	RL15_HUMAN	RPL15	204	27.5	Homo sapiens OX=9606	1:Experimental evidence at protein level	60S ribosomal protein L15	1	0.999	6	45	45	45	10	10	10	8	8	8	2217935	2217935	2217935	12	12	12	7	7	7	2112776	2112776	2112776	12	12	12	7	7	7	2.19715e+06	2.19715e+06	2.19715e+06	11	11	11	8	8	8
1218	a	sp|P61326|MGN_HUMAN	P61326	MGN_HUMAN	MAGOH	146	41.8	Homo sapiens OX=9606	1:Experimental evidence at protein level	Protein mago nashi homolog	1	0.999	7	46	46	46	11	11	11	10	10	10	350740	350740	350740	15	15	15	9	9	9	352632	352632	352632	11	11	11	10	10	10	344811	344811	344811	9	9	9	10	10	10
1219	a	sp|P61353|RL27_HUMAN	P61353	RL27_HUMAN	RPL27	136	42.6	Homo sapiens OX=9606	1:Experimental evidence at protein level	60S ribosomal protein L27	1	0.999	6	63	63	63	17	17	17	9	9	9	1.97398e+06	1.97398e+06	1.97398e+06	15	15	15	9	9	9	1.9841e+06	1.9841e+06	1.9841e+06	15	15	15	7	7	7	2.1206e+06	2.1206e+06	2.1206e+06	16	16	16	9	9	9
1220	a	sp|P61421|VA0D1_HUMAN	P61421	VA0D1_HUMAN	ATP6V0D1	351	47	Homo sapiens OX=9606	1:Experimental evidence at protein level	V-type proton ATPase subunit d 1	1	0.999	13	64	63	64	19	18	19	13	12	13	364582	364582	364582	17	17	17	13	13	13	361415	361415	361415	15	15	15	14	14	14	357809	357809	357809	13	13	13	13	13	13
1221	a	sp|P61457|PHS_HUMAN	P61457	PHS_HUMAN	PCBD1	104	67.3	Homo sapiens OX=9606	1:Experimental evidence at protein level	Pterin-4-alpha-carbinolamine dehydratase	1	0.999	6	30	28	30	6	6	6	7	6	7	452028	455030	452028	5	4	5	6	5	6	482455	487679	482455	9	8	9	6	5	6	467490	467224	467490	10	10	10	7	6	7
1222	a	sp|P61599|NAA20_HUMAN	P61599	NAA20_HUMAN	NAA20	178	19.7	Homo sapiens OX=9606	1:Experimental evidence at protein level	N-alpha-acetyltransferase 20	1	0.999	3	4	4	4	2	2	2	2	2	2	79768.6	79768.6	79768.6	0	0	0	2	2	2	58954.5	58954.5	58954.5	1	1	1	1	1	1	97322.6	97322.6	97322.6	1	1	1	1	1	1
1223	a	sp|P61604|CH10_HUMAN	P61604	CH10_HUMAN	HSPE1	102	62.7	Homo sapiens OX=9606	1:Experimental evidence at protein level	10 kDa heat shock protein, mitochondrial	1	0.999	7	72	64	72	16	14	16	8	7	8	2.08625e+06	1.82189e+06	2.08625e+06	21	19	21	8	7	8	2.03019e+06	1.74831e+06	2.03019e+06	18	16	18	8	7	8	2.02907e+06	1.77724e+06	2.02907e+06	17	15	17	9	8	9
1224	a	sp|P61619|S61A1_HUMAN	P61619	S61A1_HUMAN	SEC61A1	476	12.2	Homo sapiens OX=9606	1:Experimental evidence at protein level	Protein transport protein Sec61 subunit alpha isoform 1	1	0.999	6	31	18	31	7	3	7	6	3	6	211324	210786	211324	11	7	11	6	3	6	263710	255202	263710	7	4	7	6	3	6	250317	248132	250317	6	4	6	6	3	6
1225	a	sp|P61764|STXB1_HUMAN	P61764	STXB1_HUMAN	STXBP1	594	25.3	Homo sapiens OX=9606	1:Experimental evidence at protein level	Syntaxin-binding protein 1	1	0.999	10	49	49	49	11	11	11	12	12	12	106239	106239	106239	11	11	11	10	10	10	104736	104736	104736	12	12	12	11	11	11	107713	107713	107713	15	15	15	10	10	10
1226	a	sp|P61769|B2MG_HUMAN	P61769	B2MG_HUMAN	B2M	119	37.8	Homo sapiens	1:Experimental evidence at protein level	Beta-2-microglobulin	1	0.999	4	62	62	62	17	17	17	4	4	4	1611685	1611685	1611685	14	14	14	4	4	4	1.48561e+06	1.48561e+06	1.48561e+06	17	17	17	4	4	4	1.42307e+06	1.42307e+06	1.42307e+06	14	14	14	4	4	4
1227	a	sp|P61803|DAD1_HUMAN	P61803	DAD1_HUMAN	DAD1	113	26.5	Homo sapiens OX=9606	1:Experimental evidence at protein level	Dolichyl-diphosphooligosaccharide--protein glycosyltransferase subunit DAD1	1	0.999	3	6	6	6	2	2	2	2	2	2	107489	107489	107489	3	3	3	2	2	2	123341	123341	123341	1	1	1	2	2	2	81351.2	81351.2	81351.2	0	0	0	0	0	0
1228	a	sp|P61916|NPC2_HUMAN	P61916	NPC2_HUMAN	NPC2	151	48.3	Homo sapiens OX=9606	1:Experimental evidence at protein level	NPC intracellular cholesterol transporter 2	1	0.999	6	44	44	44	10	10	10	6	6	6	187573	187573	187573	11	11	11	6	6	6	233511	233511	233511	9	9	9	6	6	6	232622	232622	232622	14	14	14	7	7	7
1229	a	sp|P61923|COPZ1_HUMAN	P61923	COPZ1_HUMAN	COPZ1	177	41.8	Homo sapiens OX=9606	1:Experimental evidence at protein level	Coatomer subunit zeta-1	1	0.999	6	59	59	59	15	15	15	6	6	6	1.13676e+06	1.13676e+06	1.13676e+06	12	12	12	6	6	6	1.08642e+06	1.08642e+06	1.08642e+06	15	15	15	6	6	6	1.10897e+06	1.10897e+06	1.10897e+06	17	17	17	6	6	6
1230	a	sp|P61960|UFM1_HUMAN	P61960	UFM1_HUMAN	UFM1	85	58.8	Homo sapiens OX=9606	1:Experimental evidence at protein level	Ubiquitin-fold modifier 1	1	0.999	3	53	53	53	13	13	13	4	4	4	777647	777647	777647	13	13	13	4	4	4	744072	744072	744072	15	15	15	4	4	4	732732	732732	732732	12	12	12	4	4	4
1231	a	sp|P61962|DCAF7_HUMAN	P61962	DCAF7_HUMAN	DCAF7	342	29.2	Homo sapiens OX=9606	1:Experimental evidence at protein level	DDB1- and CUL4-associated factor 7	1	0.999	8	30	30	30	8	8	8	7	7	7	259201	259201	259201	6	6	6	5	5	5	250205	250205	250205	7	7	7	6	6	6	251393	251393	251393	9	9	9	7	7	7
1232	a	sp|P61970|NTF2_HUMAN	P61970	NTF2_HUMAN	NUTF2	127	74.8	Homo sapiens OX=9606	1:Experimental evidence at protein level	Nuclear transport factor 2	1	0.999	6	104	104	104	25	25	25	13	13	13	851389	851389	851389	29	29	29	13	13	13	768233	768233	768233	26	26	26	12	12	12	779524	779524	779524	24	24	24	13	13	13
1233	a	sp|P61981|1433G_HUMAN	P61981	1433G_HUMAN	YWHAG	247	72.1	Homo sapiens OX=9606	1:Experimental evidence at protein level	14-3-3 protein gamma	1	0.999	16	252	128	204	61	31	50	26	13	19	7.10661e+06	5.31204e+06	6977071	62	31	51	25	12	18	7238675	5.66583e+06	7381393	68	34	54	26	12	18	7316301	5.82738e+06	7410156	61	32	49	24	12	17
1234	a	sp|P62070|RRAS2_HUMAN	P62070	RRAS2_HUMAN	RRAS2	204	42.2	Homo sapiens OX=9606	1:Experimental evidence at protein level	Ras-related protein R-Ras2	1	0.999	7	36	16	36	8	4	8	6	5	6	143195	87296.8	143195	12	5	12	5	4	5	149304	92579.9	149304	8	4	8	7	5	7	150141	89273.6	150141	8	3	8	8	6	8
1235	a	sp|P62072|TIM10_HUMAN	P62072	TIM10_HUMAN	TIMM10	90	52.2	Homo sapiens OX=9606	1:Experimental evidence at protein level	Mitochondrial import inner membrane translocase subunit Tim10	1	0.999	4	28	28	28	7	7	7	6	6	6	199242	199242	199242	7	7	7	6	6	6	205195	205195	205195	6	6	6	6	6	6	209694	209694	209694	8	8	8	7	7	7
1236	a	sp|P62081|RS7_HUMAN	P62081	RS7_HUMAN	RPS7	194	59.8	Homo sapiens OX=9606	1:Experimental evidence at protein level	40S ribosomal protein S7	1	0.999	10	192	192	192	48	48	48	16	16	16	4.59884e+06	4.59884e+06	4.59884e+06	51	51	51	16	16	16	4549171	4549171	4549171	45	45	45	17	17	17	4.49793e+06	4.49793e+06	4.49793e+06	48	48	48	15	15	15
1237	a	sp|P62140|PP1B_HUMAN	P62140	PP1B_HUMAN	PPP1CB	327	63.9	Homo sapiens OX=9606	1:Experimental evidence at protein level	Serine/threonine-protein phosphatase PP1-beta catalytic subunit	1	0.999	16	233	92	92	57	21	21	26	10	10	2.65755e+06	731226	731226	62	27	27	25	10	10	2.72592e+06	766971	766971	57	23	23	25	9	9	2.68291e+06	748000	748000	57	21	21	24	9	9
1238	a	sp|P62191|PRS4_HUMAN	P62191	PRS4_HUMAN	PSMC1	440	51.6	Homo sapiens OX=9606	1:Experimental evidence at protein level	26S proteasome regulatory subunit 4	1	0.999	18	135	133	133	33	33	33	25	24	24	820112	820155	820155	33	33	33	27	27	27	863012	863012	863012	33	31	31	27	26	26	812886	807974	807974	36	36	36	26	25	25
1239	a	sp|P62195|PRS8_HUMAN	P62195	PRS8_HUMAN	PSMC5	406	66	Homo sapiens OX=9606	1:Experimental evidence at protein level	26S proteasome regulatory subunit 8	1	0.999	24	198	196	198	47	47	47	33	32	33	863003	864289	863003	51	51	51	35	35	35	865497	865497	865497	51	49	51	34	33	34	856222	854552	856222	49	49	49	34	33	34
1240	a	sp|P62241|RS8_HUMAN	P62241	RS8_HUMAN	RPS8	208	45.7	Homo sapiens OX=9606	1:Experimental evidence at protein level	40S ribosomal protein S8	1	0.999	8	108	108	108	28	28	28	9	9	9	2.61304e+06	2.61304e+06	2.61304e+06	26	26	26	9	9	9	2.29427e+06	2.29427e+06	2.29427e+06	23	23	23	9	9	9	2.4058e+06	2.4058e+06	2.4058e+06	31	31	31	9	9	9
1241	a	sp|P62249|RS16_HUMAN	P62249	RS16_HUMAN	RPS16	146	43.8	Homo sapiens OX=9606	1:Experimental evidence at protein level	40S ribosomal protein S16	1	0.999	7	49	49	49	10	10	10	8	8	8	4543454	4543454	4543454	14	14	14	7	7	7	3.47994e+06	3.47994e+06	3.47994e+06	12	12	12	9	9	9	3355678	3355678	3355678	13	13	13	7	7	7
1242	a	sp|P62253|UB2G1_HUMAN	P62253	UB2G1_HUMAN	UBE2G1	170	28.2	Homo sapiens OX=9606	1:Experimental evidence at protein level	Ubiquitin-conjugating enzyme E2 G1	1	0.999	5	26	26	26	8	8	8	6	6	6	261702	261702	261702	4	4	4	6	6	6	245194	245194	245194	7	7	7	6	6	6	277043	277043	277043	7	7	7	5	5	5
1243	a	sp|P62256|UBE2H_HUMAN	P62256	UBE2H_HUMAN	UBE2H	183	38.3	Homo sapiens OX=9606	1:Experimental evidence at protein level	Ubiquitin-conjugating enzyme E2 H	1	0.999	7	27	27	27	6	6	6	5	5	5	381422	381422	381422	8	8	8	5	5	5	387798	387798	387798	6	6	6	5	5	5	371490	371490	371490	7	7	7	5	5	5
1244	a	sp|P62258|1433E_HUMAN	P62258	1433E_HUMAN	YWHAE	255	69.4	Homo sapiens OX=9606	1:Experimental evidence at protein level	14-3-3 protein epsilon	1	0.999	18	395	310	319	97	75	78	33	26	27	8421432	8431833	8433341	100	78	80	34	27	28	8457494	8521974	8476205	108	85	88	34	27	28	8565069	8572709	8566237	90	72	73	33	27	28
1245	a	sp|P62263|RS14_HUMAN	P62263	RS14_HUMAN	RPS14	151	29.1	Homo sapiens OX=9606	1:Experimental evidence at protein level	40S ribosomal protein S14	1	0.999	4	68	68	68	13	13	13	6	6	6	2.87972e+06	2.87972e+06	2.87972e+06	22	22	22	6	6	6	3.58083e+06	3.58083e+06	3.58083e+06	19	19	19	6	6	6	3.24962e+06	3.24962e+06	3.24962e+06	14	14	14	6	6	6
1246	a	sp|P62266|RS23_HUMAN	P62266	RS23_HUMAN	RPS23	143	47.6	Homo sapiens OX=9606	1:Experimental evidence at protein level	40S ribosomal protein S23	1	0.999	5	89	89	89	23	23	23	7	7	7	1.76757e+06	1.76757e+06	1.76757e+06	23	23	23	7	7	7	1661472	1661472	1661472	21	21	21	7	7	7	1.56271e+06	1.56271e+06	1.56271e+06	22	22	22	7	7	7
1247	a	sp|P62280|RS11_HUMAN	P62280	RS11_HUMAN	RPS11	158	59.5	Homo sapiens OX=9606	1:Experimental evidence at protein level	40S ribosomal protein S11	1	0.999	10	87	87	87	20	20	20	12	12	12	2.90117e+06	2.90117e+06	2.90117e+06	23	23	23	12	12	12	2729839	2729839	2729839	24	24	24	12	12	12	2852982	2852982	2852982	20	20	20	12	12	12
1248	a	sp|P62304|RUXE_HUMAN	P62304	RUXE_HUMAN	SNRPE	92	52.2	Homo sapiens OX=9606	1:Experimental evidence at protein level	Small nuclear ribonucleoprotein E	1	0.999	3	25	25	25	7	7	7	4	4	4	2600467	2600467	2600467	6	6	6	3	3	3	2.56693e+06	2.56693e+06	2.56693e+06	5	5	5	3	3	3	2.46433e+06	2.46433e+06	2.46433e+06	7	7	7	4	4	4
1249	a	sp|P62306|RUXF_HUMAN	P62306	RUXF_HUMAN	SNRPF	86	24.4	Homo sapiens OX=9606	1:Experimental evidence at protein level	Small nuclear ribonucleoprotein F	1	0.999	3	37	37	37	9	9	9	4	4	4	1.01016e+06	1.01016e+06	1.01016e+06	9	9	9	4	4	4	1124407	1124407	1124407	10	10	10	4	4	4	1.15144e+06	1.15144e+06	1.15144e+06	9	9	9	4	4	4
1250	a	sp|P62312|LSM6_HUMAN	P62312	LSM6_HUMAN	LSM6	80	42.5	Homo sapiens OX=9606	1:Experimental evidence at protein level	U6 snRNA-associated Sm-like protein LSm6	1	0.999	4	10	10	10	1	1	1	3	3	3	162898	162898	162898	3	3	3	4	4	4	125665	125665	125665	4	4	4	4	4	4	119394	119394	119394	2	2	2	3	3	3
1251	a	sp|P62314|SMD1_HUMAN	P62314	SMD1_HUMAN	SNRPD1	119	54.6	Homo sapiens OX=9606	1:Experimental evidence at protein level	Small nuclear ribonucleoprotein Sm D1	1	0.999	5	72	72	72	17	17	17	8	8	8	555069	555069	555069	16	16	16	8	8	8	502817	502817	502817	19	19	19	8	8	8	476481	476481	476481	20	20	20	8	8	8
1252	a	sp|P62316|SMD2_HUMAN	P62316	SMD2_HUMAN	SNRPD2	118	54.2	Homo sapiens OX=9606	1:Experimental evidence at protein level	Small nuclear ribonucleoprotein Sm D2	1	0.999	7	78	78	78	20	20	20	9	9	9	1.28025e+06	1.28025e+06	1.28025e+06	17	17	17	9	9	9	1.35258e+06	1.35258e+06	1.35258e+06	20	20	20	9	9	9	1.28974e+06	1.28974e+06	1.28974e+06	21	21	21	9	9	9
1253	a	sp|P62318|SMD3_HUMAN	P62318	SMD3_HUMAN	SNRPD3	126	54	Homo sapiens OX=9606	1:Experimental evidence at protein level	Small nuclear ribonucleoprotein Sm D3	1	0.999	6	90	90	90	20	20	20	10	10	10	2.78456e+06	2.78456e+06	2.78456e+06	27	27	27	10	10	10	2.78585e+06	2.78585e+06	2.78585e+06	19	19	19	10	10	10	2.76086e+06	2.76086e+06	2.76086e+06	24	24	24	10	10	10
1254	a	sp|P62328|TYB4_HUMAN	P62328	TYB4_HUMAN	TMSB4X	44	40.9	Homo sapiens OX=9606	1:Experimental evidence at protein level	Thymosin beta-4	1	0.999	2	50	43	43	12	10	10	3	2	2	4.14424e+06	3.79832e+06	3.79832e+06	13	11	11	3	2	2	4307778	4719280	4719280	13	11	11	3	2	2	4.38651e+06	4805537	4805537	12	11	11	3	2	2
1255	a	sp|P62330|ARF6_HUMAN	P62330	ARF6_HUMAN	ARF6	175	24.6	Homo sapiens OX=9606	1:Experimental evidence at protein level	ADP-ribosylation factor 6	1	0.999	3	14	14	14	4	4	4	3	3	3	262520	262520	262520	5	5	5	3	3	3	274174	274174	274174	2	2	2	2	2	2	238287	238287	238287	3	3	3	2	2	2
1256	a	sp|P62333|PRS10_HUMAN	P62333	PRS10_HUMAN	PSMC6	389	55.8	Homo sapiens OX=9606	1:Experimental evidence at protein level	26S proteasome regulatory subunit 10B	1	0.999	17	184	184	184	50	50	50	28	28	28	1.12794e+06	1.12794e+06	1.12794e+06	44	44	44	28	28	28	1.1389e+06	1.1389e+06	1.1389e+06	45	45	45	27	27	27	1.20774e+06	1.20774e+06	1.20774e+06	45	45	45	29	29	29
1257	a	sp|P62341|SELT_HUMAN	P62341	SELT_HUMAN	SELENOT	195	16.9	Homo sapiens OX=9606	1:Experimental evidence at protein level	Thioredoxin reductase-like selenoprotein T	1	0.999	2	9	9	9	2	2	2	2	2	2	42833.5	42833.5	42833.5	2	2	2	2	2	2	35426.4	35426.4	35426.4	4	4	4	2	2	2	35425.2	35425.2	35425.2	1	1	1	1	1	1
1258	a	sp|P62424|RL7A_HUMAN	P62424	RL7A_HUMAN	RPL7A	266	40.6	Homo sapiens OX=9606	1:Experimental evidence at protein level	60S ribosomal protein L7a	1	0.999	10	149	149	149	33	33	33	11	11	11	5641706	5641706	5641706	39	39	39	12	12	12	6.04728e+06	6.04728e+06	6.04728e+06	38	38	38	12	12	12	5988864	5988864	5988864	39	39	39	13	13	13
1259	a	sp|P62487|RPB7_HUMAN	P62487	RPB7_HUMAN	POLR2G	172	65.1	Homo sapiens OX=9606	1:Experimental evidence at protein level	DNA-directed RNA polymerase II subunit RPB7	1	0.999	8	20	20	20	5	5	5	7	7	7	95471.8	95471.8	95471.8	4	4	4	6	6	6	89801.1	89801.1	89801.1	4	4	4	5	5	5	99777.2	99777.2	99777.2	7	7	7	6	6	6
1260	a	sp|P62633|CNBP_HUMAN	P62633	CNBP_HUMAN	CNBP	177	48.6	Homo sapiens OX=9606	1:Experimental evidence at protein level	Cellular nucleic acid-binding protein	1	0.999	8	69	69	69	16	16	16	11	11	11	645364	645364	645364	14	14	14	10	10	10	675466	675466	675466	17	17	17	10	10	10	656152	656152	656152	22	22	22	11	11	11
1261	a	sp|P62750|RL23A_HUMAN	P62750	RL23A_HUMAN	RPL23A	156	46.2	Homo sapiens OX=9606	1:Experimental evidence at protein level	60S ribosomal protein L23a	1	0.999	8	111	111	111	27	27	27	11	11	11	2.82486e+06	2.82486e+06	2.82486e+06	29	29	29	11	11	11	2.79604e+06	2.79604e+06	2.79604e+06	27	27	27	11	11	11	2.7574e+06	2.7574e+06	2.7574e+06	28	28	28	11	11	11
1262	a	sp|P62753|RS6_HUMAN	P62753	RS6_HUMAN	RPS6	249	30.1	Homo sapiens OX=9606	1:Experimental evidence at protein level	40S ribosomal protein S6	1	0.999	8	81	81	81	20	20	20	9	9	9	2.15534e+06	2.15534e+06	2.15534e+06	19	19	19	9	9	9	2.16138e+06	2.16138e+06	2.16138e+06	21	21	21	9	9	9	2.16102e+06	2.16102e+06	2.16102e+06	21	21	21	8	8	8
1263	a	sp|P62805|H4_HUMAN	P62805	H4_HUMAN	HIST1H4A	103	45.6	Homo sapiens OX=9606	1:Experimental evidence at protein level	Histone H4	1	0.999	6	218	218	218	56	56	56	9	9	9	14588037	14588037	14588037	54	54	54	10	10	10	14210000	14210000	14210000	56	56	56	10	10	10	15132268	15132268	15132268	52	52	52	9	9	9
1264	a	sp|P62826|RAN_HUMAN	P62826	RAN_HUMAN	RAN	216	32.9	Homo sapiens OX=9606	1:Experimental evidence at protein level	GTP-binding nuclear protein Ran	1	0.999	6	103	103	103	27	27	27	11	11	11	3867897	3867897	3867897	28	28	28	11	11	11	4.00453e+06	4.00453e+06	4.00453e+06	24	24	24	10	10	10	3.84818e+06	3.84818e+06	3.84818e+06	24	24	24	12	12	12
1265	a	sp|P62829|RL23_HUMAN	P62829	RL23_HUMAN	RPL23	140	62.1	Homo sapiens OX=9606	1:Experimental evidence at protein level	60S ribosomal protein L23	1	0.999	8	165	165	165	41	41	41	13	13	13	8496386	8496386	8496386	46	46	46	13	13	13	8460995	8460995	8460995	38	38	38	11	11	11	8581502	8581502	8581502	40	40	40	13	13	13
1266	a	sp|P62841|RS15_HUMAN	P62841	RS15_HUMAN	RPS15	145	40	Homo sapiens OX=9606	1:Experimental evidence at protein level	40S ribosomal protein S15	1	0.999	3	271	271	271	70	70	70	16	16	16	1.59059e+06	1.59059e+06	1.59059e+06	68	68	68	16	16	16	1.62694e+06	1.62694e+06	1.62694e+06	66	66	66	16	16	16	1.60627e+06	1.60627e+06	1.60627e+06	67	67	67	16	16	16
1267	a	sp|P62847|RS24_HUMAN	P62847	RS24_HUMAN	RPS24	133	34.6	Homo sapiens OX=9606	1:Experimental evidence at protein level	40S ribosomal protein S24	1	0.999	5	54	54	54	15	15	15	7	7	7	1.44625e+06	1.44625e+06	1.44625e+06	15	15	15	6	6	6	1441741	1441741	1441741	11	11	11	6	6	6	1.38819e+06	1.38819e+06	1.38819e+06	13	13	13	7	7	7
1268	a	sp|P62851|RS25_HUMAN	P62851	RS25_HUMAN	RPS25	125	36.8	Homo sapiens OX=9606	1:Experimental evidence at protein level	40S ribosomal protein S25	1	0.999	5	45	45	45	12	12	12	5	5	5	1.34902e+06	1.34902e+06	1.34902e+06	11	11	11	5	5	5	1373398	1373398	1373398	12	12	12	5	5	5	1512229	1512229	1512229	10	10	10	5	5	5
1269	a	sp|P62857|RS28_HUMAN	P62857	RS28_HUMAN	RPS28	69	30.4	Homo sapiens OX=9606	1:Experimental evidence at protein level	40S ribosomal protein S28	1	0.999	3	31	27	27	6	5	5	3	2	2	2.48135e+06	2.84054e+06	2.84054e+06	10	8	8	4	3	3	3888796	3.91497e+06	3.91497e+06	9	8	8	4	3	3	4.22188e+06	3.93534e+06	3.93534e+06	6	6	6	4	3	3
1270	a	sp|P62877|RBX1_HUMAN	P62877	RBX1_HUMAN	RBX1	108	24.1	Homo sapiens OX=9606	1:Experimental evidence at protein level	E3 ubiquitin-protein ligase RBX1	1	0.999	2	13	13	13	4	4	4	2	2	2	285350	285350	285350	2	2	2	2	2	2	335847	335847	335847	3	3	3	2	2	2	464330	464330	464330	4	4	4	2	2	2
1271	a	sp|P62888|RL30_HUMAN	P62888	RL30_HUMAN	RPL30	115	66.1	Homo sapiens OX=9606	1:Experimental evidence at protein level	60S ribosomal protein L30	1	0.999	7	73	73	73	18	18	18	9	9	9	2952514	2952514	2952514	18	18	18	9	9	9	2.87947e+06	2.87947e+06	2.87947e+06	18	18	18	9	9	9	3.1651e+06	3.1651e+06	3.1651e+06	19	19	19	9	9	9
1272	a	sp|P62899|RL31_HUMAN	P62899	RL31_HUMAN	RPL31	125	44.8	Homo sapiens OX=9606	1:Experimental evidence at protein level	60S ribosomal protein L31	1	0.999	6	57	57	57	14	14	14	8	8	8	5.28547e+06	5.28547e+06	5.28547e+06	13	13	13	8	8	8	5362146	5362146	5362146	14	14	14	8	8	8	5.02488e+06	5.02488e+06	5.02488e+06	16	16	16	9	9	9
1273	a	sp|P62910|RL32_HUMAN	P62910	RL32_HUMAN	RPL32	135	43.7	Homo sapiens OX=9606	1:Experimental evidence at protein level	60S ribosomal protein L32	1	0.999	6	67	67	67	17	17	17	9	9	9	2.54426e+06	2.54426e+06	2.54426e+06	16	16	16	9	9	9	2.54119e+06	2.54119e+06	2.54119e+06	18	18	18	8	8	8	2.49065e+06	2.49065e+06	2.49065e+06	16	16	16	9	9	9
1274	a	sp|P62913|RL11_HUMAN	P62913	RL11_HUMAN	RPL11	178	44.9	Homo sapiens OX=9606	1:Experimental evidence at protein level	60S ribosomal protein L11	1	0.999	7	50	45	50	13	12	13	10	9	10	4.0852e+06	4198217	4.0852e+06	13	11	13	9	8	9	3.84838e+06	3.78093e+06	3.84838e+06	12	11	12	10	9	10	3.99075e+06	3962435	3.99075e+06	12	11	12	10	9	10
1275	a	sp|P62942|FKB1A_HUMAN	P62942	FKB1A_HUMAN	FKBP1A	108	69.4	Homo sapiens OX=9606	1:Experimental evidence at protein level	Peptidyl-prolyl cis-trans isomerase FKBP1A	1	0.999	4	40	40	40	13	13	13	6	6	6	436966	436966	436966	9	9	9	6	6	6	401185	401185	401185	9	9	9	5	5	5	437582	437582	437582	9	9	9	5	5	5
[truncated: 5,293 more rows]
[truncated: 4 more columns]
