# Supplementary material for: IonQuant Enables Accurate and Sensitive Label-Free Quantification With FDR-Controlled Match-Between-Runs
Source: Mol Cell Proteomics. 2021 Apr 2;20:100077. doi: 10.1016/j.mcpro.2021.100077 (PMC8131922; doi:10.1016/j.mcpro.2021.100077)
Supplement: Supplemental Table S4 [file mmc5.xlsx]

## Sheet: Caption
Supporting Table S4. Proteins from the three-organism dataset analyzed by MSFragger and IonQuant without match-between-runs.
Column annotations:
Protein Group:	protein group ID
SubGroup:	protein subgroup ID
Protein:	identified protein
Protein ID:	protein ID
Entry Name:	protein name
Gene Names:	gene name
Protein Length:	protein length
Coverage:	coverage by identified peptides
Organism:	organism name
Protein Existence:	protein existence evidence
Description:	protein description
Protein Probability:	ProteinProphet probability
Top Peptide Probability:	the bese peptide probability of this protein
Unique Stripped Peptides:	number of unique peptides
Summarized Total Spectral Count:	total number of identified spectra
Summarized Unique Spectral Count:	number of spectra belonging to unique peptides
Summarized Razor Spectral Count:	number of spectra belonging to razor peptides
Column R to BS:	total number of identified spectra, number of spectra belonging to unique peptides, number of spectra belonging to razor peptides, total number of quantified ions, number of quantified ions belonging to unique peptides, number of quantified ions belonging to razor peptides, label free quantification intensity using all peptides, label free quantification intensity using unique peptides, label fre…
Column BT:	proteins that cannot be distinguished from this one
Indistinguishable Proteins:	proteins that cannot be distinguished from this one

## Sheet: 1
Protein Group	SubGroup	Protein	Protein ID	Entry Name	Gene Names	Protein Length	Coverage	Organism	Protein Existence	Description	Protein Probability	Top Peptide Probability	Unique Stripped Peptides	Summarized Total Spectral Count	Summarized Unique Spectral Count	Summarized Razor Spectral Count	HYE124A_1 Total Spectral Count	HYE124A_1 Unique Spectral Count	HYE124A_1 Razor Spectral Count	HYE124A_1 Total Ion Count	HYE124A_1 Unique Ion Count	HYE124A_1 Razor Ion Count	HYE124A_1 Total Intensity	HYE124A_1 Unique Intensity	HYE124A_1 Razor Intensity	HYE124A_2 Total Spectral Count	HYE124A_2 Unique Spectral Count	HYE124A_2 Razor Spectral Count	HYE124A_2 Total Ion Count	HYE124A_2 Unique Ion Count	HYE124A_2 Razor Ion Count	HYE124A_2 Total Intensity	HYE124A_2 Unique Intensity	HYE124A_2 Razor Intensity	HYE124A_3 Total Spectral Count	HYE124A_3 Unique Spectral Count	HYE124A_3 Razor Spectral Count	HYE124A_3 Total Ion Count	HYE124A_3 Unique Ion Count	HYE124A_3 Razor Ion Count	HYE124A_3 Total Intensity	HYE124A_3 Unique Intensity	HYE124A_3 Razor Intensity	HYE124B_4 Total Spectral Count	HYE124B_4 Unique Spectral Count	HYE124B_4 Razor Spectral Count	HYE124B_4 Total Ion Count	HYE124B_4 Unique Ion Count	HYE124B_4 Razor Ion Count
2	a	sp|A0A0B4J2D5|GAL3B_HUMAN	A0A0B4J2D5	GAL3B_HUMAN	GATD3B	268	40.3	Homo sapiens OX=9606	1:Experimental evidence at protein level	Glutamine amidotransferase-like class 1 domain-containing protein 3B, mitochondrial	1	0.999	7	86	86	86	15	15	15	7	7	7	277508	277508	277508	17	17	17	7	7	7	276612	276612	276612	14	14	14	7	7	7	253355	253355	253355	10	10	10	6	6	6
3	a	sp|A0AVT1|UBA6_HUMAN	A0AVT1	UBA6_HUMAN	UBA6	1052	57.9	Homo sapiens OX=9606	1:Experimental evidence at protein level	Ubiquitin-like modifier-activating enzyme 6	1	0.999	44	338	338	338	57	57	57	39	39	39	340510	340510	340510	64	64	64	37	37	37	338444	338444	338444	58	58	58	39	39	39	339495	339495	339495	52	52	52	39	39	39
4	a	sp|A0MZ66|SHOT1_HUMAN	A0MZ66	SHOT1_HUMAN	SHTN1	631	35.5	Homo sapiens OX=9606	1:Experimental evidence at protein level	Shootin-1	1	0.999	18	115	115	115	20	20	20	13	13	13	103220	103220	103220	17	17	17	12	12	12	104610	104610	104610	21	21	21	13	13	13	107671	107671	107671	20	20	20	10	10	10
5	a	sp|A2RRP1|NBAS_HUMAN	A2RRP1	NBAS_HUMAN	NBAS	2371	13.1	Homo sapiens OX=9606	1:Experimental evidence at protein level	Neuroblastoma-amplified sequence	1	0.999	22	89	89	89	16	16	16	12	12	12	48399.7	48399.7	48399.7	16	16	16	13	13	13	50555	50555	50555	15	15	15	9	9	9	52353.6	52353.6	52353.6	14	14	14	10	10	10
6	a	sp|A4D1E9|GTPBA_HUMAN	A4D1E9	GTPBA_HUMAN	GTPBP10	387	32	Homo sapiens OX=9606	1:Experimental evidence at protein level	GTP-binding protein 10	1	0.999	9	40	40	40	8	8	8	7	7	7	50934.2	50934.2	50934.2	6	6	6	5	5	5	51358.3	51358.3	51358.3	13	13	13	5	5	5	56188	56188	56188	3	3	3	3	3	3
7	a	sp|A4D1P6|WDR91_HUMAN	A4D1P6	WDR91_HUMAN	WDR91	747	5	Homo sapiens OX=9606	1:Experimental evidence at protein level	WD repeat-containing protein 91	1	0.9989	3	3	3	3	1	1	1	0	0	0	0	0	0	1	1	1	0	0	0	0	0	0	0	0	0	0	0	0	0	0	0	0	0	0	0	0	0
8	a	sp|A5PLN9|TPC13_HUMAN	A5PLN9	TPC13_HUMAN	TRAPPC13	417	8.4	Homo sapiens OX=9606	1:Experimental evidence at protein level	Trafficking protein particle complex subunit 13	1	0.999	2	4	4	4	1	1	1	0	0	0	0	0	0	1	1	1	0	0	0	0	0	0	0	0	0	0	0	0	0	0	0	0	0	0	0	0	0
9	a	sp|A5YKK6|CNOT1_HUMAN	A5YKK6	CNOT1_HUMAN	CNOT1	2376	31.2	Homo sapiens OX=9606	1:Experimental evidence at protein level	CCR4-NOT transcription complex subunit 1	1	0.999	56	388	388	388	72	72	72	45	45	45	310340	310340	310340	63	63	63	41	41	41	311627	311627	311627	64	64	64	41	41	41	309220	309220	309220	67	67	67	41	41	41
10	a	sp|A6NDG6|PGP_HUMAN	A6NDG6	PGP_HUMAN	PGP	321	37.1	Homo sapiens OX=9606	1:Experimental evidence at protein level	Glycerol-3-phosphate phosphatase	1	0.999	9	70	70	70	14	14	14	8	8	8	194559	194559	194559	11	11	11	8	8	8	200027	200027	200027	12	12	12	8	8	8	201468	201468	201468	10	10	10	8	8	8
11	a	sp|A6NDU8|CE051_HUMAN	A6NDU8	CE051_HUMAN	C5orf51	294	34.4	Homo sapiens OX=9606	1:Experimental evidence at protein level	UPF0600 protein C5orf51	1	0.999	6	23	23	23	5	5	5	4	4	4	74125.5	74125.5	74125.5	4	4	4	3	3	3	79623.9	79623.9	79623.9	4	4	4	3	3	3	75090.3	75090.3	75090.3	4	4	4	3	3	3
12	a	sp|A6NED2|RCCD1_HUMAN	A6NED2	RCCD1_HUMAN	RCCD1	376	13.6	Homo sapiens OX=9606	1:Experimental evidence at protein level	RCC1 domain-containing protein 1	1	0.999	3	15	15	15	3	3	3	2	2	2	29264.1	29264.1	29264.1	4	4	4	3	3	3	20220.1	20220.1	20220.1	3	3	3	0	0	0	0	0	0	2	2	2	0	0	0
13	a	sp|A6NHR9|SMHD1_HUMAN	A6NHR9	SMHD1_HUMAN	SMCHD1	2005	34.1	Homo sapiens OX=9606	1:Experimental evidence at protein level	Structural maintenance of chromosomes flexible hinge domain-containing protein 1	1	0.999	49	364	364	364	64	64	64	45	45	45	175974	175974	175974	73	73	73	46	46	46	174783	174783	174783	50	50	50	37	37	37	173938	173938	173938	58	58	58	35	35	35
14	a	sp|A8MPS7|YDJC_HUMAN	A8MPS7	YDJC_HUMAN	YDJC	323	22.3	Homo sapiens OX=9606	1:Experimental evidence at protein level	Carbohydrate deacetylase	1	0.999	5	33	33	33	6	6	6	4	4	4	64284.4	64284.4	64284.4	7	7	7	5	5	5	61620.7	61620.7	61620.7	4	4	4	3	3	3	53895.7	53895.7	53895.7	5	5	5	4	4	4
15	a	sp|B2RUZ4|SMIM1_HUMAN	B2RUZ4	SMIM1_HUMAN	SMIM1	78	43.6	Homo sapiens OX=9606	1:Experimental evidence at protein level	Small integral membrane protein 1	1	0.999	3	5	5	5	1	1	1	0	0	0	0	0	0	2	2	2	0	0	0	0	0	0	1	1	1	0	0	0	0	0	0	1	1	1	0	0	0
16	a	sp|C9JLW8|MCRI1_HUMAN	C9JLW8	MCRI1_HUMAN	MCRIP1	97	50.5	Homo sapiens OX=9606	1:Experimental evidence at protein level	Mapk-regulated corepressor-interacting protein 1	1	0.999	4	23	23	23	5	5	5	3	3	3	133736	133736	133736	3	3	3	3	3	3	131260	131260	131260	2	2	2	2	2	2	127191	127191	127191	4	4	4	3	3	3
17	a	sp|D6VTK4|STE2_YEAST	D6VTK4	STE2_YEAST	STE2	431	15.5	Saccharomyces cerevisiae (strain ATCC 204508 / S288c) OX=559292	1:Experimental evidence at protein level	Pheromone alpha factor receptor	1	0.999	4	6	6	6	1	1	1	0	0	0	0	0	0	1	1	1	0	0	0	0	0	0	3	3	3	3	3	3	0	0	0	0	0	0	0	0	0
18	a	sp|E9PAV3|NACAM_HUMAN	E9PAV3	NACAM_HUMAN	NACA	2078	32.6	Homo sapiens OX=9606	1:Experimental evidence at protein level	Nascent polypeptide-associated complex subunit alpha, muscle-specific form	1	0.999	5	112	95	112	15	12	15	6	5	6	3.18531e+06	3205965	3.18531e+06	20	17	20	7	6	7	3.15273e+06	3102148	3.15273e+06	17	15	17	5	4	5	3.2003e+06	3.24456e+06	3.2003e+06	21	18	21	7	6	7
19	a	sp|E9PRG8|CK098_HUMAN	E9PRG8	CK098_HUMAN	C11orf98	123	27.6	Homo sapiens OX=9606	4:Protein predicted	Uncharacterized protein C11orf98	1	0.999	3	15	14	14	2	2	2	0	0	0	0	0	0	3	3	3	2	2	2	237896	237896	237896	3	3	3	2	2	2	237761	237761	237761	3	2	2	3	2	2
20	a	sp|L0R819|ASURF_HUMAN	L0R819	ASURF_HUMAN	ASDURF	96	55.2	Homo sapiens OX=9606	1:Experimental evidence at protein level	ASNSD1 upstream open reading frame protein	1	0.999	4	12	12	12	2	2	2	2	2	2	43546.9	43546.9	43546.9	1	1	1	0	0	0	0	0	0	2	2	2	2	2	2	53930.5	53930.5	53930.5	1	1	1	0	0	0
21	a	sp|O00115|DNS2A_HUMAN	O00115	DNS2A_HUMAN	DNASE2	360	13.1	Homo sapiens OX=9606	1:Experimental evidence at protein level	Deoxyribonuclease-2-alpha	1	0.999	4	15	15	15	4	4	4	3	3	3	62046.8	62046.8	62046.8	2	2	2	2	2	2	63634.9	63634.9	63634.9	2	2	2	0	0	0	0	0	0	1	1	1	0	0	0
22	a	sp|O00116|ADAS_HUMAN	O00116	ADAS_HUMAN	AGPS	658	49.5	Homo sapiens OX=9606	1:Experimental evidence at protein level	Alkyldihydroxyacetonephosphate synthase, peroxisomal	1	0.999	21	189	189	189	34	34	34	22	22	22	159723	159723	159723	32	32	32	20	20	20	162290	162290	162290	30	30	30	17	17	17	156190	156190	156190	32	32	32	18	18	18
23	a	sp|O00148|DX39A_HUMAN	O00148	DX39A_HUMAN	DDX39A	427	62.3	Homo sapiens OX=9606	1:Experimental evidence at protein level	ATP-dependent RNA helicase DDX39A	1	0.999	19	307	136	136	56	27	27	23	12	12	1.41551e+06	658920	658920	52	21	21	23	11	11	1.37714e+06	608433	608433	54	25	25	23	12	12	1.35521e+06	584474	584474	50	22	22	23	12	12
24	a	sp|O00151|PDLI1_HUMAN	O00151	PDLI1_HUMAN	PDLIM1	329	82.1	Homo sapiens OX=9606	1:Experimental evidence at protein level	PDZ and LIM domain protein 1	1	0.999	18	249	249	249	44	44	44	21	21	21	802714	802714	802714	46	46	46	23	23	23	804465	804465	804465	39	39	39	22	22	22	797841	797841	797841	42	42	42	22	22	22
25	a	sp|O00154|BACH_HUMAN	O00154	BACH_HUMAN	ACOT7	380	40	Homo sapiens OX=9606	1:Experimental evidence at protein level	Cytosolic acyl coenzyme A thioester hydrolase	1	0.999	11	136	136	136	19	19	19	11	11	11	429039	429039	429039	20	20	20	11	11	11	424043	424043	424043	27	27	27	13	13	13	445672	445672	445672	25	25	25	12	12	12
26	a	sp|O00161|SNP23_HUMAN	O00161	SNP23_HUMAN	SNAP23	211	67.8	Homo sapiens OX=9606	1:Experimental evidence at protein level	Synaptosomal-associated protein 23	1	0.999	11	99	99	99	20	20	20	10	10	10	207732	207732	207732	15	15	15	10	10	10	199935	199935	199935	15	15	15	9	9	9	195894	195894	195894	14	14	14	9	9	9
27	a	sp|O00165|HAX1_HUMAN	O00165	HAX1_HUMAN	HAX1	279	30.8	Homo sapiens OX=9606	1:Experimental evidence at protein level	HCLS1-associated protein X-1	1	0.999	6	25	25	25	7	7	7	4	4	4	82950.9	82950.9	82950.9	4	4	4	3	3	3	82056.6	82056.6	82056.6	5	5	5	5	5	5	81864.5	81864.5	81864.5	2	2	2	2	2	2
28	a	sp|O00170|AIP_HUMAN	O00170	AIP_HUMAN	AIP	330	60.6	Homo sapiens OX=9606	1:Experimental evidence at protein level	AH receptor-interacting protein	1	0.999	14	107	107	107	17	17	17	13	13	13	224027	224027	224027	20	20	20	12	12	12	225842	225842	225842	15	15	15	11	11	11	240774	240774	240774	22	22	22	13	13	13
29	a	sp|O00178|GTPB1_HUMAN	O00178	GTPB1_HUMAN	GTPBP1	669	12.3	Homo sapiens OX=9606	1:Experimental evidence at protein level	GTP-binding protein 1	1	0.999	6	30	30	30	7	7	7	6	6	6	64567.8	64567.8	64567.8	5	5	5	4	4	4	64527.4	64527.4	64527.4	3	3	3	3	3	3	63453.5	63453.5	63453.5	4	4	4	3	3	3
30	a	sp|O00186|STXB3_HUMAN	O00186	STXB3_HUMAN	STXBP3	592	32.6	Homo sapiens OX=9606	1:Experimental evidence at protein level	Syntaxin-binding protein 3	1	0.999	15	77	77	77	15	15	15	12	12	12	72487.8	72487.8	72487.8	10	10	10	10	10	10	69674	69674	69674	15	15	15	11	11	11	72300.1	72300.1	72300.1	13	13	13	10	10	10
31	a	sp|O00193|SMAP_HUMAN	O00193	SMAP_HUMAN	SMAP	183	21.3	Homo sapiens OX=9606	1:Experimental evidence at protein level	Small acidic protein	1	0.999	2	70	70	70	12	12	12	3	3	3	730167	730167	730167	9	9	9	3	3	3	727613	727613	727613	11	11	11	3	3	3	715742	715742	715742	14	14	14	3	3	3
32	a	sp|O00217|NDUS8_HUMAN	O00217	NDUS8_HUMAN	NDUFS8	210	23.8	Homo sapiens OX=9606	1:Experimental evidence at protein level	NADH dehydrogenase [ubiquinone] iron-sulfur protein 8, mitochondrial	1	0.999	4	39	39	39	5	5	5	4	4	4	205052	205052	205052	6	6	6	5	5	5	205212	205212	205212	9	9	9	4	4	4	193201	193201	193201	7	7	7	5	5	5
33	a	sp|O00221|IKBE_HUMAN	O00221	IKBE_HUMAN	NFKBIE	500	10.8	Homo sapiens OX=9606	1:Experimental evidence at protein level	NF-kappa-B inhibitor epsilon	1	0.9988	3	8	8	8	3	3	3	0	0	0	0	0	0	2	2	2	2	2	2	0	0	0	2	2	2	0	0	0	0	0	0	0	0	0	0	0	0
34	a	sp|O00231|PSD11_HUMAN	O00231	PSD11_HUMAN	PSMD11	422	73	Homo sapiens OX=9606	1:Experimental evidence at protein level	26S proteasome non-ATPase regulatory subunit 11	1	0.999	25	295	289	295	47	45	47	24	23	24	652249	652990	652249	49	47	49	24	23	24	660603	658430	660603	46	45	46	25	24	25	649982	649962	649982	51	50	51	25	24	25
35	a	sp|O00232|PSD12_HUMAN	O00232	PSD12_HUMAN	PSMD12	456	50.2	Homo sapiens OX=9606	1:Experimental evidence at protein level	26S proteasome non-ATPase regulatory subunit 12	1	0.999	19	191	191	191	35	35	35	18	18	18	452597	452597	452597	34	34	34	19	19	19	458869	458869	458869	31	31	31	15	15	15	455444	455444	455444	33	33	33	16	16	16
36	a	sp|O00233|PSMD9_HUMAN	O00233	PSMD9_HUMAN	PSMD9	223	36.3	Homo sapiens OX=9606	1:Experimental evidence at protein level	26S proteasome non-ATPase regulatory subunit 9	1	0.999	7	47	47	47	8	8	8	7	7	7	277550	277550	277550	8	8	8	6	6	6	282338	282338	282338	9	9	9	7	7	7	264174	264174	264174	8	8	8	6	6	6
37	a	sp|O00244|ATOX1_HUMAN	O00244	ATOX1_HUMAN	ATOX1	68	64.7	Homo sapiens OX=9606	1:Experimental evidence at protein level	Copper transport protein ATOX1	1	0.999	4	50	50	50	9	9	9	6	6	6	239610	239610	239610	9	9	9	5	5	5	274739	274739	274739	8	8	8	5	5	5	257723	257723	257723	9	9	9	6	6	6
38	a	sp|O00255|MEN1_HUMAN	O00255	MEN1_HUMAN	MEN1	615	8.3	Homo sapiens OX=9606	1:Experimental evidence at protein level	Menin	1	0.999	4	20	20	20	3	3	3	3	3	3	42490.9	42490.9	42490.9	3	3	3	3	3	3	42501.2	42501.2	42501.2	2	2	2	2	2	2	43675.6	43675.6	43675.6	6	6	6	3	3	3
39	a	sp|O00267|SPT5H_HUMAN	O00267	SPT5H_HUMAN	SUPT5H	1087	46.6	Homo sapiens OX=9606	1:Experimental evidence at protein level	Transcription elongation factor SPT5	1	0.999	34	261	261	261	42	42	42	29	29	29	241079	241079	241079	51	51	51	35	35	35	239461	239461	239461	41	41	41	32	32	32	238174	238174	238174	37	37	37	27	27	27
40	a	sp|O00268|TAF4_HUMAN	O00268	TAF4_HUMAN	TAF4	1085	5.6	Homo sapiens OX=9606	1:Experimental evidence at protein level	Transcription initiation factor TFIID subunit 4	1	0.999	4	11	11	11	3	3	3	3	3	3	47700.3	47700.3	47700.3	2	2	2	2	2	2	45012.5	45012.5	45012.5	1	1	1	0	0	0	0	0	0	2	2	2	2	2	2
41	a	sp|O00273|DFFA_HUMAN	O00273	DFFA_HUMAN	DFFA	331	46.5	Homo sapiens OX=9606	1:Experimental evidence at protein level	DNA fragmentation factor subunit alpha	1	0.999	12	86	86	86	15	15	15	12	12	12	304580	304580	304580	15	15	15	11	11	11	285932	285932	285932	12	12	12	9	9	9	285589	285589	285589	14	14	14	9	9	9
42	a	sp|O00287|RFXAP_HUMAN	O00287	RFXAP_HUMAN	RFXAP	272	13.2	Homo sapiens OX=9606	1:Experimental evidence at protein level	Regulatory factor X-associated protein	1	0.999	2	20	20	20	3	3	3	2	2	2	11440.4	11440.4	11440.4	4	4	4	2	2	2	10050.9	10050.9	10050.9	2	2	2	2	2	2	9992.79	9992.79	9992.79	3	3	3	2	2	2
43	a	sp|O00291|HIP1_HUMAN	O00291	HIP1_HUMAN	HIP1	1037	6.9	Homo sapiens OX=9606	1:Experimental evidence at protein level	Huntingtin-interacting protein 1	1	0.999	5	9	9	9	2	2	2	0	0	0	0	0	0	0	0	0	0	0	0	0	0	0	2	2	2	2	2	2	54810.3	54810.3	54810.3	2	2	2	2	2	2
44	a	sp|O00303|EIF3F_HUMAN	O00303	EIF3F_HUMAN	EIF3F	357	61.6	Homo sapiens OX=9606	1:Experimental evidence at protein level	Eukaryotic translation initiation factor 3 subunit F	1	0.999	15	177	177	177	26	26	26	12	12	12	630897	630897	630897	32	32	32	16	16	16	649712	649712	649712	25	25	25	13	13	13	652993	652993	652993	33	33	33	15	15	15
45	a	sp|O00311|CDC7_HUMAN	O00311	CDC7_HUMAN	CDC7	574	9.6	Homo sapiens OX=9606	1:Experimental evidence at protein level	Cell division cycle 7-related protein kinase	1	0.999	4	15	15	15	3	3	3	3	3	3	24181.6	24181.6	24181.6	3	3	3	3	3	3	28711.9	28711.9	28711.9	1	1	1	0	0	0	0	0	0	3	3	3	2	2	2
46	a	sp|O00330|ODPX_HUMAN	O00330	ODPX_HUMAN	PDHX	501	19.8	Homo sapiens OX=9606	1:Experimental evidence at protein level	Pyruvate dehydrogenase protein X component, mitochondrial	1	0.999	6	26	26	26	4	4	4	3	3	3	65342	65342	65342	4	4	4	3	3	3	65054.3	65054.3	65054.3	3	3	3	3	3	3	70665.3	70665.3	70665.3	4	4	4	4	4	4
47	a	sp|O00399|DCTN6_HUMAN	O00399	DCTN6_HUMAN	DCTN6	190	26.8	Homo sapiens OX=9606	1:Experimental evidence at protein level	Dynactin subunit 6	1	0.999	4	18	18	18	4	4	4	3	3	3	77191.2	77191.2	77191.2	2	2	2	2	2	2	72595.7	72595.7	72595.7	2	2	2	2	2	2	70264.8	70264.8	70264.8	4	4	4	3	3	3
48	a	sp|O00410|IPO5_HUMAN	O00410	IPO5_HUMAN	IPO5	1097	61.9	Homo sapiens OX=9606	1:Experimental evidence at protein level	Importin-5	1	0.999	41	436	405	436	68	62	68	40	37	40	840229	844018	840229	75	71	75	42	39	42	838937	845430	838937	73	67	73	39	35	39	797020	798972	797020	85	79	85	39	36	39
49	a	sp|O00411|RPOM_HUMAN	O00411	RPOM_HUMAN	POLRMT	1230	8.9	Homo sapiens OX=9606	1:Experimental evidence at protein level	DNA-directed RNA polymerase, mitochondrial	1	0.999	6	16	16	16	3	3	3	2	2	2	29226	29226	29226	4	4	4	2	2	2	36702.4	36702.4	36702.4	1	1	1	0	0	0	0	0	0	3	3	3	3	3	3
50	a	sp|O00418|EF2K_HUMAN	O00418	EF2K_HUMAN	EEF2K	725	18.9	Homo sapiens OX=9606	1:Experimental evidence at protein level	Eukaryotic elongation factor 2 kinase	1	0.999	11	42	42	42	10	10	10	7	7	7	97646.2	97646.2	97646.2	9	9	9	6	6	6	96676.3	96676.3	96676.3	9	9	9	4	4	4	101955	101955	101955	4	4	4	3	3	3
51	a	sp|O00422|SAP18_HUMAN	O00422	SAP18_HUMAN	SAP18	153	52.3	Homo sapiens OX=9606	1:Experimental evidence at protein level	Histone deacetylase complex subunit SAP18	1	0.999	7	72	72	72	11	11	11	6	6	6	329658	329658	329658	9	9	9	4	4	4	335177	335177	335177	9	9	9	4	4	4	297498	297498	297498	13	13	13	4	4	4
52	a	sp|O00425|IF2B3_HUMAN	O00425	IF2B3_HUMAN	IGF2BP3	579	44.7	Homo sapiens OX=9606	1:Experimental evidence at protein level	Insulin-like growth factor 2 mRNA-binding protein 3	1	0.999	20	209	164	184	34	27	30	18	15	16	1.40315e+06	336683	338660	29	23	26	15	12	13	1.38352e+06	330752	332656	35	27	30	19	17	18	1.3288e+06	314692	316219	40	30	34	17	14	15
53	a	sp|O00429|DNM1L_HUMAN	O00429	DNM1L_HUMAN	DNM1L	736	63.6	Homo sapiens OX=9606	1:Experimental evidence at protein level	Dynamin-1-like protein	1	0.999	31	249	242	249	45	44	45	29	28	29	197233	198965	197233	41	40	41	28	27	28	196668	197471	196668	40	38	40	23	22	23	197715	197610	197715	43	42	43	23	22	23
54	a	sp|O00442|RTCA_HUMAN	O00442	RTCA_HUMAN	RTCA	366	49.7	Homo sapiens OX=9606	1:Experimental evidence at protein level	RNA 3'-terminal phosphate cyclase	1	0.999	12	94	94	94	20	20	20	11	11	11	122872	122872	122872	16	16	16	11	11	11	119983	119983	119983	14	14	14	11	11	11	113499	113499	113499	15	15	15	10	10	10
55	a	sp|O00458|IFRD1_HUMAN	O00458	IFRD1_HUMAN	IFRD1	451	9.1	Homo sapiens OX=9606	1:Experimental evidence at protein level	Interferon-related developmental regulator 1	1	0.999	2	2	2	2	0	0	0	0	0	0	0	0	0	1	1	1	0	0	0	0	0	0	0	0	0	0	0	0	0	0	0	0	0	0	0	0	0
56	a	sp|O00459|P85B_HUMAN	O00459	P85B_HUMAN	PIK3R2	728	6.2	Homo sapiens OX=9606	1:Experimental evidence at protein level	Phosphatidylinositol 3-kinase regulatory subunit beta	1	0.999	4	11	11	11	1	1	1	0	0	0	0	0	0	3	3	3	3	3	3	32920.7	32920.7	32920.7	1	1	1	0	0	0	0	0	0	2	2	2	0	0	0
57	a	sp|O00461|GOLI4_HUMAN	O00461	GOLI4_HUMAN	GOLIM4	696	8.8	Homo sapiens OX=9606	1:Experimental evidence at protein level	Golgi integral membrane protein 4	1	0.999	5	27	27	27	4	4	4	3	3	3	62668.7	62668.7	62668.7	5	5	5	5	5	5	53535.7	53535.7	53535.7	4	4	4	3	3	3	55685.9	55685.9	55685.9	6	6	6	3	3	3
58	a	sp|O00471|EXOC5_HUMAN	O00471	EXOC5_HUMAN	EXOC5	708	9.2	Homo sapiens OX=9606	1:Experimental evidence at protein level	Exocyst complex component 5	1	0.999	6	16	16	16	2	2	2	0	0	0	0	0	0	4	4	4	3	3	3	0	0	0	2	2	2	0	0	0	0	0	0	4	4	4	2	2	2
59	a	sp|O00483|NDUA4_HUMAN	O00483	NDUA4_HUMAN	NDUFA4	81	46.9	Homo sapiens OX=9606	1:Experimental evidence at protein level	Cytochrome c oxidase subunit NDUFA4	1	0.999	4	21	21	21	4	4	4	3	3	3	350368	350368	350368	5	5	5	3	3	3	346678	346678	346678	2	2	2	2	2	2	347337	347337	347337	4	4	4	3	3	3
60	a	sp|O00487|PSDE_HUMAN	O00487	PSDE_HUMAN	PSMD14	310	61.9	Homo sapiens OX=9606	1:Experimental evidence at protein level	26S proteasome non-ATPase regulatory subunit 14	1	0.999	10	123	111	123	22	20	22	10	9	10	794158	467309	794158	20	18	20	8	7	8	836031	517701	836031	23	21	23	8	7	8	686515	389543	686515	18	16	18	9	8	9
61	a	sp|O00488|ZN593_HUMAN	O00488	ZN593_HUMAN	ZNF593	134	37.3	Homo sapiens OX=9606	1:Experimental evidence at protein level	Zinc finger protein 593	1	0.999	4	12	12	12	3	3	3	2	2	2	53121.6	53121.6	53121.6	2	2	2	0	0	0	0	0	0	3	3	3	2	2	2	57649.2	57649.2	57649.2	0	0	0	0	0	0
62	a	sp|O00505|IMA4_HUMAN	O00505	IMA4_HUMAN	KPNA3	521	40.9	Homo sapiens OX=9606	1:Experimental evidence at protein level	Importin subunit alpha-4	1	0.999	13	85	55	55	15	9	9	9	6	6	294363	121192	121192	11	7	7	8	6	6	314675	130505	130505	15	10	10	9	6	6	307783	132647	132647	18	12	12	10	7	7
63	a	sp|O00541|PESC_HUMAN	O00541	PESC_HUMAN	PES1	588	29.6	Homo sapiens OX=9606	1:Experimental evidence at protein level	Pescadillo homolog	1	0.999	14	120	120	120	24	24	24	14	14	14	200115	200115	200115	18	18	18	11	11	11	191750	191750	191750	20	20	20	13	13	13	195719	195719	195719	19	19	19	10	10	10
64	a	sp|O00560|SDCB1_HUMAN	O00560	SDCB1_HUMAN	SDCBP	298	27.2	Homo sapiens OX=9606	1:Experimental evidence at protein level	Syntenin-1	1	0.999	5	20	20	20	3	3	3	3	3	3	88462	88462	88462	3	3	3	2	2	2	97719.7	97719.7	97719.7	4	4	4	3	3	3	92387.1	92387.1	92387.1	2	2	2	2	2	2
65	a	sp|O00566|MPP10_HUMAN	O00566	MPP10_HUMAN	MPHOSPH10	681	29.5	Homo sapiens OX=9606	1:Experimental evidence at protein level	U3 small nucleolar ribonucleoprotein protein MPP10	1	0.999	15	121	121	121	22	22	22	13	13	13	205502	205502	205502	19	19	19	12	12	12	211417	211417	211417	23	23	23	12	12	12	201202	201202	201202	18	18	18	13	13	13
66	a	sp|O00567|NOP56_HUMAN	O00567	NOP56_HUMAN	NOP56	594	48.8	Homo sapiens OX=9606	1:Experimental evidence at protein level	Nucleolar protein 56	1	0.999	20	144	144	144	23	23	23	17	17	17	176639	176639	176639	23	23	23	18	18	18	175493	175493	175493	23	23	23	15	15	15	174665	174665	174665	24	24	24	15	15	15
67	a	sp|O00584|RNT2_HUMAN	O00584	RNT2_HUMAN	RNASET2	256	38.7	Homo sapiens OX=9606	1:Experimental evidence at protein level	Ribonuclease T2	1	0.999	8	61	61	61	8	8	8	7	7	7	165380	165380	165380	12	12	12	7	7	7	161417	161417	161417	10	10	10	7	7	7	162821	162821	162821	9	9	9	7	7	7
68	a	sp|O00625|PIR_HUMAN	O00625	PIR_HUMAN	PIR	290	24.1	Homo sapiens OX=9606	1:Experimental evidence at protein level	Pirin	1	0.999	4	16	16	16	3	3	3	2	2	2	65483	65483	65483	3	3	3	3	3	3	62234.9	62234.9	62234.9	3	3	3	2	2	2	61801.7	61801.7	61801.7	3	3	3	3	3	3
69	a	sp|O00629|IMA3_HUMAN	O00629	IMA3_HUMAN	KPNA4	521	52.6	Homo sapiens OX=9606	1:Experimental evidence at protein level	Importin subunit alpha-3	1	0.999	15	172	142	172	30	24	30	17	14	17	318364	297359	318364	25	21	25	14	12	14	340142	316470	340142	36	31	36	15	12	15	303735	283902	303735	32	26	32	14	11	14
70	a	sp|O00764|PDXK_HUMAN	O00764	PDXK_HUMAN	PDXK	312	64.4	Homo sapiens OX=9606	1:Experimental evidence at protein level	Pyridoxal kinase	1	0.999	14	103	103	103	17	17	17	11	11	11	312980	312980	312980	15	15	15	10	10	10	312949	312949	312949	20	20	20	11	11	11	291293	291293	291293	17	17	17	12	12	12
71	a	sp|O13297|CET1_YEAST	O13297	CET1_YEAST	CET1	549	11.1	Saccharomyces cerevisiae (strain ATCC 204508 / S288c) OX=559292	1:Experimental evidence at protein level	mRNA-capping enzyme subunit beta	1	0.999	4	8	8	8	2	2	2	0	0	0	0	0	0	3	3	3	0	0	0	0	0	0	2	2	2	0	0	0	0	0	0	0	0	0	0	0	0
72	a	sp|O13516|RS9A_YEAST	O13516	RS9A_YEAST	RPS9A	197	35	Saccharomyces cerevisiae (strain ATCC 204508 / S288c) OX=559292	1:Experimental evidence at protein level	40S ribosomal protein S9-A	1	0.999	9	75	12	12	13	2	2	6	0	0	1.79181e+06	0	0	16	2	2	7	0	0	1.74417e+06	0	0	16	2	2	7	0	0	1.96673e+06	0	0	9	2	2	4	0	0
73	a	sp|O13547|CCW14_YEAST	O13547	CCW14_YEAST	CCW14	238	17.6	Saccharomyces cerevisiae (strain ATCC 204508 / S288c) OX=559292	1:Experimental evidence at protein level	Covalently-linked cell wall protein 14	1	0.999	2	16	16	16	3	3	3	2	2	2	81226.3	81226.3	81226.3	2	2	2	2	2	2	72743.3	72743.3	72743.3	3	3	3	2	2	2	72854.2	72854.2	72854.2	3	3	3	2	2	2
74	a	sp|O13563|RPN13_YEAST	O13563	RPN13_YEAST	RPN13	156	33.3	Saccharomyces cerevisiae (strain ATCC 204508 / S288c) OX=559292	1:Experimental evidence at protein level	26S proteasome regulatory subunit RPN13	1	0.999	4	23	23	23	5	5	5	4	4	4	169111	169111	169111	5	5	5	4	4	4	165574	165574	165574	4	4	4	4	4	4	166303	166303	166303	3	3	3	2	2	2
75	a	sp|O13585|YP089_YEAST	O13585	YP089_YEAST	YPR089W	888	4.8	Saccharomyces cerevisiae (strain ATCC 204508 / S288c) OX=559292	1:Experimental evidence at protein level	Dilute domain-containing protein YPR089W	1	0.9985	3	4	4	4	1	1	1	0	0	0	0	0	0	2	2	2	2	2	2	0	0	0	1	1	1	0	0	0	0	0	0	0	0	0	0	0	0
76	a	sp|O14467|MBF1_YEAST	O14467	MBF1_YEAST	MBF1	151	51.7	Saccharomyces cerevisiae (strain ATCC 204508 / S288c) OX=559292	1:Experimental evidence at protein level	Multiprotein-bridging factor 1	1	0.999	8	78	78	78	20	20	20	9	9	9	382282	382282	382282	15	15	15	8	8	8	407967	407967	407967	14	14	14	6	6	6	466922	466922	466922	8	8	8	4	4	4
77	a	sp|O14497|ARI1A_HUMAN	O14497	ARI1A_HUMAN	ARID1A	2285	29.8	Homo sapiens OX=9606	1:Experimental evidence at protein level	AT-rich interactive domain-containing protein 1A	1	0.999	40	302	279	302	55	50	55	34	31	34	122297	121834	122297	61	57	61	36	33	36	123197	123134	123197	46	44	46	32	30	32	121167	121906	121167	49	45	49	32	29	32
78	a	sp|O14545|TRAD1_HUMAN	O14545	TRAD1_HUMAN	TRAFD1	582	29.2	Homo sapiens OX=9606	1:Experimental evidence at protein level	TRAF-type zinc finger domain-containing protein 1	1	0.999	13	88	88	88	15	15	15	9	9	9	131916	131916	131916	18	18	18	12	12	12	137578	137578	137578	11	11	11	7	7	7	130244	130244	130244	14	14	14	9	9	9
79	a	sp|O14561|ACPM_HUMAN	O14561	ACPM_HUMAN	NDUFAB1	156	14.7	Homo sapiens OX=9606	1:Experimental evidence at protein level	Acyl carrier protein, mitochondrial	1	0.999	2	22	22	22	4	4	4	2	2	2	666407	666407	666407	3	3	3	2	2	2	658918	658918	658918	3	3	3	2	2	2	630162	630162	630162	3	3	3	2	2	2
80	a	sp|O14562|UBFD1_HUMAN	O14562	UBFD1_HUMAN	UBFD1	309	29.4	Homo sapiens OX=9606	1:Experimental evidence at protein level	Ubiquitin domain-containing protein UBFD1	1	0.999	6	34	34	34	6	6	6	4	4	4	184349	184349	184349	6	6	6	4	4	4	173310	173310	173310	6	6	6	3	3	3	183158	183158	183158	7	7	7	4	4	4
81	a	sp|O14578|CTRO_HUMAN	O14578	CTRO_HUMAN	CIT	2027	3.5	Homo sapiens OX=9606	1:Experimental evidence at protein level	Citron Rho-interacting kinase	1	0.999	5	9	9	9	3	3	3	3	3	3	31454.2	31454.2	31454.2	2	2	2	2	2	2	24830	24830	24830	0	0	0	0	0	0	0	0	0	1	1	1	0	0	0
82	a	sp|O14579|COPE_HUMAN	O14579	COPE_HUMAN	COPE	308	74.4	Homo sapiens OX=9606	1:Experimental evidence at protein level	Coatomer subunit epsilon	1	0.999	13	186	186	186	29	29	29	13	13	13	515355	515355	515355	32	32	32	14	14	14	505932	505932	505932	29	29	29	12	12	12	444041	444041	444041	32	32	32	14	14	14
83	a	sp|O14617|AP3D1_HUMAN	O14617	AP3D1_HUMAN	AP3D1	1153	18	Homo sapiens OX=9606	1:Experimental evidence at protein level	AP-3 complex subunit delta-1	1	0.999	14	89	89	89	13	13	13	9	9	9	87091.4	87091.4	87091.4	14	14	14	12	12	12	93532.4	93532.4	93532.4	17	17	17	8	8	8	95181.1	95181.1	95181.1	16	16	16	12	12	12
84	a	sp|O14618|CCS_HUMAN	O14618	CCS_HUMAN	CCS	274	17.9	Homo sapiens OX=9606	1:Experimental evidence at protein level	Copper chaperone for superoxide dismutase	1	0.999	3	12	12	12	3	3	3	2	2	2	78118.4	78118.4	78118.4	3	3	3	2	2	2	79199.9	79199.9	79199.9	2	2	2	0	0	0	0	0	0	2	2	2	2	2	2
85	a	sp|O14646|CHD1_HUMAN	O14646	CHD1_HUMAN	CHD1	1710	15.7	Homo sapiens OX=9606	1:Experimental evidence at protein level	Chromodomain-helicase-DNA-binding protein 1	1	0.999	20	88	76	88	16	15	16	13	12	13	78715	75969.3	78715	21	20	21	12	11	12	73563.8	73472.7	73563.8	14	12	14	10	8	10	74348.2	70066.4	74348.2	11	9	11	8	7	8
86	a	sp|O14662|STX16_HUMAN	O14662	STX16_HUMAN	STX16	325	24	Homo sapiens OX=9606	1:Experimental evidence at protein level	Syntaxin-16	1	0.999	5	14	14	14	2	2	2	2	2	2	64345.2	64345.2	64345.2	4	4	4	2	2	2	82167.6	82167.6	82167.6	1	1	1	0	0	0	0	0	0	4	4	4	3	3	3
87	a	sp|O14672|ADA10_HUMAN	O14672	ADA10_HUMAN	ADAM10	748	10.8	Homo sapiens OX=9606	1:Experimental evidence at protein level	Disintegrin and metalloproteinase domain-containing protein 10	1	0.999	6	23	23	23	3	3	3	3	3	3	45483.6	45483.6	45483.6	4	4	4	4	4	4	53907.8	53907.8	53907.8	2	2	2	2	2	2	49123.2	49123.2	49123.2	3	3	3	3	3	3
88	a	sp|O14686|KMT2D_HUMAN	O14686	KMT2D_HUMAN	KMT2D	5537	1.7	Homo sapiens OX=9606	1:Experimental evidence at protein level	Histone-lysine N-methyltransferase 2D	1	0.999	6	18	17	18	2	2	2	2	2	2	26496.8	26496.8	26496.8	4	3	4	4	3	4	32651	32651	32651	4	4	4	0	0	0	0	0	0	4	4	4	3	3	3
89	a	sp|O14730|RIOK3_HUMAN	O14730	RIOK3_HUMAN	RIOK3	519	14.6	Homo sapiens OX=9606	1:Experimental evidence at protein level	Serine/threonine-protein kinase RIO3	1	0.999	5	20	20	20	2	2	2	0	0	0	0	0	0	4	4	4	2	2	2	35397.3	35397.3	35397.3	4	4	4	0	0	0	0	0	0	5	5	5	3	3	3
90	a	sp|O14737|PDCD5_HUMAN	O14737	PDCD5_HUMAN	PDCD5	125	60.8	Homo sapiens OX=9606	1:Experimental evidence at protein level	Programmed cell death protein 5	1	0.999	7	63	63	63	9	9	9	4	4	4	639744	639744	639744	11	11	11	4	4	4	636095	636095	636095	9	9	9	5	5	5	642747	642747	642747	12	12	12	5	5	5
91	a	sp|O14744|ANM5_HUMAN	O14744	ANM5_HUMAN	PRMT5	637	54.3	Homo sapiens OX=9606	1:Experimental evidence at protein level	Protein arginine N-methyltransferase 5	1	0.999	23	226	226	226	40	40	40	23	23	23	638458	638458	638458	40	40	40	22	22	22	669705	669705	669705	37	37	37	19	19	19	640648	640648	640648	35	35	35	20	20	20
92	a	sp|O14745|NHRF1_HUMAN	O14745	NHRF1_HUMAN	SLC9A3R1	358	41.9	Homo sapiens OX=9606	1:Experimental evidence at protein level	Na(+)/H(+) exchange regulatory cofactor NHE-RF1	1	0.999	11	128	128	128	26	26	26	11	11	11	231333	231333	231333	21	21	21	11	11	11	235608	235608	235608	17	17	17	8	8	8	237478	237478	237478	20	20	20	11	11	11
93	a	sp|O14757|CHK1_HUMAN	O14757	CHK1_HUMAN	CHEK1	476	33.6	Homo sapiens OX=9606	1:Experimental evidence at protein level	Serine/threonine-protein kinase Chk1	1	0.999	12	58	58	58	11	11	11	6	6	6	75724.9	75724.9	75724.9	10	10	10	7	7	7	81645.6	81645.6	81645.6	8	8	8	4	4	4	76812.6	76812.6	76812.6	9	9	9	7	7	7
94	a	sp|O14773|TPP1_HUMAN	O14773	TPP1_HUMAN	TPP1	563	15.5	Homo sapiens OX=9606	1:Experimental evidence at protein level	Tripeptidyl-peptidase 1	1	0.999	5	57	57	57	10	10	10	5	5	5	120184	120184	120184	9	9	9	6	6	6	125178	125178	125178	10	10	10	5	5	5	119089	119089	119089	13	13	13	5	5	5
95	a	sp|O14777|NDC80_HUMAN	O14777	NDC80_HUMAN	NDC80	642	38	Homo sapiens OX=9606	1:Experimental evidence at protein level	Kinetochore protein NDC80 homolog	1	0.999	19	76	76	76	13	13	13	8	8	8	109979	109979	109979	18	18	18	12	12	12	112820	112820	112820	6	6	6	4	4	4	110671	110671	110671	12	12	12	10	10	10
96	a	sp|O14787|TNPO2_HUMAN	O14787	TNPO2_HUMAN	TNPO2	897	20	Homo sapiens OX=9606	1:Experimental evidence at protein level	Transportin-2	1	0.999	11	58	44	44	11	9	9	10	8	8	194493	63983.2	63983.2	11	9	9	9	7	7	206490	70594.3	70594.3	6	4	4	4	2	2	171951	43939.7	43939.7	10	8	8	5	3	3
97	a	sp|O14802|RPC1_HUMAN	O14802	RPC1_HUMAN	POLR3A	1390	27.6	Homo sapiens OX=9606	1:Experimental evidence at protein level	DNA-directed RNA polymerase III subunit RPC1	1	0.999	24	97	97	97	21	21	21	15	15	15	55276.4	55276.4	55276.4	21	21	21	13	13	13	62325.6	62325.6	62325.6	13	13	13	11	11	11	53077.3	53077.3	53077.3	17	17	17	10	10	10
98	a	sp|O14828|SCAM3_HUMAN	O14828	SCAM3_HUMAN	SCAMP3	347	38.3	Homo sapiens OX=9606	1:Experimental evidence at protein level	Secretory carrier-associated membrane protein 3	1	0.999	7	52	52	52	8	8	8	6	6	6	280171	280171	280171	9	9	9	6	6	6	274186	274186	274186	8	8	8	5	5	5	277078	277078	277078	9	9	9	5	5	5
99	a	sp|O14841|OPLA_HUMAN	O14841	OPLA_HUMAN	OPLAH	1288	20.6	Homo sapiens OX=9606	1:Experimental evidence at protein level	5-oxoprolinase	1	0.999	17	88	88	88	16	16	16	13	13	13	230973	230973	230973	13	13	13	10	10	10	232027	232027	232027	13	13	13	9	9	9	224862	224862	224862	13	13	13	11	11	11
100	a	sp|O14880|MGST3_HUMAN	O14880	MGST3_HUMAN	MGST3	152	32.2	Homo sapiens OX=9606	1:Experimental evidence at protein level	Microsomal glutathione S-transferase 3	1	0.999	3	25	25	25	5	5	5	3	3	3	145001	145001	145001	5	5	5	3	3	3	146603	146603	146603	4	4	4	3	3	3	141986	141986	141986	5	5	5	3	3	3
101	a	sp|O14893|GEMI2_HUMAN	O14893	GEMI2_HUMAN	GEMIN2	280	15.7	Homo sapiens OX=9606	1:Experimental evidence at protein level	Gem-associated protein 2	1	0.999	3	12	12	12	1	1	1	0	0	0	0	0	0	2	2	2	2	2	2	71495.1	71495.1	71495.1	2	2	2	2	2	2	82442.3	82442.3	82442.3	3	3	3	0	0	0
102	a	sp|O14920|IKKB_HUMAN	O14920	IKKB_HUMAN	IKBKB	756	15.1	Homo sapiens OX=9606	1:Experimental evidence at protein level	Inhibitor of nuclear factor kappa-B kinase subunit beta	1	0.999	8	17	17	17	2	2	2	2	2	2	36692.9	36692.9	36692.9	3	3	3	3	3	3	35428.5	35428.5	35428.5	3	3	3	3	3	3	31386.9	31386.9	31386.9	3	3	3	2	2	2
103	a	sp|O14929|HAT1_HUMAN	O14929	HAT1_HUMAN	HAT1	419	45.1	Homo sapiens OX=9606	1:Experimental evidence at protein level	Histone acetyltransferase type B catalytic subunit	1	0.999	13	142	142	142	24	24	24	13	13	13	797518	797518	797518	24	24	24	15	15	15	799654	799654	799654	20	20	20	13	13	13	756991	756991	756991	26	26	26	15	15	15
104	a	sp|O14964|HGS_HUMAN	O14964	HGS_HUMAN	HGS	777	18.5	Homo sapiens OX=9606	1:Experimental evidence at protein level	Hepatocyte growth factor-regulated tyrosine kinase substrate	1	0.999	11	101	101	101	10	10	10	9	9	9	185236	185236	185236	46	46	46	11	11	11	174083	174083	174083	12	12	12	9	9	9	193173	193173	193173	17	17	17	9	9	9
105	a	sp|O14965|AURKA_HUMAN	O14965	AURKA_HUMAN	AURKA	403	37.7	Homo sapiens OX=9606	1:Experimental evidence at protein level	Aurora kinase A	1	0.999	10	55	55	55	15	15	15	10	10	10	43571.6	43571.6	43571.6	8	8	8	7	7	7	41285.3	41285.3	41285.3	7	7	7	4	4	4	34083.7	34083.7	34083.7	7	7	7	4	4	4
106	a	sp|O14972|VP26C_HUMAN	O14972	VP26C_HUMAN	VPS26C	297	24.2	Homo sapiens OX=9606	1:Experimental evidence at protein level	Vacuolar protein sorting-associated protein 26C	1	0.999	5	32	32	32	5	5	5	4	4	4	42933.4	42933.4	42933.4	6	6	6	4	4	4	43776.3	43776.3	43776.3	4	4	4	4	4	4	43238.8	43238.8	43238.8	8	8	8	3	3	3
107	a	sp|O14974|MYPT1_HUMAN	O14974	MYPT1_HUMAN	PPP1R12A	1030	23.1	Homo sapiens OX=9606	1:Experimental evidence at protein level	Protein phosphatase 1 regulatory subunit 12A	1	0.999	19	127	127	127	20	20	20	15	15	15	185384	185384	185384	19	19	19	17	17	17	172221	172221	172221	18	18	18	14	14	14	178912	178912	178912	26	26	26	17	17	17
108	a	sp|O14976|GAK_HUMAN	O14976	GAK_HUMAN	GAK	1311	14.9	Homo sapiens OX=9606	1:Experimental evidence at protein level	Cyclin-G-associated kinase	1	0.999	13	76	76	76	14	14	14	10	10	10	59890.7	59890.7	59890.7	17	17	17	10	10	10	63895.2	63895.2	63895.2	10	10	10	8	8	8	66206.3	66206.3	66206.3	12	12	12	9	9	9
109	a	sp|O14980|XPO1_HUMAN	O14980	XPO1_HUMAN	XPO1	1071	62.8	Homo sapiens OX=9606	1:Experimental evidence at protein level	Exportin-1	1	0.999	49	681	681	681	123	123	123	51	51	51	839092	839092	839092	114	114	114	50	50	50	860998	860998	860998	116	116	116	51	51	51	793903	793903	793903	109	109	109	49	49	49
110	a	sp|O14981|BTAF1_HUMAN	O14981	BTAF1_HUMAN	BTAF1	1849	7.7	Homo sapiens OX=9606	1:Experimental evidence at protein level	TATA-binding protein-associated factor 172	1	0.999	9	25	24	25	5	4	5	4	3	4	42538.3	42538.3	42538.3	6	6	6	5	5	5	38198.5	38198.5	38198.5	3	3	3	3	3	3	38682.2	38682.2	38682.2	5	5	5	3	3	3
111	a	sp|O15014|ZN609_HUMAN	O15014	ZN609_HUMAN	ZNF609	1411	7.3	Homo sapiens OX=9606	1:Experimental evidence at protein level	Zinc finger protein 609	1	0.999	7	24	24	24	7	7	7	6	6	6	31754.1	31754.1	31754.1	5	5	5	4	4	4	35170.8	35170.8	35170.8	4	4	4	2	2	2	26354.8	26354.8	26354.8	2	2	2	0	0	0
112	a	sp|O15020|SPTN2_HUMAN	O15020	SPTN2_HUMAN	SPTBN2	2390	6.3	Homo sapiens OX=9606	1:Experimental evidence at protein level	Spectrin beta chain, non-erythrocytic 2	1	0.999	11	49	12	12	8	2	2	7	2	2	72348	20549.1	20549.1	11	3	3	9	2	2	68343.9	18007.5	18007.5	5	1	1	5	0	0	62669.9	0	0	10	2	2	6	0	0
113	a	sp|O15027|SC16A_HUMAN	O15027	SC16A_HUMAN	SEC16A	2357	20.1	Homo sapiens OX=9606	1:Experimental evidence at protein level	Protein transport protein Sec16A	1	0.999	28	115	115	115	22	22	22	15	15	15	77242.4	77242.4	77242.4	26	26	26	17	17	17	76666.4	76666.4	76666.4	15	15	15	10	10	10	72584.3	72584.3	72584.3	17	17	17	13	13	13
114	a	sp|O15042|SR140_HUMAN	O15042	SR140_HUMAN	U2SURP	1029	28.9	Homo sapiens OX=9606	1:Experimental evidence at protein level	U2 snRNP-associated SURP motif-containing protein	1	0.999	21	159	159	159	28	28	28	18	18	18	367633	367633	367633	30	30	30	20	20	20	378253	378253	378253	26	26	26	16	16	16	358881	358881	358881	27	27	27	16	16	16
115	a	sp|O15047|SET1A_HUMAN	O15047	SET1A_HUMAN	SETD1A	1707	5.8	Homo sapiens OX=9606	1:Experimental evidence at protein level	Histone-lysine N-methyltransferase SETD1A	1	0.999	7	25	25	25	6	6	6	4	4	4	33706.6	33706.6	33706.6	4	4	4	4	4	4	42402.9	42402.9	42402.9	5	5	5	4	4	4	41499.7	41499.7	41499.7	2	2	2	2	2	2
116	a	sp|O15067|PUR4_HUMAN	O15067	PUR4_HUMAN	PFAS	1338	50.3	Homo sapiens OX=9606	1:Experimental evidence at protein level	Phosphoribosylformylglycinamidine synthase	1	0.999	40	372	372	372	69	69	69	39	39	39	300843	300843	300843	63	63	63	39	39	39	300934	300934	300934	65	65	65	36	36	36	291120	291120	291120	62	62	62	38	38	38
117	a	sp|O15091|MRPP3_HUMAN	O15091	MRPP3_HUMAN	PRORP	583	9.6	Homo sapiens OX=9606	1:Experimental evidence at protein level	Mitochondrial ribonuclease P catalytic subunit	1	0.999	4	8	8	8	2	2	2	2	2	2	28807.2	28807.2	28807.2	0	0	0	0	0	0	0	0	0	1	1	1	0	0	0	0	0	0	2	2	2	0	0	0
118	a	sp|O15116|LSM1_HUMAN	O15116	LSM1_HUMAN	LSM1	133	49.6	Homo sapiens OX=9606	1:Experimental evidence at protein level	U6 snRNA-associated Sm-like protein LSm1	1	0.999	5	35	35	35	6	6	6	5	5	5	59788.1	59788.1	59788.1	8	8	8	5	5	5	59498.2	59498.2	59498.2	7	7	7	5	5	5	57690.2	57690.2	57690.2	5	5	5	4	4	4
119	a	sp|O15118|NPC1_HUMAN	O15118	NPC1_HUMAN	NPC1	1278	4.3	Homo sapiens OX=9606	1:Experimental evidence at protein level	NPC intracellular cholesterol transporter 1	1	0.999	4	13	13	13	1	1	1	0	0	0	0	0	0	4	4	4	0	0	0	0	0	0	1	1	1	0	0	0	0	0	0	2	2	2	2	2	2
120	a	sp|O15127|SCAM2_HUMAN	O15127	SCAM2_HUMAN	SCAMP2	329	9.7	Homo sapiens OX=9606	1:Experimental evidence at protein level	Secretory carrier-associated membrane protein 2	1	0.999	2	19	19	19	2	2	2	0	0	0	0	0	0	4	4	4	0	0	0	0	0	0	2	2	2	0	0	0	0	0	0	3	3	3	2	2	2
121	a	sp|O15143|ARC1B_HUMAN	O15143	ARC1B_HUMAN	ARPC1B	372	49.2	Homo sapiens OX=9606	1:Experimental evidence at protein level	Actin-related protein 2/3 complex subunit 1B	1	0.999	12	135	130	135	21	20	21	15	14	15	255635	254927	255635	22	21	22	15	14	15	250146	248455	250146	20	19	20	14	13	14	244246	243936	244246	19	18	19	14	13	14
122	a	sp|O15144|ARPC2_HUMAN	O15144	ARPC2_HUMAN	ARPC2	300	51.3	Homo sapiens OX=9606	1:Experimental evidence at protein level	Actin-related protein 2/3 complex subunit 2	1	0.999	13	82	82	82	14	14	14	11	11	11	219769	219769	219769	16	16	16	12	12	12	220559	220559	220559	14	14	14	10	10	10	236494	236494	236494	11	11	11	10	10	10
123	a	sp|O15145|ARPC3_HUMAN	O15145	ARPC3_HUMAN	ARPC3	178	27	Homo sapiens OX=9606	1:Experimental evidence at protein level	Actin-related protein 2/3 complex subunit 3	1	0.999	4	48	48	48	7	7	7	5	5	5	155069	155069	155069	5	5	5	5	5	5	151747	151747	151747	9	9	9	5	5	5	133050	133050	133050	12	12	12	5	5	5
124	a	sp|O15160|RPAC1_HUMAN	O15160	RPAC1_HUMAN	POLR1C	346	49.7	Homo sapiens OX=9606	1:Experimental evidence at protein level	DNA-directed RNA polymerases I and III subunit RPAC1	1	0.999	12	88	88	88	16	16	16	8	8	8	474435	474435	474435	13	13	13	7	7	7	473788	473788	473788	14	14	14	8	8	8	487788	487788	487788	15	15	15	10	10	10
125	a	sp|O15164|TIF1A_HUMAN	O15164	TIF1A_HUMAN	TRIM24	1050	23.4	Homo sapiens OX=9606	1:Experimental evidence at protein level	Transcription intermediary factor 1-alpha	1	0.999	17	105	93	93	17	16	16	13	12	12	132626	57247.1	57247.1	23	19	19	15	13	13	124380	53673.7	53673.7	18	17	17	13	12	12	132895	57706.7	57706.7	12	11	11	11	10	10
126	a	sp|O15182|CETN3_HUMAN	O15182	CETN3_HUMAN	CETN3	167	19.2	Homo sapiens OX=9606	1:Experimental evidence at protein level	Centrin-3	1	0.999	3	18	18	18	3	3	3	2	2	2	66520.1	66520.1	66520.1	3	3	3	2	2	2	69656	69656	69656	3	3	3	2	2	2	73265.7	73265.7	73265.7	2	2	2	0	0	0
127	a	sp|O15212|PFD6_HUMAN	O15212	PFD6_HUMAN	PFDN6	129	42.6	Homo sapiens OX=9606	1:Experimental evidence at protein level	Prefoldin subunit 6	1	0.999	5	40	40	40	6	6	6	4	4	4	574780	574780	574780	7	7	7	5	5	5	588347	588347	588347	7	7	7	4	4	4	581168	581168	581168	8	8	8	4	4	4
128	a	sp|O15213|WDR46_HUMAN	O15213	WDR46_HUMAN	WDR46	610	22.8	Homo sapiens OX=9606	1:Experimental evidence at protein level	WD repeat-containing protein 46	1	0.999	9	61	61	61	10	10	10	8	8	8	64035.8	64035.8	64035.8	12	12	12	7	7	7	59184.4	59184.4	59184.4	10	10	10	7	7	7	58913.9	58913.9	58913.9	10	10	10	6	6	6
129	a	sp|O15226|NKRF_HUMAN	O15226	NKRF_HUMAN	NKRF	690	39.4	Homo sapiens OX=9606	1:Experimental evidence at protein level	NF-kappa-B-repressing factor	1	0.999	22	153	153	153	25	25	25	19	19	19	373752	373752	373752	25	25	25	19	19	19	372253	372253	372253	29	29	29	18	18	18	395427	395427	395427	26	26	26	17	17	17
130	a	sp|O15228|GNPAT_HUMAN	O15228	GNPAT_HUMAN	GNPAT	680	14.3	Homo sapiens OX=9606	1:Experimental evidence at protein level	Dihydroxyacetone phosphate acyltransferase	1	0.999	7	29	29	29	7	7	7	3	3	3	66450.7	66450.7	66450.7	9	9	9	6	6	6	55456.2	55456.2	55456.2	3	3	3	3	3	3	46180.7	46180.7	46180.7	3	3	3	2	2	2
131	a	sp|O15234|CASC3_HUMAN	O15234	CASC3_HUMAN	CASC3	703	10.5	Homo sapiens OX=9606	1:Experimental evidence at protein level	Protein CASC3	1	0.999	6	20	20	20	2	2	2	2	2	2	53138.2	53138.2	53138.2	4	4	4	4	4	4	51156.1	51156.1	51156.1	2	2	2	2	2	2	61978.7	61978.7	61978.7	3	3	3	2	2	2
132	a	sp|O15247|CLIC2_HUMAN	O15247	CLIC2_HUMAN	CLIC2	247	69.2	Homo sapiens OX=9606	1:Experimental evidence at protein level	Chloride intracellular channel protein 2	1	0.999	12	103	103	103	17	17	17	11	11	11	391960	391960	391960	21	21	21	12	12	12	402840	402840	402840	16	16	16	12	12	12	391485	391485	391485	16	16	16	9	9	9
133	a	sp|O15258|RER1_HUMAN	O15258	RER1_HUMAN	RER1	196	14.8	Homo sapiens OX=9606	1:Experimental evidence at protein level	Protein RER1	1	0.999	2	17	17	17	3	3	3	2	2	2	170727	170727	170727	2	2	2	2	2	2	174620	174620	174620	3	3	3	2	2	2	181528	181528	181528	3	3	3	2	2	2
134	a	sp|O15269|SPTC1_HUMAN	O15269	SPTC1_HUMAN	SPTLC1	473	21.6	Homo sapiens OX=9606	1:Experimental evidence at protein level	Serine palmitoyltransferase 1	1	0.999	7	55	55	55	9	9	9	6	6	6	99985.1	99985.1	99985.1	10	10	10	5	5	5	98174.2	98174.2	98174.2	8	8	8	6	6	6	100966	100966	100966	8	8	8	6	6	6
135	a	sp|O15270|SPTC2_HUMAN	O15270	SPTC2_HUMAN	SPTLC2	562	14.8	Homo sapiens OX=9606	1:Experimental evidence at protein level	Serine palmitoyltransferase 2	1	0.999	6	34	34	34	7	7	7	5	5	5	59541.3	59541.3	59541.3	8	8	8	3	3	3	68054.2	68054.2	68054.2	6	6	6	4	4	4	64280.7	64280.7	64280.7	4	4	4	4	4	4
136	a	sp|O15294|OGT1_HUMAN	O15294	OGT1_HUMAN	OGT	1046	44	Homo sapiens OX=9606	1:Experimental evidence at protein level	UDP-N-acetylglucosamine--peptide N-acetylglucosaminyltransferase 110 kDa subunit	1	0.999	31	163	163	163	32	32	32	21	21	21	239120	239120	239120	31	31	31	26	26	26	238651	238651	238651	26	26	26	18	18	18	243830	243830	243830	24	24	24	19	19	19
137	a	sp|O15305|PMM2_HUMAN	O15305	PMM2_HUMAN	PMM2	246	36.6	Homo sapiens OX=9606	1:Experimental evidence at protein level	Phosphomannomutase 2	1	0.999	8	56	45	45	10	8	8	7	6	6	164540	166550	166550	10	8	8	8	7	7	183102	188873	188873	8	5	5	6	5	5	188349	180389	180389	10	9	9	5	5	5
138	a	sp|O15318|RPC7_HUMAN	O15318	RPC7_HUMAN	POLR3G	223	22	Homo sapiens OX=9606	1:Experimental evidence at protein level	DNA-directed RNA polymerase III subunit RPC7	1	0.999	4	10	10	10	2	2	2	2	2	2	50026.2	50026.2	50026.2	2	2	2	2	2	2	44211.8	44211.8	44211.8	1	1	1	0	0	0	0	0	0	2	2	2	2	2	2
139	a	sp|O15347|HMGB3_HUMAN	O15347	HMGB3_HUMAN	HMGB3	200	45	Homo sapiens OX=9606	1:Experimental evidence at protein level	High mobility group protein B3	1	0.999	8	81	81	81	15	15	15	8	8	8	318729	318729	318729	16	16	16	8	8	8	320197	320197	320197	14	14	14	8	8	8	303047	303047	303047	13	13	13	8	8	8
140	a	sp|O15355|PPM1G_HUMAN	O15355	PPM1G_HUMAN	PPM1G	546	56.4	Homo sapiens OX=9606	1:Experimental evidence at protein level	Protein phosphatase 1G	1	0.999	19	310	310	310	54	54	54	16	16	16	471968	471968	471968	56	56	56	19	19	19	477418	477418	477418	52	52	52	18	18	18	484113	484113	484113	47	47	47	16	16	16
141	a	sp|O15357|SHIP2_HUMAN	O15357	SHIP2_HUMAN	INPPL1	1258	13.8	Homo sapiens OX=9606	1:Experimental evidence at protein level	Phosphatidylinositol 3,4,5-trisphosphate 5-phosphatase 2	1	0.999	10	32	32	32	7	7	7	5	5	5	41632.4	41632.4	41632.4	7	7	7	4	4	4	43227.8	43227.8	43227.8	6	6	6	5	5	5	47154.6	47154.6	47154.6	6	6	6	4	4	4
142	a	sp|O15371|EIF3D_HUMAN	O15371	EIF3D_HUMAN	EIF3D	548	51.3	Homo sapiens OX=9606	1:Experimental evidence at protein level	Eukaryotic translation initiation factor 3 subunit D	1	0.999	18	221	221	221	35	35	35	18	18	18	425868	425868	425868	41	41	41	21	21	21	441793	441793	441793	34	34	34	18	18	18	423841	423841	423841	36	36	36	19	19	19
143	a	sp|O15372|EIF3H_HUMAN	O15372	EIF3H_HUMAN	EIF3H	352	35.5	Homo sapiens OX=9606	1:Experimental evidence at protein level	Eukaryotic translation initiation factor 3 subunit H	1	0.999	10	113	113	113	19	19	19	12	12	12	354925	354925	354925	19	19	19	12	12	12	360740	360740	360740	16	16	16	12	12	12	349803	349803	349803	19	19	19	14	14	14
144	a	sp|O15379|HDAC3_HUMAN	O15379	HDAC3_HUMAN	HDAC3	428	18.9	Homo sapiens OX=9606	1:Experimental evidence at protein level	Histone deacetylase 3	1	0.999	6	32	26	26	6	5	5	4	3	3	172895	46738	46738	7	6	6	4	3	3	182955	46713.6	46713.6	6	5	5	4	3	3	191875	49837.1	49837.1	5	4	4	3	2	2
145	a	sp|O15381|NVL_HUMAN	O15381	NVL_HUMAN	NVL	856	30.8	Homo sapiens OX=9606	1:Experimental evidence at protein level	Nuclear valosin-containing protein-like	1	0.999	17	103	102	103	18	18	18	14	14	14	96283.8	96283.8	96283.8	17	17	17	11	11	11	91223.4	91223.4	91223.4	18	17	18	11	10	11	92915.7	92915.7	92915.7	20	20	20	12	12	12
146	a	sp|O15382|BCAT2_HUMAN	O15382	BCAT2_HUMAN	BCAT2	392	23.7	Homo sapiens OX=9606	1:Experimental evidence at protein level	Branched-chain-amino-acid aminotransferase, mitochondrial	1	0.999	7	54	54	54	10	10	10	8	8	8	112198	112198	112198	10	10	10	9	9	9	108903	108903	108903	8	8	8	6	6	6	113836	113836	113836	9	9	9	6	6	6
147	a	sp|O15392|BIRC5_HUMAN	O15392	BIRC5_HUMAN	BIRC5	142	40.1	Homo sapiens OX=9606	1:Experimental evidence at protein level	Baculoviral IAP repeat-containing protein 5	1	0.999	5	18	18	18	4	4	4	3	3	3	53740.5	53740.5	53740.5	4	4	4	3	3	3	39634.1	39634.1	39634.1	2	2	2	2	2	2	51925.8	51925.8	51925.8	3	3	3	3	3	3
148	a	sp|O15397|IPO8_HUMAN	O15397	IPO8_HUMAN	IPO8	1037	17.4	Homo sapiens OX=9606	1:Experimental evidence at protein level	Importin-8	1	0.999	13	79	72	72	16	15	15	13	12	12	127112	97966.5	97966.5	13	12	12	12	11	11	129406	98601.9	98601.9	11	10	10	8	7	7	129251	98842.4	98842.4	16	14	14	10	9	9
149	a	sp|O15400|STX7_HUMAN	O15400	STX7_HUMAN	STX7	261	41.8	Homo sapiens OX=9606	1:Experimental evidence at protein level	Syntaxin-7	1	0.999	7	45	45	45	4	4	4	3	3	3	98260.1	98260.1	98260.1	11	11	11	4	4	4	109126	109126	109126	7	7	7	4	4	4	111816	111816	111816	7	7	7	5	5	5
150	a	sp|O15446|RPA34_HUMAN	O15446	RPA34_HUMAN	CD3EAP	510	44.3	Homo sapiens OX=9606	1:Experimental evidence at protein level	DNA-directed RNA polymerase I subunit RPA34	1	0.999	11	68	68	68	13	13	13	9	9	9	117460	117460	117460	11	11	11	6	6	6	115009	115009	115009	11	11	11	6	6	6	114788	114788	114788	11	11	11	5	5	5
151	a	sp|O15498|YKT6_HUMAN	O15498	YKT6_HUMAN	YKT6	198	31.8	Homo sapiens OX=9606	1:Experimental evidence at protein level	Synaptobrevin homolog YKT6	1	0.999	4	33	33	33	5	5	5	3	3	3	57427.9	57427.9	57427.9	4	4	4	3	3	3	60807.3	60807.3	60807.3	4	4	4	3	3	3	58570.3	58570.3	58570.3	6	6	6	4	4	4
152	a	sp|O15504|NUP42_HUMAN	O15504	NUP42_HUMAN	NUP42	423	10.4	Homo sapiens OX=9606	1:Experimental evidence at protein level	Nucleoporin NUP42	1	0.999	3	24	24	24	3	3	3	3	3	3	58569.4	58569.4	58569.4	3	3	3	3	3	3	59398.2	59398.2	59398.2	6	6	6	2	2	2	59470.7	59470.7	59470.7	3	3	3	2	2	2
153	a	sp|O15511|ARPC5_HUMAN	O15511	ARPC5_HUMAN	ARPC5	151	55.6	Homo sapiens OX=9606	1:Experimental evidence at protein level	Actin-related protein 2/3 complex subunit 5	1	0.999	7	69	69	69	8	8	8	6	6	6	110383	110383	110383	13	13	13	7	7	7	109313	109313	109313	12	12	12	5	5	5	119217	119217	119217	12	12	12	6	6	6
154	a	sp|O15514|RPB4_HUMAN	O15514	RPB4_HUMAN	POLR2D	142	61.3	Homo sapiens OX=9606	1:Experimental evidence at protein level	DNA-directed RNA polymerase II subunit RPB4	1	0.999	5	45	45	45	5	5	5	5	5	5	183740	183740	183740	10	10	10	5	5	5	202140	202140	202140	8	8	8	5	5	5	177288	177288	177288	8	8	8	5	5	5
155	a	sp|O43137|YB085_YEAST	O43137	YB085_YEAST	YBR085C-A	85	74.1	Saccharomyces cerevisiae (strain ATCC 204508 / S288c) OX=559292	1:Experimental evidence at protein level	Uncharacterized protein YBR085C-A	1	0.999	4	26	26	26	6	6	6	3	3	3	348777	348777	348777	6	6	6	4	4	4	350317	350317	350317	6	6	6	3	3	3	376495	376495	376495	2	2	2	2	2	2
156	a	sp|O43148|MCES_HUMAN	O43148	MCES_HUMAN	RNMT	476	34	Homo sapiens OX=9606	1:Experimental evidence at protein level	mRNA cap guanine-N7 methyltransferase	1	0.999	11	69	69	69	11	11	11	9	9	9	266181	266181	266181	11	11	11	7	7	7	250324	250324	250324	10	10	10	8	8	8	264235	264235	264235	11	11	11	7	7	7
157	a	sp|O43156|TTI1_HUMAN	O43156	TTI1_HUMAN	TTI1	1089	16.9	Homo sapiens OX=9606	1:Experimental evidence at protein level	TELO2-interacting protein 1 homolog	1	0.999	12	63	63	63	10	10	10	5	5	5	88554.9	88554.9	88554.9	12	12	12	6	6	6	86127.9	86127.9	86127.9	9	9	9	3	3	3	85469.9	85469.9	85469.9	14	14	14	4	4	4
158	a	sp|O43159|RRP8_HUMAN	O43159	RRP8_HUMAN	RRP8	456	26.8	Homo sapiens OX=9606	1:Experimental evidence at protein level	Ribosomal RNA-processing protein 8	1	0.999	8	67	67	67	10	10	10	6	6	6	125920	125920	125920	9	9	9	9	9	9	120013	120013	120013	15	15	15	9	9	9	119405	119405	119405	8	8	8	6	6	6
159	a	sp|O43164|PJA2_HUMAN	O43164	PJA2_HUMAN	PJA2	708	26.3	Homo sapiens OX=9606	1:Experimental evidence at protein level	E3 ubiquitin-protein ligase Praja-2	1	0.999	10	48	48	48	11	11	11	7	7	7	47088.4	47088.4	47088.4	10	10	10	8	8	8	45294.9	45294.9	45294.9	6	6	6	5	5	5	45113.7	45113.7	45113.7	7	7	7	5	5	5
160	a	sp|O43169|CYB5B_HUMAN	O43169	CYB5B_HUMAN	CYB5B	150	36.7	Homo sapiens OX=9606	1:Experimental evidence at protein level	Cytochrome b5 type B	1	0.999	4	23	23	23	5	5	5	4	4	4	80419.7	80419.7	80419.7	2	2	2	2	2	2	86017.4	86017.4	86017.4	2	2	2	2	2	2	81027	81027	81027	5	5	5	3	3	3
161	a	sp|O43172|PRP4_HUMAN	O43172	PRP4_HUMAN	PRPF4	522	53.3	Homo sapiens OX=9606	1:Experimental evidence at protein level	U4/U6 small nuclear ribonucleoprotein Prp4	1	0.999	21	198	198	198	32	32	32	19	19	19	315677	315677	315677	41	41	41	20	20	20	318342	318342	318342	30	30	30	20	20	20	305549	305549	305549	32	32	32	19	19	19
162	a	sp|O43175|SERA_HUMAN	O43175	SERA_HUMAN	PHGDH	533	45.2	Homo sapiens OX=9606	1:Experimental evidence at protein level	D-3-phosphoglycerate dehydrogenase	1	0.999	19	208	201	208	34	32	34	18	17	18	571197	575412	571197	36	35	36	18	17	18	573193	576947	573193	37	36	37	18	17	18	596359	594664	596359	34	33	34	18	17	18
163	a	sp|O43181|NDUS4_HUMAN	O43181	NDUS4_HUMAN	NDUFS4	175	14.3	Homo sapiens OX=9606	1:Experimental evidence at protein level	NADH dehydrogenase [ubiquinone] iron-sulfur protein 4, mitochondrial	1	0.999	2	9	9	9	2	2	2	2	2	2	82188.9	82188.9	82188.9	1	1	1	0	0	0	0	0	0	1	1	1	0	0	0	0	0	0	3	3	3	2	2	2
164	a	sp|O43182|RHG06_HUMAN	O43182	RHG06_HUMAN	ARHGAP6	974	19.7	Homo sapiens OX=9606	1:Experimental evidence at protein level	Rho GTPase-activating protein 6	1	0.999	13	90	90	90	19	19	19	13	13	13	68396.9	68396.9	68396.9	14	14	14	12	12	12	68924.7	68924.7	68924.7	11	11	11	9	9	9	68295.3	68295.3	68295.3	16	16	16	11	11	11
165	a	sp|O43237|DC1L2_HUMAN	O43237	DC1L2_HUMAN	DYNC1LI2	492	29.7	Homo sapiens OX=9606	1:Experimental evidence at protein level	Cytoplasmic dynein 1 light intermediate chain 2	1	0.999	10	52	31	31	9	6	6	9	6	6	107184	80699.2	80699.2	10	5	5	7	4	4	95864.9	62450.9	62450.9	8	5	5	7	4	4	102212	69891.1	69891.1	9	5	5	8	5	5
166	a	sp|O43242|PSMD3_HUMAN	O43242	PSMD3_HUMAN	PSMD3	534	48.5	Homo sapiens OX=9606	1:Experimental evidence at protein level	26S proteasome non-ATPase regulatory subunit 3	1	0.999	23	226	225	226	38	38	38	22	22	22	482483	482483	482483	39	39	39	22	22	22	486650	486650	486650	37	37	37	20	20	20	496607	496607	496607	41	40	41	21	20	21
167	a	sp|O43264|ZW10_HUMAN	O43264	ZW10_HUMAN	ZW10	779	45.3	Homo sapiens OX=9606	1:Experimental evidence at protein level	Centromere/kinetochore protein zw10 homolog	1	0.999	23	146	146	146	30	30	30	18	18	18	152479	152479	152479	28	28	28	18	18	18	152833	152833	152833	23	23	23	18	18	18	145259	145259	145259	21	21	21	16	16	16
168	a	sp|O43290|SNUT1_HUMAN	O43290	SNUT1_HUMAN	SART1	800	46	Homo sapiens OX=9606	1:Experimental evidence at protein level	U4/U6.U5 tri-snRNP-associated protein 1	1	0.999	28	214	214	214	34	34	34	20	20	20	149526	149526	149526	35	35	35	23	23	23	151280	151280	151280	37	37	37	25	25	25	157968	157968	157968	33	33	33	21	21	21
169	a	sp|O43318|M3K7_HUMAN	O43318	M3K7_HUMAN	MAP3K7	606	23.4	Homo sapiens OX=9606	1:Experimental evidence at protein level	Mitogen-activated protein kinase kinase kinase 7	1	0.999	10	49	49	49	9	9	9	6	6	6	42469.4	42469.4	42469.4	10	10	10	7	7	7	45648.7	45648.7	45648.7	9	9	9	8	8	8	43834.4	43834.4	43834.4	8	8	8	6	6	6
170	a	sp|O43324|MCA3_HUMAN	O43324	MCA3_HUMAN	EEF1E1	174	60.9	Homo sapiens OX=9606	1:Experimental evidence at protein level	Eukaryotic translation elongation factor 1 epsilon-1	1	0.999	9	98	98	98	18	18	18	8	8	8	424848	424848	424848	20	20	20	9	9	9	426841	426841	426841	16	16	16	7	7	7	432106	432106	432106	15	15	15	9	9	9
171	a	sp|O43379|WDR62_HUMAN	O43379	WDR62_HUMAN	WDR62	1518	6.8	Homo sapiens OX=9606	1:Experimental evidence at protein level	WD repeat-containing protein 62	1	0.999	7	26	26	26	4	4	4	3	3	3	30475.1	30475.1	30475.1	6	6	6	5	5	5	30010.1	30010.1	30010.1	4	4	4	3	3	3	30210.5	30210.5	30210.5	5	5	5	4	4	4
172	a	sp|O43390|HNRPR_HUMAN	O43390	HNRPR_HUMAN	HNRNPR	633	47.6	Homo sapiens OX=9606	1:Experimental evidence at protein level	Heterogeneous nuclear ribonucleoprotein R	1	0.999	25	450	386	386	74	66	66	30	24	24	1.28319e+06	1.27839e+06	1.27839e+06	78	64	64	31	24	24	1.26529e+06	1.24588e+06	1.24588e+06	80	70	70	31	25	25	1.25408e+06	1.23188e+06	1.23188e+06	75	63	63	30	24	24
173	a	sp|O43395|PRPF3_HUMAN	O43395	PRPF3_HUMAN	PRPF3	683	33.2	Homo sapiens OX=9606	1:Experimental evidence at protein level	U4/U6 small nuclear ribonucleoprotein Prp3	1	0.999	16	119	119	119	18	18	18	11	11	11	113738	113738	113738	18	18	18	11	11	11	111507	111507	111507	25	25	25	13	13	13	109340	109340	109340	19	19	19	10	10	10
174	a	sp|O43396|TXNL1_HUMAN	O43396	TXNL1_HUMAN	TXNL1	289	69.2	Homo sapiens OX=9606	1:Experimental evidence at protein level	Thioredoxin-like protein 1	1	0.999	13	187	187	187	29	29	29	16	16	16	595073	595073	595073	30	30	30	15	15	15	623814	623814	623814	30	30	30	16	16	16	593337	593337	593337	35	35	35	15	15	15
175	a	sp|O43399|TPD54_HUMAN	O43399	TPD54_HUMAN	TPD52L2	206	73.3	Homo sapiens OX=9606	1:Experimental evidence at protein level	Tumor protein D54	1	0.999	12	140	140	140	23	23	23	11	11	11	417433	417433	417433	28	28	28	11	11	11	397943	397943	397943	20	20	20	13	13	13	391288	391288	391288	21	21	21	11	11	11
176	a	sp|O43402|EMC8_HUMAN	O43402	EMC8_HUMAN	EMC8	210	44.8	Homo sapiens OX=9606	1:Experimental evidence at protein level	ER membrane protein complex subunit 8	1	0.999	6	61	61	61	12	12	12	7	7	7	109398	109398	109398	10	10	10	6	6	6	112531	112531	112531	7	7	7	5	5	5	109426	109426	109426	11	11	11	6	6	6
177	a	sp|O43414|ERI3_HUMAN	O43414	ERI3_HUMAN	ERI3	337	24	Homo sapiens OX=9606	1:Experimental evidence at protein level	ERI1 exoribonuclease 3	1	0.999	5	19	19	19	5	5	5	4	4	4	88860.6	88860.6	88860.6	2	2	2	2	2	2	89462.9	89462.9	89462.9	3	3	3	3	3	3	82113.8	82113.8	82113.8	2	2	2	2	2	2
178	a	sp|O43432|IF4G3_HUMAN	O43432	IF4G3_HUMAN	EIF4G3	1585	8.6	Homo sapiens OX=9606	1:Experimental evidence at protein level	Eukaryotic translation initiation factor 4 gamma 3	1	0.999	11	61	11	11	10	1	1	6	0	0	306182	0	0	13	4	4	10	4	4	322632	19556.7	19556.7	10	1	1	7	0	0	315783	0	0	11	3	3	6	2	2
179	a	sp|O43447|PPIH_HUMAN	O43447	PPIH_HUMAN	PPIH	177	79.7	Homo sapiens OX=9606	1:Experimental evidence at protein level	Peptidyl-prolyl cis-trans isomerase H	1	0.999	10	122	122	122	20	20	20	9	9	9	414306	414306	414306	22	22	22	9	9	9	433132	433132	433132	21	21	21	10	10	10	435212	435212	435212	20	20	20	8	8	8
180	a	sp|O43463|SUV91_HUMAN	O43463	SUV91_HUMAN	SUV39H1	412	6.6	Homo sapiens OX=9606	1:Experimental evidence at protein level	Histone-lysine N-methyltransferase SUV39H1	1	0.999	2	5	5	5	0	0	0	0	0	0	0	0	0	2	2	2	2	2	2	0	0	0	1	1	1	0	0	0	0	0	0	1	1	1	0	0	0
181	a	sp|O43482|MS18B_HUMAN	O43482	MS18B_HUMAN	OIP5	229	22.3	Homo sapiens OX=9606	1:Experimental evidence at protein level	Protein Mis18-beta	1	0.999	3	20	20	20	4	4	4	2	2	2	97684.2	97684.2	97684.2	2	2	2	2	2	2	86562.7	86562.7	86562.7	5	5	5	3	3	3	93844.7	93844.7	93844.7	3	3	3	2	2	2
182	a	sp|O43493|TGON2_HUMAN	O43493	TGON2_HUMAN	TGOLN2	437	16	Homo sapiens OX=9606	1:Experimental evidence at protein level	Trans-Golgi network integral membrane protein 2	1	0.999	5	30	30	30	9	9	9	5	5	5	34405.1	34405.1	34405.1	5	5	5	4	4	4	32727.8	32727.8	32727.8	4	4	4	3	3	3	31959.4	31959.4	31959.4	4	4	4	3	3	3
183	a	sp|O43504|LTOR5_HUMAN	O43504	LTOR5_HUMAN	LAMTOR5	91	96.7	Homo sapiens OX=9606	1:Experimental evidence at protein level	Ragulator complex protein LAMTOR5	1	0.999	5	69	69	69	13	13	13	6	6	6	278920	278920	278920	13	13	13	6	6	6	276476	276476	276476	13	13	13	6	6	6	259568	259568	259568	12	12	12	5	5	5
184	a	sp|O43583|DENR_HUMAN	O43583	DENR_HUMAN	DENR	198	46	Homo sapiens OX=9606	1:Experimental evidence at protein level	Density-regulated protein	1	0.999	8	106	106	106	14	14	14	9	9	9	232791	232791	232791	19	19	19	9	9	9	227893	227893	227893	21	21	21	9	9	9	215928	215928	215928	18	18	18	7	7	7
185	a	sp|O43592|XPOT_HUMAN	O43592	XPOT_HUMAN	XPOT	962	35.9	Homo sapiens OX=9606	1:Experimental evidence at protein level	Exportin-T	1	0.999	26	176	176	176	33	33	33	20	20	20	203641	203641	203641	30	30	30	25	25	25	205821	205821	205821	21	21	21	18	18	18	206255	206255	206255	32	32	32	21	21	21
186	a	sp|O43598|DNPH1_HUMAN	O43598	DNPH1_HUMAN	DNPH1	174	38.5	Homo sapiens OX=9606	1:Experimental evidence at protein level	2'-deoxynucleoside 5'-phosphate N-hydrolase 1	1	0.999	4	55	55	55	7	7	7	4	4	4	242087	242087	242087	10	10	10	5	5	5	246073	246073	246073	8	8	8	4	4	4	262397	262397	262397	13	13	13	4	4	4
187	a	sp|O43615|TIM44_HUMAN	O43615	TIM44_HUMAN	TIMM44	452	39.6	Homo sapiens OX=9606	1:Experimental evidence at protein level	Mitochondrial import inner membrane translocase subunit TIM44	1	0.999	17	150	150	150	28	28	28	13	13	13	338203	338203	338203	27	27	27	16	16	16	329064	329064	329064	24	24	24	15	15	15	329749	329749	329749	25	25	25	16	16	16
188	a	sp|O43639|NCK2_HUMAN	O43639	NCK2_HUMAN	NCK2	380	9.7	Homo sapiens OX=9606	1:Experimental evidence at protein level	Cytoplasmic protein NCK2	1	0.999	3	9	9	9	2	2	2	2	2	2	37544.3	37544.3	37544.3	3	3	3	2	2	2	40667.8	40667.8	40667.8	2	2	2	2	2	2	33996.1	33996.1	33996.1	2	2	2	2	2	2
189	a	sp|O43660|PLRG1_HUMAN	O43660	PLRG1_HUMAN	PLRG1	514	51.2	Homo sapiens OX=9606	1:Experimental evidence at protein level	Pleiotropic regulator 1	1	0.999	15	126	126	126	21	21	21	14	14	14	168338	168338	168338	20	20	20	13	13	13	164882	164882	164882	19	19	19	13	13	13	162027	162027	162027	23	23	23	12	12	12
190	a	sp|O43665|RGS10_HUMAN	O43665	RGS10_HUMAN	RGS10	181	48.6	Homo sapiens OX=9606	1:Experimental evidence at protein level	Regulator of G-protein signaling 10	1	0.999	7	64	64	64	16	16	16	8	8	8	121250	121250	121250	10	10	10	6	6	6	123697	123697	123697	7	7	7	5	5	5	127039	127039	127039	12	12	12	6	6	6
191	a	sp|O43674|NDUB5_HUMAN	O43674	NDUB5_HUMAN	NDUFB5	189	16.9	Homo sapiens OX=9606	1:Experimental evidence at protein level	NADH dehydrogenase [ubiquinone] 1 beta subcomplex subunit 5, mitochondrial	1	0.999	3	16	16	16	3	3	3	3	3	3	108403	108403	108403	2	2	2	2	2	2	109572	109572	109572	3	3	3	2	2	2	113560	113560	113560	3	3	3	2	2	2
192	a	sp|O43676|NDUB3_HUMAN	O43676	NDUB3_HUMAN	NDUFB3	98	21.4	Homo sapiens OX=9606	1:Experimental evidence at protein level	NADH dehydrogenase [ubiquinone] 1 beta subcomplex subunit 3	1	0.999	2	17	17	17	3	3	3	2	2	2	114172	114172	114172	2	2	2	2	2	2	110868	110868	110868	4	4	4	2	2	2	110429	110429	110429	4	4	4	2	2	2
193	a	sp|O43681|ASNA_HUMAN	O43681	ASNA_HUMAN	ASNA1	348	63.2	Homo sapiens OX=9606	1:Experimental evidence at protein level	ATPase ASNA1	1	0.999	13	81	80	80	15	15	15	10	10	10	180748	180748	180748	12	12	12	11	11	11	180240	180240	180240	14	13	13	10	9	9	163290	163290	163290	12	12	12	8	8	8
194	a	sp|O43683|BUB1_HUMAN	O43683	BUB1_HUMAN	BUB1	1085	8.2	Homo sapiens OX=9606	1:Experimental evidence at protein level	Mitotic checkpoint serine/threonine-protein kinase BUB1	1	0.999	5	21	21	21	4	4	4	4	4	4	50332.6	50332.6	50332.6	3	3	3	2	2	2	50345.5	50345.5	50345.5	2	2	2	0	0	0	0	0	0	5	5	5	3	3	3
195	a	sp|O43684|BUB3_HUMAN	O43684	BUB3_HUMAN	BUB3	328	56.1	Homo sapiens OX=9606	1:Experimental evidence at protein level	Mitotic checkpoint protein BUB3	1	0.999	13	190	190	190	34	34	34	17	17	17	892282	892282	892282	30	30	30	15	15	15	899947	899947	899947	39	39	39	16	16	16	895034	895034	895034	29	29	29	15	15	15
196	a	sp|O43708|MAAI_HUMAN	O43708	MAAI_HUMAN	GSTZ1	216	22.2	Homo sapiens OX=9606	1:Experimental evidence at protein level	Maleylacetoacetate isomerase	1	0.999	3	19	19	19	3	3	3	3	3	3	52470.9	52470.9	52470.9	4	4	4	3	3	3	52808.2	52808.2	52808.2	3	3	3	2	2	2	55387.9	55387.9	55387.9	4	4	4	2	2	2
197	a	sp|O43709|BUD23_HUMAN	O43709	BUD23_HUMAN	BUD23	281	23.8	Homo sapiens OX=9606	1:Experimental evidence at protein level	Probable 18S rRNA (guanine-N(7))-methyltransferase	1	0.999	4	36	36	36	6	6	6	4	4	4	95253.8	95253.8	95253.8	9	9	9	4	4	4	96802.7	96802.7	96802.7	7	7	7	3	3	3	86011.4	86011.4	86011.4	3	3	3	3	3	3
198	a	sp|O43715|TRIA1_HUMAN	O43715	TRIA1_HUMAN	TRIAP1	76	63.2	Homo sapiens OX=9606	1:Experimental evidence at protein level	TP53-regulated inhibitor of apoptosis 1	1	0.999	4	25	25	25	3	3	3	3	3	3	64883.2	64883.2	64883.2	5	5	5	4	4	4	72720.9	72720.9	72720.9	5	5	5	3	3	3	73530	73530	73530	5	5	5	3	3	3
199	a	sp|O43716|GATC_HUMAN	O43716	GATC_HUMAN	GATC	136	48.5	Homo sapiens OX=9606	1:Experimental evidence at protein level	Glutamyl-tRNA(Gln) amidotransferase subunit C, mitochondrial	1	0.999	5	13	13	13	1	1	1	0	0	0	0	0	0	2	2	2	2	2	2	37221.1	37221.1	37221.1	3	3	3	3	3	3	46219.5	46219.5	46219.5	3	3	3	3	3	3
200	a	sp|O43719|HTSF1_HUMAN	O43719	HTSF1_HUMAN	HTATSF1	755	34.3	Homo sapiens OX=9606	1:Experimental evidence at protein level	HIV Tat-specific factor 1	1	0.999	18	98	98	98	14	14	14	11	11	11	177733	177733	177733	16	16	16	10	10	10	178735	178735	178735	20	20	20	13	13	13	172891	172891	172891	17	17	17	12	12	12
201	a	sp|O43747|AP1G1_HUMAN	O43747	AP1G1_HUMAN	AP1G1	822	29.7	Homo sapiens OX=9606	1:Experimental evidence at protein level	AP-1 complex subunit gamma-1	1	0.999	19	100	100	100	17	17	17	14	14	14	145007	145007	145007	23	23	23	14	14	14	136680	136680	136680	21	21	21	11	11	11	134617	134617	134617	14	14	14	10	10	10
202	a	sp|O43752|STX6_HUMAN	O43752	STX6_HUMAN	STX6	255	25.1	Homo sapiens OX=9606	1:Experimental evidence at protein level	Syntaxin-6	1	0.999	4	20	20	20	5	5	5	3	3	3	35587.7	35587.7	35587.7	3	3	3	2	2	2	39746	39746	39746	1	1	1	0	0	0	0	0	0	3	3	3	0	0	0
203	a	sp|O43766|LIAS_HUMAN	O43766	LIAS_HUMAN	LIAS	372	7.5	Homo sapiens OX=9606	1:Experimental evidence at protein level	Lipoyl synthase, mitochondrial	1	0.999	2	9	9	9	0	0	0	0	0	0	0	0	0	2	2	2	0	0	0	0	0	0	3	3	3	2	2	2	63080.9	63080.9	63080.9	1	1	1	0	0	0
204	a	sp|O43768|ENSA_HUMAN	O43768	ENSA_HUMAN	ENSA	121	34.7	Homo sapiens OX=9606	1:Experimental evidence at protein level	Alpha-endosulfine	1	0.999	3	58	43	58	8	6	8	3	2	3	709189	695459	709189	11	9	11	3	2	3	725781	742203	725781	10	7	10	4	2	4	718127	749826	718127	10	7	10	5	3	5
205	a	sp|O43776|SYNC_HUMAN	O43776	SYNC_HUMAN	NARS1	548	43.1	Homo sapiens OX=9606	1:Experimental evidence at protein level	Asparagine--tRNA ligase, cytoplasmic	1	0.999	19	261	261	261	49	49	49	24	24	24	881340	881340	881340	44	44	44	24	24	24	872284	872284	872284	42	42	42	23	23	23	818634	818634	818634	42	42	42	23	23	23
206	a	sp|O43805|SSNA1_HUMAN	O43805	SSNA1_HUMAN	SSNA1	119	24.4	Homo sapiens OX=9606	1:Experimental evidence at protein level	Sjoegren syndrome nuclear autoantigen 1	1	0.999	2	16	16	16	3	3	3	2	2	2	42016.6	42016.6	42016.6	2	2	2	2	2	2	44349.6	44349.6	44349.6	3	3	3	2	2	2	47917.1	47917.1	47917.1	3	3	3	2	2	2
207	a	sp|O43808|PM34_HUMAN	O43808	PM34_HUMAN	SLC25A17	307	20.2	Homo sapiens OX=9606	1:Experimental evidence at protein level	Peroxisomal membrane protein PMP34	1	0.999	5	19	19	19	3	3	3	2	2	2	63510.4	63510.4	63510.4	2	2	2	2	2	2	59319.6	59319.6	59319.6	3	3	3	3	3	3	58861.7	58861.7	58861.7	3	3	3	2	2	2
208	a	sp|O43809|CPSF5_HUMAN	O43809	CPSF5_HUMAN	NUDT21	227	42.3	Homo sapiens OX=9606	1:Experimental evidence at protein level	Cleavage and polyadenylation specificity factor subunit 5	1	0.999	9	89	89	89	15	15	15	8	8	8	787443	787443	787443	16	16	16	8	8	8	789444	789444	789444	13	13	13	9	9	9	790768	790768	790768	14	14	14	8	8	8
209	a	sp|O43813|LANC1_HUMAN	O43813	LANC1_HUMAN	LANCL1	399	24.1	Homo sapiens OX=9606	1:Experimental evidence at protein level	Glutathione S-transferase LANCL1	1	0.999	7	61	61	61	10	10	10	6	6	6	113972	113972	113972	10	10	10	7	7	7	115702	115702	115702	9	9	9	6	6	6	119789	119789	119789	11	11	11	6	6	6
210	a	sp|O43815|STRN_HUMAN	O43815	STRN_HUMAN	STRN	780	40.9	Homo sapiens OX=9606	1:Experimental evidence at protein level	Striatin	1	0.999	20	150	150	150	26	26	26	17	17	17	160758	160758	160758	27	27	27	18	18	18	159247	159247	159247	25	25	25	13	13	13	158199	158199	158199	19	19	19	14	14	14
211	a	sp|O43818|U3IP2_HUMAN	O43818	U3IP2_HUMAN	RRP9	475	33.9	Homo sapiens OX=9606	1:Experimental evidence at protein level	U3 small nucleolar RNA-interacting protein 2	1	0.999	11	61	61	61	12	12	12	9	9	9	126014	126014	126014	12	12	12	9	9	9	125324	125324	125324	7	7	7	6	6	6	119903	119903	119903	11	11	11	8	8	8
212	a	sp|O43823|AKAP8_HUMAN	O43823	AKAP8_HUMAN	AKAP8	692	25	Homo sapiens OX=9606	1:Experimental evidence at protein level	A-kinase anchor protein 8	1	0.999	8	92	92	92	18	18	18	7	7	7	189776	189776	189776	14	14	14	7	7	7	192911	192911	192911	17	17	17	6	6	6	180644	180644	180644	16	16	16	8	8	8
213	a	sp|O43837|IDH3B_HUMAN	O43837	IDH3B_HUMAN	IDH3B	385	47.8	Homo sapiens OX=9606	1:Experimental evidence at protein level	Isocitrate dehydrogenase [NAD] subunit beta, mitochondrial	1	0.999	13	115	115	115	18	18	18	14	14	14	139201	139201	139201	23	23	23	14	14	14	139498	139498	139498	24	24	24	13	13	13	138142	138142	138142	17	17	17	14	14	14
214	a	sp|O43852|CALU_HUMAN	O43852	CALU_HUMAN	CALU	315	52.1	Homo sapiens OX=9606	1:Experimental evidence at protein level	Calumenin	1	0.999	14	215	215	215	36	36	36	21	21	21	565522	565522	565522	35	35	35	19	19	19	550133	550133	550133	38	38	38	18	18	18	534460	534460	534460	34	34	34	16	16	16
215	a	sp|O43913|ORC5_HUMAN	O43913	ORC5_HUMAN	ORC5	435	12.4	Homo sapiens OX=9606	1:Experimental evidence at protein level	Origin recognition complex subunit 5	1	0.999	5	30	30	30	4	4	4	3	3	3	46278.8	46278.8	46278.8	6	6	6	4	4	4	48420.1	48420.1	48420.1	4	4	4	3	3	3	47048.8	47048.8	47048.8	7	7	7	4	4	4
216	a	sp|O43920|NDUS5_HUMAN	O43920	NDUS5_HUMAN	NDUFS5	106	48.1	Homo sapiens OX=9606	1:Experimental evidence at protein level	NADH dehydrogenase [ubiquinone] iron-sulfur protein 5	1	0.999	5	26	26	26	4	4	4	3	3	3	104229	104229	104229	3	3	3	3	3	3	99441.5	99441.5	99441.5	4	4	4	3	3	3	89012.9	89012.9	89012.9	5	5	5	4	4	4
217	a	sp|O43929|ORC4_HUMAN	O43929	ORC4_HUMAN	ORC4	436	33.7	Homo sapiens OX=9606	1:Experimental evidence at protein level	Origin recognition complex subunit 4	1	0.999	11	46	46	46	11	11	11	8	8	8	106177	106177	106177	14	14	14	9	9	9	114091	114091	114091	6	6	6	5	5	5	118387	118387	118387	6	6	6	5	5	5
218	a	sp|O60220|TIM8A_HUMAN	O60220	TIM8A_HUMAN	TIMM8A	97	79.4	Homo sapiens OX=9606	1:Experimental evidence at protein level	Mitochondrial import inner membrane translocase subunit Tim8 A	1	0.999	5	32	32	32	7	7	7	5	5	5	325335	325335	325335	8	8	8	4	4	4	330048	330048	330048	5	5	5	4	4	4	306441	306441	306441	4	4	4	3	3	3
219	a	sp|O60232|ZNRD2_HUMAN	O60232	ZNRD2_HUMAN	ZNRD2	199	51.8	Homo sapiens OX=9606	1:Experimental evidence at protein level	Protein ZNRD2	1	0.999	7	49	49	49	13	13	13	7	7	7	311616	311616	311616	8	8	8	6	6	6	318514	318514	318514	6	6	6	3	3	3	326746	326746	326746	6	6	6	5	5	5
220	a	sp|O60234|GMFG_HUMAN	O60234	GMFG_HUMAN	GMFG	142	59.2	Homo sapiens OX=9606	1:Experimental evidence at protein level	Glia maturation factor gamma	1	0.999	5	37	33	37	5	4	5	5	4	5	177361	177065	177361	8	6	8	5	4	5	185640	185951	185640	7	7	7	4	4	4	173021	173021	173021	5	5	5	4	4	4
221	a	sp|O60244|MED14_HUMAN	O60244	MED14_HUMAN	MED14	1454	5.4	Homo sapiens OX=9606	1:Experimental evidence at protein level	Mediator of RNA polymerase II transcription subunit 14	1	0.9989	5	8	8	8	3	3	3	2	2	2	0	0	0	1	1	1	0	0	0	0	0	0	2	2	2	0	0	0	0	0	0	1	1	1	0	0	0
222	a	sp|O60256|KPRB_HUMAN	O60256	KPRB_HUMAN	PRPSAP2	369	41.5	Homo sapiens OX=9606	1:Experimental evidence at protein level	Phosphoribosyl pyrophosphate synthase-associated protein 2	1	0.999	10	73	60	73	11	10	11	8	7	8	68435.3	70917.9	68435.3	16	14	16	10	9	10	73008.4	73747.3	73008.4	10	7	10	8	7	8	62478.1	62055.1	62478.1	11	10	11	8	7	8
223	a	sp|O60287|NPA1P_HUMAN	O60287	NPA1P_HUMAN	URB1	2271	15.4	Homo sapiens OX=9606	1:Experimental evidence at protein level	Nucleolar pre-ribosomal-associated protein 1	1	0.999	24	142	142	142	26	26	26	17	17	17	57561.8	57561.8	57561.8	23	23	23	14	14	14	54276	54276	54276	31	31	31	18	18	18	57885.5	57885.5	57885.5	20	20	20	14	14	14
224	a	sp|O60293|ZC3H1_HUMAN	O60293	ZC3H1_HUMAN	ZFC3H1	1989	3.8	Homo sapiens OX=9606	1:Experimental evidence at protein level	Zinc finger C3H1 domain-containing protein	1	0.999	5	10	10	10	2	2	2	0	0	0	0	0	0	1	1	1	0	0	0	0	0	0	2	2	2	2	2	2	45174.5	45174.5	45174.5	1	1	1	0	0	0
225	a	sp|O60294|TYW4_HUMAN	O60294	TYW4_HUMAN	LCMT2	686	8	Homo sapiens OX=9606	1:Experimental evidence at protein level	tRNA wybutosine-synthesizing protein 4	1	0.999	3	11	11	11	4	4	4	3	3	3	35966.6	35966.6	35966.6	3	3	3	2	2	2	37465.2	37465.2	37465.2	2	2	2	2	2	2	30318.6	30318.6	30318.6	1	1	1	0	0	0
226	a	sp|O60306|AQR_HUMAN	O60306	AQR_HUMAN	AQR	1485	24.1	Homo sapiens OX=9606	1:Experimental evidence at protein level	RNA helicase aquarius	1	0.999	25	173	173	173	30	30	30	18	18	18	105658	105658	105658	30	30	30	20	20	20	104924	104924	104924	28	28	28	20	20	20	99128.7	99128.7	99128.7	30	30	30	18	18	18
227	a	sp|O60313|OPA1_HUMAN	O60313	OPA1_HUMAN	OPA1	960	34.7	Homo sapiens OX=9606	1:Experimental evidence at protein level	Dynamin-like 120 kDa protein, mitochondrial	1	0.999	27	157	157	157	29	29	29	25	25	25	88483.7	88483.7	88483.7	28	28	28	22	22	22	88737.3	88737.3	88737.3	24	24	24	20	20	20	89852.7	89852.7	89852.7	24	24	24	19	19	19
228	a	sp|O60318|GANP_HUMAN	O60318	GANP_HUMAN	MCM3AP	1980	11.4	Homo sapiens OX=9606	1:Experimental evidence at protein level	Germinal-center associated nuclear protein	1	0.999	13	44	44	44	12	12	12	10	10	10	37586	37586	37586	10	10	10	6	6	6	36571.2	36571.2	36571.2	6	6	6	6	6	6	35760.8	35760.8	35760.8	4	4	4	3	3	3
229	a	sp|O60341|KDM1A_HUMAN	O60341	KDM1A_HUMAN	KDM1A	852	49.8	Homo sapiens OX=9606	1:Experimental evidence at protein level	Lysine-specific histone demethylase 1A	1	0.999	29	216	216	216	35	35	35	25	25	25	210939	210939	210939	36	36	36	23	23	23	211039	211039	211039	37	37	37	25	25	25	210706	210706	210706	34	34	34	24	24	24
230	a	sp|O60343|TBCD4_HUMAN	O60343	TBCD4_HUMAN	TBC1D4	1298	9.5	Homo sapiens OX=9606	1:Experimental evidence at protein level	TBC1 domain family member 4	1	0.999	9	22	22	22	5	5	5	3	3	3	68158.5	68158.5	68158.5	6	6	6	5	5	5	55899.5	55899.5	55899.5	3	3	3	3	3	3	50477.8	50477.8	50477.8	3	3	3	3	3	3
231	a	sp|O60488|ACSL4_HUMAN	O60488	ACSL4_HUMAN	ACSL4	711	24.9	Homo sapiens OX=9606	1:Experimental evidence at protein level	Long-chain-fatty-acid--CoA ligase 4	1	0.999	12	58	47	58	14	12	14	10	9	10	79191.4	67778.9	79191.4	13	12	13	8	7	8	81656.9	68638.8	81656.9	8	6	8	6	5	6	75674.2	66822.1	75674.2	6	5	6	6	5	6
232	a	sp|O60493|SNX3_HUMAN	O60493	SNX3_HUMAN	SNX3	162	56.2	Homo sapiens OX=9606	1:Experimental evidence at protein level	Sorting nexin-3	1	0.999	7	71	52	71	14	10	14	7	5	7	294673	294414	294673	15	13	15	8	6	8	294312	294485	294312	9	6	9	7	5	7	298340	298304	298340	10	7	10	7	5	7
233	a	sp|O60502|OGA_HUMAN	O60502	OGA_HUMAN	OGA	916	32.2	Homo sapiens OX=9606	1:Experimental evidence at protein level	Protein O-GlcNAcase	1	0.999	20	121	121	121	20	20	20	15	15	15	102640	102640	102640	23	23	23	11	11	11	103544	103544	103544	20	20	20	14	14	14	98345.1	98345.1	98345.1	20	20	20	13	13	13
234	a	sp|O60506|HNRPQ_HUMAN	O60506	HNRPQ_HUMAN	SYNCRIP	623	54.6	Homo sapiens OX=9606	1:Experimental evidence at protein level	Heterogeneous nuclear ribonucleoprotein Q	1	0.999	25	473	409	473	85	77	85	30	24	30	1.29311e+06	1.29752e+06	1.29311e+06	82	68	82	30	23	30	1.342e+06	1.37478e+06	1.342e+06	76	66	76	28	22	28	1.28419e+06	1.26941e+06	1.28419e+06	81	69	81	29	23	29
235	a	sp|O60508|PRP17_HUMAN	O60508	PRP17_HUMAN	CDC40	579	36.1	Homo sapiens OX=9606	1:Experimental evidence at protein level	Pre-mRNA-processing factor 17	1	0.999	15	65	65	65	12	12	12	9	9	9	71621.3	71621.3	71621.3	13	13	13	8	8	8	76970.7	76970.7	76970.7	11	11	11	8	8	8	71206.3	71206.3	71206.3	11	11	11	7	7	7
236	a	sp|O60518|RNBP6_HUMAN	O60518	RNBP6_HUMAN	RANBP6	1105	8.1	Homo sapiens OX=9606	1:Experimental evidence at protein level	Ran-binding protein 6	1	0.9989	8	40	10	10	7	1	1	4	0	0	326938	0	0	5	1	1	4	0	0	316590	0	0	7	2	2	5	2	2	298838	13006.1	13006.1	8	2	2	4	0	0
237	a	sp|O60547|GMDS_HUMAN	O60547	GMDS_HUMAN	GMDS	372	19.4	Homo sapiens OX=9606	1:Experimental evidence at protein level	GDP-mannose 4,6 dehydratase	1	0.999	6	21	21	21	4	4	4	4	4	4	44557.2	44557.2	44557.2	5	5	5	3	3	3	36646.8	36646.8	36646.8	3	3	3	2	2	2	37553.3	37553.3	37553.3	2	2	2	2	2	2
238	a	sp|O60563|CCNT1_HUMAN	O60563	CCNT1_HUMAN	CCNT1	726	19.7	Homo sapiens OX=9606	1:Experimental evidence at protein level	Cyclin-T1	1	0.999	10	45	45	45	6	6	6	4	4	4	56866.7	56866.7	56866.7	7	7	7	3	3	3	59322.7	59322.7	59322.7	8	8	8	4	4	4	58956.6	58956.6	58956.6	9	9	9	4	4	4
239	a	sp|O60566|BUB1B_HUMAN	O60566	BUB1B_HUMAN	BUB1B	1050	32.6	Homo sapiens OX=9606	1:Experimental evidence at protein level	Mitotic checkpoint serine/threonine-protein kinase BUB1 beta	1	0.999	24	129	124	129	22	20	22	13	12	13	87141.9	87372.5	87141.9	19	18	19	13	12	13	89898.4	90869.8	89898.4	22	21	22	12	11	12	87260	87203.2	87260	21	20	21	13	12	13
240	a	sp|O60568|PLOD3_HUMAN	O60568	PLOD3_HUMAN	PLOD3	738	13.1	Homo sapiens OX=9606	1:Experimental evidence at protein level	Multifunctional procollagen lysine hydroxylase and glycosyltransferase LH3	1	0.999	7	14	14	14	2	2	2	2	2	2	44431.4	44431.4	44431.4	4	4	4	4	4	4	40870.1	40870.1	40870.1	1	1	1	0	0	0	0	0	0	2	2	2	0	0	0
241	a	sp|O60573|IF4E2_HUMAN	O60573	IF4E2_HUMAN	EIF4E2	245	44.5	Homo sapiens OX=9606	1:Experimental evidence at protein level	Eukaryotic translation initiation factor 4E type 2	1	0.999	7	18	18	18	5	5	5	4	4	4	191433	191433	191433	4	4	4	4	4	4	206929	206929	206929	3	3	3	3	3	3	185387	185387	185387	2	2	2	2	2	2
242	a	sp|O60610|DIAP1_HUMAN	O60610	DIAP1_HUMAN	DIAPH1	1272	49.1	Homo sapiens OX=9606	1:Experimental evidence at protein level	Protein diaphanous homolog 1	1	0.999	51	460	460	460	71	71	71	42	42	42	482899	482899	482899	82	82	82	45	45	45	483505	483505	483505	72	72	72	44	44	44	466235	466235	466235	82	82	82	42	42	42
243	a	sp|O60613|SEP15_HUMAN	O60613	SEP15_HUMAN	SELENOF	165	24.8	Homo sapiens OX=9606	1:Experimental evidence at protein level	Selenoprotein F	1	0.999	3	21	21	21	7	7	7	3	3	3	44823.5	44823.5	44823.5	2	2	2	2	2	2	44452.9	44452.9	44452.9	4	4	4	3	3	3	43595.1	43595.1	43595.1	2	2	2	2	2	2
244	a	sp|O60645|EXOC3_HUMAN	O60645	EXOC3_HUMAN	EXOC3	745	20.3	Homo sapiens OX=9606	1:Experimental evidence at protein level	Exocyst complex component 3	1	0.999	10	30	30	30	6	6	6	4	4	4	48334.1	48334.1	48334.1	4	4	4	3	3	3	40559.2	40559.2	40559.2	2	2	2	2	2	2	42576.4	42576.4	42576.4	5	5	5	2	2	2
245	a	sp|O60664|PLIN3_HUMAN	O60664	PLIN3_HUMAN	PLIN3	434	72.1	Homo sapiens OX=9606	1:Experimental evidence at protein level	Perilipin-3	1	0.999	18	206	206	206	36	36	36	20	20	20	475041	475041	475041	36	36	36	20	20	20	474105	474105	474105	35	35	35	18	18	18	468226	468226	468226	30	30	30	15	15	15
246	a	sp|O60678|ANM3_HUMAN	O60678	ANM3_HUMAN	PRMT3	531	36.2	Homo sapiens OX=9606	1:Experimental evidence at protein level	Protein arginine N-methyltransferase 3	1	0.999	15	98	98	98	17	17	17	12	12	12	95794.1	95794.1	95794.1	17	17	17	15	15	15	97530.4	97530.4	97530.4	16	16	16	12	12	12	93483.4	93483.4	93483.4	16	16	16	13	13	13
247	a	sp|O60701|UGDH_HUMAN	O60701	UGDH_HUMAN	UGDH	494	40.7	Homo sapiens OX=9606	1:Experimental evidence at protein level	UDP-glucose 6-dehydrogenase	1	0.999	14	64	64	64	11	11	11	11	11	11	85027.3	85027.3	85027.3	11	11	11	10	10	10	83896.1	83896.1	83896.1	10	10	10	8	8	8	86310.2	86310.2	86310.2	10	10	10	9	9	9
248	a	sp|O60704|TPST2_HUMAN	O60704	TPST2_HUMAN	TPST2	377	6.9	Homo sapiens OX=9606	1:Experimental evidence at protein level	Protein-tyrosine sulfotransferase 2	1	0.999	2	8	8	8	2	2	2	2	2	2	28822.2	28822.2	28822.2	2	2	2	0	0	0	0	0	0	1	1	1	0	0	0	0	0	0	0	0	0	0	0	0
249	a	sp|O60716|CTND1_HUMAN	O60716	CTND1_HUMAN	CTNND1	968	41	Homo sapiens OX=9606	1:Experimental evidence at protein level	Catenin delta-1	1	0.999	29	205	205	205	35	35	35	26	26	26	194463	194463	194463	31	31	31	27	27	27	195796	195796	195796	32	32	32	24	24	24	189454	189454	189454	34	34	34	23	23	23
250	a	sp|O60739|EIF1B_HUMAN	O60739	EIF1B_HUMAN	EIF1B	113	75.2	Homo sapiens OX=9606	1:Experimental evidence at protein level	Eukaryotic translation initiation factor 1b	1	0.999	6	111	13	13	17	2	2	8	2	2	1.07351e+06	55594.5	55594.5	19	2	2	8	2	2	1.08914e+06	59888.5	59888.5	24	2	2	8	2	2	1.04968e+06	50035.7	50035.7	16	2	2	8	2	2
251	a	sp|O60749|SNX2_HUMAN	O60749	SNX2_HUMAN	SNX2	519	38.3	Homo sapiens OX=9606	1:Experimental evidence at protein level	Sorting nexin-2	1	0.999	16	118	106	106	19	17	17	13	12	12	203759	148382	148382	21	19	19	15	13	13	207761	153674	153674	19	18	18	15	14	14	217490	160422	160422	20	18	18	16	14	14
252	a	sp|O60783|RT14_HUMAN	O60783	RT14_HUMAN	MRPS14	128	28.9	Homo sapiens OX=9606	1:Experimental evidence at protein level	28S ribosomal protein S14, mitochondrial	1	0.999	3	15	15	15	5	5	5	3	3	3	40225.3	40225.3	40225.3	2	2	2	0	0	0	0	0	0	2	2	2	2	2	2	51015	51015	51015	1	1	1	0	0	0
253	a	sp|O60784|TOM1_HUMAN	O60784	TOM1_HUMAN	TOM1	492	14.6	Homo sapiens OX=9606	1:Experimental evidence at protein level	Target of Myb protein 1	1	0.999	4	14	14	14	2	2	2	2	2	2	46024.2	46024.2	46024.2	3	3	3	0	0	0	0	0	0	2	2	2	0	0	0	0	0	0	3	3	3	2	2	2
254	a	sp|O60826|CCD22_HUMAN	O60826	CCD22_HUMAN	CCDC22	627	30.3	Homo sapiens OX=9606	1:Experimental evidence at protein level	Coiled-coil domain-containing protein 22	1	0.999	12	73	73	73	10	10	10	7	7	7	54422.6	54422.6	54422.6	15	15	15	8	8	8	51107.8	51107.8	51107.8	12	12	12	8	8	8	54760.1	54760.1	54760.1	13	13	13	9	9	9
255	a	sp|O60828|PQBP1_HUMAN	O60828	PQBP1_HUMAN	PQBP1	265	48.7	Homo sapiens OX=9606	1:Experimental evidence at protein level	Polyglutamine-binding protein 1	1	0.999	7	48	48	48	9	9	9	5	5	5	224137	224137	224137	8	8	8	5	5	5	211044	211044	211044	6	6	6	5	5	5	213291	213291	213291	10	10	10	6	6	6
256	a	sp|O60830|TI17B_HUMAN	O60830	TI17B_HUMAN	TIMM17B	172	20.3	Homo sapiens OX=9606	1:Experimental evidence at protein level	Mitochondrial import inner membrane translocase subunit Tim17-B	1	0.999	2	12	12	12	2	2	2	2	2	2	127792	127792	127792	3	3	3	2	2	2	122767	122767	122767	2	2	2	2	2	2	118875	118875	118875	3	3	3	2	2	2
257	a	sp|O60832|DKC1_HUMAN	O60832	DKC1_HUMAN	DKC1	514	48.2	Homo sapiens OX=9606	1:Experimental evidence at protein level	H/ACA ribonucleoprotein complex subunit DKC1	1	0.999	18	199	199	199	34	34	34	23	23	23	346041	346041	346041	28	28	28	21	21	21	346304	346304	346304	32	32	32	22	22	22	327582	327582	327582	36	36	36	22	22	22
258	a	sp|O60841|IF2P_HUMAN	O60841	IF2P_HUMAN	EIF5B	1220	43	Homo sapiens OX=9606	1:Experimental evidence at protein level	Eukaryotic translation initiation factor 5B	1	0.999	41	396	396	396	67	67	67	36	36	36	424264	424264	424264	70	70	70	38	38	38	434781	434781	434781	62	62	62	28	28	28	437367	437367	437367	65	65	65	30	30	30
259	a	sp|O60869|EDF1_HUMAN	O60869	EDF1_HUMAN	EDF1	148	38.5	Homo sapiens OX=9606	1:Experimental evidence at protein level	Endothelial differentiation-related factor 1	1	0.999	5	48	48	48	8	8	8	4	4	4	261100	261100	261100	6	6	6	4	4	4	259881	259881	259881	10	10	10	4	4	4	223319	223319	223319	8	8	8	4	4	4
260	a	sp|O60870|KIN17_HUMAN	O60870	KIN17_HUMAN	KIN	393	20.4	Homo sapiens OX=9606	1:Experimental evidence at protein level	DNA/RNA-binding protein KIN17	1	0.999	6	17	17	17	3	3	3	3	3	3	45644.5	45644.5	45644.5	1	1	1	0	0	0	0	0	0	3	3	3	3	3	3	46959.2	46959.2	46959.2	5	5	5	3	3	3
261	a	sp|O60884|DNJA2_HUMAN	O60884	DNJA2_HUMAN	DNAJA2	412	54.9	Homo sapiens OX=9606	1:Experimental evidence at protein level	DnaJ homolog subfamily A member 2	1	0.999	17	203	203	203	46	46	46	18	18	18	334218	334218	334218	42	42	42	19	19	19	324398	324398	324398	30	30	30	17	17	17	309082	309082	309082	32	32	32	17	17	17
262	a	sp|O60888|CUTA_HUMAN	O60888	CUTA_HUMAN	CUTA	179	47.5	Homo sapiens OX=9606	1:Experimental evidence at protein level	Protein CutA	1	0.999	5	71	71	71	12	12	12	5	5	5	1.04967e+06	1.04967e+06	1.04967e+06	11	11	11	5	5	5	1.08861e+06	1.08861e+06	1.08861e+06	11	11	11	5	5	5	1.0224e+06	1.0224e+06	1.0224e+06	11	11	11	5	5	5
263	a	sp|O60907|TBL1X_HUMAN	O60907	TBL1X_HUMAN	TBL1X	577	25.3	Homo sapiens OX=9606	1:Experimental evidence at protein level	F-box-like/WD repeat-containing protein TBL1X	1	0.999	9	64	17	18	12	3	4	9	2	3	190221	20340.8	29915.8	10	5	5	7	2	2	187564	20389	29985.5	14	4	4	8	0	0	181406	0	0	8	1	1	6	0	0
264	a	sp|O60927|PP1RB_HUMAN	O60927	PP1RB_HUMAN	PPP1R11	126	52.4	Homo sapiens OX=9606	1:Experimental evidence at protein level	E3 ubiquitin-protein ligase PPP1R11	1	0.999	3	20	20	20	4	4	4	3	3	3	91612.9	91612.9	91612.9	3	3	3	3	3	3	90547.9	90547.9	90547.9	3	3	3	3	3	3	88217.7	88217.7	88217.7	5	5	5	3	3	3
265	a	sp|O60934|NBN_HUMAN	O60934	NBN_HUMAN	NBN	754	31.3	Homo sapiens OX=9606	1:Experimental evidence at protein level	Nibrin	1	0.999	16	85	85	85	11	11	11	10	10	10	73226	73226	73226	15	15	15	12	12	12	78696.8	78696.8	78696.8	12	12	12	10	10	10	78244.1	78244.1	78244.1	16	16	16	10	10	10
266	a	sp|O60942|MCE1_HUMAN	O60942	MCE1_HUMAN	RNGTT	597	29.5	Homo sapiens OX=9606	1:Experimental evidence at protein level	mRNA-capping enzyme	1	0.999	12	50	50	50	8	8	8	7	7	7	75207.9	75207.9	75207.9	10	10	10	7	7	7	81212.1	81212.1	81212.1	8	8	8	6	6	6	73362.5	73362.5	73362.5	9	9	9	6	6	6
267	a	sp|O74700|TIM9_YEAST	O74700	TIM9_YEAST	TIM9	87	31	Saccharomyces cerevisiae (strain ATCC 204508 / S288c) OX=559292	1:Experimental evidence at protein level	Mitochondrial import inner membrane translocase subunit TIM9	1	0.999	2	13	13	13	2	2	2	2	2	2	148844	148844	148844	3	3	3	2	2	2	152882	152882	152882	2	2	2	2	2	2	149517	149517	149517	2	2	2	2	2	2
268	a	sp|O75027|ABCB7_HUMAN	O75027	ABCB7_HUMAN	ABCB7	752	5.2	Homo sapiens OX=9606	1:Experimental evidence at protein level	ATP-binding cassette sub-family B member 7, mitochondrial	1	0.999	2	4	4	4	2	2	2	2	2	2	0	0	0	1	1	1	0	0	0	0	0	0	0	0	0	0	0	0	0	0	0	0	0	0	0	0	0
269	a	sp|O75061|AUXI_HUMAN	O75061	AUXI_HUMAN	DNAJC6	913	13.6	Homo sapiens OX=9606	1:Experimental evidence at protein level	Putative tyrosine-protein phosphatase auxilin	1	0.999	9	31	31	31	9	9	9	6	6	6	82797.4	82797.4	82797.4	4	4	4	4	4	4	70297.9	70297.9	70297.9	5	5	5	4	4	4	80587.1	80587.1	80587.1	2	2	2	2	2	2
270	a	sp|O75083|WDR1_HUMAN	O75083	WDR1_HUMAN	WDR1	606	68.2	Homo sapiens OX=9606	1:Experimental evidence at protein level	WD repeat-containing protein 1	1	0.999	23	318	318	318	52	52	52	26	26	26	692335	692335	692335	50	50	50	26	26	26	693054	693054	693054	50	50	50	26	26	26	686347	686347	686347	55	55	55	27	27	27
271	a	sp|O75116|ROCK2_HUMAN	O75116	ROCK2_HUMAN	ROCK2	1388	20.5	Homo sapiens OX=9606	1:Experimental evidence at protein level	Rho-associated protein kinase 2	1	0.999	23	140	122	140	25	22	25	17	15	17	94325.3	94222.9	94325.3	25	22	25	18	16	18	92670.7	93093.1	92670.7	21	17	21	18	15	18	89687.5	89716.6	89687.5	28	24	28	17	15	17
272	a	sp|O75122|CLAP2_HUMAN	O75122	CLAP2_HUMAN	CLASP2	1294	33.4	Homo sapiens OX=9606	1:Experimental evidence at protein level	CLIP-associating protein 2	1	0.999	33	191	155	191	31	25	31	21	18	21	99129.2	90442.5	99129.2	44	36	44	27	24	27	103883	93644.7	103883	32	26	32	21	18	21	101357	91757.4	101357	31	25	31	22	19	22
273	a	sp|O75127|PTCD1_HUMAN	O75127	PTCD1_HUMAN	PTCD1	700	3.9	Homo sapiens OX=9606	1:Experimental evidence at protein level	Pentatricopeptide repeat-containing protein 1, mitochondrial	1	0.999	2	9	9	9	2	2	2	0	0	0	0	0	0	1	1	1	0	0	0	0	0	0	2	2	2	2	2	2	32960.9	32960.9	32960.9	2	2	2	2	2	2
274	a	sp|O75150|BRE1B_HUMAN	O75150	BRE1B_HUMAN	RNF40	1001	32.2	Homo sapiens OX=9606	1:Experimental evidence at protein level	E3 ubiquitin-protein ligase BRE1B	1	0.999	24	154	140	154	26	23	26	18	16	18	140613	115031	140613	29	27	29	19	17	19	140504	115064	140504	20	18	20	14	12	14	134156	111000	134156	27	25	27	19	17	19
275	a	sp|O75153|CLU_HUMAN	O75153	CLU_HUMAN	CLUH	1309	36.9	Homo sapiens OX=9606	1:Experimental evidence at protein level	Clustered mitochondria protein homolog	1	0.999	33	284	284	284	55	55	55	30	30	30	163913	163913	163913	45	45	45	27	27	27	169195	169195	169195	40	40	40	24	24	24	160107	160107	160107	51	51	51	29	29	29
276	a	sp|O75175|CNOT3_HUMAN	O75175	CNOT3_HUMAN	CNOT3	753	14.6	Homo sapiens OX=9606	1:Experimental evidence at protein level	CCR4-NOT transcription complex subunit 3	1	0.999	7	49	49	49	8	8	8	5	5	5	105471	105471	105471	7	7	7	5	5	5	113842	113842	113842	9	9	9	6	6	6	112495	112495	112495	8	8	8	5	5	5
277	a	sp|O75179|ANR17_HUMAN	O75179	ANR17_HUMAN	ANKRD17	2603	20.4	Homo sapiens OX=9606	1:Experimental evidence at protein level	Ankyrin repeat domain-containing protein 17	1	0.999	33	202	131	131	35	22	22	25	15	15	171347	99548.3	99548.3	42	29	29	26	16	16	172494	103858	103858	30	19	19	23	15	15	170670	102920	102920	35	22	22	25	15	15
278	a	sp|O75191|XYLB_HUMAN	O75191	XYLB_HUMAN	XYLB	536	8.4	Homo sapiens OX=9606	1:Experimental evidence at protein level	Xylulose kinase	1	0.999	3	5	5	5	1	1	1	0	0	0	0	0	0	0	0	0	0	0	0	0	0	0	1	1	1	0	0	0	0	0	0	1	1	1	0	0	0
279	a	sp|O75208|COQ9_HUMAN	O75208	COQ9_HUMAN	COQ9	318	15.4	Homo sapiens OX=9606	1:Experimental evidence at protein level	Ubiquinone biosynthesis protein COQ9, mitochondrial	1	0.999	3	18	18	18	2	2	2	2	2	2	46336.5	46336.5	46336.5	3	3	3	3	3	3	48984.9	48984.9	48984.9	3	3	3	3	3	3	47364.9	47364.9	47364.9	3	3	3	3	3	3
280	a	sp|O75223|GGCT_HUMAN	O75223	GGCT_HUMAN	GGCT	188	69.1	Homo sapiens OX=9606	1:Experimental evidence at protein level	Gamma-glutamylcyclotransferase	1	0.999	9	57	57	57	11	11	11	6	6	6	296378	296378	296378	10	10	10	8	8	8	306227	306227	306227	8	8	8	6	6	6	301563	301563	301563	9	9	9	6	6	6
281	a	sp|O75251|NDUS7_HUMAN	O75251	NDUS7_HUMAN	NDUFS7	213	18.3	Homo sapiens OX=9606	1:Experimental evidence at protein level	NADH dehydrogenase [ubiquinone] iron-sulfur protein 7, mitochondrial	1	0.999	4	21	21	21	3	3	3	3	3	3	137208	137208	137208	3	3	3	3	3	3	138601	138601	138601	4	4	4	3	3	3	145911	145911	145911	4	4	4	3	3	3
282	a	sp|O75306|NDUS2_HUMAN	O75306	NDUS2_HUMAN	NDUFS2	463	34.3	Homo sapiens OX=9606	1:Experimental evidence at protein level	NADH dehydrogenase [ubiquinone] iron-sulfur protein 2, mitochondrial	1	0.999	11	68	68	68	13	13	13	8	8	8	189063	189063	189063	9	9	9	7	7	7	178509	178509	178509	11	11	11	9	9	9	166900	166900	166900	14	14	14	7	7	7
283	a	sp|O75312|ZPR1_HUMAN	O75312	ZPR1_HUMAN	ZPR1	459	59.3	Homo sapiens OX=9606	1:Experimental evidence at protein level	Zinc finger protein ZPR1	1	0.999	17	151	151	151	29	29	29	17	17	17	185236	185236	185236	30	30	30	17	17	17	177342	177342	177342	23	23	23	16	16	16	180139	180139	180139	23	23	23	14	14	14
284	a	sp|O75319|DUS11_HUMAN	O75319	DUS11_HUMAN	DUSP11	377	8.2	Homo sapiens OX=9606	1:Experimental evidence at protein level	RNA/RNP complex-1-interacting phosphatase	1	0.999	2	8	8	8	1	1	1	0	0	0	0	0	0	2	2	2	0	0	0	0	0	0	1	1	1	0	0	0	0	0	0	1	1	1	0	0	0
285	a	sp|O75323|NIPS2_HUMAN	O75323	NIPS2_HUMAN	NIPSNAP2	286	23.1	Homo sapiens OX=9606	1:Experimental evidence at protein level	Protein NipSnap homolog 2	1	0.999	5	20	20	20	3	3	3	2	2	2	86545.8	86545.8	86545.8	6	6	6	3	3	3	88737.5	88737.5	88737.5	3	3	3	2	2	2	101979	101979	101979	3	3	3	2	2	2
286	a	sp|O75330|HMMR_HUMAN	O75330	HMMR_HUMAN	HMMR	724	30.9	Homo sapiens OX=9606	1:Experimental evidence at protein level	Hyaluronan mediated motility receptor	1	0.999	17	88	88	88	18	18	18	13	13	13	76255.8	76255.8	76255.8	14	14	14	10	10	10	75100.9	75100.9	75100.9	16	16	16	11	11	11	77660.2	77660.2	77660.2	15	15	15	9	9	9
287	a	sp|O75340|PDCD6_HUMAN	O75340	PDCD6_HUMAN	PDCD6	191	40.8	Homo sapiens OX=9606	1:Experimental evidence at protein level	Programmed cell death protein 6	1	0.999	6	58	58	58	10	10	10	6	6	6	322159	322159	322159	9	9	9	6	6	6	316708	316708	316708	8	8	8	5	5	5	300246	300246	300246	9	9	9	6	6	6
288	a	sp|O75347|TBCA_HUMAN	O75347	TBCA_HUMAN	TBCA	108	49.1	Homo sapiens OX=9606	1:Experimental evidence at protein level	Tubulin-specific chaperone A	1	0.999	9	83	83	83	13	13	13	8	8	8	726422	726422	726422	13	13	13	8	8	8	720408	720408	720408	14	14	14	8	8	8	707745	707745	707745	12	12	12	8	8	8
289	a	sp|O75351|VPS4B_HUMAN	O75351	VPS4B_HUMAN	VPS4B	444	28.4	Homo sapiens OX=9606	1:Experimental evidence at protein level	Vacuolar protein sorting-associated protein 4B	1	0.999	8	51	42	42	8	5	5	6	5	5	135089	71556.1	71556.1	6	5	5	6	5	5	129257	69207	69207	10	9	9	7	6	6	128490	66720.1	66720.1	10	9	9	7	6	6
290	a	sp|O75362|ZN217_HUMAN	O75362	ZN217_HUMAN	ZNF217	1048	6.8	Homo sapiens OX=9606	1:Experimental evidence at protein level	Zinc finger protein 217	1	0.999	4	12	12	12	4	4	4	3	3	3	25603.3	25603.3	25603.3	0	0	0	0	0	0	0	0	0	1	1	1	0	0	0	0	0	0	2	2	2	2	2	2
291	a	sp|O75368|SH3L1_HUMAN	O75368	SH3L1_HUMAN	SH3BGRL	114	69.3	Homo sapiens OX=9606	1:Experimental evidence at protein level	SH3 domain-binding glutamic acid-rich-like protein	1	0.999	5	47	47	47	10	10	10	5	5	5	249350	249350	249350	5	5	5	5	5	5	236079	236079	236079	8	8	8	5	5	5	240547	240547	240547	8	8	8	5	5	5
292	a	sp|O75369|FLNB_HUMAN	O75369	FLNB_HUMAN	FLNB	2602	54.2	Homo sapiens OX=9606	1:Experimental evidence at protein level	Filamin-B	1	0.999	94	781	687	687	133	119	119	83	75	75	534946	176236	176236	144	126	126	80	72	72	534772	176202	176202	121	102	102	82	74	74	534488	175073	175073	117	103	103	79	73	73
293	a	sp|O75376|NCOR1_HUMAN	O75376	NCOR1_HUMAN	NCOR1	2440	11.1	Homo sapiens OX=9606	1:Experimental evidence at protein level	Nuclear receptor corepressor 1	1	0.999	19	28	22	28	5	4	5	4	3	4	47713.8	34928.4	47713.8	3	3	3	0	0	0	0	0	0	6	5	6	6	5	6	44829.2	37412.3	44829.2	8	7	8	7	6	7
294	a	sp|O75379|VAMP4_HUMAN	O75379	VAMP4_HUMAN	VAMP4	141	18.4	Homo sapiens OX=9606	1:Experimental evidence at protein level	Vesicle-associated membrane protein 4	1	0.999	2	13	13	13	2	2	2	2	2	2	58962.6	58962.6	58962.6	2	2	2	2	2	2	67668.8	67668.8	67668.8	2	2	2	2	2	2	61330.7	61330.7	61330.7	4	4	4	2	2	2
295	a	sp|O75380|NDUS6_HUMAN	O75380	NDUS6_HUMAN	NDUFS6	124	48.4	Homo sapiens OX=9606	1:Experimental evidence at protein level	NADH dehydrogenase [ubiquinone] iron-sulfur protein 6, mitochondrial	1	0.999	4	27	27	27	5	5	5	2	2	2	129260	129260	129260	4	4	4	2	2	2	130322	130322	130322	7	7	7	4	4	4	77583.6	77583.6	77583.6	4	4	4	0	0	0
296	a	sp|O75381|PEX14_HUMAN	O75381	PEX14_HUMAN	PEX14	377	37.1	Homo sapiens OX=9606	1:Experimental evidence at protein level	Peroxisomal membrane protein PEX14	1	0.999	9	78	78	78	15	15	15	8	8	8	123451	123451	123451	16	16	16	7	7	7	122779	122779	122779	11	11	11	7	7	7	115304	115304	115304	10	10	10	7	7	7
297	a	sp|O75390|CISY_HUMAN	O75390	CISY_HUMAN	CS	466	45.9	Homo sapiens OX=9606	1:Experimental evidence at protein level	Citrate synthase, mitochondrial	1	0.999	15	156	143	156	21	19	21	10	9	10	818686	806416	818686	36	33	36	13	12	13	826066	817229	826066	26	24	26	12	11	12	812505	809600	812505	23	21	23	12	11	12
298	a	sp|O75391|SPAG7_HUMAN	O75391	SPAG7_HUMAN	SPAG7	227	43.6	Homo sapiens OX=9606	1:Experimental evidence at protein level	Sperm-associated antigen 7	1	0.999	7	38	38	38	7	7	7	5	5	5	73465.9	73465.9	73465.9	6	6	6	5	5	5	60294.8	60294.8	60294.8	9	9	9	6	6	6	66338	66338	66338	5	5	5	4	4	4
299	a	sp|O75394|RM33_HUMAN	O75394	RM33_HUMAN	MRPL33	65	38.5	Homo sapiens OX=9606	1:Experimental evidence at protein level	39S ribosomal protein L33, mitochondrial	1	0.999	2	13	13	13	2	2	2	2	2	2	49728.3	49728.3	49728.3	3	3	3	2	2	2	45377.6	45377.6	45377.6	2	2	2	2	2	2	48341.2	48341.2	48341.2	2	2	2	2	2	2
300	a	sp|O75396|SC22B_HUMAN	O75396	SC22B_HUMAN	SEC22B	215	32.1	Homo sapiens OX=9606	1:Experimental evidence at protein level	Vesicle-trafficking protein SEC22b	1	0.999	5	40	40	40	8	8	8	5	5	5	99182.4	99182.4	99182.4	6	6	6	4	4	4	94816.2	94816.2	94816.2	7	7	7	4	4	4	98574	98574	98574	6	6	6	4	4	4
301	a	sp|O75410|TACC1_HUMAN	O75410	TACC1_HUMAN	TACC1	805	27	Homo sapiens OX=9606	1:Experimental evidence at protein level	Transforming acidic coiled-coil-containing protein 1	1	0.999	13	82	78	82	9	9	9	8	8	8	83316.8	83316.8	83316.8	13	12	13	10	9	10	70590.9	71659.1	70590.9	12	12	12	7	7	7	63786.2	63786.2	63786.2	17	16	17	10	9	10
302	a	sp|O75419|CDC45_HUMAN	O75419	CDC45_HUMAN	CDC45	566	24	Homo sapiens OX=9606	1:Experimental evidence at protein level	Cell division control protein 45 homolog	1	0.999	12	84	84	84	12	12	12	10	10	10	143673	143673	143673	14	14	14	11	11	11	143731	143731	143731	15	15	15	10	10	10	143441	143441	143441	16	16	16	10	10	10
303	a	sp|O75431|MTX2_HUMAN	O75431	MTX2_HUMAN	MTX2	263	49.4	Homo sapiens OX=9606	1:Experimental evidence at protein level	Metaxin-2	1	0.999	8	62	62	62	10	10	10	7	7	7	163218	163218	163218	12	12	12	8	8	8	156049	156049	156049	7	7	7	5	5	5	153827	153827	153827	10	10	10	6	6	6
304	a	sp|O75436|VP26A_HUMAN	O75436	VP26A_HUMAN	VPS26A	327	45.3	Homo sapiens OX=9606	1:Experimental evidence at protein level	Vacuolar protein sorting-associated protein 26A	1	0.999	12	105	105	105	20	20	20	14	14	14	294893	294893	294893	17	17	17	12	12	12	287023	287023	287023	18	18	18	12	12	12	281696	281696	281696	15	15	15	12	12	12
305	a	sp|O75438|NDUB1_HUMAN	O75438	NDUB1_HUMAN	NDUFB1	58	36.2	Homo sapiens OX=9606	1:Experimental evidence at protein level	NADH dehydrogenase [ubiquinone] 1 beta subcomplex subunit 1	1	0.999	4	19	19	19	5	5	5	2	2	2	104508	104508	104508	3	3	3	2	2	2	103204	103204	103204	2	2	2	0	0	0	0	0	0	1	1	1	0	0	0
306	a	sp|O75439|MPPB_HUMAN	O75439	MPPB_HUMAN	PMPCB	489	42.1	Homo sapiens OX=9606	1:Experimental evidence at protein level	Mitochondrial-processing peptidase subunit beta	1	0.999	16	148	148	148	27	27	27	18	18	18	144856	144856	144856	23	23	23	16	16	16	145474	145474	145474	23	23	23	14	14	14	144574	144574	144574	29	29	29	18	18	18
307	a	sp|O75448|MED24_HUMAN	O75448	MED24_HUMAN	MED24	989	13.9	Homo sapiens OX=9606	1:Experimental evidence at protein level	Mediator of RNA polymerase II transcription subunit 24	1	0.999	9	29	29	29	8	8	8	7	7	7	54995.1	54995.1	54995.1	7	7	7	5	5	5	54478.6	54478.6	54478.6	3	3	3	3	3	3	50873.1	50873.1	50873.1	3	3	3	2	2	2
308	a	sp|O75459|PAGE1_HUMAN	O75459	PAGE1_HUMAN	PAGE1	146	50	Homo sapiens OX=9606	1:Experimental evidence at protein level	P antigen family member 1	1	0.999	4	69	69	69	14	14	14	5	5	5	315942	315942	315942	10	10	10	5	5	5	321642	321642	321642	14	14	14	5	5	5	323679	323679	323679	12	12	12	5	5	5
309	a	sp|O75475|PSIP1_HUMAN	O75475	PSIP1_HUMAN	PSIP1	530	30.2	Homo sapiens OX=9606	1:Experimental evidence at protein level	PC4 and SFRS1-interacting protein	1	0.999	12	133	123	123	20	18	18	10	9	9	483221	214343	214343	24	22	22	12	11	11	489198	216943	216943	24	23	23	13	12	12	473141	207128	207128	23	22	22	12	11	11
310	a	sp|O75489|NDUS3_HUMAN	O75489	NDUS3_HUMAN	NDUFS3	264	34.8	Homo sapiens OX=9606	1:Experimental evidence at protein level	NADH dehydrogenase [ubiquinone] iron-sulfur protein 3, mitochondrial	1	0.999	7	66	66	66	12	12	12	7	7	7	318125	318125	318125	11	11	11	8	8	8	301526	301526	301526	9	9	9	7	7	7	296065	296065	296065	11	11	11	7	7	7
311	a	sp|O75496|GEMI_HUMAN	O75496	GEMI_HUMAN	GMNN	209	43.5	Homo sapiens OX=9606	1:Experimental evidence at protein level	Geminin	1	0.999	7	47	47	47	7	7	7	6	6	6	116795	116795	116795	9	9	9	7	7	7	117005	117005	117005	9	9	9	6	6	6	124652	124652	124652	9	9	9	5	5	5
312	a	sp|O75506|HSBP1_HUMAN	O75506	HSBP1_HUMAN	HSBP1	76	72.4	Homo sapiens OX=9606	1:Experimental evidence at protein level	Heat shock factor-binding protein 1	1	0.999	4	45	45	45	7	7	7	4	4	4	323053	323053	323053	7	7	7	4	4	4	292822	292822	292822	9	9	9	4	4	4	269167	269167	269167	8	8	8	4	4	4
313	a	sp|O75521|ECI2_HUMAN	O75521	ECI2_HUMAN	ECI2	394	37.3	Homo sapiens OX=9606	1:Experimental evidence at protein level	Enoyl-CoA delta isomerase 2, mitochondrial	1	0.999	8	81	81	81	12	12	12	10	10	10	159076	159076	159076	9	9	9	9	9	9	165819	165819	165819	13	13	13	9	9	9	159261	159261	159261	16	16	16	9	9	9
314	a	sp|O75528|TADA3_HUMAN	O75528	TADA3_HUMAN	TADA3	432	18.5	Homo sapiens OX=9606	1:Experimental evidence at protein level	Transcriptional adapter 3	1	0.999	5	23	23	23	5	5	5	4	4	4	54501.7	54501.7	54501.7	3	3	3	3	3	3	58555.4	58555.4	58555.4	4	4	4	4	4	4	65034	65034	65034	5	5	5	3	3	3
315	a	sp|O75529|TAF5L_HUMAN	O75529	TAF5L_HUMAN	TAF5L	589	6.3	Homo sapiens OX=9606	1:Experimental evidence at protein level	TAF5-like RNA polymerase II p300/CBP-associated factor-associated factor 65 kDa subunit 5L	1	0.9989	3	6	6	6	1	1	1	0	0	0	0	0	0	2	2	2	2	2	2	0	0	0	1	1	1	0	0	0	0	0	0	0	0	0	0	0	0
316	a	sp|O75530|EED_HUMAN	O75530	EED_HUMAN	EED	441	31.5	Homo sapiens OX=9606	1:Experimental evidence at protein level	Polycomb protein EED	1	0.999	12	97	97	97	16	16	16	13	13	13	109783	109783	109783	17	17	17	13	13	13	111872	111872	111872	15	15	15	12	12	12	109989	109989	109989	16	16	16	12	12	12
317	a	sp|O75531|BAF_HUMAN	O75531	BAF_HUMAN	BANF1	89	58.4	Homo sapiens OX=9606	1:Experimental evidence at protein level	Barrier-to-autointegration factor	1	0.999	5	98	98	98	16	16	16	5	5	5	550973	550973	550973	20	20	20	7	7	7	580549	580549	580549	11	11	11	4	4	4	553408	553408	553408	17	17	17	6	6	6
318	a	sp|O75533|SF3B1_HUMAN	O75533	SF3B1_HUMAN	SF3B1	1304	60.1	Homo sapiens OX=9606	1:Experimental evidence at protein level	Splicing factor 3B subunit 1	1	0.999	49	550	542	550	99	98	99	49	48	49	426540	426960	426540	92	91	92	49	48	49	421126	419464	421126	95	94	95	49	48	49	407915	407184	407915	90	88	90	45	44	45
319	a	sp|O75534|CSDE1_HUMAN	O75534	CSDE1_HUMAN	CSDE1	798	50.4	Homo sapiens OX=9606	1:Experimental evidence at protein level	Cold shock domain-containing protein E1	1	0.999	33	328	328	328	55	55	55	31	31	31	430289	430289	430289	61	61	61	32	32	32	429524	429524	429524	54	54	54	32	32	32	432717	432717	432717	56	56	56	32	32	32
320	a	sp|O75554|WBP4_HUMAN	O75554	WBP4_HUMAN	WBP4	376	11.4	Homo sapiens OX=9606	1:Experimental evidence at protein level	WW domain-binding protein 4	1	0.999	3	12	12	12	2	2	2	0	0	0	0	0	0	3	3	3	3	3	3	59161.3	59161.3	59161.3	3	3	3	3	3	3	55736.6	55736.6	55736.6	1	1	1	0	0	0
321	a	sp|O75569|PRKRA_HUMAN	O75569	PRKRA_HUMAN	PRKRA	313	35.1	Homo sapiens OX=9606	1:Experimental evidence at protein level	Interferon-inducible double-stranded RNA-dependent protein kinase activator A	1	0.999	8	76	76	76	11	11	11	8	8	8	197992	197992	197992	9	9	9	7	7	7	178666	178666	178666	13	13	13	8	8	8	202822	202822	202822	15	15	15	8	8	8
322	a	sp|O75575|RPC9_HUMAN	O75575	RPC9_HUMAN	CRCP	148	34.5	Homo sapiens OX=9606	1:Experimental evidence at protein level	DNA-directed RNA polymerase III subunit RPC9	1	0.999	3	10	10	10	2	2	2	0	0	0	0	0	0	4	4	4	2	2	2	0	0	0	1	1	1	0	0	0	0	0	0	2	2	2	0	0	0
323	a	sp|O75600|KBL_HUMAN	O75600	KBL_HUMAN	GCAT	419	33.2	Homo sapiens OX=9606	1:Experimental evidence at protein level	2-amino-3-ketobutyrate coenzyme A ligase, mitochondrial	1	0.999	8	44	44	44	8	8	8	6	6	6	50523.9	50523.9	50523.9	11	11	11	6	6	6	51804	51804	51804	4	4	4	4	4	4	48001.8	48001.8	48001.8	9	9	9	5	5	5
324	a	sp|O75607|NPM3_HUMAN	O75607	NPM3_HUMAN	NPM3	178	60.1	Homo sapiens OX=9606	1:Experimental evidence at protein level	Nucleoplasmin-3	1	0.999	6	79	79	79	15	15	15	7	7	7	414910	414910	414910	13	13	13	8	8	8	446838	446838	446838	14	14	14	7	7	7	384859	384859	384859	10	10	10	6	6	6
325	a	sp|O75608|LYPA1_HUMAN	O75608	LYPA1_HUMAN	LYPLA1	230	57	Homo sapiens OX=9606	1:Experimental evidence at protein level	Acyl-protein thioesterase 1	1	0.999	7	77	77	77	13	13	13	8	8	8	473650	473650	473650	15	15	15	9	9	9	510024	510024	510024	14	14	14	9	9	9	404880	404880	404880	12	12	12	7	7	7
326	a	sp|O75616|ERAL1_HUMAN	O75616	ERAL1_HUMAN	ERAL1	437	28.6	Homo sapiens OX=9606	1:Experimental evidence at protein level	GTPase Era, mitochondrial	1	0.999	9	52	52	52	10	10	10	8	8	8	83353.5	83353.5	83353.5	7	7	7	7	7	7	85331.9	85331.9	85331.9	9	9	9	7	7	7	84005.1	84005.1	84005.1	9	9	9	8	8	8
327	a	sp|O75643|U520_HUMAN	O75643	U520_HUMAN	SNRNP200	2136	55.3	Homo sapiens OX=9606	1:Experimental evidence at protein level	U5 small nuclear ribonucleoprotein 200 kDa helicase	1	0.999	88	830	822	830	137	136	137	86	85	86	592852	592826	592852	145	143	145	83	82	83	607864	610222	607864	144	143	144	81	80	81	598104	597792	598104	129	128	129	78	77	78
328	a	sp|O75663|TIPRL_HUMAN	O75663	TIPRL_HUMAN	TIPRL	272	48.2	Homo sapiens OX=9606	1:Experimental evidence at protein level	TIP41-like protein	1	0.999	10	93	93	93	16	16	16	9	9	9	186426	186426	186426	15	15	15	9	9	9	190653	190653	190653	11	11	11	8	8	8	184223	184223	184223	18	18	18	8	8	8
329	a	sp|O75665|OFD1_HUMAN	O75665	OFD1_HUMAN	OFD1	1012	6.9	Homo sapiens OX=9606	1:Experimental evidence at protein level	Oral-facial-digital syndrome 1 protein	1	0.999	5	11	11	11	2	2	2	2	2	2	36212.3	36212.3	36212.3	1	1	1	0	0	0	0	0	0	2	2	2	2	2	2	26746	26746	26746	3	3	3	3	3	3
330	a	sp|O75674|TM1L1_HUMAN	O75674	TM1L1_HUMAN	TOM1L1	476	14.7	Homo sapiens OX=9606	1:Experimental evidence at protein level	TOM1-like protein 1	1	0.999	4	9	9	9	4	4	4	3	3	3	31664.7	31664.7	31664.7	1	1	1	0	0	0	0	0	0	1	1	1	0	0	0	0	0	0	2	2	2	2	2	2
331	a	sp|O75683|SURF6_HUMAN	O75683	SURF6_HUMAN	SURF6	361	23	Homo sapiens OX=9606	1:Experimental evidence at protein level	Surfeit locus protein 6	1	0.999	5	46	46	46	6	6	6	4	4	4	179745	179745	179745	11	11	11	3	3	3	187000	187000	187000	8	8	8	3	3	3	183353	183353	183353	9	9	9	4	4	4
332	a	sp|O75688|PPM1B_HUMAN	O75688	PPM1B_HUMAN	PPM1B	479	37.4	Homo sapiens OX=9606	1:Experimental evidence at protein level	Protein phosphatase 1B	1	0.999	13	39	29	39	8	6	8	7	5	7	108575	67855.3	108575	7	5	7	5	3	5	104888	69040	104888	6	5	6	5	4	5	111978	75488.3	111978	7	6	7	6	5	6
333	a	sp|O75691|UTP20_HUMAN	O75691	UTP20_HUMAN	UTP20	2785	6.8	Homo sapiens OX=9606	1:Experimental evidence at protein level	Small subunit processome component 20 homolog	1	0.999	12	29	29	29	6	6	6	3	3	3	50057.2	50057.2	50057.2	8	8	8	5	5	5	49642.2	49642.2	49642.2	5	5	5	3	3	3	37678.6	37678.6	37678.6	5	5	5	4	4	4
334	a	sp|O75694|NU155_HUMAN	O75694	NU155_HUMAN	NUP155	1391	42.4	Homo sapiens OX=9606	1:Experimental evidence at protein level	Nuclear pore complex protein Nup155	1	0.999	38	325	325	325	55	55	55	33	33	33	234489	234489	234489	59	59	59	35	35	35	235963	235963	235963	54	54	54	31	31	31	240036	240036	240036	56	56	56	34	34	34
335	a	sp|O75717|WDHD1_HUMAN	O75717	WDHD1_HUMAN	WDHD1	1129	32.4	Homo sapiens OX=9606	1:Experimental evidence at protein level	WD repeat and HMG-box DNA-binding protein 1	1	0.999	26	179	179	179	36	36	36	20	20	20	145517	145517	145517	32	32	32	22	22	22	141686	141686	141686	30	30	30	18	18	18	143095	143095	143095	30	30	30	19	19	19
336	a	sp|O75746|CMC1_HUMAN	O75746	CMC1_HUMAN	SLC25A12	678	30.2	Homo sapiens OX=9606	1:Experimental evidence at protein level	Calcium-binding mitochondrial carrier protein Aralar1	1	0.999	15	75	34	34	10	4	4	9	4	4	164393	86841.7	86841.7	12	5	5	9	4	4	170039	85947.6	85947.6	17	7	7	9	4	4	171410	88307.6	88307.6	13	6	6	10	5	5
337	a	sp|O75791|GRAP2_HUMAN	O75791	GRAP2_HUMAN	GRAP2	330	10.6	Homo sapiens OX=9606	1:Experimental evidence at protein level	GRB2-related adapter protein 2	1	0.999	2	13	13	13	2	2	2	0	0	0	0	0	0	2	2	2	0	0	0	0	0	0	4	4	4	2	2	2	60254.8	60254.8	60254.8	2	2	2	0	0	0
338	a	sp|O75792|RNH2A_HUMAN	O75792	RNH2A_HUMAN	RNASEH2A	299	31.1	Homo sapiens OX=9606	1:Experimental evidence at protein level	Ribonuclease H2 subunit A	1	0.999	7	43	43	43	8	8	8	4	4	4	119495	119495	119495	11	11	11	6	6	6	106204	106204	106204	5	5	5	5	5	5	109029	109029	109029	7	7	7	5	5	5
339	a	sp|O75794|CD123_HUMAN	O75794	CD123_HUMAN	CDC123	336	33.9	Homo sapiens OX=9606	1:Experimental evidence at protein level	Cell division cycle protein 123 homolog	1	0.999	9	75	75	75	10	10	10	7	7	7	132306	132306	132306	13	13	13	7	7	7	139138	139138	139138	12	12	12	7	7	7	138871	138871	138871	12	12	12	8	8	8
340	a	sp|O75817|POP7_HUMAN	O75817	POP7_HUMAN	POP7	140	17.9	Homo sapiens OX=9606	1:Experimental evidence at protein level	Ribonuclease P protein subunit p20	1	0.999	2	17	17	17	3	3	3	2	2	2	110476	110476	110476	2	2	2	2	2	2	121465	121465	121465	3	3	3	2	2	2	107135	107135	107135	3	3	3	2	2	2
341	a	sp|O75818|RPP40_HUMAN	O75818	RPP40_HUMAN	RPP40	363	55.4	Homo sapiens OX=9606	1:Experimental evidence at protein level	Ribonuclease P protein subunit p40	1	0.999	12	74	74	74	9	9	9	6	6	6	119598	119598	119598	16	16	16	9	9	9	126977	126977	126977	13	13	13	9	9	9	121347	121347	121347	15	15	15	7	7	7
342	a	sp|O75821|EIF3G_HUMAN	O75821	EIF3G_HUMAN	EIF3G	320	50.9	Homo sapiens OX=9606	1:Experimental evidence at protein level	Eukaryotic translation initiation factor 3 subunit G	1	0.999	11	221	221	221	40	40	40	13	13	13	806596	806596	806596	40	40	40	14	14	14	819335	819335	819335	35	35	35	12	12	12	776766	776766	776766	32	32	32	12	12	12
343	a	sp|O75822|EIF3J_HUMAN	O75822	EIF3J_HUMAN	EIF3J	258	68.2	Homo sapiens OX=9606	1:Experimental evidence at protein level	Eukaryotic translation initiation factor 3 subunit J	1	0.999	16	181	181	181	30	30	30	14	14	14	895733	895733	895733	34	34	34	16	16	16	923427	923427	923427	26	26	26	15	15	15	785216	785216	785216	29	29	29	15	15	15
344	a	sp|O75874|IDHC_HUMAN	O75874	IDHC_HUMAN	IDH1	414	52.7	Homo sapiens OX=9606	1:Experimental evidence at protein level	Isocitrate dehydrogenase [NADP] cytoplasmic	1	0.999	17	161	157	161	28	28	28	18	18	18	312390	312390	312390	28	28	28	18	18	18	322114	322114	322114	28	27	28	15	15	15	324998	324998	324998	24	23	24	15	15	15
345	a	sp|O75879|GATB_HUMAN	O75879	GATB_HUMAN	GATB	557	9.3	Homo sapiens OX=9606	1:Experimental evidence at protein level	Glutamyl-tRNA(Gln) amidotransferase subunit B, mitochondrial	1	0.999	3	7	7	7	2	2	2	2	2	2	37494.8	37494.8	37494.8	2	2	2	2	2	2	35131.4	35131.4	35131.4	0	0	0	0	0	0	0	0	0	1	1	1	0	0	0
346	a	sp|O75886|STAM2_HUMAN	O75886	STAM2_HUMAN	STAM2	525	13.1	Homo sapiens OX=9606	1:Experimental evidence at protein level	Signal transducing adapter molecule 2	1	0.999	6	27	11	11	5	3	3	5	3	3	112358	57119.6	57119.6	5	2	2	4	2	2	109851	54688.3	54688.3	5	2	2	4	2	2	111539	56541.8	56541.8	5	2	2	3	0	0
347	a	sp|O75909|CCNK_HUMAN	O75909	CCNK_HUMAN	CCNK	580	26.2	Homo sapiens OX=9606	1:Experimental evidence at protein level	Cyclin-K	1	0.999	9	53	53	53	9	9	9	5	5	5	111296	111296	111296	11	11	11	5	5	5	103879	103879	103879	7	7	7	4	4	4	98352.7	98352.7	98352.7	10	10	10	7	7	7
348	a	sp|O75934|SPF27_HUMAN	O75934	SPF27_HUMAN	BCAS2	225	67.1	Homo sapiens OX=9606	1:Experimental evidence at protein level	Pre-mRNA-splicing factor SPF27	1	0.999	13	105	105	105	19	19	19	12	12	12	295685	295685	295685	17	17	17	13	13	13	284809	284809	284809	14	14	14	11	11	11	280740	280740	280740	21	21	21	11	11	11
349	a	sp|O75935|DCTN3_HUMAN	O75935	DCTN3_HUMAN	DCTN3	186	26.3	Homo sapiens OX=9606	1:Experimental evidence at protein level	Dynactin subunit 3	1	0.999	4	18	18	18	2	2	2	2	2	2	138253	138253	138253	2	2	2	2	2	2	111235	111235	111235	2	2	2	0	0	0	0	0	0	4	4	4	3	3	3
350	a	sp|O75937|DNJC8_HUMAN	O75937	DNJC8_HUMAN	DNAJC8	253	53	Homo sapiens OX=9606	1:Experimental evidence at protein level	DnaJ homolog subfamily C member 8	1	0.999	12	96	96	96	16	16	16	7	7	7	206384	206384	206384	14	14	14	7	7	7	187581	187581	187581	15	15	15	6	6	6	209291	209291	209291	15	15	15	8	8	8
351	a	sp|O75940|SPF30_HUMAN	O75940	SPF30_HUMAN	SMNDC1	238	45.4	Homo sapiens OX=9606	1:Experimental evidence at protein level	Survival of motor neuron-related-splicing factor 30	1	0.999	7	65	65	65	17	17	17	8	8	8	204837	204837	204837	10	10	10	6	6	6	188146	188146	188146	8	8	8	4	4	4	179700	179700	179700	12	12	12	6	6	6
352	a	sp|O75947|ATP5H_HUMAN	O75947	ATP5H_HUMAN	ATP5PD	161	67.7	Homo sapiens OX=9606	1:Experimental evidence at protein level	ATP synthase subunit d, mitochondrial	1	0.999	9	108	108	108	16	16	16	9	9	9	535521	535521	535521	15	15	15	9	9	9	537758	537758	537758	19	19	19	9	9	9	524504	524504	524504	21	21	21	9	9	9
353	a	sp|O75955|FLOT1_HUMAN	O75955	FLOT1_HUMAN	FLOT1	427	72.4	Homo sapiens OX=9606	1:Experimental evidence at protein level	Flotillin-1	1	0.999	23	146	146	146	28	28	28	19	19	19	215233	215233	215233	23	23	23	16	16	16	218802	218802	218802	21	21	21	19	19	19	216021	216021	216021	23	23	23	20	20	20
354	a	sp|O76003|GLRX3_HUMAN	O76003	GLRX3_HUMAN	GLRX3	335	52.5	Homo sapiens OX=9606	1:Experimental evidence at protein level	Glutaredoxin-3	1	0.999	12	126	126	126	19	19	19	12	12	12	564942	564942	564942	18	18	18	11	11	11	563210	563210	563210	22	22	22	13	13	13	534689	534689	534689	23	23	23	12	12	12
355	a	sp|O76021|RL1D1_HUMAN	O76021	RL1D1_HUMAN	RSL1D1	490	36.3	Homo sapiens OX=9606	1:Experimental evidence at protein level	Ribosomal L1 domain-containing protein 1	1	0.999	13	151	151	151	25	25	25	12	12	12	1.12641e+06	1.12641e+06	1.12641e+06	28	28	28	12	12	12	1.1531e+06	1.1531e+06	1.1531e+06	24	24	24	11	11	11	1.18714e+06	1.18714e+06	1.18714e+06	25	25	25	12	12	12
356	a	sp|O76031|CLPX_HUMAN	O76031	CLPX_HUMAN	CLPX	633	41.2	Homo sapiens OX=9606	1:Experimental evidence at protein level	ATP-dependent Clp protease ATP-binding subunit clpX-like, mitochondrial	1	0.999	20	99	97	99	21	21	21	15	15	15	96161	96161	96161	16	16	16	13	13	13	101899	101899	101899	18	18	18	12	12	12	93127.6	93127.6	93127.6	16	16	16	12	12	12
357	a	sp|O76070|SYUG_HUMAN	O76070	SYUG_HUMAN	SNCG	127	52	Homo sapiens OX=9606	1:Experimental evidence at protein level	Gamma-synuclein	1	0.999	5	76	76	76	14	14	14	7	7	7	399080	399080	399080	11	11	11	7	7	7	400520	400520	400520	14	14	14	7	7	7	399156	399156	399156	14	14	14	7	7	7
358	a	sp|O76071|CIAO1_HUMAN	O76071	CIAO1_HUMAN	CIAO1	339	54.9	Homo sapiens OX=9606	1:Experimental evidence at protein level	Probable cytosolic iron-sulfur protein assembly protein CIAO1	1	0.999	11	115	115	115	17	17	17	10	10	10	400721	400721	400721	19	19	19	10	10	10	400137	400137	400137	20	20	20	10	10	10	398459	398459	398459	22	22	22	9	9	9
359	a	sp|O76080|ZFAN5_HUMAN	O76080	ZFAN5_HUMAN	ZFAND5	213	30	Homo sapiens OX=9606	1:Experimental evidence at protein level	AN1-type zinc finger protein 5	1	0.999	3	23	23	23	5	5	5	2	2	2	30049.6	30049.6	30049.6	2	2	2	2	2	2	26803.1	26803.1	26803.1	3	3	3	2	2	2	27469.8	27469.8	27469.8	2	2	2	2	2	2
360	a	sp|O76094|SRP72_HUMAN	O76094	SRP72_HUMAN	SRP72	671	49.5	Homo sapiens OX=9606	1:Experimental evidence at protein level	Signal recognition particle subunit SRP72	1	0.999	23	235	235	235	46	46	46	21	21	21	244729	244729	244729	49	49	49	25	25	25	241506	241506	241506	34	34	34	21	21	21	240215	240215	240215	37	37	37	20	20	20
361	a	sp|O94742|SEM1_YEAST	O94742	SEM1_YEAST	SEM1	89	39.3	Saccharomyces cerevisiae (strain ATCC 204508 / S288c) OX=559292	1:Experimental evidence at protein level	26S proteasome complex subunit SEM1	1	0.999	2	23	23	23	6	6	6	2	2	2	117219	117219	117219	7	7	7	2	2	2	111740	111740	111740	4	4	4	2	2	2	91800.7	91800.7	91800.7	2	2	2	2	2	2
362	a	sp|O94763|RMP_HUMAN	O94763	RMP_HUMAN	URI1	535	20.7	Homo sapiens OX=9606	1:Experimental evidence at protein level	Unconventional prefoldin RPB5 interactor 1	1	0.999	7	25	25	25	5	5	5	5	5	5	24344.5	24344.5	24344.5	6	6	6	5	5	5	28136.7	28136.7	28136.7	2	2	2	0	0	0	0	0	0	7	7	7	4	4	4
363	a	sp|O94776|MTA2_HUMAN	O94776	MTA2_HUMAN	MTA2	668	55.2	Homo sapiens OX=9606	1:Experimental evidence at protein level	Metastasis-associated protein MTA2	1	0.999	27	235	226	235	39	37	39	22	21	22	376046	378468	376046	36	35	36	22	21	22	364690	367049	364690	37	35	37	21	20	21	364009	363865	364009	39	38	39	22	21	22
364	a	sp|O94782|UBP1_HUMAN	O94782	UBP1_HUMAN	USP1	785	7.3	Homo sapiens OX=9606	1:Experimental evidence at protein level	Ubiquitin carboxyl-terminal hydrolase 1	1	0.999	4	12	12	12	2	2	2	2	2	2	75645.8	75645.8	75645.8	2	2	2	2	2	2	36891.8	36891.8	36891.8	2	2	2	0	0	0	0	0	0	1	1	1	0	0	0
365	a	sp|O94822|LTN1_HUMAN	O94822	LTN1_HUMAN	LTN1	1766	20.5	Homo sapiens OX=9606	1:Experimental evidence at protein level	E3 ubiquitin-protein ligase listerin	1	0.999	26	130	130	130	22	22	22	15	15	15	99977.6	99977.6	99977.6	28	28	28	18	18	18	98681.6	98681.6	98681.6	17	17	17	14	14	14	100303	100303	100303	19	19	19	12	12	12
366	a	sp|O94826|TOM70_HUMAN	O94826	TOM70_HUMAN	TOMM70	608	51	Homo sapiens OX=9606	1:Experimental evidence at protein level	Mitochondrial import receptor subunit TOM70	1	0.999	19	141	141	141	23	23	23	15	15	15	189481	189481	189481	29	29	29	20	20	20	185560	185560	185560	21	21	21	16	16	16	185884	185884	185884	25	25	25	16	16	16
367	a	sp|O94832|MYO1D_HUMAN	O94832	MYO1D_HUMAN	MYO1D	1006	18.2	Homo sapiens OX=9606	1:Experimental evidence at protein level	Unconventional myosin-Id	1	0.999	12	47	47	47	11	11	11	8	8	8	52541.2	52541.2	52541.2	13	13	13	10	10	10	50951	50951	50951	5	5	5	4	4	4	50760.5	50760.5	50760.5	6	6	6	5	5	5
368	a	sp|O94855|SC24D_HUMAN	O94855	SC24D_HUMAN	SEC24D	1032	8.2	Homo sapiens OX=9606	1:Experimental evidence at protein level	Protein transport protein Sec24D	1	0.999	5	18	18	18	2	2	2	2	2	2	56902.6	56902.6	56902.6	4	4	4	3	3	3	61794.6	61794.6	61794.6	3	3	3	2	2	2	58900.5	58900.5	58900.5	3	3	3	3	3	3
369	a	sp|O94864|ST65G_HUMAN	O94864	ST65G_HUMAN	SUPT7L	414	10.1	Homo sapiens OX=9606	1:Experimental evidence at protein level	STAGA complex 65 subunit gamma	1	0.999	3	18	18	18	3	3	3	2	2	2	43738.9	43738.9	43738.9	2	2	2	2	2	2	44442.8	44442.8	44442.8	4	4	4	3	3	3	48825.1	48825.1	48825.1	2	2	2	0	0	0
370	a	sp|O94874|UFL1_HUMAN	O94874	UFL1_HUMAN	UFL1	794	19.6	Homo sapiens OX=9606	1:Experimental evidence at protein level	E3 UFM1-protein ligase 1	1	0.999	14	69	69	69	16	16	16	11	11	11	79318.5	79318.5	79318.5	10	10	10	8	8	8	81076.6	81076.6	81076.6	11	11	11	9	9	9	77804.3	77804.3	77804.3	12	12	12	9	9	9
371	a	sp|O94880|PHF14_HUMAN	O94880	PHF14_HUMAN	PHF14	888	12.2	Homo sapiens OX=9606	1:Experimental evidence at protein level	PHD finger protein 14	1	0.999	8	22	22	22	3	3	3	3	3	3	31523.5	31523.5	31523.5	4	4	4	4	4	4	36626.9	36626.9	36626.9	2	2	2	2	2	2	46044	46044	46044	4	4	4	3	3	3
372	a	sp|O94888|UBXN7_HUMAN	O94888	UBXN7_HUMAN	UBXN7	489	33.3	Homo sapiens OX=9606	1:Experimental evidence at protein level	UBX domain-containing protein 7	1	0.999	11	86	86	86	16	16	16	11	11	11	118710	118710	118710	13	13	13	10	10	10	109068	109068	109068	16	16	16	11	11	11	119593	119593	119593	11	11	11	9	9	9
373	a	sp|O94889|KLH18_HUMAN	O94889	KLH18_HUMAN	KLHL18	574	8.7	Homo sapiens OX=9606	1:Experimental evidence at protein level	Kelch-like protein 18	1	0.999	4	18	18	18	3	3	3	2	2	2	34513.3	34513.3	34513.3	3	3	3	2	2	2	34414.6	34414.6	34414.6	3	3	3	2	2	2	33205.8	33205.8	33205.8	4	4	4	3	3	3
374	a	sp|O94903|PLPHP_HUMAN	O94903	PLPHP_HUMAN	PLPBP	275	28.4	Homo sapiens OX=9606	1:Experimental evidence at protein level	Pyridoxal phosphate homeostasis protein	1	0.999	7	42	42	42	7	7	7	6	6	6	110186	110186	110186	7	7	7	5	5	5	110419	110419	110419	6	6	6	4	4	4	112748	112748	112748	7	7	7	4	4	4
375	a	sp|O94906|PRP6_HUMAN	O94906	PRP6_HUMAN	PRPF6	941	42.1	Homo sapiens OX=9606	1:Experimental evidence at protein level	Pre-mRNA-processing factor 6	1	0.999	31	249	249	249	35	35	35	23	23	23	163604	163604	163604	44	44	44	29	29	29	158673	158673	158673	42	42	42	25	25	25	163678	163678	163678	45	45	45	26	26	26
376	a	sp|O94913|PCF11_HUMAN	O94913	PCF11_HUMAN	PCF11	1555	15.3	Homo sapiens OX=9606	1:Experimental evidence at protein level	Pre-mRNA cleavage complex 2 protein Pcf11	1	0.999	16	73	73	73	14	14	14	10	10	10	55648.9	55648.9	55648.9	11	11	11	9	9	9	53867.1	53867.1	53867.1	13	13	13	8	8	8	51998.2	51998.2	51998.2	13	13	13	6	6	6
377	a	sp|O94925|GLSK_HUMAN	O94925	GLSK_HUMAN	GLS	669	24.4	Homo sapiens OX=9606	1:Experimental evidence at protein level	Glutaminase kidney isoform, mitochondrial	1	0.999	12	73	73	73	13	13	13	10	10	10	252055	252055	252055	14	14	14	10	10	10	240798	240798	240798	10	10	10	8	8	8	244559	244559	244559	11	11	11	8	8	8
378	a	sp|O94966|UBP19_HUMAN	O94966	UBP19_HUMAN	USP19	1318	4.8	Homo sapiens OX=9606	1:Experimental evidence at protein level	Ubiquitin carboxyl-terminal hydrolase 19	1	0.999	4	26	26	26	3	3	3	2	2	2	39677.9	39677.9	39677.9	6	6	6	3	3	3	40285.3	40285.3	40285.3	5	5	5	3	3	3	30755.1	30755.1	30755.1	3	3	3	3	3	3
379	a	sp|O94973|AP2A2_HUMAN	O94973	AP2A2_HUMAN	AP2A2	939	34	Homo sapiens OX=9606	1:Experimental evidence at protein level	AP-2 complex subunit alpha-2	1	0.999	21	138	79	79	28	18	18	19	12	12	142311	65055	65055	24	17	17	19	13	13	145160	64559.7	64559.7	22	14	14	17	10	10	135599	60886.7	60886.7	20	9	9	13	6	6
380	a	sp|O94979|SC31A_HUMAN	O94979	SC31A_HUMAN	SEC31A	1220	37.4	Homo sapiens OX=9606	1:Experimental evidence at protein level	Protein transport protein Sec31A	1	0.999	30	310	310	310	53	53	53	28	28	28	262934	262934	262934	55	55	55	31	31	31	269199	269199	269199	44	44	44	27	27	27	265391	265391	265391	48	48	48	31	31	31
381	a	sp|O94986|CE152_HUMAN	O94986	CE152_HUMAN	CEP152	1710	3.3	Homo sapiens OX=9606	1:Experimental evidence at protein level	Centrosomal protein of 152 kDa	1	0.999	4	10	10	10	2	2	2	0	0	0	0	0	0	2	2	2	0	0	0	0	0	0	1	1	1	0	0	0	0	0	0	2	2	2	0	0	0
382	a	sp|O94992|HEXI1_HUMAN	O94992	HEXI1_HUMAN	HEXIM1	359	28.7	Homo sapiens OX=9606	1:Experimental evidence at protein level	Protein HEXIM1	1	0.999	5	37	37	37	8	8	8	6	6	6	186777	186777	186777	5	5	5	4	4	4	186835	186835	186835	6	6	6	4	4	4	202311	202311	202311	5	5	5	4	4	4
383	a	sp|O95059|RPP14_HUMAN	O95059	RPP14_HUMAN	RPP14	124	31.5	Homo sapiens OX=9606	1:Experimental evidence at protein level	Ribonuclease P protein subunit p14	1	0.999	3	10	10	10	2	2	2	2	2	2	35927.7	35927.7	35927.7	2	2	2	2	2	2	31220	31220	31220	1	1	1	0	0	0	0	0	0	1	1	1	0	0	0
384	a	sp|O95067|CCNB2_HUMAN	O95067	CCNB2_HUMAN	CCNB2	398	21.6	Homo sapiens OX=9606	1:Experimental evidence at protein level	G2/mitotic-specific cyclin-B2	1	0.999	6	21	21	21	5	5	5	4	4	4	33107.6	33107.6	33107.6	6	6	6	4	4	4	27128.3	27128.3	27128.3	2	2	2	0	0	0	0	0	0	4	4	4	3	3	3
385	a	sp|O95071|UBR5_HUMAN	O95071	UBR5_HUMAN	UBR5	2799	25.6	Homo sapiens OX=9606	1:Experimental evidence at protein level	E3 ubiquitin-protein ligase UBR5	1	0.999	45	212	212	212	42	42	42	26	26	26	90103.5	90103.5	90103.5	29	29	29	22	22	22	87860	87860	87860	36	36	36	24	24	24	84769.9	84769.9	84769.9	36	36	36	23	23	23
386	a	sp|O95104|SCAF4_HUMAN	O95104	SCAF4_HUMAN	SCAF4	1147	12.3	Homo sapiens OX=9606	1:Experimental evidence at protein level	SR-related and CTD-associated factor 4	1	0.999	9	70	61	61	14	11	11	9	8	8	211341	178383	178383	12	11	11	8	7	7	213886	183555	183555	11	10	10	8	7	7	210622	186620	186620	10	9	9	8	7	7
387	a	sp|O95139|NDUB6_HUMAN	O95139	NDUB6_HUMAN	NDUFB6	128	24.2	Homo sapiens OX=9606	1:Experimental evidence at protein level	NADH dehydrogenase [ubiquinone] 1 beta subcomplex subunit 6	1	0.999	2	33	33	33	4	4	4	3	3	3	101610	101610	101610	8	8	8	3	3	3	102447	102447	102447	6	6	6	3	3	3	99537.6	99537.6	99537.6	5	5	5	3	3	3
388	a	sp|O95140|MFN2_HUMAN	O95140	MFN2_HUMAN	MFN2	757	26	Homo sapiens OX=9606	1:Experimental evidence at protein level	Mitofusin-2	1	0.999	15	97	97	97	17	17	17	14	14	14	131583	131583	131583	18	18	18	15	15	15	122903	122903	122903	13	13	13	11	11	11	126343	126343	126343	19	19	19	14	14	14
389	a	sp|O95149|SPN1_HUMAN	O95149	SPN1_HUMAN	SNUPN	360	20.8	Homo sapiens OX=9606	1:Experimental evidence at protein level	Snurportin-1	1	0.999	6	25	25	25	4	4	4	4	4	4	50043	50043	50043	5	5	5	5	5	5	44609.3	44609.3	44609.3	4	4	4	2	2	2	49238	49238	49238	4	4	4	3	3	3
390	a	sp|O95155|UBE4B_HUMAN	O95155	UBE4B_HUMAN	UBE4B	1302	32.5	Homo sapiens OX=9606	1:Experimental evidence at protein level	Ubiquitin conjugation factor E4 B	1	0.999	28	150	150	150	26	26	26	18	18	18	132922	132922	132922	26	26	26	17	17	17	130574	130574	130574	21	21	21	13	13	13	118232	118232	118232	29	29	29	19	19	19
391	a	sp|O95159|ZFPL1_HUMAN	O95159	ZFPL1_HUMAN	ZFPL1	310	24.5	Homo sapiens OX=9606	1:Experimental evidence at protein level	Zinc finger protein-like 1	1	0.999	7	33	33	33	6	6	6	6	6	6	49317	49317	49317	7	7	7	6	6	6	50685.4	50685.4	50685.4	5	5	5	5	5	5	43506	43506	43506	5	5	5	4	4	4
392	a	sp|O95163|ELP1_HUMAN	O95163	ELP1_HUMAN	ELP1	1332	36.3	Homo sapiens OX=9606	1:Experimental evidence at protein level	Elongator complex protein 1	1	0.999	32	211	211	211	36	36	36	28	28	28	140310	140310	140310	39	39	39	29	29	29	138715	138715	138715	36	36	36	26	26	26	140631	140631	140631	32	32	32	24	24	24
393	a	sp|O95167|NDUA3_HUMAN	O95167	NDUA3_HUMAN	NDUFA3	84	41.7	Homo sapiens OX=9606	1:Experimental evidence at protein level	NADH dehydrogenase [ubiquinone] 1 alpha subcomplex subunit 3	1	0.999	2	9	9	9	2	2	2	2	2	2	79409.6	79409.6	79409.6	3	3	3	2	2	2	62509.3	62509.3	62509.3	1	1	1	0	0	0	0	0	0	1	1	1	0	0	0
394	a	sp|O95168|NDUB4_HUMAN	O95168	NDUB4_HUMAN	NDUFB4	129	31.8	Homo sapiens OX=9606	1:Experimental evidence at protein level	NADH dehydrogenase [ubiquinone] 1 beta subcomplex subunit 4	1	0.999	3	26	26	26	4	4	4	3	3	3	120059	120059	120059	4	4	4	3	3	3	117624	117624	117624	5	5	5	3	3	3	120570	120570	120570	5	5	5	3	3	3
395	a	sp|O95169|NDUB8_HUMAN	O95169	NDUB8_HUMAN	NDUFB8	186	31.2	Homo sapiens OX=9606	1:Experimental evidence at protein level	NADH dehydrogenase [ubiquinone] 1 beta subcomplex subunit 8, mitochondrial	1	0.999	4	38	38	38	9	9	9	4	4	4	88158.4	88158.4	88158.4	9	9	9	4	4	4	83944.3	83944.3	83944.3	4	4	4	2	2	2	83373.9	83373.9	83373.9	7	7	7	3	3	3
396	a	sp|O95182|NDUA7_HUMAN	O95182	NDUA7_HUMAN	NDUFA7	113	35.4	Homo sapiens OX=9606	1:Experimental evidence at protein level	NADH dehydrogenase [ubiquinone] 1 alpha subcomplex subunit 7	1	0.999	3	13	13	13	5	5	5	3	3	3	60022.3	60022.3	60022.3	1	1	1	0	0	0	0	0	0	1	1	1	0	0	0	0	0	0	1	1	1	0	0	0
397	a	sp|O95197|RTN3_HUMAN	O95197	RTN3_HUMAN	RTN3	1032	4.8	Homo sapiens OX=9606	1:Experimental evidence at protein level	Reticulon-3	1	0.999	2	20	20	20	3	3	3	3	3	3	100133	100133	100133	5	5	5	3	3	3	97311.4	97311.4	97311.4	5	5	5	2	2	2	103357	103357	103357	4	4	4	3	3	3
398	a	sp|O95202|LETM1_HUMAN	O95202	LETM1_HUMAN	LETM1	739	39.5	Homo sapiens OX=9606	1:Experimental evidence at protein level	Mitochondrial proton/calcium exchanger protein	1	0.999	18	184	184	184	31	31	31	18	18	18	240418	240418	240418	36	36	36	19	19	19	243146	243146	243146	29	29	29	17	17	17	244865	244865	244865	30	30	30	17	17	17
399	a	sp|O95218|ZRAB2_HUMAN	O95218	ZRAB2_HUMAN	ZRANB2	330	30.6	Homo sapiens OX=9606	1:Experimental evidence at protein level	Zinc finger Ran-binding domain-containing protein 2	1	0.999	12	90	90	90	16	16	16	9	9	9	353073	353073	353073	17	17	17	12	12	12	359567	359567	359567	15	15	15	10	10	10	365876	365876	365876	12	12	12	9	9	9
400	a	sp|O95229|ZWINT_HUMAN	O95229	ZWINT_HUMAN	ZWINT	277	56.3	Homo sapiens OX=9606	1:Experimental evidence at protein level	ZW10 interactor	1	0.999	8	34	34	34	6	6	6	5	5	5	70239.9	70239.9	70239.9	6	6	6	6	6	6	70488.5	70488.5	70488.5	4	4	4	3	3	3	80614.3	80614.3	80614.3	6	6	6	4	4	4
401	a	sp|O95232|LC7L3_HUMAN	O95232	LC7L3_HUMAN	LUC7L3	432	31	Homo sapiens OX=9606	1:Experimental evidence at protein level	Luc7-like protein 3	1	0.999	11	127	127	127	23	23	23	10	10	10	331022	331022	331022	24	24	24	11	11	11	327499	327499	327499	19	19	19	9	9	9	311833	311833	311833	21	21	21	9	9	9
402	a	sp|O95235|KI20A_HUMAN	O95235	KI20A_HUMAN	KIF20A	890	22.5	Homo sapiens OX=9606	1:Experimental evidence at protein level	Kinesin-like protein KIF20A	1	0.999	14	60	60	60	14	14	14	11	11	11	34931.1	34931.1	34931.1	9	9	9	7	7	7	45122.8	45122.8	45122.8	11	11	11	6	6	6	42812.7	42812.7	42812.7	9	9	9	6	6	6
403	a	sp|O95239|KIF4A_HUMAN	O95239	KIF4A_HUMAN	KIF4A	1232	29.1	Homo sapiens OX=9606	1:Experimental evidence at protein level	Chromosome-associated kinesin KIF4A	1	0.999	25	160	101	160	32	21	32	21	13	21	90188.8	69639.1	90188.8	30	20	30	20	13	20	86864.8	66087.4	86864.8	20	12	20	17	10	17	86976.9	65952.3	86976.9	25	13	25	18	10	18
404	a	sp|O95273|CCDB1_HUMAN	O95273	CCDB1_HUMAN	CCNDBP1	360	12.2	Homo sapiens OX=9606	1:Experimental evidence at protein level	Cyclin-D1-binding protein 1	1	0.999	3	10	10	10	1	1	1	0	0	0	0	0	0	3	3	3	0	0	0	0	0	0	3	3	3	0	0	0	0	0	0	1	1	1	0	0	0
405	a	sp|O95292|VAPB_HUMAN	O95292	VAPB_HUMAN	VAPB	243	18.1	Homo sapiens OX=9606	1:Experimental evidence at protein level	Vesicle-associated membrane protein-associated protein B/C	1	0.999	3	6	6	6	1	1	1	0	0	0	0	0	0	2	2	2	2	2	2	31457.6	31457.6	31457.6	0	0	0	0	0	0	0	0	0	0	0	0	0	0	0
406	a	sp|O95295|SNAPN_HUMAN	O95295	SNAPN_HUMAN	SNAPIN	136	64.7	Homo sapiens OX=9606	1:Experimental evidence at protein level	SNARE-associated protein Snapin	1	0.999	5	23	23	23	5	5	5	3	3	3	93771.9	93771.9	93771.9	5	5	5	3	3	3	89328.7	89328.7	89328.7	3	3	3	3	3	3	96608.8	96608.8	96608.8	3	3	3	3	3	3
407	a	sp|O95299|NDUAA_HUMAN	O95299	NDUAA_HUMAN	NDUFA10	355	25.4	Homo sapiens OX=9606	1:Experimental evidence at protein level	NADH dehydrogenase [ubiquinone] 1 alpha subcomplex subunit 10, mitochondrial	1	0.999	7	35	35	35	7	7	7	4	4	4	138581	138581	138581	7	7	7	5	5	5	163260	163260	163260	7	7	7	5	5	5	168043	168043	168043	4	4	4	4	4	4
408	a	sp|O95319|CELF2_HUMAN	O95319	CELF2_HUMAN	CELF2	508	15	Homo sapiens OX=9606	1:Experimental evidence at protein level	CUGBP Elav-like family member 2	1	0.999	6	48	48	48	7	7	7	5	5	5	219272	219272	219272	8	8	8	5	5	5	227378	227378	227378	8	8	8	6	6	6	215885	215885	215885	8	8	8	5	5	5
409	a	sp|O95336|6PGL_HUMAN	O95336	6PGL_HUMAN	PGLS	258	69.8	Homo sapiens OX=9606	1:Experimental evidence at protein level	6-phosphogluconolactonase	1	0.999	11	72	72	72	13	13	13	10	10	10	174160	174160	174160	11	11	11	9	9	9	180009	180009	180009	14	14	14	10	10	10	182128	182128	182128	11	11	11	8	8	8
410	a	sp|O95347|SMC2_HUMAN	O95347	SMC2_HUMAN	SMC2	1197	41.3	Homo sapiens OX=9606	1:Experimental evidence at protein level	Structural maintenance of chromosomes protein 2	1	0.999	42	234	234	234	45	45	45	30	30	30	187690	187690	187690	40	40	40	29	29	29	184516	184516	184516	37	37	37	30	30	30	190220	190220	190220	40	40	40	30	30	30
411	a	sp|O95352|ATG7_HUMAN	O95352	ATG7_HUMAN	ATG7	703	18.1	Homo sapiens OX=9606	1:Experimental evidence at protein level	Ubiquitin-like modifier-activating enzyme ATG7	1	0.999	10	25	25	25	5	5	5	4	4	4	52239.9	52239.9	52239.9	9	9	9	6	6	6	57479	57479	57479	1	1	1	0	0	0	0	0	0	1	1	1	0	0	0
412	a	sp|O95372|LYPA2_HUMAN	O95372	LYPA2_HUMAN	LYPLA2	231	55.8	Homo sapiens OX=9606	1:Experimental evidence at protein level	Acyl-protein thioesterase 2	1	0.999	9	84	84	84	14	14	14	9	9	9	183323	183323	183323	13	13	13	8	8	8	184636	184636	184636	18	18	18	7	7	7	173545	173545	173545	15	15	15	7	7	7
413	a	sp|O95373|IPO7_HUMAN	O95373	IPO7_HUMAN	IPO7	1038	37.8	Homo sapiens OX=9606	1:Experimental evidence at protein level	Importin-7	1	0.999	28	343	336	343	51	50	51	29	28	29	471643	476367	471643	58	57	58	31	30	31	461408	465684	461408	54	53	54	29	28	29	452221	452227	452221	64	62	64	27	26	27
414	a	sp|O95376|ARI2_HUMAN	O95376	ARI2_HUMAN	ARIH2	493	28.8	Homo sapiens OX=9606	1:Experimental evidence at protein level	E3 ubiquitin-protein ligase ARIH2	1	0.999	10	53	53	53	7	7	7	5	5	5	69541	69541	69541	10	10	10	6	6	6	72595.4	72595.4	72595.4	9	9	9	6	6	6	72043.3	72043.3	72043.3	7	7	7	6	6	6
415	a	sp|O95391|SLU7_HUMAN	O95391	SLU7_HUMAN	SLU7	586	32.9	Homo sapiens OX=9606	1:Experimental evidence at protein level	Pre-mRNA-splicing factor SLU7	1	0.999	12	38	38	38	10	10	10	8	8	8	59647.2	59647.2	59647.2	7	7	7	7	7	7	59001.6	59001.6	59001.6	6	6	6	4	4	4	56342.4	56342.4	56342.4	6	6	6	6	6	6
416	a	sp|O95394|AGM1_HUMAN	O95394	AGM1_HUMAN	PGM3	542	41	Homo sapiens OX=9606	1:Experimental evidence at protein level	Phosphoacetylglucosamine mutase	1	0.999	15	104	104	104	14	14	14	12	12	12	100257	100257	100257	21	21	21	15	15	15	105850	105850	105850	18	18	18	13	13	13	103870	103870	103870	18	18	18	10	10	10
417	a	sp|O95400|CD2B2_HUMAN	O95400	CD2B2_HUMAN	CD2BP2	341	29.9	Homo sapiens OX=9606	1:Experimental evidence at protein level	CD2 antigen cytoplasmic tail-binding protein 2	1	0.999	7	62	62	62	7	7	7	4	4	4	151682	151682	151682	8	8	8	4	4	4	162301	162301	162301	13	13	13	7	7	7	150520	150520	150520	12	12	12	7	7	7
418	a	sp|O95429|BAG4_HUMAN	O95429	BAG4_HUMAN	BAG4	457	24.1	Homo sapiens OX=9606	1:Experimental evidence at protein level	BAG family molecular chaperone regulator 4	1	0.999	7	40	40	40	5	5	5	5	5	5	99289	99289	99289	5	5	5	5	5	5	94464.4	94464.4	94464.4	6	6	6	4	4	4	104803	104803	104803	6	6	6	5	5	5
419	a	sp|O95433|AHSA1_HUMAN	O95433	AHSA1_HUMAN	AHSA1	338	62.1	Homo sapiens OX=9606	1:Experimental evidence at protein level	Activator of 90 kDa heat shock protein ATPase homolog 1	1	0.999	16	172	172	172	28	28	28	17	17	17	517275	517275	517275	30	30	30	17	17	17	514627	514627	514627	31	31	31	14	14	14	493404	493404	493404	30	30	30	16	16	16
420	a	sp|O95453|PARN_HUMAN	O95453	PARN_HUMAN	PARN	639	29.1	Homo sapiens OX=9606	1:Experimental evidence at protein level	Poly(A)-specific ribonuclease PARN	1	0.999	16	86	86	86	16	16	16	11	11	11	134625	134625	134625	12	12	12	10	10	10	138777	138777	138777	12	12	12	10	10	10	146715	146715	146715	14	14	14	11	11	11
421	a	sp|O95456|PSMG1_HUMAN	O95456	PSMG1_HUMAN	PSMG1	288	58	Homo sapiens OX=9606	1:Experimental evidence at protein level	Proteasome assembly chaperone 1	1	0.999	12	114	114	114	16	16	16	11	11	11	211912	211912	211912	16	16	16	10	10	10	217194	217194	217194	20	20	20	12	12	12	217923	217923	217923	19	19	19	10	10	10
422	a	sp|O95466|FMNL1_HUMAN	O95466	FMNL1_HUMAN	FMNL1	1100	9.5	Homo sapiens OX=9606	1:Experimental evidence at protein level	Formin-like protein 1	1	0.999	7	21	21	21	5	5	5	4	4	4	41697.6	41697.6	41697.6	4	4	4	3	3	3	38944	38944	38944	3	3	3	3	3	3	46533.2	46533.2	46533.2	2	2	2	2	2	2
423	a	sp|O95478|NSA2_HUMAN	O95478	NSA2_HUMAN	NSA2	260	37.7	Homo sapiens OX=9606	1:Experimental evidence at protein level	Ribosome biogenesis protein NSA2 homolog	1	0.999	7	44	44	44	6	6	6	6	6	6	192553	192553	192553	6	6	6	5	5	5	186116	186116	186116	8	8	8	6	6	6	200008	200008	200008	10	10	10	7	7	7
424	a	sp|O95486|SC24A_HUMAN	O95486	SC24A_HUMAN	SEC24A	1093	20	Homo sapiens OX=9606	1:Experimental evidence at protein level	Protein transport protein Sec24A	1	0.999	15	76	73	76	12	11	12	11	10	11	82507.1	82387.6	82507.1	14	13	14	11	10	11	77091.6	76872	77091.6	12	12	12	7	7	7	75346.8	75346.8	75346.8	14	13	14	9	8	9
425	a	sp|O95487|SC24B_HUMAN	O95487	SC24B_HUMAN	SEC24B	1268	15.5	Homo sapiens OX=9606	1:Experimental evidence at protein level	Protein transport protein Sec24B	1	0.999	14	75	72	72	16	15	15	10	9	9	82843.8	81523.9	81523.9	15	14	14	11	10	10	81467.2	82830.1	82830.1	10	10	10	6	6	6	76140.8	76140.8	76140.8	14	13	13	9	8	8
426	a	sp|O95551|TYDP2_HUMAN	O95551	TYDP2_HUMAN	TDP2	362	26.5	Homo sapiens OX=9606	1:Experimental evidence at protein level	Tyrosyl-DNA phosphodiesterase 2	1	0.999	7	67	67	67	12	12	12	5	5	5	106086	106086	106086	11	11	11	6	6	6	91158.1	91158.1	91158.1	9	9	9	5	5	5	93208.6	93208.6	93208.6	13	13	13	6	6	6
427	a	sp|O95563|MPC2_HUMAN	O95563	MPC2_HUMAN	MPC2	127	23.6	Homo sapiens OX=9606	1:Experimental evidence at protein level	Mitochondrial pyruvate carrier 2	1	0.999	3	24	24	24	4	4	4	4	4	4	132421	132421	132421	3	3	3	3	3	3	124804	124804	124804	4	4	4	3	3	3	126832	126832	126832	4	4	4	3	3	3
428	a	sp|O95573|ACSL3_HUMAN	O95573	ACSL3_HUMAN	ACSL3	720	8.2	Homo sapiens OX=9606	1:Experimental evidence at protein level	Long-chain-fatty-acid--CoA ligase 3	1	0.9988	4	15	4	4	4	2	2	2	0	0	89942.6	0	0	1	0	0	0	0	0	0	0	0	3	1	1	2	0	0	74964	0	0	1	0	0	0	0	0
429	a	sp|O95602|RPA1_HUMAN	O95602	RPA1_HUMAN	POLR1A	1720	30.5	Homo sapiens OX=9606	1:Experimental evidence at protein level	DNA-directed RNA polymerase I subunit RPA1	1	0.999	33	165	165	165	33	33	33	21	21	21	99395	99395	99395	35	35	35	25	25	25	99372.6	99372.6	99372.6	28	28	28	17	17	17	99712.4	99712.4	99712.4	26	26	26	16	16	16
430	a	sp|O95613|PCNT_HUMAN	O95613	PCNT_HUMAN	PCNT	3336	7.6	Homo sapiens OX=9606	1:Experimental evidence at protein level	Pericentrin	1	0.999	16	33	33	33	6	6	6	6	6	6	44815.5	44815.5	44815.5	9	9	9	8	8	8	37404.2	37404.2	37404.2	5	5	5	4	4	4	38342.3	38342.3	38342.3	5	5	5	4	4	4
431	a	sp|O95619|YETS4_HUMAN	O95619	YETS4_HUMAN	YEATS4	227	15.9	Homo sapiens OX=9606	1:Experimental evidence at protein level	YEATS domain-containing protein 4	1	0.999	3	12	12	12	3	3	3	0	0	0	0	0	0	3	3	3	0	0	0	0	0	0	1	1	1	0	0	0	0	0	0	0	0	0	0	0	0
432	a	sp|O95628|CNOT4_HUMAN	O95628	CNOT4_HUMAN	CNOT4	575	13.7	Homo sapiens OX=9606	1:Experimental evidence at protein level	CCR4-NOT transcription complex subunit 4	1	0.999	5	26	26	26	6	6	6	4	4	4	59657.4	59657.4	59657.4	6	6	6	4	4	4	52385.3	52385.3	52385.3	3	3	3	3	3	3	55039	55039	55039	5	5	5	4	4	4
433	a	sp|O95630|STABP_HUMAN	O95630	STABP_HUMAN	STAMBP	424	30.4	Homo sapiens OX=9606	1:Experimental evidence at protein level	STAM-binding protein	1	0.999	10	39	39	39	7	7	7	6	6	6	216533	216533	216533	8	8	8	7	7	7	236540	236540	236540	5	5	5	5	5	5	220062	220062	220062	6	6	6	4	4	4
434	a	sp|O95639|CPSF4_HUMAN	O95639	CPSF4_HUMAN	CPSF4	269	50.9	Homo sapiens OX=9606	1:Experimental evidence at protein level	Cleavage and polyadenylation specificity factor subunit 4	1	0.999	9	92	92	92	14	14	14	9	9	9	141065	141065	141065	18	18	18	10	10	10	138385	138385	138385	16	16	16	11	11	11	142154	142154	142154	14	14	14	10	10	10
435	a	sp|O95671|ASML_HUMAN	O95671	ASML_HUMAN	ASMTL	621	18.8	Homo sapiens OX=9606	1:Experimental evidence at protein level	Probable bifunctional dTTP/UTP pyrophosphatase/methyltransferase protein	1	0.999	9	24	24	24	5	5	5	4	4	4	60958.6	60958.6	60958.6	4	4	4	4	4	4	69069.3	69069.3	69069.3	2	2	2	2	2	2	69742.7	69742.7	69742.7	2	2	2	2	2	2
436	a	sp|O95684|FR1OP_HUMAN	O95684	FR1OP_HUMAN	FGFR1OP	399	29.6	Homo sapiens OX=9606	1:Experimental evidence at protein level	FGFR1 oncogene partner	1	0.999	7	56	56	56	10	10	10	7	7	7	79010.1	79010.1	79010.1	10	10	10	8	8	8	77150.9	77150.9	77150.9	8	8	8	6	6	6	80736.8	80736.8	80736.8	9	9	9	6	6	6
437	a	sp|O95707|RPP29_HUMAN	O95707	RPP29_HUMAN	POP4	220	28.2	Homo sapiens OX=9606	1:Experimental evidence at protein level	Ribonuclease P protein subunit p29	1	0.999	5	14	14	14	4	4	4	3	3	3	31165.9	31165.9	31165.9	3	3	3	3	3	3	31290	31290	31290	3	3	3	2	2	2	28841.6	28841.6	28841.6	2	2	2	0	0	0
438	a	sp|O95721|SNP29_HUMAN	O95721	SNP29_HUMAN	SNAP29	258	57.8	Homo sapiens OX=9606	1:Experimental evidence at protein level	Synaptosomal-associated protein 29	1	0.999	11	101	101	101	22	22	22	10	10	10	411819	411819	411819	16	16	16	9	9	9	404411	404411	404411	17	17	17	11	11	11	412156	412156	412156	15	15	15	11	11	11
439	a	sp|O95749|GGPPS_HUMAN	O95749	GGPPS_HUMAN	GGPS1	300	23.3	Homo sapiens OX=9606	1:Experimental evidence at protein level	Geranylgeranyl pyrophosphate synthase	1	0.999	6	29	29	29	4	4	4	4	4	4	61344.8	61344.8	61344.8	6	6	6	6	6	6	54938.3	54938.3	54938.3	4	4	4	4	4	4	58598.4	58598.4	58598.4	6	6	6	6	6	6
440	a	sp|O95757|HS74L_HUMAN	O95757	HS74L_HUMAN	HSPA4L	839	51.8	Homo sapiens OX=9606	1:Experimental evidence at protein level	Heat shock 70 kDa protein 4L	1	0.999	31	278	160	160	43	25	25	24	19	19	797139	216328	216328	49	27	27	28	21	21	825086	225186	225186	46	28	28	28	21	21	812148	221650	221650	50	30	30	28	21	21
441	a	sp|O95758|PTBP3_HUMAN	O95758	PTBP3_HUMAN	PTBP3	552	37.3	Homo sapiens OX=9606	1:Experimental evidence at protein level	Polypyrimidine tract-binding protein 3	1	0.999	13	106	90	90	20	17	17	14	12	12	1.5682e+06	190912	190912	21	17	17	14	12	12	1.45961e+06	169592	169592	14	13	13	10	9	9	1464044	176545	176545	19	15	15	12	10	10
442	a	sp|O95777|LSM8_HUMAN	O95777	LSM8_HUMAN	LSM8	96	82.3	Homo sapiens OX=9606	1:Experimental evidence at protein level	U6 snRNA-associated Sm-like protein LSm8	1	0.999	5	71	71	71	11	11	11	6	6	6	269523	269523	269523	13	13	13	6	6	6	285174	285174	285174	11	11	11	6	6	6	280332	280332	280332	14	14	14	6	6	6
443	a	sp|O95782|AP2A1_HUMAN	O95782	AP2A1_HUMAN	AP2A1	977	55.2	Homo sapiens OX=9606	1:Experimental evidence at protein level	AP-2 complex subunit alpha-1	1	0.999	38	316	257	316	62	52	62	35	28	35	320133	318772	320133	46	39	46	32	26	32	334570	330161	334570	45	37	45	31	24	31	324512	329839	324512	53	42	53	30	23	30
444	a	sp|O95785|WIZ_HUMAN	O95785	WIZ_HUMAN	WIZ	1651	7.3	Homo sapiens OX=9606	1:Experimental evidence at protein level	Protein Wiz	1	0.999	8	20	20	20	5	5	5	2	2	2	57173.8	57173.8	57173.8	4	4	4	3	3	3	45794.6	45794.6	45794.6	2	2	2	2	2	2	41291.1	41291.1	41291.1	4	4	4	4	4	4
445	a	sp|O95793|STAU1_HUMAN	O95793	STAU1_HUMAN	STAU1	577	54.2	Homo sapiens OX=9606	1:Experimental evidence at protein level	Double-stranded RNA-binding protein Staufen homolog 1	1	0.999	22	143	142	143	25	24	25	18	17	18	223152	223152	223152	22	22	22	18	18	18	213274	213274	213274	25	25	25	17	17	17	202339	202339	202339	23	23	23	18	18	18
446	a	sp|O95801|TTC4_HUMAN	O95801	TTC4_HUMAN	TTC4	387	50.6	Homo sapiens OX=9606	1:Experimental evidence at protein level	Tetratricopeptide repeat protein 4	1	0.999	13	70	70	70	13	13	13	10	10	10	122840	122840	122840	14	14	14	11	11	11	117003	117003	117003	15	15	15	10	10	10	114884	114884	114884	10	10	10	9	9	9
447	a	sp|O95810|CAVN2_HUMAN	O95810	CAVN2_HUMAN	CAVIN2	425	36.5	Homo sapiens OX=9606	1:Experimental evidence at protein level	Caveolae-associated protein 2	1	0.999	11	102	102	102	16	16	16	10	10	10	271192	271192	271192	20	20	20	12	12	12	272112	272112	272112	20	20	20	10	10	10	248702	248702	248702	14	14	14	11	11	11
448	a	sp|O95817|BAG3_HUMAN	O95817	BAG3_HUMAN	BAG3	575	29	Homo sapiens OX=9606	1:Experimental evidence at protein level	BAG family molecular chaperone regulator 3	1	0.999	10	67	67	67	10	10	10	7	7	7	129326	129326	129326	14	14	14	10	10	10	129769	129769	129769	9	9	9	8	8	8	124851	124851	124851	12	12	12	8	8	8
449	a	sp|O95819|M4K4_HUMAN	O95819	M4K4_HUMAN	MAP4K4	1239	11.5	Homo sapiens OX=9606	1:Experimental evidence at protein level	Mitogen-activated protein kinase kinase kinase kinase 4	1	0.999	10	59	40	59	8	4	8	7	3	7	113649	43691.4	113649	14	11	14	8	5	8	104232	41360.2	104232	9	5	9	7	4	7	100161	39319.1	100161	12	9	12	9	6	9
450	a	sp|O95825|QORL1_HUMAN	O95825	QORL1_HUMAN	CRYZL1	349	19.5	Homo sapiens OX=9606	1:Experimental evidence at protein level	Quinone oxidoreductase-like protein 1	1	0.999	4	17	17	17	2	2	2	2	2	2	63424.1	63424.1	63424.1	2	2	2	2	2	2	66015.3	66015.3	66015.3	2	2	2	2	2	2	64703.1	64703.1	64703.1	3	3	3	2	2	2
451	a	sp|O95831|AIFM1_HUMAN	O95831	AIFM1_HUMAN	AIFM1	613	43.2	Homo sapiens OX=9606	1:Experimental evidence at protein level	Apoptosis-inducing factor 1, mitochondrial	1	0.999	17	191	191	191	32	32	32	19	19	19	447905	447905	447905	39	39	39	19	19	19	459031	459031	459031	29	29	29	20	20	20	434196	434196	434196	32	32	32	18	18	18
452	a	sp|O95834|EMAL2_HUMAN	O95834	EMAL2_HUMAN	EML2	649	11.1	Homo sapiens OX=9606	1:Experimental evidence at protein level	Echinoderm microtubule-associated protein-like 2	1	0.999	5	9	9	9	2	2	2	2	2	2	0	0	0	4	4	4	3	3	3	46324.1	46324.1	46324.1	3	3	3	2	2	2	48088.6	48088.6	48088.6	0	0	0	0	0	0
453	a	sp|O95861|BPNT1_HUMAN	O95861	BPNT1_HUMAN	BPNT1	308	55.2	Homo sapiens OX=9606	1:Experimental evidence at protein level	3'(2'),5'-bisphosphate nucleotidase 1	1	0.999	13	133	133	133	26	26	26	13	13	13	268708	268708	268708	24	24	24	13	13	13	283509	283509	283509	19	19	19	12	12	12	259472	259472	259472	22	22	22	14	14	14
454	a	sp|O95865|DDAH2_HUMAN	O95865	DDAH2_HUMAN	DDAH2	285	31.6	Homo sapiens OX=9606	1:Experimental evidence at protein level	N(G),N(G)-dimethylarginine dimethylaminohydrolase 2	1	0.999	5	22	22	22	3	3	3	3	3	3	79680.9	79680.9	79680.9	4	4	4	4	4	4	74253.7	74253.7	74253.7	4	4	4	3	3	3	67256.4	67256.4	67256.4	3	3	3	2	2	2
455	a	sp|O95881|TXD12_HUMAN	O95881	TXD12_HUMAN	TXNDC12	172	43.6	Homo sapiens OX=9606	1:Experimental evidence at protein level	Thioredoxin domain-containing protein 12	1	0.999	6	54	54	54	9	9	9	7	7	7	226625	226625	226625	9	9	9	5	5	5	240863	240863	240863	8	8	8	5	5	5	236264	236264	236264	10	10	10	7	7	7
456	a	sp|O95905|ECD_HUMAN	O95905	ECD_HUMAN	ECD	644	18.9	Homo sapiens OX=9606	1:Experimental evidence at protein level	Protein ecdysoneless homolog	1	0.999	8	46	46	46	7	7	7	7	7	7	77627.6	77627.6	77627.6	6	6	6	6	6	6	76850.3	76850.3	76850.3	7	7	7	5	5	5	79180.3	79180.3	79180.3	7	7	7	6	6	6
457	a	sp|O95926|SYF2_HUMAN	O95926	SYF2_HUMAN	SYF2	243	42	Homo sapiens OX=9606	1:Experimental evidence at protein level	Pre-mRNA-splicing factor SYF2	1	0.999	6	26	26	26	7	7	7	3	3	3	74093.2	74093.2	74093.2	7	7	7	3	3	3	71060.3	71060.3	71060.3	4	4	4	0	0	0	0	0	0	2	2	2	2	2	2
458	a	sp|O95983|MBD3_HUMAN	O95983	MBD3_HUMAN	MBD3	291	58.8	Homo sapiens OX=9606	1:Experimental evidence at protein level	Methyl-CpG-binding domain protein 3	1	0.999	11	67	67	67	12	12	12	9	9	9	188008	188008	188008	11	11	11	8	8	8	197195	197195	197195	13	13	13	7	7	7	183530	183530	183530	11	11	11	8	8	8
459	a	sp|O95989|NUDT3_HUMAN	O95989	NUDT3_HUMAN	NUDT3	172	41.9	Homo sapiens OX=9606	1:Experimental evidence at protein level	Diphosphoinositol polyphosphate phosphohydrolase 1	1	0.999	4	30	30	30	5	5	5	3	3	3	241733	241733	241733	8	8	8	3	3	3	249261	249261	249261	4	4	4	3	3	3	233354	233354	233354	7	7	7	4	4	4
460	a	sp|O95999|BCL10_HUMAN	O95999	BCL10_HUMAN	BCL10	233	16.3	Homo sapiens OX=9606	1:Experimental evidence at protein level	B-cell lymphoma/leukemia 10	1	0.999	3	11	11	11	1	1	1	0	0	0	0	0	0	3	3	3	2	2	2	65581.9	65581.9	65581.9	1	1	1	0	0	0	0	0	0	2	2	2	2	2	2
461	a	sp|O96000|NDUBA_HUMAN	O96000	NDUBA_HUMAN	NDUFB10	172	63.4	Homo sapiens OX=9606	1:Experimental evidence at protein level	NADH dehydrogenase [ubiquinone] 1 beta subcomplex subunit 10	1	0.999	10	93	93	93	18	18	18	10	10	10	277792	277792	277792	17	17	17	11	11	11	277969	277969	277969	15	15	15	9	9	9	287332	287332	287332	15	15	15	9	9	9
462	a	sp|O96007|MOC2B_HUMAN	O96007	MOC2B_HUMAN	MOCS2	188	29.3	Homo sapiens OX=9606	1:Experimental evidence at protein level	Molybdopterin synthase catalytic subunit	1	0.999	4	18	18	18	3	3	3	2	2	2	47051.3	47051.3	47051.3	3	3	3	3	3	3	49474.2	49474.2	49474.2	3	3	3	2	2	2	40682.8	40682.8	40682.8	3	3	3	2	2	2
463	a	sp|O96008|TOM40_HUMAN	O96008	TOM40_HUMAN	TOMM40	361	56.8	Homo sapiens OX=9606	1:Experimental evidence at protein level	Mitochondrial import receptor subunit TOM40 homolog	1	0.999	12	102	102	102	15	15	15	10	10	10	276707	276707	276707	16	16	16	10	10	10	265356	265356	265356	19	19	19	9	9	9	257706	257706	257706	21	21	21	9	9	9
464	a	sp|O96017|CHK2_HUMAN	O96017	CHK2_HUMAN	CHEK2	543	9.9	Homo sapiens OX=9606	1:Experimental evidence at protein level	Serine/threonine-protein kinase Chk2	1	0.999	3	9	9	9	2	2	2	0	0	0	0	0	0	2	2	2	0	0	0	0	0	0	0	0	0	0	0	0	0	0	0	2	2	2	2	2	2
465	a	sp|O96019|ACL6A_HUMAN	O96019	ACL6A_HUMAN	ACTL6A	429	56.6	Homo sapiens OX=9606	1:Experimental evidence at protein level	Actin-like protein 6A	1	0.999	17	179	156	179	34	31	34	16	13	16	533751	487431	533751	30	26	30	17	14	17	522659	473421	522659	26	23	26	15	13	15	521330	465816	521330	26	22	26	16	13	16
466	a	sp|O96028|NSD2_HUMAN	O96028	NSD2_HUMAN	NSD2	1365	9.4	Homo sapiens OX=9606	1:Experimental evidence at protein level	Histone-lysine N-methyltransferase NSD2	1	0.999	9	14	14	14	2	2	2	2	2	2	12071.7	12071.7	12071.7	3	3	3	2	2	2	14747	14747	14747	1	1	1	0	0	0	0	0	0	3	3	3	0	0	0
467	a	sp|P00044|CYC1_YEAST	P00044	CYC1_YEAST	CYC1	109	33.9	Saccharomyces cerevisiae (strain ATCC 204508 / S288c) OX=559292	1:Experimental evidence at protein level	Cytochrome c isoform 1	1	0.999	3	8	2	2	1	0	0	0	0	0	0	0	0	4	2	2	3	2	2	0	0	0	1	0	0	0	0	0	0	0	0	1	0	0	0	0	0
468	a	sp|P00045|CYC7_YEAST	P00045	CYC7_YEAST	CYC7	113	38.9	Saccharomyces cerevisiae (strain ATCC 204508 / S288c) OX=559292	1:Experimental evidence at protein level	Cytochrome c isoform 2	1	0.999	4	15	9	15	3	2	3	3	2	3	123365	87732.3	123365	3	1	3	2	0	2	122637	0	122637	3	2	3	3	2	3	128814	84775	128814	2	1	2	2	0	2
469	a	sp|P00127|QCR6_YEAST	P00127	QCR6_YEAST	QCR6	147	17.7	Saccharomyces cerevisiae (strain ATCC 204508 / S288c) OX=559292	1:Experimental evidence at protein level	Cytochrome b-c1 complex subunit 6, mitochondrial	1	0.999	2	35	35	35	7	7	7	4	4	4	78880.1	78880.1	78880.1	9	9	9	4	4	4	87301.9	87301.9	87301.9	5	5	5	4	4	4	82028	82028	82028	6	6	6	3	3	3
470	a	sp|P00330|ADH1_YEAST	P00330	ADH1_YEAST	ADH1	348	52.3	Saccharomyces cerevisiae (strain ATCC 204508 / S288c) OX=559292	1:Experimental evidence at protein level	Alcohol dehydrogenase 1	1	0.999	17	745	209	745	194	37	194	22	10	22	15280222	14391513	15280222	185	43	185	24	10	24	14983914	14403145	14983914	151	36	151	21	8	21	15959290	15887461	15959290	76	34	76	19	8	19
471	a	sp|P00350|6PGD_ECOLI	P00350	6PGD_ECOLI	gnd	468	56	Escherichia coli (strain K12) OX=83333	1:Experimental evidence at protein level	6-phosphogluconate dehydrogenase, decarboxylating	1	0.999	23	209	195	195	21	18	18	14	13	13	349382	169168	169168	23	20	20	14	13	13	345018	167188	167188	19	17	17	12	11	11	338101	163629	163629	52	50	50	23	22	22
472	a	sp|P00360|G3P1_YEAST	P00360	G3P1_YEAST	TDH1	332	64.2	Saccharomyces cerevisiae (strain ATCC 204508 / S288c) OX=559292	1:Experimental evidence at protein level	Glyceraldehyde-3-phosphate dehydrogenase 1	1	0.999	18	511	231	231	100	46	46	22	14	14	23657794	3.58506e+06	3.58506e+06	98	50	50	20	13	13	24678660	3.80027e+06	3.80027e+06	100	40	40	24	14	14	25312856	3.86497e+06	3.86497e+06	78	33	33	18	11	11
473	a	sp|P00363|FRDA_ECOLI	P00363	FRDA_ECOLI	frdA	602	5.8	Escherichia coli (strain K12) OX=83333	1:Experimental evidence at protein level	Fumarate reductase flavoprotein subunit	1	0.999	2	8	8	8	0	0	0	0	0	0	0	0	0	0	0	0	0	0	0	0	0	0	0	0	0	0	0	0	0	0	0	3	3	3	2	2	2
474	a	sp|P00367|DHE3_HUMAN	P00367	DHE3_HUMAN	GLUD1	558	49.8	Homo sapiens OX=9606	1:Experimental evidence at protein level	Glutamate dehydrogenase 1, mitochondrial	1	0.999	20	194	67	194	37	11	37	19	7	19	354896	241768	354896	31	12	31	19	8	19	350204	233470	350204	28	11	28	19	8	19	338430	213811	338430	31	11	31	19	8	19
475	a	sp|P00370|DHE4_ECOLI	P00370	DHE4_ECOLI	gdhA	447	17.7	Escherichia coli (strain K12) OX=83333	1:Experimental evidence at protein level	NADP-specific glutamate dehydrogenase	1	0.999	5	16	16	16	0	0	0	0	0	0	0	0	0	0	0	0	0	0	0	0	0	0	0	0	0	0	0	0	0	0	0	8	8	8	4	4	4
476	a	sp|P00387|NB5R3_HUMAN	P00387	NB5R3_HUMAN	CYB5R3	301	49.8	Homo sapiens OX=9606	1:Experimental evidence at protein level	NADH-cytochrome b5 reductase 3	1	0.999	10	47	47	47	9	9	9	7	7	7	97723.9	97723.9	97723.9	9	9	9	8	8	8	94622.2	94622.2	94622.2	8	8	8	6	6	6	90052.9	90052.9	90052.9	4	4	4	3	3	3
477	a	sp|P00403|COX2_HUMAN	P00403	COX2_HUMAN	MT-CO2	227	20.3	Homo sapiens OX=9606	1:Experimental evidence at protein level	Cytochrome c oxidase subunit 2	1	0.999	3	58	58	58	12	12	12	4	4	4	304239	304239	304239	11	11	11	4	4	4	322142	322142	322142	10	10	10	3	3	3	289679	289679	289679	8	8	8	4	4	4
478	a	sp|P00427|COX6_YEAST	P00427	COX6_YEAST	COX6	148	21.6	Saccharomyces cerevisiae (strain ATCC 204508 / S288c) OX=559292	1:Experimental evidence at protein level	Cytochrome c oxidase subunit 6, mitochondrial	1	0.999	2	23	23	23	5	5	5	2	2	2	80804.8	80804.8	80804.8	7	7	7	2	2	2	74490.1	74490.1	74490.1	5	5	5	2	2	2	60680.5	60680.5	60680.5	3	3	3	0	0	0
479	a	sp|P00431|CCPR_YEAST	P00431	CCPR_YEAST	CCP1	361	32.4	Saccharomyces cerevisiae (strain ATCC 204508 / S288c) OX=559292	1:Experimental evidence at protein level	Cytochrome c peroxidase, mitochondrial	1	0.999	8	24	24	24	7	7	7	5	5	5	60570.1	60570.1	60570.1	7	7	7	6	6	6	78619.9	78619.9	78619.9	5	5	5	4	4	4	54113.1	54113.1	54113.1	2	2	2	2	2	2
480	a	sp|P00441|SODC_HUMAN	P00441	SODC_HUMAN	SOD1	154	53.9	Homo sapiens OX=9606	1:Experimental evidence at protein level	Superoxide dismutase [Cu-Zn]	1	0.999	4	111	111	111	19	19	19	6	6	6	3.21803e+06	3.21803e+06	3.21803e+06	21	21	21	6	6	6	3.3826e+06	3.3826e+06	3.3826e+06	19	19	19	7	7	7	3006433	3006433	3006433	16	16	16	6	6	6
481	a	sp|P00445|SODC_YEAST	P00445	SODC_YEAST	SOD1	154	76	Saccharomyces cerevisiae (strain ATCC 204508 / S288c) OX=559292	1:Experimental evidence at protein level	Superoxide dismutase [Cu-Zn]	1	0.999	8	175	175	175	29	29	29	9	9	9	1.83373e+06	1.83373e+06	1.83373e+06	35	35	35	9	9	9	1.91488e+06	1.91488e+06	1.91488e+06	27	27	27	9	9	9	1.87964e+06	1.87964e+06	1.87964e+06	27	27	27	9	9	9
482	a	sp|P00447|SODM_YEAST	P00447	SODM_YEAST	SOD2	233	19.7	Saccharomyces cerevisiae (strain ATCC 204508 / S288c) OX=559292	1:Experimental evidence at protein level	Superoxide dismutase [Mn], mitochondrial	1	0.999	4	33	33	33	5	5	5	4	4	4	237738	237738	237738	7	7	7	4	4	4	246182	246182	246182	4	4	4	3	3	3	246378	246378	246378	5	5	5	4	4	4
483	a	sp|P00448|SODM_ECOLI	P00448	SODM_ECOLI	sodA	206	51.5	Escherichia coli (strain K12) OX=83333	1:Experimental evidence at protein level	Superoxide dismutase [Mn]	1	0.999	7	52	52	52	3	3	3	2	2	2	47254.2	47254.2	47254.2	7	7	7	5	5	5	54240.9	54240.9	54240.9	4	4	4	0	0	0	0	0	0	11	11	11	8	8	8
484	a	sp|P00452|RIR1_ECOLI	P00452	RIR1_ECOLI	nrdA	761	18.8	Escherichia coli (strain K12) OX=83333	1:Experimental evidence at protein level	Ribonucleoside-diphosphate reductase 1 subunit alpha	1	0.999	9	22	22	22	0	0	0	0	0	0	0	0	0	0	0	0	0	0	0	0	0	0	0	0	0	0	0	0	0	0	0	7	7	7	5	5	5
485	a	sp|P00490|PHSM_ECOLI	P00490	PHSM_ECOLI	malP	797	8.5	Escherichia coli (strain K12) OX=83333	1:Experimental evidence at protein level	Maltodextrin phosphorylase	1	0.999	5	9	9	9	0	0	0	0	0	0	0	0	0	0	0	0	0	0	0	0	0	0	0	0	0	0	0	0	0	0	0	3	3	3	3	3	3
486	a	sp|P00491|PNPH_HUMAN	P00491	PNPH_HUMAN	PNP	289	77.2	Homo sapiens OX=9606	1:Experimental evidence at protein level	Purine nucleoside phosphorylase	1	0.999	16	283	283	283	49	49	49	17	17	17	882533	882533	882533	51	51	51	20	20	20	876744	876744	876744	46	46	46	20	20	20	847326	847326	847326	47	47	47	20	20	20
487	a	sp|P00492|HPRT_HUMAN	P00492	HPRT_HUMAN	HPRT1	218	76.1	Homo sapiens OX=9606	1:Experimental evidence at protein level	Hypoxanthine-guanine phosphoribosyltransferase	1	0.999	12	183	173	183	28	27	28	15	14	15	574126	576249	574126	32	30	32	16	15	16	563186	557656	563186	30	28	30	16	15	16	563912	563538	563912	29	28	29	15	14	15
488	a	sp|P00498|HIS1_YEAST	P00498	HIS1_YEAST	HIS1	297	37	Saccharomyces cerevisiae (strain ATCC 204508 / S288c) OX=559292	1:Experimental evidence at protein level	ATP phosphoribosyltransferase	1	0.999	10	59	59	59	14	14	14	8	8	8	383661	383661	383661	13	13	13	8	8	8	353378	353378	353378	13	13	13	9	9	9	376857	376857	376857	6	6	6	4	4	4
489	a	sp|P00509|AAT_ECOLI	P00509	AAT_ECOLI	aspC	396	33.1	Escherichia coli (strain K12) OX=83333	1:Experimental evidence at protein level	Aspartate aminotransferase	1	0.999	12	75	75	75	7	7	7	6	6	6	137008	137008	137008	9	9	9	6	6	6	133012	133012	133012	5	5	5	4	4	4	141284	141284	141284	16	16	16	10	10	10
490	a	sp|P00519|ABL1_HUMAN	P00519	ABL1_HUMAN	ABL1	1130	30.4	Homo sapiens OX=9606	1:Experimental evidence at protein level	Tyrosine-protein kinase ABL1	1	0.999	22	82	64	82	16	14	16	14	12	14	67040.6	66386.4	67040.6	13	9	13	11	8	11	67643.1	67919.8	67643.1	15	11	15	10	8	10	71650.9	72931.3	71650.9	13	11	13	10	9	10
491	a	sp|P00549|KPYK1_YEAST	P00549	KPYK1_YEAST	CDC19	500	61.6	Saccharomyces cerevisiae (strain ATCC 204508 / S288c) OX=559292	1:Experimental evidence at protein level	Pyruvate kinase 1	1	0.999	24	934	920	934	198	194	198	37	35	37	10022717	10033785	10022717	189	187	189	35	34	35	10061594	10083050	10061594	180	178	180	34	33	34	10497752	10502083	10497752	127	124	127	34	33	34
492	a	sp|P00550|PTM3C_ECOLI	P00550	PTM3C_ECOLI	mtlA	637	18.1	Escherichia coli (strain K12) OX=83333	1:Experimental evidence at protein level	PTS system mannitol-specific EIICBA component	1	0.999	7	31	31	31	2	2	2	2	2	2	24969.7	24969.7	24969.7	1	1	1	0	0	0	0	0	0	1	1	1	0	0	0	0	0	0	11	11	11	6	6	6
493	a	sp|P00560|PGK_YEAST	P00560	PGK_YEAST	PGK1	416	72.6	Saccharomyces cerevisiae (strain ATCC 204508 / S288c) OX=559292	1:Experimental evidence at protein level	Phosphoglycerate kinase	1	0.999	27	740	740	740	147	147	147	29	29	29	11709507	11709507	11709507	147	147	147	33	33	33	11661272	11661272	11661272	137	137	137	29	29	29	12127832	12127832	12127832	104	104	104	28	28	28
494	a	sp|P00568|KAD1_HUMAN	P00568	KAD1_HUMAN	AK1	194	56.2	Homo sapiens OX=9606	1:Experimental evidence at protein level	Adenylate kinase isoenzyme 1	1	0.999	8	71	71	71	12	12	12	9	9	9	219455	219455	219455	11	11	11	9	9	9	203431	203431	203431	11	11	11	7	7	7	213821	213821	213821	13	13	13	9	9	9
495	a	sp|P00579|RPOD_ECOLI	P00579	RPOD_ECOLI	rpoD	613	11.4	Escherichia coli (strain K12) OX=83333	1:Experimental evidence at protein level	RNA polymerase sigma factor RpoD	1	0.999	6	16	16	16	0	0	0	0	0	0	0	0	0	0	0	0	0	0	0	0	0	0	0	0	0	0	0	0	0	0	0	4	4	4	4	4	4
496	a	sp|P00582|DPO1_ECOLI	P00582	DPO1_ECOLI	polA	928	10.2	Escherichia coli (strain K12) OX=83333	1:Experimental evidence at protein level	DNA polymerase I	1	0.999	6	24	24	24	1	1	1	0	0	0	0	0	0	0	0	0	0	0	0	0	0	0	0	0	0	0	0	0	0	0	0	11	11	11	6	6	6
497	a	sp|P00722|BGAL_ECOLI	P00722	BGAL_ECOLI	lacZ	1024	15.1	Escherichia coli (strain K12) OX=83333	1:Experimental evidence at protein level	Beta-galactosidase	1	0.999	11	87	87	87	9	9	9	6	6	6	116037	116037	116037	5	5	5	4	4	4	107520	107520	107520	5	5	5	5	5	5	111761	111761	111761	21	21	21	10	10	10
498	a	sp|P00724|INV2_YEAST	P00724	INV2_YEAST	SUC2	532	19.4	Saccharomyces cerevisiae (strain ATCC 204508 / S288c) OX=559292	1:Experimental evidence at protein level	Invertase 2	1	0.999	9	45	45	45	9	9	9	8	8	8	121339	121339	121339	8	8	8	6	6	6	121383	121383	121383	8	8	8	7	7	7	127050	127050	127050	4	4	4	4	4	4
499	a	sp|P00729|CBPY_YEAST	P00729	CBPY_YEAST	PRC1	532	8.8	Saccharomyces cerevisiae (strain ATCC 204508 / S288c) OX=559292	1:Experimental evidence at protein level	Carboxypeptidase Y	1	0.999	4	46	46	46	10	10	10	5	5	5	325812	325812	325812	9	9	9	5	5	5	330303	330303	330303	8	8	8	5	5	5	341884	341884	341884	6	6	6	5	5	5
500	a	sp|P00734|THRB_HUMAN	P00734	THRB_HUMAN	F2	622	11.6	Homo sapiens OX=9606	1:Experimental evidence at protein level	Prothrombin	1	0.999	7	92	92	92	14	14	14	8	8	8	425626	425626	425626	15	15	15	8	8	8	434782	434782	434782	19	19	19	8	8	8	409474	409474	409474	21	21	21	8	8	8
501	a	sp|P00812|ARGI_YEAST	P00812	ARGI_YEAST	CAR1	333	21	Saccharomyces cerevisiae (strain ATCC 204508 / S288c) OX=559292	1:Experimental evidence at protein level	Arginase	1	0.999	4	22	22	22	6	6	6	2	2	2	101208	101208	101208	3	3	3	2	2	2	100880	100880	100880	6	6	6	2	2	2	105068	105068	105068	2	2	2	0	0	0
502	a	sp|P00815|HIS2_YEAST	P00815	HIS2_YEAST	HIS4	799	52.2	Saccharomyces cerevisiae (strain ATCC 204508 / S288c) OX=559292	1:Experimental evidence at protein level	Histidine biosynthesis trifunctional protein	1	0.999	29	321	321	321	62	62	62	30	30	30	552018	552018	552018	70	70	70	35	35	35	543626	543626	543626	62	62	62	30	30	30	553144	553144	553144	43	43	43	25	25	25
503	a	sp|P00830|ATPB_YEAST	P00830	ATPB_YEAST	ATP2	511	54.4	Saccharomyces cerevisiae (strain ATCC 204508 / S288c) OX=559292	1:Experimental evidence at protein level	ATP synthase subunit beta, mitochondrial	1	0.999	18	234	179	179	44	34	34	22	18	18	2260068	734125	734125	43	33	33	19	16	16	2.31034e+06	747168	747168	41	34	34	21	18	18	2.32454e+06	736848	736848	34	25	25	18	14	14
504	a	sp|P00864|CAPP_ECOLI	P00864	CAPP_ECOLI	ppc	883	17.2	Escherichia coli (strain K12) OX=83333	1:Experimental evidence at protein level	Phosphoenolpyruvate carboxylase	1	0.999	11	29	29	29	0	0	0	0	0	0	0	0	0	0	0	0	0	0	0	0	0	0	0	0	0	0	0	0	0	0	0	9	9	9	8	8	8
505	a	sp|P00890|CISY1_YEAST	P00890	CISY1_YEAST	CIT1	479	31.1	Saccharomyces cerevisiae (strain ATCC 204508 / S288c) OX=559292	1:Experimental evidence at protein level	Citrate synthase, mitochondrial	1	0.999	12	111	93	98	23	20	21	12	10	11	608250	286963	286136	25	19	22	12	10	11	629372	298022	298265	20	17	18	12	10	11	600043	281654	282237	14	12	12	7	6	6
506	a	sp|P00899|TRPE_YEAST	P00899	TRPE_YEAST	TRP2	507	23.9	Saccharomyces cerevisiae (strain ATCC 204508 / S288c) OX=559292	1:Experimental evidence at protein level	Anthranilate synthase component 1	1	0.999	10	67	67	67	15	15	15	9	9	9	174016	174016	174016	15	15	15	9	9	9	170902	170902	170902	16	16	16	8	8	8	175146	175146	175146	9	9	9	6	6	6
507	a	sp|P00924|ENO1_YEAST	P00924	ENO1_YEAST	ENO1	437	68	Saccharomyces cerevisiae (strain ATCC 204508 / S288c) OX=559292	1:Experimental evidence at protein level	Enolase 1	1	0.999	21	858	324	328	167	60	61	34	16	17	14566832	7096757	7.00394e+06	163	63	64	35	17	18	14609131	6.74459e+06	6706114	153	56	57	34	17	18	15261024	7.06841e+06	7.08927e+06	128	48	49	31	16	17
508	a	sp|P00925|ENO2_YEAST	P00925	ENO2_YEAST	ENO2	437	69.1	Saccharomyces cerevisiae (strain ATCC 204508 / S288c) OX=559292	1:Experimental evidence at protein level	Enolase 2	1	0.999	24	1146	616	1146	234	128	234	47	30	47	15175637	15350760	15175637	213	114	213	46	29	46	15454836	15340316	15454836	213	117	213	46	30	46	15395578	15298776	15395578	169	90	169	42	28	42
509	a	sp|P00927|THDH_YEAST	P00927	THDH_YEAST	ILV1	576	16.3	Saccharomyces cerevisiae (strain ATCC 204508 / S288c) OX=559292	1:Experimental evidence at protein level	Threonine dehydratase, mitochondrial	1	0.999	6	27	27	27	5	5	5	5	5	5	65560.7	65560.7	65560.7	6	6	6	5	5	5	65562.5	65562.5	65562.5	7	7	7	5	5	5	63311.2	63311.2	63311.2	4	4	4	3	3	3
510	a	sp|P00931|TRP_YEAST	P00931	TRP_YEAST	TRP5	707	47.2	Saccharomyces cerevisiae (strain ATCC 204508 / S288c) OX=559292	1:Experimental evidence at protein level	Tryptophan synthase	1	0.999	20	224	224	224	47	47	47	23	23	23	358583	358583	358583	45	45	45	21	21	21	350658	350658	350658	40	40	40	21	21	21	352820	352820	352820	29	29	29	16	16	16
511	a	sp|P00937|TRPG_YEAST	P00937	TRPG_YEAST	TRP3	484	15.9	Saccharomyces cerevisiae (strain ATCC 204508 / S288c) OX=559292	1:Experimental evidence at protein level	Multifunctional tryptophan biosynthesis protein	1	0.999	6	26	26	26	6	6	6	4	4	4	108634	108634	108634	6	6	6	4	4	4	106414	106414	106414	7	7	7	5	5	5	98942.1	98942.1	98942.1	2	2	2	0	0	0
512	a	sp|P00942|TPIS_YEAST	P00942	TPIS_YEAST	TPI1	248	72.6	Saccharomyces cerevisiae (strain ATCC 204508 / S288c) OX=559292	1:Experimental evidence at protein level	Triosephosphate isomerase	1	0.999	12	242	242	242	50	50	50	15	15	15	4674805	4674805	4674805	51	51	51	15	15	15	4.63558e+06	4.63558e+06	4.63558e+06	52	52	52	15	15	15	4.60966e+06	4.60966e+06	4.60966e+06	29	29	29	11	11	11
513	a	sp|P00946|MANA_ECOLI	P00946	MANA_ECOLI	manA	391	6.1	Escherichia coli (strain K12) OX=83333	1:Experimental evidence at protein level	Mannose-6-phosphate isomerase	1	0.999	2	12	12	12	1	1	1	0	0	0	0	0	0	0	0	0	0	0	0	0	0	0	0	0	0	0	0	0	0	0	0	2	2	2	2	2	2
514	a	sp|P00950|PMG1_YEAST	P00950	PMG1_YEAST	GPM1	247	68.8	Saccharomyces cerevisiae (strain ATCC 204508 / S288c) OX=559292	1:Experimental evidence at protein level	Phosphoglycerate mutase 1	1	0.999	12	288	288	288	47	47	47	14	14	14	10821609	10821609	10821609	50	50	50	15	15	15	10908484	10908484	10908484	63	63	63	16	16	16	11313188	11313188	11313188	40	40	40	13	13	13
515	a	sp|P00954|SYW_ECOLI	P00954	SYW_ECOLI	trpS	334	20.4	Escherichia coli (strain K12) OX=83333	1:Experimental evidence at protein level	Tryptophan--tRNA ligase	1	0.999	6	15	15	15	1	1	1	0	0	0	0	0	0	0	0	0	0	0	0	0	0	0	1	1	1	0	0	0	0	0	0	4	4	4	3	3	3
516	a	sp|P00956|SYI_ECOLI	P00956	SYI_ECOLI	ileS	938	16	Escherichia coli (strain K12) OX=83333	1:Experimental evidence at protein level	Isoleucine--tRNA ligase	1	0.999	10	28	28	28	1	1	1	0	0	0	0	0	0	1	1	1	0	0	0	0	0	0	0	0	0	0	0	0	0	0	0	9	9	9	9	9	9
517	a	sp|P00957|SYA_ECOLI	P00957	SYA_ECOLI	alaS	876	26.7	Escherichia coli (strain K12) OX=83333	1:Experimental evidence at protein level	Alanine--tRNA ligase	1	0.999	17	69	69	69	4	4	4	3	3	3	38917.1	38917.1	38917.1	5	5	5	4	4	4	50411.4	50411.4	50411.4	4	4	4	3	3	3	47957.5	47957.5	47957.5	19	19	19	13	13	13
518	a	sp|P00958|SYMC_YEAST	P00958	SYMC_YEAST	MES1	751	44.5	Saccharomyces cerevisiae (strain ATCC 204508 / S288c) OX=559292	1:Experimental evidence at protein level	Methionine--tRNA ligase, cytoplasmic	1	0.999	26	176	176	176	37	37	37	23	23	23	284124	284124	284124	38	38	38	23	23	23	285539	285539	285539	35	35	35	22	22	22	278692	278692	278692	26	26	26	17	17	17
519	a	sp|P00959|SYM_ECOLI	P00959	SYM_ECOLI	metG	677	27.3	Escherichia coli (strain K12) OX=83333	1:Experimental evidence at protein level	Methionine--tRNA ligase	1	0.999	12	33	33	33	0	0	0	0	0	0	0	0	0	0	0	0	0	0	0	0	0	0	0	0	0	0	0	0	0	0	0	12	12	12	9	9	9
520	a	sp|P00960|SYGA_ECOLI	P00960	SYGA_ECOLI	glyQ	303	17.8	Escherichia coli (strain K12) OX=83333	1:Experimental evidence at protein level	Glycine--tRNA ligase alpha subunit	1	0.999	3	15	15	15	2	2	2	0	0	0	0	0	0	1	1	1	0	0	0	0	0	0	1	1	1	0	0	0	0	0	0	4	4	4	3	3	3
521	a	sp|P00961|SYGB_ECOLI	P00961	SYGB_ECOLI	glyS	689	37.3	Escherichia coli (strain K12) OX=83333	1:Experimental evidence at protein level	Glycine--tRNA ligase beta subunit	1	0.999	18	72	72	72	3	3	3	2	2	2	75093.8	75093.8	75093.8	2	2	2	0	0	0	0	0	0	2	2	2	0	0	0	0	0	0	25	25	25	16	16	16
522	a	sp|P00962|SYQ_ECOLI	P00962	SYQ_ECOLI	glnS	554	20.2	Escherichia coli (strain K12) OX=83333	1:Experimental evidence at protein level	Glutamine--tRNA ligase	1	0.999	8	22	22	22	0	0	0	0	0	0	0	0	0	1	1	1	0	0	0	0	0	0	0	0	0	0	0	0	0	0	0	8	8	8	5	5	5
523	a	sp|P00968|CARB_ECOLI	P00968	CARB_ECOLI	carB	1073	14.9	Escherichia coli (strain K12) OX=83333	1:Experimental evidence at protein level	Carbamoyl-phosphate synthase large chain	1	0.999	11	34	31	31	3	2	2	3	2	2	38484.2	28608.2	28608.2	5	4	4	2	0	0	41321.1	0	0	2	2	2	0	0	0	0	0	0	8	7	7	5	4	4
524	a	sp|P01024|CO3_HUMAN	P01024	CO3_HUMAN	C3	1663	5.8	Homo sapiens OX=9606	1:Experimental evidence at protein level	Complement C3	1	0.999	7	43	43	43	7	7	7	5	5	5	126776	126776	126776	8	8	8	5	5	5	117567	117567	117567	9	9	9	4	4	4	110625	110625	110625	7	7	7	4	4	4
525	a	sp|P01033|TIMP1_HUMAN	P01033	TIMP1_HUMAN	TIMP1	207	31.9	Homo sapiens OX=9606	1:Experimental evidence at protein level	Metalloproteinase inhibitor 1	1	0.999	4	7	7	7	4	4	4	3	3	3	0	0	0	2	2	2	0	0	0	0	0	0	1	1	1	0	0	0	0	0	0	0	0	0	0	0	0
526	a	sp|P01137|TGFB1_HUMAN	P01137	TGFB1_HUMAN	TGFB1	390	16.7	Homo sapiens OX=9606	1:Experimental evidence at protein level	Transforming growth factor beta-1 proprotein	1	0.999	5	30	30	30	6	6	6	4	4	4	60477.1	60477.1	60477.1	5	5	5	4	4	4	56306	56306	56306	4	4	4	4	4	4	59366.6	59366.6	59366.6	3	3	3	3	3	3
527	a	sp|P02008|HBAZ_HUMAN	P02008	HBAZ_HUMAN	HBZ	142	89.4	Homo sapiens OX=9606	1:Experimental evidence at protein level	Hemoglobin subunit zeta	1	0.999	12	205	192	205	32	30	32	14	13	14	2111416	2.08382e+06	2111416	28	27	28	13	12	13	2.18511e+06	2175314	2.18511e+06	32	31	32	15	14	15	2.23815e+06	2.23326e+06	2.23815e+06	41	37	41	15	14	15
528	a	sp|P02309|H4_YEAST	P02309	H4_YEAST	HHF1	103	50.5	Saccharomyces cerevisiae (strain ATCC 204508 / S288c) OX=559292	1:Experimental evidence at protein level	Histone H4	1	0.999	5	62	43	43	10	7	7	3	2	2	2201734	1.41241e+06	1.41241e+06	11	8	8	4	3	3	2309512	1.39155e+06	1.39155e+06	14	10	10	6	4	4	2.33851e+06	1.36882e+06	1.36882e+06	8	5	5	5	3	3
529	a	sp|P02358|RS6_ECOLI	P02358	RS6_ECOLI	rpsF	135	38.5	Escherichia coli (strain K12) OX=83333	1:Experimental evidence at protein level	30S ribosomal protein S6	1	0.999	5	58	58	58	4	4	4	3	3	3	145487	145487	145487	6	6	6	2	2	2	158785	158785	158785	4	4	4	2	2	2	139470	139470	139470	17	17	17	4	4	4
530	a	sp|P02359|RS7_ECOLI	P02359	RS7_ECOLI	rpsG	179	46.4	Escherichia coli (strain K12) OX=83333	1:Experimental evidence at protein level	30S ribosomal protein S7	1	0.999	6	69	69	69	8	8	8	5	5	5	136463	136463	136463	8	8	8	6	6	6	142250	142250	142250	7	7	7	6	6	6	119934	119934	119934	16	16	16	8	8	8
531	a	sp|P02400|RLA4_YEAST	P02400	RLA4_YEAST	RPP2B	110	85.5	Saccharomyces cerevisiae (strain ATCC 204508 / S288c) OX=559292	1:Experimental evidence at protein level	60S acidic ribosomal protein P2-beta	1	0.999	6	162	162	162	34	34	34	8	8	8	2.7566e+06	2.7566e+06	2.7566e+06	27	27	27	7	7	7	2.79886e+06	2.79886e+06	2.79886e+06	29	29	29	7	7	7	2757749	2757749	2757749	21	21	21	7	7	7
532	a	sp|P02406|RL28_YEAST	P02406	RL28_YEAST	RPL28	149	38.3	Saccharomyces cerevisiae (strain ATCC 204508 / S288c) OX=559292	1:Experimental evidence at protein level	60S ribosomal protein L28	1	0.999	6	87	74	87	17	15	17	7	6	7	3.02963e+06	3.04169e+06	3.02963e+06	17	15	17	7	6	7	3.0291e+06	3.06084e+06	3.0291e+06	16	13	16	6	5	6	3068750	3.07364e+06	3068750	12	10	12	6	5	6
533	a	sp|P02407|RS17A_YEAST	P02407	RS17A_YEAST	RPS17A	136	53.7	Saccharomyces cerevisiae (strain ATCC 204508 / S288c) OX=559292	1:Experimental evidence at protein level	40S ribosomal protein S17-A	1	0.999	7	100	100	100	17	17	17	7	7	7	2488122	2488122	2488122	20	20	20	7	7	7	2.50155e+06	2.50155e+06	2.50155e+06	18	18	18	7	7	7	2.56627e+06	2.56627e+06	2.56627e+06	15	15	15	7	7	7
534	a	sp|P02413|RL15_ECOLI	P02413	RL15_ECOLI	rplO	144	31.2	Escherichia coli (strain K12) OX=83333	1:Experimental evidence at protein level	50S ribosomal protein L15	1	0.999	4	29	29	29	2	2	2	2	2	2	104886	104886	104886	3	3	3	3	3	3	110169	110169	110169	3	3	3	3	3	3	103523	103523	103523	7	7	7	4	4	4
535	a	sp|P02549|SPTA1_HUMAN	P02549	SPTA1_HUMAN	SPTA1	2419	45.8	Homo sapiens OX=9606	1:Experimental evidence at protein level	Spectrin alpha chain, erythrocytic 1	1	0.999	80	563	563	563	102	102	102	66	66	66	180679	180679	180679	99	99	99	69	69	69	178053	178053	178053	90	90	90	64	64	64	172900	172900	172900	90	90	90	67	67	67
536	a	sp|P02557|TBB_YEAST	P02557	TBB_YEAST	TUB2	457	40	Saccharomyces cerevisiae (strain ATCC 204508 / S288c) OX=559292	1:Experimental evidence at protein level	Tubulin beta chain	1	0.999	12	91	83	83	21	20	20	11	10	10	445016	410127	410127	19	18	18	12	11	11	454133	420164	420164	16	15	15	11	10	10	420170	391266	391266	9	8	8	6	5	5
537	a	sp|P02649|APOE_HUMAN	P02649	APOE_HUMAN	APOE	317	6.6	Homo sapiens OX=9606	1:Experimental evidence at protein level	Apolipoprotein E	1	0.999	2	15	15	15	4	4	4	2	2	2	105463	105463	105463	3	3	3	2	2	2	111396	111396	111396	2	2	2	2	2	2	115821	115821	115821	2	2	2	2	2	2
538	a	sp|P02765|FETUA_HUMAN	P02765	FETUA_HUMAN	AHSG	367	5.4	Homo sapiens OX=9606	1:Experimental evidence at protein level	Alpha-2-HS-glycoprotein	1	0.999	3	35	35	35	3	3	3	2	2	2	252515	252515	252515	6	6	6	3	3	3	295273	295273	295273	7	7	7	4	4	4	263593	263593	263593	6	6	6	4	4	4
539	a	sp|P02786|TFR1_HUMAN	P02786	TFR1_HUMAN	TFRC	760	60.4	Homo sapiens OX=9606	1:Experimental evidence at protein level	Transferrin receptor protein 1	1	0.999	33	525	525	525	85	85	85	35	35	35	1.75163e+06	1.75163e+06	1.75163e+06	87	87	87	35	35	35	1.76016e+06	1.76016e+06	1.76016e+06	85	85	85	35	35	35	1.7548e+06	1.7548e+06	1.7548e+06	92	92	92	35	35	35
540	a	sp|P02794|FRIH_HUMAN	P02794	FRIH_HUMAN	FTH1	183	30.1	Homo sapiens OX=9606	1:Experimental evidence at protein level	Ferritin heavy chain	1	0.999	4	19	19	19	4	4	4	2	2	2	50037.5	50037.5	50037.5	6	6	6	3	3	3	45787.5	45787.5	45787.5	3	3	3	2	2	2	47755.9	47755.9	47755.9	2	2	2	2	2	2
541	a	sp|P02829|HSP82_YEAST	P02829	HSP82_YEAST	HSP82	709	47	Saccharomyces cerevisiae (strain ATCC 204508 / S288c) OX=559292	1:Experimental evidence at protein level	ATP-dependent molecular chaperone HSP82	1	0.999	31	484	88	88	87	17	17	31	7	7	13341269	438676	438676	84	16	16	33	7	7	13399193	436039	436039	89	18	18	32	7	7	14002138	436057	436057	73	12	12	26	6	6
542	a	sp|P02925|RBSB_ECOLI	P02925	RBSB_ECOLI	rbsB	296	61.1	Escherichia coli (strain K12) OX=83333	1:Experimental evidence at protein level	Ribose import binding protein RbsB	1	0.999	13	160	160	160	18	18	18	12	12	12	249390	249390	249390	19	19	19	12	12	12	248424	248424	248424	15	15	15	12	12	12	262371	262371	262371	37	37	37	15	15	15
543	a	sp|P02994|EF1A_YEAST	P02994	EF1A_YEAST	TEF1	458	43.9	Saccharomyces cerevisiae (strain ATCC 204508 / S288c) OX=559292	1:Experimental evidence at protein level	Elongation factor 1-alpha	1	0.999	16	680	559	559	127	108	108	34	27	27	15668607	10499834	10499834	130	109	109	32	25	25	15986334	10699227	10699227	131	110	110	32	25	25	15506176	9979540	9979540	90	73	73	24	20	20
544	a	sp|P03841|MALM_ECOLI	P03841	MALM_ECOLI	malM	306	27.8	Escherichia coli (strain K12) OX=83333	3:Protein inferred from homology	Maltose operon periplasmic protein	1	0.999	4	19	19	19	2	2	2	0	0	0	0	0	0	1	1	1	0	0	0	0	0	0	1	1	1	0	0	0	0	0	0	4	4	4	3	3	3
545	a	sp|P03965|CARB_YEAST	P03965	CARB_YEAST	CPA2	1118	26.2	Saccharomyces cerevisiae (strain ATCC 204508 / S288c) OX=559292	1:Experimental evidence at protein level	Carbamoyl-phosphate synthase arginine-specific large chain	1	0.999	21	110	100	103	24	22	23	17	15	16	135475	105657	105582	27	24	25	17	15	16	136691	106492	106237	21	20	20	15	14	14	142445	110972	110972	14	12	13	8	6	7
546	a	sp|P04037|COX4_YEAST	P04037	COX4_YEAST	COX4	155	20.6	Saccharomyces cerevisiae (strain ATCC 204508 / S288c) OX=559292	1:Experimental evidence at protein level	Cytochrome c oxidase subunit 4, mitochondrial	1	0.999	2	8	8	8	1	1	1	0	0	0	0	0	0	3	3	3	2	2	2	0	0	0	1	1	1	0	0	0	0	0	0	1	1	1	0	0	0
547	a	sp|P04040|CATA_HUMAN	P04040	CATA_HUMAN	CAT	527	54.6	Homo sapiens OX=9606	1:Experimental evidence at protein level	Catalase	1	0.999	24	280	280	280	50	50	50	26	26	26	559858	559858	559858	50	50	50	26	26	26	554999	554999	554999	48	48	48	27	27	27	552794	552794	552794	46	46	46	24	24	24
548	a	sp|P04046|PUR1_YEAST	P04046	PUR1_YEAST	ADE4	510	39	Saccharomyces cerevisiae (strain ATCC 204508 / S288c) OX=559292	1:Experimental evidence at protein level	Amidophosphoribosyltransferase	1	0.999	15	115	109	115	26	25	26	16	15	16	223753	225950	223753	21	20	21	15	14	15	224469	226708	224469	20	19	20	15	14	15	225125	225286	225125	18	17	18	13	12	13
549	a	sp|P04049|RAF1_HUMAN	P04049	RAF1_HUMAN	RAF1	648	14	Homo sapiens OX=9606	1:Experimental evidence at protein level	RAF proto-oncogene serine/threonine-protein kinase	1	0.999	7	33	7	10	7	2	3	6	2	3	69227	24925.8	102738	6	2	3	5	2	3	68193.9	26045.6	103866	5	0	0	3	0	0	77113.8	0	0	4	2	2	3	0	0
550	a	sp|P04050|RPB1_YEAST	P04050	RPB1_YEAST	RPO21	1733	25.1	Saccharomyces cerevisiae (strain ATCC 204508 / S288c) OX=559292	1:Experimental evidence at protein level	DNA-directed RNA polymerase II subunit RPB1	1	0.999	31	128	118	118	41	39	39	27	26	26	113146	113146	113146	29	28	28	21	21	21	115525	115525	115525	28	25	25	20	19	19	115070	115393	115393	11	9	9	7	6	6
551	a	sp|P04051|RPC1_YEAST	P04051	RPC1_YEAST	RPO31	1460	7.7	Saccharomyces cerevisiae (strain ATCC 204508 / S288c) OX=559292	1:Experimental evidence at protein level	DNA-directed RNA polymerase III subunit RPC1	1	0.999	7	15	15	15	3	3	3	2	2	2	31774	31774	31774	5	5	5	5	5	5	28684.2	28684.2	28684.2	4	4	4	3	3	3	35554	35554	35554	0	0	0	0	0	0
552	a	sp|P04076|ARLY_YEAST	P04076	ARLY_YEAST	ARG4	463	22	Saccharomyces cerevisiae (strain ATCC 204508 / S288c) OX=559292	1:Experimental evidence at protein level	Argininosuccinate lyase	1	0.999	8	29	24	24	6	6	6	6	6	6	81404.6	81404.6	81404.6	7	6	6	7	6	6	76846.9	82295.2	82295.2	8	8	8	7	7	7	74991	74991	74991	4	2	2	3	2	2
553	a	sp|P04079|GUAA_ECOLI	P04079	GUAA_ECOLI	guaA	525	24.4	Escherichia coli (strain K12) OX=83333	1:Experimental evidence at protein level	GMP synthase [glutamine-hydrolyzing]	1	0.999	8	30	28	28	1	1	1	0	0	0	0	0	0	1	1	1	0	0	0	0	0	0	2	2	2	0	0	0	0	0	0	9	8	8	7	6	6
554	a	sp|P04080|CYTB_HUMAN	P04080	CYTB_HUMAN	CSTB	98	70.4	Homo sapiens OX=9606	1:Experimental evidence at protein level	Cystatin-B	1	0.999	4	123	123	123	21	21	21	7	7	7	827520	827520	827520	22	22	22	8	8	8	824802	824802	824802	16	16	16	7	7	7	802506	802506	802506	20	20	20	7	7	7
555	a	sp|P04147|PABP_YEAST	P04147	PABP_YEAST	PAB1	577	64.1	Saccharomyces cerevisiae (strain ATCC 204508 / S288c) OX=559292	1:Experimental evidence at protein level	Polyadenylate-binding protein, cytoplasmic and nuclear	1	0.999	26	277	277	277	51	51	51	27	27	27	863876	863876	863876	51	51	51	28	28	28	851228	851228	851228	53	53	53	27	27	27	859820	859820	859820	42	42	42	23	23	23
556	a	sp|P04150|GCR_HUMAN	P04150	GCR_HUMAN	NR3C1	777	6.9	Homo sapiens OX=9606	1:Experimental evidence at protein level	Glucocorticoid receptor	1	0.999	3	9	9	9	1	1	1	0	0	0	0	0	0	2	2	2	0	0	0	0	0	0	1	1	1	0	0	0	0	0	0	3	3	3	3	3	3
557	a	sp|P04179|SODM_HUMAN	P04179	SODM_HUMAN	SOD2	222	23	Homo sapiens OX=9606	1:Experimental evidence at protein level	Superoxide dismutase [Mn], mitochondrial	1	0.999	4	15	15	15	4	4	4	3	3	3	38542.9	38542.9	38542.9	3	3	3	2	2	2	38677	38677	38677	1	1	1	0	0	0	0	0	0	2	2	2	2	2	2
558	a	sp|P04181|OAT_HUMAN	P04181	OAT_HUMAN	OAT	439	61.3	Homo sapiens OX=9606	1:Experimental evidence at protein level	Ornithine aminotransferase, mitochondrial	1	0.999	16	185	185	185	34	34	34	16	16	16	439921	439921	439921	34	34	34	15	15	15	469164	469164	469164	29	29	29	16	16	16	424695	424695	424695	32	32	32	18	18	18
559	a	sp|P04183|KITH_HUMAN	P04183	KITH_HUMAN	TK1	234	71.4	Homo sapiens OX=9606	1:Experimental evidence at protein level	Thymidine kinase, cytosolic	1	0.999	11	142	142	142	25	25	25	12	12	12	441353	441353	441353	26	26	26	12	12	12	440532	440532	440532	22	22	22	12	12	12	441740	441740	441740	20	20	20	12	12	12
560	a	sp|P04406|G3P_HUMAN	P04406	G3P_HUMAN	GAPDH	335	78.5	Homo sapiens OX=9606	1:Experimental evidence at protein level	Glyceraldehyde-3-phosphate dehydrogenase	1	0.999	18	1602	1593	1602	332	330	332	30	28	30	9049325	9091671	9049325	316	315	316	31	30	31	9856980	9856980	9856980	264	262	264	31	29	31	9267419	9273943	9267419	237	236	237	30	29	30
561	a	sp|P04424|ARLY_HUMAN	P04424	ARLY_HUMAN	ASL	464	27.8	Homo sapiens OX=9606	1:Experimental evidence at protein level	Argininosuccinate lyase	1	0.999	10	48	43	48	9	9	9	7	7	7	108479	108479	108479	9	8	9	7	6	7	99092.5	96844.7	99092.5	7	7	7	5	5	5	113097	113097	113097	7	5	7	6	5	6
562	a	sp|P04449|RL24A_YEAST	P04449	RL24A_YEAST	RPL24A	155	31	Saccharomyces cerevisiae (strain ATCC 204508 / S288c) OX=559292	1:Experimental evidence at protein level	60S ribosomal protein L24-A	1	0.999	5	62	12	12	11	2	2	5	0	0	693193	0	0	13	2	2	6	0	0	729614	0	0	13	2	2	5	0	0	693023	0	0	8	2	2	4	0	0
563	a	sp|P04456|RL25_YEAST	P04456	RL25_YEAST	RPL25	142	41.5	Saccharomyces cerevisiae (strain ATCC 204508 / S288c) OX=559292	1:Experimental evidence at protein level	60S ribosomal protein L25	1	0.999	7	67	67	67	12	12	12	5	5	5	2638629	2638629	2638629	14	14	14	7	7	7	2.68218e+06	2.68218e+06	2.68218e+06	13	13	13	5	5	5	2.76079e+06	2.76079e+06	2.76079e+06	10	10	10	6	6	6
564	a	sp|P04650|RL39_YEAST	P04650	RL39_YEAST	RPL39	51	19.6	Saccharomyces cerevisiae (strain ATCC 204508 / S288c) OX=559292	1:Experimental evidence at protein level	60S ribosomal protein L39	1	0.999	1	30	30	30	6	6	6	2	2	2	910185	910185	910185	6	6	6	2	2	2	881157	881157	881157	4	4	4	2	2	2	968095	968095	968095	5	5	5	2	2	2
565	a	sp|P04693|TYRB_ECOLI	P04693	TYRB_ECOLI	tyrB	397	19.4	Escherichia coli (strain K12) OX=83333	1:Experimental evidence at protein level	Aromatic-amino-acid aminotransferase	1	0.999	5	8	8	8	0	0	0	0	0	0	0	0	0	0	0	0	0	0	0	0	0	0	1	1	1	0	0	0	0	0	0	3	3	3	3	3	3
566	a	sp|P04786|TOP1_YEAST	P04786	TOP1_YEAST	TOP1	769	3.6	Saccharomyces cerevisiae (strain ATCC 204508 / S288c) OX=559292	1:Experimental evidence at protein level	DNA topoisomerase 1	1	0.999	2	8	8	8	1	1	1	0	0	0	0	0	0	3	3	3	0	0	0	0	0	0	3	3	3	2	2	2	0	0	0	1	1	1	0	0	0
567	a	sp|P04792|HSPB1_HUMAN	P04792	HSPB1_HUMAN	HSPB1	205	80	Homo sapiens OX=9606	1:Experimental evidence at protein level	Heat shock protein beta-1	1	0.999	11	176	176	176	40	40	40	13	13	13	1.86314e+06	1.86314e+06	1.86314e+06	30	30	30	12	12	12	1.92622e+06	1.92622e+06	1.92622e+06	26	26	26	12	12	12	1.89081e+06	1.89081e+06	1.89081e+06	23	23	23	9	9	9
568	a	sp|P04801|SYTC_YEAST	P04801	SYTC_YEAST	THS1	734	49.3	Saccharomyces cerevisiae (strain ATCC 204508 / S288c) OX=559292	1:Experimental evidence at protein level	Threonine--tRNA ligase, cytoplasmic	1	0.999	28	228	204	204	45	40	40	27	26	26	951363	850137	850137	43	40	40	24	23	23	945115	841869	841869	42	37	37	27	26	26	958652	855156	855156	30	27	27	20	19	19
569	a	sp|P04805|SYE_ECOLI	P04805	SYE_ECOLI	gltX	471	15.5	Escherichia coli (strain K12) OX=83333	1:Experimental evidence at protein level	Glutamate--tRNA ligase	1	0.999	5	17	17	17	1	1	1	0	0	0	0	0	0	2	2	2	2	2	2	28073.3	28073.3	28073.3	0	0	0	0	0	0	0	0	0	6	6	6	5	5	5
570	a	sp|P04806|HXKA_YEAST	P04806	HXKA_YEAST	HXK1	485	62.7	Saccharomyces cerevisiae (strain ATCC 204508 / S288c) OX=559292	1:Experimental evidence at protein level	Hexokinase-1	1	0.999	23	489	472	489	96	94	96	34	33	34	2.80824e+06	2.8382e+06	2.80824e+06	102	97	102	34	32	34	2.88345e+06	2907518	2.88345e+06	90	88	90	31	30	31	2.76786e+06	2.78314e+06	2.76786e+06	68	64	68	28	27	28
571	a	sp|P04807|HXKB_YEAST	P04807	HXKB_YEAST	HXK2	486	67.7	Saccharomyces cerevisiae (strain ATCC 204508 / S288c) OX=559292	1:Experimental evidence at protein level	Hexokinase-2	1	0.999	22	393	376	376	83	81	81	31	30	30	3.09163e+06	3.11703e+06	3.11703e+06	81	76	76	31	29	29	3.05804e+06	3.08749e+06	3.08749e+06	72	70	70	29	28	28	2.91722e+06	2.93141e+06	2.93141e+06	54	50	50	26	25	25
572	a	sp|P04818|TYSY_HUMAN	P04818	TYSY_HUMAN	TYMS	313	59.4	Homo sapiens OX=9606	1:Experimental evidence at protein level	Thymidylate synthase	1	0.999	14	185	185	185	39	39	39	16	16	16	375306	375306	375306	24	24	24	13	13	13	380137	380137	380137	28	28	28	13	13	13	373602	373602	373602	35	35	35	15	15	15
573	a	sp|P04825|AMPN_ECOLI	P04825	AMPN_ECOLI	pepN	870	17.5	Escherichia coli (strain K12) OX=83333	1:Experimental evidence at protein level	Aminopeptidase N	1	0.999	11	35	35	35	2	2	2	2	2	2	41815.7	41815.7	41815.7	1	1	1	0	0	0	0	0	0	1	1	1	0	0	0	0	0	0	10	10	10	8	8	8
574	a	sp|P04840|VDAC1_YEAST	P04840	VDAC1_YEAST	POR1	283	64	Saccharomyces cerevisiae (strain ATCC 204508 / S288c) OX=559292	1:Experimental evidence at protein level	Mitochondrial outer membrane protein porin 1	1	0.999	14	216	216	216	43	43	43	16	16	16	1719863	1719863	1719863	41	41	41	14	14	14	1746669	1746669	1746669	36	36	36	14	14	14	1.7243e+06	1.7243e+06	1.7243e+06	28	28	28	14	14	14
575	a	sp|P04843|RPN1_HUMAN	P04843	RPN1_HUMAN	RPN1	607	6.8	Homo sapiens OX=9606	1:Experimental evidence at protein level	Dolichyl-diphosphooligosaccharide--protein glycosyltransferase subunit 1	1	0.999	3	19	19	19	3	3	3	0	0	0	0	0	0	2	2	2	0	0	0	0	0	0	2	2	2	0	0	0	0	0	0	2	2	2	2	2	2
576	a	sp|P04844|RPN2_HUMAN	P04844	RPN2_HUMAN	RPN2	631	4.9	Homo sapiens OX=9606	1:Experimental evidence at protein level	Dolichyl-diphosphooligosaccharide--protein glycosyltransferase subunit 2	1	0.999	2	8	8	8	1	1	1	0	0	0	0	0	0	1	1	1	0	0	0	0	0	0	1	1	1	0	0	0	0	0	0	2	2	2	0	0	0
577	a	sp|P04911|H2A1_YEAST	P04911	H2A1_YEAST	HTA1	132	29.5	Saccharomyces cerevisiae (strain ATCC 204508 / S288c) OX=559292	1:Experimental evidence at protein level	Histone H2A.1	1	0.999	3	114	55	55	19	10	10	4	3	3	12610389	1.32161e+06	1.32161e+06	21	10	10	4	3	3	12142634	1.30187e+06	1.30187e+06	18	10	10	4	3	3	13617629	1.11663e+06	1.11663e+06	19	9	9	4	3	3
578	a	sp|P04921|GLPC_HUMAN	P04921	GLPC_HUMAN	GYPC	128	20.3	Homo sapiens OX=9606	1:Experimental evidence at protein level	Glycophorin-C	1	0.999	1	24	24	24	4	4	4	2	2	2	91443.4	91443.4	91443.4	5	5	5	2	2	2	93400.7	93400.7	93400.7	2	2	2	2	2	2	80056.9	80056.9	80056.9	5	5	5	2	2	2
579	a	sp|P04949|FLIC_ECOLI	P04949	FLIC_ECOLI	fliC	498	20.1	Escherichia coli (strain K12) OX=83333	1:Experimental evidence at protein level	Flagellin	1	0.999	5	16	16	16	0	0	0	0	0	0	0	0	0	0	0	0	0	0	0	0	0	0	0	0	0	0	0	0	0	0	0	3	3	3	0	0	0
580	a	sp|P04983|RBSA_ECOLI	P04983	RBSA_ECOLI	rbsA	501	31.3	Escherichia coli (strain K12) OX=83333	1:Experimental evidence at protein level	Ribose import ATP-binding protein RbsA	1	0.999	10	35	35	35	2	2	2	2	2	2	31723.2	31723.2	31723.2	2	2	2	2	2	2	30335.4	30335.4	30335.4	2	2	2	2	2	2	30613.2	30613.2	30613.2	8	8	8	8	8	8
581	a	sp|P05042|FUMC_ECOLI	P05042	FUMC_ECOLI	fumC	467	24.6	Escherichia coli (strain K12) OX=83333	1:Experimental evidence at protein level	Fumarate hydratase class II	1	0.999	8	29	29	29	1	1	1	0	0	0	0	0	0	3	3	3	3	3	3	51076.7	51076.7	51076.7	0	0	0	0	0	0	0	0	0	8	8	8	5	5	5
582	a	sp|P05055|PNP_ECOLI	P05055	PNP_ECOLI	pnp	711	33.1	Escherichia coli (strain K12) OX=83333	1:Experimental evidence at protein level	Polyribonucleotide nucleotidyltransferase	1	0.999	17	137	137	137	16	16	16	9	9	9	81763	81763	81763	16	16	16	8	8	8	81540	81540	81540	19	19	19	9	9	9	79971.5	79971.5	79971.5	28	28	28	18	18	18
583	a	sp|P05114|HMGN1_HUMAN	P05114	HMGN1_HUMAN	HMGN1	100	34	Homo sapiens OX=9606	1:Experimental evidence at protein level	Non-histone chromosomal protein HMG-14	1	0.999	3	40	40	40	5	5	5	2	2	2	683148	683148	683148	8	8	8	3	3	3	622388	622388	622388	6	6	6	3	3	3	463377	463377	463377	10	10	10	3	3	3
584	a	sp|P05161|ISG15_HUMAN	P05161	ISG15_HUMAN	ISG15	165	25.5	Homo sapiens OX=9606	1:Experimental evidence at protein level	Ubiquitin-like protein ISG15	1	0.999	3	30	30	30	4	4	4	3	3	3	86494	86494	86494	5	5	5	3	3	3	85507	85507	85507	4	4	4	3	3	3	82081.5	82081.5	82081.5	5	5	5	2	2	2
585	a	sp|P05198|IF2A_HUMAN	P05198	IF2A_HUMAN	EIF2S1	315	60.6	Homo sapiens OX=9606	1:Experimental evidence at protein level	Eukaryotic translation initiation factor 2 subunit 1	1	0.999	18	256	256	256	44	44	44	19	19	19	895015	895015	895015	42	42	42	18	18	18	887316	887316	887316	41	41	41	19	19	19	907497	907497	907497	46	46	46	17	17	17
586	a	sp|P05317|RLA0_YEAST	P05317	RLA0_YEAST	RPP0	312	31.7	Saccharomyces cerevisiae (strain ATCC 204508 / S288c) OX=559292	1:Experimental evidence at protein level	60S acidic ribosomal protein P0	1	0.999	9	98	98	98	17	17	17	9	9	9	2.53574e+06	2.53574e+06	2.53574e+06	17	17	17	10	10	10	2.49614e+06	2.49614e+06	2.49614e+06	16	16	16	9	9	9	2.60254e+06	2.60254e+06	2.60254e+06	13	13	13	9	9	9
587	a	sp|P05318|RLA1_YEAST	P05318	RLA1_YEAST	RPP1A	106	56.6	Saccharomyces cerevisiae (strain ATCC 204508 / S288c) OX=559292	1:Experimental evidence at protein level	60S acidic ribosomal protein P1-alpha	1	0.999	3	47	47	47	14	14	14	5	5	5	52915.9	52915.9	52915.9	12	12	12	5	5	5	57536.8	57536.8	57536.8	12	12	12	3	3	3	35715.2	35715.2	35715.2	2	2	2	0	0	0
588	a	sp|P05319|RLA2_YEAST	P05319	RLA2_YEAST	RPP2A	106	79.2	Saccharomyces cerevisiae (strain ATCC 204508 / S288c) OX=559292	1:Experimental evidence at protein level	60S acidic ribosomal protein P2-alpha	1	0.999	5	117	117	117	20	20	20	7	7	7	2.52535e+06	2.52535e+06	2.52535e+06	18	18	18	7	7	7	2.49723e+06	2.49723e+06	2.49723e+06	23	23	23	7	7	7	2.72608e+06	2.72608e+06	2.72608e+06	18	18	18	5	5	5
589	a	sp|P05362|ICAM1_HUMAN	P05362	ICAM1_HUMAN	ICAM1	532	16.4	Homo sapiens OX=9606	1:Experimental evidence at protein level	Intercellular adhesion molecule 1	1	0.999	5	38	38	38	10	10	10	4	4	4	38839.3	38839.3	38839.3	9	9	9	3	3	3	38813.5	38813.5	38813.5	6	6	6	4	4	4	36167	36167	36167	6	6	6	3	3	3
590	a	sp|P05373|HEM2_YEAST	P05373	HEM2_YEAST	HEM2	342	33.6	Saccharomyces cerevisiae (strain ATCC 204508 / S288c) OX=559292	1:Experimental evidence at protein level	Delta-aminolevulinic acid dehydratase	1	0.999	8	54	54	54	13	13	13	8	8	8	176757	176757	176757	9	9	9	6	6	6	187125	187125	187125	10	10	10	6	6	6	168554	168554	168554	6	6	6	5	5	5
591	a	sp|P05374|CHO2_YEAST	P05374	CHO2_YEAST	CHO2	869	5.8	Saccharomyces cerevisiae (strain ATCC 204508 / S288c) OX=559292	1:Experimental evidence at protein level	Phosphatidylethanolamine N-methyltransferase	1	0.999	4	15	15	15	3	3	3	2	2	2	56655.2	56655.2	56655.2	6	6	6	3	3	3	59077.3	59077.3	59077.3	3	3	3	3	3	3	62410.2	62410.2	62410.2	2	2	2	0	0	0
592	a	sp|P05386|RLA1_HUMAN	P05386	RLA1_HUMAN	RPLP1	114	74.6	Homo sapiens OX=9606	1:Experimental evidence at protein level	60S acidic ribosomal protein P1	1	0.999	3	104	104	104	14	14	14	3	3	3	3.51064e+06	3.51064e+06	3.51064e+06	19	19	19	4	4	4	3679821	3679821	3679821	17	17	17	4	4	4	3.03297e+06	3.03297e+06	3.03297e+06	18	18	18	3	3	3
593	a	sp|P05387|RLA2_HUMAN	P05387	RLA2_HUMAN	RPLP2	115	69.6	Homo sapiens OX=9606	1:Experimental evidence at protein level	60S acidic ribosomal protein P2	1	0.999	5	291	291	291	52	52	52	9	9	9	4194227	4194227	4194227	46	46	46	9	9	9	4217434	4217434	4217434	48	48	48	9	9	9	4142690	4142690	4142690	45	45	45	9	9	9
594	a	sp|P05388|RLA0_HUMAN	P05388	RLA0_HUMAN	RPLP0	317	53.6	Homo sapiens OX=9606	1:Experimental evidence at protein level	60S acidic ribosomal protein P0	1	0.999	11	297	163	297	50	26	50	12	4	12	2.85219e+06	764004	2.85219e+06	52	29	52	12	4	12	2.88479e+06	799690	2.88479e+06	50	29	50	12	4	12	2.92562e+06	611156	2.92562e+06	46	25	46	12	4	12
595	a	sp|P05423|RPC4_HUMAN	P05423	RPC4_HUMAN	POLR3D	398	27.1	Homo sapiens OX=9606	1:Experimental evidence at protein level	DNA-directed RNA polymerase III subunit RPC4	1	0.999	7	39	39	39	6	6	6	5	5	5	76838.1	76838.1	76838.1	8	8	8	7	7	7	78673.2	78673.2	78673.2	7	7	7	5	5	5	79506.2	79506.2	79506.2	7	7	7	5	5	5
596	a	sp|P05453|ERF3_YEAST	P05453	ERF3_YEAST	SUP35	685	30.7	Saccharomyces cerevisiae (strain ATCC 204508 / S288c) OX=559292	1:Experimental evidence at protein level	Eukaryotic peptide chain release factor GTP-binding subunit	1	0.999	14	91	91	91	15	15	15	11	11	11	258453	258453	258453	16	16	16	12	12	12	256136	256136	256136	22	22	22	12	12	12	253498	253498	253498	12	12	12	8	8	8
597	a	sp|P05455|LA_HUMAN	P05455	LA_HUMAN	SSB	408	49.8	Homo sapiens OX=9606	1:Experimental evidence at protein level	Lupus La protein	1	0.999	19	360	360	360	63	63	63	23	23	23	2.061e+06	2.061e+06	2.061e+06	62	62	62	25	25	25	2.06779e+06	2.06779e+06	2.06779e+06	60	60	60	23	23	23	2.07902e+06	2.07902e+06	2.07902e+06	56	56	56	22	22	22
598	a	sp|P05459|PDXB_ECOLI	P05459	PDXB_ECOLI	pdxB	378	14.3	Escherichia coli (strain K12) OX=83333	2:Experimental evidence at transcript level	Erythronate-4-phosphate dehydrogenase	1	0.999	4	8	8	8	0	0	0	0	0	0	0	0	0	0	0	0	0	0	0	0	0	0	0	0	0	0	0	0	0	0	0	2	2	2	2	2	2
599	a	sp|P05556|ITB1_HUMAN	P05556	ITB1_HUMAN	ITGB1	798	16.5	Homo sapiens OX=9606	1:Experimental evidence at protein level	Integrin beta-1	1	0.999	9	38	38	38	8	8	8	6	6	6	53739.2	53739.2	53739.2	9	9	9	7	7	7	49439.7	49439.7	49439.7	8	8	8	4	4	4	54916	54916	54916	4	4	4	4	4	4
600	a	sp|P05694|METE_YEAST	P05694	METE_YEAST	MET6	767	48.9	Saccharomyces cerevisiae (strain ATCC 204508 / S288c) OX=559292	1:Experimental evidence at protein level	5-methyltetrahydropteroyltriglutamate--homocysteine methyltransferase	1	0.999	29	256	256	256	55	55	55	28	28	28	543139	543139	543139	51	51	51	28	28	28	552513	552513	552513	53	53	53	30	30	30	562121	562121	562121	33	33	33	22	22	22
601	a	sp|P05738|RL9A_YEAST	P05738	RL9A_YEAST	RPL9A	191	50.3	Saccharomyces cerevisiae (strain ATCC 204508 / S288c) OX=559292	1:Experimental evidence at protein level	60S ribosomal protein L9-A	1	0.999	7	142	16	142	29	5	29	9	0	9	2.62263e+06	0	2.62263e+06	25	3	25	10	0	10	2.56214e+06	0	2.56214e+06	25	2	25	9	0	9	2.38295e+06	0	2.38295e+06	19	2	19	9	0	9
602	a	sp|P05739|RL6B_YEAST	P05739	RL6B_YEAST	RPL6B	176	44.3	Saccharomyces cerevisiae (strain ATCC 204508 / S288c) OX=559292	1:Experimental evidence at protein level	60S ribosomal protein L6-B	1	0.999	8	93	53	53	17	10	10	7	3	3	1.39619e+06	971026	971026	20	12	12	8	4	4	1.42606e+06	986203	986203	20	12	12	8	4	4	1.47356e+06	988320	988320	12	7	7	6	3	3
603	a	sp|P05740|RL17A_YEAST	P05740	RL17A_YEAST	RPL17A	184	38	Saccharomyces cerevisiae (strain ATCC 204508 / S288c) OX=559292	1:Experimental evidence at protein level	60S ribosomal protein L17-A	1	0.999	6	122	20	20	19	3	3	6	2	2	3.21653e+06	1.15621e+06	1.15621e+06	23	3	3	8	2	2	3.25574e+06	1207022	1207022	25	3	3	7	2	2	3422571	1.3303e+06	1.3303e+06	22	4	4	7	2	2
604	a	sp|P05748|RL15A_YEAST	P05748	RL15A_YEAST	RPL15A	204	30.9	Saccharomyces cerevisiae (strain ATCC 204508 / S288c) OX=559292	1:Experimental evidence at protein level	60S ribosomal protein L15-A	1	0.999	7	88	24	88	14	3	14	7	2	7	1.97156e+06	1.57187e+06	1.97156e+06	18	6	18	9	3	9	1.90674e+06	1.63297e+06	1.90674e+06	18	4	18	9	3	9	1.97978e+06	1.53583e+06	1.97978e+06	13	3	13	7	2	7
605	a	sp|P05749|RL22A_YEAST	P05749	RL22A_YEAST	RPL22A	121	61.2	Saccharomyces cerevisiae (strain ATCC 204508 / S288c) OX=559292	1:Experimental evidence at protein level	60S ribosomal protein L22-A	1	0.999	4	90	86	90	21	19	21	4	3	4	1.68881e+06	1704838	1.68881e+06	17	16	17	4	3	4	1.7117e+06	1.73157e+06	1.7117e+06	18	18	18	3	3	3	1.51156e+06	1.51156e+06	1.51156e+06	10	10	10	2	2	2
606	a	sp|P05750|RS3_YEAST	P05750	RS3_YEAST	RPS3	240	66.2	Saccharomyces cerevisiae (strain ATCC 204508 / S288c) OX=559292	1:Experimental evidence at protein level	40S ribosomal protein S3	1	0.999	15	194	182	182	41	36	36	15	14	14	2766620	2.80668e+06	2.80668e+06	42	40	40	15	14	14	2.77288e+06	2.82247e+06	2.82247e+06	34	33	33	14	13	13	2.947e+06	2.97068e+06	2.97068e+06	27	25	25	14	12	12
607	a	sp|P05755|RS9B_YEAST	P05755	RS9B_YEAST	RPS9B	195	34.4	Saccharomyces cerevisiae (strain ATCC 204508 / S288c) OX=559292	1:Experimental evidence at protein level	40S ribosomal protein S9-B	1	0.999	9	80	17	53	14	3	10	6	0	5	1.76539e+06	0	1.82508e+06	17	3	11	7	0	6	1.72062e+06	0	1.77222e+06	17	3	11	7	0	6	1968481	0	1.98104e+06	9	2	5	4	0	3
608	a	sp|P06101|CDC37_YEAST	P06101	CDC37_YEAST	CDC37	506	31	Saccharomyces cerevisiae (strain ATCC 204508 / S288c) OX=559292	1:Experimental evidence at protein level	Hsp90 co-chaperone Cdc37	1	0.999	11	98	98	98	19	19	19	8	8	8	217738	217738	217738	16	16	16	9	9	9	233228	233228	233228	19	19	19	9	9	9	213793	213793	213793	13	13	13	7	7	7
609	a	sp|P06102|NOT3_YEAST	P06102	NOT3_YEAST	NOT3	836	13	Saccharomyces cerevisiae (strain ATCC 204508 / S288c) OX=559292	1:Experimental evidence at protein level	General negative regulator of transcription subunit 3	1	0.999	7	33	33	33	14	14	14	7	7	7	50748.4	50748.4	50748.4	7	7	7	4	4	4	50286.2	50286.2	50286.2	7	7	7	5	5	5	45109.3	45109.3	45109.3	2	2	2	0	0	0
610	a	sp|P06103|EIF3B_YEAST	P06103	EIF3B_YEAST	PRT1	763	29.9	Saccharomyces cerevisiae (strain ATCC 204508 / S288c) OX=559292	1:Experimental evidence at protein level	Eukaryotic translation initiation factor 3 subunit B	1	0.999	18	103	103	103	21	21	21	15	15	15	245511	245511	245511	24	24	24	16	16	16	252589	252589	252589	18	18	18	16	16	16	254510	254510	254510	17	17	17	9	9	9
611	a	sp|P06105|SC160_YEAST	P06105	SC160_YEAST	SCP160	1222	40.9	Saccharomyces cerevisiae (strain ATCC 204508 / S288c) OX=559292	1:Experimental evidence at protein level	Protein SCP160	1	0.999	41	280	280	280	48	48	48	34	34	34	366585	366585	366585	51	51	51	35	35	35	361851	361851	361851	56	56	56	35	35	35	367218	367218	367218	39	39	39	26	26	26
612	a	sp|P06115|CATT_YEAST	P06115	CATT_YEAST	CTT1	562	26.3	Saccharomyces cerevisiae (strain ATCC 204508 / S288c) OX=559292	1:Experimental evidence at protein level	Catalase T	1	0.999	11	75	75	75	18	18	18	11	11	11	134401	134401	134401	16	16	16	9	9	9	132945	132945	132945	14	14	14	10	10	10	133080	133080	133080	10	10	10	5	5	5
613	a	sp|P06132|DCUP_HUMAN	P06132	DCUP_HUMAN	UROD	367	65.1	Homo sapiens OX=9606	1:Experimental evidence at protein level	Uroporphyrinogen decarboxylase	1	0.999	15	210	210	210	30	30	30	17	17	17	956578	956578	956578	45	45	45	18	18	18	953766	953766	953766	30	30	30	15	15	15	922570	922570	922570	38	38	38	14	14	14
614	a	sp|P06149|DLD_ECOLI	P06149	DLD_ECOLI	dld	571	17.3	Escherichia coli (strain K12) OX=83333	1:Experimental evidence at protein level	Quinone-dependent D-lactate dehydrogenase	1	0.999	6	12	12	12	1	1	1	0	0	0	0	0	0	0	0	0	0	0	0	0	0	0	0	0	0	0	0	0	0	0	0	5	5	5	3	3	3
615	a	sp|P06168|ILV5_YEAST	P06168	ILV5_YEAST	ILV5	395	57.7	Saccharomyces cerevisiae (strain ATCC 204508 / S288c) OX=559292	1:Experimental evidence at protein level	Ketol-acid reductoisomerase, mitochondrial	1	0.999	16	287	287	287	53	53	53	20	20	20	1.07179e+06	1.07179e+06	1.07179e+06	54	54	54	20	20	20	1.07516e+06	1.07516e+06	1.07516e+06	57	57	57	20	20	20	1.09541e+06	1.09541e+06	1.09541e+06	40	40	40	20	20	20
616	a	sp|P06197|PIS_YEAST	P06197	PIS_YEAST	PIS1	220	18.6	Saccharomyces cerevisiae (strain ATCC 204508 / S288c) OX=559292	1:Experimental evidence at protein level	CDP-diacylglycerol--inositol 3-phosphatidyltransferase	1	0.999	3	8	8	8	2	2	2	2	2	2	126408	126408	126408	2	2	2	2	2	2	120690	120690	120690	3	3	3	3	3	3	117921	117921	117921	0	0	0	0	0	0
617	a	sp|P06280|AGAL_HUMAN	P06280	AGAL_HUMAN	GLA	429	12.1	Homo sapiens OX=9606	1:Experimental evidence at protein level	Alpha-galactosidase A	1	0.999	3	17	17	17	4	4	4	3	3	3	0	0	0	3	3	3	0	0	0	0	0	0	3	3	3	0	0	0	0	0	0	1	1	1	0	0	0
618	a	sp|P06367|RS14A_YEAST	P06367	RS14A_YEAST	RPS14A	137	60.6	Saccharomyces cerevisiae (strain ATCC 204508 / S288c) OX=559292	1:Experimental evidence at protein level	40S ribosomal protein S14-A	1	0.999	7	129	129	129	26	26	26	11	11	11	2902313	2902313	2902313	22	22	22	10	10	10	2903901	2903901	2903901	24	24	24	10	10	10	2.86424e+06	2.86424e+06	2.86424e+06	19	19	19	9	9	9
619	a	sp|P06396|GELS_HUMAN	P06396	GELS_HUMAN	GSN	782	20.7	Homo sapiens OX=9606	1:Experimental evidence at protein level	Gelsolin	1	0.999	10	61	61	61	10	10	10	5	5	5	183707	183707	183707	11	11	11	7	7	7	178736	178736	178736	11	11	11	5	5	5	175521	175521	175521	9	9	9	5	5	5
620	a	sp|P06400|RB_HUMAN	P06400	RB_HUMAN	RB1	928	10.3	Homo sapiens OX=9606	1:Experimental evidence at protein level	Retinoblastoma-associated protein	1	0.999	7	31	31	31	3	3	3	3	3	3	47903.7	47903.7	47903.7	5	5	5	4	4	4	54312.5	54312.5	54312.5	3	3	3	2	2	2	45549	45549	45549	7	7	7	5	5	5
621	a	sp|P06454|PTMA_HUMAN	P06454	PTMA_HUMAN	PTMA	111	38.7	Homo sapiens OX=9606	1:Experimental evidence at protein level	Prothymosin alpha	1	0.999	7	222	222	222	21	21	21	6	6	6	4.88902e+06	4.88902e+06	4.88902e+06	38	38	38	7	7	7	5.31232e+06	5.31232e+06	5.31232e+06	42	42	42	8	8	8	5.31575e+06	5.31575e+06	5.31575e+06	53	53	53	7	7	7
622	a	sp|P06493|CDK1_HUMAN	P06493	CDK1_HUMAN	CDK1	297	78.5	Homo sapiens OX=9606	1:Experimental evidence at protein level	Cyclin-dependent kinase 1	1	0.999	18	274	259	274	47	45	47	21	20	21	758927	763316	758927	47	45	47	21	20	21	746900	747583	746900	44	41	44	18	17	18	742609	743415	742609	48	46	48	19	18	19
623	a	sp|P06576|ATPB_HUMAN	P06576	ATPB_HUMAN	ATP5F1B	529	69.6	Homo sapiens OX=9606	1:Experimental evidence at protein level	ATP synthase subunit beta, mitochondrial	1	0.999	22	597	542	597	102	92	102	35	31	35	1.83531e+06	1.79613e+06	1.83531e+06	108	98	108	35	32	35	1.91436e+06	1.87409e+06	1.91436e+06	92	85	92	34	31	34	1.8809e+06	1799953	1.8809e+06	90	81	90	34	30	34
624	a	sp|P06610|BTUE_ECOLI	P06610	BTUE_ECOLI	btuE	183	39.9	Escherichia coli (strain K12) OX=83333	1:Experimental evidence at protein level	Thioredoxin/glutathione peroxidase BtuE	1	0.999	5	18	18	18	0	0	0	0	0	0	0	0	0	1	1	1	0	0	0	0	0	0	0	0	0	0	0	0	0	0	0	7	7	7	4	4	4
625	a	sp|P06612|TOP1_ECOLI	P06612	TOP1_ECOLI	topA	865	5.2	Escherichia coli (strain K12) OX=83333	1:Experimental evidence at protein level	DNA topoisomerase 1	1	0.9986	4	7	7	7	0	0	0	0	0	0	0	0	0	0	0	0	0	0	0	0	0	0	1	1	1	0	0	0	0	0	0	2	2	2	2	2	2
626	a	sp|P06703|S10A6_HUMAN	P06703	S10A6_HUMAN	S100A6	90	40	Homo sapiens OX=9606	1:Experimental evidence at protein level	Protein S100-A6	1	0.999	3	13	13	13	1	1	1	0	0	0	0	0	0	1	1	1	0	0	0	0	0	0	3	3	3	0	0	0	0	0	0	2	2	2	0	0	0
627	a	sp|P06704|CDC31_YEAST	P06704	CDC31_YEAST	CDC31	161	25.5	Saccharomyces cerevisiae (strain ATCC 204508 / S288c) OX=559292	1:Experimental evidence at protein level	Cell division control protein 31	1	0.999	3	16	16	16	3	3	3	3	3	3	71148.4	71148.4	71148.4	4	4	4	3	3	3	74415.2	74415.2	74415.2	2	2	2	2	2	2	87945.4	87945.4	87945.4	3	3	3	0	0	0
628	a	sp|P06715|GSHR_ECOLI	P06715	GSHR_ECOLI	gor	450	13.1	Escherichia coli (strain K12) OX=83333	1:Experimental evidence at protein level	Glutathione reductase	1	0.999	4	26	7	7	3	0	0	0	0	0	0	0	0	3	0	0	0	0	0	0	0	0	3	0	0	0	0	0	0	0	0	6	3	3	3	2	2
629	a	sp|P06733|ENOA_HUMAN	P06733	ENOA_HUMAN	ENO1	434	67.1	Homo sapiens OX=9606	1:Experimental evidence at protein level	Alpha-enolase	1	0.999	20	1460	1134	1460	282	218	282	36	31	36	9848680	9941627	9848680	277	212	277	38	33	38	9991787	9848985	9991787	242	196	242	37	31	37	10030921	9967485	10030921	232	178	232	39	33	39
630	a	sp|P06737|PYGL_HUMAN	P06737	PYGL_HUMAN	PYGL	847	4.6	Homo sapiens OX=9606	1:Experimental evidence at protein level	Glycogen phosphorylase, liver form	1	0.999	2	6	6	6	0	0	0	0	0	0	0	0	0	2	2	2	2	2	2	0	0	0	1	1	1	0	0	0	0	0	0	2	2	2	0	0	0
631	a	sp|P06738|PHSG_YEAST	P06738	PHSG_YEAST	GPH1	902	50.9	Saccharomyces cerevisiae (strain ATCC 204508 / S288c) OX=559292	1:Experimental evidence at protein level	Glycogen phosphorylase	1	0.999	31	285	285	285	53	53	53	33	33	33	355610	355610	355610	60	60	60	32	32	32	354527	354527	354527	59	59	59	30	30	30	353704	353704	353704	36	36	36	25	25	25
632	a	sp|P06746|DPOLB_HUMAN	P06746	DPOLB_HUMAN	POLB	335	25.7	Homo sapiens OX=9606	1:Experimental evidence at protein level	DNA polymerase beta	1	0.999	5	21	21	21	7	7	7	5	5	5	220418	220418	220418	5	5	5	4	4	4	197066	197066	197066	2	2	2	0	0	0	0	0	0	2	2	2	0	0	0
633	a	sp|P06782|SNF1_YEAST	P06782	SNF1_YEAST	SNF1	633	21.3	Saccharomyces cerevisiae (strain ATCC 204508 / S288c) OX=559292	1:Experimental evidence at protein level	Carbon catabolite-derepressing protein kinase	1	0.999	9	42	42	42	12	12	12	8	8	8	46145.9	46145.9	46145.9	13	13	13	9	9	9	44107.3	44107.3	44107.3	12	12	12	6	6	6	46273.8	46273.8	46273.8	2	2	2	0	0	0
634	a	sp|P06785|TYSY_YEAST	P06785	TYSY_YEAST	CDC21	304	32.9	Saccharomyces cerevisiae (strain ATCC 204508 / S288c) OX=559292	1:Experimental evidence at protein level	Thymidylate synthase	1	0.999	7	32	32	32	6	6	6	4	4	4	107174	107174	107174	10	10	10	7	7	7	105809	105809	105809	6	6	6	5	5	5	110182	110182	110182	2	2	2	2	2	2
635	a	sp|P06786|TOP2_YEAST	P06786	TOP2_YEAST	TOP2	1428	7.3	Saccharomyces cerevisiae (strain ATCC 204508 / S288c) OX=559292	1:Experimental evidence at protein level	DNA topoisomerase 2	1	0.999	8	20	13	13	4	3	3	4	3	3	92180.4	65849.2	65849.2	8	6	6	5	4	4	105054	62380.3	62380.3	2	1	1	2	0	0	83642.9	0	0	1	0	0	0	0	0
636	a	sp|P06787|CALM_YEAST	P06787	CALM_YEAST	CMD1	147	69.4	Saccharomyces cerevisiae (strain ATCC 204508 / S288c) OX=559292	1:Experimental evidence at protein level	Calmodulin	1	0.999	9	62	62	62	14	14	14	8	8	8	626054	626054	626054	11	11	11	7	7	7	611842	611842	611842	11	11	11	7	7	7	639299	639299	639299	9	9	9	6	6	6
637	a	sp|P06865|HEXA_HUMAN	P06865	HEXA_HUMAN	HEXA	529	22.9	Homo sapiens OX=9606	1:Experimental evidence at protein level	Beta-hexosaminidase subunit alpha	1	0.999	9	52	52	52	8	8	8	8	8	8	102030	102030	102030	11	11	11	9	9	9	101561	101561	101561	8	8	8	7	7	7	106277	106277	106277	8	8	8	7	7	7
638	a	sp|P06959|ODP2_ECOLI	P06959	ODP2_ECOLI	aceF	630	39.7	Escherichia coli (strain K12) OX=83333	1:Experimental evidence at protein level	Dihydrolipoyllysine-residue acetyltransferase component of pyruvate dehydrogenase complex	1	0.999	17	85	85	85	5	5	5	4	4	4	61941.7	61941.7	61941.7	3	3	3	3	3	3	63183.2	63183.2	63183.2	4	4	4	4	4	4	74667.6	74667.6	74667.6	27	27	27	14	14	14
639	a	sp|P06999|PFKB_ECOLI	P06999	PFKB_ECOLI	pfkB	309	9.7	Escherichia coli (strain K12) OX=83333	1:Experimental evidence at protein level	ATP-dependent 6-phosphofructokinase isozyme 2	1	0.999	2	7	7	7	1	1	1	0	0	0	0	0	0	0	0	0	0	0	0	0	0	0	0	0	0	0	0	0	0	0	0	2	2	2	2	2	2
640	a	sp|P07003|POXB_ECOLI	P07003	POXB_ECOLI	poxB	572	10.1	Escherichia coli (strain K12) OX=83333	1:Experimental evidence at protein level	Pyruvate dehydrogenase [ubiquinone]	1	0.999	4	11	11	11	0	0	0	0	0	0	0	0	0	0	0	0	0	0	0	0	0	0	0	0	0	0	0	0	0	0	0	3	3	3	3	3	3
641	a	sp|P07012|RF2_ECOLI	P07012	RF2_ECOLI	prfB	365	18.6	Escherichia coli (strain K12) OX=83333	1:Experimental evidence at protein level	Peptide chain release factor RF2	1	0.999	4	14	14	14	0	0	0	0	0	0	0	0	0	0	0	0	0	0	0	0	0	0	0	0	0	0	0	0	0	0	0	7	7	7	4	4	4
642	a	sp|P07014|SDHB_ECOLI	P07014	SDHB_ECOLI	sdhB	238	37	Escherichia coli (strain K12) OX=83333	1:Experimental evidence at protein level	Succinate dehydrogenase iron-sulfur subunit	1	0.999	8	47	47	47	5	5	5	2	2	2	41392.6	41392.6	41392.6	2	2	2	0	0	0	0	0	0	1	1	1	0	0	0	0	0	0	14	14	14	8	8	8
643	a	sp|P07024|USHA_ECOLI	P07024	USHA_ECOLI	ushA	550	9.8	Escherichia coli (strain K12) OX=83333	1:Experimental evidence at protein level	Protein UshA	1	0.999	4	5	5	5	0	0	0	0	0	0	0	0	0	0	0	0	0	0	0	0	0	0	1	1	1	0	0	0	0	0	0	2	2	2	2	2	2
644	a	sp|P07108|ACBP_HUMAN	P07108	ACBP_HUMAN	DBI	87	50.6	Homo sapiens OX=9606	1:Experimental evidence at protein level	Acyl-CoA-binding protein	1	0.999	3	63	63	63	12	12	12	5	5	5	567509	567509	567509	12	12	12	5	5	5	571747	571747	571747	7	7	7	4	4	4	563888	563888	563888	12	12	12	5	5	5
645	a	sp|P07118|SYV_ECOLI	P07118	SYV_ECOLI	valS	951	18	Escherichia coli (strain K12) OX=83333	1:Experimental evidence at protein level	Valine--tRNA ligase	1	0.999	12	47	43	43	4	2	2	3	2	2	49944.6	41550.2	41550.2	1	1	1	0	0	0	0	0	0	2	1	1	2	0	0	47251.8	0	0	16	16	16	10	10	10
646	a	sp|P07143|CY1_YEAST	P07143	CY1_YEAST	CYT1	309	22.7	Saccharomyces cerevisiae (strain ATCC 204508 / S288c) OX=559292	1:Experimental evidence at protein level	Cytochrome c1, heme protein, mitochondrial	1	0.999	4	24	24	24	5	5	5	4	4	4	63525.1	63525.1	63525.1	5	5	5	4	4	4	60543.6	60543.6	60543.6	5	5	5	4	4	4	55429.8	55429.8	55429.8	6	6	6	3	3	3
647	a	sp|P07149|FAS1_YEAST	P07149	FAS1_YEAST	FAS1	2051	48.2	Saccharomyces cerevisiae (strain ATCC 204508 / S288c) OX=559292	1:Experimental evidence at protein level	Fatty acid synthase subunit beta	1	0.999	70	647	647	647	132	132	132	70	70	70	500016	500016	500016	145	145	145	79	79	79	494177	494177	494177	122	122	122	73	73	73	486257	486257	486257	83	83	83	54	54	54
648	a	sp|P07172|HIS8_YEAST	P07172	HIS8_YEAST	HIS5	385	31.4	Saccharomyces cerevisiae (strain ATCC 204508 / S288c) OX=559292	3:Protein inferred from homology	Histidinol-phosphate aminotransferase	1	0.999	9	44	44	44	12	12	12	8	8	8	162227	162227	162227	12	12	12	10	10	10	166302	166302	166302	7	7	7	7	7	7	163595	163595	163595	6	6	6	6	6	6
649	a	sp|P07199|CENPB_HUMAN	P07199	CENPB_HUMAN	CENPB	599	4.5	Homo sapiens OX=9606	1:Experimental evidence at protein level	Major centromere autoantigen B	1	0.999	2	9	9	9	2	2	2	2	2	2	34590.9	34590.9	34590.9	2	2	2	0	0	0	0	0	0	1	1	1	0	0	0	0	0	0	1	1	1	0	0	0
650	a	sp|P07213|TOM70_YEAST	P07213	TOM70_YEAST	TOM70	617	40.2	Saccharomyces cerevisiae (strain ATCC 204508 / S288c) OX=559292	1:Experimental evidence at protein level	Mitochondrial import receptor subunit TOM70	1	0.999	20	164	164	164	36	36	36	16	16	16	327000	327000	327000	35	35	35	19	19	19	321974	321974	321974	28	28	28	16	16	16	315782	315782	315782	26	26	26	14	14	14
651	a	sp|P07237|PDIA1_HUMAN	P07237	PDIA1_HUMAN	P4HB	508	60	Homo sapiens OX=9606	1:Experimental evidence at protein level	Protein disulfide-isomerase	1	0.999	24	270	270	270	51	51	51	23	23	23	766972	766972	766972	47	47	47	23	23	23	762463	762463	762463	48	48	48	23	23	23	741360	741360	741360	44	44	44	22	22	22
652	a	sp|P07244|PUR2_YEAST	P07244	PUR2_YEAST	ADE5,7	802	56.5	Saccharomyces cerevisiae (strain ATCC 204508 / S288c) OX=559292	1:Experimental evidence at protein level	Bifunctional purine biosynthetic protein ADE5,7	1	0.999	31	385	385	385	79	79	79	36	36	36	659132	659132	659132	73	73	73	30	30	30	662354	662354	662354	78	78	78	33	33	33	651714	651714	651714	52	52	52	26	26	26
653	a	sp|P07245|C1TC_YEAST	P07245	C1TC_YEAST	ADE3	946	41.9	Saccharomyces cerevisiae (strain ATCC 204508 / S288c) OX=559292	1:Experimental evidence at protein level	C-1-tetrahydrofolate synthase, cytoplasmic	1	0.999	30	218	191	199	43	37	40	26	22	24	605376	610424	609097	46	41	42	26	23	24	617605	622392	621999	42	38	40	26	22	24	625754	627745	627781	28	25	25	19	17	17
654	a	sp|P07246|ADH3_YEAST	P07246	ADH3_YEAST	ADH3	375	34.9	Saccharomyces cerevisiae (strain ATCC 204508 / S288c) OX=559292	1:Experimental evidence at protein level	Alcohol dehydrogenase 3, mitochondrial	1	0.999	11	143	87	87	24	15	15	12	9	9	577046	347398	347398	32	20	20	14	10	10	542975	342523	342523	33	19	19	14	11	11	525120	345564	345564	15	8	8	9	7	7
656	a	sp|P07256|QCR1_YEAST	P07256	QCR1_YEAST	COR1	457	32.4	Saccharomyces cerevisiae (strain ATCC 204508 / S288c) OX=559292	1:Experimental evidence at protein level	Cytochrome b-c1 complex subunit 1, mitochondrial	1	0.999	10	60	60	60	10	10	10	9	9	9	153485	153485	153485	16	16	16	8	8	8	158237	158237	158237	11	11	11	8	8	8	155768	155768	155768	8	8	8	6	6	6
657	a	sp|P07257|QCR2_YEAST	P07257	QCR2_YEAST	QCR2	368	45.1	Saccharomyces cerevisiae (strain ATCC 204508 / S288c) OX=559292	1:Experimental evidence at protein level	Cytochrome b-c1 complex subunit 2, mitochondrial	1	0.999	12	77	77	77	16	16	16	11	11	11	375317	375317	375317	14	14	14	10	10	10	367941	367941	367941	15	15	15	10	10	10	405031	405031	405031	9	9	9	8	8	8
658	a	sp|P07259|PYR1_YEAST	P07259	PYR1_YEAST	URA2	2214	45	Saccharomyces cerevisiae (strain ATCC 204508 / S288c) OX=559292	1:Experimental evidence at protein level	Protein URA2	1	0.999	77	681	673	681	144	142	144	71	69	71	589031	590167	589031	142	140	142	71	70	71	589972	591622	589972	130	129	130	70	69	70	599370	599738	599370	93	92	93	56	55	56
659	a	sp|P07260|IF4E_YEAST	P07260	IF4E_YEAST	CDC33	213	45.5	Saccharomyces cerevisiae (strain ATCC 204508 / S288c) OX=559292	1:Experimental evidence at protein level	Eukaryotic translation initiation factor 4E	1	0.999	8	104	104	104	24	24	24	10	10	10	557438	557438	557438	23	23	23	10	10	10	542989	542989	542989	19	19	19	9	9	9	533613	533613	533613	14	14	14	8	8	8
660	a	sp|P07262|DHE4_YEAST	P07262	DHE4_YEAST	GDH1	454	52.4	Saccharomyces cerevisiae (strain ATCC 204508 / S288c) OX=559292	1:Experimental evidence at protein level	NADP-specific glutamate dehydrogenase 1	1	0.999	16	181	133	181	31	21	31	18	12	18	314001	321583	314001	41	31	41	18	12	18	308970	313944	308970	35	24	35	19	13	19	313325	308943	313325	22	17	22	15	11	15
661	a	sp|P07264|LEUC_YEAST	P07264	LEUC_YEAST	LEU1	779	20	Saccharomyces cerevisiae (strain ATCC 204508 / S288c) OX=559292	1:Experimental evidence at protein level	3-isopropylmalate dehydratase	1	0.999	12	57	57	57	14	14	14	10	10	10	121791	121791	121791	18	18	18	10	10	10	120662	120662	120662	9	9	9	9	9	9	120746	120746	120746	7	7	7	4	4	4
662	a	sp|P07267|CARP_YEAST	P07267	CARP_YEAST	PEP4	405	35.6	Saccharomyces cerevisiae (strain ATCC 204508 / S288c) OX=559292	1:Experimental evidence at protein level	Saccharopepsin	1	0.999	9	142	142	142	28	28	28	10	10	10	867772	867772	867772	29	29	29	10	10	10	880466	880466	880466	28	28	28	10	10	10	826099	826099	826099	23	23	23	8	8	8
663	a	sp|P07273|TFS2_YEAST	P07273	TFS2_YEAST	DST1	309	32.7	Saccharomyces cerevisiae (strain ATCC 204508 / S288c) OX=559292	1:Experimental evidence at protein level	Transcription elongation factor S-II	1	0.999	7	54	54	54	14	14	14	7	7	7	68782.4	68782.4	68782.4	10	10	10	6	6	6	69788.5	69788.5	69788.5	10	10	10	5	5	5	68870.3	68870.3	68870.3	7	7	7	3	3	3
664	a	sp|P07274|PROF_YEAST	P07274	PROF_YEAST	PFY1	126	79.4	Saccharomyces cerevisiae (strain ATCC 204508 / S288c) OX=559292	1:Experimental evidence at protein level	Profilin	1	0.999	5	62	62	62	14	14	14	4	4	4	675975	675975	675975	15	15	15	4	4	4	673852	673852	673852	14	14	14	4	4	4	619758	619758	619758	7	7	7	4	4	4
665	a	sp|P07275|PUT2_YEAST	P07275	PUT2_YEAST	PUT2	575	22.6	Saccharomyces cerevisiae (strain ATCC 204508 / S288c) OX=559292	1:Experimental evidence at protein level	Delta-1-pyrroline-5-carboxylate dehydrogenase, mitochondrial	1	0.999	9	37	37	37	12	12	12	7	7	7	63994.8	63994.8	63994.8	10	10	10	6	6	6	66870.7	66870.7	66870.7	6	6	6	4	4	4	61440.5	61440.5	61440.5	4	4	4	2	2	2
666	a	sp|P07277|KIME_YEAST	P07277	KIME_YEAST	ERG12	443	11.7	Saccharomyces cerevisiae (strain ATCC 204508 / S288c) OX=559292	1:Experimental evidence at protein level	Mevalonate kinase	1	0.999	4	11	11	11	1	1	1	0	0	0	0	0	0	3	3	3	3	3	3	111479	111479	111479	3	3	3	2	2	2	100825	100825	100825	2	2	2	2	2	2
667	a	sp|P07278|KAPR_YEAST	P07278	KAPR_YEAST	BCY1	416	43.5	Saccharomyces cerevisiae (strain ATCC 204508 / S288c) OX=559292	1:Experimental evidence at protein level	cAMP-dependent protein kinase regulatory subunit	1	0.999	12	89	89	89	17	17	17	13	13	13	174697	174697	174697	22	22	22	13	13	13	173987	173987	173987	15	15	15	12	12	12	178596	178596	178596	14	14	14	9	9	9
668	a	sp|P07280|RS19A_YEAST	P07280	RS19A_YEAST	RPS19A	144	56.9	Saccharomyces cerevisiae (strain ATCC 204508 / S288c) OX=559292	1:Experimental evidence at protein level	40S ribosomal protein S19-A	1	0.999	7	126	125	125	23	23	23	7	7	7	2.94585e+06	2.94585e+06	2.94585e+06	26	26	26	7	7	7	2.76315e+06	2.76315e+06	2.76315e+06	22	22	22	7	7	7	2.50027e+06	2.50027e+06	2.50027e+06	18	18	18	7	7	7
669	a	sp|P07283|PMM_YEAST	P07283	PMM_YEAST	SEC53	254	37.4	Saccharomyces cerevisiae (strain ATCC 204508 / S288c) OX=559292	1:Experimental evidence at protein level	Phosphomannomutase	1	0.999	9	86	75	86	16	14	16	9	8	9	305370	305013	305370	20	18	20	11	10	11	313037	314820	313037	16	13	16	10	9	10	304660	303289	304660	11	10	11	8	8	8
670	a	sp|P07284|SYSC_YEAST	P07284	SYSC_YEAST	SES1	462	48.9	Saccharomyces cerevisiae (strain ATCC 204508 / S288c) OX=559292	1:Experimental evidence at protein level	Serine--tRNA ligase, cytoplasmic	1	0.999	17	189	189	189	35	35	35	16	16	16	730302	730302	730302	36	36	36	16	16	16	740731	740731	740731	42	42	42	17	17	17	737443	737443	737443	27	27	27	14	14	14
671	a	sp|P07285|TRPD_YEAST	P07285	TRPD_YEAST	TRP4	380	10.3	Saccharomyces cerevisiae (strain ATCC 204508 / S288c) OX=559292	1:Experimental evidence at protein level	Anthranilate phosphoribosyltransferase	1	0.999	2	10	10	10	2	2	2	2	2	2	29283.6	29283.6	29283.6	3	3	3	2	2	2	24943.3	24943.3	24943.3	5	5	5	2	2	2	27639.4	27639.4	27639.4	0	0	0	0	0	0
672	a	sp|P07311|ACYP1_HUMAN	P07311	ACYP1_HUMAN	ACYP1	99	44.4	Homo sapiens OX=9606	1:Experimental evidence at protein level	Acylphosphatase-1	1	0.999	4	20	20	20	3	3	3	3	3	3	123043	123043	123043	4	4	4	3	3	3	118223	118223	118223	3	3	3	3	3	3	119412	119412	119412	5	5	5	4	4	4
673	a	sp|P07339|CATD_HUMAN	P07339	CATD_HUMAN	CTSD	412	42.5	Homo sapiens OX=9606	1:Experimental evidence at protein level	Cathepsin D	1	0.999	11	105	105	105	21	21	21	10	10	10	188904	188904	188904	15	15	15	9	9	9	200064	200064	200064	17	17	17	10	10	10	174787	174787	174787	17	17	17	8	8	8
674	a	sp|P07342|ILVB_YEAST	P07342	ILVB_YEAST	ILV2	687	26.2	Saccharomyces cerevisiae (strain ATCC 204508 / S288c) OX=559292	1:Experimental evidence at protein level	Acetolactate synthase catalytic subunit, mitochondrial	1	0.999	12	60	60	60	12	12	12	8	8	8	214376	214376	214376	17	17	17	11	11	11	212663	212663	212663	13	13	13	8	8	8	230279	230279	230279	8	8	8	4	4	4
675	a	sp|P07347|ARD1_YEAST	P07347	ARD1_YEAST	ARD1	238	43.3	Saccharomyces cerevisiae (strain ATCC 204508 / S288c) OX=559292	1:Experimental evidence at protein level	N-terminal acetyltransferase A complex catalytic subunit ARD1	1	0.999	8	29	23	23	7	6	6	7	6	6	120265	142767	142767	7	6	6	6	5	5	115865	131518	131518	8	6	6	7	6	6	118958	137193	137193	4	3	3	3	2	2
676	a	sp|P07384|CAN1_HUMAN	P07384	CAN1_HUMAN	CAPN1	714	49.7	Homo sapiens OX=9606	1:Experimental evidence at protein level	Calpain-1 catalytic subunit	1	0.999	27	244	244	244	47	47	47	26	26	26	430893	430893	430893	43	43	43	27	27	27	424120	424120	424120	34	34	34	28	28	28	438038	438038	438038	38	38	38	24	24	24
677	a	sp|P07395|SYFB_ECOLI	P07395	SYFB_ECOLI	pheT	795	28.3	Escherichia coli (strain K12) OX=83333	1:Experimental evidence at protein level	Phenylalanine--tRNA ligase beta subunit	1	0.999	16	61	61	61	4	4	4	4	4	4	125949	125949	125949	4	4	4	4	4	4	141485	141485	141485	3	3	3	3	3	3	147273	147273	147273	18	18	18	14	14	14
678	a	sp|P07464|THGA_ECOLI	P07464	THGA_ECOLI	lacA	203	20.7	Escherichia coli (strain K12) OX=83333	1:Experimental evidence at protein level	Galactoside O-acetyltransferase	1	0.999	3	13	13	13	0	0	0	0	0	0	0	0	0	0	0	0	0	0	0	0	0	0	0	0	0	0	0	0	0	0	0	4	4	4	2	2	2
679	a	sp|P07602|SAP_HUMAN	P07602	SAP_HUMAN	PSAP	524	38	Homo sapiens OX=9606	1:Experimental evidence at protein level	Prosaposin	1	0.999	15	119	119	119	20	20	20	13	13	13	536650	536650	536650	19	19	19	13	13	13	547846	547846	547846	20	20	20	12	12	12	542316	542316	542316	18	18	18	12	12	12
680	a	sp|P07686|HEXB_HUMAN	P07686	HEXB_HUMAN	HEXB	556	18.3	Homo sapiens OX=9606	1:Experimental evidence at protein level	Beta-hexosaminidase subunit beta	1	0.999	8	58	58	58	10	10	10	5	5	5	128167	128167	128167	13	13	13	7	7	7	127114	127114	127114	9	9	9	5	5	5	129646	129646	129646	10	10	10	6	6	6
681	a	sp|P07702|LYS2_YEAST	P07702	LYS2_YEAST	LYS2	1392	19.4	Saccharomyces cerevisiae (strain ATCC 204508 / S288c) OX=559292	1:Experimental evidence at protein level	L-2-aminoadipate reductase	1	0.999	19	115	115	115	24	24	24	15	15	15	109064	109064	109064	32	32	32	17	17	17	116389	116389	116389	29	29	29	16	16	16	112486	112486	112486	7	7	7	5	5	5
682	a	sp|P07703|RPAC1_YEAST	P07703	RPAC1_YEAST	RPC40	335	40.6	Saccharomyces cerevisiae (strain ATCC 204508 / S288c) OX=559292	1:Experimental evidence at protein level	DNA-directed RNA polymerases I and III subunit RPAC1	1	0.999	10	39	39	39	9	9	9	7	7	7	176607	176607	176607	8	8	8	7	7	7	182278	182278	182278	7	7	7	6	6	6	165373	165373	165373	4	4	4	3	3	3
683	a	sp|P07711|CATL1_HUMAN	P07711	CATL1_HUMAN	CTSL	333	11.4	Homo sapiens OX=9606	1:Experimental evidence at protein level	Cathepsin L1	1	0.999	3	18	18	18	5	5	5	3	3	3	110854	110854	110854	4	4	4	2	2	2	101530	101530	101530	3	3	3	2	2	2	104511	104511	104511	2	2	2	2	2	2
684	a	sp|P07741|APT_HUMAN	P07741	APT_HUMAN	APRT	180	67.2	Homo sapiens OX=9606	1:Experimental evidence at protein level	Adenine phosphoribosyltransferase	1	0.999	8	100	100	100	15	15	15	10	10	10	2004374	2004374	2004374	18	18	18	11	11	11	2.13432e+06	2.13432e+06	2.13432e+06	16	16	16	10	10	10	1.96494e+06	1.96494e+06	1.96494e+06	16	16	16	10	10	10
685	a	sp|P07806|SYV_YEAST	P07806	SYV_YEAST	VAS1	1104	43.7	Saccharomyces cerevisiae (strain ATCC 204508 / S288c) OX=559292	1:Experimental evidence at protein level	Valine--tRNA ligase, mitochondrial	1	0.999	38	295	291	291	61	59	59	39	38	38	535113	533542	533542	55	55	55	38	38	38	542594	542594	542594	58	57	57	36	35	35	540387	542381	542381	37	37	37	28	28	28
686	a	sp|P07813|SYL_ECOLI	P07813	SYL_ECOLI	leuS	860	25.7	Escherichia coli (strain K12) OX=83333	1:Experimental evidence at protein level	Leucine--tRNA ligase	1	0.999	15	75	75	75	5	5	5	3	3	3	53538.6	53538.6	53538.6	7	7	7	4	4	4	47167.2	47167.2	47167.2	4	4	4	3	3	3	47512.2	47512.2	47512.2	21	21	21	14	14	14
687	a	sp|P07814|SYEP_HUMAN	P07814	SYEP_HUMAN	EPRS1	1512	62.3	Homo sapiens OX=9606	1:Experimental evidence at protein level	Bifunctional glutamate/proline--tRNA ligase	1	0.999	71	972	962	972	158	156	158	77	75	77	709594	710399	709594	159	157	159	76	74	76	715355	715670	715355	158	157	158	77	76	77	695899	695568	695899	172	171	172	75	74	75
688	a	sp|P07858|CATB_HUMAN	P07858	CATB_HUMAN	CTSB	339	34.2	Homo sapiens OX=9606	1:Experimental evidence at protein level	Cathepsin B	1	0.999	8	54	54	54	9	9	9	8	8	8	147165	147165	147165	9	9	9	6	6	6	148608	148608	148608	7	7	7	5	5	5	145821	145821	145821	12	12	12	7	7	7
689	a	sp|P07913|TDH_ECOLI	P07913	TDH_ECOLI	tdh	341	8.5	Escherichia coli (strain K12) OX=83333	1:Experimental evidence at protein level	L-threonine 3-dehydrogenase	1	0.999	2	9	9	9	1	1	1	0	0	0	0	0	0	1	1	1	0	0	0	0	0	0	1	1	1	0	0	0	0	0	0	2	2	2	2	2	2
690	a	sp|P07954|FUMH_HUMAN	P07954	FUMH_HUMAN	FH	510	53.5	Homo sapiens OX=9606	1:Experimental evidence at protein level	Fumarate hydratase, mitochondrial	1	0.999	16	336	336	336	55	55	55	18	18	18	1.41564e+06	1.41564e+06	1.41564e+06	56	56	56	20	20	20	1.48516e+06	1.48516e+06	1.48516e+06	52	52	52	20	20	20	1.31204e+06	1.31204e+06	1.31204e+06	52	52	52	19	19	19
691	a	sp|P07991|OAT_YEAST	P07991	OAT_YEAST	CAR2	424	46.7	Saccharomyces cerevisiae (strain ATCC 204508 / S288c) OX=559292	1:Experimental evidence at protein level	Ornithine aminotransferase	1	0.999	12	95	95	95	20	20	20	12	12	12	187149	187149	187149	22	22	22	10	10	10	186929	186929	186929	15	15	15	11	11	11	191544	191544	191544	14	14	14	8	8	8
692	a	sp|P07996|TSP1_HUMAN	P07996	TSP1_HUMAN	THBS1	1170	4.8	Homo sapiens OX=9606	1:Experimental evidence at protein level	Thrombospondin-1	1	0.999	5	25	25	25	6	6	6	5	5	5	53361.7	53361.7	53361.7	4	4	4	4	4	4	54859.7	54859.7	54859.7	3	3	3	3	3	3	53644.3	53644.3	53644.3	4	4	4	2	2	2
693	a	sp|P08004|CHS1_YEAST	P08004	CHS1_YEAST	CHS1	1131	3.1	Saccharomyces cerevisiae (strain ATCC 204508 / S288c) OX=559292	1:Experimental evidence at protein level	Chitin synthase 1	1	0.999	2	9	9	9	5	5	5	2	2	2	20414.7	20414.7	20414.7	2	2	2	2	2	2	16022.5	16022.5	16022.5	2	2	2	2	2	2	20948.6	20948.6	20948.6	0	0	0	0	0	0
694	a	sp|P08018|PBS2_YEAST	P08018	PBS2_YEAST	PBS2	668	9.1	Saccharomyces cerevisiae (strain ATCC 204508 / S288c) OX=559292	1:Experimental evidence at protein level	MAP kinase kinase PBS2	1	0.999	4	20	20	20	3	3	3	3	3	3	87880.7	87880.7	87880.7	3	3	3	2	2	2	98034.8	98034.8	98034.8	3	3	3	2	2	2	102494	102494	102494	3	3	3	2	2	2
695	a	sp|P08047|SP1_HUMAN	P08047	SP1_HUMAN	SP1	785	12	Homo sapiens OX=9606	1:Experimental evidence at protein level	Transcription factor Sp1	1	0.999	4	30	30	30	5	5	5	3	3	3	107559	107559	107559	5	5	5	3	3	3	102654	102654	102654	5	5	5	4	4	4	102436	102436	102436	5	5	5	3	3	3
696	a	sp|P08133|ANXA6_HUMAN	P08133	ANXA6_HUMAN	ANXA6	673	8.9	Homo sapiens OX=9606	1:Experimental evidence at protein level	Annexin A6	1	0.999	5	4	4	4	2	2	2	2	2	2	0	0	0	0	0	0	0	0	0	0	0	0	0	0	0	0	0	0	0	0	0	1	1	1	0	0	0
697	a	sp|P08178|PUR5_ECOLI	P08178	PUR5_ECOLI	purM	345	22.6	Escherichia coli (strain K12) OX=83333	1:Experimental evidence at protein level	Phosphoribosylformylglycinamidine cyclo-ligase	1	0.999	4	13	13	13	0	0	0	0	0	0	0	0	0	0	0	0	0	0	0	0	0	0	0	0	0	0	0	0	0	0	0	5	5	5	3	3	3
698	a	sp|P08194|GLPT_ECOLI	P08194	GLPT_ECOLI	glpT	452	14.2	Escherichia coli (strain K12) OX=83333	1:Experimental evidence at protein level	Glycerol-3-phosphate transporter	1	0.999	7	37	37	37	4	4	4	3	3	3	165376	165376	165376	2	2	2	2	2	2	124294	124294	124294	2	2	2	2	2	2	117584	117584	117584	10	10	10	5	5	5
699	a	sp|P08195|4F2_HUMAN	P08195	4F2_HUMAN	SLC3A2	630	39.2	Homo sapiens OX=9606	1:Experimental evidence at protein level	4F2 cell-surface antigen heavy chain	1	0.999	19	187	187	187	27	27	27	16	16	16	351525	351525	351525	37	37	37	19	19	19	342199	342199	342199	31	31	31	17	17	17	363573	363573	363573	28	28	28	19	19	19
700	a	sp|P08200|IDH_ECOLI	P08200	IDH_ECOLI	icd	416	46.9	Escherichia coli (strain K12) OX=83333	1:Experimental evidence at protein level	Isocitrate dehydrogenase [NADP]	1	0.999	17	115	115	115	10	10	10	6	6	6	296434	296434	296434	10	10	10	7	7	7	284987	284987	284987	11	11	11	7	7	7	298436	298436	298436	26	26	26	15	15	15
701	a	sp|P08237|PFKAM_HUMAN	P08237	PFKAM_HUMAN	PFKM	780	28.6	Homo sapiens OX=9606	1:Experimental evidence at protein level	ATP-dependent 6-phosphofructokinase, muscle type	1	0.999	15	91	77	77	15	13	13	13	11	11	100740	100740	100740	15	12	12	12	10	10	96680.1	96887.4	96887.4	15	12	12	11	9	9	103022	102435	102435	18	16	16	11	9	9
702	a	sp|P08240|SRPRA_HUMAN	P08240	SRPRA_HUMAN	SRPRA	638	6.3	Homo sapiens OX=9606	1:Experimental evidence at protein level	Signal recognition particle receptor subunit alpha	1	0.9989	3	6	6	6	1	1	1	0	0	0	0	0	0	1	1	1	0	0	0	0	0	0	0	0	0	0	0	0	0	0	0	1	1	1	0	0	0
703	a	sp|P08243|ASNS_HUMAN	P08243	ASNS_HUMAN	ASNS	561	66.1	Homo sapiens OX=9606	1:Experimental evidence at protein level	Asparagine synthetase [glutamine-hydrolyzing]	1	0.999	29	381	381	381	69	69	69	31	31	31	906055	906055	906055	63	63	63	30	30	30	916130	916130	916130	62	62	62	31	31	31	872799	872799	872799	58	58	58	30	30	30
704	a	sp|P08312|SYFA_ECOLI	P08312	SYFA_ECOLI	pheS	327	27.2	Escherichia coli (strain K12) OX=83333	1:Experimental evidence at protein level	Phenylalanine--tRNA ligase alpha subunit	1	0.999	9	32	31	32	4	3	4	4	3	4	59954.6	59954.6	59954.6	4	4	4	3	3	3	57319.9	57319.9	57319.9	2	2	2	2	2	2	62549	62549	62549	8	8	8	5	5	5
705	a	sp|P08397|HEM3_HUMAN	P08397	HEM3_HUMAN	HMBS	361	57.9	Homo sapiens OX=9606	1:Experimental evidence at protein level	Porphobilinogen deaminase	1	0.999	15	194	194	194	33	33	33	18	18	18	293211	293211	293211	36	36	36	20	20	20	312203	312203	312203	36	36	36	19	19	19	288556	288556	288556	28	28	28	17	17	17
706	a	sp|P08417|FUMH_YEAST	P08417	FUMH_YEAST	FUM1	488	34.4	Saccharomyces cerevisiae (strain ATCC 204508 / S288c) OX=559292	1:Experimental evidence at protein level	Fumarate hydratase, mitochondrial	1	0.999	12	87	87	87	14	14	14	9	9	9	218146	218146	218146	16	16	16	12	12	12	215706	215706	215706	20	20	20	12	12	12	225133	225133	225133	9	9	9	7	7	7
707	a	sp|P08456|PSS_YEAST	P08456	PSS_YEAST	CHO1	276	26.8	Saccharomyces cerevisiae (strain ATCC 204508 / S288c) OX=559292	1:Experimental evidence at protein level	CDP-diacylglycerol--serine O-phosphatidyltransferase	1	0.999	5	36	36	36	8	8	8	5	5	5	97129.9	97129.9	97129.9	9	9	9	5	5	5	92405.6	92405.6	92405.6	5	5	5	3	3	3	90929.7	90929.7	90929.7	3	3	3	3	3	3
708	a	sp|P08506|DACC_ECOLI	P08506	DACC_ECOLI	dacC	400	21.5	Escherichia coli (strain K12) OX=83333	1:Experimental evidence at protein level	D-alanyl-D-alanine carboxypeptidase DacC	1	0.999	5	10	10	10	0	0	0	0	0	0	0	0	0	0	0	0	0	0	0	0	0	0	0	0	0	0	0	0	0	0	0	5	5	5	4	4	4
709	a	sp|P08518|RPB2_YEAST	P08518	RPB2_YEAST	RPB2	1224	25.5	Saccharomyces cerevisiae (strain ATCC 204508 / S288c) OX=559292	1:Experimental evidence at protein level	DNA-directed RNA polymerase II subunit RPB2	1	0.999	24	112	92	92	25	22	22	16	14	14	236892	112919	112919	27	23	23	17	15	15	243268	116737	116737	23	20	20	18	16	16	238250	113821	113821	10	8	8	7	5	5
710	a	sp|P08524|FPPS_YEAST	P08524	FPPS_YEAST	ERG20	352	33.8	Saccharomyces cerevisiae (strain ATCC 204508 / S288c) OX=559292	1:Experimental evidence at protein level	Farnesyl pyrophosphate synthase	1	0.999	10	70	65	65	13	12	12	10	9	9	600423	584360	584360	15	13	13	10	9	9	600328	591207	591207	13	12	12	8	7	7	590267	577230	577230	12	11	11	8	7	7
711	a	sp|P08566|ARO1_YEAST	P08566	ARO1_YEAST	ARO1	1588	39.1	Saccharomyces cerevisiae (strain ATCC 204508 / S288c) OX=559292	1:Experimental evidence at protein level	Pentafunctional AROM polypeptide	1	0.999	42	215	215	215	57	57	57	42	42	42	202531	202531	202531	64	64	64	40	40	40	212106	212106	212106	48	48	48	37	37	37	212080	212080	212080	15	15	15	11	11	11
712	a	sp|P08574|CY1_HUMAN	P08574	CY1_HUMAN	CYC1	325	34.5	Homo sapiens OX=9606	1:Experimental evidence at protein level	Cytochrome c1, heme protein, mitochondrial	1	0.999	7	74	74	74	13	13	13	8	8	8	309727	309727	309727	16	16	16	9	9	9	346559	346559	346559	12	12	12	6	6	6	306307	306307	306307	12	12	12	6	6	6
713	a	sp|P08575|PTPRC_HUMAN	P08575	PTPRC_HUMAN	PTPRC	1306	29.9	Homo sapiens OX=9606	1:Experimental evidence at protein level	Receptor-type tyrosine-protein phosphatase C	1	0.999	28	214	214	214	41	41	41	28	28	28	226019	226019	226019	38	38	38	25	25	25	224114	224114	224114	30	30	30	20	20	20	221367	221367	221367	39	39	39	22	22	22
714	a	sp|P08579|RU2B_HUMAN	P08579	RU2B_HUMAN	SNRPB2	225	32	Homo sapiens OX=9606	1:Experimental evidence at protein level	U2 small nuclear ribonucleoprotein B''	1	0.999	5	49	45	45	9	8	8	5	4	4	209919	216032	216032	10	9	9	5	4	4	205030	210814	210814	8	8	8	4	4	4	245394	245394	245394	6	5	5	4	3	3
715	a	sp|P08621|RU17_HUMAN	P08621	RU17_HUMAN	SNRNP70	437	44.9	Homo sapiens OX=9606	1:Experimental evidence at protein level	U1 small nuclear ribonucleoprotein 70 kDa	1	0.999	15	196	196	196	38	38	38	16	16	16	1.08198e+06	1.08198e+06	1.08198e+06	34	34	34	14	14	14	1.08415e+06	1.08415e+06	1.08415e+06	34	34	34	13	13	13	1.04333e+06	1.04333e+06	1.04333e+06	30	30	30	12	12	12
716	a	sp|P08648|ITA5_HUMAN	P08648	ITA5_HUMAN	ITGA5	1049	9.3	Homo sapiens OX=9606	1:Experimental evidence at protein level	Integrin alpha-5	1	0.999	7	25	25	25	5	5	5	4	4	4	87592.9	87592.9	87592.9	3	3	3	2	2	2	82600.4	82600.4	82600.4	4	4	4	2	2	2	85056.6	85056.6	85056.6	4	4	4	3	3	3
717	a	sp|P08678|CYAA_YEAST	P08678	CYAA_YEAST	CYR1	2026	5.6	Saccharomyces cerevisiae (strain ATCC 204508 / S288c) OX=559292	1:Experimental evidence at protein level	Adenylate cyclase	1	0.999	7	12	12	12	1	1	1	0	0	0	0	0	0	4	4	4	2	2	2	20344.7	20344.7	20344.7	7	7	7	3	3	3	23698.1	23698.1	23698.1	0	0	0	0	0	0
718	a	sp|P08708|RS17_HUMAN	P08708	RS17_HUMAN	RPS17	135	56.3	Homo sapiens OX=9606	1:Experimental evidence at protein level	40S ribosomal protein S17	1	0.999	7	154	154	154	25	25	25	9	9	9	1.75268e+06	1.75268e+06	1.75268e+06	24	24	24	9	9	9	1.80274e+06	1.80274e+06	1.80274e+06	25	25	25	9	9	9	1.63598e+06	1.63598e+06	1.63598e+06	27	27	27	9	9	9
719	a	sp|P08758|ANXA5_HUMAN	P08758	ANXA5_HUMAN	ANXA5	320	61.6	Homo sapiens OX=9606	1:Experimental evidence at protein level	Annexin A5	1	0.999	16	122	122	122	22	22	22	12	12	12	328429	328429	328429	20	20	20	12	12	12	351245	351245	351245	21	21	21	13	13	13	322673	322673	322673	17	17	17	12	12	12
720	a	sp|P08839|PT1_ECOLI	P08839	PT1_ECOLI	ptsI	575	20.5	Escherichia coli (strain K12) OX=83333	1:Experimental evidence at protein level	Phosphoenolpyruvate-protein phosphotransferase	1	0.999	8	32	32	32	1	1	1	0	0	0	0	0	0	1	1	1	0	0	0	0	0	0	1	1	1	0	0	0	0	0	0	10	10	10	7	7	7
721	a	sp|P08865|RSSA_HUMAN	P08865	RSSA_HUMAN	RPSA	295	60	Homo sapiens OX=9606	1:Experimental evidence at protein level	40S ribosomal protein SA	1	0.999	14	300	300	300	47	47	47	18	18	18	2.95498e+06	2.95498e+06	2.95498e+06	53	53	53	17	17	17	3.10739e+06	3.10739e+06	3.10739e+06	50	50	50	18	18	18	2.83519e+06	2.83519e+06	2.83519e+06	49	49	49	16	16	16
722	a	sp|P08997|MASY_ECOLI	P08997	MASY_ECOLI	aceB	533	14.6	Escherichia coli (strain K12) OX=83333	1:Experimental evidence at protein level	Malate synthase A	1	0.999	4	30	30	30	3	3	3	2	2	2	84809.4	84809.4	84809.4	2	2	2	2	2	2	64542.7	64542.7	64542.7	2	2	2	0	0	0	0	0	0	8	8	8	3	3	3
723	a	sp|P09001|RM03_HUMAN	P09001	RM03_HUMAN	MRPL3	348	23.9	Homo sapiens OX=9606	1:Experimental evidence at protein level	39S ribosomal protein L3, mitochondrial	1	0.999	6	33	33	33	6	6	6	4	4	4	79268	79268	79268	8	8	8	6	6	6	76328.9	76328.9	76328.9	4	4	4	4	4	4	76038.3	76038.3	76038.3	8	8	8	5	5	5
724	a	sp|P09012|SNRPA_HUMAN	P09012	SNRPA_HUMAN	SNRPA	282	37.2	Homo sapiens OX=9606	1:Experimental evidence at protein level	U1 small nuclear ribonucleoprotein A	1	0.999	7	212	208	212	42	41	42	11	10	11	729433	746163	729433	32	31	32	10	9	10	748854	759350	748854	29	29	29	9	9	9	726620	726620	726620	36	35	36	12	11	12
725	a	sp|P09032|EI2BG_YEAST	P09032	EI2BG_YEAST	GCD1	578	12.8	Saccharomyces cerevisiae (strain ATCC 204508 / S288c) OX=559292	1:Experimental evidence at protein level	Translation initiation factor eIF-2B subunit gamma	1	0.999	5	25	25	25	9	9	9	5	5	5	55538.8	55538.8	55538.8	8	8	8	6	6	6	50850.5	50850.5	50850.5	4	4	4	3	3	3	48764.6	48764.6	48764.6	2	2	2	2	2	2
726	a	sp|P09064|IF2B_YEAST	P09064	IF2B_YEAST	SUI3	285	50.2	Saccharomyces cerevisiae (strain ATCC 204508 / S288c) OX=559292	1:Experimental evidence at protein level	Eukaryotic translation initiation factor 2 subunit beta	1	0.999	11	83	83	83	13	13	13	10	10	10	670735	670735	670735	13	13	13	11	11	11	616316	616316	616316	17	17	17	11	11	11	650849	650849	650849	15	15	15	9	9	9
727	a	sp|P09104|ENOG_HUMAN	P09104	ENOG_HUMAN	ENO2	434	35.5	Homo sapiens OX=9606	1:Experimental evidence at protein level	Gamma-enolase	1	0.999	9	297	18	18	58	4	4	7	3	3	8584003	49171.2	49171.2	61	3	3	7	3	3	9408250	52423	52423	42	3	3	7	2	2	8789623	49321.2	49321.2	48	2	2	7	2	2
728	a	sp|P09105|HBAT_HUMAN	P09105	HBAT_HUMAN	HBQ1	142	68.3	Homo sapiens OX=9606	1:Experimental evidence at protein level	Hemoglobin subunit theta-1	1	0.999	6	25	25	25	4	4	4	3	3	3	70065.8	70065.8	70065.8	5	5	5	5	5	5	75788.9	75788.9	75788.9	3	3	3	2	2	2	76611.7	76611.7	76611.7	4	4	4	4	4	4
729	a	sp|P09110|THIK_HUMAN	P09110	THIK_HUMAN	ACAA1	424	62.7	Homo sapiens OX=9606	1:Experimental evidence at protein level	3-ketoacyl-CoA thiolase, peroxisomal	1	0.999	14	105	105	105	23	23	23	12	12	12	82865.5	82865.5	82865.5	18	18	18	12	12	12	84135.5	84135.5	84135.5	18	18	18	10	10	10	80617.2	80617.2	80617.2	16	16	16	10	10	10
730	a	sp|P09127|HEMX_ECOLI	P09127	HEMX_ECOLI	hemX	393	8.1	Escherichia coli (strain K12) OX=83333	1:Experimental evidence at protein level	Protein HemX	1	0.999	2	6	6	6	0	0	0	0	0	0	0	0	0	0	0	0	0	0	0	0	0	0	0	0	0	0	0	0	0	0	0	3	3	3	2	2	2
731	a	sp|P09132|SRP19_HUMAN	P09132	SRP19_HUMAN	SRP19	144	54.2	Homo sapiens OX=9606	1:Experimental evidence at protein level	Signal recognition particle 19 kDa protein	1	0.999	5	39	39	39	9	9	9	5	5	5	112108	112108	112108	6	6	6	4	4	4	110545	110545	110545	5	5	5	3	3	3	111258	111258	111258	7	7	7	3	3	3
732	a	sp|P09147|GALE_ECOLI	P09147	GALE_ECOLI	galE	338	13.9	Escherichia coli (strain K12) OX=83333	1:Experimental evidence at protein level	UDP-glucose 4-epimerase	1	0.999	3	12	12	12	0	0	0	0	0	0	0	0	0	0	0	0	0	0	0	0	0	0	0	0	0	0	0	0	0	0	0	4	4	4	2	2	2
733	a	sp|P09211|GSTP1_HUMAN	P09211	GSTP1_HUMAN	GSTP1	210	84.3	Homo sapiens OX=9606	1:Experimental evidence at protein level	Glutathione S-transferase P	1	0.999	12	404	404	404	71	71	71	14	14	14	3517509	3517509	3517509	69	69	69	14	14	14	3.59155e+06	3.59155e+06	3.59155e+06	61	61	61	14	14	14	3.6875e+06	3.6875e+06	3.6875e+06	70	70	70	15	15	15
734	a	sp|P09232|PRTB_YEAST	P09232	PRTB_YEAST	PRB1	635	14.2	Saccharomyces cerevisiae (strain ATCC 204508 / S288c) OX=559292	1:Experimental evidence at protein level	Cerevisin	1	0.999	7	46	46	46	11	11	11	7	7	7	423756	423756	423756	7	7	7	7	7	7	429508	429508	429508	7	7	7	6	6	6	434893	434893	434893	6	6	6	6	6	6
735	a	sp|P09234|RU1C_HUMAN	P09234	RU1C_HUMAN	SNRPC	159	24.5	Homo sapiens OX=9606	1:Experimental evidence at protein level	U1 small nuclear ribonucleoprotein C	1	0.999	3	75	75	75	13	13	13	5	5	5	919747	919747	919747	10	10	10	4	4	4	926878	926878	926878	11	11	11	4	4	4	952816	952816	952816	14	14	14	4	4	4
736	a	sp|P09372|GRPE_ECOLI	P09372	GRPE_ECOLI	grpE	197	18.3	Escherichia coli (strain K12) OX=83333	1:Experimental evidence at protein level	Protein GrpE	1	0.999	3	15	15	15	2	2	2	0	0	0	0	0	0	2	2	2	0	0	0	0	0	0	2	2	2	0	0	0	0	0	0	5	5	5	2	2	2
737	a	sp|P09382|LEG1_HUMAN	P09382	LEG1_HUMAN	LGALS1	135	83.7	Homo sapiens OX=9606	1:Experimental evidence at protein level	Galectin-1	1	0.999	8	159	159	159	28	28	28	12	12	12	1.13659e+06	1.13659e+06	1.13659e+06	24	24	24	12	12	12	1187127	1187127	1187127	24	24	24	12	12	12	1.19499e+06	1.19499e+06	1.19499e+06	32	32	32	12	12	12
738	a	sp|P09394|GLPQ_ECOLI	P09394	GLPQ_ECOLI	glpQ	358	51.7	Escherichia coli (strain K12) OX=83333	1:Experimental evidence at protein level	Glycerophosphodiester phosphodiesterase, periplasmic	1	0.999	15	114	114	114	11	11	11	10	10	10	177500	177500	177500	15	15	15	11	11	11	192506	192506	192506	14	14	14	10	10	10	190103	190103	190103	27	27	27	15	15	15
739	a	sp|P09417|DHPR_HUMAN	P09417	DHPR_HUMAN	QDPR	244	56.6	Homo sapiens OX=9606	1:Experimental evidence at protein level	Dihydropteridine reductase	1	0.999	9	80	80	80	11	11	11	8	8	8	169607	169607	169607	12	12	12	9	9	9	170742	170742	170742	13	13	13	10	10	10	169400	169400	169400	16	16	16	10	10	10
740	a	sp|P09424|MTLD_ECOLI	P09424	MTLD_ECOLI	mtlD	382	13.1	Escherichia coli (strain K12) OX=83333	1:Experimental evidence at protein level	Mannitol-1-phosphate 5-dehydrogenase	1	0.999	3	5	5	5	0	0	0	0	0	0	0	0	0	0	0	0	0	0	0	0	0	0	0	0	0	0	0	0	0	0	0	5	5	5	3	3	3
741	a	sp|P09436|SYIC_YEAST	P09436	SYIC_YEAST	ILS1	1072	43.8	Saccharomyces cerevisiae (strain ATCC 204508 / S288c) OX=559292	1:Experimental evidence at protein level	Isoleucine--tRNA ligase, cytoplasmic	1	0.999	38	336	308	308	70	65	65	35	32	32	453441	451580	451580	63	57	57	35	31	31	455792	456020	456020	62	57	57	37	34	34	469066	468476	468476	48	44	44	31	28	28
742	a	sp|P09440|C1TM_YEAST	P09440	C1TM_YEAST	MIS1	975	12.5	Saccharomyces cerevisiae (strain ATCC 204508 / S288c) OX=559292	1:Experimental evidence at protein level	C-1-tetrahydrofolate synthase, mitochondrial	1	0.999	10	35	21	21	12	8	8	8	5	5	127486	43359.1	43359.1	8	6	6	6	4	4	134933	44168.6	44168.6	7	4	4	6	3	3	135610	45104.2	45104.2	2	1	1	2	0	0
743	a	sp|P09457|ATPO_YEAST	P09457	ATPO_YEAST	ATP5	212	43.9	Saccharomyces cerevisiae (strain ATCC 204508 / S288c) OX=559292	1:Experimental evidence at protein level	ATP synthase subunit 5, mitochondrial	1	0.999	7	32	32	32	7	7	7	6	6	6	74018.6	74018.6	74018.6	9	9	9	6	6	6	72862.9	72862.9	72862.9	7	7	7	6	6	6	72756.3	72756.3	72756.3	5	5	5	3	3	3
744	a	sp|P09496|CLCA_HUMAN	P09496	CLCA_HUMAN	CLTA	248	16.9	Homo sapiens OX=9606	1:Experimental evidence at protein level	Clathrin light chain A	1	0.999	6	54	51	54	10	9	10	6	5	6	442435	445473	442435	6	6	6	5	5	5	449997	449997	449997	10	10	10	5	5	5	454043	454043	454043	8	8	8	4	4	4
745	a	sp|P09497|CLCB_HUMAN	P09497	CLCB_HUMAN	CLTB	229	20.5	Homo sapiens OX=9606	1:Experimental evidence at protein level	Clathrin light chain B	1	0.999	7	37	34	34	7	6	6	5	4	4	164301	167263	167263	9	9	9	5	5	5	193669	193669	193669	5	5	5	3	3	3	215246	215246	215246	4	4	4	4	4	4
746	a	sp|P09525|ANXA4_HUMAN	P09525	ANXA4_HUMAN	ANXA4	319	19.1	Homo sapiens OX=9606	1:Experimental evidence at protein level	Annexin A4	1	0.999	5	27	27	27	4	4	4	3	3	3	43426.8	43426.8	43426.8	4	4	4	3	3	3	35638.6	35638.6	35638.6	3	3	3	2	2	2	36630.4	36630.4	36630.4	7	7	7	4	4	4
747	a	sp|P09543|CN37_HUMAN	P09543	CN37_HUMAN	CNP	421	20.2	Homo sapiens OX=9606	1:Experimental evidence at protein level	2',3'-cyclic-nucleotide 3'-phosphodiesterase	1	0.999	6	38	38	38	6	6	6	5	5	5	113929	113929	113929	5	5	5	5	5	5	107128	107128	107128	7	7	7	5	5	5	109068	109068	109068	6	6	6	3	3	3
748	a	sp|P09546|PUTA_ECOLI	P09546	PUTA_ECOLI	putA	1320	9.2	Escherichia coli (strain K12) OX=83333	1:Experimental evidence at protein level	Bifunctional protein PutA	1	0.999	8	15	15	15	0	0	0	0	0	0	0	0	0	0	0	0	0	0	0	0	0	0	0	0	0	0	0	0	0	0	0	5	5	5	4	4	4
749	a	sp|P09551|ARGT_ECOLI	P09551	ARGT_ECOLI	argT	260	45.8	Escherichia coli (strain K12) OX=83333	1:Experimental evidence at protein level	Lysine/arginine/ornithine-binding periplasmic protein	1	0.999	8	22	22	22	0	0	0	0	0	0	0	0	0	1	1	1	0	0	0	0	0	0	1	1	1	0	0	0	0	0	0	7	7	7	6	6	6
750	a	sp|P09620|KEX1_YEAST	P09620	KEX1_YEAST	KEX1	729	12.1	Saccharomyces cerevisiae (strain ATCC 204508 / S288c) OX=559292	1:Experimental evidence at protein level	Pheromone-processing carboxypeptidase KEX1	1	0.999	6	32	32	32	11	11	11	5	5	5	32763.2	32763.2	32763.2	8	8	8	3	3	3	36010.2	36010.2	36010.2	8	8	8	3	3	3	28741.4	28741.4	28741.4	2	2	2	2	2	2
751	a	sp|P09622|DLDH_HUMAN	P09622	DLDH_HUMAN	DLD	509	42.4	Homo sapiens OX=9606	1:Experimental evidence at protein level	Dihydrolipoyl dehydrogenase, mitochondrial	1	0.999	17	194	173	194	38	34	38	19	16	19	804074	799038	804074	34	30	34	20	17	20	820364	818382	820364	32	27	32	18	15	18	792558	774066	792558	30	26	30	17	14	17
752	a	sp|P09624|DLDH_YEAST	P09624	DLDH_YEAST	LPD1	499	39.5	Saccharomyces cerevisiae (strain ATCC 204508 / S288c) OX=559292	1:Experimental evidence at protein level	Dihydrolipoyl dehydrogenase, mitochondrial	1	0.999	15	131	110	110	29	25	25	16	13	13	278598	189850	189850	26	22	22	17	14	14	266672	179893	179893	27	22	22	15	12	12	289182	190176	190176	17	13	13	11	8	8
753	a	sp|P09661|RU2A_HUMAN	P09661	RU2A_HUMAN	SNRPA1	255	67.5	Homo sapiens OX=9606	1:Experimental evidence at protein level	U2 small nuclear ribonucleoprotein A'	1	0.999	12	145	145	145	24	24	24	12	12	12	632684	632684	632684	29	29	29	10	10	10	644729	644729	644729	23	23	23	10	10	10	657156	657156	657156	22	22	22	10	10	10
754	a	sp|P09668|CATH_HUMAN	P09668	CATH_HUMAN	CTSH	335	11	Homo sapiens OX=9606	1:Experimental evidence at protein level	Pro-cathepsin H	1	0.999	3	16	16	16	2	2	2	2	2	2	85181.8	85181.8	85181.8	3	3	3	2	2	2	69879.9	69879.9	69879.9	3	3	3	3	3	3	67397.6	67397.6	67397.6	2	2	2	2	2	2
755	a	sp|P09831|GLTB_ECOLI	P09831	GLTB_ECOLI	gltB	1486	4.6	Escherichia coli (strain K12) OX=83333	1:Experimental evidence at protein level	Glutamate synthase [NADPH] large chain	1	0.999	4	9	9	9	0	0	0	0	0	0	0	0	0	0	0	0	0	0	0	0	0	0	0	0	0	0	0	0	0	0	0	4	4	4	0	0	0
756	a	sp|P09874|PARP1_HUMAN	P09874	PARP1_HUMAN	PARP1	1014	55.4	Homo sapiens OX=9606	1:Experimental evidence at protein level	Poly [ADP-ribose] polymerase 1	1	0.999	41	550	547	550	91	90	91	50	49	50	576983	576838	576983	95	94	95	49	48	49	576857	576204	576857	94	93	94	46	45	46	581892	582698	581892	97	97	97	47	47	47
757	a	sp|P09884|DPOLA_HUMAN	P09884	DPOLA_HUMAN	POLA1	1462	14.3	Homo sapiens OX=9606	1:Experimental evidence at protein level	DNA polymerase alpha catalytic subunit	1	0.999	14	74	74	74	15	15	15	9	9	9	104285	104285	104285	12	12	12	9	9	9	103786	103786	103786	11	11	11	9	9	9	107001	107001	107001	11	11	11	8	8	8
758	a	sp|P09938|RIR2_YEAST	P09938	RIR2_YEAST	RNR2	399	33.6	Saccharomyces cerevisiae (strain ATCC 204508 / S288c) OX=559292	1:Experimental evidence at protein level	Ribonucleoside-diphosphate reductase small chain 1	1	0.999	11	125	125	125	26	26	26	13	13	13	814896	814896	814896	24	24	24	12	12	12	807293	807293	807293	25	25	25	12	12	12	805562	805562	805562	17	17	17	11	11	11
759	a	sp|P09960|LKHA4_HUMAN	P09960	LKHA4_HUMAN	LTA4H	611	44.2	Homo sapiens OX=9606	1:Experimental evidence at protein level	Leukotriene A-4 hydrolase	1	0.999	20	160	160	160	23	23	23	16	16	16	160701	160701	160701	34	34	34	18	18	18	165400	165400	165400	27	27	27	17	17	17	161114	161114	161114	28	28	28	18	18	18
760	a	sp|P0A6A3|ACKA_ECOLI	P0A6A3	ACKA_ECOLI	ackA	400	23.2	Escherichia coli (strain K12) OX=83333	1:Experimental evidence at protein level	Acetate kinase	1	0.999	5	38	38	38	5	5	5	4	4	4	69180.7	69180.7	69180.7	4	4	4	3	3	3	72642.5	72642.5	72642.5	4	4	4	3	3	3	75357.7	75357.7	75357.7	6	6	6	5	5	5
761	a	sp|P0A6A8|ACP_ECOLI	P0A6A8	ACP_ECOLI	acpP	78	44.9	Escherichia coli (strain K12) OX=83333	1:Experimental evidence at protein level	Acyl carrier protein	1	0.999	4	47	47	47	5	5	5	2	2	2	458187	458187	458187	5	5	5	2	2	2	454794	454794	454794	3	3	3	2	2	2	497291	497291	497291	12	12	12	5	5	5
762	a	sp|P0A6B7|ISCS_ECOLI	P0A6B7	ISCS_ECOLI	iscS	404	40.8	Escherichia coli (strain K12) OX=83333	1:Experimental evidence at protein level	Cysteine desulfurase IscS	1	0.999	12	100	100	100	9	9	9	5	5	5	89766.9	89766.9	89766.9	8	8	8	6	6	6	92057.9	92057.9	92057.9	11	11	11	7	7	7	92431.5	92431.5	92431.5	20	20	20	12	12	12
763	a	sp|P0A6E4|ASSY_ECOLI	P0A6E4	ASSY_ECOLI	argG	447	10.3	Escherichia coli (strain K12) OX=83333	1:Experimental evidence at protein level	Argininosuccinate synthase	1	0.999	3	15	15	15	0	0	0	0	0	0	0	0	0	0	0	0	0	0	0	0	0	0	1	1	1	0	0	0	0	0	0	7	7	7	3	3	3
764	a	sp|P0A6E6|ATPE_ECOLI	P0A6E6	ATPE_ECOLI	atpC	139	38.1	Escherichia coli (strain K12) OX=83333	1:Experimental evidence at protein level	ATP synthase epsilon chain	1	0.999	3	20	20	20	1	1	1	0	0	0	0	0	0	1	1	1	0	0	0	0	0	0	0	0	0	0	0	0	0	0	0	6	6	6	5	5	5
765	a	sp|P0A6F1|CARA_ECOLI	P0A6F1	CARA_ECOLI	carA	382	13.9	Escherichia coli (strain K12) OX=83333	1:Experimental evidence at protein level	Carbamoyl-phosphate synthase small chain	1	0.999	3	20	20	20	0	0	0	0	0	0	0	0	0	2	2	2	2	2	2	13694.6	13694.6	13694.6	0	0	0	0	0	0	0	0	0	7	7	7	3	3	3
766	a	sp|P0A6F3|GLPK_ECOLI	P0A6F3	GLPK_ECOLI	glpK	502	58.8	Escherichia coli (strain K12) OX=83333	1:Experimental evidence at protein level	Glycerol kinase	1	0.999	24	401	401	401	43	43	43	22	22	22	768366	768366	768366	44	44	44	23	23	23	786210	786210	786210	46	46	46	21	21	21	789020	789020	789020	94	94	94	32	32	32
767	a	sp|P0A6F5|CH60_ECOLI	P0A6F5	CH60_ECOLI	groL	548	47.3	Escherichia coli (strain K12) OX=83333	1:Experimental evidence at protein level	60 kDa chaperonin	1	0.999	19	238	238	238	28	28	28	16	16	16	336889	336889	336889	26	26	26	15	15	15	338824	338824	338824	26	26	26	14	14	14	333203	333203	333203	56	56	56	20	20	20
768	a	sp|P0A6F9|CH10_ECOLI	P0A6F9	CH10_ECOLI	groS	97	61.9	Escherichia coli (strain K12) OX=83333	1:Experimental evidence at protein level	10 kDa chaperonin	1	0.999	6	69	69	69	7	7	7	5	5	5	219562	219562	219562	7	7	7	4	4	4	229843	229843	229843	6	6	6	4	4	4	209703	209703	209703	16	16	16	6	6	6
769	a	sp|P0A6G7|CLPP_ECOLI	P0A6G7	CLPP_ECOLI	clpP	207	29	Escherichia coli (strain K12) OX=83333	1:Experimental evidence at protein level	ATP-dependent Clp protease proteolytic subunit	1	0.999	3	13	13	13	1	1	1	0	0	0	0	0	0	1	1	1	0	0	0	0	0	0	1	1	1	0	0	0	0	0	0	3	3	3	2	2	2
770	a	sp|P0A6H1|CLPX_ECOLI	P0A6H1	CLPX_ECOLI	clpX	424	15.8	Escherichia coli (strain K12) OX=83333	1:Experimental evidence at protein level	ATP-dependent Clp protease ATP-binding subunit ClpX	1	0.999	6	17	15	15	0	0	0	0	0	0	0	0	0	0	0	0	0	0	0	0	0	0	0	0	0	0	0	0	0	0	0	5	5	5	4	4	4
771	a	sp|P0A6H5|HSLU_ECOLI	P0A6H5	HSLU_ECOLI	hslU	443	10.8	Escherichia coli (strain K12) OX=83333	1:Experimental evidence at protein level	ATP-dependent protease ATPase subunit HslU	1	0.999	3	18	18	18	2	2	2	0	0	0	0	0	0	1	1	1	0	0	0	0	0	0	2	2	2	0	0	0	0	0	0	4	4	4	3	3	3
772	a	sp|P0A6J8|DDLA_ECOLI	P0A6J8	DDLA_ECOLI	ddlA	364	10.2	Escherichia coli (strain K12) OX=83333	3:Protein inferred from homology	D-alanine--D-alanine ligase A	1	0.999	3	7	7	7	0	0	0	0	0	0	0	0	0	0	0	0	0	0	0	0	0	0	0	0	0	0	0	0	0	0	0	3	3	3	2	2	2
773	a	sp|P0A6K6|DEOB_ECOLI	P0A6K6	DEOB_ECOLI	deoB	407	34.4	Escherichia coli (strain K12) OX=83333	1:Experimental evidence at protein level	Phosphopentomutase	1	0.999	9	47	47	47	3	3	3	2	2	2	42767.1	42767.1	42767.1	2	2	2	2	2	2	42206.8	42206.8	42206.8	3	3	3	2	2	2	36536.9	36536.9	36536.9	13	13	13	9	9	9
774	a	sp|P0A6L0|DEOC_ECOLI	P0A6L0	DEOC_ECOLI	deoC	259	20.1	Escherichia coli (strain K12) OX=83333	1:Experimental evidence at protein level	Deoxyribose-phosphate aldolase	1	0.999	4	15	15	15	0	0	0	0	0	0	0	0	0	0	0	0	0	0	0	0	0	0	0	0	0	0	0	0	0	0	0	6	6	6	4	4	4
775	a	sp|P0A6L2|DAPA_ECOLI	P0A6L2	DAPA_ECOLI	dapA	292	21.2	Escherichia coli (strain K12) OX=83333	1:Experimental evidence at protein level	4-hydroxy-tetrahydrodipicolinate synthase	1	0.999	4	22	22	22	2	2	2	0	0	0	0	0	0	0	0	0	0	0	0	0	0	0	0	0	0	0	0	0	0	0	0	10	10	10	5	5	5
776	a	sp|P0A6M8|EFG_ECOLI	P0A6M8	EFG_ECOLI	fusA	704	47.9	Escherichia coli (strain K12) OX=83333	1:Experimental evidence at protein level	Elongation factor G	1	0.999	22	239	234	239	25	25	25	15	15	15	358975	358975	358975	20	20	20	11	11	11	361426	361426	361426	18	18	18	12	12	12	350443	350443	350443	54	53	54	22	21	22
777	a	sp|P0A6N4|EFP_ECOLI	P0A6N4	EFP_ECOLI	efp	188	21.8	Escherichia coli (strain K12) OX=83333	1:Experimental evidence at protein level	Elongation factor P	1	0.999	3	18	18	18	3	3	3	3	3	3	29969.6	29969.6	29969.6	2	2	2	2	2	2	28725.2	28725.2	28725.2	2	2	2	2	2	2	28967.2	28967.2	28967.2	3	3	3	3	3	3
778	a	sp|P0A6P1|EFTS_ECOLI	P0A6P1	EFTS_ECOLI	tsf	283	65	Escherichia coli (strain K12) OX=83333	1:Experimental evidence at protein level	Elongation factor Ts	1	0.999	15	123	123	123	14	14	14	9	9	9	117966	117966	117966	12	12	12	8	8	8	122660	122660	122660	12	12	12	10	10	10	126462	126462	126462	27	27	27	17	17	17
779	a	sp|P0A6P9|ENO_ECOLI	P0A6P9	ENO_ECOLI	eno	432	44.9	Escherichia coli (strain K12) OX=83333	1:Experimental evidence at protein level	Enolase	1	0.999	12	157	157	157	16	16	16	9	9	9	245910	245910	245910	17	17	17	11	11	11	243187	243187	243187	15	15	15	8	8	8	233766	233766	233766	40	40	40	17	17	17
780	a	sp|P0A6Q3|FABA_ECOLI	P0A6Q3	FABA_ECOLI	fabA	172	20.3	Escherichia coli (strain K12) OX=83333	1:Experimental evidence at protein level	3-hydroxydecanoyl-[acyl-carrier-protein] dehydratase	1	0.999	3	11	11	11	1	1	1	0	0	0	0	0	0	1	1	1	0	0	0	0	0	0	1	1	1	0	0	0	0	0	0	2	2	2	2	2	2
781	a	sp|P0A6R0|FABH_ECOLI	P0A6R0	FABH_ECOLI	fabH	317	18	Escherichia coli (strain K12) OX=83333	1:Experimental evidence at protein level	3-oxoacyl-[acyl-carrier-protein] synthase 3	1	0.999	3	9	9	9	0	0	0	0	0	0	0	0	0	0	0	0	0	0	0	0	0	0	0	0	0	0	0	0	0	0	0	4	4	4	3	3	3
782	a	sp|P0A6T1|G6PI_ECOLI	P0A6T1	G6PI_ECOLI	pgi	549	32.2	Escherichia coli (strain K12) OX=83333	1:Experimental evidence at protein level	Glucose-6-phosphate isomerase	1	0.999	14	71	48	48	5	2	2	3	0	0	242641	0	0	4	0	0	2	0	0	300168	0	0	4	0	0	2	0	0	378658	0	0	22	18	18	12	10	10
783	a	sp|P0A6V1|GLGC_ECOLI	P0A6V1	GLGC_ECOLI	glgC	431	11.8	Escherichia coli (strain K12) OX=83333	1:Experimental evidence at protein level	Glucose-1-phosphate adenylyltransferase	1	0.999	4	12	12	12	1	1	1	0	0	0	0	0	0	1	1	1	0	0	0	0	0	0	0	0	0	0	0	0	0	0	0	3	3	3	2	2	2
784	a	sp|P0A6W5|GREA_ECOLI	P0A6W5	GREA_ECOLI	greA	158	29.1	Escherichia coli (strain K12) OX=83333	1:Experimental evidence at protein level	Transcription elongation factor GreA	1	0.999	4	13	13	13	1	1	1	0	0	0	0	0	0	1	1	1	0	0	0	0	0	0	1	1	1	0	0	0	0	0	0	3	3	3	3	3	3
785	a	sp|P0A6W9|GSH1_ECOLI	P0A6W9	GSH1_ECOLI	gshA	518	7.5	Escherichia coli (strain K12) OX=83333	1:Experimental evidence at protein level	Glutamate--cysteine ligase	1	0.999	2	7	7	7	0	0	0	0	0	0	0	0	0	0	0	0	0	0	0	0	0	0	0	0	0	0	0	0	0	0	0	3	3	3	2	2	2
786	a	sp|P0A6X7|IHFA_ECOLI	P0A6X7	IHFA_ECOLI	ihfA	99	20.2	Escherichia coli (strain K12) OX=83333	1:Experimental evidence at protein level	Integration host factor subunit alpha	1	0.999	2	12	12	12	1	1	1	0	0	0	0	0	0	1	1	1	0	0	0	0	0	0	1	1	1	0	0	0	0	0	0	3	3	3	2	2	2
787	a	sp|P0A6Y1|IHFB_ECOLI	P0A6Y1	IHFB_ECOLI	ihfB	94	61.7	Escherichia coli (strain K12) OX=83333	1:Experimental evidence at protein level	Integration host factor subunit beta	1	0.999	5	18	18	18	1	1	1	0	0	0	0	0	0	2	2	2	2	2	2	30055.7	30055.7	30055.7	1	1	1	0	0	0	0	0	0	5	5	5	4	4	4
788	a	sp|P0A6Z1|HSCA_ECOLI	P0A6Z1	HSCA_ECOLI	hscA	616	9.4	Escherichia coli (strain K12) OX=83333	1:Experimental evidence at protein level	Chaperone protein HscA	1	0.999	4	17	17	17	1	1	1	0	0	0	0	0	0	2	2	2	2	2	2	15856.7	15856.7	15856.7	1	1	1	0	0	0	0	0	0	4	4	4	3	3	3
789	a	sp|P0A6Z3|HTPG_ECOLI	P0A6Z3	HTPG_ECOLI	htpG	624	31.9	Escherichia coli (strain K12) OX=83333	1:Experimental evidence at protein level	Chaperone protein HtpG	1	0.999	15	67	67	67	3	3	3	2	2	2	115362	115362	115362	3	3	3	3	3	3	101552	101552	101552	2	2	2	2	2	2	111704	111704	111704	18	18	18	12	12	12
790	a	sp|P0A707|IF3_ECOLI	P0A707	IF3_ECOLI	infC	180	44.4	Escherichia coli (strain K12) OX=83333	1:Experimental evidence at protein level	Translation initiation factor IF-3	1	0.999	5	42	42	42	3	3	3	2	2	2	97975.2	97975.2	97975.2	5	5	5	2	2	2	97034.5	97034.5	97034.5	3	3	3	3	3	3	80828.5	80828.5	80828.5	8	8	8	6	6	6
791	a	sp|P0A715|KDSA_ECOLI	P0A715	KDSA_ECOLI	kdsA	284	22.5	Escherichia coli (strain K12) OX=83333	1:Experimental evidence at protein level	2-dehydro-3-deoxyphosphooctonate aldolase	1	0.999	5	13	13	13	0	0	0	0	0	0	0	0	0	0	0	0	0	0	0	0	0	0	0	0	0	0	0	0	0	0	0	4	4	4	3	3	3
792	a	sp|P0A717|KPRS_ECOLI	P0A717	KPRS_ECOLI	prs	315	25.7	Escherichia coli (strain K12) OX=83333	1:Experimental evidence at protein level	Ribose-phosphate pyrophosphokinase	1	0.999	5	7	7	7	1	1	1	0	0	0	0	0	0	0	0	0	0	0	0	0	0	0	0	0	0	0	0	0	0	0	0	1	1	1	0	0	0
793	a	sp|P0A749|MURA_ECOLI	P0A749	MURA_ECOLI	murA	419	7.6	Escherichia coli (strain K12) OX=83333	1:Experimental evidence at protein level	UDP-N-acetylglucosamine 1-carboxyvinyltransferase	1	0.9989	2	2	2	2	0	0	0	0	0	0	0	0	0	0	0	0	0	0	0	0	0	0	0	0	0	0	0	0	0	0	0	0	0	0	0	0	0
794	a	sp|P0A763|NDK_ECOLI	P0A763	NDK_ECOLI	ndk	143	52.4	Escherichia coli (strain K12) OX=83333	1:Experimental evidence at protein level	Nucleoside diphosphate kinase	1	0.999	5	77	77	77	8	8	8	4	4	4	219532	219532	219532	10	10	10	4	4	4	225830	225830	225830	9	9	9	4	4	4	219532	219532	219532	15	15	15	6	6	6
795	a	sp|P0A786|PYRB_ECOLI	P0A786	PYRB_ECOLI	pyrB	311	23.8	Escherichia coli (strain K12) OX=83333	1:Experimental evidence at protein level	Aspartate carbamoyltransferase catalytic subunit	1	0.999	6	27	27	27	1	1	1	0	0	0	0	0	0	1	1	1	0	0	0	0	0	0	2	2	2	0	0	0	0	0	0	6	6	6	4	4	4
796	a	sp|P0A794|PDXJ_ECOLI	P0A794	PDXJ_ECOLI	pdxJ	243	19.3	Escherichia coli (strain K12) OX=83333	1:Experimental evidence at protein level	Pyridoxine 5'-phosphate synthase	1	0.999	3	10	10	10	0	0	0	0	0	0	0	0	0	0	0	0	0	0	0	0	0	0	0	0	0	0	0	0	0	0	0	4	4	4	3	3	3
797	a	sp|P0A796|PFKA_ECOLI	P0A796	PFKA_ECOLI	pfkA	320	11.9	Escherichia coli (strain K12) OX=83333	1:Experimental evidence at protein level	ATP-dependent 6-phosphofructokinase isozyme 1	1	0.999	2	9	9	9	0	0	0	0	0	0	0	0	0	0	0	0	0	0	0	0	0	0	0	0	0	0	0	0	0	0	0	3	3	3	2	2	2
798	a	sp|P0A799|PGK_ECOLI	P0A799	PGK_ECOLI	pgk	387	46.5	Escherichia coli (strain K12) OX=83333	1:Experimental evidence at protein level	Phosphoglycerate kinase	1	0.999	13	91	91	91	8	8	8	6	6	6	135434	135434	135434	10	10	10	7	7	7	154020	154020	154020	11	11	11	6	6	6	133259	133259	133259	17	17	17	10	10	10
799	a	sp|P0A7D4|PURA_ECOLI	P0A7D4	PURA_ECOLI	purA	432	54.4	Escherichia coli (strain K12) OX=83333	1:Experimental evidence at protein level	Adenylosuccinate synthetase	1	0.999	17	138	138	138	13	13	13	11	11	11	117032	117032	117032	15	15	15	12	12	12	119229	119229	119229	15	15	15	10	10	10	105513	105513	105513	34	34	34	18	18	18
800	a	sp|P0A7D7|PUR7_ECOLI	P0A7D7	PUR7_ECOLI	purC	237	17.7	Escherichia coli (strain K12) OX=83333	1:Experimental evidence at protein level	Phosphoribosylaminoimidazole-succinocarboxamide synthase	1	0.999	3	13	13	13	2	2	2	0	0	0	0	0	0	2	2	2	0	0	0	0	0	0	2	2	2	0	0	0	0	0	0	2	2	2	2	2	2
801	a	sp|P0A7E5|PYRG_ECOLI	P0A7E5	PYRG_ECOLI	pyrG	545	16.5	Escherichia coli (strain K12) OX=83333	1:Experimental evidence at protein level	CTP synthase	1	0.999	7	30	30	30	1	1	1	0	0	0	0	0	0	2	2	2	2	2	2	29846.1	29846.1	29846.1	1	1	1	0	0	0	0	0	0	10	10	10	7	7	7
802	a	sp|P0A7F3|PYRI_ECOLI	P0A7F3	PYRI_ECOLI	pyrI	153	45.8	Escherichia coli (strain K12) OX=83333	1:Experimental evidence at protein level	Aspartate carbamoyltransferase regulatory chain	1	0.999	5	28	28	28	0	0	0	0	0	0	0	0	0	0	0	0	0	0	0	0	0	0	1	1	1	0	0	0	0	0	0	8	8	8	3	3	3
803	a	sp|P0A7G6|RECA_ECOLI	P0A7G6	RECA_ECOLI	recA	353	8.2	Escherichia coli (strain K12) OX=83333	1:Experimental evidence at protein level	Protein RecA	1	0.999	2	8	8	8	1	1	1	0	0	0	0	0	0	0	0	0	0	0	0	0	0	0	0	0	0	0	0	0	0	0	0	2	2	2	2	2	2
804	a	sp|P0A7J3|RL10_ECOLI	P0A7J3	RL10_ECOLI	rplJ	165	38.2	Escherichia coli (strain K12) OX=83333	1:Experimental evidence at protein level	50S ribosomal protein L10	1	0.999	5	38	38	38	5	5	5	4	4	4	199978	199978	199978	4	4	4	4	4	4	204957	204957	204957	4	4	4	4	4	4	212742	212742	212742	9	9	9	4	4	4
805	a	sp|P0A7J7|RL11_ECOLI	P0A7J7	RL11_ECOLI	rplK	142	33.1	Escherichia coli (strain K12) OX=83333	1:Experimental evidence at protein level	50S ribosomal protein L11	1	0.999	4	43	43	43	4	4	4	4	4	4	160625	160625	160625	3	3	3	3	3	3	199351	199351	199351	2	2	2	0	0	0	0	0	0	13	13	13	5	5	5
806	a	sp|P0A7K2|RL7_ECOLI	P0A7K2	RL7_ECOLI	rplL	121	54.5	Escherichia coli (strain K12) OX=83333	1:Experimental evidence at protein level	50S ribosomal protein L7/L12	1	0.999	6	90	90	90	7	7	7	3	3	3	396631	396631	396631	9	9	9	5	5	5	419180	419180	419180	7	7	7	5	5	5	468687	468687	468687	24	24	24	7	7	7
807	a	sp|P0A7K6|RL19_ECOLI	P0A7K6	RL19_ECOLI	rplS	115	48.7	Escherichia coli (strain K12) OX=83333	1:Experimental evidence at protein level	50S ribosomal protein L19	1	0.999	5	34	34	34	4	4	4	3	3	3	75876.6	75876.6	75876.6	3	3	3	2	2	2	79164.7	79164.7	79164.7	3	3	3	3	3	3	75583.6	75583.6	75583.6	9	9	9	6	6	6
808	a	sp|P0A7L0|RL1_ECOLI	P0A7L0	RL1_ECOLI	rplA	234	45.3	Escherichia coli (strain K12) OX=83333	1:Experimental evidence at protein level	50S ribosomal protein L1	1	0.999	9	82	82	82	9	9	9	4	4	4	262082	262082	262082	8	8	8	5	5	5	262546	262546	262546	7	7	7	4	4	4	260356	260356	260356	20	20	20	10	10	10
809	a	sp|P0A7L8|RL27_ECOLI	P0A7L8	RL27_ECOLI	rpmA	85	37.6	Escherichia coli (strain K12) OX=83333	1:Experimental evidence at protein level	50S ribosomal protein L27	1	0.999	3	13	13	13	0	0	0	0	0	0	0	0	0	0	0	0	0	0	0	0	0	0	0	0	0	0	0	0	0	0	0	4	4	4	3	3	3
810	a	sp|P0A7M6|RL29_ECOLI	P0A7M6	RL29_ECOLI	rpmC	63	46	Escherichia coli (strain K12) OX=83333	1:Experimental evidence at protein level	50S ribosomal protein L29	1	0.999	2	21	21	21	3	3	3	3	3	3	41075.9	41075.9	41075.9	3	3	3	3	3	3	42220.5	42220.5	42220.5	3	3	3	2	2	2	43424.2	43424.2	43424.2	3	3	3	3	3	3
811	a	sp|P0A7M9|RL31_ECOLI	P0A7M9	RL31_ECOLI	rpmE	70	52.9	Escherichia coli (strain K12) OX=83333	1:Experimental evidence at protein level	50S ribosomal protein L31	1	0.999	3	45	45	45	5	5	5	3	3	3	94761.9	94761.9	94761.9	4	4	4	3	3	3	99096.9	99096.9	99096.9	5	5	5	3	3	3	93169.6	93169.6	93169.6	10	10	10	4	4	4
812	a	sp|P0A7R1|RL9_ECOLI	P0A7R1	RL9_ECOLI	rplI	149	49.7	Escherichia coli (strain K12) OX=83333	1:Experimental evidence at protein level	50S ribosomal protein L9	1	0.999	6	46	46	46	4	4	4	3	3	3	185571	185571	185571	4	4	4	3	3	3	195322	195322	195322	5	5	5	4	4	4	222608	222608	222608	10	10	10	4	4	4
813	a	sp|P0A7R5|RS10_ECOLI	P0A7R5	RS10_ECOLI	rpsJ	103	34	Escherichia coli (strain K12) OX=83333	1:Experimental evidence at protein level	30S ribosomal protein S10	1	0.999	3	36	36	36	4	4	4	3	3	3	220490	220490	220490	4	4	4	2	2	2	233702	233702	233702	5	5	5	3	3	3	249866	249866	249866	7	7	7	3	3	3
814	a	sp|P0A7R9|RS11_ECOLI	P0A7R9	RS11_ECOLI	rpsK	129	36.4	Escherichia coli (strain K12) OX=83333	1:Experimental evidence at protein level	30S ribosomal protein S11	1	0.999	3	26	26	26	3	3	3	2	2	2	172350	172350	172350	4	4	4	2	2	2	178839	178839	178839	3	3	3	2	2	2	180753	180753	180753	5	5	5	2	2	2
815	a	sp|P0A7S3|RS12_ECOLI	P0A7S3	RS12_ECOLI	rpsL	124	10.5	Escherichia coli (strain K12) OX=83333	1:Experimental evidence at protein level	30S ribosomal protein S12	1	0.999	2	14	14	14	1	1	1	0	0	0	0	0	0	1	1	1	0	0	0	0	0	0	1	1	1	0	0	0	0	0	0	4	4	4	2	2	2
816	a	sp|P0A7S9|RS13_ECOLI	P0A7S9	RS13_ECOLI	rpsM	118	46.6	Escherichia coli (strain K12) OX=83333	1:Experimental evidence at protein level	30S ribosomal protein S13	1	0.999	5	48	48	48	4	4	4	4	4	4	122914	122914	122914	5	5	5	4	4	4	120028	120028	120028	5	5	5	5	5	5	130196	130196	130196	10	10	10	6	6	6
817	a	sp|P0A7T3|RS16_ECOLI	P0A7T3	RS16_ECOLI	rpsP	82	52.4	Escherichia coli (strain K12) OX=83333	1:Experimental evidence at protein level	30S ribosomal protein S16	1	0.999	4	37	37	37	3	3	3	3	3	3	209549	209549	209549	3	3	3	2	2	2	223876	223876	223876	2	2	2	2	2	2	222760	222760	222760	8	8	8	6	6	6
818	a	sp|P0A7U3|RS19_ECOLI	P0A7U3	RS19_ECOLI	rpsS	92	28.3	Escherichia coli (strain K12) OX=83333	1:Experimental evidence at protein level	30S ribosomal protein S19	1	0.999	3	24	24	24	3	3	3	2	2	2	52488.9	52488.9	52488.9	5	5	5	3	3	3	54890.3	54890.3	54890.3	4	4	4	3	3	3	53984.1	53984.1	53984.1	4	4	4	4	4	4
819	a	sp|P0A7U7|RS20_ECOLI	P0A7U7	RS20_ECOLI	rpsT	87	35.6	Escherichia coli (strain K12) OX=83333	1:Experimental evidence at protein level	30S ribosomal protein S20	1	0.999	4	8	8	8	0	0	0	0	0	0	0	0	0	0	0	0	0	0	0	0	0	0	0	0	0	0	0	0	0	0	0	3	3	3	3	3	3
820	a	sp|P0A7V0|RS2_ECOLI	P0A7V0	RS2_ECOLI	rpsB	241	49.8	Escherichia coli (strain K12) OX=83333	1:Experimental evidence at protein level	30S ribosomal protein S2	1	0.999	9	110	110	110	19	19	19	8	8	8	182311	182311	182311	12	12	12	9	9	9	177809	177809	177809	10	10	10	8	8	8	181018	181018	181018	27	27	27	11	11	11
821	a	sp|P0A7V3|RS3_ECOLI	P0A7V3	RS3_ECOLI	rpsC	233	51.1	Escherichia coli (strain K12) OX=83333	1:Experimental evidence at protein level	30S ribosomal protein S3	1	0.999	8	122	122	122	14	14	14	10	10	10	222475	222475	222475	12	12	12	7	7	7	225334	225334	225334	13	13	13	7	7	7	223828	223828	223828	28	28	28	11	11	11
822	a	sp|P0A7V8|RS4_ECOLI	P0A7V8	RS4_ECOLI	rpsD	206	30.1	Escherichia coli (strain K12) OX=83333	1:Experimental evidence at protein level	30S ribosomal protein S4	1	0.999	5	41	41	41	6	6	6	3	3	3	197394	197394	197394	5	5	5	3	3	3	195552	195552	195552	4	4	4	3	3	3	186388	186388	186388	9	9	9	4	4	4
823	a	sp|P0A7W1|RS5_ECOLI	P0A7W1	RS5_ECOLI	rpsE	167	47.9	Escherichia coli (strain K12) OX=83333	1:Experimental evidence at protein level	30S ribosomal protein S5	1	0.999	5	82	82	82	8	8	8	5	5	5	208819	208819	208819	10	10	10	7	7	7	219410	219410	219410	7	7	7	6	6	6	225180	225180	225180	20	20	20	8	8	8
824	a	sp|P0A7W7|RS8_ECOLI	P0A7W7	RS8_ECOLI	rpsH	130	20	Escherichia coli (strain K12) OX=83333	1:Experimental evidence at protein level	30S ribosomal protein S8	1	0.999	2	12	12	12	0	0	0	0	0	0	0	0	0	1	1	1	0	0	0	0	0	0	1	1	1	0	0	0	0	0	0	5	5	5	2	2	2
825	a	sp|P0A7X3|RS9_ECOLI	P0A7X3	RS9_ECOLI	rpsI	130	32.3	Escherichia coli (strain K12) OX=83333	1:Experimental evidence at protein level	30S ribosomal protein S9	1	0.999	4	31	31	31	7	7	7	4	4	4	101946	101946	101946	3	3	3	3	3	3	99658.2	99658.2	99658.2	2	2	2	2	2	2	110919	110919	110919	6	6	6	4	4	4
826	a	sp|P0A7Z0|RPIA_ECOLI	P0A7Z0	RPIA_ECOLI	rpiA	219	19.2	Escherichia coli (strain K12) OX=83333	1:Experimental evidence at protein level	Ribose-5-phosphate isomerase A	1	0.999	3	26	26	26	1	1	1	0	0	0	0	0	0	1	1	1	0	0	0	0	0	0	1	1	1	0	0	0	0	0	0	7	7	7	3	3	3
827	a	sp|P0A7Z4|RPOA_ECOLI	P0A7Z4	RPOA_ECOLI	rpoA	329	34	Escherichia coli (strain K12) OX=83333	1:Experimental evidence at protein level	DNA-directed RNA polymerase subunit alpha	1	0.999	7	37	37	37	2	2	2	0	0	0	0	0	0	4	4	4	0	0	0	0	0	0	1	1	1	0	0	0	0	0	0	10	10	10	6	6	6
828	a	sp|P0A800|RPOZ_ECOLI	P0A800	RPOZ_ECOLI	rpoZ	91	60.4	Escherichia coli (strain K12) OX=83333	1:Experimental evidence at protein level	DNA-directed RNA polymerase subunit omega	1	0.999	3	7	7	7	0	0	0	0	0	0	0	0	0	0	0	0	0	0	0	0	0	0	1	1	1	0	0	0	0	0	0	1	1	1	0	0	0
829	a	sp|P0A805|RRF_ECOLI	P0A805	RRF_ECOLI	frr	185	31.9	Escherichia coli (strain K12) OX=83333	1:Experimental evidence at protein level	Ribosome-recycling factor	1	0.999	4	18	18	18	1	1	1	0	0	0	0	0	0	1	1	1	0	0	0	0	0	0	1	1	1	0	0	0	0	0	0	5	5	5	4	4	4
830	a	sp|P0A817|METK_ECOLI	P0A817	METK_ECOLI	metK	384	19.3	Escherichia coli (strain K12) OX=83333	1:Experimental evidence at protein level	S-adenosylmethionine synthase	1	0.999	5	14	11	11	1	0	0	0	0	0	0	0	0	1	0	0	0	0	0	0	0	0	0	0	0	0	0	0	0	0	0	6	5	5	3	2	2
831	a	sp|P0A825|GLYA_ECOLI	P0A825	GLYA_ECOLI	glyA	417	30.5	Escherichia coli (strain K12) OX=83333	1:Experimental evidence at protein level	Serine hydroxymethyltransferase	1	0.999	8	61	61	61	4	4	4	4	4	4	93057.6	93057.6	93057.6	6	6	6	4	4	4	105479	105479	105479	5	5	5	4	4	4	87908.4	87908.4	87908.4	12	12	12	6	6	6
832	a	sp|P0A836|SUCC_ECOLI	P0A836	SUCC_ECOLI	sucC	388	49	Escherichia coli (strain K12) OX=83333	1:Experimental evidence at protein level	Succinate--CoA ligase [ADP-forming] subunit beta	1	0.999	14	142	142	142	13	13	13	8	8	8	126358	126358	126358	15	15	15	9	9	9	131400	131400	131400	12	12	12	7	7	7	116129	116129	116129	32	32	32	16	16	16
833	a	sp|P0A850|TIG_ECOLI	P0A850	TIG_ECOLI	tig	432	49.8	Escherichia coli (strain K12) OX=83333	1:Experimental evidence at protein level	Trigger factor	1	0.999	17	95	95	95	6	6	6	5	5	5	167952	167952	167952	7	7	7	6	6	6	177416	177416	177416	8	8	8	8	8	8	179397	179397	179397	26	26	26	14	14	14
834	a	sp|P0A853|TNAA_ECOLI	P0A853	TNAA_ECOLI	tnaA	471	66.2	Escherichia coli (strain K12) OX=83333	1:Experimental evidence at protein level	Tryptophanase	1	0.999	24	537	537	537	62	62	62	27	27	27	1.96252e+06	1.96252e+06	1.96252e+06	63	63	63	25	25	25	1.96652e+06	1.96652e+06	1.96652e+06	61	61	61	26	26	26	1.9329e+06	1.9329e+06	1.9329e+06	106	106	106	35	35	35
835	a	sp|P0A855|TOLB_ECOLI	P0A855	TOLB_ECOLI	tolB	430	15.6	Escherichia coli (strain K12) OX=83333	1:Experimental evidence at protein level	Tol-Pal system protein TolB	1	0.999	5	14	14	14	1	1	1	0	0	0	0	0	0	1	1	1	0	0	0	0	0	0	0	0	0	0	0	0	0	0	0	4	4	4	3	3	3
836	a	sp|P0A858|TPIS_ECOLI	P0A858	TPIS_ECOLI	tpiA	255	38.4	Escherichia coli (strain K12) OX=83333	1:Experimental evidence at protein level	Triosephosphate isomerase	1	0.999	6	49	49	49	4	4	4	3	3	3	71135.9	71135.9	71135.9	4	4	4	4	4	4	69436.9	69436.9	69436.9	2	2	2	2	2	2	66225.6	66225.6	66225.6	10	10	10	5	5	5
837	a	sp|P0A862|TPX_ECOLI	P0A862	TPX_ECOLI	tpx	168	58.3	Escherichia coli (strain K12) OX=83333	1:Experimental evidence at protein level	Thiol peroxidase	1	0.999	6	87	87	87	10	10	10	7	7	7	311723	311723	311723	9	9	9	7	7	7	305762	305762	305762	11	11	11	5	5	5	282605	282605	282605	20	20	20	7	7	7
838	a	sp|P0A867|TALA_ECOLI	P0A867	TALA_ECOLI	talA	316	32	Escherichia coli (strain K12) OX=83333	3:Protein inferred from homology	Transaldolase A	1	0.999	8	34	20	20	3	1	1	3	0	0	127119	0	0	3	2	2	2	0	0	132900	0	0	3	1	1	3	0	0	157671	0	0	10	5	5	8	5	5
839	a	sp|P0A870|TALB_ECOLI	P0A870	TALB_ECOLI	talB	317	43.2	Escherichia coli (strain K12) OX=83333	1:Experimental evidence at protein level	Transaldolase B	1	0.999	10	92	87	91	10	9	9	8	7	7	87742.5	87742.5	87742.5	12	12	12	8	8	8	86945.5	86945.5	86945.5	10	10	10	7	7	7	80871.7	80871.7	80871.7	20	17	20	10	9	10
840	a	sp|P0A877|TRPA_ECOLI	P0A877	TRPA_ECOLI	trpA	268	26.5	Escherichia coli (strain K12) OX=83333	1:Experimental evidence at protein level	Tryptophan synthase alpha chain	1	0.999	4	13	13	13	0	0	0	0	0	0	0	0	0	0	0	0	0	0	0	0	0	0	0	0	0	0	0	0	0	0	0	6	6	6	3	3	3
841	a	sp|P0A884|TYSY_ECOLI	P0A884	TYSY_ECOLI	thyA	264	11	Escherichia coli (strain K12) OX=83333	1:Experimental evidence at protein level	Thymidylate synthase	1	0.999	2	3	3	3	0	0	0	0	0	0	0	0	0	0	0	0	0	0	0	0	0	0	0	0	0	0	0	0	0	0	0	0	0	0	0	0	0
842	a	sp|P0A8A2|YEEN_ECOLI	P0A8A2	YEEN_ECOLI	yeeN	238	13	Escherichia coli (strain K12) OX=83333	1:Experimental evidence at protein level	Probable transcriptional regulatory protein YeeN	1	0.999	2	7	7	7	0	0	0	0	0	0	0	0	0	0	0	0	0	0	0	0	0	0	0	0	0	0	0	0	0	0	0	2	2	2	2	2	2
843	a	sp|P0A8C4|YGFB_ECOLI	P0A8C4	YGFB_ECOLI	ygfB	192	20.3	Escherichia coli (strain K12) OX=83333	3:Protein inferred from homology	UPF0149 protein YgfB	1	0.999	2	9	9	9	1	1	1	0	0	0	0	0	0	1	1	1	0	0	0	0	0	0	1	1	1	0	0	0	0	0	0	3	3	3	2	2	2
844	a	sp|P0A8E7|YAJQ_ECOLI	P0A8E7	YAJQ_ECOLI	yajQ	163	25.8	Escherichia coli (strain K12) OX=83333	1:Experimental evidence at protein level	UPF0234 protein YajQ	1	0.999	4	8	8	8	0	0	0	0	0	0	0	0	0	0	0	0	0	0	0	0	0	0	0	0	0	0	0	0	0	0	0	2	2	2	2	2	2
845	a	sp|P0A8F0|UPP_ECOLI	P0A8F0	UPP_ECOLI	upp	208	40.4	Escherichia coli (strain K12) OX=83333	1:Experimental evidence at protein level	Uracil phosphoribosyltransferase	1	0.999	5	21	21	21	0	0	0	0	0	0	0	0	0	0	0	0	0	0	0	0	0	0	0	0	0	0	0	0	0	0	0	7	7	7	3	3	3
846	a	sp|P0A8G6|NQOR_ECOLI	P0A8G6	NQOR_ECOLI	wrbA	198	48.5	Escherichia coli (strain K12) OX=83333	1:Experimental evidence at protein level	NAD(P)H dehydrogenase (quinone)	1	0.999	8	43	43	43	3	3	3	2	2	2	77265	77265	77265	3	3	3	2	2	2	81321.4	81321.4	81321.4	2	2	2	0	0	0	0	0	0	8	8	8	4	4	4
847	a	sp|P0A8H6|YIHI_ECOLI	P0A8H6	YIHI_ECOLI	yihI	169	45.6	Escherichia coli (strain K12) OX=83333	1:Experimental evidence at protein level	Der GTPase-activating protein YihI	1	0.999	5	13	13	13	0	0	0	0	0	0	0	0	0	0	0	0	0	0	0	0	0	0	0	0	0	0	0	0	0	0	0	5	5	5	3	3	3
848	a	sp|P0A8J8|RHLB_ECOLI	P0A8J8	RHLB_ECOLI	rhlB	421	12.1	Escherichia coli (strain K12) OX=83333	1:Experimental evidence at protein level	ATP-dependent RNA helicase RhlB	1	0.999	4	6	6	6	0	0	0	0	0	0	0	0	0	0	0	0	0	0	0	0	0	0	0	0	0	0	0	0	0	0	0	3	3	3	2	2	2
849	a	sp|P0A8M0|SYN_ECOLI	P0A8M0	SYN_ECOLI	asnS	466	24.9	Escherichia coli (strain K12) OX=83333	1:Experimental evidence at protein level	Asparagine--tRNA ligase	1	0.999	8	45	45	45	1	1	1	0	0	0	0	0	0	2	2	2	0	0	0	0	0	0	3	3	3	0	0	0	0	0	0	13	13	13	7	7	7
850	a	sp|P0A8M3|SYT_ECOLI	P0A8M3	SYT_ECOLI	thrS	642	13.6	Escherichia coli (strain K12) OX=83333	1:Experimental evidence at protein level	Threonine--tRNA ligase	1	0.999	7	27	27	27	0	0	0	0	0	0	0	0	0	1	1	1	0	0	0	0	0	0	0	0	0	0	0	0	0	0	0	13	13	13	7	7	7
851	a	sp|P0A8N3|SYK1_ECOLI	P0A8N3	SYK1_ECOLI	lysS	505	37	Escherichia coli (strain K12) OX=83333	1:Experimental evidence at protein level	Lysine--tRNA ligase	1	0.999	15	68	49	68	3	2	3	3	2	3	80282.8	82088.1	80282.8	3	2	3	3	2	3	79545.9	83418.2	79545.9	4	3	4	3	2	3	82800	77393.9	82800	23	17	23	16	12	16
852	a	sp|P0A8N5|SYK2_ECOLI	P0A8N5	SYK2_ECOLI	lysU	505	25.7	Escherichia coli (strain K12) OX=83333	1:Experimental evidence at protein level	Lysine--tRNA ligase, heat inducible	1	0.999	12	39	20	20	1	0	0	0	0	0	0	0	0	1	0	0	0	0	0	0	0	0	1	0	0	0	0	0	0	0	0	14	8	8	10	6	6
853	a	sp|P0A8P3|FETP_ECOLI	P0A8P3	FETP_ECOLI	yggX	91	31.9	Escherichia coli (strain K12) OX=83333	1:Experimental evidence at protein level	Probable Fe(2+)-trafficking protein	1	0.999	2	12	12	12	2	2	2	2	2	2	47978.5	47978.5	47978.5	1	1	1	0	0	0	0	0	0	2	2	2	0	0	0	0	0	0	3	3	3	2	2	2
854	a	sp|P0A8V2|RPOB_ECOLI	P0A8V2	RPOB_ECOLI	rpoB	1342	30.3	Escherichia coli (strain K12) OX=83333	1:Experimental evidence at protein level	DNA-directed RNA polymerase subunit beta	1	0.999	28	160	160	160	14	14	14	9	9	9	66207.7	66207.7	66207.7	15	15	15	8	8	8	64028.7	64028.7	64028.7	11	11	11	9	9	9	58408.1	58408.1	58408.1	38	38	38	27	27	27
855	a	sp|P0A910|OMPA_ECOLI	P0A910	OMPA_ECOLI	ompA	346	34.7	Escherichia coli (strain K12) OX=83333	1:Experimental evidence at protein level	Outer membrane protein A	1	0.999	8	61	61	61	5	5	5	3	3	3	43635.5	43635.5	43635.5	5	5	5	3	3	3	43170.5	43170.5	43170.5	6	6	6	2	2	2	44572.3	44572.3	44572.3	16	16	16	7	7	7
856	a	sp|P0A912|PAL_ECOLI	P0A912	PAL_ECOLI	pal	173	25.4	Escherichia coli (strain K12) OX=83333	1:Experimental evidence at protein level	Peptidoglycan-associated lipoprotein	1	0.999	3	7	7	7	0	0	0	0	0	0	0	0	0	0	0	0	0	0	0	0	0	0	0	0	0	0	0	0	0	0	0	2	2	2	0	0	0
857	a	sp|P0A953|FABB_ECOLI	P0A953	FABB_ECOLI	fabB	406	22.4	Escherichia coli (strain K12) OX=83333	1:Experimental evidence at protein level	3-oxoacyl-[acyl-carrier-protein] synthase 1	1	0.999	7	30	30	30	0	0	0	0	0	0	0	0	0	3	3	3	2	2	2	58524.3	58524.3	58524.3	0	0	0	0	0	0	0	0	0	11	11	11	7	7	7
858	a	sp|P0A955|ALKH_ECOLI	P0A955	ALKH_ECOLI	eda	213	30.5	Escherichia coli (strain K12) OX=83333	1:Experimental evidence at protein level	KHG/KDPG aldolase	1	0.999	4	33	33	33	4	4	4	3	3	3	136701	136701	136701	3	3	3	2	2	2	117765	117765	117765	2	2	2	2	2	2	126179	126179	126179	7	7	7	5	5	5
859	a	sp|P0A972|CSPE_ECOLI	P0A972	CSPE_ECOLI	cspE	69	53.6	Escherichia coli (strain K12) OX=83333	1:Experimental evidence at protein level	Cold shock-like protein CspE	1	0.999	3	23	23	23	4	4	4	2	2	2	135384	135384	135384	3	3	3	2	2	2	171638	171638	171638	3	3	3	2	2	2	238773	238773	238773	4	4	4	2	2	2
860	a	sp|P0A993|F16PA_ECOLI	P0A993	F16PA_ECOLI	fbp	332	17.2	Escherichia coli (strain K12) OX=83333	1:Experimental evidence at protein level	Fructose-1,6-bisphosphatase class 1	1	0.999	3	17	17	17	1	1	1	0	0	0	0	0	0	1	1	1	0	0	0	0	0	0	1	1	1	0	0	0	0	0	0	3	3	3	3	3	3
861	a	sp|P0A9A6|FTSZ_ECOLI	P0A9A6	FTSZ_ECOLI	ftsZ	383	31.1	Escherichia coli (strain K12) OX=83333	1:Experimental evidence at protein level	Cell division protein FtsZ	1	0.999	9	28	28	28	1	1	1	0	0	0	0	0	0	0	0	0	0	0	0	0	0	0	0	0	0	0	0	0	0	0	0	10	10	10	9	9	9
862	a	sp|P0A9A9|FUR_ECOLI	P0A9A9	FUR_ECOLI	fur	148	44.6	Escherichia coli (strain K12) OX=83333	1:Experimental evidence at protein level	Ferric uptake regulation protein	1	0.999	4	15	15	15	1	1	1	0	0	0	0	0	0	1	1	1	0	0	0	0	0	0	0	0	0	0	0	0	0	0	0	5	5	5	4	4	4
863	a	sp|P0A9B2|G3P1_ECOLI	P0A9B2	G3P1_ECOLI	gapA	331	56.8	Escherichia coli (strain K12) OX=83333	1:Experimental evidence at protein level	Glyceraldehyde-3-phosphate dehydrogenase A	1	0.999	16	271	131	154	35	9	13	8	4	5	4.29841e+06	408702	399697	28	7	8	7	4	5	4.23705e+06	417834	405544	37	10	14	7	3	4	4524807	396000	416005	59	36	42	13	9	11
864	a	sp|P0A9C0|GLPA_ECOLI	P0A9C0	GLPA_ECOLI	glpA	542	40.8	Escherichia coli (strain K12) OX=83333	1:Experimental evidence at protein level	Anaerobic glycerol-3-phosphate dehydrogenase subunit A	1	0.999	14	45	45	45	2	2	2	0	0	0	0	0	0	1	1	1	0	0	0	0	0	0	1	1	1	0	0	0	0	0	0	13	13	13	10	10	10
865	a	sp|P0A9C5|GLN1B_ECOLI	P0A9C5	GLN1B_ECOLI	glnA	469	28.6	Escherichia coli (strain K12) OX=83333	1:Experimental evidence at protein level	Glutamine synthetase	1	0.999	9	51	51	51	3	3	3	2	2	2	97560.4	97560.4	97560.4	3	3	3	3	3	3	95202.2	95202.2	95202.2	6	6	6	3	3	3	121714	121714	121714	14	14	14	10	10	10
866	a	sp|P0A9D8|DAPD_ECOLI	P0A9D8	DAPD_ECOLI	dapD	274	32.1	Escherichia coli (strain K12) OX=83333	1:Experimental evidence at protein level	2,3,4,5-tetrahydropyridine-2,6-dicarboxylate N-succinyltransferase	1	0.999	7	32	32	32	5	5	5	3	3	3	55677.8	55677.8	55677.8	4	4	4	2	2	2	53647.8	53647.8	53647.8	3	3	3	2	2	2	51350.2	51350.2	51350.2	6	6	6	5	5	5
867	a	sp|P0A9G6|ACEA_ECOLI	P0A9G6	ACEA_ECOLI	aceA	434	57.6	Escherichia coli (strain K12) OX=83333	1:Experimental evidence at protein level	Isocitrate lyase	1	0.999	16	167	167	167	20	20	20	11	11	11	202332	202332	202332	23	23	23	12	12	12	199415	199415	199415	17	17	17	12	12	12	194064	194064	194064	36	36	36	17	17	17
868	a	sp|P0A9J6|RBSK_ECOLI	P0A9J6	RBSK_ECOLI	rbsK	309	25.6	Escherichia coli (strain K12) OX=83333	1:Experimental evidence at protein level	Ribokinase	1	0.999	4	18	18	18	1	1	1	0	0	0	0	0	0	1	1	1	0	0	0	0	0	0	1	1	1	0	0	0	0	0	0	5	5	5	3	3	3
869	a	sp|P0A9J8|CMPDT_ECOLI	P0A9J8	CMPDT_ECOLI	pheA	386	19.9	Escherichia coli (strain K12) OX=83333	1:Experimental evidence at protein level	Bifunctional chorismate mutase/prephenate dehydratase	1	0.999	6	26	26	26	1	1	1	0	0	0	0	0	0	3	3	3	3	3	3	41824.3	41824.3	41824.3	0	0	0	0	0	0	0	0	0	8	8	8	6	6	6
870	a	sp|P0A9K3|PHOL_ECOLI	P0A9K3	PHOL_ECOLI	ybeZ	346	19.9	Escherichia coli (strain K12) OX=83333	1:Experimental evidence at protein level	PhoH-like protein	1	0.999	5	14	14	14	0	0	0	0	0	0	0	0	0	0	0	0	0	0	0	0	0	0	0	0	0	0	0	0	0	0	0	4	4	4	3	3	3
871	a	sp|P0A9K9|SLYD_ECOLI	P0A9K9	SLYD_ECOLI	slyD	196	54.6	Escherichia coli (strain K12) OX=83333	1:Experimental evidence at protein level	FKBP-type peptidyl-prolyl cis-trans isomerase SlyD	1	0.999	4	19	19	19	0	0	0	0	0	0	0	0	0	0	0	0	0	0	0	0	0	0	1	1	1	0	0	0	0	0	0	5	5	5	3	3	3
872	a	sp|P0A9L3|FKBB_ECOLI	P0A9L3	FKBB_ECOLI	fklB	206	17.5	Escherichia coli (strain K12) OX=83333	1:Experimental evidence at protein level	FKBP-type 22 kDa peptidyl-prolyl cis-trans isomerase	1	0.999	3	17	17	17	1	1	1	0	0	0	0	0	0	1	1	1	0	0	0	0	0	0	3	3	3	2	2	2	60307.9	60307.9	60307.9	4	4	4	3	3	3
873	a	sp|P0A9M0|LON_ECOLI	P0A9M0	LON_ECOLI	lon	784	13.8	Escherichia coli (strain K12) OX=83333	1:Experimental evidence at protein level	Lon protease	1	0.999	10	34	34	34	1	1	1	0	0	0	0	0	0	1	1	1	0	0	0	0	0	0	0	0	0	0	0	0	0	0	0	9	9	9	6	6	6
874	a	sp|P0A9M8|PTA_ECOLI	P0A9M8	PTA_ECOLI	pta	714	19.6	Escherichia coli (strain K12) OX=83333	1:Experimental evidence at protein level	Phosphate acetyltransferase	1	0.999	9	37	37	37	1	1	1	0	0	0	0	0	0	1	1	1	0	0	0	0	0	0	0	0	0	0	0	0	0	0	0	10	10	10	7	7	7
875	a	sp|P0A9P0|DLDH_ECOLI	P0A9P0	DLDH_ECOLI	lpdA	474	33.8	Escherichia coli (strain K12) OX=83333	1:Experimental evidence at protein level	Dihydrolipoyl dehydrogenase	1	0.999	11	80	80	80	10	10	10	7	7	7	164022	164022	164022	7	7	7	5	5	5	160708	160708	160708	7	7	7	5	5	5	154899	154899	154899	19	19	19	11	11	11
876	a	sp|P0A9P4|TRXB_ECOLI	P0A9P4	TRXB_ECOLI	trxB	321	24	Escherichia coli (strain K12) OX=83333	1:Experimental evidence at protein level	Thioredoxin reductase	1	0.999	5	14	14	14	0	0	0	0	0	0	0	0	0	1	1	1	0	0	0	0	0	0	0	0	0	0	0	0	0	0	0	6	6	6	3	3	3
877	a	sp|P0A9Q1|ARCA_ECOLI	P0A9Q1	ARCA_ECOLI	arcA	238	23.5	Escherichia coli (strain K12) OX=83333	1:Experimental evidence at protein level	Aerobic respiration control protein ArcA	1	0.999	4	11	11	11	0	0	0	0	0	0	0	0	0	0	0	0	0	0	0	0	0	0	0	0	0	0	0	0	0	0	0	3	3	3	2	2	2
878	a	sp|P0A9Q5|ACCD_ECOLI	P0A9Q5	ACCD_ECOLI	accD	304	16.4	Escherichia coli (strain K12) OX=83333	1:Experimental evidence at protein level	Acetyl-coenzyme A carboxylase carboxyl transferase subunit beta	1	0.999	3	17	17	17	0	0	0	0	0	0	0	0	0	0	0	0	0	0	0	0	0	0	0	0	0	0	0	0	0	0	0	4	4	4	0	0	0
879	a	sp|P0A9Q7|ADHE_ECOLI	P0A9Q7	ADHE_ECOLI	adhE	891	45.6	Escherichia coli (strain K12) OX=83333	1:Experimental evidence at protein level	Aldehyde-alcohol dehydrogenase	1	0.999	28	228	228	228	18	18	18	12	12	12	146239	146239	146239	20	20	20	15	15	15	153283	153283	153283	16	16	16	13	13	13	154430	154430	154430	55	55	55	29	29	29
880	a	sp|P0A9Q9|DHAS_ECOLI	P0A9Q9	DHAS_ECOLI	asd	367	21.5	Escherichia coli (strain K12) OX=83333	1:Experimental evidence at protein level	Aspartate-semialdehyde dehydrogenase	1	0.999	4	14	14	14	1	1	1	0	0	0	0	0	0	0	0	0	0	0	0	0	0	0	0	0	0	0	0	0	0	0	0	5	5	5	2	2	2
881	a	sp|P0A9R4|FER_ECOLI	P0A9R4	FER_ECOLI	fdx	111	38.7	Escherichia coli (strain K12) OX=83333	1:Experimental evidence at protein level	2Fe-2S ferredoxin	1	0.999	3	7	7	7	0	0	0	0	0	0	0	0	0	0	0	0	0	0	0	0	0	0	0	0	0	0	0	0	0	0	0	3	3	3	3	3	3
882	a	sp|P0A9T0|SERA_ECOLI	P0A9T0	SERA_ECOLI	serA	410	12.4	Escherichia coli (strain K12) OX=83333	1:Experimental evidence at protein level	D-3-phosphoglycerate dehydrogenase	1	0.999	4	15	15	15	2	2	2	0	0	0	0	0	0	1	1	1	0	0	0	0	0	0	1	1	1	0	0	0	0	0	0	3	3	3	3	3	3
883	a	sp|P0A9W3|ETTA_ECOLI	P0A9W3	ETTA_ECOLI	ettA	555	27.7	Escherichia coli (strain K12) OX=83333	1:Experimental evidence at protein level	Energy-dependent translational throttle protein EttA	1	0.999	10	33	33	33	1	1	1	0	0	0	0	0	0	0	0	0	0	0	0	0	0	0	1	1	1	0	0	0	0	0	0	10	10	10	5	5	5
884	a	sp|P0A9X4|MREB_ECOLI	P0A9X4	MREB_ECOLI	mreB	347	17.3	Escherichia coli (strain K12) OX=83333	1:Experimental evidence at protein level	Cell shape-determining protein MreB	1	0.999	4	13	13	13	0	0	0	0	0	0	0	0	0	0	0	0	0	0	0	0	0	0	0	0	0	0	0	0	0	0	0	3	3	3	2	2	2
885	a	sp|P0A9Y6|CSPC_ECOLI	P0A9Y6	CSPC_ECOLI	cspC	69	63.8	Escherichia coli (strain K12) OX=83333	1:Experimental evidence at protein level	Cold shock-like protein CspC	1	0.999	3	69	69	69	9	9	9	2	2	2	320040	320040	320040	7	7	7	2	2	2	368401	368401	368401	9	9	9	2	2	2	489514	489514	489514	14	14	14	4	4	4
886	a	sp|P0AA04|PTHP_ECOLI	P0AA04	PTHP_ECOLI	ptsH	85	50.6	Escherichia coli (strain K12) OX=83333	1:Experimental evidence at protein level	Phosphocarrier protein HPr	1	0.999	3	44	44	44	5	5	5	2	2	2	86630	86630	86630	2	2	2	2	2	2	78804	78804	78804	3	3	3	2	2	2	82812.6	82812.6	82812.6	11	11	11	4	4	4
887	a	sp|P0AA10|RL13_ECOLI	P0AA10	RL13_ECOLI	rplM	142	49.3	Escherichia coli (strain K12) OX=83333	1:Experimental evidence at protein level	50S ribosomal protein L13	1	0.999	6	43	43	43	3	3	3	3	3	3	70051.3	70051.3	70051.3	3	3	3	3	3	3	70247.8	70247.8	70247.8	5	5	5	4	4	4	66987.9	66987.9	66987.9	9	9	9	7	7	7
888	a	sp|P0AA16|OMPR_ECOLI	P0AA16	OMPR_ECOLI	ompR	239	26.8	Escherichia coli (strain K12) OX=83333	1:Experimental evidence at protein level	DNA-binding dual transcriptional regulator OmpR	1	0.999	5	12	12	12	0	0	0	0	0	0	0	0	0	0	0	0	0	0	0	0	0	0	1	1	1	0	0	0	0	0	0	3	3	3	2	2	2
889	a	sp|P0AA25|THIO_ECOLI	P0AA25	THIO_ECOLI	trxA	109	47.7	Escherichia coli (strain K12) OX=83333	1:Experimental evidence at protein level	Thioredoxin 1	1	0.999	4	46	46	46	9	9	9	3	3	3	110384	110384	110384	7	7	7	3	3	3	96276.1	96276.1	96276.1	4	4	4	3	3	3	100731	100731	100731	7	7	7	4	4	4
890	a	sp|P0AAB6|GALF_ECOLI	P0AAB6	GALF_ECOLI	galF	297	26.6	Escherichia coli (strain K12) OX=83333	1:Experimental evidence at protein level	UTP--glucose-1-phosphate uridylyltransferase	1	0.999	5	17	17	17	1	1	1	0	0	0	0	0	0	1	1	1	0	0	0	0	0	0	1	1	1	0	0	0	0	0	0	5	5	5	4	4	4
891	a	sp|P0AAC0|USPE_ECOLI	P0AAC0	USPE_ECOLI	uspE	316	20.3	Escherichia coli (strain K12) OX=83333	1:Experimental evidence at protein level	Universal stress protein E	1	0.999	4	36	36	36	2	2	2	2	2	2	20365.2	20365.2	20365.2	0	0	0	0	0	0	0	0	0	4	4	4	3	3	3	17807.6	17807.6	17807.6	10	10	10	6	6	6
892	a	sp|P0AAI3|FTSH_ECOLI	P0AAI3	FTSH_ECOLI	ftsH	644	13.5	Escherichia coli (strain K12) OX=83333	1:Experimental evidence at protein level	ATP-dependent zinc metalloprotease FtsH	1	0.999	7	24	24	24	0	0	0	0	0	0	0	0	0	0	0	0	0	0	0	0	0	0	0	0	0	0	0	0	0	0	0	11	11	11	6	6	6
893	a	sp|P0AAI5|FABF_ECOLI	P0AAI5	FABF_ECOLI	fabF	413	32.4	Escherichia coli (strain K12) OX=83333	1:Experimental evidence at protein level	3-oxoacyl-[acyl-carrier-protein] synthase 2	1	0.999	8	44	44	44	2	2	2	0	0	0	0	0	0	5	5	5	3	3	3	47842.8	47842.8	47842.8	1	1	1	0	0	0	0	0	0	13	13	13	9	9	9
894	a	sp|P0AAI9|FABD_ECOLI	P0AAI9	FABD_ECOLI	fabD	309	29.4	Escherichia coli (strain K12) OX=83333	1:Experimental evidence at protein level	Malonyl CoA-acyl carrier protein transacylase	1	0.999	4	24	24	24	1	1	1	0	0	0	0	0	0	3	3	3	2	2	2	48712.3	48712.3	48712.3	0	0	0	0	0	0	0	0	0	6	6	6	4	4	4
895	a	sp|P0AAX8|YBIS_ECOLI	P0AAX8	YBIS_ECOLI	ybiS	306	12.4	Escherichia coli (strain K12) OX=83333	1:Experimental evidence at protein level	Probable L,D-transpeptidase YbiS	1	0.999	2	4	4	4	0	0	0	0	0	0	0	0	0	0	0	0	0	0	0	0	0	0	0	0	0	0	0	0	0	0	0	1	1	1	0	0	0
896	a	sp|P0AB24|EFEO_ECOLI	P0AB24	EFEO_ECOLI	efeO	375	14.7	Escherichia coli (strain K12) OX=83333	1:Experimental evidence at protein level	Iron uptake system component EfeO	1	0.999	3	7	7	7	0	0	0	0	0	0	0	0	0	0	0	0	0	0	0	0	0	0	0	0	0	0	0	0	0	0	0	2	2	2	0	0	0
897	a	sp|P0AB61|YCIN_ECOLI	P0AB61	YCIN_ECOLI	yciN	83	20.5	Escherichia coli (strain K12) OX=83333	1:Experimental evidence at protein level	Protein YciN	1	0.999	1	4	4	4	0	0	0	0	0	0	0	0	0	0	0	0	0	0	0	0	0	0	0	0	0	0	0	0	0	0	0	2	2	2	2	2	2
898	a	sp|P0AB71|ALF_ECOLI	P0AB71	ALF_ECOLI	fbaA	359	36.5	Escherichia coli (strain K12) OX=83333	1:Experimental evidence at protein level	Fructose-bisphosphate aldolase class 2	1	0.999	8	108	108	108	11	11	11	6	6	6	239665	239665	239665	11	11	11	6	6	6	232940	232940	232940	10	10	10	6	6	6	242807	242807	242807	28	28	28	9	9	9
899	a	sp|P0AB77|KBL_ECOLI	P0AB77	KBL_ECOLI	kbl	398	37.2	Escherichia coli (strain K12) OX=83333	1:Experimental evidence at protein level	2-amino-3-ketobutyrate coenzyme A ligase	1	0.999	10	56	56	56	5	5	5	3	3	3	46952.7	46952.7	46952.7	2	2	2	2	2	2	43187	43187	43187	1	1	1	0	0	0	0	0	0	21	21	21	10	10	10
900	a	sp|P0AB89|PUR8_ECOLI	P0AB89	PUR8_ECOLI	purB	456	16.2	Escherichia coli (strain K12) OX=83333	1:Experimental evidence at protein level	Adenylosuccinate lyase	1	0.999	4	9	9	9	0	0	0	0	0	0	0	0	0	0	0	0	0	0	0	0	0	0	0	0	0	0	0	0	0	0	0	3	3	3	2	2	2
901	a	sp|P0AB91|AROG_ECOLI	P0AB91	AROG_ECOLI	aroG	350	12.3	Escherichia coli (strain K12) OX=83333	1:Experimental evidence at protein level	Phospho-2-dehydro-3-deoxyheptonate aldolase, Phe-sensitive	1	0.999	3	10	10	10	0	0	0	0	0	0	0	0	0	0	0	0	0	0	0	0	0	0	1	1	1	0	0	0	0	0	0	4	4	4	2	2	2
902	a	sp|P0ABA0|ATPF_ECOLI	P0ABA0	ATPF_ECOLI	atpF	156	39.7	Escherichia coli (strain K12) OX=83333	1:Experimental evidence at protein level	ATP synthase subunit b	1	0.999	6	32	32	32	2	2	2	2	2	2	86810.4	86810.4	86810.4	2	2	2	2	2	2	75609.4	75609.4	75609.4	3	3	3	2	2	2	80475.5	80475.5	80475.5	9	9	9	6	6	6
903	a	sp|P0ABA4|ATPD_ECOLI	P0ABA4	ATPD_ECOLI	atpH	177	36.2	Escherichia coli (strain K12) OX=83333	1:Experimental evidence at protein level	ATP synthase subunit delta	1	0.999	4	15	15	15	0	0	0	0	0	0	0	0	0	0	0	0	0	0	0	0	0	0	0	0	0	0	0	0	0	0	0	4	4	4	3	3	3
904	a	sp|P0ABA6|ATPG_ECOLI	P0ABA6	ATPG_ECOLI	atpG	287	17.4	Escherichia coli (strain K12) OX=83333	1:Experimental evidence at protein level	ATP synthase gamma chain	1	0.999	4	33	33	33	4	4	4	3	3	3	44285.2	44285.2	44285.2	3	3	3	3	3	3	38572.6	38572.6	38572.6	2	2	2	2	2	2	44744.7	44744.7	44744.7	10	10	10	4	4	4
905	a	sp|P0ABB0|ATPA_ECOLI	P0ABB0	ATPA_ECOLI	atpA	513	40.7	Escherichia coli (strain K12) OX=83333	1:Experimental evidence at protein level	ATP synthase subunit alpha	1	0.999	13	109	109	109	9	9	9	7	7	7	98241.2	98241.2	98241.2	13	13	13	9	9	9	95423.8	95423.8	95423.8	7	7	7	7	7	7	91962.6	91962.6	91962.6	25	25	25	14	14	14
906	a	sp|P0ABB4|ATPB_ECOLI	P0ABB4	ATPB_ECOLI	atpD	460	42.6	Escherichia coli (strain K12) OX=83333	1:Experimental evidence at protein level	ATP synthase subunit beta	1	0.999	13	138	138	138	17	17	17	8	8	8	165018	165018	165018	15	15	15	9	9	9	181010	181010	181010	11	11	11	7	7	7	177583	177583	177583	32	32	32	14	14	14
907	a	sp|P0ABC7|HFLK_ECOLI	P0ABC7	HFLK_ECOLI	hflK	419	10.3	Escherichia coli (strain K12) OX=83333	1:Experimental evidence at protein level	Modulator of FtsH protease HflK	1	0.999	3	17	17	17	0	0	0	0	0	0	0	0	0	0	0	0	0	0	0	0	0	0	0	0	0	0	0	0	0	0	0	5	5	5	2	2	2
908	a	sp|P0ABD5|ACCA_ECOLI	P0ABD5	ACCA_ECOLI	accA	319	24.8	Escherichia coli (strain K12) OX=83333	1:Experimental evidence at protein level	Acetyl-coenzyme A carboxylase carboxyl transferase subunit alpha	1	0.999	5	7	7	7	0	0	0	0	0	0	0	0	0	0	0	0	0	0	0	0	0	0	0	0	0	0	0	0	0	0	0	5	5	5	2	2	2
909	a	sp|P0ABH7|CISY_ECOLI	P0ABH7	CISY_ECOLI	gltA	427	30.7	Escherichia coli (strain K12) OX=83333	1:Experimental evidence at protein level	Citrate synthase	1	0.999	8	84	84	84	8	8	8	5	5	5	169061	169061	169061	9	9	9	7	7	7	179367	179367	179367	5	5	5	4	4	4	160805	160805	160805	20	20	20	10	10	10
910	a	sp|P0ABK5|CYSK_ECOLI	P0ABK5	CYSK_ECOLI	cysK	323	67.2	Escherichia coli (strain K12) OX=83333	1:Experimental evidence at protein level	Cysteine synthase A	1	0.999	14	94	94	94	7	7	7	5	5	5	77149.6	77149.6	77149.6	8	8	8	7	7	7	74126.3	74126.3	74126.3	9	9	9	6	6	6	70750.9	70750.9	70750.9	21	21	21	12	12	12
911	a	sp|P0ABP8|DEOD_ECOLI	P0ABP8	DEOD_ECOLI	deoD	239	23.4	Escherichia coli (strain K12) OX=83333	1:Experimental evidence at protein level	Purine nucleoside phosphorylase DeoD-type	1	0.999	5	22	22	22	2	2	2	2	2	2	31517.8	31517.8	31517.8	3	3	3	2	2	2	32867.1	32867.1	32867.1	1	1	1	0	0	0	0	0	0	7	7	7	5	5	5
912	a	sp|P0ABQ2|GARR_ECOLI	P0ABQ2	GARR_ECOLI	garR	294	44.6	Escherichia coli (strain K12) OX=83333	1:Experimental evidence at protein level	2-hydroxy-3-oxopropionate reductase	1	0.999	8	23	23	23	1	1	1	0	0	0	0	0	0	0	0	0	0	0	0	0	0	0	0	0	0	0	0	0	0	0	0	7	7	7	5	5	5
913	a	sp|P0ABS1|DKSA_ECOLI	P0ABS1	DKSA_ECOLI	dksA	151	25.8	Escherichia coli (strain K12) OX=83333	1:Experimental evidence at protein level	RNA polymerase-binding transcription factor DksA	1	0.999	3	8	8	8	0	0	0	0	0	0	0	0	0	0	0	0	0	0	0	0	0	0	0	0	0	0	0	0	0	0	0	2	2	2	2	2	2
914	a	sp|P0ABT2|DPS_ECOLI	P0ABT2	DPS_ECOLI	dps	167	52.1	Escherichia coli (strain K12) OX=83333	1:Experimental evidence at protein level	DNA protection during starvation protein	1	0.999	7	68	68	68	5	5	5	5	5	5	86774.1	86774.1	86774.1	4	4	4	4	4	4	82351.1	82351.1	82351.1	5	5	5	4	4	4	89303.2	89303.2	89303.2	18	18	18	9	9	9
915	a	sp|P0ABU2|YCHF_ECOLI	P0ABU2	YCHF_ECOLI	ychF	363	22.6	Escherichia coli (strain K12) OX=83333	1:Experimental evidence at protein level	Ribosome-binding ATPase YchF	1	0.999	6	18	12	12	2	0	0	0	0	0	0	0	0	1	0	0	0	0	0	0	0	0	0	0	0	0	0	0	0	0	0	4	4	4	3	3	3
916	a	sp|P0ABU5|ELBB_ECOLI	P0ABU5	ELBB_ECOLI	elbB	217	12.9	Escherichia coli (strain K12) OX=83333	1:Experimental evidence at protein level	Glyoxalase ElbB	1	0.999	2	7	7	7	0	0	0	0	0	0	0	0	0	0	0	0	0	0	0	0	0	0	0	0	0	0	0	0	0	0	0	2	2	2	2	2	2
917	a	sp|P0ABZ6|SURA_ECOLI	P0ABZ6	SURA_ECOLI	surA	428	14.5	Escherichia coli (strain K12) OX=83333	1:Experimental evidence at protein level	Chaperone SurA	1	0.999	5	11	11	11	0	0	0	0	0	0	0	0	0	0	0	0	0	0	0	0	0	0	0	0	0	0	0	0	0	0	0	4	4	4	4	4	4
918	a	sp|P0AC38|ASPA_ECOLI	P0AC38	ASPA_ECOLI	aspA	478	33.5	Escherichia coli (strain K12) OX=83333	1:Experimental evidence at protein level	Aspartate ammonia-lyase	1	0.999	12	135	135	135	12	12	12	7	7	7	202235	202235	202235	15	15	15	8	8	8	183454	183454	183454	11	11	11	8	8	8	194878	194878	194878	32	32	32	14	14	14
919	a	sp|P0AC41|SDHA_ECOLI	P0AC41	SDHA_ECOLI	sdhA	588	35.2	Escherichia coli (strain K12) OX=83333	1:Experimental evidence at protein level	Succinate dehydrogenase flavoprotein subunit	1	0.999	15	82	82	82	8	8	8	5	5	5	84062.4	84062.4	84062.4	6	6	6	6	6	6	72766.9	72766.9	72766.9	8	8	8	6	6	6	87766.2	87766.2	87766.2	18	18	18	11	11	11
920	a	sp|P0AC53|G6PD_ECOLI	P0AC53	G6PD_ECOLI	zwf	491	9.4	Escherichia coli (strain K12) OX=83333	1:Experimental evidence at protein level	Glucose-6-phosphate 1-dehydrogenase	1	0.999	4	9	7	7	0	0	0	0	0	0	0	0	0	1	0	0	0	0	0	0	0	0	0	0	0	0	0	0	0	0	0	3	3	3	2	2	2
921	a	sp|P0AC59|GLRX2_ECOLI	P0AC59	GLRX2_ECOLI	grxB	215	17.7	Escherichia coli (strain K12) OX=83333	1:Experimental evidence at protein level	Glutaredoxin 2	1	0.999	2	4	4	4	0	0	0	0	0	0	0	0	0	0	0	0	0	0	0	0	0	0	0	0	0	0	0	0	0	0	0	1	1	1	0	0	0
922	a	sp|P0AC69|GLRX4_ECOLI	P0AC69	GLRX4_ECOLI	grxD	115	39.1	Escherichia coli (strain K12) OX=83333	1:Experimental evidence at protein level	Glutaredoxin 4	1	0.999	3	13	13	13	2	2	2	2	2	2	31307.1	31307.1	31307.1	2	2	2	2	2	2	33033.5	33033.5	33033.5	0	0	0	0	0	0	0	0	0	4	4	4	2	2	2
923	a	sp|P0ACA3|SSPA_ECOLI	P0ACA3	SSPA_ECOLI	sspA	212	27.8	Escherichia coli (strain K12) OX=83333	1:Experimental evidence at protein level	Stringent starvation protein A	1	0.999	4	26	26	26	2	2	2	2	2	2	72576.7	72576.7	72576.7	3	3	3	2	2	2	64577.3	64577.3	64577.3	3	3	3	2	2	2	55476.7	55476.7	55476.7	6	6	6	4	4	4
924	a	sp|P0ACC3|ERPA_ECOLI	P0ACC3	ERPA_ECOLI	erpA	114	25.4	Escherichia coli (strain K12) OX=83333	1:Experimental evidence at protein level	Iron-sulfur cluster insertion protein ErpA	1	0.999	2	11	11	11	1	1	1	0	0	0	0	0	0	1	1	1	0	0	0	0	0	0	2	2	2	0	0	0	0	0	0	3	3	3	2	2	2
925	a	sp|P0ACC7|GLMU_ECOLI	P0ACC7	GLMU_ECOLI	glmU	456	12.5	Escherichia coli (strain K12) OX=83333	1:Experimental evidence at protein level	Bifunctional protein GlmU	1	0.999	3	4	4	4	0	0	0	0	0	0	0	0	0	0	0	0	0	0	0	0	0	0	0	0	0	0	0	0	0	0	0	1	1	1	0	0	0
926	a	sp|P0ACD4|ISCU_ECOLI	P0ACD4	ISCU_ECOLI	iscU	128	50	Escherichia coli (strain K12) OX=83333	1:Experimental evidence at protein level	Iron-sulfur cluster assembly scaffold protein IscU	1	0.999	4	36	36	36	3	3	3	0	0	0	0	0	0	1	1	1	0	0	0	0	0	0	4	4	4	0	0	0	0	0	0	10	10	10	4	4	4
927	a	sp|P0ACF0|DBHA_ECOLI	P0ACF0	DBHA_ECOLI	hupA	90	57.8	Escherichia coli (strain K12) OX=83333	1:Experimental evidence at protein level	DNA-binding protein HU-alpha	1	0.999	4	68	68	68	10	10	10	4	4	4	289581	289581	289581	8	8	8	4	4	4	279482	279482	279482	9	9	9	4	4	4	289310	289310	289310	12	12	12	4	4	4
928	a	sp|P0ACF4|DBHB_ECOLI	P0ACF4	DBHB_ECOLI	hupB	90	43.3	Escherichia coli (strain K12) OX=83333	1:Experimental evidence at protein level	DNA-binding protein HU-beta	1	0.999	3	20	20	20	1	1	1	0	0	0	0	0	0	2	2	2	0	0	0	0	0	0	2	2	2	2	2	2	26533.2	26533.2	26533.2	5	5	5	2	2	2
929	a	sp|P0ACF8|HNS_ECOLI	P0ACF8	HNS_ECOLI	hns	137	43.1	Escherichia coli (strain K12) OX=83333	1:Experimental evidence at protein level	DNA-binding protein H-NS	1	0.999	5	76	76	76	9	9	9	6	6	6	223308	223308	223308	7	7	7	5	5	5	244118	244118	244118	9	9	9	5	5	5	212101	212101	212101	18	18	18	8	8	8
930	a	sp|P0ACI6|ASNC_ECOLI	P0ACI6	ASNC_ECOLI	asnC	152	22.4	Escherichia coli (strain K12) OX=83333	1:Experimental evidence at protein level	Regulatory protein AsnC	1	0.999	4	15	15	15	2	2	2	2	2	2	85328.2	85328.2	85328.2	3	3	3	3	3	3	83609.8	83609.8	83609.8	2	2	2	2	2	2	91936.7	91936.7	91936.7	2	2	2	2	2	2
931	a	sp|P0ACJ0|LRP_ECOLI	P0ACJ0	LRP_ECOLI	lrp	164	20.7	Escherichia coli (strain K12) OX=83333	1:Experimental evidence at protein level	Leucine-responsive regulatory protein	1	0.999	3	15	15	15	2	2	2	0	0	0	0	0	0	2	2	2	0	0	0	0	0	0	2	2	2	2	2	2	86893.8	86893.8	86893.8	3	3	3	2	2	2
932	a	sp|P0ACJ8|CRP_ECOLI	P0ACJ8	CRP_ECOLI	crp	210	39	Escherichia coli (strain K12) OX=83333	1:Experimental evidence at protein level	cAMP-activated global transcriptional regulator CRP	1	0.999	7	20	20	20	1	1	1	0	0	0	0	0	0	1	1	1	0	0	0	0	0	0	0	0	0	0	0	0	0	0	0	4	4	4	4	4	4
933	a	sp|P0ACY1|YDJA_ECOLI	P0ACY1	YDJA_ECOLI	ydjA	183	24	Escherichia coli (strain K12) OX=83333	1:Experimental evidence at protein level	Putative NAD(P)H nitroreductase YdjA	1	0.999	3	10	10	10	0	0	0	0	0	0	0	0	0	0	0	0	0	0	0	0	0	0	0	0	0	0	0	0	0	0	0	4	4	4	3	3	3
934	a	sp|P0ACY3|YEAG_ECOLI	P0ACY3	YEAG_ECOLI	yeaG	644	21	Escherichia coli (strain K12) OX=83333	3:Protein inferred from homology	Uncharacterized protein YeaG	1	0.999	10	29	29	29	1	1	1	0	0	0	0	0	0	1	1	1	0	0	0	0	0	0	0	0	0	0	0	0	0	0	0	9	9	9	7	7	7
935	a	sp|P0AD33|YFCZ_ECOLI	P0AD33	YFCZ_ECOLI	yfcZ	94	27.7	Escherichia coli (strain K12) OX=83333	3:Protein inferred from homology	UPF0381 protein YfcZ	1	0.999	2	7	7	7	1	1	1	0	0	0	0	0	0	0	0	0	0	0	0	0	0	0	0	0	0	0	0	0	0	0	0	2	2	2	2	2	2
936	a	sp|P0AD49|YFIA_ECOLI	P0AD49	YFIA_ECOLI	raiA	113	32.7	Escherichia coli (strain K12) OX=83333	1:Experimental evidence at protein level	Ribosome-associated inhibitor A	1	0.999	2	26	26	26	3	3	3	2	2	2	37100.6	37100.6	37100.6	1	1	1	0	0	0	0	0	0	2	2	2	0	0	0	0	0	0	9	9	9	4	4	4
937	a	sp|P0AD61|KPYK1_ECOLI	P0AD61	KPYK1_ECOLI	pykF	470	37.9	Escherichia coli (strain K12) OX=83333	1:Experimental evidence at protein level	Pyruvate kinase I	1	0.999	13	109	90	90	15	10	10	6	5	5	232623	45706.5	45706.5	13	10	10	8	7	7	249541	49516.7	49516.7	11	8	8	6	5	5	230242	44943.5	44943.5	26	24	24	13	12	12
938	a	sp|P0ADE8|YGFZ_ECOLI	P0ADE8	YGFZ_ECOLI	ygfZ	326	37.7	Escherichia coli (strain K12) OX=83333	1:Experimental evidence at protein level	tRNA-modifying protein YgfZ	1	0.999	8	25	25	25	3	3	3	3	3	3	45853.1	45853.1	45853.1	0	0	0	0	0	0	0	0	0	1	1	1	0	0	0	0	0	0	8	8	8	6	6	6
939	a	sp|P0ADG7|IMDH_ECOLI	P0ADG7	IMDH_ECOLI	guaB	488	25.6	Escherichia coli (strain K12) OX=83333	1:Experimental evidence at protein level	Inosine-5'-monophosphate dehydrogenase	1	0.999	9	44	44	44	2	2	2	2	2	2	34076.5	34076.5	34076.5	4	4	4	2	2	2	38202	38202	38202	1	1	1	0	0	0	0	0	0	12	12	12	8	8	8
940	a	sp|P0ADK0|YIAF_ECOLI	P0ADK0	YIAF_ECOLI	yiaF	236	12.7	Escherichia coli (strain K12) OX=83333	4:Protein predicted	Uncharacterized protein YiaF	1	0.999	2	3	3	3	0	0	0	0	0	0	0	0	0	0	0	0	0	0	0	0	0	0	0	0	0	0	0	0	0	0	0	1	1	1	0	0	0
941	a	sp|P0ADN2|YIFE_ECOLI	P0ADN2	YIFE_ECOLI	yifE	112	40.2	Escherichia coli (strain K12) OX=83333	1:Experimental evidence at protein level	UPF0438 protein YifE	1	0.999	3	17	17	17	1	1	1	0	0	0	0	0	0	1	1	1	0	0	0	0	0	0	1	1	1	0	0	0	0	0	0	7	7	7	4	4	4
942	a	sp|P0ADU5|YGIW_ECOLI	P0ADU5	YGIW_ECOLI	ygiW	130	17.7	Escherichia coli (strain K12) OX=83333	1:Experimental evidence at protein level	Protein YgiW	1	0.999	2	12	12	12	0	0	0	0	0	0	0	0	0	0	0	0	0	0	0	0	0	0	0	0	0	0	0	0	0	0	0	5	5	5	3	3	3
943	a	sp|P0ADW3|YHCB_ECOLI	P0ADW3	YHCB_ECOLI	yhcB	132	22.7	Escherichia coli (strain K12) OX=83333	1:Experimental evidence at protein level	Inner membrane protein YhcB	1	0.999	2	9	9	9	0	0	0	0	0	0	0	0	0	0	0	0	0	0	0	0	0	0	0	0	0	0	0	0	0	0	0	3	3	3	2	2	2
944	a	sp|P0ADY1|PPID_ECOLI	P0ADY1	PPID_ECOLI	ppiD	623	14.8	Escherichia coli (strain K12) OX=83333	1:Experimental evidence at protein level	Peptidyl-prolyl cis-trans isomerase D	1	0.9971	6	10	10	10	0	0	0	0	0	0	0	0	0	0	0	0	0	0	0	0	0	0	1	1	1	0	0	0	0	0	0	4	4	4	3	3	3
945	a	sp|P0ADY3|RL14_ECOLI	P0ADY3	RL14_ECOLI	rplN	123	43.9	Escherichia coli (strain K12) OX=83333	1:Experimental evidence at protein level	50S ribosomal protein L14	1	0.999	5	65	65	65	5	5	5	4	4	4	163318	163318	163318	3	3	3	3	3	3	160479	160479	160479	6	6	6	3	3	3	166097	166097	166097	17	17	17	5	5	5
946	a	sp|P0ADY7|RL16_ECOLI	P0ADY7	RL16_ECOLI	rplP	136	32.4	Escherichia coli (strain K12) OX=83333	1:Experimental evidence at protein level	50S ribosomal protein L16	1	0.999	3	24	24	24	3	3	3	2	2	2	109292	109292	109292	2	2	2	2	2	2	114377	114377	114377	3	3	3	2	2	2	132680	132680	132680	6	6	6	3	3	3
947	a	sp|P0AE06|ACRA_ECOLI	P0AE06	ACRA_ECOLI	acrA	397	14.6	Escherichia coli (strain K12) OX=83333	1:Experimental evidence at protein level	Multidrug efflux pump subunit AcrA	1	0.999	3	16	16	16	2	2	2	0	0	0	0	0	0	1	1	1	0	0	0	0	0	0	0	0	0	0	0	0	0	0	0	4	4	4	2	2	2
948	a	sp|P0AE08|AHPC_ECOLI	P0AE08	AHPC_ECOLI	ahpC	187	55.6	Escherichia coli (strain K12) OX=83333	1:Experimental evidence at protein level	Alkyl hydroperoxide reductase C	1	0.999	11	123	123	123	15	15	15	8	8	8	872927	872927	872927	10	10	10	6	6	6	890398	890398	890398	12	12	12	6	6	6	941573	941573	941573	29	29	29	14	14	14
949	a	sp|P0AE37|ASTA_ECOLI	P0AE37	ASTA_ECOLI	astA	344	16.3	Escherichia coli (strain K12) OX=83333	2:Experimental evidence at transcript level	Arginine N-succinyltransferase	1	0.999	4	11	11	11	1	1	1	0	0	0	0	0	0	1	1	1	0	0	0	0	0	0	0	0	0	0	0	0	0	0	0	3	3	3	3	3	3
950	a	sp|P0AE52|BCP_ECOLI	P0AE52	BCP_ECOLI	bcp	156	31.4	Escherichia coli (strain K12) OX=83333	1:Experimental evidence at protein level	Peroxiredoxin Bcp	1	0.999	3	25	25	25	2	2	2	2	2	2	31852.3	31852.3	31852.3	0	0	0	0	0	0	0	0	0	1	1	1	0	0	0	0	0	0	9	9	9	4	4	4
951	a	sp|P0AEB2|DACA_ECOLI	P0AEB2	DACA_ECOLI	dacA	403	8.7	Escherichia coli (strain K12) OX=83333	1:Experimental evidence at protein level	D-alanyl-D-alanine carboxypeptidase DacA	1	0.9989	2	2	2	2	0	0	0	0	0	0	0	0	0	0	0	0	0	0	0	0	0	0	0	0	0	0	0	0	0	0	0	1	1	1	0	0	0
952	a	sp|P0AED0|USPA_ECOLI	P0AED0	USPA_ECOLI	uspA	144	36.1	Escherichia coli (strain K12) OX=83333	1:Experimental evidence at protein level	Universal stress protein A	1	0.999	2	12	12	12	0	0	0	0	0	0	0	0	0	1	1	1	0	0	0	0	0	0	0	0	0	0	0	0	0	0	0	3	3	3	2	2	2
953	a	sp|P0AEE1|DCRB_ECOLI	P0AEE1	DCRB_ECOLI	dcrB	185	22.7	Escherichia coli (strain K12) OX=83333	3:Protein inferred from homology	Protein DcrB	1	0.999	3	8	8	8	0	0	0	0	0	0	0	0	0	0	0	0	0	0	0	0	0	0	1	1	1	0	0	0	0	0	0	2	2	2	0	0	0
954	a	sp|P0AEE5|DGAL_ECOLI	P0AEE5	DGAL_ECOLI	mglB	332	62.3	Escherichia coli (strain K12) OX=83333	1:Experimental evidence at protein level	D-galactose-binding periplasmic protein	1	0.999	18	219	219	219	21	21	21	12	12	12	456748	456748	456748	23	23	23	12	12	12	462470	462470	462470	22	22	22	12	12	12	465488	465488	465488	51	51	51	19	19	19
955	a	sp|P0AEG4|DSBA_ECOLI	P0AEG4	DSBA_ECOLI	dsbA	208	17.8	Escherichia coli (strain K12) OX=83333	1:Experimental evidence at protein level	Thiol:disulfide interchange protein DsbA	1	0.999	3	12	12	12	0	0	0	0	0	0	0	0	0	1	1	1	0	0	0	0	0	0	0	0	0	0	0	0	0	0	0	5	5	5	3	3	3
956	a	sp|P0AEK2|FABG_ECOLI	P0AEK2	FABG_ECOLI	fabG	244	30.7	Escherichia coli (strain K12) OX=83333	1:Experimental evidence at protein level	3-oxoacyl-[acyl-carrier-protein] reductase FabG	1	0.999	4	26	26	26	3	3	3	0	0	0	0	0	0	2	2	2	0	0	0	0	0	0	0	0	0	0	0	0	0	0	0	10	10	10	4	4	4
957	a	sp|P0AEK4|FABI_ECOLI	P0AEK4	FABI_ECOLI	fabI	262	19.5	Escherichia coli (strain K12) OX=83333	1:Experimental evidence at protein level	Enoyl-[acyl-carrier-protein] reductase [NADH] FabI	1	0.999	3	12	12	12	0	0	0	0	0	0	0	0	0	1	1	1	0	0	0	0	0	0	1	1	1	0	0	0	0	0	0	3	3	3	2	2	2
958	a	sp|P0AEM9|FLIY_ECOLI	P0AEM9	FLIY_ECOLI	fliY	266	53.4	Escherichia coli (strain K12) OX=83333	1:Experimental evidence at protein level	L-cystine-binding protein FliY	1	0.999	11	47	47	47	5	5	5	4	4	4	50207.1	50207.1	50207.1	5	5	5	3	3	3	56703.3	56703.3	56703.3	2	2	2	2	2	2	57352.4	57352.4	57352.4	9	9	9	8	8	8
959	a	sp|P0AEN1|FRE_ECOLI	P0AEN1	FRE_ECOLI	fre	233	13.3	Escherichia coli (strain K12) OX=83333	1:Experimental evidence at protein level	NAD(P)H-flavin reductase	1	0.999	2	3	3	3	0	0	0	0	0	0	0	0	0	0	0	0	0	0	0	0	0	0	0	0	0	0	0	0	0	0	0	0	0	0	0	0	0
960	a	sp|P0AEP3|GALU_ECOLI	P0AEP3	GALU_ECOLI	galU	302	23.8	Escherichia coli (strain K12) OX=83333	1:Experimental evidence at protein level	UTP--glucose-1-phosphate uridylyltransferase	1	0.999	6	29	29	29	0	0	0	0	0	0	0	0	0	1	1	1	0	0	0	0	0	0	0	0	0	0	0	0	0	0	0	9	9	9	7	7	7
961	a	sp|P0AEQ3|GLNH_ECOLI	P0AEQ3	GLNH_ECOLI	glnH	248	44.4	Escherichia coli (strain K12) OX=83333	1:Experimental evidence at protein level	Glutamine-binding periplasmic protein	1	0.999	7	81	81	81	8	8	8	5	5	5	284152	284152	284152	10	10	10	5	5	5	260329	260329	260329	9	9	9	5	5	5	249439	249439	249439	16	16	16	7	7	7
962	a	sp|P0AES4|GYRA_ECOLI	P0AES4	GYRA_ECOLI	gyrA	875	15	Escherichia coli (strain K12) OX=83333	1:Experimental evidence at protein level	DNA gyrase subunit A	1	0.999	9	37	37	37	0	0	0	0	0	0	0	0	0	3	3	3	2	2	2	35493.6	35493.6	35493.6	2	2	2	2	2	2	33303.3	33303.3	33303.3	9	9	9	8	8	8
963	a	sp|P0AES6|GYRB_ECOLI	P0AES6	GYRB_ECOLI	gyrB	804	9.8	Escherichia coli (strain K12) OX=83333	1:Experimental evidence at protein level	DNA gyrase subunit B	1	0.999	5	20	20	20	2	2	2	2	2	2	9248.08	9248.08	9248.08	1	1	1	0	0	0	0	0	0	2	2	2	0	0	0	0	0	0	5	5	5	3	3	3
964	a	sp|P0AET2|HDEB_ECOLI	P0AET2	HDEB_ECOLI	hdeB	108	27.8	Escherichia coli (strain K12) OX=83333	1:Experimental evidence at protein level	Acid stress chaperone HdeB	1	0.999	2	17	17	17	2	2	2	2	2	2	53495.7	53495.7	53495.7	4	4	4	2	2	2	52529.7	52529.7	52529.7	1	1	1	0	0	0	0	0	0	3	3	3	2	2	2
965	a	sp|P0AET8|HDHA_ECOLI	P0AET8	HDHA_ECOLI	hdhA	255	12.5	Escherichia coli (strain K12) OX=83333	1:Experimental evidence at protein level	7-alpha-hydroxysteroid dehydrogenase	1	0.999	2	4	4	4	0	0	0	0	0	0	0	0	0	0	0	0	0	0	0	0	0	0	0	0	0	0	0	0	0	0	0	1	1	1	0	0	0
966	a	sp|P0AEU7|SKP_ECOLI	P0AEU7	SKP_ECOLI	skp	161	32.9	Escherichia coli (strain K12) OX=83333	1:Experimental evidence at protein level	Chaperone protein Skp	1	0.999	3	54	54	54	7	7	7	3	3	3	185148	185148	185148	4	4	4	3	3	3	174131	174131	174131	7	7	7	3	3	3	173942	173942	173942	10	10	10	4	4	4
967	a	sp|P0AEX9|MALE_ECOLI	P0AEX9	MALE_ECOLI	malE	396	59.1	Escherichia coli (strain K12) OX=83333	1:Experimental evidence at protein level	Maltose/maltodextrin-binding periplasmic protein	1	0.999	20	230	230	230	27	27	27	15	15	15	388722	388722	388722	29	29	29	14	14	14	383982	383982	383982	27	27	27	14	14	14	362897	362897	362897	53	53	53	22	22	22
968	a	sp|P0AEZ3|MIND_ECOLI	P0AEZ3	MIND_ECOLI	minD	270	22.6	Escherichia coli (strain K12) OX=83333	1:Experimental evidence at protein level	Septum site-determining protein MinD	1	0.999	4	16	16	16	0	0	0	0	0	0	0	0	0	0	0	0	0	0	0	0	0	0	0	0	0	0	0	0	0	0	0	7	7	7	2	2	2
969	a	sp|P0AF36|ZAPB_ECOLI	P0AF36	ZAPB_ECOLI	zapB	81	55.6	Escherichia coli (strain K12) OX=83333	1:Experimental evidence at protein level	Cell division protein ZapB	1	0.999	3	34	34	34	4	4	4	2	2	2	64727.9	64727.9	64727.9	2	2	2	2	2	2	58658.8	58658.8	58658.8	3	3	3	2	2	2	60751.3	60751.3	60751.3	10	10	10	2	2	2
970	a	sp|P0AFC7|NUOB_ECOLI	P0AFC7	NUOB_ECOLI	nuoB	220	12.7	Escherichia coli (strain K12) OX=83333	1:Experimental evidence at protein level	NADH-quinone oxidoreductase subunit B	1	0.9983	2	6	6	6	0	0	0	0	0	0	0	0	0	0	0	0	0	0	0	0	0	0	0	0	0	0	0	0	0	0	0	3	3	3	2	2	2
971	a	sp|P0AFD1|NUOE_ECOLI	P0AFD1	NUOE_ECOLI	nuoE	166	40.4	Escherichia coli (strain K12) OX=83333	1:Experimental evidence at protein level	NADH-quinone oxidoreductase subunit E	1	0.999	4	10	10	10	0	0	0	0	0	0	0	0	0	0	0	0	0	0	0	0	0	0	0	0	0	0	0	0	0	0	0	3	3	3	3	3	3
972	a	sp|P0AFD6|NUOI_ECOLI	P0AFD6	NUOI_ECOLI	nuoI	180	19.4	Escherichia coli (strain K12) OX=83333	1:Experimental evidence at protein level	NADH-quinone oxidoreductase subunit I	1	0.999	2	7	7	7	0	0	0	0	0	0	0	0	0	0	0	0	0	0	0	0	0	0	0	0	0	0	0	0	0	0	0	3	3	3	2	2	2
973	a	sp|P0AFF6|NUSA_ECOLI	P0AFF6	NUSA_ECOLI	nusA	495	32.5	Escherichia coli (strain K12) OX=83333	1:Experimental evidence at protein level	Transcription termination/antitermination protein NusA	1	0.999	11	30	30	30	1	1	1	0	0	0	0	0	0	0	0	0	0	0	0	0	0	0	1	1	1	0	0	0	0	0	0	11	11	11	9	9	9
974	a	sp|P0AFG0|NUSG_ECOLI	P0AFG0	NUSG_ECOLI	nusG	181	18.2	Escherichia coli (strain K12) OX=83333	1:Experimental evidence at protein level	Transcription termination/antitermination protein NusG	1	0.999	2	9	9	9	0	0	0	0	0	0	0	0	0	1	1	1	0	0	0	0	0	0	0	0	0	0	0	0	0	0	0	3	3	3	2	2	2
975	a	sp|P0AFG3|ODO1_ECOLI	P0AFG3	ODO1_ECOLI	sucA	933	28.2	Escherichia coli (strain K12) OX=83333	1:Experimental evidence at protein level	2-oxoglutarate dehydrogenase E1 component	1	0.999	19	105	105	105	9	9	9	8	8	8	78264.6	78264.6	78264.6	12	12	12	10	10	10	76693.1	76693.1	76693.1	7	7	7	7	7	7	69568.6	69568.6	69568.6	28	28	28	21	21	21
976	a	sp|P0AFG6|ODO2_ECOLI	P0AFG6	ODO2_ECOLI	sucB	405	28.6	Escherichia coli (strain K12) OX=83333	1:Experimental evidence at protein level	Dihydrolipoyllysine-residue succinyltransferase component of 2-oxoglutarate dehydrogenase complex	1	0.999	8	98	98	98	13	13	13	7	7	7	287132	287132	287132	11	11	11	7	7	7	271595	271595	271595	12	12	12	6	6	6	276199	276199	276199	17	17	17	9	9	9
977	a	sp|P0AFG8|ODP1_ECOLI	P0AFG8	ODP1_ECOLI	aceE	887	27.1	Escherichia coli (strain K12) OX=83333	1:Experimental evidence at protein level	Pyruvate dehydrogenase E1 component	1	0.999	17	69	69	69	3	3	3	3	3	3	86355.3	86355.3	86355.3	2	2	2	2	2	2	94577.4	94577.4	94577.4	3	3	3	2	2	2	95394.1	95394.1	95394.1	19	19	19	12	12	12
978	a	sp|P0AFH8|OSMY_ECOLI	P0AFH8	OSMY_ECOLI	osmY	201	43.8	Escherichia coli (strain K12) OX=83333	1:Experimental evidence at protein level	Osmotically-inducible protein Y	1	0.999	6	108	108	108	8	8	8	5	5	5	156871	156871	156871	11	11	11	5	5	5	159857	159857	159857	9	9	9	5	5	5	159669	159669	159669	23	23	23	8	8	8
979	a	sp|P0AFK0|PMBA_ECOLI	P0AFK0	PMBA_ECOLI	pmbA	450	9.1	Escherichia coli (strain K12) OX=83333	1:Experimental evidence at protein level	Metalloprotease PmbA	1	0.999	3	6	6	6	0	0	0	0	0	0	0	0	0	0	0	0	0	0	0	0	0	0	0	0	0	0	0	0	0	0	0	3	3	3	3	3	3
980	a	sp|P0AFM4|PSIF_ECOLI	P0AFM4	PSIF_ECOLI	psiF	106	24.5	Escherichia coli (strain K12) OX=83333	1:Experimental evidence at protein level	Phosphate starvation-inducible protein PsiF	1	0.999	2	9	9	9	0	0	0	0	0	0	0	0	0	1	1	1	0	0	0	0	0	0	1	1	1	0	0	0	0	0	0	2	2	2	2	2	2
981	a	sp|P0AG16|PUR1_ECOLI	P0AG16	PUR1_ECOLI	purF	505	12.3	Escherichia coli (strain K12) OX=83333	1:Experimental evidence at protein level	Amidophosphoribosyltransferase	1	0.999	5	21	15	15	1	0	0	0	0	0	0	0	0	1	0	0	0	0	0	0	0	0	2	1	1	0	0	0	0	0	0	4	3	3	3	2	2
982	a	sp|P0AG18|PURE_ECOLI	P0AG18	PURE_ECOLI	purE	169	18.9	Escherichia coli (strain K12) OX=83333	1:Experimental evidence at protein level	N5-carboxyaminoimidazole ribonucleotide mutase	1	0.999	2	13	13	13	1	1	1	0	0	0	0	0	0	0	0	0	0	0	0	0	0	0	0	0	0	0	0	0	0	0	0	4	4	4	3	3	3
983	a	sp|P0AG27|YIBN_ECOLI	P0AG27	YIBN_ECOLI	yibN	143	26.6	Escherichia coli (strain K12) OX=83333	1:Experimental evidence at protein level	Uncharacterized protein YibN	1	0.999	2	5	5	5	1	1	1	0	0	0	0	0	0	0	0	0	0	0	0	0	0	0	0	0	0	0	0	0	0	0	0	1	1	1	0	0	0
984	a	sp|P0AG30|RHO_ECOLI	P0AG30	RHO_ECOLI	rho	419	27.4	Escherichia coli (strain K12) OX=83333	1:Experimental evidence at protein level	Transcription termination factor Rho	1	0.999	9	44	44	44	6	6	6	3	3	3	51581.8	51581.8	51581.8	1	1	1	0	0	0	0	0	0	1	1	1	0	0	0	0	0	0	13	13	13	10	10	10
985	a	sp|P0AG44|RL17_ECOLI	P0AG44	RL17_ECOLI	rplQ	127	20.5	Escherichia coli (strain K12) OX=83333	1:Experimental evidence at protein level	50S ribosomal protein L17	1	0.999	3	23	23	23	1	1	1	0	0	0	0	0	0	1	1	1	0	0	0	0	0	0	1	1	1	0	0	0	0	0	0	5	5	5	3	3	3
986	a	sp|P0AG55|RL6_ECOLI	P0AG55	RL6_ECOLI	rplF	177	61	Escherichia coli (strain K12) OX=83333	1:Experimental evidence at protein level	50S ribosomal protein L6	1	0.999	7	39	39	39	4	4	4	3	3	3	246573	246573	246573	5	5	5	5	5	5	259286	259286	259286	4	4	4	4	4	4	255342	255342	255342	9	9	9	6	6	6
987	a	sp|P0AG59|RS14_ECOLI	P0AG59	RS14_ECOLI	rpsN	101	18.8	Escherichia coli (strain K12) OX=83333	1:Experimental evidence at protein level	30S ribosomal protein S14	1	0.999	2	23	23	23	3	3	3	3	3	3	75983.5	75983.5	75983.5	1	1	1	0	0	0	0	0	0	2	2	2	2	2	2	86144	86144	86144	6	6	6	3	3	3
988	a	sp|P0AG63|RS17_ECOLI	P0AG63	RS17_ECOLI	rpsQ	84	22.6	Escherichia coli (strain K12) OX=83333	1:Experimental evidence at protein level	30S ribosomal protein S17	1	0.999	1	18	18	18	1	1	1	0	0	0	0	0	0	1	1	1	0	0	0	0	0	0	2	2	2	0	0	0	0	0	0	5	5	5	3	3	3
989	a	sp|P0AG67|RS1_ECOLI	P0AG67	RS1_ECOLI	rpsA	557	44.3	Escherichia coli (strain K12) OX=83333	1:Experimental evidence at protein level	30S ribosomal protein S1	1	0.999	22	200	200	200	19	19	19	13	13	13	255608	255608	255608	23	23	23	15	15	15	270856	270856	270856	20	20	20	15	15	15	260172	260172	260172	45	45	45	27	27	27
990	a	sp|P0AG80|UGPB_ECOLI	P0AG80	UGPB_ECOLI	ugpB	438	42.7	Escherichia coli (strain K12) OX=83333	1:Experimental evidence at protein level	sn-glycerol-3-phosphate-binding periplasmic protein UgpB	1	0.999	12	51	51	51	3	3	3	0	0	0	0	0	0	1	1	1	0	0	0	0	0	0	2	2	2	2	2	2	18351.8	18351.8	18351.8	15	15	15	12	12	12
991	a	sp|P0AG86|SECB_ECOLI	P0AG86	SECB_ECOLI	secB	155	37.4	Escherichia coli (strain K12) OX=83333	1:Experimental evidence at protein level	Protein-export protein SecB	1	0.999	4	37	37	37	2	2	2	2	2	2	132227	132227	132227	2	2	2	2	2	2	114018	114018	114018	4	4	4	3	3	3	124502	124502	124502	10	10	10	5	5	5
992	a	sp|P0AGD1|SODC_ECOLI	P0AGD1	SODC_ECOLI	sodC	173	23.7	Escherichia coli (strain K12) OX=83333	1:Experimental evidence at protein level	Superoxide dismutase [Cu-Zn]	1	0.999	2	10	10	10	0	0	0	0	0	0	0	0	0	0	0	0	0	0	0	0	0	0	0	0	0	0	0	0	0	0	0	4	4	4	3	3	3
993	a	sp|P0AGD3|SODF_ECOLI	P0AGD3	SODF_ECOLI	sodB	193	26.9	Escherichia coli (strain K12) OX=83333	1:Experimental evidence at protein level	Superoxide dismutase [Fe]	1	0.999	4	11	11	11	2	2	2	0	0	0	0	0	0	0	0	0	0	0	0	0	0	0	0	0	0	0	0	0	0	0	0	2	2	2	2	2	2
994	a	sp|P0AGE9|SUCD_ECOLI	P0AGE9	SUCD_ECOLI	sucD	289	55.4	Escherichia coli (strain K12) OX=83333	1:Experimental evidence at protein level	Succinate--CoA ligase [ADP-forming] subunit alpha	1	0.999	11	106	98	106	11	10	11	8	7	8	189246	186846	189246	11	10	11	9	9	9	200593	200593	200593	12	11	12	9	8	9	207128	201720	207128	20	19	20	14	13	14
995	a	sp|P0AGJ9|SYY_ECOLI	P0AGJ9	SYY_ECOLI	tyrS	424	7.1	Escherichia coli (strain K12) OX=83333	1:Experimental evidence at protein level	Tyrosine--tRNA ligase	1	0.999	2	10	10	10	0	0	0	0	0	0	0	0	0	0	0	0	0	0	0	0	0	0	0	0	0	0	0	0	0	0	0	3	3	3	2	2	2
996	a	sp|P0C018|RL18_ECOLI	P0C018	RL18_ECOLI	rplR	117	26.5	Escherichia coli (strain K12) OX=83333	1:Experimental evidence at protein level	50S ribosomal protein L18	1	0.999	2	15	15	15	0	0	0	0	0	0	0	0	0	1	1	1	0	0	0	0	0	0	1	1	1	0	0	0	0	0	0	6	6	6	3	3	3
997	a	sp|P0C0L2|OSMC_ECOLI	P0C0L2	OSMC_ECOLI	osmC	143	50.3	Escherichia coli (strain K12) OX=83333	1:Experimental evidence at protein level	Peroxiredoxin OsmC	1	0.999	7	60	60	60	5	5	5	3	3	3	131785	131785	131785	5	5	5	3	3	3	121177	121177	121177	5	5	5	3	3	3	110630	110630	110630	18	18	18	6	6	6
998	a	sp|P0C0S5|H2AZ_HUMAN	P0C0S5	H2AZ_HUMAN	H2AZ1	128	53.9	Homo sapiens OX=9606	1:Experimental evidence at protein level	Histone H2A.Z	1	0.999	5	127	41	41	19	7	7	5	3	3	7.42189e+06	519935	519935	22	6	6	5	3	3	7752893	519088	519088	17	5	5	5	3	3	9850239	621093	621093	23	8	8	5	3	3
999	a	sp|P0C0T4|RS25B_YEAST	P0C0T4	RS25B_YEAST	RPS25B	108	27.8	Saccharomyces cerevisiae (strain ATCC 204508 / S288c) OX=559292	1:Experimental evidence at protein level	40S ribosomal protein S25-B	1	0.999	3	25	25	25	7	7	7	3	3	3	1411743	1411743	1411743	4	4	4	2	2	2	1.40953e+06	1.40953e+06	1.40953e+06	4	4	4	2	2	2	1.37016e+06	1.37016e+06	1.37016e+06	3	3	3	2	2	2
1000	a	sp|P0C0V0|DEGP_ECOLI	P0C0V0	DEGP_ECOLI	degP	474	30	Escherichia coli (strain K12) OX=83333	1:Experimental evidence at protein level	Periplasmic serine endoprotease DegP	1	0.999	11	44	44	44	2	2	2	0	0	0	0	0	0	2	2	2	0	0	0	0	0	0	3	3	3	2	2	2	31127.1	31127.1	31127.1	15	15	15	12	12	12
1001	a	sp|P0C0V8|RS21A_YEAST	P0C0V8	RS21A_YEAST	RPS21A	87	67.8	Saccharomyces cerevisiae (strain ATCC 204508 / S288c) OX=559292	1:Experimental evidence at protein level	40S ribosomal protein S21-A	1	0.999	6	71	2	2	8	1	1	6	0	0	1.09474e+06	0	0	7	0	0	5	0	0	1.20758e+06	0	0	16	0	0	6	0	0	1.30512e+06	0	0	14	0	0	6	0	0
1002	a	sp|P0C0W1|RS22A_YEAST	P0C0W1	RS22A_YEAST	RPS22A	130	36.9	Saccharomyces cerevisiae (strain ATCC 204508 / S288c) OX=559292	1:Experimental evidence at protein level	40S ribosomal protein S22-A	1	0.999	5	91	81	91	22	18	22	4	3	4	1296374	1.38506e+06	1296374	19	17	19	4	3	4	1.28707e+06	1.45041e+06	1.28707e+06	17	16	17	5	4	5	1203167	1.21747e+06	1203167	11	10	11	4	3	4
1003	a	sp|P0C0W9|RL11A_YEAST	P0C0W9	RL11A_YEAST	RPL11A	174	24.7	Saccharomyces cerevisiae (strain ATCC 204508 / S288c) OX=559292	1:Experimental evidence at protein level	60S ribosomal protein L11-A	1	0.999	4	57	57	57	9	9	9	4	4	4	2687744	2687744	2687744	11	11	11	4	4	4	2.53339e+06	2.53339e+06	2.53339e+06	11	11	11	4	4	4	3213440	3213440	3213440	10	10	10	4	4	4
1004	a	sp|P0C0X0|RS28B_YEAST	P0C0X0	RS28B_YEAST	RPS28B	67	31.3	Saccharomyces cerevisiae (strain ATCC 204508 / S288c) OX=559292	1:Experimental evidence at protein level	40S ribosomal protein S28-B	1	0.999	2	28	28	28	4	4	4	2	2	2	1.36782e+06	1.36782e+06	1.36782e+06	6	6	6	3	3	3	1.36594e+06	1.36594e+06	1.36594e+06	6	6	6	4	4	4	1.46319e+06	1.46319e+06	1.46319e+06	4	4	4	2	2	2
1005	a	sp|P0C2H6|RL27A_YEAST	P0C2H6	RL27A_YEAST	RPL27A	136	49.3	Saccharomyces cerevisiae (strain ATCC 204508 / S288c) OX=559292	1:Experimental evidence at protein level	60S ribosomal protein L27-A	1	0.999	6	107	107	107	16	16	16	7	7	7	2.39641e+06	2.39641e+06	2.39641e+06	20	20	20	8	8	8	2.58253e+06	2.58253e+06	2.58253e+06	20	20	20	9	9	9	2.65397e+06	2.65397e+06	2.65397e+06	20	20	20	7	7	7
1006	a	sp|P0C2H8|RL31A_YEAST	P0C2H8	RL31A_YEAST	RPL31A	113	52.2	Saccharomyces cerevisiae (strain ATCC 204508 / S288c) OX=559292	1:Experimental evidence at protein level	60S ribosomal protein L31-A	1	0.999	7	119	13	119	19	2	19	8	0	8	1.67751e+06	0	1.67751e+06	26	2	26	9	0	9	1.68062e+06	0	1.68062e+06	27	3	27	9	0	9	1.62959e+06	0	1.62959e+06	18	2	18	8	0	8
1007	a	sp|P0C2H9|RL31B_YEAST	P0C2H9	RL31B_YEAST	RPL31B	113	52.2	Saccharomyces cerevisiae (strain ATCC 204508 / S288c) OX=559292	1:Experimental evidence at protein level	60S ribosomal protein L31-B	1	0.999	7	117	11	11	19	2	2	8	0	0	1.73421e+06	0	0	26	2	2	9	0	0	1.7184e+06	0	0	26	2	2	9	0	0	1.66182e+06	0	0	17	1	1	8	0	0
1008	a	sp|P0C7M4|RHF2B_HUMAN	P0C7M4	RHF2B_HUMAN	RHOXF2B	288	29.2	Homo sapiens OX=9606	1:Experimental evidence at protein level	Rhox homeobox family member 2B	1	0.999	6	65	65	65	12	12	12	5	5	5	172281	172281	172281	9	9	9	4	4	4	194226	194226	194226	7	7	7	3	3	3	152058	152058	152058	11	11	11	5	5	5
1009	a	sp|P0C8J8|GATZ_ECOLI	P0C8J8	GATZ_ECOLI	gatZ	420	22.4	Escherichia coli (strain K12) OX=83333	1:Experimental evidence at protein level	D-tagatose-1,6-bisphosphate aldolase subunit GatZ	1	0.999	5	16	16	16	1	1	1	0	0	0	0	0	0	2	2	2	0	0	0	0	0	0	2	2	2	2	2	2	46147.3	46147.3	46147.3	4	4	4	3	3	3
1010	a	sp|P0CE47|EFTU1_ECOLI	P0CE47	EFTU1_ECOLI	tufA	394	69	Escherichia coli (strain K12) OX=83333	1:Experimental evidence at protein level	Elongation factor Tu 1	1	0.999	19	410	410	410	44	44	44	20	20	20	974714	974714	974714	47	47	47	21	21	21	987573	987573	987573	50	50	50	20	20	20	951468	951468	951468	86	86	86	29	29	29
1011	a	sp|P0CG12|DERPC_HUMAN	P0CG12	DERPC_HUMAN	DERPC	524	22.7	Homo sapiens OX=9606	1:Experimental evidence at protein level	Decreased expression in renal and prostate cancer protein	1	0.999	7	55	55	55	9	9	9	6	6	6	130350	130350	130350	12	12	12	6	6	6	121114	121114	121114	10	10	10	5	5	5	113173	113173	113173	5	5	5	4	4	4
1012	a	sp|P0CT04|IPB2_YEAST	P0CT04	IPB2_YEAST	PBI2	75	34.7	Saccharomyces cerevisiae (strain ATCC 204508 / S288c) OX=559292	1:Experimental evidence at protein level	Protease B inhibitor 2	1	0.999	3	41	41	41	9	9	9	4	4	4	773222	773222	773222	8	8	8	4	4	4	784604	784604	784604	8	8	8	4	4	4	751930	751930	751930	5	5	5	4	4	4
1013	a	sp|P0CX23|RL20A_YEAST	P0CX23	RL20A_YEAST	RPL20A	172	39	Saccharomyces cerevisiae (strain ATCC 204508 / S288c) OX=559292	1:Experimental evidence at protein level	60S ribosomal protein L20-A	1	0.999	7	111	111	111	21	21	21	9	9	9	2.18613e+06	2.18613e+06	2.18613e+06	20	20	20	8	8	8	2.30881e+06	2.30881e+06	2.30881e+06	17	17	17	9	9	9	2.46035e+06	2.46035e+06	2.46035e+06	17	17	17	8	8	8
1014	a	sp|P0CX25|RL43A_YEAST	P0CX25	RL43A_YEAST	RPL43A	92	50	Saccharomyces cerevisiae (strain ATCC 204508 / S288c) OX=559292	1:Experimental evidence at protein level	60S ribosomal protein L43-A	1	0.999	4	56	56	56	9	9	9	4	4	4	707163	707163	707163	10	10	10	4	4	4	730417	730417	730417	10	10	10	4	4	4	711717	711717	711717	10	10	10	4	4	4
1015	a	sp|P0CX29|RS23A_YEAST	P0CX29	RS23A_YEAST	RPS23A	145	38.6	Saccharomyces cerevisiae (strain ATCC 204508 / S288c) OX=559292	1:Experimental evidence at protein level	40S ribosomal protein S23-A	1	0.999	4	55	55	55	11	11	11	5	5	5	497240	497240	497240	15	15	15	5	5	5	683328	683328	683328	10	10	10	4	4	4	440724	440724	440724	4	4	4	3	3	3
1016	a	sp|P0CX31|RS24A_YEAST	P0CX31	RS24A_YEAST	RPS24A	135	32.6	Saccharomyces cerevisiae (strain ATCC 204508 / S288c) OX=559292	1:Experimental evidence at protein level	40S ribosomal protein S24-A	1	0.999	4	63	63	63	10	10	10	5	5	5	960211	960211	960211	11	11	11	5	5	5	854762	854762	854762	13	13	13	5	5	5	1.27489e+06	1.27489e+06	1.27489e+06	10	10	10	5	5	5
1017	a	sp|P0CX37|RS6A_YEAST	P0CX37	RS6A_YEAST	RPS6A	236	38.6	Saccharomyces cerevisiae (strain ATCC 204508 / S288c) OX=559292	1:Experimental evidence at protein level	40S ribosomal protein S6-A	1	0.999	10	144	144	144	23	23	23	8	8	8	2.60232e+06	2.60232e+06	2.60232e+06	24	24	24	10	10	10	2642817	2642817	2642817	26	26	26	11	11	11	2.79982e+06	2.79982e+06	2.79982e+06	23	23	23	9	9	9
1018	a	sp|P0CX39|RS8A_YEAST	P0CX39	RS8A_YEAST	RPS8A	200	34	Saccharomyces cerevisiae (strain ATCC 204508 / S288c) OX=559292	1:Experimental evidence at protein level	40S ribosomal protein S8-A	1	0.999	5	116	116	116	21	21	21	7	7	7	1.9794e+06	1.9794e+06	1.9794e+06	22	22	22	7	7	7	2.00091e+06	2.00091e+06	2.00091e+06	21	21	21	7	7	7	2116041	2116041	2116041	17	17	17	7	7	7
1019	a	sp|P0CX41|RL23A_YEAST	P0CX41	RL23A_YEAST	RPL23A	137	37.2	Saccharomyces cerevisiae (strain ATCC 204508 / S288c) OX=559292	1:Experimental evidence at protein level	60S ribosomal protein L23-A	1	0.999	4	117	93	93	22	19	19	7	6	6	1.65826e+06	1.64724e+06	1.64724e+06	22	18	18	7	6	6	1585115	1.66941e+06	1.66941e+06	24	21	21	6	5	5	1.68342e+06	1.60078e+06	1.60078e+06	17	13	13	5	4	4
1020	a	sp|P0CX43|RL1A_YEAST	P0CX43	RL1A_YEAST	RPL1A	217	25.3	Saccharomyces cerevisiae (strain ATCC 204508 / S288c) OX=559292	1:Experimental evidence at protein level	60S ribosomal protein L1-A	1	0.999	6	122	122	122	22	22	22	9	9	9	2.1471e+06	2.1471e+06	2.1471e+06	26	26	26	10	10	10	2148952	2148952	2148952	22	22	22	9	9	9	2.18195e+06	2.18195e+06	2.18195e+06	20	20	20	8	8	8
1021	a	sp|P0CX47|RS11A_YEAST	P0CX47	RS11A_YEAST	RPS11A	156	55.1	Saccharomyces cerevisiae (strain ATCC 204508 / S288c) OX=559292	1:Experimental evidence at protein level	40S ribosomal protein S11-A	1	0.999	9	148	148	148	24	24	24	10	10	10	1795432	1795432	1795432	26	26	26	10	10	10	1.81166e+06	1.81166e+06	1.81166e+06	27	27	27	9	9	9	1.79249e+06	1.79249e+06	1.79249e+06	22	22	22	10	10	10
1022	a	sp|P0CX49|RL18A_YEAST	P0CX49	RL18A_YEAST	RPL18A	186	36.6	Saccharomyces cerevisiae (strain ATCC 204508 / S288c) OX=559292	1:Experimental evidence at protein level	60S ribosomal protein L18-A	1	0.999	7	58	58	58	10	10	10	5	5	5	2.5481e+06	2.5481e+06	2.5481e+06	9	9	9	6	6	6	2512793	2512793	2512793	11	11	11	6	6	6	2.55346e+06	2.55346e+06	2.55346e+06	12	12	12	5	5	5
1023	a	sp|P0CX53|RL12A_YEAST	P0CX53	RL12A_YEAST	RPL12A	165	47.3	Saccharomyces cerevisiae (strain ATCC 204508 / S288c) OX=559292	1:Experimental evidence at protein level	60S ribosomal protein L12-A	1	0.999	6	94	88	88	15	14	14	6	5	5	2.64809e+06	2745491	2745491	17	16	16	6	5	5	2.66649e+06	2.7212e+06	2.7212e+06	17	16	16	6	5	5	2.70837e+06	2.70192e+06	2.70192e+06	16	15	15	6	5	5
1024	a	sp|P0CX55|RS18A_YEAST	P0CX55	RS18A_YEAST	RPS18A	146	63.7	Saccharomyces cerevisiae (strain ATCC 204508 / S288c) OX=559292	1:Experimental evidence at protein level	40S ribosomal protein S18-A	1	0.999	10	152	152	152	26	26	26	10	10	10	2238279	2238279	2238279	29	29	29	12	12	12	2.26748e+06	2.26748e+06	2.26748e+06	29	29	29	13	13	13	2.29566e+06	2.29566e+06	2.29566e+06	22	22	22	10	10	10
1025	a	sp|P0CX80|MTCU1_YEAST	P0CX80	MTCU1_YEAST	CUP1-1	61	68.9	Saccharomyces cerevisiae (strain ATCC 204508 / S288c) OX=559292	1:Experimental evidence at protein level	Copper metallothionein 1-1	1	0.999	3	11	11	11	2	2	2	0	0	0	0	0	0	8	8	8	2	2	2	0	0	0	1	1	1	0	0	0	0	0	0	0	0	0	0	0	0
1026	a	sp|P0CX82|RL19A_YEAST	P0CX82	RL19A_YEAST	RPL19A	189	33.3	Saccharomyces cerevisiae (strain ATCC 204508 / S288c) OX=559292	1:Experimental evidence at protein level	60S ribosomal protein L19-A	1	0.999	6	111	111	111	23	23	23	7	7	7	2.74554e+06	2.74554e+06	2.74554e+06	20	20	20	7	7	7	2.75005e+06	2.75005e+06	2.75005e+06	24	24	24	7	7	7	2.70504e+06	2.70504e+06	2.70504e+06	14	14	14	6	6	6
1027	a	sp|P0CX84|RL35A_YEAST	P0CX84	RL35A_YEAST	RPL35A	120	40.8	Saccharomyces cerevisiae (strain ATCC 204508 / S288c) OX=559292	1:Experimental evidence at protein level	60S ribosomal protein L35-A	1	0.999	6	64	63	63	12	11	11	6	5	5	2.04922e+06	2.04922e+06	2.04922e+06	11	11	11	5	5	5	2.07466e+06	2.07466e+06	2.07466e+06	13	13	13	5	5	5	2.04592e+06	2.04592e+06	2.04592e+06	11	11	11	4	4	4
1028	a	sp|P0DN79|CBSL_HUMAN	P0DN79	CBSL_HUMAN	CBSL	551	42.5	Homo sapiens OX=9606	1:Experimental evidence at protein level	Cystathionine beta-synthase-like protein	1	0.999	15	199	199	199	35	35	35	18	18	18	489108	489108	489108	35	35	35	17	17	17	491676	491676	491676	32	32	32	15	15	15	479002	479002	479002	32	32	32	14	14	14
1029	a	sp|P0DP23|CALM1_HUMAN	P0DP23	CALM1_HUMAN	CALM1	149	59.1	Homo sapiens OX=9606	1:Experimental evidence at protein level	Calmodulin-1	1	0.999	8	154	150	154	27	27	27	6	6	6	3.12195e+06	3.12195e+06	3.12195e+06	27	27	27	9	9	9	3.22378e+06	3.22378e+06	3.22378e+06	29	27	29	10	9	10	3.21908e+06	3.238e+06	3.21908e+06	26	25	26	9	8	9
1030	a	sp|P0DTT0|BIPA_ECOLI	P0DTT0	BIPA_ECOLI	bipA	607	15	Escherichia coli (strain K12) OX=83333	1:Experimental evidence at protein level	50S ribosomal subunit assembly factor BipA	1	0.999	7	29	29	29	1	1	1	0	0	0	0	0	0	0	0	0	0	0	0	0	0	0	2	2	2	0	0	0	0	0	0	7	7	7	5	5	5
1031	a	sp|P10081|IF4A_YEAST	P10081	IF4A_YEAST	TIF1	395	51.4	Saccharomyces cerevisiae (strain ATCC 204508 / S288c) OX=559292	1:Experimental evidence at protein level	ATP-dependent RNA helicase eIF4A	1	0.999	15	236	225	236	42	40	42	18	17	18	1942900	1.95905e+06	1942900	45	43	45	19	18	19	1.94974e+06	1.96456e+06	1.94974e+06	43	41	43	18	17	18	1.97336e+06	1.97474e+06	1.97336e+06	37	35	37	17	16	17
1033	a	sp|P10155|RO60_HUMAN	P10155	RO60_HUMAN	RO60	538	50.9	Homo sapiens OX=9606	1:Experimental evidence at protein level	60 kDa SS-A/Ro ribonucleoprotein	1	0.999	20	188	188	188	32	32	32	20	20	20	309523	309523	309523	34	34	34	20	20	20	329096	329096	329096	29	29	29	19	19	19	311648	311648	311648	32	32	32	20	20	20
1034	a	sp|P10356|YEY2_YEAST	P10356	YEY2_YEAST	YER152C	443	15.6	Saccharomyces cerevisiae (strain ATCC 204508 / S288c) OX=559292	1:Experimental evidence at protein level	Uncharacterized protein YER152C	1	0.999	4	13	13	13	3	3	3	0	0	0	0	0	0	4	4	4	4	4	4	0	0	0	2	2	2	0	0	0	0	0	0	2	2	2	0	0	0
1035	a	sp|P10398|ARAF_HUMAN	P10398	ARAF_HUMAN	ARAF	606	19.5	Homo sapiens OX=9606	1:Experimental evidence at protein level	Serine/threonine-protein kinase A-Raf	1	0.999	9	57	34	57	10	6	10	8	5	8	54846.9	54686.5	54846.9	7	4	7	6	4	6	54669.5	55092.8	54669.5	13	8	13	7	4	7	55771.8	54175.5	55771.8	7	5	7	5	3	5
1036	a	sp|P10408|SECA_ECOLI	P10408	SECA_ECOLI	secA	901	21.2	Escherichia coli (strain K12) OX=83333	1:Experimental evidence at protein level	Protein translocase subunit SecA	1	0.999	13	29	29	29	1	1	1	0	0	0	0	0	0	0	0	0	0	0	0	0	0	0	0	0	0	0	0	0	0	0	0	12	12	12	9	9	9
1037	a	sp|P10515|ODP2_HUMAN	P10515	ODP2_HUMAN	DLAT	647	36.9	Homo sapiens OX=9606	1:Experimental evidence at protein level	Dihydrolipoyllysine-residue acetyltransferase component of pyruvate dehydrogenase complex, mitochondrial	1	0.999	15	188	188	188	31	31	31	15	15	15	512713	512713	512713	31	31	31	13	13	13	520135	520135	520135	29	29	29	15	15	15	507608	507608	507608	35	35	35	14	14	14
1038	a	sp|P10599|THIO_HUMAN	P10599	THIO_HUMAN	TXN	105	55.2	Homo sapiens OX=9606	1:Experimental evidence at protein level	Thioredoxin	1	0.999	5	87	87	87	13	13	13	5	5	5	3771042	3771042	3771042	15	15	15	4	4	4	3.90998e+06	3.90998e+06	3.90998e+06	15	15	15	5	5	5	3.82163e+06	3.82163e+06	3.82163e+06	17	17	17	5	5	5
1039	a	sp|P10606|COX5B_HUMAN	P10606	COX5B_HUMAN	COX5B	129	48.8	Homo sapiens OX=9606	1:Experimental evidence at protein level	Cytochrome c oxidase subunit 5B, mitochondrial	1	0.999	4	36	36	36	5	5	5	3	3	3	358993	358993	358993	6	6	6	4	4	4	357595	357595	357595	6	6	6	4	4	4	398696	398696	398696	6	6	6	4	4	4
1040	a	sp|P10614|CP51_YEAST	P10614	CP51_YEAST	ERG11	530	20.6	Saccharomyces cerevisiae (strain ATCC 204508 / S288c) OX=559292	1:Experimental evidence at protein level	Lanosterol 14-alpha demethylase	1	0.999	7	35	35	35	9	9	9	6	6	6	79132	79132	79132	9	9	9	6	6	6	78533.6	78533.6	78533.6	10	10	10	5	5	5	63194.5	63194.5	63194.5	3	3	3	0	0	0
1041	a	sp|P10619|PPGB_HUMAN	P10619	PPGB_HUMAN	CTSA	480	7.7	Homo sapiens OX=9606	1:Experimental evidence at protein level	Lysosomal protective protein	1	0.999	3	14	14	14	3	3	3	2	2	2	81355.1	81355.1	81355.1	4	4	4	3	3	3	87396.6	87396.6	87396.6	1	1	1	0	0	0	0	0	0	2	2	2	2	2	2
1042	a	sp|P10622|RLA3_YEAST	P10622	RLA3_YEAST	RPP1B	106	47.2	Saccharomyces cerevisiae (strain ATCC 204508 / S288c) OX=559292	1:Experimental evidence at protein level	60S acidic ribosomal protein P1-beta	1	0.999	2	44	44	44	9	9	9	2	2	2	1.79455e+06	1.79455e+06	1.79455e+06	8	8	8	2	2	2	1850594	1850594	1850594	9	9	9	2	2	2	2.09147e+06	2.09147e+06	2.09147e+06	5	5	5	2	2	2
1043	a	sp|P10644|KAP0_HUMAN	P10644	KAP0_HUMAN	PRKAR1A	381	34.6	Homo sapiens OX=9606	1:Experimental evidence at protein level	cAMP-dependent protein kinase type I-alpha regulatory subunit	1	0.999	11	50	49	50	7	7	7	6	6	6	113419	113419	113419	8	8	8	7	7	7	111117	111117	111117	9	8	9	8	7	8	111560	111560	111560	9	9	9	7	7	7
1044	a	sp|P10659|METK1_YEAST	P10659	METK1_YEAST	SAM1	382	50.8	Saccharomyces cerevisiae (strain ATCC 204508 / S288c) OX=559292	1:Experimental evidence at protein level	S-adenosylmethionine synthase 1	1	0.999	16	183	112	153	38	26	32	16	11	13	2.00922e+06	454391	720334	38	25	31	18	12	15	2.00034e+06	457346	712381	35	22	30	21	12	18	1.90803e+06	430917	669336	24	12	20	13	8	11
1045	a	sp|P10662|RT01_YEAST	P10662	RT01_YEAST	MRP1	321	20.6	Saccharomyces cerevisiae (strain ATCC 204508 / S288c) OX=559292	1:Experimental evidence at protein level	37S ribosomal protein MRP1, mitochondrial	1	0.999	5	25	25	25	7	7	7	5	5	5	57519.7	57519.7	57519.7	7	7	7	5	5	5	56568.7	56568.7	56568.7	7	7	7	5	5	5	58335.6	58335.6	58335.6	3	3	3	2	2	2
1046	a	sp|P10664|RL4A_YEAST	P10664	RL4A_YEAST	RPL4A	362	60.8	Saccharomyces cerevisiae (strain ATCC 204508 / S288c) OX=559292	1:Experimental evidence at protein level	60S ribosomal protein L4-A	1	0.999	14	366	29	366	69	6	69	18	2	18	2.71534e+06	691331	2.71534e+06	66	5	66	17	2	17	2.58505e+06	740782	2.58505e+06	61	5	61	18	2	18	2.64337e+06	850708	2.64337e+06	57	5	57	17	2	17
1047	a	sp|P10746|HEM4_HUMAN	P10746	HEM4_HUMAN	UROS	265	36.6	Homo sapiens OX=9606	1:Experimental evidence at protein level	Uroporphyrinogen-III synthase	1	0.999	6	32	32	32	3	3	3	3	3	3	59533.2	59533.2	59533.2	6	6	6	5	5	5	56654.1	56654.1	56654.1	4	4	4	4	4	4	59876.9	59876.9	59876.9	9	9	9	4	4	4
1048	a	sp|P10768|ESTD_HUMAN	P10768	ESTD_HUMAN	ESD	282	76.2	Homo sapiens OX=9606	1:Experimental evidence at protein level	S-formylglutathione hydrolase	1	0.999	14	219	219	219	41	41	41	17	17	17	763704	763704	763704	38	38	38	17	17	17	794586	794586	794586	35	35	35	15	15	15	742279	742279	742279	34	34	34	18	18	18
1049	a	sp|P10823|GPA2_YEAST	P10823	GPA2_YEAST	GPA2	449	16.7	Saccharomyces cerevisiae (strain ATCC 204508 / S288c) OX=559292	1:Experimental evidence at protein level	Guanine nucleotide-binding protein alpha-2 subunit	1	0.999	4	36	36	36	9	9	9	3	3	3	42346.9	42346.9	42346.9	12	12	12	3	3	3	37079.6	37079.6	37079.6	9	9	9	4	4	4	30776.1	30776.1	30776.1	1	1	1	0	0	0
1050	a	sp|P10869|AK_YEAST	P10869	AK_YEAST	HOM3	527	14.4	Saccharomyces cerevisiae (strain ATCC 204508 / S288c) OX=559292	1:Experimental evidence at protein level	Aspartokinase	1	0.999	6	47	47	47	8	8	8	7	7	7	90369.8	90369.8	90369.8	10	10	10	7	7	7	87304.1	87304.1	87304.1	10	10	10	7	7	7	95654.9	95654.9	95654.9	6	6	6	5	5	5
1051	a	sp|P10961|HSF_YEAST	P10961	HSF_YEAST	HSF1	833	5.9	Saccharomyces cerevisiae (strain ATCC 204508 / S288c) OX=559292	1:Experimental evidence at protein level	Heat shock factor protein	1	0.999	3	5	5	5	1	1	1	0	0	0	0	0	0	2	2	2	0	0	0	0	0	0	0	0	0	0	0	0	0	0	0	0	0	0	0	0	0
1052	a	sp|P10962|MAK16_YEAST	P10962	MAK16_YEAST	MAK16	306	11.1	Saccharomyces cerevisiae (strain ATCC 204508 / S288c) OX=559292	1:Experimental evidence at protein level	Protein MAK16	1	0.999	2	6	6	6	2	2	2	2	2	2	26338.1	26338.1	26338.1	2	2	2	2	2	2	28926.1	28926.1	28926.1	2	2	2	2	2	2	28125.1	28125.1	28125.1	0	0	0	0	0	0
1053	a	sp|P10963|PCKA_YEAST	P10963	PCKA_YEAST	PCK1	549	10.2	Saccharomyces cerevisiae (strain ATCC 204508 / S288c) OX=559292	1:Experimental evidence at protein level	Phosphoenolpyruvate carboxykinase (ATP)	1	0.999	3	5	5	5	2	2	2	2	2	2	49628.1	49628.1	49628.1	1	1	1	0	0	0	0	0	0	2	2	2	2	2	2	50256.9	50256.9	50256.9	0	0	0	0	0	0
1054	a	sp|P10964|RPA1_YEAST	P10964	RPA1_YEAST	RPA190	1664	21.5	Saccharomyces cerevisiae (strain ATCC 204508 / S288c) OX=559292	1:Experimental evidence at protein level	DNA-directed RNA polymerase I subunit RPA190	1	0.999	25	130	128	128	33	33	33	22	22	22	90576.2	90576.2	90576.2	30	30	30	22	22	22	93511.8	93511.8	93511.8	28	27	27	22	21	21	92949.9	92987.3	92987.3	15	14	14	9	8	8
1055	a	sp|P11075|SEC7_YEAST	P11075	SEC7_YEAST	SEC7	2009	20.6	Saccharomyces cerevisiae (strain ATCC 204508 / S288c) OX=559292	1:Experimental evidence at protein level	Protein transport protein SEC7	1	0.999	25	99	99	99	35	35	35	22	22	22	117218	117218	117218	24	24	24	18	18	18	124475	124475	124475	19	19	19	11	11	11	112213	112213	112213	4	4	4	3	3	3
1056	a	sp|P11076|ARF1_YEAST	P11076	ARF1_YEAST	ARF1	181	60.2	Saccharomyces cerevisiae (strain ATCC 204508 / S288c) OX=559292	1:Experimental evidence at protein level	ADP-ribosylation factor 1	1	0.999	9	121	22	121	23	3	23	10	0	10	932370	0	932370	23	4	23	10	0	10	945320	0	945320	24	6	24	9	2	9	966341	0	966341	17	3	17	9	0	9
1057	a	sp|P11154|PYC1_YEAST	P11154	PYC1_YEAST	PYC1	1178	33.3	Saccharomyces cerevisiae (strain ATCC 204508 / S288c) OX=559292	1:Experimental evidence at protein level	Pyruvate carboxylase 1	1	0.999	29	239	33	33	49	7	7	26	5	5	424011	256373	256373	48	7	7	28	6	6	424468	262634	262634	49	8	8	29	6	6	426505	247484	247484	31	4	4	22	4	4
1058	a	sp|P11166|GTR1_HUMAN	P11166	GTR1_HUMAN	SLC2A1	492	11.2	Homo sapiens OX=9606	1:Experimental evidence at protein level	Solute carrier family 2, facilitated glucose transporter member 1	1	0.999	5	35	35	35	8	8	8	4	4	4	159220	159220	159220	6	6	6	4	4	4	152704	152704	152704	6	6	6	5	5	5	149328	149328	149328	6	6	6	5	5	5
1059	a	sp|P11172|UMPS_HUMAN	P11172	UMPS_HUMAN	UMPS	480	46.2	Homo sapiens OX=9606	1:Experimental evidence at protein level	Uridine 5'-monophosphate synthase	1	0.999	14	121	121	121	19	19	19	12	12	12	125055	125055	125055	14	14	14	13	13	13	124743	124743	124743	21	21	21	12	12	12	124658	124658	124658	26	26	26	13	13	13
1060	a	sp|P11177|ODPB_HUMAN	P11177	ODPB_HUMAN	PDHB	359	31.5	Homo sapiens OX=9606	1:Experimental evidence at protein level	Pyruvate dehydrogenase E1 component subunit beta, mitochondrial	1	0.999	9	96	96	96	17	17	17	10	10	10	389030	389030	389030	16	16	16	9	9	9	399420	399420	399420	17	17	17	10	10	10	397218	397218	397218	16	16	16	10	10	10
1061	a	sp|P11216|PYGB_HUMAN	P11216	PYGB_HUMAN	PYGB	843	17.3	Homo sapiens OX=9606	1:Experimental evidence at protein level	Glycogen phosphorylase, brain form	1	0.999	9	55	52	55	9	8	9	7	6	7	43199.9	43066.1	43199.9	11	11	11	7	7	7	42918.7	42918.7	42918.7	6	6	6	5	5	5	38969.2	38969.2	38969.2	11	9	11	7	6	7
1062	a	sp|P11233|RALA_HUMAN	P11233	RALA_HUMAN	RALA	206	33.5	Homo sapiens OX=9606	1:Experimental evidence at protein level	Ras-related protein Ral-A	1	0.999	5	45	39	45	8	8	8	4	4	4	140860	140860	140860	8	8	8	4	4	4	132444	132444	132444	6	5	6	4	3	4	117053	123430	117053	7	6	7	4	3	4
1063	a	sp|P11234|RALB_HUMAN	P11234	RALB_HUMAN	RALB	206	22.3	Homo sapiens OX=9606	1:Experimental evidence at protein level	Ras-related protein Ral-B	1	0.999	5	18	12	12	3	3	3	3	3	3	80462.3	80094.2	80094.2	2	2	2	2	2	2	76451.3	73744.3	73744.3	3	2	2	2	0	0	75857.1	0	0	2	1	1	2	0	0
1064	a	sp|P11277|SPTB1_HUMAN	P11277	SPTB1_HUMAN	SPTB	2137	31	Homo sapiens OX=9606	1:Experimental evidence at protein level	Spectrin beta chain, erythrocytic	1	0.999	49	249	204	204	40	33	33	35	29	29	144199	143425	143425	51	42	42	36	29	29	146638	148719	148719	32	25	25	25	20	20	144151	144238	144238	44	35	35	31	25	25
1065	a	sp|P11279|LAMP1_HUMAN	P11279	LAMP1_HUMAN	LAMP1	417	8.6	Homo sapiens OX=9606	1:Experimental evidence at protein level	Lysosome-associated membrane glycoprotein 1	1	0.999	3	19	19	19	4	4	4	3	3	3	116099	116099	116099	4	4	4	3	3	3	116574	116574	116574	3	3	3	3	3	3	112385	112385	112385	3	3	3	3	3	3
1066	a	sp|P11310|ACADM_HUMAN	P11310	ACADM_HUMAN	ACADM	421	34.2	Homo sapiens OX=9606	1:Experimental evidence at protein level	Medium-chain specific acyl-CoA dehydrogenase, mitochondrial	1	0.999	12	114	114	114	23	23	23	11	11	11	328450	328450	328450	21	21	21	10	10	10	340694	340694	340694	20	20	20	10	10	10	347448	347448	347448	14	14	14	9	9	9
1067	a	sp|P11353|HEM6_YEAST	P11353	HEM6_YEAST	HEM13	328	27.1	Saccharomyces cerevisiae (strain ATCC 204508 / S288c) OX=559292	1:Experimental evidence at protein level	Oxygen-dependent coproporphyrinogen-III oxidase	1	0.999	6	25	25	25	6	6	6	5	5	5	75558.9	75558.9	75558.9	6	6	6	4	4	4	75439.6	75439.6	75439.6	6	6	6	4	4	4	71977	71977	71977	4	4	4	2	2	2
1068	a	sp|P11387|TOP1_HUMAN	P11387	TOP1_HUMAN	TOP1	765	34.9	Homo sapiens OX=9606	1:Experimental evidence at protein level	DNA topoisomerase 1	1	0.999	24	174	153	174	26	23	26	21	18	21	249820	251810	249820	32	29	32	22	19	22	254347	256761	254347	28	25	28	20	17	20	263109	262136	263109	32	29	32	21	18	21
1069	a	sp|P11388|TOP2A_HUMAN	P11388	TOP2A_HUMAN	TOP2A	1531	12.5	Homo sapiens OX=9606	1:Experimental evidence at protein level	DNA topoisomerase 2-alpha	1	0.999	14	79	40	79	15	8	15	12	6	12	86318.8	47650.9	86318.8	14	8	14	10	5	10	91992.9	49340.6	91992.9	10	4	10	9	4	9	87207.6	46416.3	87207.6	17	10	17	12	7	12
1070	a	sp|P11412|G6PD_YEAST	P11412	G6PD_YEAST	ZWF1	505	51.3	Saccharomyces cerevisiae (strain ATCC 204508 / S288c) OX=559292	1:Experimental evidence at protein level	Glucose-6-phosphate 1-dehydrogenase	1	0.999	22	176	174	174	33	33	33	20	20	20	420803	420803	420803	40	39	39	24	23	23	418074	418550	418550	32	32	32	22	22	22	419881	419881	419881	25	25	25	17	17	17
1071	a	sp|P11413|G6PD_HUMAN	P11413	G6PD_HUMAN	G6PD	515	69.5	Homo sapiens OX=9606	1:Experimental evidence at protein level	Glucose-6-phosphate 1-dehydrogenase	1	0.999	29	447	430	447	77	76	77	33	32	33	695425	696430	695425	76	73	76	35	33	35	692410	692714	692410	71	68	71	32	30	32	671096	671235	671096	71	68	71	33	32	33
1072	a	sp|P11441|UBL4A_HUMAN	P11441	UBL4A_HUMAN	UBL4A	157	52.2	Homo sapiens OX=9606	1:Experimental evidence at protein level	Ubiquitin-like protein 4A	1	0.999	7	49	49	49	7	7	7	6	6	6	185812	185812	185812	7	7	7	7	7	7	179916	179916	179916	7	7	7	6	6	6	185090	185090	185090	9	9	9	7	7	7
1073	a	sp|P11491|PPB_YEAST	P11491	PPB_YEAST	PHO8	566	24.9	Saccharomyces cerevisiae (strain ATCC 204508 / S288c) OX=559292	1:Experimental evidence at protein level	Repressible alkaline phosphatase	1	0.999	10	46	46	46	13	13	13	9	9	9	66803.3	66803.3	66803.3	11	11	11	8	8	8	73427.3	73427.3	73427.3	11	11	11	8	8	8	69797.5	69797.5	69797.5	5	5	5	4	4	4
1074	a	sp|P11498|PYC_HUMAN	P11498	PYC_HUMAN	PC	1178	24.5	Homo sapiens OX=9606	1:Experimental evidence at protein level	Pyruvate carboxylase, mitochondrial	1	0.999	20	75	66	66	12	10	10	9	8	8	164112	106131	106131	13	11	11	10	9	9	159825	107080	107080	10	9	9	9	8	8	158727	104098	104098	17	15	15	11	10	10
1075	a	sp|P11532|DMD_HUMAN	P11532	DMD_HUMAN	DMD	3685	2.6	Homo sapiens OX=9606	1:Experimental evidence at protein level	Dystrophin	1	0.999	7	9	9	9	0	0	0	0	0	0	0	0	0	1	1	1	0	0	0	0	0	0	3	3	3	3	3	3	43379.8	43379.8	43379.8	2	2	2	2	2	2
1076	a	sp|P11586|C1TC_HUMAN	P11586	C1TC_HUMAN	MTHFD1	935	47.6	Homo sapiens OX=9606	1:Experimental evidence at protein level	C-1-tetrahydrofolate synthase, cytoplasmic	1	0.999	33	302	277	302	43	39	43	32	29	32	506562	510777	506562	54	49	54	33	30	33	522746	529959	522746	51	48	51	33	30	33	536618	534987	536618	51	47	51	33	30	33
1077	a	sp|P11717|MPRI_HUMAN	P11717	MPRI_HUMAN	IGF2R	2491	27.5	Homo sapiens OX=9606	1:Experimental evidence at protein level	Cation-independent mannose-6-phosphate receptor	1	0.999	48	330	330	330	59	59	59	45	45	45	371340	371340	371340	61	61	61	47	47	47	365135	365135	365135	48	48	48	39	39	39	373234	373234	373234	55	55	55	42	42	42
1078	a	sp|P11745|RNA1_YEAST	P11745	RNA1_YEAST	RNA1	407	40.5	Saccharomyces cerevisiae (strain ATCC 204508 / S288c) OX=559292	1:Experimental evidence at protein level	Ran GTPase-activating protein 1	1	0.999	13	73	73	73	16	16	16	10	10	10	176458	176458	176458	19	19	19	12	12	12	167917	167917	167917	14	14	14	11	11	11	171488	171488	171488	8	8	8	5	5	5
1079	a	sp|P11766|ADHX_HUMAN	P11766	ADHX_HUMAN	ADH5	374	58	Homo sapiens OX=9606	1:Experimental evidence at protein level	Alcohol dehydrogenase class-3	1	0.999	11	145	145	145	22	22	22	10	10	10	957445	957445	957445	22	22	22	10	10	10	970511	970511	970511	24	24	24	10	10	10	937341	937341	937341	24	24	24	10	10	10
1080	a	sp|P11802|CDK4_HUMAN	P11802	CDK4_HUMAN	CDK4	303	31.7	Homo sapiens OX=9606	1:Experimental evidence at protein level	Cyclin-dependent kinase 4	1	0.999	8	37	35	35	6	6	6	4	4	4	103726	80963.1	80963.1	8	8	8	7	7	7	94616	73852.3	73852.3	4	4	4	4	4	4	102139	79724.6	79724.6	6	5	5	6	5	5
1081	a	sp|P11875|SYR_ECOLI	P11875	SYR_ECOLI	argS	577	9.7	Escherichia coli (strain K12) OX=83333	1:Experimental evidence at protein level	Arginine--tRNA ligase	1	0.999	4	13	8	8	0	0	0	0	0	0	0	0	0	1	0	0	0	0	0	0	0	0	1	0	0	0	0	0	0	0	0	4	3	3	3	2	2
1082	a	sp|P11926|DCOR_HUMAN	P11926	DCOR_HUMAN	ODC1	461	26.7	Homo sapiens OX=9606	1:Experimental evidence at protein level	Ornithine decarboxylase	1	0.999	8	46	46	46	8	8	8	6	6	6	164459	164459	164459	10	10	10	6	6	6	169212	169212	169212	8	8	8	5	5	5	173109	173109	173109	7	7	7	5	5	5
1083	a	sp|P11938|RAP1_YEAST	P11938	RAP1_YEAST	RAP1	827	22.1	Saccharomyces cerevisiae (strain ATCC 204508 / S288c) OX=559292	1:Experimental evidence at protein level	DNA-binding protein RAP1	1	0.999	10	42	42	42	11	11	11	6	6	6	60407	60407	60407	8	8	8	6	6	6	58914.7	58914.7	58914.7	9	9	9	6	6	6	58177.3	58177.3	58177.3	4	4	4	2	2	2
1084	a	sp|P12004|PCNA_HUMAN	P12004	PCNA_HUMAN	PCNA	261	71.6	Homo sapiens OX=9606	1:Experimental evidence at protein level	Proliferating cell nuclear antigen	1	0.999	14	270	270	270	46	46	46	15	15	15	1.11624e+06	1.11624e+06	1.11624e+06	39	39	39	15	15	15	1.12083e+06	1.12083e+06	1.12083e+06	42	42	42	16	16	16	1.11169e+06	1.11169e+06	1.11169e+06	52	52	52	17	17	17
1085	a	sp|P12074|CX6A1_HUMAN	P12074	CX6A1_HUMAN	COX6A1	109	43.1	Homo sapiens OX=9606	1:Experimental evidence at protein level	Cytochrome c oxidase subunit 6A1, mitochondrial	1	0.999	2	27	27	27	4	4	4	3	3	3	224103	224103	224103	5	5	5	3	3	3	193027	193027	193027	6	6	6	3	3	3	186273	186273	186273	3	3	3	3	3	3
1086	a	sp|P12259|FA5_HUMAN	P12259	FA5_HUMAN	F5	2224	4.7	Homo sapiens OX=9606	1:Experimental evidence at protein level	Coagulation factor V	1	0.999	9	54	54	54	9	9	9	8	8	8	147324	147324	147324	13	13	13	8	8	8	151064	151064	151064	9	9	9	8	8	8	153505	153505	153505	8	8	8	6	6	6
1087	a	sp|P12268|IMDH2_HUMAN	P12268	IMDH2_HUMAN	IMPDH2	514	61.1	Homo sapiens OX=9606	1:Experimental evidence at protein level	Inosine-5'-monophosphate dehydrogenase 2	1	0.999	24	402	399	402	69	68	69	28	27	28	1.24349e+06	1.24624e+06	1.24349e+06	65	65	65	28	28	28	1.24825e+06	1.24825e+06	1.24825e+06	69	68	69	27	26	27	1207951	1.2091e+06	1207951	63	63	63	25	25	25
1088	a	sp|P12270|TPR_HUMAN	P12270	TPR_HUMAN	TPR	2363	40.4	Homo sapiens OX=9606	1:Experimental evidence at protein level	Nucleoprotein TPR	1	0.999	73	711	711	711	117	117	117	72	72	72	358416	358416	358416	126	126	126	68	68	68	358870	358870	358870	113	113	113	67	67	67	361572	361572	361572	121	121	121	70	70	70
1089	a	sp|P12385|ERF1_YEAST	P12385	ERF1_YEAST	SUP45	437	43.2	Saccharomyces cerevisiae (strain ATCC 204508 / S288c) OX=559292	1:Experimental evidence at protein level	Eukaryotic peptide chain release factor subunit 1	1	0.999	14	109	87	87	25	23	23	14	13	13	774981	249705	249705	25	20	20	12	10	10	753756	243928	243928	27	22	22	14	12	12	776403	250336	250336	8	5	5	7	5	5
1090	a	sp|P12429|ANXA3_HUMAN	P12429	ANXA3_HUMAN	ANXA3	323	26	Homo sapiens OX=9606	1:Experimental evidence at protein level	Annexin A3	1	0.999	6	11	11	11	2	2	2	0	0	0	0	0	0	0	0	0	0	0	0	0	0	0	2	2	2	2	2	2	81742.4	81742.4	81742.4	2	2	2	2	2	2
1091	a	sp|P12688|YPK1_YEAST	P12688	YPK1_YEAST	YPK1	680	28.7	Saccharomyces cerevisiae (strain ATCC 204508 / S288c) OX=559292	1:Experimental evidence at protein level	Serine/threonine-protein kinase YPK1	1	0.999	14	48	42	48	12	11	12	9	9	9	103780	103780	103780	15	14	15	10	9	10	107601	107508	107601	11	8	11	7	5	7	104945	105036	104945	3	3	3	3	3	3
1092	a	sp|P12694|ODBA_HUMAN	P12694	ODBA_HUMAN	BCKDHA	445	16.9	Homo sapiens OX=9606	1:Experimental evidence at protein level	2-oxoisovalerate dehydrogenase subunit alpha, mitochondrial	1	0.999	5	10	10	10	1	1	1	0	0	0	0	0	0	1	1	1	0	0	0	0	0	0	1	1	1	0	0	0	0	0	0	3	3	3	2	2	2
1093	a	sp|P12695|ODP2_YEAST	P12695	ODP2_YEAST	LAT1	482	34.6	Saccharomyces cerevisiae (strain ATCC 204508 / S288c) OX=559292	1:Experimental evidence at protein level	Dihydrolipoyllysine-residue acetyltransferase component of pyruvate dehydrogenase complex, mitochondrial	1	0.999	10	67	67	67	9	9	9	6	6	6	265164	265164	265164	19	19	19	10	10	10	254668	254668	254668	15	15	15	9	9	9	267708	267708	267708	10	10	10	7	7	7
1094	a	sp|P12709|G6PI_YEAST	P12709	G6PI_YEAST	PGI1	554	56.7	Saccharomyces cerevisiae (strain ATCC 204508 / S288c) OX=559292	1:Experimental evidence at protein level	Glucose-6-phosphate isomerase	1	0.999	21	486	486	486	86	86	86	28	28	28	3.4628e+06	3.4628e+06	3.4628e+06	86	86	86	26	26	26	3.51833e+06	3.51833e+06	3.51833e+06	98	98	98	28	28	28	3.34487e+06	3.34487e+06	3.34487e+06	70	70	70	24	24	24
1095	a	sp|P12754|EI2BD_YEAST	P12754	EI2BD_YEAST	GCD2	651	10.6	Saccharomyces cerevisiae (strain ATCC 204508 / S288c) OX=559292	1:Experimental evidence at protein level	Translation initiation factor eIF-2B subunit delta	1	0.999	5	16	16	16	3	3	3	2	2	2	31406.6	31406.6	31406.6	4	4	4	3	3	3	31608.7	31608.7	31608.7	6	6	6	3	3	3	31152.8	31152.8	31152.8	1	1	1	0	0	0
1096	a	sp|P12758|UDP_ECOLI	P12758	UDP_ECOLI	udp	253	47	Escherichia coli (strain K12) OX=83333	1:Experimental evidence at protein level	Uridine phosphorylase	1	0.999	8	29	29	29	2	2	2	2	2	2	58447	58447	58447	1	1	1	0	0	0	0	0	0	2	2	2	2	2	2	50614.9	50614.9	50614.9	8	8	8	5	5	5
1097	a	sp|P12904|AAKG_YEAST	P12904	AAKG_YEAST	SNF4	322	32	Saccharomyces cerevisiae (strain ATCC 204508 / S288c) OX=559292	1:Experimental evidence at protein level	5'-AMP-activated protein kinase subunit gamma	1	0.999	8	34	34	34	11	11	11	6	6	6	68054.8	68054.8	68054.8	9	9	9	6	6	6	75902.6	75902.6	75902.6	8	8	8	8	8	8	72246.6	72246.6	72246.6	1	1	1	0	0	0
1098	a	sp|P12945|NAT1_YEAST	P12945	NAT1_YEAST	NAT1	854	25.1	Saccharomyces cerevisiae (strain ATCC 204508 / S288c) OX=559292	1:Experimental evidence at protein level	N-terminal acetyltransferase A complex subunit NAT1	1	0.999	16	91	91	91	21	21	21	15	15	15	99762.4	99762.4	99762.4	21	21	21	15	15	15	98572.4	98572.4	98572.4	23	23	23	14	14	14	95901.8	95901.8	95901.8	10	10	10	7	7	7
1099	a	sp|P12955|PEPD_HUMAN	P12955	PEPD_HUMAN	PEPD	493	23.3	Homo sapiens OX=9606	1:Experimental evidence at protein level	Xaa-Pro dipeptidase	1	0.999	7	42	42	42	7	7	7	7	7	7	66293.7	66293.7	66293.7	8	8	8	7	7	7	67789.9	67789.9	67789.9	5	5	5	4	4	4	73087.9	73087.9	73087.9	9	9	9	6	6	6
1100	a	sp|P12956|XRCC6_HUMAN	P12956	XRCC6_HUMAN	XRCC6	609	56.7	Homo sapiens OX=9606	1:Experimental evidence at protein level	X-ray repair cross-complementing protein 6	1	0.999	28	407	407	407	79	79	79	28	28	28	847681	847681	847681	71	71	71	27	27	27	858933	858933	858933	65	65	65	28	28	28	870171	870171	870171	71	71	71	28	28	28
1101	a	sp|P12962|CAF20_YEAST	P12962	CAF20_YEAST	CAF20	161	27.3	Saccharomyces cerevisiae (strain ATCC 204508 / S288c) OX=559292	1:Experimental evidence at protein level	Cap-associated protein CAF20	1	0.999	3	15	15	15	3	3	3	2	2	2	255362	255362	255362	5	5	5	3	3	3	271479	271479	271479	2	2	2	0	0	0	0	0	0	2	2	2	0	0	0
1102	a	sp|P13010|XRCC5_HUMAN	P13010	XRCC5_HUMAN	XRCC5	732	57.8	Homo sapiens OX=9606	1:Experimental evidence at protein level	X-ray repair cross-complementing protein 5	1	0.999	30	329	329	329	59	59	59	27	27	27	1.11833e+06	1.11833e+06	1.11833e+06	60	60	60	30	30	30	1.10607e+06	1.10607e+06	1.10607e+06	51	51	51	27	27	27	1.04715e+06	1.04715e+06	1.04715e+06	51	51	51	26	26	26
1103	a	sp|P13029|KATG_ECOLI	P13029	KATG_ECOLI	katG	726	31.5	Escherichia coli (strain K12) OX=83333	1:Experimental evidence at protein level	Catalase-peroxidase	1	0.999	15	64	64	64	6	6	6	4	4	4	41266.8	41266.8	41266.8	5	5	5	3	3	3	42807.5	42807.5	42807.5	3	3	3	3	3	3	38286	38286	38286	21	21	21	9	9	9
1104	a	sp|P13033|GLPB_ECOLI	P13033	GLPB_ECOLI	glpB	419	8.4	Escherichia coli (strain K12) OX=83333	1:Experimental evidence at protein level	Anaerobic glycerol-3-phosphate dehydrogenase subunit B	1	0.999	3	18	18	18	3	3	3	2	2	2	29774.9	29774.9	29774.9	1	1	1	0	0	0	0	0	0	2	2	2	2	2	2	23040	23040	23040	4	4	4	2	2	2
1105	a	sp|P13035|GLPD_ECOLI	P13035	GLPD_ECOLI	glpD	501	45.1	Escherichia coli (strain K12) OX=83333	1:Experimental evidence at protein level	Aerobic glycerol-3-phosphate dehydrogenase	1	0.999	15	47	47	47	2	2	2	2	2	2	49146.4	49146.4	49146.4	2	2	2	2	2	2	50099.6	50099.6	50099.6	0	0	0	0	0	0	0	0	0	15	15	15	12	12	12
1106	a	sp|P13073|COX41_HUMAN	P13073	COX41_HUMAN	COX4I1	169	38.5	Homo sapiens OX=9606	1:Experimental evidence at protein level	Cytochrome c oxidase subunit 4 isoform 1, mitochondrial	1	0.999	6	67	67	67	11	11	11	6	6	6	771099	771099	771099	10	10	10	5	5	5	771708	771708	771708	10	10	10	7	7	7	764536	764536	764536	12	12	12	7	7	7
1107	a	sp|P13188|SYQ_YEAST	P13188	SYQ_YEAST	GLN4	809	40.3	Saccharomyces cerevisiae (strain ATCC 204508 / S288c) OX=559292	1:Experimental evidence at protein level	Glutamine--tRNA ligase	1	0.999	29	165	158	158	38	37	37	26	25	25	220080	205415	205415	35	34	34	26	25	25	218150	203232	203232	32	31	31	23	22	22	206667	193828	193828	19	18	18	14	13	13
1108	a	sp|P13224|GP1BB_HUMAN	P13224	GP1BB_HUMAN	GP1BB	206	15	Homo sapiens OX=9606	1:Experimental evidence at protein level	Platelet glycoprotein Ib beta chain	1	0.999	3	13	13	13	1	1	1	0	0	0	0	0	0	3	3	3	3	3	3	101187	101187	101187	2	2	2	2	2	2	105255	105255	105255	2	2	2	2	2	2
1109	a	sp|P13473|LAMP2_HUMAN	P13473	LAMP2_HUMAN	LAMP2	410	15.4	Homo sapiens OX=9606	1:Experimental evidence at protein level	Lysosome-associated membrane glycoprotein 2	1	0.999	6	36	36	36	8	8	8	4	4	4	144697	144697	144697	8	8	8	5	5	5	138398	138398	138398	5	5	5	3	3	3	143301	143301	143301	4	4	4	3	3	3
1110	a	sp|P13482|TREA_ECOLI	P13482	TREA_ECOLI	treA	565	9.6	Escherichia coli (strain K12) OX=83333	1:Experimental evidence at protein level	Periplasmic trehalase	1	0.999	3	11	11	11	0	0	0	0	0	0	0	0	0	0	0	0	0	0	0	0	0	0	0	0	0	0	0	0	0	0	0	3	3	3	0	0	0
1111	a	sp|P13489|RINI_HUMAN	P13489	RINI_HUMAN	RNH1	461	64	Homo sapiens OX=9606	1:Experimental evidence at protein level	Ribonuclease inhibitor	1	0.999	18	251	251	251	43	43	43	21	21	21	572634	572634	572634	41	41	41	20	20	20	590093	590093	590093	39	39	39	19	19	19	557594	557594	557594	44	44	44	18	18	18
1112	a	sp|P13517|CAPZB_YEAST	P13517	CAPZB_YEAST	CAP2	287	31.4	Saccharomyces cerevisiae (strain ATCC 204508 / S288c) OX=559292	1:Experimental evidence at protein level	F-actin-capping protein subunit beta	1	0.999	7	47	47	47	7	7	7	6	6	6	142695	142695	142695	10	10	10	8	8	8	139626	139626	139626	6	6	6	6	6	6	136738	136738	136738	8	8	8	6	6	6
1113	a	sp|P13586|ATC1_YEAST	P13586	ATC1_YEAST	PMR1	950	18.4	Saccharomyces cerevisiae (strain ATCC 204508 / S288c) OX=559292	1:Experimental evidence at protein level	Calcium-transporting ATPase 1	1	0.999	12	52	52	52	12	12	12	8	8	8	88516.1	88516.1	88516.1	16	16	16	8	8	8	92479.9	92479.9	92479.9	13	13	13	6	6	6	91745.4	91745.4	91745.4	4	4	4	2	2	2
1114	a	sp|P13663|DHAS_YEAST	P13663	DHAS_YEAST	HOM2	365	43.3	Saccharomyces cerevisiae (strain ATCC 204508 / S288c) OX=559292	1:Experimental evidence at protein level	Aspartate-semialdehyde dehydrogenase	1	0.999	12	137	137	137	25	25	25	12	12	12	663290	663290	663290	25	25	25	13	13	13	666664	666664	666664	26	26	26	13	13	13	665831	665831	665831	20	20	20	12	12	12
1115	a	sp|P13667|PDIA4_HUMAN	P13667	PDIA4_HUMAN	PDIA4	645	59.8	Homo sapiens OX=9606	1:Experimental evidence at protein level	Protein disulfide-isomerase A4	1	0.999	30	325	323	325	60	60	60	27	27	27	386392	386392	386392	53	51	53	29	28	29	389985	389985	389985	53	53	53	27	27	27	383762	383762	383762	54	54	54	28	28	28
1116	a	sp|P13674|P4HA1_HUMAN	P13674	P4HA1_HUMAN	P4HA1	534	7.3	Homo sapiens OX=9606	1:Experimental evidence at protein level	Prolyl 4-hydroxylase subunit alpha-1	1	0.999	3	10	10	10	3	3	3	3	3	3	44259.9	44259.9	44259.9	1	1	1	0	0	0	0	0	0	3	3	3	2	2	2	40405.4	40405.4	40405.4	0	0	0	0	0	0
1117	a	sp|P13798|ACPH_HUMAN	P13798	ACPH_HUMAN	APEH	732	41.3	Homo sapiens OX=9606	1:Experimental evidence at protein level	Acylamino-acid-releasing enzyme	1	0.999	17	120	120	120	17	17	17	11	11	11	206487	206487	206487	23	23	23	13	13	13	197450	197450	197450	20	20	20	13	13	13	213017	213017	213017	20	20	20	12	12	12
1118	a	sp|P13804|ETFA_HUMAN	P13804	ETFA_HUMAN	ETFA	333	66.1	Homo sapiens OX=9606	1:Experimental evidence at protein level	Electron transfer flavoprotein subunit alpha, mitochondrial	1	0.999	15	189	189	189	39	39	39	16	16	16	556658	556658	556658	31	31	31	15	15	15	565990	565990	565990	30	30	30	15	15	15	544374	544374	544374	30	30	30	13	13	13
1119	a	sp|P13807|GYS1_HUMAN	P13807	GYS1_HUMAN	GYS1	737	11.3	Homo sapiens OX=9606	1:Experimental evidence at protein level	Glycogen [starch] synthase, muscle	1	0.9987	6	23	16	16	4	3	3	3	2	2	84991.6	60162.4	60162.4	4	3	3	4	3	3	84028.4	59125.5	59125.5	4	3	3	3	2	2	100026	66238.6	66238.6	5	3	3	4	3	3
1120	a	sp|P13861|KAP2_HUMAN	P13861	KAP2_HUMAN	PRKAR2A	404	48.3	Homo sapiens OX=9606	1:Experimental evidence at protein level	cAMP-dependent protein kinase type II-alpha regulatory subunit	1	0.999	14	133	91	91	25	17	17	15	12	12	236548	123739	123739	24	16	16	16	13	13	242873	125535	125535	23	16	16	16	13	13	248367	127324	127324	22	16	16	15	12	12
1121	a	sp|P13984|T2FB_HUMAN	P13984	T2FB_HUMAN	GTF2F2	249	47	Homo sapiens OX=9606	1:Experimental evidence at protein level	General transcription factor IIF subunit 2	1	0.999	9	61	61	61	11	11	11	9	9	9	149970	149970	149970	11	11	11	10	10	10	150606	150606	150606	9	9	9	7	7	7	148899	148899	148899	11	11	11	8	8	8
1122	a	sp|P13987|CD59_HUMAN	P13987	CD59_HUMAN	CD59	128	18.8	Homo sapiens OX=9606	1:Experimental evidence at protein level	CD59 glycoprotein	1	0.999	3	29	29	29	4	4	4	4	4	4	94289.5	94289.5	94289.5	6	6	6	4	4	4	92433.2	92433.2	92433.2	5	5	5	4	4	4	92209.8	92209.8	92209.8	4	4	4	4	4	4
1123	a	sp|P13995|MTDC_HUMAN	P13995	MTDC_HUMAN	MTHFD2	350	45.4	Homo sapiens OX=9606	1:Experimental evidence at protein level	Bifunctional methylenetetrahydrofolate dehydrogenase/cyclohydrolase, mitochondrial	1	0.999	8	60	60	60	10	10	10	8	8	8	193161	193161	193161	10	10	10	8	8	8	193258	193258	193258	11	11	11	7	7	7	185937	185937	185937	9	9	9	6	6	6
1124	a	sp|P14020|DPM1_YEAST	P14020	DPM1_YEAST	DPM1	267	47.9	Saccharomyces cerevisiae (strain ATCC 204508 / S288c) OX=559292	1:Experimental evidence at protein level	Dolichol-phosphate mannosyltransferase	1	0.999	9	69	69	69	13	13	13	8	8	8	426531	426531	426531	17	17	17	10	10	10	420720	420720	420720	16	16	16	10	10	10	422580	422580	422580	9	9	9	6	6	6
1125	a	sp|P14065|GCY1_YEAST	P14065	GCY1_YEAST	GCY1	312	51.6	Saccharomyces cerevisiae (strain ATCC 204508 / S288c) OX=559292	1:Experimental evidence at protein level	Glycerol 2-dehydrogenase (NADP(+))	1	0.999	10	55	37	37	12	8	8	7	6	6	264667	75363.9	75363.9	15	11	11	7	6	6	274190	88598.7	88598.7	13	9	9	9	7	7	240623	71724.2	71724.2	10	6	6	5	3	3
1126	a	sp|P14120|RL30_YEAST	P14120	RL30_YEAST	RPL30	105	56.2	Saccharomyces cerevisiae (strain ATCC 204508 / S288c) OX=559292	1:Experimental evidence at protein level	60S ribosomal protein L30	1	0.999	4	60	60	60	10	10	10	4	4	4	2.59935e+06	2.59935e+06	2.59935e+06	14	14	14	4	4	4	2.64892e+06	2.64892e+06	2.64892e+06	10	10	10	4	4	4	2.6819e+06	2.6819e+06	2.6819e+06	10	10	10	5	5	5
1127	a	sp|P14126|RL3_YEAST	P14126	RL3_YEAST	RPL3	387	41.9	Saccharomyces cerevisiae (strain ATCC 204508 / S288c) OX=559292	1:Experimental evidence at protein level	60S ribosomal protein L3	1	0.999	14	219	219	219	37	37	37	17	17	17	1.45047e+06	1.45047e+06	1.45047e+06	44	44	44	19	19	19	1.42004e+06	1.42004e+06	1.42004e+06	44	44	44	20	20	20	1.50245e+06	1.50245e+06	1.50245e+06	33	33	33	14	14	14
1128	a	sp|P14164|ABF1_YEAST	P14164	ABF1_YEAST	ABF1	731	13.7	Saccharomyces cerevisiae (strain ATCC 204508 / S288c) OX=559292	1:Experimental evidence at protein level	ARS-binding factor 1	1	0.999	6	33	33	33	8	8	8	6	6	6	54325.8	54325.8	54325.8	10	10	10	6	6	6	52214.9	52214.9	52214.9	8	8	8	5	5	5	60389.9	60389.9	60389.9	3	3	3	2	2	2
1129	a	sp|P14306|CPYI_YEAST	P14306	CPYI_YEAST	TFS1	219	35.6	Saccharomyces cerevisiae (strain ATCC 204508 / S288c) OX=559292	1:Experimental evidence at protein level	Carboxypeptidase Y inhibitor	1	0.999	6	50	50	50	8	8	8	6	6	6	238733	238733	238733	8	8	8	6	6	6	219166	219166	219166	11	11	11	6	6	6	204369	204369	204369	6	6	6	4	4	4
1130	a	sp|P14317|HCLS1_HUMAN	P14317	HCLS1_HUMAN	HCLS1	486	31.7	Homo sapiens OX=9606	1:Experimental evidence at protein level	Hematopoietic lineage cell-specific protein	1	0.999	12	109	109	109	17	17	17	10	10	10	190678	190678	190678	21	21	21	12	12	12	183065	183065	183065	18	18	18	11	11	11	188097	188097	188097	17	17	17	10	10	10
1131	a	sp|P14324|FPPS_HUMAN	P14324	FPPS_HUMAN	FDPS	419	32.7	Homo sapiens OX=9606	1:Experimental evidence at protein level	Farnesyl pyrophosphate synthase	1	0.999	8	92	87	92	12	11	12	8	7	8	638388	633623	638388	13	11	13	8	7	8	641686	638030	641686	12	11	12	7	6	7	627635	627043	627635	17	16	17	9	8	9
1132	a	sp|P14373|TRI27_HUMAN	P14373	TRI27_HUMAN	TRIM27	513	28.7	Homo sapiens OX=9606	1:Experimental evidence at protein level	Zinc finger protein RFP	1	0.999	11	66	66	66	13	13	13	9	9	9	60892.1	60892.1	60892.1	13	13	13	10	10	10	60454.4	60454.4	60454.4	9	9	9	8	8	8	56568	56568	56568	13	13	13	8	8	8
1133	a	sp|P14406|CX7A2_HUMAN	P14406	CX7A2_HUMAN	COX7A2	83	27.7	Homo sapiens OX=9606	1:Experimental evidence at protein level	Cytochrome c oxidase subunit 7A2, mitochondrial	1	0.999	2	27	27	27	5	5	5	2	2	2	481277	481277	481277	4	4	4	2	2	2	468710	468710	468710	5	5	5	2	2	2	501944	501944	501944	4	4	4	2	2	2
1134	a	sp|P14540|ALF_YEAST	P14540	ALF_YEAST	FBA1	359	64.3	Saccharomyces cerevisiae (strain ATCC 204508 / S288c) OX=559292	1:Experimental evidence at protein level	Fructose-bisphosphate aldolase	1	0.999	15	617	617	617	115	115	115	23	23	23	8.05234e+06	8.05234e+06	8.05234e+06	117	117	117	25	25	25	8.18912e+06	8.18912e+06	8.18912e+06	108	108	108	23	23	23	7.978e+06	7.978e+06	7.978e+06	97	97	97	23	23	23
1135	a	sp|P14618|KPYM_HUMAN	P14618	KPYM_HUMAN	PKM	531	74.8	Homo sapiens OX=9606	1:Experimental evidence at protein level	Pyruvate kinase PKM	1	0.999	32	553	522	553	95	88	95	38	36	38	1.75776e+06	1.7786e+06	1.75776e+06	93	88	93	39	37	39	1.81376e+06	1.82608e+06	1.81376e+06	91	86	91	38	36	38	1714092	1.72225e+06	1714092	90	86	90	34	32	34
1136	a	sp|P14635|CCNB1_HUMAN	P14635	CCNB1_HUMAN	CCNB1	433	12	Homo sapiens OX=9606	1:Experimental evidence at protein level	G2/mitotic-specific cyclin-B1	1	0.999	4	38	38	38	8	8	8	5	5	5	74161.3	74161.3	74161.3	5	5	5	5	5	5	72870.6	72870.6	72870.6	5	5	5	5	5	5	73324.8	73324.8	73324.8	8	8	8	5	5	5
1137	a	sp|P14680|YAK1_YEAST	P14680	YAK1_YEAST	YAK1	807	9.2	Saccharomyces cerevisiae (strain ATCC 204508 / S288c) OX=559292	1:Experimental evidence at protein level	Dual specificity protein kinase YAK1	1	0.999	5	7	7	7	0	0	0	0	0	0	0	0	0	4	4	4	4	4	4	49259	49259	49259	2	2	2	2	2	2	52675.4	52675.4	52675.4	0	0	0	0	0	0
1138	a	sp|P14735|IDE_HUMAN	P14735	IDE_HUMAN	IDE	1019	34.4	Homo sapiens OX=9606	1:Experimental evidence at protein level	Insulin-degrading enzyme	1	0.999	25	131	131	131	17	17	17	13	13	13	122795	122795	122795	29	29	29	21	21	21	131317	131317	131317	24	24	24	17	17	17	128394	128394	128394	19	19	19	17	17	17
1139	a	sp|P14741|EI2BA_YEAST	P14741	EI2BA_YEAST	GCN3	305	15.1	Saccharomyces cerevisiae (strain ATCC 204508 / S288c) OX=559292	1:Experimental evidence at protein level	Translation initiation factor eIF-2B subunit alpha	1	0.999	4	12	12	12	6	6	6	3	3	3	78329.6	78329.6	78329.6	4	4	4	3	3	3	74418.1	74418.1	74418.1	2	2	2	2	2	2	70778	70778	70778	0	0	0	0	0	0
1140	a	sp|P14742|GFA1_YEAST	P14742	GFA1_YEAST	GFA1	717	34.4	Saccharomyces cerevisiae (strain ATCC 204508 / S288c) OX=559292	1:Experimental evidence at protein level	Glutamine--fructose-6-phosphate aminotransferase [isomerizing]	1	0.999	16	118	118	118	30	30	30	15	15	15	206401	206401	206401	31	31	31	17	17	17	202091	202091	202091	19	19	19	15	15	15	202322	202322	202322	13	13	13	7	7	7
1141	a	sp|P14843|AROF_YEAST	P14843	AROF_YEAST	ARO3	370	25.1	Saccharomyces cerevisiae (strain ATCC 204508 / S288c) OX=559292	1:Experimental evidence at protein level	Phospho-2-dehydro-3-deoxyheptonate aldolase, phenylalanine-inhibited	1	0.999	7	46	42	42	9	8	8	6	5	5	148364	148993	148993	11	10	10	5	4	4	142676	142479	142479	9	8	8	6	5	5	134530	134147	134147	4	4	4	3	3	3
1142	a	sp|P14854|CX6B1_HUMAN	P14854	CX6B1_HUMAN	COX6B1	86	57	Homo sapiens OX=9606	1:Experimental evidence at protein level	Cytochrome c oxidase subunit 6B1	1	0.999	4	63	63	63	12	12	12	5	5	5	693268	693268	693268	9	9	9	5	5	5	717014	717014	717014	9	9	9	5	5	5	701731	701731	701731	10	10	10	5	5	5
1143	a	sp|P14866|HNRPL_HUMAN	P14866	HNRPL_HUMAN	HNRNPL	589	82.7	Homo sapiens OX=9606	1:Experimental evidence at protein level	Heterogeneous nuclear ribonucleoprotein L	1	0.999	28	655	652	655	102	102	102	26	26	26	1.38138e+06	1.38138e+06	1.38138e+06	115	115	115	30	30	30	1.43059e+06	1.43059e+06	1.43059e+06	115	114	115	31	30	31	1.38285e+06	1.3873e+06	1.38285e+06	110	109	110	33	32	33
1144	a	sp|P14904|AMPL_YEAST	P14904	AMPL_YEAST	APE1	514	28.6	Saccharomyces cerevisiae (strain ATCC 204508 / S288c) OX=559292	1:Experimental evidence at protein level	Vacuolar aminopeptidase 1	1	0.999	10	36	36	36	8	8	8	6	6	6	129459	129459	129459	9	9	9	6	6	6	131506	131506	131506	5	5	5	5	5	5	126505	126505	126505	7	7	7	4	4	4
1145	a	sp|P14906|SEC63_YEAST	P14906	SEC63_YEAST	SEC63	663	26.1	Saccharomyces cerevisiae (strain ATCC 204508 / S288c) OX=559292	1:Experimental evidence at protein level	Protein translocation protein SEC63	1	0.999	12	43	43	43	13	13	13	10	10	10	132230	132230	132230	8	8	8	7	7	7	126897	126897	126897	10	10	10	7	7	7	125410	125410	125410	3	3	3	3	3	3
1146	a	sp|P14907|NSP1_YEAST	P14907	NSP1_YEAST	NSP1	823	33.5	Saccharomyces cerevisiae (strain ATCC 204508 / S288c) OX=559292	1:Experimental evidence at protein level	Nucleoporin NSP1	1	0.999	17	78	78	78	14	14	14	14	14	14	112493	112493	112493	16	16	16	14	14	14	112288	112288	112288	17	17	17	14	14	14	114075	114075	114075	10	10	10	8	8	8
1147	a	sp|P14922|CYC8_YEAST	P14922	CYC8_YEAST	CYC8	966	19.3	Saccharomyces cerevisiae (strain ATCC 204508 / S288c) OX=559292	1:Experimental evidence at protein level	General transcriptional corepressor CYC8	1	0.999	10	44	44	44	13	13	13	6	6	6	106445	106445	106445	11	11	11	8	8	8	105409	105409	105409	12	12	12	7	7	7	106531	106531	106531	2	2	2	2	2	2
1148	a	sp|P14923|PLAK_HUMAN	P14923	PLAK_HUMAN	JUP	745	14	Homo sapiens OX=9606	1:Experimental evidence at protein level	Junction plakoglobin	1	0.999	7	22	17	22	6	3	6	3	2	3	42840.2	39970.6	42840.2	2	2	2	2	2	2	45265.9	41692.9	45265.9	4	4	4	3	3	3	42670.7	40053	42670.7	3	2	3	2	0	2
1149	a	sp|P14927|QCR7_HUMAN	P14927	QCR7_HUMAN	UQCRB	111	43.2	Homo sapiens OX=9606	1:Experimental evidence at protein level	Cytochrome b-c1 complex subunit 7	1	0.999	5	48	48	48	7	7	7	5	5	5	277469	277469	277469	10	10	10	4	4	4	287372	287372	287372	8	8	8	4	4	4	272716	272716	272716	7	7	7	4	4	4
1150	a	sp|P15019|TAL1_YEAST	P15019	TAL1_YEAST	TAL1	335	52.5	Saccharomyces cerevisiae (strain ATCC 204508 / S288c) OX=559292	1:Experimental evidence at protein level	Transaldolase	1	0.999	15	154	144	144	28	26	26	16	14	14	1210906	1.25859e+06	1.25859e+06	30	29	29	15	14	14	1.26584e+06	1282403	1282403	30	28	28	15	13	13	1.31843e+06	1.32844e+06	1.32844e+06	23	21	21	13	11	11
1151	a	sp|P15034|AMPP_ECOLI	P15034	AMPP_ECOLI	pepP	441	5	Escherichia coli (strain K12) OX=83333	1:Experimental evidence at protein level	Xaa-Pro aminopeptidase	1	0.9989	2	5	5	5	0	0	0	0	0	0	0	0	0	0	0	0	0	0	0	0	0	0	0	0	0	0	0	0	0	0	0	1	1	1	0	0	0
1152	a	sp|P15056|BRAF_HUMAN	P15056	BRAF_HUMAN	BRAF	766	8.2	Homo sapiens OX=9606	1:Experimental evidence at protein level	Serine/threonine-protein kinase B-raf	1	0.999	5	26	6	6	6	2	2	4	0	0	71544.4	0	0	6	2	2	5	2	2	71227.6	0	0	5	2	2	3	0	0	78109.9	0	0	2	0	0	2	0	0
1153	a	sp|P15078|CSTA_ECOLI	P15078	CSTA_ECOLI	cstA	701	4.6	Escherichia coli (strain K12) OX=83333	1:Experimental evidence at protein level	Peptide transporter CstA	1	0.999	3	10	10	10	0	0	0	0	0	0	0	0	0	1	1	1	0	0	0	0	0	0	0	0	0	0	0	0	0	0	0	3	3	3	3	3	3
1154	a	sp|P15104|GLNA_HUMAN	P15104	GLNA_HUMAN	GLUL	373	26.3	Homo sapiens OX=9606	1:Experimental evidence at protein level	Glutamine synthetase	1	0.999	9	57	57	57	9	9	9	7	7	7	186500	186500	186500	15	15	15	8	8	8	173424	173424	173424	10	10	10	6	6	6	167084	167084	167084	8	8	8	7	7	7
1155	a	sp|P15108|HSC82_YEAST	P15108	HSC82_YEAST	HSC82	705	48.7	Saccharomyces cerevisiae (strain ATCC 204508 / S288c) OX=559292	1:Experimental evidence at protein level	ATP-dependent molecular chaperone HSC82	1	0.999	33	538	142	436	96	26	77	33	9	29	13557198	1.67518e+06	3.15625e+06	95	27	81	34	8	30	13319986	1.54888e+06	3.08876e+06	99	28	81	34	9	30	13943095	1.5274e+06	3.21584e+06	81	20	64	29	9	25
1156	a	sp|P15180|SYKC_YEAST	P15180	SYKC_YEAST	KRS1	591	43	Saccharomyces cerevisiae (strain ATCC 204508 / S288c) OX=559292	1:Experimental evidence at protein level	Lysine--tRNA ligase, cytoplasmic	1	0.999	19	195	195	195	37	37	37	19	19	19	615725	615725	615725	45	45	45	21	21	21	616920	616920	616920	35	35	35	20	20	20	586148	586148	586148	22	22	22	14	14	14
1157	a	sp|P15254|PUR4_ECOLI	P15254	PUR4_ECOLI	purL	1295	22	Escherichia coli (strain K12) OX=83333	1:Experimental evidence at protein level	Phosphoribosylformylglycinamidine synthase	1	0.999	18	76	76	76	5	5	5	3	3	3	63590	63590	63590	4	4	4	3	3	3	55984.5	55984.5	55984.5	1	1	1	0	0	0	0	0	0	27	27	27	15	15	15
1158	a	sp|P15274|AMPD_YEAST	P15274	AMPD_YEAST	AMD1	810	18.8	Saccharomyces cerevisiae (strain ATCC 204508 / S288c) OX=559292	1:Experimental evidence at protein level	AMP deaminase	1	0.999	10	40	40	40	12	12	12	8	8	8	77645.4	77645.4	77645.4	10	10	10	9	9	9	80314.2	80314.2	80314.2	7	7	7	6	6	6	77930.8	77930.8	77930.8	5	5	5	4	4	4
1159	a	sp|P15288|PEPD_ECOLI	P15288	PEPD_ECOLI	pepD	485	37.3	Escherichia coli (strain K12) OX=83333	1:Experimental evidence at protein level	Cytosol non-specific dipeptidase	1	0.999	14	86	86	86	8	8	8	7	7	7	75286.7	75286.7	75286.7	10	10	10	8	8	8	71923.6	71923.6	71923.6	6	6	6	6	6	6	72122.1	72122.1	72122.1	22	22	22	14	14	14
1160	a	sp|P15303|SEC23_YEAST	P15303	SEC23_YEAST	SEC23	768	40.6	Saccharomyces cerevisiae (strain ATCC 204508 / S288c) OX=559292	1:Experimental evidence at protein level	Protein transport protein SEC23	1	0.999	20	172	172	172	37	37	37	21	21	21	257094	257094	257094	34	34	34	21	21	21	259164	259164	259164	39	39	39	21	21	21	257225	257225	257225	22	22	22	14	14	14
1161	a	sp|P15311|EZRI_HUMAN	P15311	EZRI_HUMAN	EZR	586	47.4	Homo sapiens OX=9606	1:Experimental evidence at protein level	Ezrin	1	0.999	26	402	201	219	73	37	42	30	16	19	1.72193e+06	815914	805398	66	30	31	30	17	18	1674548	783054	778515	67	36	40	29	16	18	1640606	750002	748911	64	33	35	28	15	17
1162	a	sp|P15374|UCHL3_HUMAN	P15374	UCHL3_HUMAN	UCHL3	230	59.1	Homo sapiens OX=9606	1:Experimental evidence at protein level	Ubiquitin carboxyl-terminal hydrolase isozyme L3	1	0.999	9	88	88	88	16	16	16	10	10	10	243145	243145	243145	17	17	17	10	10	10	250373	250373	250373	17	17	17	10	10	10	239127	239127	239127	12	12	12	7	7	7
1163	a	sp|P15424|MS116_YEAST	P15424	MS116_YEAST	MSS116	664	12.8	Saccharomyces cerevisiae (strain ATCC 204508 / S288c) OX=559292	1:Experimental evidence at protein level	ATP-dependent RNA helicase MSS116, mitochondrial	1	0.999	6	15	15	15	4	4	4	4	4	4	50380	50380	50380	6	6	6	5	5	5	48056.3	48056.3	48056.3	3	3	3	3	3	3	49826.6	49826.6	49826.6	0	0	0	0	0	0
1164	a	sp|P15454|KGUA_YEAST	P15454	KGUA_YEAST	GUK1	187	56.7	Saccharomyces cerevisiae (strain ATCC 204508 / S288c) OX=559292	1:Experimental evidence at protein level	Guanylate kinase	1	0.999	9	99	99	99	19	19	19	10	10	10	371497	371497	371497	24	24	24	10	10	10	376482	376482	376482	21	21	21	11	11	11	379992	379992	379992	13	13	13	8	8	8
1165	a	sp|P15496|IDI1_YEAST	P15496	IDI1_YEAST	IDI1	288	33.7	Saccharomyces cerevisiae (strain ATCC 204508 / S288c) OX=559292	1:Experimental evidence at protein level	Isopentenyl-diphosphate Delta-isomerase	1	0.999	6	39	39	39	11	11	11	6	6	6	151897	151897	151897	10	10	10	8	8	8	146623	146623	146623	10	10	10	8	8	8	151067	151067	151067	4	4	4	4	4	4
1166	a	sp|P15559|NQO1_HUMAN	P15559	NQO1_HUMAN	NQO1	274	39.8	Homo sapiens OX=9606	1:Experimental evidence at protein level	NAD(P)H dehydrogenase [quinone] 1	1	0.999	7	52	52	52	9	9	9	7	7	7	222826	222826	222826	13	13	13	7	7	7	215522	215522	215522	8	8	8	6	6	6	205907	205907	205907	7	7	7	5	5	5
1167	a	sp|P15565|TRM1_YEAST	P15565	TRM1_YEAST	TRM1	570	17.4	Saccharomyces cerevisiae (strain ATCC 204508 / S288c) OX=559292	1:Experimental evidence at protein level	tRNA (guanine(26)-N(2))-dimethyltransferase, mitochondrial	1	0.999	8	30	30	30	10	10	10	6	6	6	101491	101491	101491	9	9	9	5	5	5	97322.1	97322.1	97322.1	7	7	7	5	5	5	108685	108685	108685	0	0	0	0	0	0
1168	a	sp|P15586|GNS_HUMAN	P15586	GNS_HUMAN	GNS	552	8.5	Homo sapiens OX=9606	1:Experimental evidence at protein level	N-acetylglucosamine-6-sulfatase	1	0.999	4	24	24	24	5	5	5	3	3	3	150276	150276	150276	3	3	3	3	3	3	140328	140328	140328	5	5	5	2	2	2	140912	140912	140912	5	5	5	3	3	3
1169	a	sp|P15624|SYFB_YEAST	P15624	SYFB_YEAST	FRS1	595	39.2	Saccharomyces cerevisiae (strain ATCC 204508 / S288c) OX=559292	1:Experimental evidence at protein level	Phenylalanine--tRNA ligase beta subunit	1	0.999	17	142	131	131	30	29	29	15	14	14	412492	415749	415749	30	28	28	16	15	15	415245	424138	424138	26	24	24	15	14	14	388835	388259	388259	15	13	13	10	9	9
1170	a	sp|P15625|SYFA_YEAST	P15625	SYFA_YEAST	FRS2	503	50.7	Saccharomyces cerevisiae (strain ATCC 204508 / S288c) OX=559292	1:Experimental evidence at protein level	Phenylalanine--tRNA ligase alpha subunit	1	0.999	19	127	127	127	22	22	22	17	17	17	288536	288536	288536	28	28	28	17	17	17	285129	285129	285129	25	25	25	16	16	16	285373	285373	285373	17	17	17	13	13	13
1171	a	sp|P15639|PUR9_ECOLI	P15639	PUR9_ECOLI	purH	529	47.3	Escherichia coli (strain K12) OX=83333	1:Experimental evidence at protein level	Bifunctional purine biosynthesis protein PurH	1	0.999	18	99	99	99	7	7	7	6	6	6	87453.9	87453.9	87453.9	6	6	6	6	6	6	87683.6	87683.6	87683.6	7	7	7	6	6	6	95471.2	95471.2	95471.2	24	24	24	14	14	14
1172	a	sp|P15640|PUR2_ECOLI	P15640	PUR2_ECOLI	purD	429	35.4	Escherichia coli (strain K12) OX=83333	1:Experimental evidence at protein level	Phosphoribosylamine--glycine ligase	1	0.999	10	44	41	41	2	2	2	0	0	0	0	0	0	3	2	2	3	2	2	94284.8	46385	46385	2	2	2	0	0	0	0	0	0	10	9	9	8	7	7
1173	a	sp|P15646|FBRL_YEAST	P15646	FBRL_YEAST	NOP1	327	34.9	Saccharomyces cerevisiae (strain ATCC 204508 / S288c) OX=559292	1:Experimental evidence at protein level	rRNA 2'-O-methyltransferase fibrillarin	1	0.999	10	84	84	84	18	18	18	9	9	9	386368	386368	386368	17	17	17	9	9	9	404909	404909	404909	16	16	16	8	8	8	381421	381421	381421	13	13	13	7	7	7
1174	a	sp|P15703|BGL2_YEAST	P15703	BGL2_YEAST	BGL2	313	20.4	Saccharomyces cerevisiae (strain ATCC 204508 / S288c) OX=559292	1:Experimental evidence at protein level	Glucan 1,3-beta-glucosidase	1	0.999	5	37	37	37	5	5	5	4	4	4	186571	186571	186571	7	7	7	4	4	4	175461	175461	175461	8	8	8	5	5	5	192568	192568	192568	4	4	4	2	2	2
1175	a	sp|P15705|STI1_YEAST	P15705	STI1_YEAST	STI1	589	53.3	Saccharomyces cerevisiae (strain ATCC 204508 / S288c) OX=559292	1:Experimental evidence at protein level	Heat shock protein STI1	1	0.999	22	197	197	197	37	37	37	22	22	22	660270	660270	660270	43	43	43	22	22	22	647063	647063	647063	37	37	37	21	21	21	628426	628426	628426	30	30	30	19	19	19
1176	a	sp|P15735|PHKG2_HUMAN	P15735	PHKG2_HUMAN	PHKG2	406	19	Homo sapiens OX=9606	1:Experimental evidence at protein level	Phosphorylase b kinase gamma catalytic chain, liver/testis isoform	1	0.999	5	11	11	11	1	1	1	0	0	0	0	0	0	3	3	3	2	2	2	34825.8	34825.8	34825.8	1	1	1	0	0	0	0	0	0	2	2	2	0	0	0
1177	a	sp|P15790|CSK21_YEAST	P15790	CSK21_YEAST	CKA1	372	11.3	Saccharomyces cerevisiae (strain ATCC 204508 / S288c) OX=559292	1:Experimental evidence at protein level	Casein kinase II subunit alpha	1	0.9974	4	21	8	8	5	2	2	4	2	2	80881.4	35485.2	35485.2	3	1	1	3	0	0	90629.4	0	0	5	3	3	4	2	2	90940.9	41492.9	41492.9	1	0	0	0	0	0
1178	a	sp|P15880|RS2_HUMAN	P15880	RS2_HUMAN	RPS2	293	50.5	Homo sapiens OX=9606	1:Experimental evidence at protein level	40S ribosomal protein S2	1	0.999	12	256	256	256	40	40	40	13	13	13	1.93872e+06	1.93872e+06	1.93872e+06	40	40	40	13	13	13	2.00679e+06	2.00679e+06	2.00679e+06	40	40	40	13	13	13	1.97556e+06	1.97556e+06	1.97556e+06	45	45	45	14	14	14
1179	a	sp|P15891|ABP1_YEAST	P15891	ABP1_YEAST	ABP1	592	55.2	Saccharomyces cerevisiae (strain ATCC 204508 / S288c) OX=559292	1:Experimental evidence at protein level	Actin-binding protein	1	0.999	21	184	184	184	36	36	36	19	19	19	601633	601633	601633	41	41	41	21	21	21	586374	586374	586374	37	37	37	16	16	16	587158	587158	587158	26	26	26	13	13	13
1180	a	sp|P15923|TFE2_HUMAN	P15923	TFE2_HUMAN	TCF3	654	11.9	Homo sapiens OX=9606	1:Experimental evidence at protein level	Transcription factor E2-alpha	1	0.999	5	11	11	11	3	3	3	2	2	2	48009.8	48009.8	48009.8	2	2	2	2	2	2	53433.6	53433.6	53433.6	1	1	1	0	0	0	0	0	0	2	2	2	2	2	2
1181	a	sp|P15927|RFA2_HUMAN	P15927	RFA2_HUMAN	RPA2	270	60	Homo sapiens OX=9606	1:Experimental evidence at protein level	Replication protein A 32 kDa subunit	1	0.999	9	160	160	160	34	34	34	11	11	11	592254	592254	592254	23	23	23	11	11	11	607687	607687	607687	21	21	21	9	9	9	587411	587411	587411	28	28	28	8	8	8
1182	a	sp|P15992|HSP26_YEAST	P15992	HSP26_YEAST	HSP26	214	57.9	Saccharomyces cerevisiae (strain ATCC 204508 / S288c) OX=559292	1:Experimental evidence at protein level	Heat shock protein 26	1	0.999	13	336	336	336	69	69	69	14	14	14	4.00857e+06	4.00857e+06	4.00857e+06	59	59	59	15	15	15	3.99787e+06	3.99787e+06	3.99787e+06	59	59	59	13	13	13	4.03282e+06	4.03282e+06	4.03282e+06	56	56	56	13	13	13
1183	a	sp|P16083|NQO2_HUMAN	P16083	NQO2_HUMAN	NQO2	231	52.4	Homo sapiens OX=9606	1:Experimental evidence at protein level	Ribosyldihydronicotinamide dehydrogenase [quinone]	1	0.999	9	67	67	67	12	12	12	9	9	9	139144	139144	139144	12	12	12	8	8	8	149426	149426	149426	14	14	14	9	9	9	142036	142036	142036	8	8	8	7	7	7
1184	a	sp|P16095|SDHL_ECOLI	P16095	SDHL_ECOLI	sdaA	454	6.2	Escherichia coli (strain K12) OX=83333	1:Experimental evidence at protein level	L-serine dehydratase 1	1	0.999	2	15	15	15	0	0	0	0	0	0	0	0	0	0	0	0	0	0	0	0	0	0	0	0	0	0	0	0	0	0	0	3	3	3	2	2	2
1185	a	sp|P16120|THRC_YEAST	P16120	THRC_YEAST	THR4	514	61.3	Saccharomyces cerevisiae (strain ATCC 204508 / S288c) OX=559292	1:Experimental evidence at protein level	Threonine synthase	1	0.999	22	194	194	194	36	36	36	20	20	20	586111	586111	586111	35	35	35	20	20	20	584945	584945	584945	35	35	35	20	20	20	555336	555336	555336	28	28	28	17	17	17
1186	a	sp|P16140|VATB_YEAST	P16140	VATB_YEAST	VMA2	517	71.6	Saccharomyces cerevisiae (strain ATCC 204508 / S288c) OX=559292	1:Experimental evidence at protein level	V-type proton ATPase subunit B	1	0.999	27	364	362	364	71	71	71	28	28	28	1.08541e+06	1.08541e+06	1.08541e+06	72	72	72	28	28	28	1.08293e+06	1.08293e+06	1.08293e+06	68	68	68	27	27	27	1040985	1040985	1040985	49	49	49	25	25	25
1187	a	sp|P16150|LEUK_HUMAN	P16150	LEUK_HUMAN	SPN	400	17.5	Homo sapiens OX=9606	1:Experimental evidence at protein level	Leukosialin	1	0.999	5	65	65	65	9	9	9	4	4	4	272219	272219	272219	10	10	10	5	5	5	274655	274655	274655	10	10	10	5	5	5	270675	270675	270675	15	15	15	4	4	4
1188	a	sp|P16157|ANK1_HUMAN	P16157	ANK1_HUMAN	ANK1	1881	52.1	Homo sapiens OX=9606	1:Experimental evidence at protein level	Ankyrin-1	1	0.999	63	490	457	490	78	71	78	55	51	55	504513	508118	504513	87	81	87	60	56	60	495091	498454	495091	79	73	79	53	49	53	500052	499877	500052	79	75	79	54	50	54
1189	a	sp|P16219|ACADS_HUMAN	P16219	ACADS_HUMAN	ACADS	412	13.1	Homo sapiens OX=9606	1:Experimental evidence at protein level	Short-chain specific acyl-CoA dehydrogenase, mitochondrial	1	0.999	4	13	13	13	3	3	3	2	2	2	54302.1	54302.1	54302.1	3	3	3	3	3	3	53701	53701	53701	1	1	1	0	0	0	0	0	0	1	1	1	0	0	0
1190	a	sp|P16220|CREB1_HUMAN	P16220	CREB1_HUMAN	CREB1	341	15.2	Homo sapiens OX=9606	1:Experimental evidence at protein level	Cyclic AMP-responsive element-binding protein 1	1	0.999	3	15	15	15	3	3	3	2	2	2	80380.3	80380.3	80380.3	2	2	2	2	2	2	87710.8	87710.8	87710.8	4	4	4	2	2	2	84136.7	84136.7	84136.7	1	1	1	0	0	0
1191	a	sp|P16278|BGAL_HUMAN	P16278	BGAL_HUMAN	GLB1	677	18.8	Homo sapiens OX=9606	1:Experimental evidence at protein level	Beta-galactosidase	1	0.999	10	59	52	59	8	7	8	7	6	7	92354.1	91538.1	92354.1	8	7	8	7	6	7	89011.4	87137.9	89011.4	12	10	12	7	6	7	94032	91871.7	94032	13	12	13	9	8	9
1192	a	sp|P16333|NCK1_HUMAN	P16333	NCK1_HUMAN	NCK1	377	29.7	Homo sapiens OX=9606	1:Experimental evidence at protein level	Cytoplasmic protein NCK1	1	0.999	10	56	56	56	12	12	12	7	7	7	93948.9	93948.9	93948.9	10	10	10	7	7	7	79289.1	79289.1	79289.1	11	11	11	7	7	7	81358.8	81358.8	81358.8	7	7	7	6	6	6
1193	a	sp|P16370|RPB3_YEAST	P16370	RPB3_YEAST	RPB3	318	26.1	Saccharomyces cerevisiae (strain ATCC 204508 / S288c) OX=559292	1:Experimental evidence at protein level	DNA-directed RNA polymerase II subunit RPB3	1	0.999	6	33	33	33	6	6	6	4	4	4	80791.7	80791.7	80791.7	8	8	8	6	6	6	74342.2	74342.2	74342.2	8	8	8	5	5	5	74342.9	74342.9	74342.9	3	3	3	2	2	2
1194	a	sp|P16383|GCFC2_HUMAN	P16383	GCFC2_HUMAN	GCFC2	781	6.8	Homo sapiens OX=9606	1:Experimental evidence at protein level	GC-rich sequence DNA-binding factor 2	1	0.999	4	5	5	5	4	4	4	3	3	3	0	0	0	0	0	0	0	0	0	0	0	0	1	1	1	0	0	0	0	0	0	0	0	0	0	0	0
1195	a	sp|P16387|ODPA_YEAST	P16387	ODPA_YEAST	PDA1	420	41	Saccharomyces cerevisiae (strain ATCC 204508 / S288c) OX=559292	1:Experimental evidence at protein level	Pyruvate dehydrogenase E1 component subunit alpha, mitochondrial	1	0.999	15	129	129	129	26	26	26	13	13	13	565164	565164	565164	26	26	26	14	14	14	550039	550039	550039	23	23	23	12	12	12	563792	563792	563792	18	18	18	13	13	13
1196	a	sp|P16401|H15_HUMAN	P16401	H15_HUMAN	H1-5	226	17.3	Homo sapiens OX=9606	1:Experimental evidence at protein level	Histone H1.5	1	0.999	3	24	24	24	3	3	3	3	3	3	170485	170485	170485	3	3	3	3	3	3	166376	166376	166376	4	4	4	3	3	3	177271	177271	177271	4	4	4	3	3	3
1197	a	sp|P16422|EPCAM_HUMAN	P16422	EPCAM_HUMAN	EPCAM	314	14	Homo sapiens OX=9606	1:Experimental evidence at protein level	Epithelial cell adhesion molecule	1	0.999	3	10	10	10	2	2	2	0	0	0	0	0	0	1	1	1	0	0	0	0	0	0	1	1	1	0	0	0	0	0	0	2	2	2	0	0	0
1198	a	sp|P16451|ODPX_YEAST	P16451	ODPX_YEAST	PDX1	410	31.5	Saccharomyces cerevisiae (strain ATCC 204508 / S288c) OX=559292	1:Experimental evidence at protein level	Pyruvate dehydrogenase complex protein X component, mitochondrial	1	0.999	7	25	25	25	7	7	7	6	6	6	87522.5	87522.5	87522.5	8	8	8	6	6	6	81838.6	81838.6	81838.6	7	7	7	3	3	3	85861.7	85861.7	85861.7	0	0	0	0	0	0
1199	a	sp|P16474|BIP_YEAST	P16474	BIP_YEAST	KAR2	682	44.3	Saccharomyces cerevisiae (strain ATCC 204508 / S288c) OX=559292	1:Experimental evidence at protein level	Endoplasmic reticulum chaperone BiP	1	0.999	28	315	191	191	62	38	38	26	19	19	9887230	2.76542e+06	2.76542e+06	66	40	40	28	21	21	9576259	2.67399e+06	2.67399e+06	64	42	42	25	19	19	9729401	2.73192e+06	2.73192e+06	41	22	22	23	17	17
1200	a	sp|P16521|EF3A_YEAST	P16521	EF3A_YEAST	YEF3	1044	49.4	Saccharomyces cerevisiae (strain ATCC 204508 / S288c) OX=559292	1:Experimental evidence at protein level	Elongation factor 3A	1	0.999	36	557	410	557	110	79	110	44	32	44	2.36609e+06	2.36175e+06	2.36609e+06	107	74	107	45	29	45	2.40237e+06	2395065	2.40237e+06	99	75	99	44	30	44	2.36111e+06	2.36622e+06	2.36111e+06	80	60	80	38	27	38
1201	a	sp|P16547|OM45_YEAST	P16547	OM45_YEAST	OM45	393	32.3	Saccharomyces cerevisiae (strain ATCC 204508 / S288c) OX=559292	1:Experimental evidence at protein level	Mitochondrial outer membrane protein OM45	1	0.999	10	72	72	72	14	14	14	9	9	9	179814	179814	179814	20	20	20	10	10	10	180804	180804	180804	11	11	11	9	9	9	170025	170025	170025	8	8	8	6	6	6
1202	a	sp|P16550|APA1_YEAST	P16550	APA1_YEAST	APA1	321	66.4	Saccharomyces cerevisiae (strain ATCC 204508 / S288c) OX=559292	1:Experimental evidence at protein level	Protein APA1	1	0.999	13	93	93	93	22	22	22	14	14	14	323454	323454	323454	21	21	21	15	15	15	304994	304994	304994	19	19	19	11	11	11	305667	305667	305667	8	8	8	8	8	8
1203	a	sp|P16603|NCPR_YEAST	P16603	NCPR_YEAST	NCP1	691	47	Saccharomyces cerevisiae (strain ATCC 204508 / S288c) OX=559292	1:Experimental evidence at protein level	NADPH--cytochrome P450 reductase	1	0.999	21	151	151	151	33	33	33	21	21	21	260607	260607	260607	32	32	32	21	21	21	269904	269904	269904	30	30	30	20	20	20	255150	255150	255150	17	17	17	14	14	14
1204	a	sp|P16622|HEMH_YEAST	P16622	HEMH_YEAST	HEM15	393	22.1	Saccharomyces cerevisiae (strain ATCC 204508 / S288c) OX=559292	1:Experimental evidence at protein level	Ferrochelatase, mitochondrial	1	0.999	6	21	21	21	5	5	5	4	4	4	69355.3	69355.3	69355.3	9	9	9	6	6	6	63798.6	63798.6	63798.6	5	5	5	4	4	4	63894.2	63894.2	63894.2	0	0	0	0	0	0
1205	a	sp|P16649|TUP1_YEAST	P16649	TUP1_YEAST	TUP1	713	32.1	Saccharomyces cerevisiae (strain ATCC 204508 / S288c) OX=559292	1:Experimental evidence at protein level	General transcriptional corepressor TUP1	1	0.999	17	105	105	105	23	23	23	16	16	16	126024	126024	126024	17	17	17	14	14	14	124412	124412	124412	19	19	19	16	16	16	129055	129055	129055	15	15	15	11	11	11
1206	a	sp|P16659|SYP_ECOLI	P16659	SYP_ECOLI	proS	572	42	Escherichia coli (strain K12) OX=83333	1:Experimental evidence at protein level	Proline--tRNA ligase	1	0.999	17	101	101	101	7	7	7	5	5	5	51468.8	51468.8	51468.8	10	10	10	6	6	6	52003.6	52003.6	52003.6	9	9	9	6	6	6	46998.5	46998.5	46998.5	24	24	24	16	16	16
1207	a	sp|P16861|PFKA1_YEAST	P16861	PFKA1_YEAST	PFK1	987	48	Saccharomyces cerevisiae (strain ATCC 204508 / S288c) OX=559292	1:Experimental evidence at protein level	ATP-dependent 6-phosphofructokinase subunit alpha	1	0.999	32	416	407	416	84	82	84	37	36	37	684711	690659	684711	79	78	79	39	38	39	679432	685527	679432	86	84	86	39	38	39	718407	720161	718407	56	55	56	32	31	32
1208	a	sp|P16862|PFKA2_YEAST	P16862	PFKA2_YEAST	PFK2	959	42.2	Saccharomyces cerevisiae (strain ATCC 204508 / S288c) OX=559292	1:Experimental evidence at protein level	ATP-dependent 6-phosphofructokinase subunit beta	1	0.999	29	302	302	302	52	52	52	26	26	26	882451	882451	882451	57	57	57	29	29	29	897045	897045	897045	63	63	63	29	29	29	880392	880392	880392	47	47	47	26	26	26
1209	a	sp|P16930|FAAA_HUMAN	P16930	FAAA_HUMAN	FAH	419	57.5	Homo sapiens OX=9606	1:Experimental evidence at protein level	Fumarylacetoacetase	1	0.999	18	145	145	145	26	26	26	15	15	15	258504	258504	258504	23	23	23	16	16	16	273774	273774	273774	22	22	22	14	14	14	267480	267480	267480	29	29	29	17	17	17
1210	a	sp|P16965|STF2_YEAST	P16965	STF2_YEAST	STF2	84	56	Saccharomyces cerevisiae (strain ATCC 204508 / S288c) OX=559292	1:Experimental evidence at protein level	ATPase-stabilizing factor 15 kDa protein	1	0.999	3	36	36	36	8	8	8	5	5	5	562875	562875	562875	10	10	10	4	4	4	544746	544746	544746	7	7	7	4	4	4	467365	467365	467365	4	4	4	4	4	4
1211	a	sp|P17026|ZNF22_HUMAN	P17026	ZNF22_HUMAN	ZNF22	224	17.9	Homo sapiens OX=9606	1:Experimental evidence at protein level	Zinc finger protein 22	1	0.999	3	10	10	10	2	2	2	2	2	2	29545.9	29545.9	29545.9	3	3	3	3	3	3	27635.6	27635.6	27635.6	2	2	2	2	2	2	29418.7	29418.7	29418.7	1	1	1	0	0	0
1212	a	sp|P17028|ZNF24_HUMAN	P17028	ZNF24_HUMAN	ZNF24	368	30.2	Homo sapiens OX=9606	1:Experimental evidence at protein level	Zinc finger protein 24	1	0.999	8	39	39	39	6	6	6	5	5	5	73175.1	73175.1	73175.1	8	8	8	7	7	7	72002.1	72002.1	72002.1	5	5	5	5	5	5	67266.4	67266.4	67266.4	6	6	6	5	5	5
1213	a	sp|P17050|NAGAB_HUMAN	P17050	NAGAB_HUMAN	NAGA	411	12.2	Homo sapiens OX=9606	1:Experimental evidence at protein level	Alpha-N-acetylgalactosaminidase	1	0.999	4	14	14	14	3	3	3	3	3	3	58585.9	58585.9	58585.9	4	4	4	3	3	3	57417.3	57417.3	57417.3	2	2	2	2	2	2	48217.4	48217.4	48217.4	2	2	2	2	2	2
1214	a	sp|P17076|RL8A_YEAST	P17076	RL8A_YEAST	RPL8A	256	46.5	Saccharomyces cerevisiae (strain ATCC 204508 / S288c) OX=559292	1:Experimental evidence at protein level	60S ribosomal protein L8-A	1	0.999	12	165	23	23	30	5	5	11	3	3	2.16066e+06	1.16914e+06	1.16914e+06	34	4	4	12	3	3	2.13658e+06	1.17703e+06	1.17703e+06	30	4	4	11	2	2	2.24553e+06	1.33482e+06	1.33482e+06	27	3	3	12	3	3
1215	a	sp|P17096|HMGA1_HUMAN	P17096	HMGA1_HUMAN	HMGA1	107	37.4	Homo sapiens OX=9606	1:Experimental evidence at protein level	High mobility group protein HMG-I/HMG-Y	1	0.999	5	87	87	87	15	15	15	5	5	5	997791	997791	997791	12	12	12	4	4	4	923919	923919	923919	17	17	17	6	6	6	1.07181e+06	1.07181e+06	1.07181e+06	13	13	13	5	5	5
1216	a	sp|P17106|CBF1_YEAST	P17106	CBF1_YEAST	CBF1	351	43.9	Saccharomyces cerevisiae (strain ATCC 204508 / S288c) OX=559292	1:Experimental evidence at protein level	Centromere-binding protein 1	1	0.999	12	56	56	56	13	13	13	10	10	10	108408	108408	108408	13	13	13	10	10	10	111446	111446	111446	16	16	16	8	8	8	100339	100339	100339	5	5	5	4	4	4
1217	a	sp|P17169|GLMS_ECOLI	P17169	GLMS_ECOLI	glmS	609	37.1	Escherichia coli (strain K12) OX=83333	1:Experimental evidence at protein level	Glutamine--fructose-6-phosphate aminotransferase [isomerizing]	1	0.999	14	60	60	60	3	3	3	3	3	3	76532.9	76532.9	76532.9	6	6	6	3	3	3	78085.1	78085.1	78085.1	3	3	3	3	3	3	72655.1	72655.1	72655.1	14	14	14	10	10	10
1218	a	sp|P17174|AATC_HUMAN	P17174	AATC_HUMAN	GOT1	413	64.6	Homo sapiens OX=9606	1:Experimental evidence at protein level	Aspartate aminotransferase, cytoplasmic	1	0.999	19	215	215	215	39	39	39	20	20	20	387321	387321	387321	40	40	40	18	18	18	413838	413838	413838	34	34	34	19	19	19	405068	405068	405068	34	34	34	17	17	17
1219	a	sp|P17275|JUNB_HUMAN	P17275	JUNB_HUMAN	JUNB	347	24.5	Homo sapiens OX=9606	1:Experimental evidence at protein level	Transcription factor jun-B	1	0.999	4	10	10	10	1	1	1	0	0	0	0	0	0	1	1	1	0	0	0	0	0	0	4	4	4	2	2	2	143448	143448	143448	1	1	1	0	0	0
1220	a	sp|P17423|KHSE_YEAST	P17423	KHSE_YEAST	THR1	357	38.4	Saccharomyces cerevisiae (strain ATCC 204508 / S288c) OX=559292	1:Experimental evidence at protein level	Homoserine kinase	1	0.999	9	65	65	65	16	16	16	7	7	7	240581	240581	240581	13	13	13	7	7	7	247749	247749	247749	12	12	12	7	7	7	242910	242910	242910	7	7	7	5	5	5
1221	a	sp|P17442|PHO81_YEAST	P17442	PHO81_YEAST	PHO81	1178	11.4	Saccharomyces cerevisiae (strain ATCC 204508 / S288c) OX=559292	1:Experimental evidence at protein level	Phosphate system positive regulatory protein PHO81	1	0.999	9	30	30	30	11	11	11	7	7	7	58651.8	58651.8	58651.8	9	9	9	7	7	7	59605	59605	59605	6	6	6	4	4	4	55272.2	55272.2	55272.2	1	1	1	0	0	0
1222	a	sp|P17480|UBF1_HUMAN	P17480	UBF1_HUMAN	UBTF	764	29.1	Homo sapiens OX=9606	1:Experimental evidence at protein level	Nucleolar transcription factor 1	1	0.999	19	179	179	179	31	31	31	20	20	20	254371	254371	254371	30	30	30	19	19	19	247020	247020	247020	29	29	29	21	21	21	241348	241348	241348	29	29	29	18	18	18
1223	a	sp|P17482|HXB9_HUMAN	P17482	HXB9_HUMAN	HOXB9	250	16.8	Homo sapiens OX=9606	1:Experimental evidence at protein level	Homeobox protein Hox-B9	1	0.999	3	14	14	14	2	2	2	0	0	0	0	0	0	2	2	2	2	2	2	33239.3	33239.3	33239.3	3	3	3	3	3	3	39721	39721	39721	3	3	3	3	3	3
1224	a	sp|P17505|MDHM_YEAST	P17505	MDHM_YEAST	MDH1	334	69.2	Saccharomyces cerevisiae (strain ATCC 204508 / S288c) OX=559292	1:Experimental evidence at protein level	Malate dehydrogenase, mitochondrial	1	0.999	14	146	146	146	28	28	28	16	16	16	550040	550040	550040	30	30	30	15	15	15	557421	557421	557421	28	28	28	15	15	15	558840	558840	558840	20	20	20	12	12	12
1225	a	sp|P17535|JUND_HUMAN	P17535	JUND_HUMAN	JUND	347	20.5	Homo sapiens OX=9606	1:Experimental evidence at protein level	Transcription factor jun-D	1	0.999	4	19	19	19	6	6	6	3	3	3	43276.2	43276.2	43276.2	3	3	3	2	2	2	48136.1	48136.1	48136.1	2	2	2	2	2	2	48649.9	48649.9	48649.9	3	3	3	2	2	2
1226	a	sp|P17536|TPM1_YEAST	P17536	TPM1_YEAST	TPM1	199	57.3	Saccharomyces cerevisiae (strain ATCC 204508 / S288c) OX=559292	1:Experimental evidence at protein level	Tropomyosin-1	1	0.999	11	109	109	109	19	19	19	11	11	11	722530	722530	722530	23	23	23	12	12	12	724899	724899	724899	17	17	17	11	11	11	713268	713268	713268	18	18	18	11	11	11
1227	a	sp|P17555|CAP_YEAST	P17555	CAP_YEAST	SRV2	526	46.4	Saccharomyces cerevisiae (strain ATCC 204508 / S288c) OX=559292	1:Experimental evidence at protein level	Adenylyl cyclase-associated protein	1	0.999	16	111	111	111	21	21	21	13	13	13	216553	216553	216553	23	23	23	12	12	12	221609	221609	221609	24	24	24	13	13	13	226711	226711	226711	14	14	14	10	10	10
1228	a	sp|P17568|NDUB7_HUMAN	P17568	NDUB7_HUMAN	NDUFB7	137	24.8	Homo sapiens OX=9606	1:Experimental evidence at protein level	NADH dehydrogenase [ubiquinone] 1 beta subcomplex subunit 7	1	0.999	3	13	13	13	3	3	3	3	3	3	77538.4	77538.4	77538.4	5	5	5	2	2	2	78757	78757	78757	1	1	1	0	0	0	0	0	0	2	2	2	2	2	2
1229	a	sp|P17649|GABAT_YEAST	P17649	GABAT_YEAST	UGA1	471	48.2	Saccharomyces cerevisiae (strain ATCC 204508 / S288c) OX=559292	1:Experimental evidence at protein level	4-aminobutyrate aminotransferase	1	0.999	16	92	92	92	26	26	26	16	16	16	260059	260059	260059	20	20	20	15	15	15	266538	266538	266538	20	20	20	12	12	12	254840	254840	254840	10	10	10	5	5	5
1230	a	sp|P17655|CAN2_HUMAN	P17655	CAN2_HUMAN	CAPN2	700	40.3	Homo sapiens OX=9606	1:Experimental evidence at protein level	Calpain-2 catalytic subunit	1	0.999	17	163	163	163	30	30	30	16	16	16	212507	212507	212507	28	28	28	17	17	17	202467	202467	202467	27	27	27	15	15	15	196428	196428	196428	23	23	23	14	14	14
1231	a	sp|P17695|GLRX2_YEAST	P17695	GLRX2_YEAST	GRX2	143	32.9	Saccharomyces cerevisiae (strain ATCC 204508 / S288c) OX=559292	1:Experimental evidence at protein level	Glutaredoxin-2	1	0.999	4	44	44	44	9	9	9	4	4	4	1.26716e+06	1.26716e+06	1.26716e+06	8	8	8	4	4	4	1.31845e+06	1.31845e+06	1.31845e+06	8	8	8	4	4	4	1.23209e+06	1.23209e+06	1.23209e+06	7	7	7	4	4	4
1232	a	sp|P17706|PTN2_HUMAN	P17706	PTN2_HUMAN	PTPN2	415	22.4	Homo sapiens OX=9606	1:Experimental evidence at protein level	Tyrosine-protein phosphatase non-receptor type 2	1	0.999	6	22	22	22	5	5	5	5	5	5	47269.2	47269.2	47269.2	5	5	5	4	4	4	46829.8	46829.8	46829.8	2	2	2	2	2	2	47825.1	47825.1	47825.1	6	6	6	4	4	4
1233	a	sp|P17709|HXKG_YEAST	P17709	HXKG_YEAST	GLK1	500	54	Saccharomyces cerevisiae (strain ATCC 204508 / S288c) OX=559292	1:Experimental evidence at protein level	Glucokinase-1	1	0.999	19	291	250	291	53	47	53	21	19	21	957517	951963	957517	55	45	55	21	19	21	958619	954556	958619	61	52	61	23	21	23	904842	903006	904842	40	34	40	20	18	20
1234	a	sp|P17812|PYRG1_HUMAN	P17812	PYRG1_HUMAN	CTPS1	591	51.6	Homo sapiens OX=9606	1:Experimental evidence at protein level	CTP synthase 1	1	0.999	24	222	208	222	42	39	42	25	22	25	350867	349956	350867	39	36	39	24	21	24	352747	354098	352747	33	31	33	23	21	23	350476	351893	350476	39	37	39	23	21	23
1235	a	sp|P17846|CYSI_ECOLI	P17846	CYSI_ECOLI	cysI	570	5.8	Escherichia coli (strain K12) OX=83333	1:Experimental evidence at protein level	Sulfite reductase [NADPH] hemoprotein beta-component	1	0.999	2	4	4	4	0	0	0	0	0	0	0	0	0	0	0	0	0	0	0	0	0	0	0	0	0	0	0	0	0	0	0	1	1	1	0	0	0
1236	a	sp|P17858|PFKAL_HUMAN	P17858	PFKAL_HUMAN	PFKL	780	36.5	Homo sapiens OX=9606	1:Experimental evidence at protein level	ATP-dependent 6-phosphofructokinase, liver type	1	0.999	19	188	141	147	33	27	28	21	17	18	287692	283730	288626	34	26	27	20	16	17	282856	284128	280547	32	25	26	20	16	17	286573	282639	282194	36	26	27	20	15	16
1237	a	sp|P17883|SKI3_YEAST	P17883	SKI3_YEAST	SKI3	1432	6.4	Saccharomyces cerevisiae (strain ATCC 204508 / S288c) OX=559292	1:Experimental evidence at protein level	Superkiller protein 3	1	0.999	7	16	16	16	6	6	6	4	4	4	31727.6	31727.6	31727.6	8	8	8	7	7	7	35034.3	35034.3	35034.3	2	2	2	2	2	2	29508.5	29508.5	29508.5	0	0	0	0	0	0
1238	a	sp|P17891|CLC1_YEAST	P17891	CLC1_YEAST	CLC1	233	50.6	Saccharomyces cerevisiae (strain ATCC 204508 / S288c) OX=559292	1:Experimental evidence at protein level	Clathrin light chain	1	0.999	11	88	88	88	17	17	17	11	11	11	443269	443269	443269	22	22	22	12	12	12	443450	443450	443450	13	13	13	10	10	10	438586	438586	438586	13	13	13	9	9	9
1239	a	sp|P17967|PDI_YEAST	P17967	PDI_YEAST	PDI1	522	41.2	Saccharomyces cerevisiae (strain ATCC 204508 / S288c) OX=559292	1:Experimental evidence at protein level	Protein disulfide-isomerase	1	0.999	16	244	241	241	55	54	54	20	19	19	979214	978045	978045	46	44	44	18	17	17	976683	977850	977850	44	44	44	18	18	18	899872	899872	899872	29	29	29	16	16	16
1240	a	sp|P17980|PRS6A_HUMAN	P17980	PRS6A_HUMAN	PSMC3	439	64	Homo sapiens OX=9606	1:Experimental evidence at protein level	26S proteasome regulatory subunit 6A	1	0.999	21	315	308	308	49	48	48	23	22	22	626637	526403	526403	58	57	57	26	25	25	623429	530322	530322	53	52	52	25	24	24	592102	501682	501682	55	53	53	28	26	26
1241	a	sp|P17987|TCPA_HUMAN	P17987	TCPA_HUMAN	TCP1	556	74.1	Homo sapiens OX=9606	1:Experimental evidence at protein level	T-complex protein 1 subunit alpha	1	0.999	32	655	625	655	100	95	100	38	36	38	1.48211e+06	1.4875e+06	1.48211e+06	104	98	104	40	38	40	1457442	1.47489e+06	1457442	108	102	108	41	39	41	1.4633e+06	1.46189e+06	1.4633e+06	116	112	116	43	41	43
1242	a	sp|P18031|PTN1_HUMAN	P18031	PTN1_HUMAN	PTPN1	435	41.4	Homo sapiens OX=9606	1:Experimental evidence at protein level	Tyrosine-protein phosphatase non-receptor type 1	1	0.999	13	93	93	93	15	15	15	11	11	11	136199	136199	136199	16	16	16	12	12	12	135103	135103	135103	16	16	16	12	12	12	137088	137088	137088	16	16	16	11	11	11
1243	a	sp|P18074|ERCC2_HUMAN	P18074	ERCC2_HUMAN	ERCC2	760	13.7	Homo sapiens OX=9606	1:Experimental evidence at protein level	General transcription and DNA repair factor IIH helicase subunit XPD	1	0.999	8	28	28	28	5	5	5	4	4	4	53437.4	53437.4	53437.4	7	7	7	5	5	5	54122.2	54122.2	54122.2	1	1	1	0	0	0	0	0	0	6	6	6	4	4	4
1244	a	sp|P18077|RL35A_HUMAN	P18077	RL35A_HUMAN	RPL35A	110	31.8	Homo sapiens OX=9606	1:Experimental evidence at protein level	60S ribosomal protein L35a	1	0.999	4	66	66	66	5	5	5	3	3	3	187743	187743	187743	2	2	2	0	0	0	0	0	0	19	19	19	2	2	2	572589	572589	572589	11	11	11	2	2	2
1245	a	sp|P18124|RL7_HUMAN	P18124	RL7_HUMAN	RPL7	248	50.8	Homo sapiens OX=9606	1:Experimental evidence at protein level	60S ribosomal protein L7	1	0.999	14	214	214	214	37	37	37	17	17	17	1733639	1733639	1733639	38	38	38	16	16	16	1.78416e+06	1.78416e+06	1.78416e+06	34	34	34	16	16	16	1.7376e+06	1.7376e+06	1.7376e+06	36	36	36	17	17	17
1246	a	sp|P18206|VINC_HUMAN	P18206	VINC_HUMAN	VCL	1134	58.9	Homo sapiens OX=9606	1:Experimental evidence at protein level	Vinculin	1	0.999	52	875	875	875	150	150	150	55	55	55	959479	959479	959479	151	151	151	55	55	55	968939	968939	968939	141	141	141	57	57	57	953789	953789	953789	138	138	138	56	56	56
1247	a	sp|P18440|ARY1_HUMAN	P18440	ARY1_HUMAN	NAT1	290	10	Homo sapiens OX=9606	1:Experimental evidence at protein level	Arylamine N-acetyltransferase 1	1	0.999	2	7	7	7	2	2	2	0	0	0	0	0	0	1	1	1	0	0	0	0	0	0	1	1	1	0	0	0	0	0	0	1	1	1	0	0	0
1248	a	sp|P18562|UPP_YEAST	P18562	UPP_YEAST	FUR1	216	59.3	Saccharomyces cerevisiae (strain ATCC 204508 / S288c) OX=559292	1:Experimental evidence at protein level	Uracil phosphoribosyltransferase	1	0.999	10	59	59	59	10	10	10	9	9	9	151281	151281	151281	12	12	12	9	9	9	155464	155464	155464	10	10	10	9	9	9	151870	151870	151870	10	10	10	8	8	8
1249	a	sp|P18583|SON_HUMAN	P18583	SON_HUMAN	SON	2426	25.5	Homo sapiens OX=9606	1:Experimental evidence at protein level	Protein SON	1	0.999	36	312	312	312	59	59	59	30	30	30	392721	392721	392721	50	50	50	26	26	26	390392	390392	390392	45	45	45	25	25	25	394830	394830	394830	50	50	50	29	29	29
1250	a	sp|P18615|NELFE_HUMAN	P18615	NELFE_HUMAN	NELFE	380	42.9	Homo sapiens OX=9606	1:Experimental evidence at protein level	Negative elongation factor E	1	0.999	11	83	83	83	15	15	15	10	10	10	138874	138874	138874	15	15	15	9	9	9	130655	130655	130655	11	11	11	8	8	8	133310	133310	133310	15	15	15	9	9	9
1251	a	sp|P18621|RL17_HUMAN	P18621	RL17_HUMAN	RPL17	184	46.2	Homo sapiens OX=9606	1:Experimental evidence at protein level	60S ribosomal protein L17	1	0.999	7	151	151	151	25	25	25	9	9	9	1.01883e+06	1.01883e+06	1.01883e+06	25	25	25	10	10	10	1.04688e+06	1.04688e+06	1.04688e+06	23	23	23	10	10	10	1.02472e+06	1.02472e+06	1.02472e+06	24	24	24	10	10	10
1252	a	sp|P18754|RCC1_HUMAN	P18754	RCC1_HUMAN	RCC1	421	65.1	Homo sapiens OX=9606	1:Experimental evidence at protein level	Regulator of chromosome condensation	1	0.999	16	210	210	210	31	31	31	18	18	18	585860	585860	585860	35	35	35	18	18	18	605371	605371	605371	34	34	34	16	16	16	598663	598663	598663	36	36	36	17	17	17
1253	a	sp|P18843|NADE_ECOLI	P18843	NADE_ECOLI	nadE	275	10.9	Escherichia coli (strain K12) OX=83333	1:Experimental evidence at protein level	NH(3)-dependent NAD(+) synthetase	1	0.999	2	2	2	2	0	0	0	0	0	0	0	0	0	0	0	0	0	0	0	0	0	0	0	0	0	0	0	0	0	0	0	0	0	0	0	0	0
1254	a	sp|P18846|ATF1_HUMAN	P18846	ATF1_HUMAN	ATF1	271	12.9	Homo sapiens OX=9606	1:Experimental evidence at protein level	Cyclic AMP-dependent transcription factor ATF-1	1	0.999	2	14	14	14	4	4	4	2	2	2	57244.9	57244.9	57244.9	3	3	3	2	2	2	50424	50424	50424	1	1	1	0	0	0	0	0	0	2	2	2	0	0	0
1255	a	sp|P18858|DNLI1_HUMAN	P18858	DNLI1_HUMAN	LIG1	919	37.6	Homo sapiens OX=9606	1:Experimental evidence at protein level	DNA ligase 1	1	0.999	26	206	206	206	35	35	35	22	22	22	182398	182398	182398	42	42	42	24	24	24	186450	186450	186450	31	31	31	20	20	20	180779	180779	180779	26	26	26	20	20	20
1256	a	sp|P18859|ATP5J_HUMAN	P18859	ATP5J_HUMAN	ATP5PF	108	39.8	Homo sapiens OX=9606	1:Experimental evidence at protein level	ATP synthase-coupling factor 6, mitochondrial	1	0.999	3	40	40	40	6	6	6	3	3	3	434670	434670	434670	7	7	7	4	4	4	435635	435635	435635	6	6	6	3	3	3	440215	440215	440215	9	9	9	3	3	3
1257	a	sp|P18887|XRCC1_HUMAN	P18887	XRCC1_HUMAN	XRCC1	633	16.6	Homo sapiens OX=9606	1:Experimental evidence at protein level	DNA repair protein XRCC1	1	0.999	8	60	60	60	11	11	11	7	7	7	74976.1	74976.1	74976.1	14	14	14	8	8	8	75975.1	75975.1	75975.1	7	7	7	6	6	6	76550.9	76550.9	76550.9	10	10	10	8	8	8
1258	a	sp|P18899|DDR48_YEAST	P18899	DDR48_YEAST	DDR48	430	64	Saccharomyces cerevisiae (strain ATCC 204508 / S288c) OX=559292	1:Experimental evidence at protein level	Stress protein DDR48	1	0.999	11	206	206	206	45	45	45	11	11	11	257362	257362	257362	36	36	36	11	11	11	266461	266461	266461	48	48	48	12	12	12	268908	268908	268908	22	22	22	8	8	8
1259	a	sp|P18956|GGT_ECOLI	P18956	GGT_ECOLI	ggt	580	12.9	Escherichia coli (strain K12) OX=83333	1:Experimental evidence at protein level	Glutathione hydrolase proenzyme	1	0.999	5	7	7	7	0	0	0	0	0	0	0	0	0	0	0	0	0	0	0	0	0	0	0	0	0	0	0	0	0	0	0	4	4	4	4	4	4
1260	a	sp|P18961|YPK2_YEAST	P18961	YPK2_YEAST	YPK2	677	15.2	Saccharomyces cerevisiae (strain ATCC 204508 / S288c) OX=559292	1:Experimental evidence at protein level	Serine/threonine-protein kinase YPK2/YKR2	1	0.999	7	15	9	9	4	3	3	3	3	3	63833.9	45968.1	45968.1	3	2	2	3	2	2	63630.1	46003.5	46003.5	6	3	3	5	3	3	56479.6	40508.4	40508.4	0	0	0	0	0	0
1261	a	sp|P18962|DAP2_YEAST	P18962	DAP2_YEAST	DAP2	818	4.9	Saccharomyces cerevisiae (strain ATCC 204508 / S288c) OX=559292	1:Experimental evidence at protein level	Dipeptidyl aminopeptidase B	1	0.999	3	15	15	15	4	4	4	2	2	2	40800.4	40800.4	40800.4	4	4	4	2	2	2	35882.2	35882.2	35882.2	4	4	4	3	3	3	40617.9	40617.9	40617.9	2	2	2	0	0	0
1262	a	sp|P19097|FAS2_YEAST	P19097	FAS2_YEAST	FAS2	1887	46.3	Saccharomyces cerevisiae (strain ATCC 204508 / S288c) OX=559292	1:Experimental evidence at protein level	Fatty acid synthase subunit alpha	1	0.999	62	619	619	619	124	124	124	65	65	65	784573	784573	784573	130	130	130	67	67	67	795984	795984	795984	110	110	110	61	61	61	778901	778901	778901	89	89	89	54	54	54
1263	a	sp|P19174|PLCG1_HUMAN	P19174	PLCG1_HUMAN	PLCG1	1290	18.3	Homo sapiens OX=9606	1:Experimental evidence at protein level	1-phosphatidylinositol 4,5-bisphosphate phosphodiesterase gamma-1	1	0.999	15	40	40	40	11	11	11	7	7	7	71524.6	71524.6	71524.6	6	6	6	5	5	5	73718.6	73718.6	73718.6	6	6	6	4	4	4	65156.1	65156.1	65156.1	6	6	6	5	5	5
1264	a	sp|P19211|IF5A2_YEAST	P19211	IF5A2_YEAST	ANB1	157	35	Saccharomyces cerevisiae (strain ATCC 204508 / S288c) OX=559292	1:Experimental evidence at protein level	Eukaryotic translation initiation factor 5A-2	1	0.999	4	16	9	9	4	4	4	2	2	2	83896.8	51499	51499	3	1	1	2	0	0	85101.4	0	0	2	2	2	2	2	2	76315.2	46845.1	46845.1	3	1	1	2	0	0
1265	a	sp|P19256|LFA3_HUMAN	P19256	LFA3_HUMAN	CD58	250	10	Homo sapiens OX=9606	1:Experimental evidence at protein level	Lymphocyte function-associated antigen 3	1	0.999	2	13	13	13	2	2	2	2	2	2	75691	75691	75691	3	3	3	2	2	2	84589.9	84589.9	84589.9	1	1	1	0	0	0	0	0	0	2	2	2	2	2	2
1266	a	sp|P19262|ODO2_YEAST	P19262	ODO2_YEAST	KGD2	463	32.8	Saccharomyces cerevisiae (strain ATCC 204508 / S288c) OX=559292	1:Experimental evidence at protein level	Dihydrolipoyllysine-residue succinyltransferase component of 2-oxoglutarate dehydrogenase complex, mitochondrial	1	0.999	8	39	39	39	8	8	8	7	7	7	151839	151839	151839	9	9	9	7	7	7	145336	145336	145336	8	8	8	6	6	6	152740	152740	152740	4	4	4	3	3	3
1267	a	sp|P19338|NUCL_HUMAN	P19338	NUCL_HUMAN	NCL	710	29.7	Homo sapiens OX=9606	1:Experimental evidence at protein level	Nucleolin	1	0.999	19	283	274	283	45	44	45	16	15	16	2557372	2.58753e+06	2557372	52	50	52	19	18	19	2.64492e+06	2.66037e+06	2.64492e+06	45	44	45	18	17	18	2.57662e+06	2.57795e+06	2.57662e+06	46	44	46	18	17	18
1268	a	sp|P19358|METK2_YEAST	P19358	METK2_YEAST	SAM2	384	50.5	Saccharomyces cerevisiae (strain ATCC 204508 / S288c) OX=559292	1:Experimental evidence at protein level	S-adenosylmethionine synthase 2	1	0.999	15	120	49	49	20	8	8	11	6	6	1.93061e+06	177564	177564	29	16	16	15	9	9	1.88908e+06	173469	173469	20	7	7	13	4	4	1.90524e+06	172709	172709	18	6	6	10	5	5
1269	a	sp|P19387|RPB3_HUMAN	P19387	RPB3_HUMAN	POLR2C	275	60	Homo sapiens OX=9606	1:Experimental evidence at protein level	DNA-directed RNA polymerase II subunit RPB3	1	0.999	11	88	88	88	17	17	17	11	11	11	140377	140377	140377	18	18	18	8	8	8	131855	131855	131855	14	14	14	9	9	9	129662	129662	129662	13	13	13	8	8	8
1270	a	sp|P19388|RPAB1_HUMAN	P19388	RPAB1_HUMAN	POLR2E	210	53.3	Homo sapiens OX=9606	1:Experimental evidence at protein level	DNA-directed RNA polymerases I, II, and III subunit RPABC1	1	0.999	9	58	58	58	11	11	11	8	8	8	203719	203719	203719	9	9	9	7	7	7	206827	206827	206827	9	9	9	6	6	6	224185	224185	224185	10	10	10	8	8	8
1271	a	sp|P19404|NDUV2_HUMAN	P19404	NDUV2_HUMAN	NDUFV2	249	28.5	Homo sapiens OX=9606	1:Experimental evidence at protein level	NADH dehydrogenase [ubiquinone] flavoprotein 2, mitochondrial	1	0.999	5	38	38	38	8	8	8	4	4	4	158144	158144	158144	5	5	5	4	4	4	152042	152042	152042	6	6	6	4	4	4	161690	161690	161690	6	6	6	4	4	4
1272	a	sp|P19414|ACON_YEAST	P19414	ACON_YEAST	ACO1	778	41.8	Saccharomyces cerevisiae (strain ATCC 204508 / S288c) OX=559292	1:Experimental evidence at protein level	Aconitate hydratase, mitochondrial	1	0.999	26	459	427	459	89	88	89	35	34	35	1.61737e+06	1.61737e+06	1.61737e+06	86	86	86	31	31	31	1.60938e+06	1.60938e+06	1.60938e+06	86	81	86	34	33	34	1.61816e+06	1.61592e+06	1.61816e+06	64	64	64	28	28	28
1273	a	sp|P19447|ERCC3_HUMAN	P19447	ERCC3_HUMAN	ERCC3	782	8.1	Homo sapiens OX=9606	1:Experimental evidence at protein level	General transcription and DNA repair factor IIH helicase subunit XPB	1	0.999	4	10	10	10	6	6	6	2	2	2	0	0	0	2	2	2	0	0	0	0	0	0	1	1	1	0	0	0	0	0	0	0	0	0	0	0	0
1274	a	sp|P19454|CSK22_YEAST	P19454	CSK22_YEAST	CKA2	339	28	Saccharomyces cerevisiae (strain ATCC 204508 / S288c) OX=559292	1:Experimental evidence at protein level	Casein kinase II subunit alpha'	1	0.999	7	43	30	30	7	4	4	6	4	4	106762	98148.2	98148.2	11	9	9	7	5	5	107010	97470.7	97470.7	9	7	7	8	6	6	102471	94083.8	94083.8	6	5	5	3	2	2
1275	a	sp|P19525|E2AK2_HUMAN	P19525	E2AK2_HUMAN	EIF2AK2	551	28.5	Homo sapiens OX=9606	1:Experimental evidence at protein level	Interferon-induced, double-stranded RNA-activated protein kinase	1	0.999	10	69	69	69	12	12	12	7	7	7	81236.7	81236.7	81236.7	12	12	12	7	7	7	80299.3	80299.3	80299.3	12	12	12	7	7	7	77446	77446	77446	11	11	11	7	7	7
1276	a	sp|P19784|CSK22_HUMAN	P19784	CSK22_HUMAN	CSNK2A2	350	58.9	Homo sapiens OX=9606	1:Experimental evidence at protein level	Casein kinase II subunit alpha'	1	0.999	17	153	150	150	23	22	22	16	15	15	724379	729954	729954	19	19	19	15	15	15	713458	713458	713458	29	29	29	16	16	16	701547	701547	701547	26	25	25	17	16	16
1277	a	sp|P19812|UBR1_YEAST	P19812	UBR1_YEAST	UBR1	1950	4	Saccharomyces cerevisiae (strain ATCC 204508 / S288c) OX=559292	1:Experimental evidence at protein level	E3 ubiquitin-protein ligase UBR1	1	0.999	5	13	13	13	8	8	8	4	4	4	0	0	0	1	1	1	0	0	0	0	0	0	1	1	1	0	0	0	0	0	0	1	1	1	0	0	0
1278	a	sp|P19838|NFKB1_HUMAN	P19838	NFKB1_HUMAN	NFKB1	968	14.8	Homo sapiens OX=9606	1:Experimental evidence at protein level	Nuclear factor NF-kappa-B p105 subunit	1	0.999	9	32	32	32	7	7	7	6	6	6	45204	45204	45204	6	6	6	4	4	4	48202.2	48202.2	48202.2	6	6	6	2	2	2	42962	42962	42962	6	6	6	3	3	3
1279	a	sp|P19880|AP1_YEAST	P19880	AP1_YEAST	YAP1	650	6.9	Saccharomyces cerevisiae (strain ATCC 204508 / S288c) OX=559292	1:Experimental evidence at protein level	AP-1-like transcription factor YAP1	1	0.999	3	12	12	12	5	5	5	3	3	3	37314.7	37314.7	37314.7	3	3	3	3	3	3	38284.7	38284.7	38284.7	4	4	4	3	3	3	37998.5	37998.5	37998.5	0	0	0	0	0	0
1280	a	sp|P19881|PNPP_YEAST	P19881	PNPP_YEAST	PHO13	312	12.2	Saccharomyces cerevisiae (strain ATCC 204508 / S288c) OX=559292	1:Experimental evidence at protein level	4-nitrophenylphosphatase	1	0.999	3	9	9	9	1	1	1	0	0	0	0	0	0	3	3	3	2	2	2	70479.2	70479.2	70479.2	4	4	4	3	3	3	65798.3	65798.3	65798.3	0	0	0	0	0	0
1281	a	sp|P19882|HSP60_YEAST	P19882	HSP60_YEAST	HSP60	572	56.6	Saccharomyces cerevisiae (strain ATCC 204508 / S288c) OX=559292	1:Experimental evidence at protein level	Heat shock protein 60, mitochondrial	1	0.999	28	339	322	322	61	59	59	29	27	27	1.53395e+06	1539292	1539292	62	59	59	30	29	29	1.5343e+06	1.53076e+06	1.53076e+06	63	59	59	29	28	28	1.56675e+06	1.56912e+06	1.56912e+06	52	50	50	22	21	21
1282	a	sp|P19926|AGP_ECOLI	P19926	AGP_ECOLI	agp	413	32.9	Escherichia coli (strain K12) OX=83333	1:Experimental evidence at protein level	Glucose-1-phosphatase	1	0.999	11	63	63	63	3	3	3	0	0	0	0	0	0	1	1	1	0	0	0	0	0	0	3	3	3	2	2	2	66810.1	66810.1	66810.1	16	16	16	8	8	8
1283	a	sp|P20042|IF2B_HUMAN	P20042	IF2B_HUMAN	EIF2S2	333	57.1	Homo sapiens OX=9606	1:Experimental evidence at protein level	Eukaryotic translation initiation factor 2 subunit 2	1	0.999	21	191	191	191	29	29	29	20	20	20	760630	760630	760630	37	37	37	21	21	21	793713	793713	793713	30	30	30	21	21	21	781479	781479	781479	33	33	33	21	21	21
1284	a	sp|P20051|PYRC_YEAST	P20051	PYRC_YEAST	URA4	364	14	Saccharomyces cerevisiae (strain ATCC 204508 / S288c) OX=559292	1:Experimental evidence at protein level	Dihydroorotase	1	0.999	4	31	31	31	6	6	6	5	5	5	155069	155069	155069	6	6	6	5	5	5	158475	158475	158475	8	8	8	5	5	5	157596	157596	157596	2	2	2	2	2	2
1285	a	sp|P20073|ANXA7_HUMAN	P20073	ANXA7_HUMAN	ANXA7	488	35.7	Homo sapiens OX=9606	1:Experimental evidence at protein level	Annexin A7	1	0.999	17	137	137	137	25	25	25	16	16	16	471249	471249	471249	20	20	20	15	15	15	469366	469366	469366	23	23	23	16	16	16	477979	477979	477979	23	23	23	15	15	15
1286	a	sp|P20081|FKBP_YEAST	P20081	FKBP_YEAST	FPR1	114	42.1	Saccharomyces cerevisiae (strain ATCC 204508 / S288c) OX=559292	1:Experimental evidence at protein level	FK506-binding protein 1	1	0.999	4	56	56	56	9	9	9	4	4	4	1.219e+06	1.219e+06	1.219e+06	9	9	9	4	4	4	1214627	1214627	1214627	11	11	11	5	5	5	1.23413e+06	1.23413e+06	1.23413e+06	10	10	10	5	5	5
1287	a	sp|P20107|ZRC1_YEAST	P20107	ZRC1_YEAST	ZRC1	442	26.9	Saccharomyces cerevisiae (strain ATCC 204508 / S288c) OX=559292	1:Experimental evidence at protein level	Zinc/cadmium resistance protein	1	0.999	5	20	20	20	3	3	3	2	2	2	178065	178065	178065	8	8	8	6	6	6	167635	167635	167635	4	4	4	4	4	4	175567	175567	175567	2	2	2	2	2	2
1288	a	sp|P20226|TBP_HUMAN	P20226	TBP_HUMAN	TBP	339	7.7	Homo sapiens OX=9606	1:Experimental evidence at protein level	TATA-box-binding protein	1	0.999	2	8	8	8	2	2	2	2	2	2	98677.2	98677.2	98677.2	1	1	1	0	0	0	0	0	0	0	0	0	0	0	0	0	0	0	2	2	2	0	0	0
1289	a	sp|P20248|CCNA2_HUMAN	P20248	CCNA2_HUMAN	CCNA2	432	24.8	Homo sapiens OX=9606	1:Experimental evidence at protein level	Cyclin-A2	1	0.999	6	41	41	41	6	6	6	4	4	4	96865.9	96865.9	96865.9	7	7	7	6	6	6	87330.7	87330.7	87330.7	6	6	6	4	4	4	83160.1	83160.1	83160.1	7	7	7	3	3	3
1290	a	sp|P20290|BTF3_HUMAN	P20290	BTF3_HUMAN	BTF3	206	57.3	Homo sapiens OX=9606	1:Experimental evidence at protein level	Transcription factor BTF3	1	0.999	6	162	162	162	25	25	25	8	8	8	664923	664923	664923	30	30	30	8	8	8	720190	720190	720190	26	26	26	9	9	9	591906	591906	591906	29	29	29	8	8	8
1291	a	sp|P20424|SRP54_YEAST	P20424	SRP54_YEAST	SRP54	541	17.7	Saccharomyces cerevisiae (strain ATCC 204508 / S288c) OX=559292	1:Experimental evidence at protein level	Signal recognition particle subunit SRP54	1	0.999	8	44	44	44	10	10	10	7	7	7	98160.8	98160.8	98160.8	9	9	9	6	6	6	98638.5	98638.5	98638.5	9	9	9	6	6	6	97275.5	97275.5	97275.5	5	5	5	3	3	3
1292	a	sp|P20434|RPAB1_YEAST	P20434	RPAB1_YEAST	RPB5	215	23.7	Saccharomyces cerevisiae (strain ATCC 204508 / S288c) OX=559292	1:Experimental evidence at protein level	DNA-directed RNA polymerases I, II, and III subunit RPABC1	1	0.999	3	19	19	19	3	3	3	2	2	2	72131.8	72131.8	72131.8	5	5	5	3	3	3	78649.8	78649.8	78649.8	3	3	3	3	3	3	67256.9	67256.9	67256.9	2	2	2	2	2	2
[truncated: 7,009 more rows]
[truncated: 22 more columns]
