# Supplementary material for: IonQuant Enables Accurate and Sensitive Label-Free Quantification With FDR-Controlled Match-Between-Runs
Source: Mol Cell Proteomics. 2021 Apr 2;20:100077. doi: 10.1016/j.mcpro.2021.100077 (PMC8131922; doi:10.1016/j.mcpro.2021.100077)
Supplement: Supplemental Table S5 [file mmc6.xlsx]

## Sheet: Caption
Supporting Table S5. Proteins from the three-organism dataset analyzed by MSFragger and IonQuant with match-between-runs and 1% FDR.
Column annotations:
Protein Group:	protein group ID
SubGroup:	protein subgroup ID
Protein:	identified protein
Protein ID:	protein ID
Entry Name:	protein name
Gene Names:	gene name
Protein Length:	protein length
Coverage:	coverage by identified peptides
Organism:	organism name
Protein Existence:	protein existence evidence
Description:	protein description
Protein Probability:	ProteinProphet probability
Top Peptide Probability:	the bese peptide probability of this protein
Unique Stripped Peptides:	number of unique peptides
Summarized Total Spectral Count:	total number of identified spectra
Summarized Unique Spectral Count:	number of spectra belonging to unique peptides
Summarized Razor Spectral Count:	number of spectra belonging to razor peptides
Column R to BS:	total number of identified spectra, number of spectra belonging to unique peptides, number of spectra belonging to razor peptides, total number of quantified ions, number of quantified ions belonging to unique peptides, number of quantified ions belonging to razor peptides, label free quantification intensity using all peptides, label free quantification intensity using unique peptides, label fre…
Column BT:	proteins that cannot be distinguished from this one
Indistinguishable Proteins:	proteins that cannot be distinguished from this one

## Sheet: 1
Protein Group	SubGroup	Protein	Protein ID	Entry Name	Gene Names	Protein Length	Coverage	Organism	Protein Existence	Description	Protein Probability	Top Peptide Probability	Unique Stripped Peptides	Summarized Total Spectral Count	Summarized Unique Spectral Count	Summarized Razor Spectral Count	HYE124A_1 Total Spectral Count	HYE124A_1 Unique Spectral Count	HYE124A_1 Razor Spectral Count	HYE124A_1 Total Ion Count	HYE124A_1 Unique Ion Count	HYE124A_1 Razor Ion Count	HYE124A_1 Total Intensity	HYE124A_1 Unique Intensity	HYE124A_1 Razor Intensity	HYE124A_2 Total Spectral Count	HYE124A_2 Unique Spectral Count	HYE124A_2 Razor Spectral Count	HYE124A_2 Total Ion Count	HYE124A_2 Unique Ion Count	HYE124A_2 Razor Ion Count	HYE124A_2 Total Intensity	HYE124A_2 Unique Intensity	HYE124A_2 Razor Intensity	HYE124A_3 Total Spectral Count	HYE124A_3 Unique Spectral Count	HYE124A_3 Razor Spectral Count	HYE124A_3 Total Ion Count	HYE124A_3 Unique Ion Count	HYE124A_3 Razor Ion Count	HYE124A_3 Total Intensity	HYE124A_3 Unique Intensity	HYE124A_3 Razor Intensity	HYE124B_4 Total Spectral Count	HYE124B_4 Unique Spectral Count	HYE124B_4 Razor Spectral Count	HYE124B_4 Total Ion Count	HYE124B_4 Unique Ion Count	HYE124B_4 Razor Ion Count
2	a	sp|A0A0B4J2D5|GAL3B_HUMAN	A0A0B4J2D5	GAL3B_HUMAN	GATD3B	268	40.3	Homo sapiens OX=9606	1:Experimental evidence at protein level	Glutamine amidotransferase-like class 1 domain-containing protein 3B, mitochondrial	1	0.999	7	86	86	86	15	15	15	7	7	7	270506	270506	270506	17	17	17	7	7	7	272451	272451	272451	14	14	14	7	7	7	252480	252480	252480	10	10	10	7	7	7
3	a	sp|A0AVT1|UBA6_HUMAN	A0AVT1	UBA6_HUMAN	UBA6	1052	57.9	Homo sapiens OX=9606	1:Experimental evidence at protein level	Ubiquitin-like modifier-activating enzyme 6	1	0.999	44	338	338	338	57	57	57	41	41	41	341271	341271	341271	64	64	64	42	42	42	338453	338453	338453	58	58	58	43	43	43	338864	338864	338864	52	52	52	43	43	43
4	a	sp|A0MZ66|SHOT1_HUMAN	A0MZ66	SHOT1_HUMAN	SHTN1	631	35.5	Homo sapiens OX=9606	1:Experimental evidence at protein level	Shootin-1	1	0.999	18	115	115	115	20	20	20	17	17	17	118429	118429	118429	17	17	17	14	14	14	120223	120223	120223	21	21	21	14	14	14	122729	122729	122729	20	20	20	14	14	14
5	a	sp|A2RRP1|NBAS_HUMAN	A2RRP1	NBAS_HUMAN	NBAS	2371	13.1	Homo sapiens OX=9606	1:Experimental evidence at protein level	Neuroblastoma-amplified sequence	1	0.999	22	89	89	89	16	16	16	15	15	15	49229.9	49229.9	49229.9	16	16	16	16	16	16	52113.4	52113.4	52113.4	15	15	15	11	11	11	52530.4	52530.4	52530.4	14	14	14	13	13	13
6	a	sp|A4D1E9|GTPBA_HUMAN	A4D1E9	GTPBA_HUMAN	GTPBP10	387	32	Homo sapiens OX=9606	1:Experimental evidence at protein level	GTP-binding protein 10	1	0.999	9	40	40	40	8	8	8	8	8	8	51399	51399	51399	6	6	6	6	6	6	52027.5	52027.5	52027.5	13	13	13	6	6	6	55479.1	55479.1	55479.1	3	3	3	5	5	5
7	a	sp|A4D1P6|WDR91_HUMAN	A4D1P6	WDR91_HUMAN	WDR91	747	5	Homo sapiens OX=9606	1:Experimental evidence at protein level	WD repeat-containing protein 91	1	0.9989	3	3	3	3	1	1	1	0	0	0	0	0	0	1	1	1	0	0	0	0	0	0	0	0	0	0	0	0	0	0	0	0	0	0	0	0	0
8	a	sp|A5PLN9|TPC13_HUMAN	A5PLN9	TPC13_HUMAN	TRAPPC13	417	8.4	Homo sapiens OX=9606	1:Experimental evidence at protein level	Trafficking protein particle complex subunit 13	1	0.999	2	4	4	4	1	1	1	2	2	2	22413.8	22413.8	22413.8	1	1	1	0	0	0	0	0	0	0	0	0	0	0	0	0	0	0	0	0	0	0	0	0
9	a	sp|A5YKK6|CNOT1_HUMAN	A5YKK6	CNOT1_HUMAN	CNOT1	2376	31.2	Homo sapiens OX=9606	1:Experimental evidence at protein level	CCR4-NOT transcription complex subunit 1	1	0.999	56	388	388	388	72	72	72	47	47	47	415418	415418	415418	63	63	63	46	46	46	413341	413341	413341	64	64	64	43	43	43	416488	416488	416488	67	67	67	44	44	44
10	a	sp|A6NDG6|PGP_HUMAN	A6NDG6	PGP_HUMAN	PGP	321	37.1	Homo sapiens OX=9606	1:Experimental evidence at protein level	Glycerol-3-phosphate phosphatase	1	0.999	9	70	70	70	14	14	14	8	8	8	194750	194750	194750	11	11	11	8	8	8	200299	200299	200299	12	12	12	8	8	8	201127	201127	201127	10	10	10	9	9	9
11	a	sp|A6NDU8|CE051_HUMAN	A6NDU8	CE051_HUMAN	C5orf51	294	34.4	Homo sapiens OX=9606	1:Experimental evidence at protein level	UPF0600 protein C5orf51	1	0.999	6	23	23	23	5	5	5	4	4	4	74010.4	74010.4	74010.4	4	4	4	4	4	4	78807.4	78807.4	78807.4	4	4	4	4	4	4	75683.3	75683.3	75683.3	4	4	4	4	4	4
12	a	sp|A6NED2|RCCD1_HUMAN	A6NED2	RCCD1_HUMAN	RCCD1	376	13.6	Homo sapiens OX=9606	1:Experimental evidence at protein level	RCC1 domain-containing protein 1	1	0.999	3	15	15	15	3	3	3	3	3	3	23970.5	23970.5	23970.5	4	4	4	3	3	3	24938.6	24938.6	24938.6	3	3	3	2	2	2	21124.6	21124.6	21124.6	2	2	2	0	0	0
13	a	sp|A6NHR9|SMHD1_HUMAN	A6NHR9	SMHD1_HUMAN	SMCHD1	2005	34.1	Homo sapiens OX=9606	1:Experimental evidence at protein level	Structural maintenance of chromosomes flexible hinge domain-containing protein 1	1	0.999	49	364	364	364	64	64	64	51	51	51	175516	175516	175516	73	73	73	52	52	52	175589	175589	175589	50	50	50	45	45	45	174132	174132	174132	58	58	58	44	44	44
14	a	sp|A8MPS7|YDJC_HUMAN	A8MPS7	YDJC_HUMAN	YDJC	323	22.3	Homo sapiens OX=9606	1:Experimental evidence at protein level	Carbohydrate deacetylase	1	0.999	5	33	33	33	6	6	6	5	5	5	69539.8	69539.8	69539.8	7	7	7	5	5	5	67878.8	67878.8	67878.8	4	4	4	5	5	5	61164.1	61164.1	61164.1	5	5	5	4	4	4
15	a	sp|B2RUZ4|SMIM1_HUMAN	B2RUZ4	SMIM1_HUMAN	SMIM1	78	43.6	Homo sapiens OX=9606	1:Experimental evidence at protein level	Small integral membrane protein 1	1	0.999	3	5	5	5	1	1	1	0	0	0	0	0	0	2	2	2	0	0	0	0	0	0	1	1	1	0	0	0	0	0	0	1	1	1	0	0	0
16	a	sp|C9JLW8|MCRI1_HUMAN	C9JLW8	MCRI1_HUMAN	MCRIP1	97	50.5	Homo sapiens OX=9606	1:Experimental evidence at protein level	Mapk-regulated corepressor-interacting protein 1	1	0.999	4	23	23	23	5	5	5	3	3	3	133727	133727	133727	3	3	3	3	3	3	131291	131291	131291	2	2	2	2	2	2	127002	127002	127002	4	4	4	4	4	4
17	a	sp|D6VTK4|STE2_YEAST	D6VTK4	STE2_YEAST	STE2	431	15.5	Saccharomyces cerevisiae (strain ATCC 204508 / S288c) OX=559292	1:Experimental evidence at protein level	Pheromone alpha factor receptor	1	0.999	4	6	6	6	1	1	1	0	0	0	0	0	0	1	1	1	2	2	2	18302.2	18302.2	18302.2	3	3	3	3	3	3	18598.4	18598.4	18598.4	0	0	0	0	0	0
18	a	sp|E9PAV3|NACAM_HUMAN	E9PAV3	NACAM_HUMAN	NACA	2078	32.6	Homo sapiens OX=9606	1:Experimental evidence at protein level	Nascent polypeptide-associated complex subunit alpha, muscle-specific form	1	0.999	5	112	95	112	15	12	15	7	6	7	3.18687e+06	3.1469e+06	3.18687e+06	20	17	20	7	6	7	3.17606e+06	3.18424e+06	3.17606e+06	17	15	17	5	4	5	3.20269e+06	3.24699e+06	3.20269e+06	21	18	21	7	6	7
19	a	sp|E9PRG8|CK098_HUMAN	E9PRG8	CK098_HUMAN	C11orf98	123	27.6	Homo sapiens OX=9606	4:Protein predicted	Uncharacterized protein C11orf98	1	0.999	3	15	14	14	2	2	2	2	2	2	238430	238430	238430	3	3	3	2	2	2	233993	233993	233993	3	3	3	2	2	2	233860	233860	233860	3	2	2	3	2	2
20	a	sp|L0R819|ASURF_HUMAN	L0R819	ASURF_HUMAN	ASDURF	96	55.2	Homo sapiens OX=9606	1:Experimental evidence at protein level	ASNSD1 upstream open reading frame protein	1	0.999	4	12	12	12	2	2	2	2	2	2	43262.9	43262.9	43262.9	1	1	1	3	3	3	43901.4	43901.4	43901.4	2	2	2	3	3	3	50650.7	50650.7	50650.7	1	1	1	4	4	4
21	a	sp|O00115|DNS2A_HUMAN	O00115	DNS2A_HUMAN	DNASE2	360	13.1	Homo sapiens OX=9606	1:Experimental evidence at protein level	Deoxyribonuclease-2-alpha	1	0.999	4	15	15	15	4	4	4	3	3	3	62846.2	62846.2	62846.2	2	2	2	3	3	3	64627.3	64627.3	64627.3	2	2	2	3	3	3	67539	67539	67539	1	1	1	2	2	2
22	a	sp|O00116|ADAS_HUMAN	O00116	ADAS_HUMAN	AGPS	658	49.5	Homo sapiens OX=9606	1:Experimental evidence at protein level	Alkyldihydroxyacetonephosphate synthase, peroxisomal	1	0.999	21	189	189	189	34	34	34	23	23	23	157683	157683	157683	32	32	32	21	21	21	161585	161585	161585	30	30	30	18	18	18	154929	154929	154929	32	32	32	19	19	19
23	a	sp|O00148|DX39A_HUMAN	O00148	DX39A_HUMAN	DDX39A	427	62.3	Homo sapiens OX=9606	1:Experimental evidence at protein level	ATP-dependent RNA helicase DDX39A	1	0.999	19	307	136	136	56	27	27	24	13	13	1.41006e+06	639075	639075	52	21	21	25	13	13	1.37971e+06	602304	602304	54	25	25	24	13	13	1.34215e+06	576759	576759	50	22	22	23	12	12
24	a	sp|O00151|PDLI1_HUMAN	O00151	PDLI1_HUMAN	PDLIM1	329	82.1	Homo sapiens OX=9606	1:Experimental evidence at protein level	PDZ and LIM domain protein 1	1	0.999	18	249	249	249	44	44	44	21	21	21	803997	803997	803997	46	46	46	23	23	23	808296	808296	808296	39	39	39	22	22	22	796177	796177	796177	42	42	42	24	24	24
25	a	sp|O00154|BACH_HUMAN	O00154	BACH_HUMAN	ACOT7	380	40	Homo sapiens OX=9606	1:Experimental evidence at protein level	Cytosolic acyl coenzyme A thioester hydrolase	1	0.999	11	136	136	136	19	19	19	11	11	11	428126	428126	428126	20	20	20	11	11	11	423205	423205	423205	27	27	27	13	13	13	446054	446054	446054	25	25	25	12	12	12
26	a	sp|O00161|SNP23_HUMAN	O00161	SNP23_HUMAN	SNAP23	211	67.8	Homo sapiens OX=9606	1:Experimental evidence at protein level	Synaptosomal-associated protein 23	1	0.999	11	99	99	99	20	20	20	11	11	11	204517	204517	204517	15	15	15	10	10	10	198972	198972	198972	15	15	15	10	10	10	197042	197042	197042	14	14	14	10	10	10
27	a	sp|O00165|HAX1_HUMAN	O00165	HAX1_HUMAN	HAX1	279	30.8	Homo sapiens OX=9606	1:Experimental evidence at protein level	HCLS1-associated protein X-1	1	0.999	6	25	25	25	7	7	7	5	5	5	210591	210591	210591	4	4	4	5	5	5	222952	222952	222952	5	5	5	5	5	5	224843	224843	224843	2	2	2	4	4	4
28	a	sp|O00170|AIP_HUMAN	O00170	AIP_HUMAN	AIP	330	60.6	Homo sapiens OX=9606	1:Experimental evidence at protein level	AH receptor-interacting protein	1	0.999	14	107	107	107	17	17	17	13	13	13	222343	222343	222343	20	20	20	13	13	13	223466	223466	223466	15	15	15	12	12	12	236344	236344	236344	22	22	22	13	13	13
29	a	sp|O00178|GTPB1_HUMAN	O00178	GTPB1_HUMAN	GTPBP1	669	12.3	Homo sapiens OX=9606	1:Experimental evidence at protein level	GTP-binding protein 1	1	0.999	6	30	30	30	7	7	7	6	6	6	67201.1	67201.1	67201.1	5	5	5	5	5	5	65248.8	65248.8	65248.8	3	3	3	6	6	6	66322.1	66322.1	66322.1	4	4	4	4	4	4
30	a	sp|O00186|STXB3_HUMAN	O00186	STXB3_HUMAN	STXBP3	592	32.6	Homo sapiens OX=9606	1:Experimental evidence at protein level	Syntaxin-binding protein 3	1	0.999	15	77	77	77	15	15	15	13	13	13	71689.4	71689.4	71689.4	10	10	10	13	13	13	69147.5	69147.5	69147.5	15	15	15	12	12	12	71906.3	71906.3	71906.3	13	13	13	12	12	12
31	a	sp|O00193|SMAP_HUMAN	O00193	SMAP_HUMAN	SMAP	183	21.3	Homo sapiens OX=9606	1:Experimental evidence at protein level	Small acidic protein	1	0.999	2	70	70	70	12	12	12	3	3	3	730100	730100	730100	9	9	9	3	3	3	727507	727507	727507	11	11	11	3	3	3	716276	716276	716276	14	14	14	3	3	3
32	a	sp|O00217|NDUS8_HUMAN	O00217	NDUS8_HUMAN	NDUFS8	210	23.8	Homo sapiens OX=9606	1:Experimental evidence at protein level	NADH dehydrogenase [ubiquinone] iron-sulfur protein 8, mitochondrial	1	0.999	4	39	39	39	5	5	5	5	5	5	198516	198516	198516	6	6	6	5	5	5	205329	205329	205329	9	9	9	5	5	5	194956	194956	194956	7	7	7	5	5	5
33	a	sp|O00221|IKBE_HUMAN	O00221	IKBE_HUMAN	NFKBIE	500	10.8	Homo sapiens OX=9606	1:Experimental evidence at protein level	NF-kappa-B inhibitor epsilon	1	0.9988	3	8	8	8	3	3	3	0	0	0	0	0	0	2	2	2	2	2	2	0	0	0	2	2	2	0	0	0	0	0	0	0	0	0	0	0	0
34	a	sp|O00231|PSD11_HUMAN	O00231	PSD11_HUMAN	PSMD11	422	73	Homo sapiens OX=9606	1:Experimental evidence at protein level	26S proteasome non-ATPase regulatory subunit 11	1	0.999	25	295	289	295	47	45	47	26	25	26	649820	651405	649820	49	47	49	26	25	26	656210	655586	656210	46	45	46	26	25	26	650068	648776	650068	51	50	51	25	24	25
35	a	sp|O00232|PSD12_HUMAN	O00232	PSD12_HUMAN	PSMD12	456	50.2	Homo sapiens OX=9606	1:Experimental evidence at protein level	26S proteasome non-ATPase regulatory subunit 12	1	0.999	19	191	191	191	35	35	35	20	20	20	448388	448388	448388	34	34	34	19	19	19	449626	449626	449626	31	31	31	18	18	18	454202	454202	454202	33	33	33	17	17	17
36	a	sp|O00233|PSMD9_HUMAN	O00233	PSMD9_HUMAN	PSMD9	223	36.3	Homo sapiens OX=9606	1:Experimental evidence at protein level	26S proteasome non-ATPase regulatory subunit 9	1	0.999	7	47	47	47	8	8	8	7	7	7	273674	273674	273674	8	8	8	7	7	7	278167	278167	278167	9	9	9	7	7	7	262509	262509	262509	8	8	8	7	7	7
37	a	sp|O00244|ATOX1_HUMAN	O00244	ATOX1_HUMAN	ATOX1	68	64.7	Homo sapiens OX=9606	1:Experimental evidence at protein level	Copper transport protein ATOX1	1	0.999	4	50	50	50	9	9	9	6	6	6	246234	246234	246234	9	9	9	6	6	6	261094	261094	261094	8	8	8	6	6	6	245290	245290	245290	9	9	9	6	6	6
38	a	sp|O00255|MEN1_HUMAN	O00255	MEN1_HUMAN	MEN1	615	8.3	Homo sapiens OX=9606	1:Experimental evidence at protein level	Menin	1	0.999	4	20	20	20	3	3	3	3	3	3	42367.5	42367.5	42367.5	3	3	3	3	3	3	42894.2	42894.2	42894.2	2	2	2	3	3	3	43852.4	43852.4	43852.4	6	6	6	3	3	3
39	a	sp|O00267|SPT5H_HUMAN	O00267	SPT5H_HUMAN	SUPT5H	1087	46.6	Homo sapiens OX=9606	1:Experimental evidence at protein level	Transcription elongation factor SPT5	1	0.999	34	261	261	261	42	42	42	31	31	31	259502	259502	259502	51	51	51	36	36	36	255672	255672	255672	41	41	41	33	33	33	253728	253728	253728	37	37	37	33	33	33
40	a	sp|O00268|TAF4_HUMAN	O00268	TAF4_HUMAN	TAF4	1085	5.6	Homo sapiens OX=9606	1:Experimental evidence at protein level	Transcription initiation factor TFIID subunit 4	1	0.999	4	11	11	11	3	3	3	3	3	3	47363	47363	47363	2	2	2	2	2	2	44726	44726	44726	1	1	1	0	0	0	0	0	0	2	2	2	2	2	2
41	a	sp|O00273|DFFA_HUMAN	O00273	DFFA_HUMAN	DFFA	331	46.5	Homo sapiens OX=9606	1:Experimental evidence at protein level	DNA fragmentation factor subunit alpha	1	0.999	12	86	86	86	15	15	15	13	13	13	357064	357064	357064	15	15	15	12	12	12	351935	351935	351935	12	12	12	12	12	12	347870	347870	347870	14	14	14	12	12	12
42	a	sp|O00287|RFXAP_HUMAN	O00287	RFXAP_HUMAN	RFXAP	272	13.2	Homo sapiens OX=9606	1:Experimental evidence at protein level	Regulatory factor X-associated protein	1	0.999	2	20	20	20	3	3	3	2	2	2	11447.7	11447.7	11447.7	4	4	4	2	2	2	10050.9	10050.9	10050.9	2	2	2	2	2	2	9985.04	9985.04	9985.04	3	3	3	2	2	2
43	a	sp|O00291|HIP1_HUMAN	O00291	HIP1_HUMAN	HIP1	1037	6.9	Homo sapiens OX=9606	1:Experimental evidence at protein level	Huntingtin-interacting protein 1	1	0.999	5	9	9	9	2	2	2	0	0	0	0	0	0	0	0	0	0	0	0	0	0	0	2	2	2	2	2	2	65622.6	65622.6	65622.6	2	2	2	4	4	4
44	a	sp|O00303|EIF3F_HUMAN	O00303	EIF3F_HUMAN	EIF3F	357	61.6	Homo sapiens OX=9606	1:Experimental evidence at protein level	Eukaryotic translation initiation factor 3 subunit F	1	0.999	15	177	177	177	26	26	26	13	13	13	633993	633993	633993	32	32	32	16	16	16	653009	653009	653009	25	25	25	15	15	15	648134	648134	648134	33	33	33	16	16	16
45	a	sp|O00311|CDC7_HUMAN	O00311	CDC7_HUMAN	CDC7	574	9.6	Homo sapiens OX=9606	1:Experimental evidence at protein level	Cell division cycle 7-related protein kinase	1	0.999	4	15	15	15	3	3	3	3	3	3	22825.1	22825.1	22825.1	3	3	3	3	3	3	27586.3	27586.3	27586.3	1	1	1	2	2	2	22553.1	22553.1	22553.1	3	3	3	2	2	2
46	a	sp|O00330|ODPX_HUMAN	O00330	ODPX_HUMAN	PDHX	501	19.8	Homo sapiens OX=9606	1:Experimental evidence at protein level	Pyruvate dehydrogenase protein X component, mitochondrial	1	0.999	6	26	26	26	4	4	4	4	4	4	68145.1	68145.1	68145.1	4	4	4	4	4	4	62395.6	62395.6	62395.6	3	3	3	3	3	3	70376.1	70376.1	70376.1	4	4	4	4	4	4
47	a	sp|O00399|DCTN6_HUMAN	O00399	DCTN6_HUMAN	DCTN6	190	26.8	Homo sapiens OX=9606	1:Experimental evidence at protein level	Dynactin subunit 6	1	0.999	4	18	18	18	4	4	4	3	3	3	87147.6	87147.6	87147.6	2	2	2	2	2	2	72518.9	72518.9	72518.9	2	2	2	2	2	2	69883.3	69883.3	69883.3	4	4	4	4	4	4
48	a	sp|O00410|IPO5_HUMAN	O00410	IPO5_HUMAN	IPO5	1097	61.9	Homo sapiens OX=9606	1:Experimental evidence at protein level	Importin-5	1	0.999	41	436	405	436	68	62	68	45	41	45	816542	827335	816542	75	71	75	43	40	43	841555	847181	841555	73	67	73	42	38	42	800311	804230	800311	85	79	85	42	38	42
49	a	sp|O00411|RPOM_HUMAN	O00411	RPOM_HUMAN	POLRMT	1230	8.9	Homo sapiens OX=9606	1:Experimental evidence at protein level	DNA-directed RNA polymerase, mitochondrial	1	0.999	6	16	16	16	3	3	3	3	3	3	33231.2	33231.2	33231.2	4	4	4	3	3	3	35792.6	35792.6	35792.6	1	1	1	2	2	2	35796	35796	35796	3	3	3	4	4	4
50	a	sp|O00418|EF2K_HUMAN	O00418	EF2K_HUMAN	EEF2K	725	18.9	Homo sapiens OX=9606	1:Experimental evidence at protein level	Eukaryotic elongation factor 2 kinase	1	0.999	11	42	42	42	10	10	10	9	9	9	114720	114720	114720	9	9	9	9	9	9	109610	109610	109610	9	9	9	6	6	6	112011	112011	112011	4	4	4	6	6	6
51	a	sp|O00422|SAP18_HUMAN	O00422	SAP18_HUMAN	SAP18	153	52.3	Homo sapiens OX=9606	1:Experimental evidence at protein level	Histone deacetylase complex subunit SAP18	1	0.999	7	72	72	72	11	11	11	6	6	6	330309	330309	330309	9	9	9	4	4	4	336915	336915	336915	9	9	9	4	4	4	297437	297437	297437	13	13	13	4	4	4
52	a	sp|O00425|IF2B3_HUMAN	O00425	IF2B3_HUMAN	IGF2BP3	579	44.7	Homo sapiens OX=9606	1:Experimental evidence at protein level	Insulin-like growth factor 2 mRNA-binding protein 3	1	0.999	20	209	164	184	34	27	30	21	18	19	1.38473e+06	438390	441450	29	23	26	19	16	17	1.35852e+06	430495	433131	35	27	30	20	17	18	1338267	415436	418393	40	30	34	19	16	17
53	a	sp|O00429|DNM1L_HUMAN	O00429	DNM1L_HUMAN	DNM1L	736	63.6	Homo sapiens OX=9606	1:Experimental evidence at protein level	Dynamin-1-like protein	1	0.999	31	249	242	249	45	44	45	30	29	30	195939	196551	195939	41	40	41	28	27	28	196749	197949	196749	40	38	40	25	24	25	198057	198253	198057	43	42	43	25	24	25
54	a	sp|O00442|RTCA_HUMAN	O00442	RTCA_HUMAN	RTCA	366	49.7	Homo sapiens OX=9606	1:Experimental evidence at protein level	RNA 3'-terminal phosphate cyclase	1	0.999	12	94	94	94	20	20	20	11	11	11	123900	123900	123900	16	16	16	11	11	11	120000	120000	120000	14	14	14	11	11	11	113040	113040	113040	15	15	15	10	10	10
55	a	sp|O00458|IFRD1_HUMAN	O00458	IFRD1_HUMAN	IFRD1	451	9.1	Homo sapiens OX=9606	1:Experimental evidence at protein level	Interferon-related developmental regulator 1	1	0.999	2	2	2	2	0	0	0	0	0	0	0	0	0	1	1	1	0	0	0	0	0	0	0	0	0	0	0	0	0	0	0	0	0	0	0	0	0
56	a	sp|O00459|P85B_HUMAN	O00459	P85B_HUMAN	PIK3R2	728	6.2	Homo sapiens OX=9606	1:Experimental evidence at protein level	Phosphatidylinositol 3-kinase regulatory subunit beta	1	0.999	4	11	11	11	1	1	1	2	2	2	31968.9	31968.9	31968.9	3	3	3	3	3	3	32039	32039	32039	1	1	1	2	2	2	32961.2	32961.2	32961.2	2	2	2	0	0	0
57	a	sp|O00461|GOLI4_HUMAN	O00461	GOLI4_HUMAN	GOLIM4	696	8.8	Homo sapiens OX=9606	1:Experimental evidence at protein level	Golgi integral membrane protein 4	1	0.999	5	27	27	27	4	4	4	3	3	3	62674.4	62674.4	62674.4	5	5	5	5	5	5	54328.9	54328.9	54328.9	4	4	4	3	3	3	55272.5	55272.5	55272.5	6	6	6	4	4	4
58	a	sp|O00471|EXOC5_HUMAN	O00471	EXOC5_HUMAN	EXOC5	708	9.2	Homo sapiens OX=9606	1:Experimental evidence at protein level	Exocyst complex component 5	1	0.999	6	16	16	16	2	2	2	3	3	3	46081.2	46081.2	46081.2	4	4	4	5	5	5	46835.3	46835.3	46835.3	2	2	2	3	3	3	51082.2	51082.2	51082.2	4	4	4	2	2	2
59	a	sp|O00483|NDUA4_HUMAN	O00483	NDUA4_HUMAN	NDUFA4	81	46.9	Homo sapiens OX=9606	1:Experimental evidence at protein level	Cytochrome c oxidase subunit NDUFA4	1	0.999	4	21	21	21	4	4	4	4	4	4	336878	336878	336878	5	5	5	4	4	4	331680	331680	331680	2	2	2	3	3	3	349055	349055	349055	4	4	4	3	3	3
60	a	sp|O00487|PSDE_HUMAN	O00487	PSDE_HUMAN	PSMD14	310	61.9	Homo sapiens OX=9606	1:Experimental evidence at protein level	26S proteasome non-ATPase regulatory subunit 14	1	0.999	10	123	111	123	22	20	22	12	11	12	761649	449215	761649	20	18	20	10	9	10	731332	430533	731332	23	21	23	10	9	10	689510	394638	689510	18	16	18	11	10	11
61	a	sp|O00488|ZN593_HUMAN	O00488	ZN593_HUMAN	ZNF593	134	37.3	Homo sapiens OX=9606	1:Experimental evidence at protein level	Zinc finger protein 593	1	0.999	4	12	12	12	3	3	3	2	2	2	53881.1	53881.1	53881.1	2	2	2	2	2	2	52628.7	52628.7	52628.7	3	3	3	2	2	2	57932.8	57932.8	57932.8	0	0	0	2	2	2
62	a	sp|O00505|IMA4_HUMAN	O00505	IMA4_HUMAN	KPNA3	521	40.9	Homo sapiens OX=9606	1:Experimental evidence at protein level	Importin subunit alpha-4	1	0.999	13	85	55	55	15	9	9	13	9	9	299957	132797	132797	11	7	7	12	9	9	319069	141915	141915	15	10	10	11	7	7	301796	139895	139895	18	12	12	11	8	8
63	a	sp|O00541|PESC_HUMAN	O00541	PESC_HUMAN	PES1	588	29.6	Homo sapiens OX=9606	1:Experimental evidence at protein level	Pescadillo homolog	1	0.999	14	120	120	120	24	24	24	14	14	14	201870	201870	201870	18	18	18	13	13	13	194092	194092	194092	20	20	20	14	14	14	197030	197030	197030	19	19	19	14	14	14
64	a	sp|O00560|SDCB1_HUMAN	O00560	SDCB1_HUMAN	SDCBP	298	27.2	Homo sapiens OX=9606	1:Experimental evidence at protein level	Syntenin-1	1	0.999	5	20	20	20	3	3	3	3	3	3	93431.8	93431.8	93431.8	3	3	3	3	3	3	102570	102570	102570	4	4	4	4	4	4	95617	95617	95617	2	2	2	4	4	4
65	a	sp|O00566|MPP10_HUMAN	O00566	MPP10_HUMAN	MPHOSPH10	681	29.5	Homo sapiens OX=9606	1:Experimental evidence at protein level	U3 small nucleolar ribonucleoprotein protein MPP10	1	0.999	15	121	121	121	22	22	22	15	15	15	204737	204737	204737	19	19	19	12	12	12	210906	210906	210906	23	23	23	14	14	14	197736	197736	197736	18	18	18	14	14	14
66	a	sp|O00567|NOP56_HUMAN	O00567	NOP56_HUMAN	NOP56	594	48.8	Homo sapiens OX=9606	1:Experimental evidence at protein level	Nucleolar protein 56	1	0.999	20	144	144	144	23	23	23	18	18	18	176719	176719	176719	23	23	23	19	19	19	175429	175429	175429	23	23	23	16	16	16	173697	173697	173697	24	24	24	15	15	15
67	a	sp|O00584|RNT2_HUMAN	O00584	RNT2_HUMAN	RNASET2	256	38.7	Homo sapiens OX=9606	1:Experimental evidence at protein level	Ribonuclease T2	1	0.999	8	61	61	61	8	8	8	8	8	8	165096	165096	165096	12	12	12	8	8	8	164428	164428	164428	10	10	10	8	8	8	160869	160869	160869	9	9	9	9	9	9
68	a	sp|O00625|PIR_HUMAN	O00625	PIR_HUMAN	PIR	290	24.1	Homo sapiens OX=9606	1:Experimental evidence at protein level	Pirin	1	0.999	4	16	16	16	3	3	3	2	2	2	65950.4	65950.4	65950.4	3	3	3	4	4	4	62471.9	62471.9	62471.9	3	3	3	2	2	2	62154.9	62154.9	62154.9	3	3	3	3	3	3
69	a	sp|O00629|IMA3_HUMAN	O00629	IMA3_HUMAN	KPNA4	521	52.6	Homo sapiens OX=9606	1:Experimental evidence at protein level	Importin subunit alpha-3	1	0.999	15	172	142	172	30	24	30	18	14	18	318915	298494	318915	25	21	25	16	13	16	338625	314577	338625	36	31	36	16	12	16	300496	282009	300496	32	26	32	15	12	15
70	a	sp|O00764|PDXK_HUMAN	O00764	PDXK_HUMAN	PDXK	312	64.4	Homo sapiens OX=9606	1:Experimental evidence at protein level	Pyridoxal kinase	1	0.999	14	103	103	103	17	17	17	12	12	12	310227	310227	310227	15	15	15	12	12	12	305908	305908	305908	20	20	20	11	11	11	298491	298491	298491	17	17	17	13	13	13
71	a	sp|O13297|CET1_YEAST	O13297	CET1_YEAST	CET1	549	11.1	Saccharomyces cerevisiae (strain ATCC 204508 / S288c) OX=559292	1:Experimental evidence at protein level	mRNA-capping enzyme subunit beta	1	0.999	4	8	8	8	2	2	2	0	0	0	0	0	0	3	3	3	0	0	0	0	0	0	2	2	2	0	0	0	0	0	0	0	0	0	0	0	0
72	a	sp|O13516|RS9A_YEAST	O13516	RS9A_YEAST	RPS9A	197	35	Saccharomyces cerevisiae (strain ATCC 204508 / S288c) OX=559292	1:Experimental evidence at protein level	40S ribosomal protein S9-A	1	0.999	9	75	12	12	13	2	2	8	0	0	1.56649e+06	0	0	16	2	2	8	0	0	1.60486e+06	0	0	16	2	2	9	0	0	1.93961e+06	0	0	9	2	2	6	0	0
73	a	sp|O13547|CCW14_YEAST	O13547	CCW14_YEAST	CCW14	238	17.6	Saccharomyces cerevisiae (strain ATCC 204508 / S288c) OX=559292	1:Experimental evidence at protein level	Covalently-linked cell wall protein 14	1	0.999	2	16	16	16	3	3	3	2	2	2	80820.4	80820.4	80820.4	2	2	2	2	2	2	72325.8	72325.8	72325.8	3	3	3	2	2	2	72205.3	72205.3	72205.3	3	3	3	2	2	2
74	a	sp|O13563|RPN13_YEAST	O13563	RPN13_YEAST	RPN13	156	33.3	Saccharomyces cerevisiae (strain ATCC 204508 / S288c) OX=559292	1:Experimental evidence at protein level	26S proteasome regulatory subunit RPN13	1	0.999	4	23	23	23	5	5	5	4	4	4	167871	167871	167871	5	5	5	4	4	4	166529	166529	166529	4	4	4	4	4	4	165451	165451	165451	3	3	3	3	3	3
75	a	sp|O13585|YP089_YEAST	O13585	YP089_YEAST	YPR089W	888	4.8	Saccharomyces cerevisiae (strain ATCC 204508 / S288c) OX=559292	1:Experimental evidence at protein level	Dilute domain-containing protein YPR089W	1	0.9985	3	4	4	4	1	1	1	0	0	0	0	0	0	2	2	2	2	2	2	0	0	0	1	1	1	0	0	0	0	0	0	0	0	0	0	0	0
76	a	sp|O14467|MBF1_YEAST	O14467	MBF1_YEAST	MBF1	151	51.7	Saccharomyces cerevisiae (strain ATCC 204508 / S288c) OX=559292	1:Experimental evidence at protein level	Multiprotein-bridging factor 1	1	0.999	8	78	78	78	20	20	20	9	9	9	377301	377301	377301	15	15	15	9	9	9	381918	381918	381918	14	14	14	7	7	7	481106	481106	481106	8	8	8	7	7	7
77	a	sp|O14497|ARI1A_HUMAN	O14497	ARI1A_HUMAN	ARID1A	2285	29.8	Homo sapiens OX=9606	1:Experimental evidence at protein level	AT-rich interactive domain-containing protein 1A	1	0.999	40	302	279	302	55	50	55	38	35	38	121700	121498	121700	61	57	61	39	36	39	123219	122741	123219	46	44	46	35	32	35	119827	120178	119827	49	45	49	33	30	33
78	a	sp|O14545|TRAD1_HUMAN	O14545	TRAD1_HUMAN	TRAFD1	582	29.2	Homo sapiens OX=9606	1:Experimental evidence at protein level	TRAF-type zinc finger domain-containing protein 1	1	0.999	13	88	88	88	15	15	15	9	9	9	130977	130977	130977	18	18	18	12	12	12	137443	137443	137443	11	11	11	7	7	7	129596	129596	129596	14	14	14	11	11	11
79	a	sp|O14561|ACPM_HUMAN	O14561	ACPM_HUMAN	NDUFAB1	156	14.7	Homo sapiens OX=9606	1:Experimental evidence at protein level	Acyl carrier protein, mitochondrial	1	0.999	2	22	22	22	4	4	4	2	2	2	650099	650099	650099	3	3	3	2	2	2	640213	640213	640213	3	3	3	3	3	3	642369	642369	642369	3	3	3	2	2	2
80	a	sp|O14562|UBFD1_HUMAN	O14562	UBFD1_HUMAN	UBFD1	309	29.4	Homo sapiens OX=9606	1:Experimental evidence at protein level	Ubiquitin domain-containing protein UBFD1	1	0.999	6	34	34	34	6	6	6	4	4	4	210470	210470	210470	6	6	6	4	4	4	196670	196670	196670	6	6	6	4	4	4	214566	214566	214566	7	7	7	5	5	5
81	a	sp|O14578|CTRO_HUMAN	O14578	CTRO_HUMAN	CIT	2027	3.5	Homo sapiens OX=9606	1:Experimental evidence at protein level	Citron Rho-interacting kinase	1	0.999	5	9	9	9	3	3	3	3	3	3	32223	32223	32223	2	2	2	2	2	2	24204	24204	24204	0	0	0	0	0	0	0	0	0	1	1	1	2	2	2
82	a	sp|O14579|COPE_HUMAN	O14579	COPE_HUMAN	COPE	308	74.4	Homo sapiens OX=9606	1:Experimental evidence at protein level	Coatomer subunit epsilon	1	0.999	13	186	186	186	29	29	29	15	15	15	506362	506362	506362	32	32	32	15	15	15	500300	500300	500300	29	29	29	13	13	13	440880	440880	440880	32	32	32	14	14	14
83	a	sp|O14617|AP3D1_HUMAN	O14617	AP3D1_HUMAN	AP3D1	1153	18	Homo sapiens OX=9606	1:Experimental evidence at protein level	AP-3 complex subunit delta-1	1	0.999	14	89	89	89	13	13	13	11	11	11	90408.8	90408.8	90408.8	14	14	14	15	15	15	92584.2	92584.2	92584.2	17	17	17	12	12	12	89692.4	89692.4	89692.4	16	16	16	13	13	13
84	a	sp|O14618|CCS_HUMAN	O14618	CCS_HUMAN	CCS	274	17.9	Homo sapiens OX=9606	1:Experimental evidence at protein level	Copper chaperone for superoxide dismutase	1	0.999	3	12	12	12	3	3	3	2	2	2	78176.6	78176.6	78176.6	3	3	3	2	2	2	79162.2	79162.2	79162.2	2	2	2	0	0	0	0	0	0	2	2	2	2	2	2
85	a	sp|O14646|CHD1_HUMAN	O14646	CHD1_HUMAN	CHD1	1710	15.7	Homo sapiens OX=9606	1:Experimental evidence at protein level	Chromodomain-helicase-DNA-binding protein 1	1	0.999	20	88	76	88	16	15	16	17	15	17	77290.9	79559.3	77290.9	21	20	21	14	12	14	78655.7	79283.9	78655.7	14	12	14	17	15	17	73210	71071.3	73210	11	9	11	12	10	12
86	a	sp|O14662|STX16_HUMAN	O14662	STX16_HUMAN	STX16	325	24	Homo sapiens OX=9606	1:Experimental evidence at protein level	Syntaxin-16	1	0.999	5	14	14	14	2	2	2	3	3	3	53032.8	53032.8	53032.8	4	4	4	3	3	3	64546.7	64546.7	64546.7	1	1	1	0	0	0	0	0	0	4	4	4	4	4	4
87	a	sp|O14672|ADA10_HUMAN	O14672	ADA10_HUMAN	ADAM10	748	10.8	Homo sapiens OX=9606	1:Experimental evidence at protein level	Disintegrin and metalloproteinase domain-containing protein 10	1	0.999	6	23	23	23	3	3	3	4	4	4	53108.4	53108.4	53108.4	4	4	4	4	4	4	56209.4	56209.4	56209.4	2	2	2	4	4	4	60620.3	60620.3	60620.3	3	3	3	3	3	3
88	a	sp|O14686|KMT2D_HUMAN	O14686	KMT2D_HUMAN	KMT2D	5537	1.7	Homo sapiens OX=9606	1:Experimental evidence at protein level	Histone-lysine N-methyltransferase 2D	1	0.999	6	18	17	18	2	2	2	3	3	3	27666.6	27666.6	27666.6	4	3	4	4	3	4	30308.7	30308.7	30308.7	4	4	4	0	0	0	0	0	0	4	4	4	3	3	3
89	a	sp|O14730|RIOK3_HUMAN	O14730	RIOK3_HUMAN	RIOK3	519	14.6	Homo sapiens OX=9606	1:Experimental evidence at protein level	Serine/threonine-protein kinase RIO3	1	0.999	5	20	20	20	2	2	2	0	0	0	0	0	0	4	4	4	3	3	3	35039.9	35039.9	35039.9	4	4	4	0	0	0	0	0	0	5	5	5	3	3	3
90	a	sp|O14737|PDCD5_HUMAN	O14737	PDCD5_HUMAN	PDCD5	125	60.8	Homo sapiens OX=9606	1:Experimental evidence at protein level	Programmed cell death protein 5	1	0.999	7	63	63	63	9	9	9	5	5	5	640295	640295	640295	11	11	11	5	5	5	642577	642577	642577	9	9	9	5	5	5	643136	643136	643136	12	12	12	6	6	6
91	a	sp|O14744|ANM5_HUMAN	O14744	ANM5_HUMAN	PRMT5	637	54.3	Homo sapiens OX=9606	1:Experimental evidence at protein level	Protein arginine N-methyltransferase 5	1	0.999	23	226	226	226	40	40	40	25	25	25	632700	632700	632700	40	40	40	24	24	24	657789	657789	657789	37	37	37	24	24	24	633576	633576	633576	35	35	35	24	24	24
92	a	sp|O14745|NHRF1_HUMAN	O14745	NHRF1_HUMAN	SLC9A3R1	358	41.9	Homo sapiens OX=9606	1:Experimental evidence at protein level	Na(+)/H(+) exchange regulatory cofactor NHE-RF1	1	0.999	11	128	128	128	26	26	26	12	12	12	250193	250193	250193	21	21	21	12	12	12	251024	251024	251024	17	17	17	12	12	12	251961	251961	251961	20	20	20	11	11	11
93	a	sp|O14757|CHK1_HUMAN	O14757	CHK1_HUMAN	CHEK1	476	33.6	Homo sapiens OX=9606	1:Experimental evidence at protein level	Serine/threonine-protein kinase Chk1	1	0.999	12	58	58	58	11	11	11	9	9	9	93314.2	93314.2	93314.2	10	10	10	8	8	8	94300.3	94300.3	94300.3	8	8	8	7	7	7	91377.8	91377.8	91377.8	9	9	9	9	9	9
94	a	sp|O14773|TPP1_HUMAN	O14773	TPP1_HUMAN	TPP1	563	15.5	Homo sapiens OX=9606	1:Experimental evidence at protein level	Tripeptidyl-peptidase 1	1	0.999	5	57	57	57	10	10	10	5	5	5	120438	120438	120438	9	9	9	6	6	6	125867	125867	125867	10	10	10	5	5	5	120429	120429	120429	13	13	13	5	5	5
95	a	sp|O14777|NDC80_HUMAN	O14777	NDC80_HUMAN	NDC80	642	38	Homo sapiens OX=9606	1:Experimental evidence at protein level	Kinetochore protein NDC80 homolog	1	0.999	19	76	76	76	13	13	13	11	11	11	119455	119455	119455	18	18	18	12	12	12	124077	124077	124077	6	6	6	8	8	8	124111	124111	124111	12	12	12	11	11	11
96	a	sp|O14787|TNPO2_HUMAN	O14787	TNPO2_HUMAN	TNPO2	897	20	Homo sapiens OX=9606	1:Experimental evidence at protein level	Transportin-2	1	0.999	11	58	44	44	11	9	9	10	8	8	187991	72608.3	72608.3	11	9	9	10	8	8	192908	75026.3	75026.3	6	4	4	6	4	4	191932	62551.4	62551.4	10	8	8	5	3	3
97	a	sp|O14802|RPC1_HUMAN	O14802	RPC1_HUMAN	POLR3A	1390	27.6	Homo sapiens OX=9606	1:Experimental evidence at protein level	DNA-directed RNA polymerase III subunit RPC1	1	0.999	24	97	97	97	21	21	21	17	17	17	53432.5	53432.5	53432.5	21	21	21	19	19	19	53281	53281	53281	13	13	13	14	14	14	48677.8	48677.8	48677.8	17	17	17	12	12	12
98	a	sp|O14828|SCAM3_HUMAN	O14828	SCAM3_HUMAN	SCAMP3	347	38.3	Homo sapiens OX=9606	1:Experimental evidence at protein level	Secretory carrier-associated membrane protein 3	1	0.999	7	52	52	52	8	8	8	7	7	7	281677	281677	281677	9	9	9	7	7	7	281417	281417	281417	8	8	8	6	6	6	272232	272232	272232	9	9	9	7	7	7
99	a	sp|O14841|OPLA_HUMAN	O14841	OPLA_HUMAN	OPLAH	1288	20.6	Homo sapiens OX=9606	1:Experimental evidence at protein level	5-oxoprolinase	1	0.999	17	88	88	88	16	16	16	14	14	14	734296	734296	734296	13	13	13	15	15	15	713009	713009	713009	13	13	13	14	14	14	730685	730685	730685	13	13	13	13	13	13
100	a	sp|O14880|MGST3_HUMAN	O14880	MGST3_HUMAN	MGST3	152	32.2	Homo sapiens OX=9606	1:Experimental evidence at protein level	Microsomal glutathione S-transferase 3	1	0.999	3	25	25	25	5	5	5	3	3	3	145178	145178	145178	5	5	5	3	3	3	146811	146811	146811	4	4	4	3	3	3	141918	141918	141918	5	5	5	3	3	3
101	a	sp|O14893|GEMI2_HUMAN	O14893	GEMI2_HUMAN	GEMIN2	280	15.7	Homo sapiens OX=9606	1:Experimental evidence at protein level	Gem-associated protein 2	1	0.999	3	12	12	12	1	1	1	2	2	2	74672.7	74672.7	74672.7	2	2	2	3	3	3	86650.1	86650.1	86650.1	2	2	2	2	2	2	75952.2	75952.2	75952.2	3	3	3	0	0	0
102	a	sp|O14920|IKKB_HUMAN	O14920	IKKB_HUMAN	IKBKB	756	15.1	Homo sapiens OX=9606	1:Experimental evidence at protein level	Inhibitor of nuclear factor kappa-B kinase subunit beta	1	0.999	8	17	17	17	2	2	2	3	3	3	36392.8	36392.8	36392.8	3	3	3	4	4	4	33338.6	33338.6	33338.6	3	3	3	3	3	3	34630.7	34630.7	34630.7	3	3	3	4	4	4
103	a	sp|O14929|HAT1_HUMAN	O14929	HAT1_HUMAN	HAT1	419	45.1	Homo sapiens OX=9606	1:Experimental evidence at protein level	Histone acetyltransferase type B catalytic subunit	1	0.999	13	142	142	142	24	24	24	14	14	14	780288	780288	780288	24	24	24	15	15	15	790266	790266	790266	20	20	20	15	15	15	754500	754500	754500	26	26	26	16	16	16
104	a	sp|O14964|HGS_HUMAN	O14964	HGS_HUMAN	HGS	777	18.5	Homo sapiens OX=9606	1:Experimental evidence at protein level	Hepatocyte growth factor-regulated tyrosine kinase substrate	1	0.999	11	101	101	101	10	10	10	9	9	9	185470	185470	185470	46	46	46	11	11	11	173623	173623	173623	12	12	12	9	9	9	193373	193373	193373	17	17	17	9	9	9
105	a	sp|O14965|AURKA_HUMAN	O14965	AURKA_HUMAN	AURKA	403	37.7	Homo sapiens OX=9606	1:Experimental evidence at protein level	Aurora kinase A	1	0.999	10	55	55	55	15	15	15	10	10	10	43282.7	43282.7	43282.7	8	8	8	7	7	7	40099.6	40099.6	40099.6	7	7	7	7	7	7	33299.8	33299.8	33299.8	7	7	7	5	5	5
106	a	sp|O14972|VP26C_HUMAN	O14972	VP26C_HUMAN	VPS26C	297	24.2	Homo sapiens OX=9606	1:Experimental evidence at protein level	Vacuolar protein sorting-associated protein 26C	1	0.999	5	32	32	32	5	5	5	4	4	4	43169.2	43169.2	43169.2	6	6	6	4	4	4	44765.5	44765.5	44765.5	4	4	4	4	4	4	42584.5	42584.5	42584.5	8	8	8	4	4	4
107	a	sp|O14974|MYPT1_HUMAN	O14974	MYPT1_HUMAN	PPP1R12A	1030	23.1	Homo sapiens OX=9606	1:Experimental evidence at protein level	Protein phosphatase 1 regulatory subunit 12A	1	0.999	19	127	127	127	20	20	20	18	18	18	184135	184135	184135	19	19	19	17	17	17	172976	172976	172976	18	18	18	18	18	18	183367	183367	183367	26	26	26	19	19	19
108	a	sp|O14976|GAK_HUMAN	O14976	GAK_HUMAN	GAK	1311	14.9	Homo sapiens OX=9606	1:Experimental evidence at protein level	Cyclin-G-associated kinase	1	0.999	13	76	76	76	14	14	14	10	10	10	60215.2	60215.2	60215.2	17	17	17	13	13	13	63609.4	63609.4	63609.4	10	10	10	10	10	10	65316.4	65316.4	65316.4	12	12	12	9	9	9
109	a	sp|O14980|XPO1_HUMAN	O14980	XPO1_HUMAN	XPO1	1071	62.8	Homo sapiens OX=9606	1:Experimental evidence at protein level	Exportin-1	1	0.999	49	681	681	681	123	123	123	57	57	57	841134	841134	841134	114	114	114	54	54	54	847670	847670	847670	116	116	116	54	54	54	795645	795645	795645	109	109	109	55	55	55
110	a	sp|O14981|BTAF1_HUMAN	O14981	BTAF1_HUMAN	BTAF1	1849	7.7	Homo sapiens OX=9606	1:Experimental evidence at protein level	TATA-binding protein-associated factor 172	1	0.999	9	25	24	25	5	4	5	5	4	5	40668.1	40668.1	40668.1	6	6	6	5	5	5	37355.2	37355.2	37355.2	3	3	3	4	4	4	39359.5	39359.5	39359.5	5	5	5	5	5	5
111	a	sp|O15014|ZN609_HUMAN	O15014	ZN609_HUMAN	ZNF609	1411	7.3	Homo sapiens OX=9606	1:Experimental evidence at protein level	Zinc finger protein 609	1	0.999	7	24	24	24	7	7	7	6	6	6	35850.6	35850.6	35850.6	5	5	5	5	5	5	40688.2	40688.2	40688.2	4	4	4	4	4	4	31754.5	31754.5	31754.5	2	2	2	2	2	2
112	a	sp|O15020|SPTN2_HUMAN	O15020	SPTN2_HUMAN	SPTBN2	2390	6.3	Homo sapiens OX=9606	1:Experimental evidence at protein level	Spectrin beta chain, non-erythrocytic 2	1	0.999	11	49	12	12	8	2	2	7	2	2	71981.3	19614.2	19614.2	11	3	3	10	3	3	68343.2	19000	19000	5	1	1	7	2	2	61907.4	18295.6	18295.6	10	2	2	6	0	0
113	a	sp|O15027|SC16A_HUMAN	O15027	SC16A_HUMAN	SEC16A	2357	20.1	Homo sapiens OX=9606	1:Experimental evidence at protein level	Protein transport protein Sec16A	1	0.999	28	115	115	115	22	22	22	17	17	17	77324.8	77324.8	77324.8	26	26	26	22	22	22	76144	76144	76144	15	15	15	14	14	14	71077.6	71077.6	71077.6	17	17	17	18	18	18
114	a	sp|O15042|SR140_HUMAN	O15042	SR140_HUMAN	U2SURP	1029	28.9	Homo sapiens OX=9606	1:Experimental evidence at protein level	U2 snRNP-associated SURP motif-containing protein	1	0.999	21	159	159	159	28	28	28	19	19	19	366364	366364	366364	30	30	30	21	21	21	377584	377584	377584	26	26	26	17	17	17	359011	359011	359011	27	27	27	18	18	18
115	a	sp|O15047|SET1A_HUMAN	O15047	SET1A_HUMAN	SETD1A	1707	5.8	Homo sapiens OX=9606	1:Experimental evidence at protein level	Histone-lysine N-methyltransferase SETD1A	1	0.999	7	25	25	25	6	6	6	6	6	6	37917.3	37917.3	37917.3	4	4	4	5	5	5	45735.7	45735.7	45735.7	5	5	5	4	4	4	44001	44001	44001	2	2	2	4	4	4
116	a	sp|O15067|PUR4_HUMAN	O15067	PUR4_HUMAN	PFAS	1338	50.3	Homo sapiens OX=9606	1:Experimental evidence at protein level	Phosphoribosylformylglycinamidine synthase	1	0.999	40	372	372	372	69	69	69	41	41	41	295337	295337	295337	63	63	63	42	42	42	294059	294059	294059	65	65	65	38	38	38	286314	286314	286314	62	62	62	39	39	39
117	a	sp|O15091|MRPP3_HUMAN	O15091	MRPP3_HUMAN	PRORP	583	9.6	Homo sapiens OX=9606	1:Experimental evidence at protein level	Mitochondrial ribonuclease P catalytic subunit	1	0.999	4	8	8	8	2	2	2	2	2	2	34014.7	34014.7	34014.7	0	0	0	0	0	0	0	0	0	1	1	1	0	0	0	0	0	0	2	2	2	0	0	0
118	a	sp|O15116|LSM1_HUMAN	O15116	LSM1_HUMAN	LSM1	133	49.6	Homo sapiens OX=9606	1:Experimental evidence at protein level	U6 snRNA-associated Sm-like protein LSm1	1	0.999	5	35	35	35	6	6	6	5	5	5	61032.6	61032.6	61032.6	8	8	8	5	5	5	61499.5	61499.5	61499.5	7	7	7	5	5	5	58280.7	58280.7	58280.7	5	5	5	4	4	4
119	a	sp|O15118|NPC1_HUMAN	O15118	NPC1_HUMAN	NPC1	1278	4.3	Homo sapiens OX=9606	1:Experimental evidence at protein level	NPC intracellular cholesterol transporter 1	1	0.999	4	13	13	13	1	1	1	0	0	0	0	0	0	4	4	4	0	0	0	0	0	0	1	1	1	0	0	0	0	0	0	2	2	2	2	2	2
120	a	sp|O15127|SCAM2_HUMAN	O15127	SCAM2_HUMAN	SCAMP2	329	9.7	Homo sapiens OX=9606	1:Experimental evidence at protein level	Secretory carrier-associated membrane protein 2	1	0.999	2	19	19	19	2	2	2	2	2	2	102338	102338	102338	4	4	4	2	2	2	110230	110230	110230	2	2	2	2	2	2	98672.7	98672.7	98672.7	3	3	3	2	2	2
121	a	sp|O15143|ARC1B_HUMAN	O15143	ARC1B_HUMAN	ARPC1B	372	49.2	Homo sapiens OX=9606	1:Experimental evidence at protein level	Actin-related protein 2/3 complex subunit 1B	1	0.999	12	135	130	135	21	20	21	15	14	15	254264	253469	254264	22	21	22	15	14	15	248764	247019	248764	20	19	20	14	13	14	242536	242789	242536	19	18	19	14	13	14
122	a	sp|O15144|ARPC2_HUMAN	O15144	ARPC2_HUMAN	ARPC2	300	51.3	Homo sapiens OX=9606	1:Experimental evidence at protein level	Actin-related protein 2/3 complex subunit 2	1	0.999	13	82	82	82	14	14	14	11	11	11	219459	219459	219459	16	16	16	12	12	12	219900	219900	219900	14	14	14	11	11	11	235866	235866	235866	11	11	11	10	10	10
123	a	sp|O15145|ARPC3_HUMAN	O15145	ARPC3_HUMAN	ARPC3	178	27	Homo sapiens OX=9606	1:Experimental evidence at protein level	Actin-related protein 2/3 complex subunit 3	1	0.999	4	48	48	48	7	7	7	5	5	5	154898	154898	154898	5	5	5	5	5	5	151534	151534	151534	9	9	9	5	5	5	133051	133051	133051	12	12	12	5	5	5
124	a	sp|O15160|RPAC1_HUMAN	O15160	RPAC1_HUMAN	POLR1C	346	49.7	Homo sapiens OX=9606	1:Experimental evidence at protein level	DNA-directed RNA polymerases I and III subunit RPAC1	1	0.999	12	88	88	88	16	16	16	9	9	9	469294	469294	469294	13	13	13	8	8	8	463796	463796	463796	14	14	14	10	10	10	482999	482999	482999	15	15	15	11	11	11
125	a	sp|O15164|TIF1A_HUMAN	O15164	TIF1A_HUMAN	TRIM24	1050	23.4	Homo sapiens OX=9606	1:Experimental evidence at protein level	Transcription intermediary factor 1-alpha	1	0.999	17	105	93	93	17	16	16	14	13	13	132033	59670.5	59670.5	23	19	19	15	13	13	124546	56035	56035	18	17	17	14	12	12	133300	59697.5	59697.5	12	11	11	14	13	13
126	a	sp|O15182|CETN3_HUMAN	O15182	CETN3_HUMAN	CETN3	167	19.2	Homo sapiens OX=9606	1:Experimental evidence at protein level	Centrin-3	1	0.999	3	18	18	18	3	3	3	2	2	2	65783.3	65783.3	65783.3	3	3	3	2	2	2	68967.1	68967.1	68967.1	3	3	3	2	2	2	72471.4	72471.4	72471.4	2	2	2	2	2	2
127	a	sp|O15212|PFD6_HUMAN	O15212	PFD6_HUMAN	PFDN6	129	42.6	Homo sapiens OX=9606	1:Experimental evidence at protein level	Prefoldin subunit 6	1	0.999	5	40	40	40	6	6	6	4	4	4	575507	575507	575507	7	7	7	5	5	5	588666	588666	588666	7	7	7	4	4	4	578723	578723	578723	8	8	8	4	4	4
128	a	sp|O15213|WDR46_HUMAN	O15213	WDR46_HUMAN	WDR46	610	22.8	Homo sapiens OX=9606	1:Experimental evidence at protein level	WD repeat-containing protein 46	1	0.999	9	61	61	61	10	10	10	9	9	9	65621.5	65621.5	65621.5	12	12	12	8	8	8	60857.9	60857.9	60857.9	10	10	10	8	8	8	58627.4	58627.4	58627.4	10	10	10	7	7	7
129	a	sp|O15226|NKRF_HUMAN	O15226	NKRF_HUMAN	NKRF	690	39.4	Homo sapiens OX=9606	1:Experimental evidence at protein level	NF-kappa-B-repressing factor	1	0.999	22	153	153	153	25	25	25	21	21	21	750508	750508	750508	25	25	25	21	21	21	773399	773399	773399	29	29	29	21	21	21	805395	805395	805395	26	26	26	19	19	19
130	a	sp|O15228|GNPAT_HUMAN	O15228	GNPAT_HUMAN	GNPAT	680	14.3	Homo sapiens OX=9606	1:Experimental evidence at protein level	Dihydroxyacetone phosphate acyltransferase	1	0.999	7	29	29	29	7	7	7	5	5	5	61869.5	61869.5	61869.5	9	9	9	6	6	6	56280.6	56280.6	56280.6	3	3	3	3	3	3	47967.2	47967.2	47967.2	3	3	3	4	4	4
131	a	sp|O15234|CASC3_HUMAN	O15234	CASC3_HUMAN	CASC3	703	10.5	Homo sapiens OX=9606	1:Experimental evidence at protein level	Protein CASC3	1	0.999	6	20	20	20	2	2	2	3	3	3	51424.7	51424.7	51424.7	4	4	4	4	4	4	52349.5	52349.5	52349.5	2	2	2	3	3	3	59467.1	59467.1	59467.1	3	3	3	4	4	4
132	a	sp|O15247|CLIC2_HUMAN	O15247	CLIC2_HUMAN	CLIC2	247	69.2	Homo sapiens OX=9606	1:Experimental evidence at protein level	Chloride intracellular channel protein 2	1	0.999	12	103	103	103	17	17	17	11	11	11	392613	392613	392613	21	21	21	12	12	12	415121	415121	415121	16	16	16	12	12	12	389109	389109	389109	16	16	16	12	12	12
133	a	sp|O15258|RER1_HUMAN	O15258	RER1_HUMAN	RER1	196	14.8	Homo sapiens OX=9606	1:Experimental evidence at protein level	Protein RER1	1	0.999	2	17	17	17	3	3	3	2	2	2	171185	171185	171185	2	2	2	2	2	2	174886	174886	174886	3	3	3	2	2	2	181511	181511	181511	3	3	3	2	2	2
134	a	sp|O15269|SPTC1_HUMAN	O15269	SPTC1_HUMAN	SPTLC1	473	21.6	Homo sapiens OX=9606	1:Experimental evidence at protein level	Serine palmitoyltransferase 1	1	0.999	7	55	55	55	9	9	9	6	6	6	102904	102904	102904	10	10	10	6	6	6	98428.7	98428.7	98428.7	8	8	8	7	7	7	98650.3	98650.3	98650.3	8	8	8	6	6	6
135	a	sp|O15270|SPTC2_HUMAN	O15270	SPTC2_HUMAN	SPTLC2	562	14.8	Homo sapiens OX=9606	1:Experimental evidence at protein level	Serine palmitoyltransferase 2	1	0.999	6	34	34	34	7	7	7	5	5	5	68764.7	68764.7	68764.7	8	8	8	5	5	5	76108.6	76108.6	76108.6	6	6	6	5	5	5	75414.2	75414.2	75414.2	4	4	4	5	5	5
136	a	sp|O15294|OGT1_HUMAN	O15294	OGT1_HUMAN	OGT	1046	44	Homo sapiens OX=9606	1:Experimental evidence at protein level	UDP-N-acetylglucosamine--peptide N-acetylglucosaminyltransferase 110 kDa subunit	1	0.999	31	163	163	163	32	32	32	24	24	24	235151	235151	235151	31	31	31	26	26	26	239014	239014	239014	26	26	26	20	20	20	237499	237499	237499	24	24	24	22	22	22
137	a	sp|O15305|PMM2_HUMAN	O15305	PMM2_HUMAN	PMM2	246	36.6	Homo sapiens OX=9606	1:Experimental evidence at protein level	Phosphomannomutase 2	1	0.999	8	56	45	45	10	8	8	7	6	6	161696	166924	166924	10	8	8	8	7	7	178867	190825	190825	8	5	5	6	5	5	188920	179298	179298	10	9	9	6	5	5
138	a	sp|O15318|RPC7_HUMAN	O15318	RPC7_HUMAN	POLR3G	223	22	Homo sapiens OX=9606	1:Experimental evidence at protein level	DNA-directed RNA polymerase III subunit RPC7	1	0.999	4	10	10	10	2	2	2	3	3	3	52203.2	52203.2	52203.2	2	2	2	2	2	2	44605.7	44605.7	44605.7	1	1	1	2	2	2	39873.3	39873.3	39873.3	2	2	2	3	3	3
139	a	sp|O15347|HMGB3_HUMAN	O15347	HMGB3_HUMAN	HMGB3	200	45	Homo sapiens OX=9606	1:Experimental evidence at protein level	High mobility group protein B3	1	0.999	8	81	81	81	15	15	15	8	8	8	318865	318865	318865	16	16	16	8	8	8	320429	320429	320429	14	14	14	8	8	8	301892	301892	301892	13	13	13	8	8	8
140	a	sp|O15355|PPM1G_HUMAN	O15355	PPM1G_HUMAN	PPM1G	546	56.4	Homo sapiens OX=9606	1:Experimental evidence at protein level	Protein phosphatase 1G	1	0.999	19	310	310	310	54	54	54	18	18	18	465660	465660	465660	56	56	56	20	20	20	475403	475403	475403	52	52	52	18	18	18	479802	479802	479802	47	47	47	20	20	20
141	a	sp|O15357|SHIP2_HUMAN	O15357	SHIP2_HUMAN	INPPL1	1258	13.8	Homo sapiens OX=9606	1:Experimental evidence at protein level	Phosphatidylinositol 3,4,5-trisphosphate 5-phosphatase 2	1	0.999	10	32	32	32	7	7	7	7	7	7	44104.6	44104.6	44104.6	7	7	7	5	5	5	42722.9	42722.9	42722.9	6	6	6	7	7	7	45826.3	45826.3	45826.3	6	6	6	6	6	6
142	a	sp|O15371|EIF3D_HUMAN	O15371	EIF3D_HUMAN	EIF3D	548	51.3	Homo sapiens OX=9606	1:Experimental evidence at protein level	Eukaryotic translation initiation factor 3 subunit D	1	0.999	18	221	221	221	35	35	35	20	20	20	422933	422933	422933	41	41	41	22	22	22	438029	438029	438029	34	34	34	20	20	20	424970	424970	424970	36	36	36	19	19	19
143	a	sp|O15372|EIF3H_HUMAN	O15372	EIF3H_HUMAN	EIF3H	352	35.5	Homo sapiens OX=9606	1:Experimental evidence at protein level	Eukaryotic translation initiation factor 3 subunit H	1	0.999	10	113	113	113	19	19	19	13	13	13	357986	357986	357986	19	19	19	13	13	13	353684	353684	353684	16	16	16	13	13	13	353615	353615	353615	19	19	19	14	14	14
144	a	sp|O15379|HDAC3_HUMAN	O15379	HDAC3_HUMAN	HDAC3	428	18.9	Homo sapiens OX=9606	1:Experimental evidence at protein level	Histone deacetylase 3	1	0.999	6	32	26	26	6	5	5	4	3	3	174339	46646	46646	7	6	6	4	3	3	181751	46367.3	46367.3	6	5	5	4	3	3	191025	49364.8	49364.8	5	4	4	3	2	2
145	a	sp|O15381|NVL_HUMAN	O15381	NVL_HUMAN	NVL	856	30.8	Homo sapiens OX=9606	1:Experimental evidence at protein level	Nuclear valosin-containing protein-like	1	0.999	17	103	102	103	18	18	18	14	14	14	109212	109212	109212	17	17	17	15	14	15	102251	102035	102251	18	17	18	13	12	13	107451	107678	107451	20	20	20	12	12	12
146	a	sp|O15382|BCAT2_HUMAN	O15382	BCAT2_HUMAN	BCAT2	392	23.7	Homo sapiens OX=9606	1:Experimental evidence at protein level	Branched-chain-amino-acid aminotransferase, mitochondrial	1	0.999	7	54	54	54	10	10	10	9	9	9	113842	113842	113842	10	10	10	9	9	9	109173	109173	109173	8	8	8	7	7	7	113552	113552	113552	9	9	9	7	7	7
147	a	sp|O15392|BIRC5_HUMAN	O15392	BIRC5_HUMAN	BIRC5	142	40.1	Homo sapiens OX=9606	1:Experimental evidence at protein level	Baculoviral IAP repeat-containing protein 5	1	0.999	5	18	18	18	4	4	4	3	3	3	54086.2	54086.2	54086.2	4	4	4	3	3	3	40689.6	40689.6	40689.6	2	2	2	3	3	3	49519.4	49519.4	49519.4	3	3	3	4	4	4
148	a	sp|O15397|IPO8_HUMAN	O15397	IPO8_HUMAN	IPO8	1037	17.4	Homo sapiens OX=9606	1:Experimental evidence at protein level	Importin-8	1	0.999	13	79	72	72	16	15	15	14	13	13	124369	96154.3	96154.3	13	12	12	13	12	12	128060	98434.1	98434.1	11	10	10	13	12	12	129761	99465.7	99465.7	16	14	14	10	9	9
149	a	sp|O15400|STX7_HUMAN	O15400	STX7_HUMAN	STX7	261	41.8	Homo sapiens OX=9606	1:Experimental evidence at protein level	Syntaxin-7	1	0.999	7	45	45	45	4	4	4	4	4	4	100069	100069	100069	11	11	11	4	4	4	109082	109082	109082	7	7	7	5	5	5	108504	108504	108504	7	7	7	5	5	5
150	a	sp|O15446|RPA34_HUMAN	O15446	RPA34_HUMAN	CD3EAP	510	44.3	Homo sapiens OX=9606	1:Experimental evidence at protein level	DNA-directed RNA polymerase I subunit RPA34	1	0.999	11	68	68	68	13	13	13	9	9	9	117725	117725	117725	11	11	11	6	6	6	115106	115106	115106	11	11	11	7	7	7	114648	114648	114648	11	11	11	5	5	5
151	a	sp|O15498|YKT6_HUMAN	O15498	YKT6_HUMAN	YKT6	198	31.8	Homo sapiens OX=9606	1:Experimental evidence at protein level	Synaptobrevin homolog YKT6	1	0.999	4	33	33	33	5	5	5	3	3	3	57360.1	57360.1	57360.1	4	4	4	4	4	4	50077.4	50077.4	50077.4	4	4	4	4	4	4	59495.8	59495.8	59495.8	6	6	6	4	4	4
152	a	sp|O15504|NUP42_HUMAN	O15504	NUP42_HUMAN	NUP42	423	10.4	Homo sapiens OX=9606	1:Experimental evidence at protein level	Nucleoporin NUP42	1	0.999	3	24	24	24	3	3	3	3	3	3	58392.9	58392.9	58392.9	3	3	3	3	3	3	59370.1	59370.1	59370.1	6	6	6	2	2	2	59036.9	59036.9	59036.9	3	3	3	2	2	2
153	a	sp|O15511|ARPC5_HUMAN	O15511	ARPC5_HUMAN	ARPC5	151	55.6	Homo sapiens OX=9606	1:Experimental evidence at protein level	Actin-related protein 2/3 complex subunit 5	1	0.999	7	69	69	69	8	8	8	6	6	6	113028	113028	113028	13	13	13	7	7	7	110861	110861	110861	12	12	12	6	6	6	119026	119026	119026	12	12	12	6	6	6
154	a	sp|O15514|RPB4_HUMAN	O15514	RPB4_HUMAN	POLR2D	142	61.3	Homo sapiens OX=9606	1:Experimental evidence at protein level	DNA-directed RNA polymerase II subunit RPB4	1	0.999	5	45	45	45	5	5	5	5	5	5	183954	183954	183954	10	10	10	5	5	5	201814	201814	201814	8	8	8	5	5	5	176694	176694	176694	8	8	8	5	5	5
155	a	sp|O43137|YB085_YEAST	O43137	YB085_YEAST	YBR085C-A	85	74.1	Saccharomyces cerevisiae (strain ATCC 204508 / S288c) OX=559292	1:Experimental evidence at protein level	Uncharacterized protein YBR085C-A	1	0.999	4	26	26	26	6	6	6	3	3	3	348647	348647	348647	6	6	6	4	4	4	350317	350317	350317	6	6	6	3	3	3	375969	375969	375969	2	2	2	2	2	2
156	a	sp|O43148|MCES_HUMAN	O43148	MCES_HUMAN	RNMT	476	34	Homo sapiens OX=9606	1:Experimental evidence at protein level	mRNA cap guanine-N7 methyltransferase	1	0.999	11	69	69	69	11	11	11	10	10	10	256982	256982	256982	11	11	11	9	9	9	248465	248465	248465	10	10	10	10	10	10	262062	262062	262062	11	11	11	11	11	11
157	a	sp|O43156|TTI1_HUMAN	O43156	TTI1_HUMAN	TTI1	1089	16.9	Homo sapiens OX=9606	1:Experimental evidence at protein level	TELO2-interacting protein 1 homolog	1	0.999	12	63	63	63	10	10	10	7	7	7	85750.8	85750.8	85750.8	12	12	12	6	6	6	85772.8	85772.8	85772.8	9	9	9	7	7	7	84306.7	84306.7	84306.7	14	14	14	4	4	4
158	a	sp|O43159|RRP8_HUMAN	O43159	RRP8_HUMAN	RRP8	456	26.8	Homo sapiens OX=9606	1:Experimental evidence at protein level	Ribosomal RNA-processing protein 8	1	0.999	8	67	67	67	10	10	10	7	7	7	128183	128183	128183	9	9	9	9	9	9	120129	120129	120129	15	15	15	10	10	10	120674	120674	120674	8	8	8	7	7	7
159	a	sp|O43164|PJA2_HUMAN	O43164	PJA2_HUMAN	PJA2	708	26.3	Homo sapiens OX=9606	1:Experimental evidence at protein level	E3 ubiquitin-protein ligase Praja-2	1	0.999	10	48	48	48	11	11	11	8	8	8	45972.3	45972.3	45972.3	10	10	10	9	9	9	45373.7	45373.7	45373.7	6	6	6	6	6	6	45689.2	45689.2	45689.2	7	7	7	5	5	5
160	a	sp|O43169|CYB5B_HUMAN	O43169	CYB5B_HUMAN	CYB5B	150	36.7	Homo sapiens OX=9606	1:Experimental evidence at protein level	Cytochrome b5 type B	1	0.999	4	23	23	23	5	5	5	4	4	4	99732	99732	99732	2	2	2	3	3	3	102009	102009	102009	2	2	2	2	2	2	99053.9	99053.9	99053.9	5	5	5	4	4	4
161	a	sp|O43172|PRP4_HUMAN	O43172	PRP4_HUMAN	PRPF4	522	53.3	Homo sapiens OX=9606	1:Experimental evidence at protein level	U4/U6 small nuclear ribonucleoprotein Prp4	1	0.999	21	198	198	198	32	32	32	19	19	19	319519	319519	319519	41	41	41	20	20	20	321592	321592	321592	30	30	30	21	21	21	303521	303521	303521	32	32	32	24	24	24
162	a	sp|O43175|SERA_HUMAN	O43175	SERA_HUMAN	PHGDH	533	45.2	Homo sapiens OX=9606	1:Experimental evidence at protein level	D-3-phosphoglycerate dehydrogenase	1	0.999	19	208	201	208	34	32	34	20	19	20	559329	562200	559329	36	35	36	21	20	21	576743	580120	576743	37	36	37	20	19	20	600576	599794	600576	34	33	34	20	19	20
163	a	sp|O43181|NDUS4_HUMAN	O43181	NDUS4_HUMAN	NDUFS4	175	14.3	Homo sapiens OX=9606	1:Experimental evidence at protein level	NADH dehydrogenase [ubiquinone] iron-sulfur protein 4, mitochondrial	1	0.999	2	9	9	9	2	2	2	2	2	2	84070	84070	84070	1	1	1	2	2	2	76218.4	76218.4	76218.4	1	1	1	0	0	0	0	0	0	3	3	3	2	2	2
164	a	sp|O43182|RHG06_HUMAN	O43182	RHG06_HUMAN	ARHGAP6	974	19.7	Homo sapiens OX=9606	1:Experimental evidence at protein level	Rho GTPase-activating protein 6	1	0.999	13	90	90	90	19	19	19	13	13	13	70787.9	70787.9	70787.9	14	14	14	13	13	13	70933.2	70933.2	70933.2	11	11	11	9	9	9	70376.7	70376.7	70376.7	16	16	16	13	13	13
165	a	sp|O43237|DC1L2_HUMAN	O43237	DC1L2_HUMAN	DYNC1LI2	492	29.7	Homo sapiens OX=9606	1:Experimental evidence at protein level	Cytoplasmic dynein 1 light intermediate chain 2	1	0.999	10	52	31	31	9	6	6	9	6	6	104899	76972.2	76972.2	10	5	5	8	5	5	96593.4	65112.2	65112.2	8	5	5	8	5	5	103076	71637.9	71637.9	9	5	5	8	5	5
166	a	sp|O43242|PSMD3_HUMAN	O43242	PSMD3_HUMAN	PSMD3	534	48.5	Homo sapiens OX=9606	1:Experimental evidence at protein level	26S proteasome non-ATPase regulatory subunit 3	1	0.999	23	226	225	226	38	38	38	23	23	23	480557	480557	480557	39	39	39	25	25	25	479728	479728	479728	37	37	37	21	21	21	494377	494377	494377	41	40	41	22	21	22
167	a	sp|O43264|ZW10_HUMAN	O43264	ZW10_HUMAN	ZW10	779	45.3	Homo sapiens OX=9606	1:Experimental evidence at protein level	Centromere/kinetochore protein zw10 homolog	1	0.999	23	146	146	146	30	30	30	19	19	19	151677	151677	151677	28	28	28	20	20	20	153616	153616	153616	23	23	23	18	18	18	144663	144663	144663	21	21	21	17	17	17
168	a	sp|O43290|SNUT1_HUMAN	O43290	SNUT1_HUMAN	SART1	800	46	Homo sapiens OX=9606	1:Experimental evidence at protein level	U4/U6.U5 tri-snRNP-associated protein 1	1	0.999	28	214	214	214	34	34	34	24	24	24	148743	148743	148743	35	35	35	24	24	24	150872	150872	150872	37	37	37	27	27	27	156500	156500	156500	33	33	33	24	24	24
169	a	sp|O43318|M3K7_HUMAN	O43318	M3K7_HUMAN	MAP3K7	606	23.4	Homo sapiens OX=9606	1:Experimental evidence at protein level	Mitogen-activated protein kinase kinase kinase 7	1	0.999	10	49	49	49	9	9	9	8	8	8	45016.9	45016.9	45016.9	10	10	10	8	8	8	47487.9	47487.9	47487.9	9	9	9	9	9	9	47051.5	47051.5	47051.5	8	8	8	8	8	8
170	a	sp|O43324|MCA3_HUMAN	O43324	MCA3_HUMAN	EEF1E1	174	60.9	Homo sapiens OX=9606	1:Experimental evidence at protein level	Eukaryotic translation elongation factor 1 epsilon-1	1	0.999	9	98	98	98	18	18	18	10	10	10	419350	419350	419350	20	20	20	9	9	9	427712	427712	427712	16	16	16	9	9	9	430071	430071	430071	15	15	15	9	9	9
171	a	sp|O43379|WDR62_HUMAN	O43379	WDR62_HUMAN	WDR62	1518	6.8	Homo sapiens OX=9606	1:Experimental evidence at protein level	WD repeat-containing protein 62	1	0.999	7	26	26	26	4	4	4	4	4	4	30360.1	30360.1	30360.1	6	6	6	5	5	5	29929.3	29929.3	29929.3	4	4	4	4	4	4	30917.9	30917.9	30917.9	5	5	5	4	4	4
172	a	sp|O43390|HNRPR_HUMAN	O43390	HNRPR_HUMAN	HNRNPR	633	47.6	Homo sapiens OX=9606	1:Experimental evidence at protein level	Heterogeneous nuclear ribonucleoprotein R	1	0.999	25	450	386	386	74	66	66	31	24	24	1.2771e+06	1.28491e+06	1.28491e+06	78	64	64	31	24	24	1.26522e+06	1.26019e+06	1.26019e+06	80	70	70	31	25	25	1.25235e+06	1.23559e+06	1.23559e+06	75	63	63	30	24	24
173	a	sp|O43395|PRPF3_HUMAN	O43395	PRPF3_HUMAN	PRPF3	683	33.2	Homo sapiens OX=9606	1:Experimental evidence at protein level	U4/U6 small nuclear ribonucleoprotein Prp3	1	0.999	16	119	119	119	18	18	18	16	16	16	161879	161879	161879	18	18	18	15	15	15	158139	158139	158139	25	25	25	14	14	14	159038	159038	159038	19	19	19	13	13	13
174	a	sp|O43396|TXNL1_HUMAN	O43396	TXNL1_HUMAN	TXNL1	289	69.2	Homo sapiens OX=9606	1:Experimental evidence at protein level	Thioredoxin-like protein 1	1	0.999	13	187	187	187	29	29	29	16	16	16	592591	592591	592591	30	30	30	16	16	16	621670	621670	621670	30	30	30	16	16	16	591399	591399	591399	35	35	35	16	16	16
175	a	sp|O43399|TPD54_HUMAN	O43399	TPD54_HUMAN	TPD52L2	206	73.3	Homo sapiens OX=9606	1:Experimental evidence at protein level	Tumor protein D54	1	0.999	12	140	140	140	23	23	23	12	12	12	407465	407465	407465	28	28	28	12	12	12	396628	396628	396628	20	20	20	13	13	13	393820	393820	393820	21	21	21	13	13	13
176	a	sp|O43402|EMC8_HUMAN	O43402	EMC8_HUMAN	EMC8	210	44.8	Homo sapiens OX=9606	1:Experimental evidence at protein level	ER membrane protein complex subunit 8	1	0.999	6	61	61	61	12	12	12	8	8	8	107423	107423	107423	10	10	10	6	6	6	112464	112464	112464	7	7	7	6	6	6	108207	108207	108207	11	11	11	6	6	6
177	a	sp|O43414|ERI3_HUMAN	O43414	ERI3_HUMAN	ERI3	337	24	Homo sapiens OX=9606	1:Experimental evidence at protein level	ERI1 exoribonuclease 3	1	0.999	5	19	19	19	5	5	5	4	4	4	87907.4	87907.4	87907.4	2	2	2	3	3	3	90511	90511	90511	3	3	3	3	3	3	80612.7	80612.7	80612.7	2	2	2	2	2	2
178	a	sp|O43432|IF4G3_HUMAN	O43432	IF4G3_HUMAN	EIF4G3	1585	8.6	Homo sapiens OX=9606	1:Experimental evidence at protein level	Eukaryotic translation initiation factor 4 gamma 3	1	0.999	11	61	11	11	10	1	1	7	0	0	299943	0	0	13	4	4	10	4	4	304525	21054.6	21054.6	10	1	1	9	3	3	307853	23430.1	23430.1	11	3	3	7	2	2
179	a	sp|O43447|PPIH_HUMAN	O43447	PPIH_HUMAN	PPIH	177	79.7	Homo sapiens OX=9606	1:Experimental evidence at protein level	Peptidyl-prolyl cis-trans isomerase H	1	0.999	10	122	122	122	20	20	20	10	10	10	401822	401822	401822	22	22	22	10	10	10	424844	424844	424844	21	21	21	10	10	10	438130	438130	438130	20	20	20	10	10	10
180	a	sp|O43463|SUV91_HUMAN	O43463	SUV91_HUMAN	SUV39H1	412	6.6	Homo sapiens OX=9606	1:Experimental evidence at protein level	Histone-lysine N-methyltransferase SUV39H1	1	0.999	2	5	5	5	0	0	0	0	0	0	0	0	0	2	2	2	2	2	2	0	0	0	1	1	1	0	0	0	0	0	0	1	1	1	0	0	0
181	a	sp|O43482|MS18B_HUMAN	O43482	MS18B_HUMAN	OIP5	229	22.3	Homo sapiens OX=9606	1:Experimental evidence at protein level	Protein Mis18-beta	1	0.999	3	20	20	20	4	4	4	2	2	2	97547.4	97547.4	97547.4	2	2	2	2	2	2	86504.4	86504.4	86504.4	5	5	5	3	3	3	94245.5	94245.5	94245.5	3	3	3	3	3	3
182	a	sp|O43493|TGON2_HUMAN	O43493	TGON2_HUMAN	TGOLN2	437	16	Homo sapiens OX=9606	1:Experimental evidence at protein level	Trans-Golgi network integral membrane protein 2	1	0.999	5	30	30	30	9	9	9	5	5	5	34508.9	34508.9	34508.9	5	5	5	4	4	4	32703.7	32703.7	32703.7	4	4	4	3	3	3	32263.2	32263.2	32263.2	4	4	4	3	3	3
183	a	sp|O43504|LTOR5_HUMAN	O43504	LTOR5_HUMAN	LAMTOR5	91	96.7	Homo sapiens OX=9606	1:Experimental evidence at protein level	Ragulator complex protein LAMTOR5	1	0.999	5	69	69	69	13	13	13	6	6	6	270568	270568	270568	13	13	13	6	6	6	270715	270715	270715	13	13	13	6	6	6	251917	251917	251917	12	12	12	6	6	6
184	a	sp|O43583|DENR_HUMAN	O43583	DENR_HUMAN	DENR	198	46	Homo sapiens OX=9606	1:Experimental evidence at protein level	Density-regulated protein	1	0.999	8	106	106	106	14	14	14	10	10	10	232434	232434	232434	19	19	19	9	9	9	228406	228406	228406	21	21	21	10	10	10	215998	215998	215998	18	18	18	8	8	8
185	a	sp|O43592|XPOT_HUMAN	O43592	XPOT_HUMAN	XPOT	962	35.9	Homo sapiens OX=9606	1:Experimental evidence at protein level	Exportin-T	1	0.999	26	176	176	176	33	33	33	22	22	22	202953	202953	202953	30	30	30	26	26	26	205908	205908	205908	21	21	21	21	21	21	203961	203961	203961	32	32	32	22	22	22
186	a	sp|O43598|DNPH1_HUMAN	O43598	DNPH1_HUMAN	DNPH1	174	38.5	Homo sapiens OX=9606	1:Experimental evidence at protein level	2'-deoxynucleoside 5'-phosphate N-hydrolase 1	1	0.999	4	55	55	55	7	7	7	5	5	5	246478	246478	246478	10	10	10	5	5	5	246536	246536	246536	8	8	8	4	4	4	262028	262028	262028	13	13	13	4	4	4
187	a	sp|O43615|TIM44_HUMAN	O43615	TIM44_HUMAN	TIMM44	452	39.6	Homo sapiens OX=9606	1:Experimental evidence at protein level	Mitochondrial import inner membrane translocase subunit TIM44	1	0.999	17	150	150	150	28	28	28	17	17	17	335090	335090	335090	27	27	27	19	19	19	327386	327386	327386	24	24	24	18	18	18	328770	328770	328770	25	25	25	17	17	17
188	a	sp|O43639|NCK2_HUMAN	O43639	NCK2_HUMAN	NCK2	380	9.7	Homo sapiens OX=9606	1:Experimental evidence at protein level	Cytoplasmic protein NCK2	1	0.999	3	9	9	9	2	2	2	2	2	2	38780.9	38780.9	38780.9	3	3	3	2	2	2	42468.1	42468.1	42468.1	2	2	2	2	2	2	34220.8	34220.8	34220.8	2	2	2	3	3	3
189	a	sp|O43660|PLRG1_HUMAN	O43660	PLRG1_HUMAN	PLRG1	514	51.2	Homo sapiens OX=9606	1:Experimental evidence at protein level	Pleiotropic regulator 1	1	0.999	15	126	126	126	21	21	21	15	15	15	175363	175363	175363	20	20	20	16	16	16	173096	173096	173096	19	19	19	16	16	16	169118	169118	169118	23	23	23	14	14	14
190	a	sp|O43665|RGS10_HUMAN	O43665	RGS10_HUMAN	RGS10	181	48.6	Homo sapiens OX=9606	1:Experimental evidence at protein level	Regulator of G-protein signaling 10	1	0.999	7	64	64	64	16	16	16	8	8	8	120833	120833	120833	10	10	10	8	8	8	119248	119248	119248	7	7	7	8	8	8	117813	117813	117813	12	12	12	7	7	7
191	a	sp|O43674|NDUB5_HUMAN	O43674	NDUB5_HUMAN	NDUFB5	189	16.9	Homo sapiens OX=9606	1:Experimental evidence at protein level	NADH dehydrogenase [ubiquinone] 1 beta subcomplex subunit 5, mitochondrial	1	0.999	3	16	16	16	3	3	3	3	3	3	110833	110833	110833	2	2	2	3	3	3	115537	115537	115537	3	3	3	3	3	3	108134	108134	108134	3	3	3	3	3	3
192	a	sp|O43676|NDUB3_HUMAN	O43676	NDUB3_HUMAN	NDUFB3	98	21.4	Homo sapiens OX=9606	1:Experimental evidence at protein level	NADH dehydrogenase [ubiquinone] 1 beta subcomplex subunit 3	1	0.999	2	17	17	17	3	3	3	2	2	2	113973	113973	113973	2	2	2	2	2	2	110841	110841	110841	4	4	4	2	2	2	110312	110312	110312	4	4	4	2	2	2
193	a	sp|O43681|ASNA_HUMAN	O43681	ASNA_HUMAN	ASNA1	348	63.2	Homo sapiens OX=9606	1:Experimental evidence at protein level	ATPase ASNA1	1	0.999	13	81	80	80	15	15	15	10	10	10	179471	179471	179471	12	12	12	11	11	11	179789	179789	179789	14	13	13	10	9	9	163249	163249	163249	12	12	12	9	9	9
194	a	sp|O43683|BUB1_HUMAN	O43683	BUB1_HUMAN	BUB1	1085	8.2	Homo sapiens OX=9606	1:Experimental evidence at protein level	Mitotic checkpoint serine/threonine-protein kinase BUB1	1	0.999	5	21	21	21	4	4	4	4	4	4	55873.6	55873.6	55873.6	3	3	3	4	4	4	57482.1	57482.1	57482.1	2	2	2	3	3	3	46259.9	46259.9	46259.9	5	5	5	3	3	3
195	a	sp|O43684|BUB3_HUMAN	O43684	BUB3_HUMAN	BUB3	328	56.1	Homo sapiens OX=9606	1:Experimental evidence at protein level	Mitotic checkpoint protein BUB3	1	0.999	13	190	190	190	34	34	34	17	17	17	876226	876226	876226	30	30	30	17	17	17	884053	884053	884053	39	39	39	16	16	16	879061	879061	879061	29	29	29	17	17	17
196	a	sp|O43708|MAAI_HUMAN	O43708	MAAI_HUMAN	GSTZ1	216	22.2	Homo sapiens OX=9606	1:Experimental evidence at protein level	Maleylacetoacetate isomerase	1	0.999	3	19	19	19	3	3	3	3	3	3	51359.1	51359.1	51359.1	4	4	4	3	3	3	50664.5	50664.5	50664.5	3	3	3	2	2	2	54397.9	54397.9	54397.9	4	4	4	2	2	2
197	a	sp|O43709|BUD23_HUMAN	O43709	BUD23_HUMAN	BUD23	281	23.8	Homo sapiens OX=9606	1:Experimental evidence at protein level	Probable 18S rRNA (guanine-N(7))-methyltransferase	1	0.999	4	36	36	36	6	6	6	4	4	4	95137.1	95137.1	95137.1	9	9	9	4	4	4	96775.1	96775.1	96775.1	7	7	7	3	3	3	85688.4	85688.4	85688.4	3	3	3	3	3	3
198	a	sp|O43715|TRIA1_HUMAN	O43715	TRIA1_HUMAN	TRIAP1	76	63.2	Homo sapiens OX=9606	1:Experimental evidence at protein level	TP53-regulated inhibitor of apoptosis 1	1	0.999	4	25	25	25	3	3	3	3	3	3	64579.2	64579.2	64579.2	5	5	5	4	4	4	72533.4	72533.4	72533.4	5	5	5	4	4	4	72847	72847	72847	5	5	5	3	3	3
199	a	sp|O43716|GATC_HUMAN	O43716	GATC_HUMAN	GATC	136	48.5	Homo sapiens OX=9606	1:Experimental evidence at protein level	Glutamyl-tRNA(Gln) amidotransferase subunit C, mitochondrial	1	0.999	5	13	13	13	1	1	1	4	4	4	44508	44508	44508	2	2	2	2	2	2	37331.1	37331.1	37331.1	3	3	3	4	4	4	44520	44520	44520	3	3	3	4	4	4
200	a	sp|O43719|HTSF1_HUMAN	O43719	HTSF1_HUMAN	HTATSF1	755	34.3	Homo sapiens OX=9606	1:Experimental evidence at protein level	HIV Tat-specific factor 1	1	0.999	18	98	98	98	14	14	14	13	13	13	177970	177970	177970	16	16	16	15	15	15	178164	178164	178164	20	20	20	15	15	15	172438	172438	172438	17	17	17	14	14	14
201	a	sp|O43747|AP1G1_HUMAN	O43747	AP1G1_HUMAN	AP1G1	822	29.7	Homo sapiens OX=9606	1:Experimental evidence at protein level	AP-1 complex subunit gamma-1	1	0.999	19	100	100	100	17	17	17	16	16	16	141187	141187	141187	23	23	23	15	15	15	137910	137910	137910	21	21	21	12	12	12	136551	136551	136551	14	14	14	12	12	12
202	a	sp|O43752|STX6_HUMAN	O43752	STX6_HUMAN	STX6	255	25.1	Homo sapiens OX=9606	1:Experimental evidence at protein level	Syntaxin-6	1	0.999	4	20	20	20	5	5	5	3	3	3	35824.7	35824.7	35824.7	3	3	3	3	3	3	39102.7	39102.7	39102.7	1	1	1	2	2	2	40958.2	40958.2	40958.2	3	3	3	3	3	3
203	a	sp|O43766|LIAS_HUMAN	O43766	LIAS_HUMAN	LIAS	372	7.5	Homo sapiens OX=9606	1:Experimental evidence at protein level	Lipoyl synthase, mitochondrial	1	0.999	2	9	9	9	0	0	0	0	0	0	0	0	0	2	2	2	2	2	2	94896	94896	94896	3	3	3	2	2	2	68928.4	68928.4	68928.4	1	1	1	2	2	2
204	a	sp|O43768|ENSA_HUMAN	O43768	ENSA_HUMAN	ENSA	121	34.7	Homo sapiens OX=9606	1:Experimental evidence at protein level	Alpha-endosulfine	1	0.999	3	58	43	58	8	6	8	4	2	4	695145	695267	695145	11	9	11	3	2	3	725563	742224	725563	10	7	10	4	2	4	723204	749603	723204	10	7	10	5	3	5
205	a	sp|O43776|SYNC_HUMAN	O43776	SYNC_HUMAN	NARS1	548	43.1	Homo sapiens OX=9606	1:Experimental evidence at protein level	Asparagine--tRNA ligase, cytoplasmic	1	0.999	19	261	261	261	49	49	49	24	24	24	879990	879990	879990	44	44	44	24	24	24	873190	873190	873190	42	42	42	24	24	24	825474	825474	825474	42	42	42	23	23	23
206	a	sp|O43805|SSNA1_HUMAN	O43805	SSNA1_HUMAN	SSNA1	119	24.4	Homo sapiens OX=9606	1:Experimental evidence at protein level	Sjoegren syndrome nuclear autoantigen 1	1	0.999	2	16	16	16	3	3	3	2	2	2	41773.1	41773.1	41773.1	2	2	2	2	2	2	44194.2	44194.2	44194.2	3	3	3	2	2	2	47228.8	47228.8	47228.8	3	3	3	2	2	2
207	a	sp|O43808|PM34_HUMAN	O43808	PM34_HUMAN	SLC25A17	307	20.2	Homo sapiens OX=9606	1:Experimental evidence at protein level	Peroxisomal membrane protein PMP34	1	0.999	5	19	19	19	3	3	3	3	3	3	63478.9	63478.9	63478.9	2	2	2	4	4	4	61961.7	61961.7	61961.7	3	3	3	3	3	3	60965.7	60965.7	60965.7	3	3	3	4	4	4
208	a	sp|O43809|CPSF5_HUMAN	O43809	CPSF5_HUMAN	NUDT21	227	42.3	Homo sapiens OX=9606	1:Experimental evidence at protein level	Cleavage and polyadenylation specificity factor subunit 5	1	0.999	9	89	89	89	15	15	15	11	11	11	785730	785730	785730	16	16	16	10	10	10	768668	768668	768668	13	13	13	10	10	10	791603	791603	791603	14	14	14	10	10	10
209	a	sp|O43813|LANC1_HUMAN	O43813	LANC1_HUMAN	LANCL1	399	24.1	Homo sapiens OX=9606	1:Experimental evidence at protein level	Glutathione S-transferase LANCL1	1	0.999	7	61	61	61	10	10	10	7	7	7	116450	116450	116450	10	10	10	7	7	7	114266	114266	114266	9	9	9	7	7	7	118673	118673	118673	11	11	11	6	6	6
210	a	sp|O43815|STRN_HUMAN	O43815	STRN_HUMAN	STRN	780	40.9	Homo sapiens OX=9606	1:Experimental evidence at protein level	Striatin	1	0.999	20	150	150	150	26	26	26	18	18	18	161755	161755	161755	27	27	27	19	19	19	157360	157360	157360	25	25	25	16	16	16	156229	156229	156229	19	19	19	18	18	18
211	a	sp|O43818|U3IP2_HUMAN	O43818	U3IP2_HUMAN	RRP9	475	33.9	Homo sapiens OX=9606	1:Experimental evidence at protein level	U3 small nucleolar RNA-interacting protein 2	1	0.999	11	61	61	61	12	12	12	9	9	9	127002	127002	127002	12	12	12	10	10	10	126018	126018	126018	7	7	7	8	8	8	119999	119999	119999	11	11	11	10	10	10
212	a	sp|O43823|AKAP8_HUMAN	O43823	AKAP8_HUMAN	AKAP8	692	25	Homo sapiens OX=9606	1:Experimental evidence at protein level	A-kinase anchor protein 8	1	0.999	8	92	92	92	18	18	18	7	7	7	186455	186455	186455	14	14	14	7	7	7	189974	189974	189974	17	17	17	6	6	6	179606	179606	179606	16	16	16	8	8	8
213	a	sp|O43837|IDH3B_HUMAN	O43837	IDH3B_HUMAN	IDH3B	385	47.8	Homo sapiens OX=9606	1:Experimental evidence at protein level	Isocitrate dehydrogenase [NAD] subunit beta, mitochondrial	1	0.999	13	115	115	115	18	18	18	15	15	15	138685	138685	138685	23	23	23	15	15	15	140543	140543	140543	24	24	24	16	16	16	135863	135863	135863	17	17	17	16	16	16
214	a	sp|O43852|CALU_HUMAN	O43852	CALU_HUMAN	CALU	315	52.1	Homo sapiens OX=9606	1:Experimental evidence at protein level	Calumenin	1	0.999	14	215	215	215	36	36	36	21	21	21	554065	554065	554065	35	35	35	20	20	20	542578	542578	542578	38	38	38	19	19	19	537988	537988	537988	34	34	34	18	18	18
215	a	sp|O43913|ORC5_HUMAN	O43913	ORC5_HUMAN	ORC5	435	12.4	Homo sapiens OX=9606	1:Experimental evidence at protein level	Origin recognition complex subunit 5	1	0.999	5	30	30	30	4	4	4	5	5	5	54311.8	54311.8	54311.8	6	6	6	5	5	5	53630.3	53630.3	53630.3	4	4	4	4	4	4	52608.1	52608.1	52608.1	7	7	7	4	4	4
216	a	sp|O43920|NDUS5_HUMAN	O43920	NDUS5_HUMAN	NDUFS5	106	48.1	Homo sapiens OX=9606	1:Experimental evidence at protein level	NADH dehydrogenase [ubiquinone] iron-sulfur protein 5	1	0.999	5	26	26	26	4	4	4	4	4	4	119152	119152	119152	3	3	3	4	4	4	102157	102157	102157	4	4	4	4	4	4	118193	118193	118193	5	5	5	4	4	4
217	a	sp|O43929|ORC4_HUMAN	O43929	ORC4_HUMAN	ORC4	436	33.7	Homo sapiens OX=9606	1:Experimental evidence at protein level	Origin recognition complex subunit 4	1	0.999	11	46	46	46	11	11	11	8	8	8	116411	116411	116411	14	14	14	9	9	9	117959	117959	117959	6	6	6	7	7	7	119466	119466	119466	6	6	6	7	7	7
218	a	sp|O60220|TIM8A_HUMAN	O60220	TIM8A_HUMAN	TIMM8A	97	79.4	Homo sapiens OX=9606	1:Experimental evidence at protein level	Mitochondrial import inner membrane translocase subunit Tim8 A	1	0.999	5	32	32	32	7	7	7	5	5	5	324915	324915	324915	8	8	8	4	4	4	331881	331881	331881	5	5	5	4	4	4	307456	307456	307456	4	4	4	4	4	4
219	a	sp|O60232|ZNRD2_HUMAN	O60232	ZNRD2_HUMAN	ZNRD2	199	51.8	Homo sapiens OX=9606	1:Experimental evidence at protein level	Protein ZNRD2	1	0.999	7	49	49	49	13	13	13	7	7	7	309890	309890	309890	8	8	8	6	6	6	319708	319708	319708	6	6	6	4	4	4	329189	329189	329189	6	6	6	5	5	5
220	a	sp|O60234|GMFG_HUMAN	O60234	GMFG_HUMAN	GMFG	142	59.2	Homo sapiens OX=9606	1:Experimental evidence at protein level	Glia maturation factor gamma	1	0.999	5	37	33	37	5	4	5	5	4	5	177735	177417	177735	8	6	8	5	4	5	185723	186056	185723	7	7	7	4	4	4	172654	172654	172654	5	5	5	4	4	4
221	a	sp|O60244|MED14_HUMAN	O60244	MED14_HUMAN	MED14	1454	5.4	Homo sapiens OX=9606	1:Experimental evidence at protein level	Mediator of RNA polymerase II transcription subunit 14	1	0.9989	5	8	8	8	3	3	3	2	2	2	33080.4	33080.4	33080.4	1	1	1	0	0	0	0	0	0	2	2	2	2	2	2	20614.4	20614.4	20614.4	1	1	1	0	0	0
222	a	sp|O60256|KPRB_HUMAN	O60256	KPRB_HUMAN	PRPSAP2	369	41.5	Homo sapiens OX=9606	1:Experimental evidence at protein level	Phosphoribosyl pyrophosphate synthase-associated protein 2	1	0.999	10	73	60	73	11	10	11	10	9	10	71308.6	72553.7	71308.6	16	14	16	10	9	10	74063.8	75138.8	74063.8	10	7	10	8	7	8	62144.6	63238.4	62144.6	11	10	11	10	9	10
223	a	sp|O60287|NPA1P_HUMAN	O60287	NPA1P_HUMAN	URB1	2271	15.4	Homo sapiens OX=9606	1:Experimental evidence at protein level	Nucleolar pre-ribosomal-associated protein 1	1	0.999	24	142	142	142	26	26	26	21	21	21	60399.9	60399.9	60399.9	23	23	23	17	17	17	56729.7	56729.7	56729.7	31	31	31	20	20	20	60176.1	60176.1	60176.1	20	20	20	18	18	18
224	a	sp|O60293|ZC3H1_HUMAN	O60293	ZC3H1_HUMAN	ZFC3H1	1989	3.8	Homo sapiens OX=9606	1:Experimental evidence at protein level	Zinc finger C3H1 domain-containing protein	1	0.999	5	10	10	10	2	2	2	2	2	2	43067.9	43067.9	43067.9	1	1	1	0	0	0	0	0	0	2	2	2	2	2	2	44682.2	44682.2	44682.2	1	1	1	0	0	0
225	a	sp|O60294|TYW4_HUMAN	O60294	TYW4_HUMAN	LCMT2	686	8	Homo sapiens OX=9606	1:Experimental evidence at protein level	tRNA wybutosine-synthesizing protein 4	1	0.999	3	11	11	11	4	4	4	3	3	3	40813.9	40813.9	40813.9	3	3	3	3	3	3	43385.7	43385.7	43385.7	2	2	2	2	2	2	34752.6	34752.6	34752.6	1	1	1	2	2	2
226	a	sp|O60306|AQR_HUMAN	O60306	AQR_HUMAN	AQR	1485	24.1	Homo sapiens OX=9606	1:Experimental evidence at protein level	RNA helicase aquarius	1	0.999	25	173	173	173	30	30	30	25	25	25	106146	106146	106146	30	30	30	24	24	24	105361	105361	105361	28	28	28	23	23	23	101667	101667	101667	30	30	30	23	23	23
227	a	sp|O60313|OPA1_HUMAN	O60313	OPA1_HUMAN	OPA1	960	34.7	Homo sapiens OX=9606	1:Experimental evidence at protein level	Dynamin-like 120 kDa protein, mitochondrial	1	0.999	27	157	157	157	29	29	29	27	27	27	88043.8	88043.8	88043.8	28	28	28	27	27	27	88308.9	88308.9	88308.9	24	24	24	25	25	25	88766.2	88766.2	88766.2	24	24	24	21	21	21
228	a	sp|O60318|GANP_HUMAN	O60318	GANP_HUMAN	MCM3AP	1980	11.4	Homo sapiens OX=9606	1:Experimental evidence at protein level	Germinal-center associated nuclear protein	1	0.999	13	44	44	44	12	12	12	10	10	10	38782	38782	38782	10	10	10	8	8	8	39698.1	39698.1	39698.1	6	6	6	7	7	7	38234.4	38234.4	38234.4	4	4	4	7	7	7
229	a	sp|O60341|KDM1A_HUMAN	O60341	KDM1A_HUMAN	KDM1A	852	49.8	Homo sapiens OX=9606	1:Experimental evidence at protein level	Lysine-specific histone demethylase 1A	1	0.999	29	216	216	216	35	35	35	26	26	26	208809	208809	208809	36	36	36	24	24	24	209737	209737	209737	37	37	37	26	26	26	211408	211408	211408	34	34	34	26	26	26
230	a	sp|O60343|TBCD4_HUMAN	O60343	TBCD4_HUMAN	TBC1D4	1298	9.5	Homo sapiens OX=9606	1:Experimental evidence at protein level	TBC1 domain family member 4	1	0.999	9	22	22	22	5	5	5	6	6	6	109620	109620	109620	6	6	6	6	6	6	106289	106289	106289	3	3	3	6	6	6	105237	105237	105237	3	3	3	5	5	5
231	a	sp|O60488|ACSL4_HUMAN	O60488	ACSL4_HUMAN	ACSL4	711	24.9	Homo sapiens OX=9606	1:Experimental evidence at protein level	Long-chain-fatty-acid--CoA ligase 4	1	0.999	12	58	47	58	14	12	14	10	9	10	79442.1	68341.5	79442.1	13	12	13	10	9	10	82344.6	70933.6	82344.6	8	6	8	6	5	6	76578.4	67377.6	76578.4	6	5	6	7	6	7
232	a	sp|O60493|SNX3_HUMAN	O60493	SNX3_HUMAN	SNX3	162	56.2	Homo sapiens OX=9606	1:Experimental evidence at protein level	Sorting nexin-3	1	0.999	7	71	52	71	14	10	14	8	6	8	293988	293237	293988	15	13	15	8	6	8	294874	295695	294874	9	6	9	7	5	7	298224	298188	298224	10	7	10	7	5	7
233	a	sp|O60502|OGA_HUMAN	O60502	OGA_HUMAN	OGA	916	32.2	Homo sapiens OX=9606	1:Experimental evidence at protein level	Protein O-GlcNAcase	1	0.999	20	121	121	121	20	20	20	17	17	17	103533	103533	103533	23	23	23	14	14	14	106842	106842	106842	20	20	20	16	16	16	100826	100826	100826	20	20	20	14	14	14
234	a	sp|O60506|HNRPQ_HUMAN	O60506	HNRPQ_HUMAN	SYNCRIP	623	54.6	Homo sapiens OX=9606	1:Experimental evidence at protein level	Heterogeneous nuclear ribonucleoprotein Q	1	0.999	25	473	409	473	85	77	85	32	25	32	1.2822e+06	1.28621e+06	1.2822e+06	82	68	82	30	23	30	1330079	1.37029e+06	1330079	76	66	76	29	23	29	1.27809e+06	1.27012e+06	1.27809e+06	81	69	81	29	23	29
235	a	sp|O60508|PRP17_HUMAN	O60508	PRP17_HUMAN	CDC40	579	36.1	Homo sapiens OX=9606	1:Experimental evidence at protein level	Pre-mRNA-processing factor 17	1	0.999	15	65	65	65	12	12	12	11	11	11	70625.1	70625.1	70625.1	13	13	13	9	9	9	76866.3	76866.3	76866.3	11	11	11	10	10	10	71930	71930	71930	11	11	11	7	7	7
236	a	sp|O60518|RNBP6_HUMAN	O60518	RNBP6_HUMAN	RANBP6	1105	8.1	Homo sapiens OX=9606	1:Experimental evidence at protein level	Ran-binding protein 6	1	0.9989	8	40	10	10	7	1	1	4	0	0	326072	0	0	5	1	1	4	0	0	316540	0	0	7	2	2	5	2	2	290892	16100.1	16100.1	8	2	2	5	2	2
237	a	sp|O60547|GMDS_HUMAN	O60547	GMDS_HUMAN	GMDS	372	19.4	Homo sapiens OX=9606	1:Experimental evidence at protein level	GDP-mannose 4,6 dehydratase	1	0.999	6	21	21	21	4	4	4	4	4	4	46629.5	46629.5	46629.5	5	5	5	3	3	3	38225.4	38225.4	38225.4	3	3	3	3	3	3	39798.3	39798.3	39798.3	2	2	2	4	4	4
238	a	sp|O60563|CCNT1_HUMAN	O60563	CCNT1_HUMAN	CCNT1	726	19.7	Homo sapiens OX=9606	1:Experimental evidence at protein level	Cyclin-T1	1	0.999	10	45	45	45	6	6	6	4	4	4	56860.8	56860.8	56860.8	7	7	7	3	3	3	59102.1	59102.1	59102.1	8	8	8	4	4	4	59099.2	59099.2	59099.2	9	9	9	6	6	6
239	a	sp|O60566|BUB1B_HUMAN	O60566	BUB1B_HUMAN	BUB1B	1050	32.6	Homo sapiens OX=9606	1:Experimental evidence at protein level	Mitotic checkpoint serine/threonine-protein kinase BUB1 beta	1	0.999	24	129	124	129	22	20	22	15	14	15	87039.5	88024.3	87039.5	19	18	19	13	12	13	89240.7	90648.3	89240.7	22	21	22	13	12	13	86209.1	86677.1	86209.1	21	20	21	15	14	15
240	a	sp|O60568|PLOD3_HUMAN	O60568	PLOD3_HUMAN	PLOD3	738	13.1	Homo sapiens OX=9606	1:Experimental evidence at protein level	Multifunctional procollagen lysine hydroxylase and glycosyltransferase LH3	1	0.999	7	14	14	14	2	2	2	6	6	6	52592.5	52592.5	52592.5	4	4	4	4	4	4	49014.1	49014.1	49014.1	1	1	1	4	4	4	50022.6	50022.6	50022.6	2	2	2	3	3	3
241	a	sp|O60573|IF4E2_HUMAN	O60573	IF4E2_HUMAN	EIF4E2	245	44.5	Homo sapiens OX=9606	1:Experimental evidence at protein level	Eukaryotic translation initiation factor 4E type 2	1	0.999	7	18	18	18	5	5	5	6	6	6	140602	140602	140602	4	4	4	5	5	5	141261	141261	141261	3	3	3	3	3	3	120314	120314	120314	2	2	2	3	3	3
242	a	sp|O60610|DIAP1_HUMAN	O60610	DIAP1_HUMAN	DIAPH1	1272	49.1	Homo sapiens OX=9606	1:Experimental evidence at protein level	Protein diaphanous homolog 1	1	0.999	51	460	460	460	71	71	71	46	46	46	475184	475184	475184	82	82	82	49	49	49	473552	473552	473552	72	72	72	47	47	47	460886	460886	460886	82	82	82	49	49	49
243	a	sp|O60613|SEP15_HUMAN	O60613	SEP15_HUMAN	SELENOF	165	24.8	Homo sapiens OX=9606	1:Experimental evidence at protein level	Selenoprotein F	1	0.999	3	21	21	21	7	7	7	3	3	3	42332.1	42332.1	42332.1	2	2	2	3	3	3	45129.1	45129.1	45129.1	4	4	4	3	3	3	43258.4	43258.4	43258.4	2	2	2	3	3	3
244	a	sp|O60645|EXOC3_HUMAN	O60645	EXOC3_HUMAN	EXOC3	745	20.3	Homo sapiens OX=9606	1:Experimental evidence at protein level	Exocyst complex component 3	1	0.999	10	30	30	30	6	6	6	4	4	4	51954.5	51954.5	51954.5	4	4	4	5	5	5	43616.3	43616.3	43616.3	2	2	2	3	3	3	47055.2	47055.2	47055.2	5	5	5	6	6	6
245	a	sp|O60664|PLIN3_HUMAN	O60664	PLIN3_HUMAN	PLIN3	434	72.1	Homo sapiens OX=9606	1:Experimental evidence at protein level	Perilipin-3	1	0.999	18	206	206	206	36	36	36	21	21	21	470916	470916	470916	36	36	36	20	20	20	469943	469943	469943	35	35	35	18	18	18	467382	467382	467382	30	30	30	16	16	16
246	a	sp|O60678|ANM3_HUMAN	O60678	ANM3_HUMAN	PRMT3	531	36.2	Homo sapiens OX=9606	1:Experimental evidence at protein level	Protein arginine N-methyltransferase 3	1	0.999	15	98	98	98	17	17	17	14	14	14	94690.4	94690.4	94690.4	17	17	17	15	15	15	97211.5	97211.5	97211.5	16	16	16	13	13	13	93255.1	93255.1	93255.1	16	16	16	14	14	14
247	a	sp|O60701|UGDH_HUMAN	O60701	UGDH_HUMAN	UGDH	494	40.7	Homo sapiens OX=9606	1:Experimental evidence at protein level	UDP-glucose 6-dehydrogenase	1	0.999	14	64	64	64	11	11	11	11	11	11	86617.3	86617.3	86617.3	11	11	11	12	12	12	83905.8	83905.8	83905.8	10	10	10	11	11	11	88490.9	88490.9	88490.9	10	10	10	11	11	11
248	a	sp|O60704|TPST2_HUMAN	O60704	TPST2_HUMAN	TPST2	377	6.9	Homo sapiens OX=9606	1:Experimental evidence at protein level	Protein-tyrosine sulfotransferase 2	1	0.999	2	8	8	8	2	2	2	2	2	2	27271.4	27271.4	27271.4	2	2	2	2	2	2	21484.5	21484.5	21484.5	1	1	1	2	2	2	26346.7	26346.7	26346.7	0	0	0	0	0	0
249	a	sp|O60716|CTND1_HUMAN	O60716	CTND1_HUMAN	CTNND1	968	41	Homo sapiens OX=9606	1:Experimental evidence at protein level	Catenin delta-1	1	0.999	29	205	205	205	35	35	35	28	28	28	193175	193175	193175	31	31	31	27	27	27	196036	196036	196036	32	32	32	28	28	28	190707	190707	190707	34	34	34	26	26	26
250	a	sp|O60739|EIF1B_HUMAN	O60739	EIF1B_HUMAN	EIF1B	113	75.2	Homo sapiens OX=9606	1:Experimental evidence at protein level	Eukaryotic translation initiation factor 1b	1	0.999	6	111	13	13	17	2	2	8	2	2	1.07392e+06	55291.7	55291.7	19	2	2	8	2	2	1.0892e+06	59701.8	59701.8	24	2	2	8	2	2	1049481	49800.6	49800.6	16	2	2	8	2	2
251	a	sp|O60749|SNX2_HUMAN	O60749	SNX2_HUMAN	SNX2	519	38.3	Homo sapiens OX=9606	1:Experimental evidence at protein level	Sorting nexin-2	1	0.999	16	118	106	106	19	17	17	15	13	13	203710	147745	147745	21	19	19	15	13	13	207550	153762	153762	19	18	18	16	14	14	215380	159476	159476	20	18	18	16	14	14
252	a	sp|O60783|RT14_HUMAN	O60783	RT14_HUMAN	MRPS14	128	28.9	Homo sapiens OX=9606	1:Experimental evidence at protein level	28S ribosomal protein S14, mitochondrial	1	0.999	3	15	15	15	5	5	5	3	3	3	39179.2	39179.2	39179.2	2	2	2	4	4	4	63151.9	63151.9	63151.9	2	2	2	3	3	3	66439.8	66439.8	66439.8	1	1	1	2	2	2
253	a	sp|O60784|TOM1_HUMAN	O60784	TOM1_HUMAN	TOM1	492	14.6	Homo sapiens OX=9606	1:Experimental evidence at protein level	Target of Myb protein 1	1	0.999	4	14	14	14	2	2	2	3	3	3	50711.4	50711.4	50711.4	3	3	3	0	0	0	0	0	0	2	2	2	0	0	0	0	0	0	3	3	3	2	2	2
254	a	sp|O60826|CCD22_HUMAN	O60826	CCD22_HUMAN	CCDC22	627	30.3	Homo sapiens OX=9606	1:Experimental evidence at protein level	Coiled-coil domain-containing protein 22	1	0.999	12	73	73	73	10	10	10	9	9	9	55690.4	55690.4	55690.4	15	15	15	10	10	10	53420.6	53420.6	53420.6	12	12	12	10	10	10	50962.1	50962.1	50962.1	13	13	13	10	10	10
255	a	sp|O60828|PQBP1_HUMAN	O60828	PQBP1_HUMAN	PQBP1	265	48.7	Homo sapiens OX=9606	1:Experimental evidence at protein level	Polyglutamine-binding protein 1	1	0.999	7	48	48	48	9	9	9	6	6	6	222060	222060	222060	8	8	8	5	5	5	210286	210286	210286	6	6	6	6	6	6	210847	210847	210847	10	10	10	6	6	6
256	a	sp|O60830|TI17B_HUMAN	O60830	TI17B_HUMAN	TIMM17B	172	20.3	Homo sapiens OX=9606	1:Experimental evidence at protein level	Mitochondrial import inner membrane translocase subunit Tim17-B	1	0.999	2	12	12	12	2	2	2	2	2	2	131819	131819	131819	3	3	3	2	2	2	126853	126853	126853	2	2	2	2	2	2	122350	122350	122350	3	3	3	2	2	2
257	a	sp|O60832|DKC1_HUMAN	O60832	DKC1_HUMAN	DKC1	514	48.2	Homo sapiens OX=9606	1:Experimental evidence at protein level	H/ACA ribonucleoprotein complex subunit DKC1	1	0.999	18	199	199	199	34	34	34	24	24	24	343919	343919	343919	28	28	28	23	23	23	339733	339733	339733	32	32	32	22	22	22	327891	327891	327891	36	36	36	22	22	22
258	a	sp|O60841|IF2P_HUMAN	O60841	IF2P_HUMAN	EIF5B	1220	43	Homo sapiens OX=9606	1:Experimental evidence at protein level	Eukaryotic translation initiation factor 5B	1	0.999	41	396	396	396	67	67	67	39	39	39	424028	424028	424028	70	70	70	40	40	40	434115	434115	434115	62	62	62	33	33	33	435538	435538	435538	65	65	65	33	33	33
259	a	sp|O60869|EDF1_HUMAN	O60869	EDF1_HUMAN	EDF1	148	38.5	Homo sapiens OX=9606	1:Experimental evidence at protein level	Endothelial differentiation-related factor 1	1	0.999	5	48	48	48	8	8	8	4	4	4	263127	263127	263127	6	6	6	4	4	4	259713	259713	259713	10	10	10	4	4	4	222965	222965	222965	8	8	8	5	5	5
260	a	sp|O60870|KIN17_HUMAN	O60870	KIN17_HUMAN	KIN	393	20.4	Homo sapiens OX=9606	1:Experimental evidence at protein level	DNA/RNA-binding protein KIN17	1	0.999	6	17	17	17	3	3	3	4	4	4	44322.7	44322.7	44322.7	1	1	1	3	3	3	45187.8	45187.8	45187.8	3	3	3	3	3	3	44061.1	44061.1	44061.1	5	5	5	3	3	3
261	a	sp|O60884|DNJA2_HUMAN	O60884	DNJA2_HUMAN	DNAJA2	412	54.9	Homo sapiens OX=9606	1:Experimental evidence at protein level	DnaJ homolog subfamily A member 2	1	0.999	17	203	203	203	46	46	46	20	20	20	331778	331778	331778	42	42	42	20	20	20	325417	325417	325417	30	30	30	21	21	21	307956	307956	307956	32	32	32	17	17	17
262	a	sp|O60888|CUTA_HUMAN	O60888	CUTA_HUMAN	CUTA	179	47.5	Homo sapiens OX=9606	1:Experimental evidence at protein level	Protein CutA	1	0.999	5	71	71	71	12	12	12	5	5	5	1049565	1049565	1049565	11	11	11	5	5	5	1.0886e+06	1.0886e+06	1.0886e+06	11	11	11	5	5	5	1.02304e+06	1.02304e+06	1.02304e+06	11	11	11	5	5	5
263	a	sp|O60907|TBL1X_HUMAN	O60907	TBL1X_HUMAN	TBL1X	577	25.3	Homo sapiens OX=9606	1:Experimental evidence at protein level	F-box-like/WD repeat-containing protein TBL1X	1	0.999	9	64	17	18	12	3	4	10	2	3	197544	20353.8	45193.8	10	5	5	9	2	3	189565	20389	46103.1	14	4	4	9	0	2	183604	0	40543.6	8	1	1	7	0	0
264	a	sp|O60927|PP1RB_HUMAN	O60927	PP1RB_HUMAN	PPP1R11	126	52.4	Homo sapiens OX=9606	1:Experimental evidence at protein level	E3 ubiquitin-protein ligase PPP1R11	1	0.999	3	20	20	20	4	4	4	3	3	3	91431.9	91431.9	91431.9	3	3	3	3	3	3	91017	91017	91017	3	3	3	4	4	4	87344.6	87344.6	87344.6	5	5	5	3	3	3
265	a	sp|O60934|NBN_HUMAN	O60934	NBN_HUMAN	NBN	754	31.3	Homo sapiens OX=9606	1:Experimental evidence at protein level	Nibrin	1	0.999	16	85	85	85	11	11	11	15	15	15	80881.2	80881.2	80881.2	15	15	15	15	15	15	86825.1	86825.1	86825.1	12	12	12	14	14	14	84413.9	84413.9	84413.9	16	16	16	13	13	13
266	a	sp|O60942|MCE1_HUMAN	O60942	MCE1_HUMAN	RNGTT	597	29.5	Homo sapiens OX=9606	1:Experimental evidence at protein level	mRNA-capping enzyme	1	0.999	12	50	50	50	8	8	8	8	8	8	85907.2	85907.2	85907.2	10	10	10	7	7	7	85686.8	85686.8	85686.8	8	8	8	9	9	9	86791.2	86791.2	86791.2	9	9	9	8	8	8
267	a	sp|O74700|TIM9_YEAST	O74700	TIM9_YEAST	TIM9	87	31	Saccharomyces cerevisiae (strain ATCC 204508 / S288c) OX=559292	1:Experimental evidence at protein level	Mitochondrial import inner membrane translocase subunit TIM9	1	0.999	2	13	13	13	2	2	2	2	2	2	148902	148902	148902	3	3	3	2	2	2	152945	152945	152945	2	2	2	2	2	2	149082	149082	149082	2	2	2	2	2	2
268	a	sp|O75027|ABCB7_HUMAN	O75027	ABCB7_HUMAN	ABCB7	752	5.2	Homo sapiens OX=9606	1:Experimental evidence at protein level	ATP-binding cassette sub-family B member 7, mitochondrial	1	0.999	2	4	4	4	2	2	2	2	2	2	0	0	0	1	1	1	0	0	0	0	0	0	0	0	0	0	0	0	0	0	0	0	0	0	0	0	0
269	a	sp|O75061|AUXI_HUMAN	O75061	AUXI_HUMAN	DNAJC6	913	13.6	Homo sapiens OX=9606	1:Experimental evidence at protein level	Putative tyrosine-protein phosphatase auxilin	1	0.999	9	31	31	31	9	9	9	6	6	6	104108	104108	104108	4	4	4	6	6	6	85917.7	85917.7	85917.7	5	5	5	4	4	4	101875	101875	101875	2	2	2	4	4	4
270	a	sp|O75083|WDR1_HUMAN	O75083	WDR1_HUMAN	WDR1	606	68.2	Homo sapiens OX=9606	1:Experimental evidence at protein level	WD repeat-containing protein 1	1	0.999	23	318	318	318	52	52	52	27	27	27	687979	687979	687979	50	50	50	29	29	29	689462	689462	689462	50	50	50	27	27	27	684345	684345	684345	55	55	55	28	28	28
271	a	sp|O75116|ROCK2_HUMAN	O75116	ROCK2_HUMAN	ROCK2	1388	20.5	Homo sapiens OX=9606	1:Experimental evidence at protein level	Rho-associated protein kinase 2	1	0.999	23	140	122	140	25	22	25	19	16	19	93545.2	94062.7	93545.2	25	22	25	20	17	20	92159.3	92880.8	92159.3	21	17	21	21	18	21	92807.6	91647.9	92807.6	28	24	28	20	17	20
272	a	sp|O75122|CLAP2_HUMAN	O75122	CLAP2_HUMAN	CLASP2	1294	33.4	Homo sapiens OX=9606	1:Experimental evidence at protein level	CLIP-associating protein 2	1	0.999	33	191	155	191	31	25	31	24	21	24	99169.7	90835.4	99169.7	44	36	44	29	26	29	103460	93255.6	103460	32	26	32	24	21	24	100471	91145.1	100471	31	25	31	25	22	25
273	a	sp|O75127|PTCD1_HUMAN	O75127	PTCD1_HUMAN	PTCD1	700	3.9	Homo sapiens OX=9606	1:Experimental evidence at protein level	Pentatricopeptide repeat-containing protein 1, mitochondrial	1	0.999	2	9	9	9	2	2	2	0	0	0	0	0	0	1	1	1	2	2	2	36186.5	36186.5	36186.5	2	2	2	2	2	2	35020.5	35020.5	35020.5	2	2	2	2	2	2
274	a	sp|O75150|BRE1B_HUMAN	O75150	BRE1B_HUMAN	RNF40	1001	32.2	Homo sapiens OX=9606	1:Experimental evidence at protein level	E3 ubiquitin-protein ligase BRE1B	1	0.999	24	154	140	154	26	23	26	22	20	22	156470	148792	156470	29	27	29	21	19	21	154931	146391	154931	20	18	20	18	16	18	151159	147343	151159	27	25	27	20	18	20
275	a	sp|O75153|CLU_HUMAN	O75153	CLU_HUMAN	CLUH	1309	36.9	Homo sapiens OX=9606	1:Experimental evidence at protein level	Clustered mitochondria protein homolog	1	0.999	33	284	284	284	55	55	55	32	32	32	170321	170321	170321	45	45	45	30	30	30	173611	173611	173611	40	40	40	26	26	26	165048	165048	165048	51	51	51	31	31	31
276	a	sp|O75175|CNOT3_HUMAN	O75175	CNOT3_HUMAN	CNOT3	753	14.6	Homo sapiens OX=9606	1:Experimental evidence at protein level	CCR4-NOT transcription complex subunit 3	1	0.999	7	49	49	49	8	8	8	5	5	5	106354	106354	106354	7	7	7	5	5	5	115440	115440	115440	9	9	9	6	6	6	111728	111728	111728	8	8	8	6	6	6
277	a	sp|O75179|ANR17_HUMAN	O75179	ANR17_HUMAN	ANKRD17	2603	20.4	Homo sapiens OX=9606	1:Experimental evidence at protein level	Ankyrin repeat domain-containing protein 17	1	0.999	33	202	131	131	35	22	22	30	19	19	170966	101892	101892	42	29	29	27	17	17	172262	103205	103205	30	19	19	27	17	17	170140	101875	101875	35	22	22	25	15	15
278	a	sp|O75191|XYLB_HUMAN	O75191	XYLB_HUMAN	XYLB	536	8.4	Homo sapiens OX=9606	1:Experimental evidence at protein level	Xylulose kinase	1	0.999	3	5	5	5	1	1	1	0	0	0	0	0	0	0	0	0	0	0	0	0	0	0	1	1	1	0	0	0	0	0	0	1	1	1	0	0	0
279	a	sp|O75208|COQ9_HUMAN	O75208	COQ9_HUMAN	COQ9	318	15.4	Homo sapiens OX=9606	1:Experimental evidence at protein level	Ubiquinone biosynthesis protein COQ9, mitochondrial	1	0.999	3	18	18	18	2	2	2	3	3	3	46596.8	46596.8	46596.8	3	3	3	3	3	3	49328.4	49328.4	49328.4	3	3	3	3	3	3	48692.4	48692.4	48692.4	3	3	3	3	3	3
280	a	sp|O75223|GGCT_HUMAN	O75223	GGCT_HUMAN	GGCT	188	69.1	Homo sapiens OX=9606	1:Experimental evidence at protein level	Gamma-glutamylcyclotransferase	1	0.999	9	57	57	57	11	11	11	7	7	7	295475	295475	295475	10	10	10	8	8	8	309208	309208	309208	8	8	8	6	6	6	300996	300996	300996	9	9	9	7	7	7
281	a	sp|O75251|NDUS7_HUMAN	O75251	NDUS7_HUMAN	NDUFS7	213	18.3	Homo sapiens OX=9606	1:Experimental evidence at protein level	NADH dehydrogenase [ubiquinone] iron-sulfur protein 7, mitochondrial	1	0.999	4	21	21	21	3	3	3	3	3	3	136983	136983	136983	3	3	3	3	3	3	138617	138617	138617	4	4	4	3	3	3	145364	145364	145364	4	4	4	3	3	3
282	a	sp|O75306|NDUS2_HUMAN	O75306	NDUS2_HUMAN	NDUFS2	463	34.3	Homo sapiens OX=9606	1:Experimental evidence at protein level	NADH dehydrogenase [ubiquinone] iron-sulfur protein 2, mitochondrial	1	0.999	11	68	68	68	13	13	13	9	9	9	222314	222314	222314	9	9	9	10	10	10	211617	211617	211617	11	11	11	9	9	9	197159	197159	197159	14	14	14	8	8	8
283	a	sp|O75312|ZPR1_HUMAN	O75312	ZPR1_HUMAN	ZPR1	459	59.3	Homo sapiens OX=9606	1:Experimental evidence at protein level	Zinc finger protein ZPR1	1	0.999	17	151	151	151	29	29	29	18	18	18	184575	184575	184575	30	30	30	17	17	17	178605	178605	178605	23	23	23	17	17	17	180148	180148	180148	23	23	23	15	15	15
284	a	sp|O75319|DUS11_HUMAN	O75319	DUS11_HUMAN	DUSP11	377	8.2	Homo sapiens OX=9606	1:Experimental evidence at protein level	RNA/RNP complex-1-interacting phosphatase	1	0.999	2	8	8	8	1	1	1	0	0	0	0	0	0	2	2	2	2	2	2	0	0	0	1	1	1	0	0	0	0	0	0	1	1	1	0	0	0
285	a	sp|O75323|NIPS2_HUMAN	O75323	NIPS2_HUMAN	NIPSNAP2	286	23.1	Homo sapiens OX=9606	1:Experimental evidence at protein level	Protein NipSnap homolog 2	1	0.999	5	20	20	20	3	3	3	2	2	2	85453.8	85453.8	85453.8	6	6	6	3	3	3	87855.9	87855.9	87855.9	3	3	3	2	2	2	100683	100683	100683	3	3	3	2	2	2
286	a	sp|O75330|HMMR_HUMAN	O75330	HMMR_HUMAN	HMMR	724	30.9	Homo sapiens OX=9606	1:Experimental evidence at protein level	Hyaluronan mediated motility receptor	1	0.999	17	88	88	88	18	18	18	14	14	14	85151.4	85151.4	85151.4	14	14	14	12	12	12	85712.5	85712.5	85712.5	16	16	16	14	14	14	86082.4	86082.4	86082.4	15	15	15	11	11	11
287	a	sp|O75340|PDCD6_HUMAN	O75340	PDCD6_HUMAN	PDCD6	191	40.8	Homo sapiens OX=9606	1:Experimental evidence at protein level	Programmed cell death protein 6	1	0.999	6	58	58	58	10	10	10	7	7	7	310227	310227	310227	9	9	9	7	7	7	302558	302558	302558	8	8	8	5	5	5	300100	300100	300100	9	9	9	7	7	7
288	a	sp|O75347|TBCA_HUMAN	O75347	TBCA_HUMAN	TBCA	108	49.1	Homo sapiens OX=9606	1:Experimental evidence at protein level	Tubulin-specific chaperone A	1	0.999	9	83	83	83	13	13	13	8	8	8	727888	727888	727888	13	13	13	8	8	8	722147	722147	722147	14	14	14	8	8	8	706429	706429	706429	12	12	12	9	9	9
289	a	sp|O75351|VPS4B_HUMAN	O75351	VPS4B_HUMAN	VPS4B	444	28.4	Homo sapiens OX=9606	1:Experimental evidence at protein level	Vacuolar protein sorting-associated protein 4B	1	0.999	8	51	42	42	8	5	5	7	6	6	138531	77509.9	77509.9	6	5	5	7	6	6	131338	73001.7	73001.7	10	9	9	7	6	6	126996	70950.8	70950.8	10	9	9	7	6	6
290	a	sp|O75362|ZN217_HUMAN	O75362	ZN217_HUMAN	ZNF217	1048	6.8	Homo sapiens OX=9606	1:Experimental evidence at protein level	Zinc finger protein 217	1	0.999	4	12	12	12	4	4	4	4	4	4	24860.5	24860.5	24860.5	0	0	0	2	2	2	19534.2	19534.2	19534.2	1	1	1	2	2	2	21639.6	21639.6	21639.6	2	2	2	2	2	2
291	a	sp|O75368|SH3L1_HUMAN	O75368	SH3L1_HUMAN	SH3BGRL	114	69.3	Homo sapiens OX=9606	1:Experimental evidence at protein level	SH3 domain-binding glutamic acid-rich-like protein	1	0.999	5	47	47	47	10	10	10	5	5	5	249910	249910	249910	5	5	5	5	5	5	236869	236869	236869	8	8	8	5	5	5	240676	240676	240676	8	8	8	5	5	5
292	a	sp|O75369|FLNB_HUMAN	O75369	FLNB_HUMAN	FLNB	2602	54.2	Homo sapiens OX=9606	1:Experimental evidence at protein level	Filamin-B	1	0.999	94	781	687	687	133	119	119	90	82	82	535656	176277	176277	144	126	126	89	81	81	536956	176939	176939	121	102	102	91	83	83	535307	174789	174789	117	103	103	87	79	79
293	a	sp|O75376|NCOR1_HUMAN	O75376	NCOR1_HUMAN	NCOR1	2440	11.1	Homo sapiens OX=9606	1:Experimental evidence at protein level	Nuclear receptor corepressor 1	1	0.999	19	28	22	28	5	4	5	5	3	5	51228.9	34382	51228.9	3	3	3	6	5	6	56322	37140.9	56322	6	5	6	8	7	8	52976.1	36503.3	52976.1	8	7	8	7	6	7
294	a	sp|O75379|VAMP4_HUMAN	O75379	VAMP4_HUMAN	VAMP4	141	18.4	Homo sapiens OX=9606	1:Experimental evidence at protein level	Vesicle-associated membrane protein 4	1	0.999	2	13	13	13	2	2	2	2	2	2	58243.8	58243.8	58243.8	2	2	2	2	2	2	66866.6	66866.6	66866.6	2	2	2	2	2	2	60458.4	60458.4	60458.4	4	4	4	2	2	2
295	a	sp|O75380|NDUS6_HUMAN	O75380	NDUS6_HUMAN	NDUFS6	124	48.4	Homo sapiens OX=9606	1:Experimental evidence at protein level	NADH dehydrogenase [ubiquinone] iron-sulfur protein 6, mitochondrial	1	0.999	4	27	27	27	5	5	5	2	2	2	123972	123972	123972	4	4	4	2	2	2	126536	126536	126536	7	7	7	4	4	4	81991.6	81991.6	81991.6	4	4	4	2	2	2
296	a	sp|O75381|PEX14_HUMAN	O75381	PEX14_HUMAN	PEX14	377	37.1	Homo sapiens OX=9606	1:Experimental evidence at protein level	Peroxisomal membrane protein PEX14	1	0.999	9	78	78	78	15	15	15	8	8	8	124337	124337	124337	16	16	16	7	7	7	122811	122811	122811	11	11	11	7	7	7	114921	114921	114921	10	10	10	8	8	8
297	a	sp|O75390|CISY_HUMAN	O75390	CISY_HUMAN	CS	466	45.9	Homo sapiens OX=9606	1:Experimental evidence at protein level	Citrate synthase, mitochondrial	1	0.999	15	156	143	156	21	19	21	13	12	13	812760	799734	812760	36	33	36	13	12	13	821270	812759	821270	26	24	26	12	11	12	808699	807896	808699	23	21	23	15	14	15
298	a	sp|O75391|SPAG7_HUMAN	O75391	SPAG7_HUMAN	SPAG7	227	43.6	Homo sapiens OX=9606	1:Experimental evidence at protein level	Sperm-associated antigen 7	1	0.999	7	38	38	38	7	7	7	5	5	5	76484.7	76484.7	76484.7	6	6	6	6	6	6	63408	63408	63408	9	9	9	6	6	6	69769.7	69769.7	69769.7	5	5	5	5	5	5
299	a	sp|O75394|RM33_HUMAN	O75394	RM33_HUMAN	MRPL33	65	38.5	Homo sapiens OX=9606	1:Experimental evidence at protein level	39S ribosomal protein L33, mitochondrial	1	0.999	2	13	13	13	2	2	2	2	2	2	49765.7	49765.7	49765.7	3	3	3	2	2	2	45388.8	45388.8	45388.8	2	2	2	2	2	2	48333	48333	48333	2	2	2	2	2	2
300	a	sp|O75396|SC22B_HUMAN	O75396	SC22B_HUMAN	SEC22B	215	32.1	Homo sapiens OX=9606	1:Experimental evidence at protein level	Vesicle-trafficking protein SEC22b	1	0.999	5	40	40	40	8	8	8	5	5	5	100602	100602	100602	6	6	6	4	4	4	94848.2	94848.2	94848.2	7	7	7	5	5	5	96976.8	96976.8	96976.8	6	6	6	4	4	4
301	a	sp|O75410|TACC1_HUMAN	O75410	TACC1_HUMAN	TACC1	805	27	Homo sapiens OX=9606	1:Experimental evidence at protein level	Transforming acidic coiled-coil-containing protein 1	1	0.999	13	82	78	82	9	9	9	11	10	11	81576.3	82083.3	81576.3	13	12	13	12	11	12	70152.9	71321.7	70152.9	12	12	12	10	10	10	67292.6	67292.6	67292.6	17	16	17	11	10	11
302	a	sp|O75419|CDC45_HUMAN	O75419	CDC45_HUMAN	CDC45	566	24	Homo sapiens OX=9606	1:Experimental evidence at protein level	Cell division control protein 45 homolog	1	0.999	12	84	84	84	12	12	12	10	10	10	144226	144226	144226	14	14	14	12	12	12	141162	141162	141162	15	15	15	10	10	10	142327	142327	142327	16	16	16	11	11	11
303	a	sp|O75431|MTX2_HUMAN	O75431	MTX2_HUMAN	MTX2	263	49.4	Homo sapiens OX=9606	1:Experimental evidence at protein level	Metaxin-2	1	0.999	8	62	62	62	10	10	10	8	8	8	161814	161814	161814	12	12	12	8	8	8	156987	156987	156987	7	7	7	6	6	6	151911	151911	151911	10	10	10	7	7	7
304	a	sp|O75436|VP26A_HUMAN	O75436	VP26A_HUMAN	VPS26A	327	45.3	Homo sapiens OX=9606	1:Experimental evidence at protein level	Vacuolar protein sorting-associated protein 26A	1	0.999	12	105	105	105	20	20	20	14	14	14	297185	297185	297185	17	17	17	14	14	14	286880	286880	286880	18	18	18	12	12	12	281933	281933	281933	15	15	15	12	12	12
305	a	sp|O75438|NDUB1_HUMAN	O75438	NDUB1_HUMAN	NDUFB1	58	36.2	Homo sapiens OX=9606	1:Experimental evidence at protein level	NADH dehydrogenase [ubiquinone] 1 beta subcomplex subunit 1	1	0.999	4	19	19	19	5	5	5	2	2	2	106037	106037	106037	3	3	3	2	2	2	104269	104269	104269	2	2	2	2	2	2	133415	133415	133415	1	1	1	3	3	3
306	a	sp|O75439|MPPB_HUMAN	O75439	MPPB_HUMAN	PMPCB	489	42.1	Homo sapiens OX=9606	1:Experimental evidence at protein level	Mitochondrial-processing peptidase subunit beta	1	0.999	16	148	148	148	27	27	27	18	18	18	143626	143626	143626	23	23	23	17	17	17	144933	144933	144933	23	23	23	18	18	18	145572	145572	145572	29	29	29	20	20	20
307	a	sp|O75448|MED24_HUMAN	O75448	MED24_HUMAN	MED24	989	13.9	Homo sapiens OX=9606	1:Experimental evidence at protein level	Mediator of RNA polymerase II transcription subunit 24	1	0.999	9	29	29	29	8	8	8	7	7	7	57975.5	57975.5	57975.5	7	7	7	6	6	6	58150.2	58150.2	58150.2	3	3	3	4	4	4	48247	48247	48247	3	3	3	3	3	3
308	a	sp|O75459|PAGE1_HUMAN	O75459	PAGE1_HUMAN	PAGE1	146	50	Homo sapiens OX=9606	1:Experimental evidence at protein level	P antigen family member 1	1	0.999	4	69	69	69	14	14	14	5	5	5	315712	315712	315712	10	10	10	5	5	5	321121	321121	321121	14	14	14	5	5	5	323157	323157	323157	12	12	12	5	5	5
309	a	sp|O75475|PSIP1_HUMAN	O75475	PSIP1_HUMAN	PSIP1	530	30.2	Homo sapiens OX=9606	1:Experimental evidence at protein level	PC4 and SFRS1-interacting protein	1	0.999	12	133	123	123	20	18	18	10	9	9	481733	214419	214419	24	22	22	12	11	11	487383	217176	217176	24	23	23	13	12	12	468954	207142	207142	23	22	22	13	12	12
310	a	sp|O75489|NDUS3_HUMAN	O75489	NDUS3_HUMAN	NDUFS3	264	34.8	Homo sapiens OX=9606	1:Experimental evidence at protein level	NADH dehydrogenase [ubiquinone] iron-sulfur protein 3, mitochondrial	1	0.999	7	66	66	66	12	12	12	8	8	8	310142	310142	310142	11	11	11	8	8	8	301579	301579	301579	9	9	9	8	8	8	294542	294542	294542	11	11	11	7	7	7
311	a	sp|O75496|GEMI_HUMAN	O75496	GEMI_HUMAN	GMNN	209	43.5	Homo sapiens OX=9606	1:Experimental evidence at protein level	Geminin	1	0.999	7	47	47	47	7	7	7	8	8	8	118061	118061	118061	9	9	9	8	8	8	119725	119725	119725	9	9	9	7	7	7	107229	107229	107229	9	9	9	9	9	9
312	a	sp|O75506|HSBP1_HUMAN	O75506	HSBP1_HUMAN	HSBP1	76	72.4	Homo sapiens OX=9606	1:Experimental evidence at protein level	Heat shock factor-binding protein 1	1	0.999	4	45	45	45	7	7	7	4	4	4	326622	326622	326622	7	7	7	4	4	4	296021	296021	296021	9	9	9	4	4	4	271423	271423	271423	8	8	8	4	4	4
313	a	sp|O75521|ECI2_HUMAN	O75521	ECI2_HUMAN	ECI2	394	37.3	Homo sapiens OX=9606	1:Experimental evidence at protein level	Enoyl-CoA delta isomerase 2, mitochondrial	1	0.999	8	81	81	81	12	12	12	10	10	10	159380	159380	159380	9	9	9	9	9	9	168708	168708	168708	13	13	13	10	10	10	156154	156154	156154	16	16	16	9	9	9
314	a	sp|O75528|TADA3_HUMAN	O75528	TADA3_HUMAN	TADA3	432	18.5	Homo sapiens OX=9606	1:Experimental evidence at protein level	Transcriptional adapter 3	1	0.999	5	23	23	23	5	5	5	4	4	4	52073.6	52073.6	52073.6	3	3	3	3	3	3	57624.4	57624.4	57624.4	4	4	4	4	4	4	64315.3	64315.3	64315.3	5	5	5	4	4	4
315	a	sp|O75529|TAF5L_HUMAN	O75529	TAF5L_HUMAN	TAF5L	589	6.3	Homo sapiens OX=9606	1:Experimental evidence at protein level	TAF5-like RNA polymerase II p300/CBP-associated factor-associated factor 65 kDa subunit 5L	1	0.9989	3	6	6	6	1	1	1	0	0	0	0	0	0	2	2	2	2	2	2	0	0	0	1	1	1	0	0	0	0	0	0	0	0	0	0	0	0
316	a	sp|O75530|EED_HUMAN	O75530	EED_HUMAN	EED	441	31.5	Homo sapiens OX=9606	1:Experimental evidence at protein level	Polycomb protein EED	1	0.999	12	97	97	97	16	16	16	13	13	13	109611	109611	109611	17	17	17	14	14	14	112411	112411	112411	15	15	15	13	13	13	110080	110080	110080	16	16	16	12	12	12
317	a	sp|O75531|BAF_HUMAN	O75531	BAF_HUMAN	BANF1	89	58.4	Homo sapiens OX=9606	1:Experimental evidence at protein level	Barrier-to-autointegration factor	1	0.999	5	98	98	98	16	16	16	6	6	6	554725	554725	554725	20	20	20	7	7	7	575082	575082	575082	11	11	11	5	5	5	565437	565437	565437	17	17	17	6	6	6
318	a	sp|O75533|SF3B1_HUMAN	O75533	SF3B1_HUMAN	SF3B1	1304	60.1	Homo sapiens OX=9606	1:Experimental evidence at protein level	Splicing factor 3B subunit 1	1	0.999	49	550	542	550	99	98	99	51	50	51	426069	425325	426069	92	91	92	54	53	54	421177	420239	421177	95	94	95	51	50	51	407076	406802	407076	90	88	90	49	48	49
319	a	sp|O75534|CSDE1_HUMAN	O75534	CSDE1_HUMAN	CSDE1	798	50.4	Homo sapiens OX=9606	1:Experimental evidence at protein level	Cold shock domain-containing protein E1	1	0.999	33	328	328	328	55	55	55	33	33	33	426246	426246	426246	61	61	61	33	33	33	426908	426908	426908	54	54	54	33	33	33	430118	430118	430118	56	56	56	35	35	35
320	a	sp|O75554|WBP4_HUMAN	O75554	WBP4_HUMAN	WBP4	376	11.4	Homo sapiens OX=9606	1:Experimental evidence at protein level	WW domain-binding protein 4	1	0.999	3	12	12	12	2	2	2	2	2	2	50598.3	50598.3	50598.3	3	3	3	3	3	3	57514.4	57514.4	57514.4	3	3	3	3	3	3	54263.4	54263.4	54263.4	1	1	1	2	2	2
321	a	sp|O75569|PRKRA_HUMAN	O75569	PRKRA_HUMAN	PRKRA	313	35.1	Homo sapiens OX=9606	1:Experimental evidence at protein level	Interferon-inducible double-stranded RNA-dependent protein kinase activator A	1	0.999	8	76	76	76	11	11	11	9	9	9	199694	199694	199694	9	9	9	9	9	9	179253	179253	179253	13	13	13	10	10	10	196540	196540	196540	15	15	15	9	9	9
322	a	sp|O75575|RPC9_HUMAN	O75575	RPC9_HUMAN	CRCP	148	34.5	Homo sapiens OX=9606	1:Experimental evidence at protein level	DNA-directed RNA polymerase III subunit RPC9	1	0.999	3	10	10	10	2	2	2	0	0	0	0	0	0	4	4	4	2	2	2	0	0	0	1	1	1	0	0	0	0	0	0	2	2	2	0	0	0
323	a	sp|O75600|KBL_HUMAN	O75600	KBL_HUMAN	GCAT	419	33.2	Homo sapiens OX=9606	1:Experimental evidence at protein level	2-amino-3-ketobutyrate coenzyme A ligase, mitochondrial	1	0.999	8	44	44	44	8	8	8	7	7	7	50188.3	50188.3	50188.3	11	11	11	6	6	6	51761.6	51761.6	51761.6	4	4	4	5	5	5	48242.2	48242.2	48242.2	9	9	9	5	5	5
324	a	sp|O75607|NPM3_HUMAN	O75607	NPM3_HUMAN	NPM3	178	60.1	Homo sapiens OX=9606	1:Experimental evidence at protein level	Nucleoplasmin-3	1	0.999	6	79	79	79	15	15	15	9	9	9	413753	413753	413753	13	13	13	9	9	9	431713	431713	431713	14	14	14	7	7	7	378225	378225	378225	10	10	10	7	7	7
325	a	sp|O75608|LYPA1_HUMAN	O75608	LYPA1_HUMAN	LYPLA1	230	57	Homo sapiens OX=9606	1:Experimental evidence at protein level	Acyl-protein thioesterase 1	1	0.999	7	77	77	77	13	13	13	8	8	8	471373	471373	471373	15	15	15	9	9	9	507404	507404	507404	14	14	14	9	9	9	398802	398802	398802	12	12	12	8	8	8
326	a	sp|O75616|ERAL1_HUMAN	O75616	ERAL1_HUMAN	ERAL1	437	28.6	Homo sapiens OX=9606	1:Experimental evidence at protein level	GTPase Era, mitochondrial	1	0.999	9	52	52	52	10	10	10	9	9	9	81285	81285	81285	7	7	7	8	8	8	84307.1	84307.1	84307.1	9	9	9	8	8	8	82649.1	82649.1	82649.1	9	9	9	9	9	9
327	a	sp|O75643|U520_HUMAN	O75643	U520_HUMAN	SNRNP200	2136	55.3	Homo sapiens OX=9606	1:Experimental evidence at protein level	U5 small nuclear ribonucleoprotein 200 kDa helicase	1	0.999	88	830	822	830	137	136	137	90	89	90	593356	593675	593356	145	143	145	89	88	89	607097	607586	607097	144	143	144	85	84	85	596875	597340	596875	129	128	129	83	82	83
328	a	sp|O75663|TIPRL_HUMAN	O75663	TIPRL_HUMAN	TIPRL	272	48.2	Homo sapiens OX=9606	1:Experimental evidence at protein level	TIP41-like protein	1	0.999	10	93	93	93	16	16	16	9	9	9	186991	186991	186991	15	15	15	9	9	9	191875	191875	191875	11	11	11	9	9	9	180477	180477	180477	18	18	18	8	8	8
329	a	sp|O75665|OFD1_HUMAN	O75665	OFD1_HUMAN	OFD1	1012	6.9	Homo sapiens OX=9606	1:Experimental evidence at protein level	Oral-facial-digital syndrome 1 protein	1	0.999	5	11	11	11	2	2	2	2	2	2	38513.9	38513.9	38513.9	1	1	1	0	0	0	0	0	0	2	2	2	2	2	2	28406	28406	28406	3	3	3	3	3	3
330	a	sp|O75674|TM1L1_HUMAN	O75674	TM1L1_HUMAN	TOM1L1	476	14.7	Homo sapiens OX=9606	1:Experimental evidence at protein level	TOM1-like protein 1	1	0.999	4	9	9	9	4	4	4	3	3	3	33945.8	33945.8	33945.8	1	1	1	0	0	0	0	0	0	1	1	1	0	0	0	0	0	0	2	2	2	3	3	3
331	a	sp|O75683|SURF6_HUMAN	O75683	SURF6_HUMAN	SURF6	361	23	Homo sapiens OX=9606	1:Experimental evidence at protein level	Surfeit locus protein 6	1	0.999	5	46	46	46	6	6	6	4	4	4	179775	179775	179775	11	11	11	4	4	4	187009	187009	187009	8	8	8	3	3	3	182549	182549	182549	9	9	9	4	4	4
332	a	sp|O75688|PPM1B_HUMAN	O75688	PPM1B_HUMAN	PPM1B	479	37.4	Homo sapiens OX=9606	1:Experimental evidence at protein level	Protein phosphatase 1B	1	0.999	13	39	29	39	8	6	8	8	6	8	136872	110002	136872	7	5	7	7	5	7	124995	100503	124995	6	5	6	8	6	8	129458	119908	129458	7	6	7	9	7	9
333	a	sp|O75691|UTP20_HUMAN	O75691	UTP20_HUMAN	UTP20	2785	6.8	Homo sapiens OX=9606	1:Experimental evidence at protein level	Small subunit processome component 20 homolog	1	0.999	12	29	29	29	6	6	6	4	4	4	63198.1	63198.1	63198.1	8	8	8	5	5	5	63394.8	63394.8	63394.8	5	5	5	4	4	4	54926.5	54926.5	54926.5	5	5	5	6	6	6
334	a	sp|O75694|NU155_HUMAN	O75694	NU155_HUMAN	NUP155	1391	42.4	Homo sapiens OX=9606	1:Experimental evidence at protein level	Nuclear pore complex protein Nup155	1	0.999	38	325	325	325	55	55	55	37	37	37	232097	232097	232097	59	59	59	37	37	37	235557	235557	235557	54	54	54	35	35	35	236552	236552	236552	56	56	56	35	35	35
335	a	sp|O75717|WDHD1_HUMAN	O75717	WDHD1_HUMAN	WDHD1	1129	32.4	Homo sapiens OX=9606	1:Experimental evidence at protein level	WD repeat and HMG-box DNA-binding protein 1	1	0.999	26	179	179	179	36	36	36	23	23	23	145333	145333	145333	32	32	32	24	24	24	139628	139628	139628	30	30	30	22	22	22	143460	143460	143460	30	30	30	22	22	22
336	a	sp|O75746|CMC1_HUMAN	O75746	CMC1_HUMAN	SLC25A12	678	30.2	Homo sapiens OX=9606	1:Experimental evidence at protein level	Calcium-binding mitochondrial carrier protein Aralar1	1	0.999	15	75	34	34	10	4	4	10	5	5	170722	101625	101625	12	5	5	9	4	4	172492	100742	100742	17	7	7	9	4	4	177721	105540	105540	13	6	6	12	7	7
337	a	sp|O75791|GRAP2_HUMAN	O75791	GRAP2_HUMAN	GRAP2	330	10.6	Homo sapiens OX=9606	1:Experimental evidence at protein level	GRB2-related adapter protein 2	1	0.999	2	13	13	13	2	2	2	0	0	0	0	0	0	2	2	2	2	2	2	59209.2	59209.2	59209.2	4	4	4	2	2	2	60221.8	60221.8	60221.8	2	2	2	0	0	0
338	a	sp|O75792|RNH2A_HUMAN	O75792	RNH2A_HUMAN	RNASEH2A	299	31.1	Homo sapiens OX=9606	1:Experimental evidence at protein level	Ribonuclease H2 subunit A	1	0.999	7	43	43	43	8	8	8	5	5	5	116637	116637	116637	11	11	11	6	6	6	107134	107134	107134	5	5	5	5	5	5	108607	108607	108607	7	7	7	5	5	5
339	a	sp|O75794|CD123_HUMAN	O75794	CD123_HUMAN	CDC123	336	33.9	Homo sapiens OX=9606	1:Experimental evidence at protein level	Cell division cycle protein 123 homolog	1	0.999	9	75	75	75	10	10	10	7	7	7	132172	132172	132172	13	13	13	7	7	7	138966	138966	138966	12	12	12	7	7	7	138359	138359	138359	12	12	12	8	8	8
340	a	sp|O75817|POP7_HUMAN	O75817	POP7_HUMAN	POP7	140	17.9	Homo sapiens OX=9606	1:Experimental evidence at protein level	Ribonuclease P protein subunit p20	1	0.999	2	17	17	17	3	3	3	2	2	2	110471	110471	110471	2	2	2	2	2	2	121586	121586	121586	3	3	3	2	2	2	106517	106517	106517	3	3	3	2	2	2
341	a	sp|O75818|RPP40_HUMAN	O75818	RPP40_HUMAN	RPP40	363	55.4	Homo sapiens OX=9606	1:Experimental evidence at protein level	Ribonuclease P protein subunit p40	1	0.999	12	74	74	74	9	9	9	7	7	7	125471	125471	125471	16	16	16	11	11	11	135309	135309	135309	13	13	13	9	9	9	128694	128694	128694	15	15	15	8	8	8
342	a	sp|O75821|EIF3G_HUMAN	O75821	EIF3G_HUMAN	EIF3G	320	50.9	Homo sapiens OX=9606	1:Experimental evidence at protein level	Eukaryotic translation initiation factor 3 subunit G	1	0.999	11	221	221	221	40	40	40	14	14	14	810365	810365	810365	40	40	40	14	14	14	817554	817554	817554	35	35	35	12	12	12	777736	777736	777736	32	32	32	13	13	13
343	a	sp|O75822|EIF3J_HUMAN	O75822	EIF3J_HUMAN	EIF3J	258	68.2	Homo sapiens OX=9606	1:Experimental evidence at protein level	Eukaryotic translation initiation factor 3 subunit J	1	0.999	16	181	181	181	30	30	30	17	17	17	878669	878669	878669	34	34	34	16	16	16	915538	915538	915538	26	26	26	15	15	15	783008	783008	783008	29	29	29	17	17	17
344	a	sp|O75874|IDHC_HUMAN	O75874	IDHC_HUMAN	IDH1	414	52.7	Homo sapiens OX=9606	1:Experimental evidence at protein level	Isocitrate dehydrogenase [NADP] cytoplasmic	1	0.999	17	161	157	161	28	28	28	19	19	19	311671	311671	311671	28	28	28	18	18	18	323074	323074	323074	28	27	28	16	16	16	325478	325478	325478	24	23	24	16	16	16
345	a	sp|O75879|GATB_HUMAN	O75879	GATB_HUMAN	GATB	557	9.3	Homo sapiens OX=9606	1:Experimental evidence at protein level	Glutamyl-tRNA(Gln) amidotransferase subunit B, mitochondrial	1	0.999	3	7	7	7	2	2	2	2	2	2	37462	37462	37462	2	2	2	2	2	2	35113.7	35113.7	35113.7	0	0	0	0	0	0	0	0	0	1	1	1	0	0	0
346	a	sp|O75886|STAM2_HUMAN	O75886	STAM2_HUMAN	STAM2	525	13.1	Homo sapiens OX=9606	1:Experimental evidence at protein level	Signal transducing adapter molecule 2	1	0.999	6	27	11	11	5	3	3	5	3	3	115090	57805.6	57805.6	5	2	2	5	3	3	109398	53828	53828	5	2	2	6	4	4	112707	60302	60302	5	2	2	3	0	0
347	a	sp|O75909|CCNK_HUMAN	O75909	CCNK_HUMAN	CCNK	580	26.2	Homo sapiens OX=9606	1:Experimental evidence at protein level	Cyclin-K	1	0.999	9	53	53	53	9	9	9	5	5	5	145972	145972	145972	11	11	11	6	6	6	139595	139595	139595	7	7	7	5	5	5	132276	132276	132276	10	10	10	7	7	7
348	a	sp|O75934|SPF27_HUMAN	O75934	SPF27_HUMAN	BCAS2	225	67.1	Homo sapiens OX=9606	1:Experimental evidence at protein level	Pre-mRNA-splicing factor SPF27	1	0.999	13	105	105	105	19	19	19	12	12	12	303758	303758	303758	17	17	17	14	14	14	290279	290279	290279	14	14	14	12	12	12	288207	288207	288207	21	21	21	11	11	11
349	a	sp|O75935|DCTN3_HUMAN	O75935	DCTN3_HUMAN	DCTN3	186	26.3	Homo sapiens OX=9606	1:Experimental evidence at protein level	Dynactin subunit 3	1	0.999	4	18	18	18	2	2	2	2	2	2	139539	139539	139539	2	2	2	3	3	3	108334	108334	108334	2	2	2	2	2	2	139384	139384	139384	4	4	4	4	4	4
350	a	sp|O75937|DNJC8_HUMAN	O75937	DNJC8_HUMAN	DNAJC8	253	53	Homo sapiens OX=9606	1:Experimental evidence at protein level	DnaJ homolog subfamily C member 8	1	0.999	12	96	96	96	16	16	16	9	9	9	183543	183543	183543	14	14	14	9	9	9	188092	188092	188092	15	15	15	12	12	12	205903	205903	205903	15	15	15	9	9	9
351	a	sp|O75940|SPF30_HUMAN	O75940	SPF30_HUMAN	SMNDC1	238	45.4	Homo sapiens OX=9606	1:Experimental evidence at protein level	Survival of motor neuron-related-splicing factor 30	1	0.999	7	65	65	65	17	17	17	8	8	8	222128	222128	222128	10	10	10	7	7	7	211245	211245	211245	8	8	8	6	6	6	206073	206073	206073	12	12	12	7	7	7
352	a	sp|O75947|ATP5H_HUMAN	O75947	ATP5H_HUMAN	ATP5PD	161	67.7	Homo sapiens OX=9606	1:Experimental evidence at protein level	ATP synthase subunit d, mitochondrial	1	0.999	9	108	108	108	16	16	16	9	9	9	524420	524420	524420	15	15	15	10	10	10	511074	511074	511074	19	19	19	9	9	9	518815	518815	518815	21	21	21	9	9	9
353	a	sp|O75955|FLOT1_HUMAN	O75955	FLOT1_HUMAN	FLOT1	427	72.4	Homo sapiens OX=9606	1:Experimental evidence at protein level	Flotillin-1	1	0.999	23	146	146	146	28	28	28	20	20	20	217714	217714	217714	23	23	23	19	19	19	218776	218776	218776	21	21	21	20	20	20	215460	215460	215460	23	23	23	22	22	22
354	a	sp|O76003|GLRX3_HUMAN	O76003	GLRX3_HUMAN	GLRX3	335	52.5	Homo sapiens OX=9606	1:Experimental evidence at protein level	Glutaredoxin-3	1	0.999	12	126	126	126	19	19	19	12	12	12	565597	565597	565597	18	18	18	12	12	12	556286	556286	556286	22	22	22	13	13	13	531639	531639	531639	23	23	23	12	12	12
355	a	sp|O76021|RL1D1_HUMAN	O76021	RL1D1_HUMAN	RSL1D1	490	36.3	Homo sapiens OX=9606	1:Experimental evidence at protein level	Ribosomal L1 domain-containing protein 1	1	0.999	13	151	151	151	25	25	25	12	12	12	1.19905e+06	1.19905e+06	1.19905e+06	28	28	28	12	12	12	1.22624e+06	1.22624e+06	1.22624e+06	24	24	24	12	12	12	1.25979e+06	1.25979e+06	1.25979e+06	25	25	25	12	12	12
356	a	sp|O76031|CLPX_HUMAN	O76031	CLPX_HUMAN	CLPX	633	41.2	Homo sapiens OX=9606	1:Experimental evidence at protein level	ATP-dependent Clp protease ATP-binding subunit clpX-like, mitochondrial	1	0.999	20	99	97	99	21	21	21	16	16	16	95498.4	95498.4	95498.4	16	16	16	15	15	15	100046	100046	100046	18	18	18	14	14	14	92806.3	92806.3	92806.3	16	16	16	12	12	12
357	a	sp|O76070|SYUG_HUMAN	O76070	SYUG_HUMAN	SNCG	127	52	Homo sapiens OX=9606	1:Experimental evidence at protein level	Gamma-synuclein	1	0.999	5	76	76	76	14	14	14	7	7	7	398265	398265	398265	11	11	11	7	7	7	400669	400669	400669	14	14	14	7	7	7	398680	398680	398680	14	14	14	7	7	7
358	a	sp|O76071|CIAO1_HUMAN	O76071	CIAO1_HUMAN	CIAO1	339	54.9	Homo sapiens OX=9606	1:Experimental evidence at protein level	Probable cytosolic iron-sulfur protein assembly protein CIAO1	1	0.999	11	115	115	115	17	17	17	10	10	10	399646	399646	399646	19	19	19	11	11	11	402268	402268	402268	20	20	20	10	10	10	398468	398468	398468	22	22	22	10	10	10
359	a	sp|O76080|ZFAN5_HUMAN	O76080	ZFAN5_HUMAN	ZFAND5	213	30	Homo sapiens OX=9606	1:Experimental evidence at protein level	AN1-type zinc finger protein 5	1	0.999	3	23	23	23	5	5	5	2	2	2	30033.4	30033.4	30033.4	2	2	2	2	2	2	26798.6	26798.6	26798.6	3	3	3	2	2	2	27443.9	27443.9	27443.9	2	2	2	2	2	2
360	a	sp|O76094|SRP72_HUMAN	O76094	SRP72_HUMAN	SRP72	671	49.5	Homo sapiens OX=9606	1:Experimental evidence at protein level	Signal recognition particle subunit SRP72	1	0.999	23	235	235	235	46	46	46	21	21	21	244373	244373	244373	49	49	49	26	26	26	239401	239401	239401	34	34	34	23	23	23	241779	241779	241779	37	37	37	21	21	21
361	a	sp|O94742|SEM1_YEAST	O94742	SEM1_YEAST	SEM1	89	39.3	Saccharomyces cerevisiae (strain ATCC 204508 / S288c) OX=559292	1:Experimental evidence at protein level	26S proteasome complex subunit SEM1	1	0.999	2	23	23	23	6	6	6	2	2	2	117217	117217	117217	7	7	7	2	2	2	111746	111746	111746	4	4	4	2	2	2	91529.2	91529.2	91529.2	2	2	2	2	2	2
362	a	sp|O94763|RMP_HUMAN	O94763	RMP_HUMAN	URI1	535	20.7	Homo sapiens OX=9606	1:Experimental evidence at protein level	Unconventional prefoldin RPB5 interactor 1	1	0.999	7	25	25	25	5	5	5	7	7	7	30774.5	30774.5	30774.5	6	6	6	7	7	7	31887.7	31887.7	31887.7	2	2	2	5	5	5	31473.8	31473.8	31473.8	7	7	7	5	5	5
363	a	sp|O94776|MTA2_HUMAN	O94776	MTA2_HUMAN	MTA2	668	55.2	Homo sapiens OX=9606	1:Experimental evidence at protein level	Metastasis-associated protein MTA2	1	0.999	27	235	226	235	39	37	39	25	24	25	477162	478250	477162	36	35	36	24	23	24	466371	469914	466371	37	35	37	24	23	24	460267	460290	460267	39	38	39	25	24	25
364	a	sp|O94782|UBP1_HUMAN	O94782	UBP1_HUMAN	USP1	785	7.3	Homo sapiens OX=9606	1:Experimental evidence at protein level	Ubiquitin carboxyl-terminal hydrolase 1	1	0.999	4	12	12	12	2	2	2	2	2	2	96339.9	96339.9	96339.9	2	2	2	3	3	3	69583.1	69583.1	69583.1	2	2	2	0	0	0	0	0	0	1	1	1	0	0	0
365	a	sp|O94822|LTN1_HUMAN	O94822	LTN1_HUMAN	LTN1	1766	20.5	Homo sapiens OX=9606	1:Experimental evidence at protein level	E3 ubiquitin-protein ligase listerin	1	0.999	26	130	130	130	22	22	22	19	19	19	98999.5	98999.5	98999.5	28	28	28	20	20	20	94373.6	94373.6	94373.6	17	17	17	17	17	17	99754.1	99754.1	99754.1	19	19	19	16	16	16
366	a	sp|O94826|TOM70_HUMAN	O94826	TOM70_HUMAN	TOMM70	608	51	Homo sapiens OX=9606	1:Experimental evidence at protein level	Mitochondrial import receptor subunit TOM70	1	0.999	19	141	141	141	23	23	23	17	17	17	188760	188760	188760	29	29	29	21	21	21	186286	186286	186286	21	21	21	17	17	17	186564	186564	186564	25	25	25	17	17	17
367	a	sp|O94832|MYO1D_HUMAN	O94832	MYO1D_HUMAN	MYO1D	1006	18.2	Homo sapiens OX=9606	1:Experimental evidence at protein level	Unconventional myosin-Id	1	0.999	12	47	47	47	11	11	11	9	9	9	53362.8	53362.8	53362.8	13	13	13	10	10	10	52512.9	52512.9	52512.9	5	5	5	7	7	7	52362	52362	52362	6	6	6	5	5	5
368	a	sp|O94855|SC24D_HUMAN	O94855	SC24D_HUMAN	SEC24D	1032	8.2	Homo sapiens OX=9606	1:Experimental evidence at protein level	Protein transport protein Sec24D	1	0.999	5	18	18	18	2	2	2	2	2	2	62180.8	62180.8	62180.8	4	4	4	3	3	3	67585	67585	67585	3	3	3	3	3	3	58927.8	58927.8	58927.8	3	3	3	4	4	4
369	a	sp|O94864|ST65G_HUMAN	O94864	ST65G_HUMAN	SUPT7L	414	10.1	Homo sapiens OX=9606	1:Experimental evidence at protein level	STAGA complex 65 subunit gamma	1	0.999	3	18	18	18	3	3	3	3	3	3	45652.6	45652.6	45652.6	2	2	2	2	2	2	44978.7	44978.7	44978.7	4	4	4	3	3	3	49032.3	49032.3	49032.3	2	2	2	3	3	3
370	a	sp|O94874|UFL1_HUMAN	O94874	UFL1_HUMAN	UFL1	794	19.6	Homo sapiens OX=9606	1:Experimental evidence at protein level	E3 UFM1-protein ligase 1	1	0.999	14	69	69	69	16	16	16	12	12	12	76099.5	76099.5	76099.5	10	10	10	11	11	11	74949.9	74949.9	74949.9	11	11	11	11	11	11	77020.8	77020.8	77020.8	12	12	12	10	10	10
371	a	sp|O94880|PHF14_HUMAN	O94880	PHF14_HUMAN	PHF14	888	12.2	Homo sapiens OX=9606	1:Experimental evidence at protein level	PHD finger protein 14	1	0.999	8	22	22	22	3	3	3	4	4	4	35362.7	35362.7	35362.7	4	4	4	4	4	4	37424.3	37424.3	37424.3	2	2	2	4	4	4	41335.4	41335.4	41335.4	4	4	4	5	5	5
372	a	sp|O94888|UBXN7_HUMAN	O94888	UBXN7_HUMAN	UBXN7	489	33.3	Homo sapiens OX=9606	1:Experimental evidence at protein level	UBX domain-containing protein 7	1	0.999	11	86	86	86	16	16	16	11	11	11	129476	129476	129476	13	13	13	11	11	11	120972	120972	120972	16	16	16	11	11	11	130211	130211	130211	11	11	11	9	9	9
373	a	sp|O94889|KLH18_HUMAN	O94889	KLH18_HUMAN	KLHL18	574	8.7	Homo sapiens OX=9606	1:Experimental evidence at protein level	Kelch-like protein 18	1	0.999	4	18	18	18	3	3	3	2	2	2	34393.2	34393.2	34393.2	3	3	3	2	2	2	34342.2	34342.2	34342.2	3	3	3	2	2	2	32669.2	32669.2	32669.2	4	4	4	3	3	3
374	a	sp|O94903|PLPHP_HUMAN	O94903	PLPHP_HUMAN	PLPBP	275	28.4	Homo sapiens OX=9606	1:Experimental evidence at protein level	Pyridoxal phosphate homeostasis protein	1	0.999	7	42	42	42	7	7	7	6	6	6	107885	107885	107885	7	7	7	6	6	6	108112	108112	108112	6	6	6	4	4	4	111977	111977	111977	7	7	7	6	6	6
375	a	sp|O94906|PRP6_HUMAN	O94906	PRP6_HUMAN	PRPF6	941	42.1	Homo sapiens OX=9606	1:Experimental evidence at protein level	Pre-mRNA-processing factor 6	1	0.999	31	249	249	249	35	35	35	28	28	28	163366	163366	163366	44	44	44	31	31	31	160004	160004	160004	42	42	42	28	28	28	164905	164905	164905	45	45	45	28	28	28
376	a	sp|O94913|PCF11_HUMAN	O94913	PCF11_HUMAN	PCF11	1555	15.3	Homo sapiens OX=9606	1:Experimental evidence at protein level	Pre-mRNA cleavage complex 2 protein Pcf11	1	0.999	16	73	73	73	14	14	14	11	11	11	56740.9	56740.9	56740.9	11	11	11	10	10	10	52380.8	52380.8	52380.8	13	13	13	8	8	8	51396	51396	51396	13	13	13	9	9	9
377	a	sp|O94925|GLSK_HUMAN	O94925	GLSK_HUMAN	GLS	669	24.4	Homo sapiens OX=9606	1:Experimental evidence at protein level	Glutaminase kidney isoform, mitochondrial	1	0.999	12	73	73	73	13	13	13	10	10	10	252749	252749	252749	14	14	14	10	10	10	241405	241405	241405	10	10	10	8	8	8	245193	245193	245193	11	11	11	11	11	11
378	a	sp|O94966|UBP19_HUMAN	O94966	UBP19_HUMAN	USP19	1318	4.8	Homo sapiens OX=9606	1:Experimental evidence at protein level	Ubiquitin carboxyl-terminal hydrolase 19	1	0.999	4	26	26	26	3	3	3	3	3	3	38878.5	38878.5	38878.5	6	6	6	3	3	3	39694.9	39694.9	39694.9	5	5	5	4	4	4	32871.9	32871.9	32871.9	3	3	3	3	3	3
379	a	sp|O94973|AP2A2_HUMAN	O94973	AP2A2_HUMAN	AP2A2	939	34	Homo sapiens OX=9606	1:Experimental evidence at protein level	AP-2 complex subunit alpha-2	1	0.999	21	138	79	79	28	18	18	21	14	14	149318	67616.6	67616.6	24	17	17	20	13	13	155217	66653.1	66653.1	22	14	14	18	11	11	144815	63842.5	63842.5	20	9	9	19	11	11
380	a	sp|O94979|SC31A_HUMAN	O94979	SC31A_HUMAN	SEC31A	1220	37.4	Homo sapiens OX=9606	1:Experimental evidence at protein level	Protein transport protein Sec31A	1	0.999	30	310	310	310	53	53	53	31	31	31	259803	259803	259803	55	55	55	34	34	34	268300	268300	268300	44	44	44	29	29	29	265304	265304	265304	48	48	48	31	31	31
381	a	sp|O94986|CE152_HUMAN	O94986	CE152_HUMAN	CEP152	1710	3.3	Homo sapiens OX=9606	1:Experimental evidence at protein level	Centrosomal protein of 152 kDa	1	0.999	4	10	10	10	2	2	2	2	2	2	100842	100842	100842	2	2	2	2	2	2	132535	132535	132535	1	1	1	2	2	2	117298	117298	117298	2	2	2	0	0	0
382	a	sp|O94992|HEXI1_HUMAN	O94992	HEXI1_HUMAN	HEXIM1	359	28.7	Homo sapiens OX=9606	1:Experimental evidence at protein level	Protein HEXIM1	1	0.999	5	37	37	37	8	8	8	6	6	6	189424	189424	189424	5	5	5	4	4	4	187507	187507	187507	6	6	6	5	5	5	200541	200541	200541	5	5	5	4	4	4
383	a	sp|O95059|RPP14_HUMAN	O95059	RPP14_HUMAN	RPP14	124	31.5	Homo sapiens OX=9606	1:Experimental evidence at protein level	Ribonuclease P protein subunit p14	1	0.999	3	10	10	10	2	2	2	3	3	3	32732.5	32732.5	32732.5	2	2	2	2	2	2	29917.2	29917.2	29917.2	1	1	1	2	2	2	26072.7	26072.7	26072.7	1	1	1	2	2	2
384	a	sp|O95067|CCNB2_HUMAN	O95067	CCNB2_HUMAN	CCNB2	398	21.6	Homo sapiens OX=9606	1:Experimental evidence at protein level	G2/mitotic-specific cyclin-B2	1	0.999	6	21	21	21	5	5	5	4	4	4	32247.8	32247.8	32247.8	6	6	6	5	5	5	25748.3	25748.3	25748.3	2	2	2	2	2	2	28028	28028	28028	4	4	4	4	4	4
385	a	sp|O95071|UBR5_HUMAN	O95071	UBR5_HUMAN	UBR5	2799	25.6	Homo sapiens OX=9606	1:Experimental evidence at protein level	E3 ubiquitin-protein ligase UBR5	1	0.999	45	212	212	212	42	42	42	29	29	29	90109.6	90109.6	90109.6	29	29	29	28	28	28	88133.4	88133.4	88133.4	36	36	36	27	27	27	84261.3	84261.3	84261.3	36	36	36	28	28	28
386	a	sp|O95104|SCAF4_HUMAN	O95104	SCAF4_HUMAN	SCAF4	1147	12.3	Homo sapiens OX=9606	1:Experimental evidence at protein level	SR-related and CTD-associated factor 4	1	0.999	9	70	61	61	14	11	11	9	8	8	212176	179463	179463	12	11	11	9	8	8	215270	184325	184325	11	10	10	8	7	7	210956	186415	186415	10	9	9	8	7	7
387	a	sp|O95139|NDUB6_HUMAN	O95139	NDUB6_HUMAN	NDUFB6	128	24.2	Homo sapiens OX=9606	1:Experimental evidence at protein level	NADH dehydrogenase [ubiquinone] 1 beta subcomplex subunit 6	1	0.999	2	33	33	33	4	4	4	3	3	3	102677	102677	102677	8	8	8	3	3	3	103611	103611	103611	6	6	6	3	3	3	99146.9	99146.9	99146.9	5	5	5	3	3	3
388	a	sp|O95140|MFN2_HUMAN	O95140	MFN2_HUMAN	MFN2	757	26	Homo sapiens OX=9606	1:Experimental evidence at protein level	Mitofusin-2	1	0.999	15	97	97	97	17	17	17	14	14	14	132545	132545	132545	18	18	18	15	15	15	123696	123696	123696	13	13	13	14	14	14	127859	127859	127859	19	19	19	14	14	14
389	a	sp|O95149|SPN1_HUMAN	O95149	SPN1_HUMAN	SNUPN	360	20.8	Homo sapiens OX=9606	1:Experimental evidence at protein level	Snurportin-1	1	0.999	6	25	25	25	4	4	4	4	4	4	72754.3	72754.3	72754.3	5	5	5	5	5	5	64382.2	64382.2	64382.2	4	4	4	4	4	4	68967.1	68967.1	68967.1	4	4	4	4	4	4
390	a	sp|O95155|UBE4B_HUMAN	O95155	UBE4B_HUMAN	UBE4B	1302	32.5	Homo sapiens OX=9606	1:Experimental evidence at protein level	Ubiquitin conjugation factor E4 B	1	0.999	28	150	150	150	26	26	26	22	22	22	141305	141305	141305	26	26	26	22	22	22	142560	142560	142560	21	21	21	18	18	18	127399	127399	127399	29	29	29	22	22	22
391	a	sp|O95159|ZFPL1_HUMAN	O95159	ZFPL1_HUMAN	ZFPL1	310	24.5	Homo sapiens OX=9606	1:Experimental evidence at protein level	Zinc finger protein-like 1	1	0.999	7	33	33	33	6	6	6	6	6	6	55096.6	55096.6	55096.6	7	7	7	6	6	6	55915.8	55915.8	55915.8	5	5	5	6	6	6	51187.9	51187.9	51187.9	5	5	5	5	5	5
392	a	sp|O95163|ELP1_HUMAN	O95163	ELP1_HUMAN	ELP1	1332	36.3	Homo sapiens OX=9606	1:Experimental evidence at protein level	Elongator complex protein 1	1	0.999	32	211	211	211	36	36	36	30	30	30	248769	248769	248769	39	39	39	31	31	31	246910	246910	246910	36	36	36	29	29	29	247448	247448	247448	32	32	32	25	25	25
393	a	sp|O95167|NDUA3_HUMAN	O95167	NDUA3_HUMAN	NDUFA3	84	41.7	Homo sapiens OX=9606	1:Experimental evidence at protein level	NADH dehydrogenase [ubiquinone] 1 alpha subcomplex subunit 3	1	0.999	2	9	9	9	2	2	2	2	2	2	79389.9	79389.9	79389.9	3	3	3	2	2	2	62571.4	62571.4	62571.4	1	1	1	0	0	0	0	0	0	1	1	1	0	0	0
394	a	sp|O95168|NDUB4_HUMAN	O95168	NDUB4_HUMAN	NDUFB4	129	31.8	Homo sapiens OX=9606	1:Experimental evidence at protein level	NADH dehydrogenase [ubiquinone] 1 beta subcomplex subunit 4	1	0.999	3	26	26	26	4	4	4	3	3	3	120088	120088	120088	4	4	4	3	3	3	118242	118242	118242	5	5	5	3	3	3	119985	119985	119985	5	5	5	3	3	3
395	a	sp|O95169|NDUB8_HUMAN	O95169	NDUB8_HUMAN	NDUFB8	186	31.2	Homo sapiens OX=9606	1:Experimental evidence at protein level	NADH dehydrogenase [ubiquinone] 1 beta subcomplex subunit 8, mitochondrial	1	0.999	4	38	38	38	9	9	9	4	4	4	90277.5	90277.5	90277.5	9	9	9	4	4	4	85417.9	85417.9	85417.9	4	4	4	3	3	3	82396.6	82396.6	82396.6	7	7	7	3	3	3
396	a	sp|O95182|NDUA7_HUMAN	O95182	NDUA7_HUMAN	NDUFA7	113	35.4	Homo sapiens OX=9606	1:Experimental evidence at protein level	NADH dehydrogenase [ubiquinone] 1 alpha subcomplex subunit 7	1	0.999	3	13	13	13	5	5	5	3	3	3	68371.8	68371.8	68371.8	1	1	1	0	0	0	0	0	0	1	1	1	2	2	2	59363.7	59363.7	59363.7	1	1	1	0	0	0
397	a	sp|O95197|RTN3_HUMAN	O95197	RTN3_HUMAN	RTN3	1032	4.8	Homo sapiens OX=9606	1:Experimental evidence at protein level	Reticulon-3	1	0.999	2	20	20	20	3	3	3	3	3	3	93965.2	93965.2	93965.2	5	5	5	3	3	3	89782.4	89782.4	89782.4	5	5	5	3	3	3	97648.9	97648.9	97648.9	4	4	4	3	3	3
398	a	sp|O95202|LETM1_HUMAN	O95202	LETM1_HUMAN	LETM1	739	39.5	Homo sapiens OX=9606	1:Experimental evidence at protein level	Mitochondrial proton/calcium exchanger protein	1	0.999	18	184	184	184	31	31	31	20	20	20	234282	234282	234282	36	36	36	19	19	19	243884	243884	243884	29	29	29	18	18	18	244205	244205	244205	30	30	30	17	17	17
399	a	sp|O95218|ZRAB2_HUMAN	O95218	ZRAB2_HUMAN	ZRANB2	330	30.6	Homo sapiens OX=9606	1:Experimental evidence at protein level	Zinc finger Ran-binding domain-containing protein 2	1	0.999	12	90	90	90	16	16	16	10	10	10	351168	351168	351168	17	17	17	12	12	12	362107	362107	362107	15	15	15	11	11	11	363867	363867	363867	12	12	12	11	11	11
400	a	sp|O95229|ZWINT_HUMAN	O95229	ZWINT_HUMAN	ZWINT	277	56.3	Homo sapiens OX=9606	1:Experimental evidence at protein level	ZW10 interactor	1	0.999	8	34	34	34	6	6	6	5	5	5	70851.8	70851.8	70851.8	6	6	6	7	7	7	69977.1	69977.1	69977.1	4	4	4	4	4	4	80071.1	80071.1	80071.1	6	6	6	4	4	4
401	a	sp|O95232|LC7L3_HUMAN	O95232	LC7L3_HUMAN	LUC7L3	432	31	Homo sapiens OX=9606	1:Experimental evidence at protein level	Luc7-like protein 3	1	0.999	11	127	127	127	23	23	23	10	10	10	330541	330541	330541	24	24	24	11	11	11	327094	327094	327094	19	19	19	10	10	10	308420	308420	308420	21	21	21	10	10	10
402	a	sp|O95235|KI20A_HUMAN	O95235	KI20A_HUMAN	KIF20A	890	22.5	Homo sapiens OX=9606	1:Experimental evidence at protein level	Kinesin-like protein KIF20A	1	0.999	14	60	60	60	14	14	14	13	13	13	37463.9	37463.9	37463.9	9	9	9	9	9	9	43825.2	43825.2	43825.2	11	11	11	7	7	7	42129.8	42129.8	42129.8	9	9	9	7	7	7
403	a	sp|O95239|KIF4A_HUMAN	O95239	KIF4A_HUMAN	KIF4A	1232	29.1	Homo sapiens OX=9606	1:Experimental evidence at protein level	Chromosome-associated kinesin KIF4A	1	0.999	25	160	101	160	32	21	32	24	16	24	90460.7	79691.8	90460.7	30	20	30	23	15	23	86911.9	75242.2	86911.9	20	12	20	20	13	20	88397.6	76890	88397.6	25	13	25	22	14	22
404	a	sp|O95273|CCDB1_HUMAN	O95273	CCDB1_HUMAN	CCNDBP1	360	12.2	Homo sapiens OX=9606	1:Experimental evidence at protein level	Cyclin-D1-binding protein 1	1	0.999	3	10	10	10	1	1	1	0	0	0	0	0	0	3	3	3	0	0	0	0	0	0	3	3	3	0	0	0	0	0	0	1	1	1	0	0	0
405	a	sp|O95292|VAPB_HUMAN	O95292	VAPB_HUMAN	VAPB	243	18.1	Homo sapiens OX=9606	1:Experimental evidence at protein level	Vesicle-associated membrane protein-associated protein B/C	1	0.999	3	6	6	6	1	1	1	2	2	2	34946.8	34946.8	34946.8	2	2	2	2	2	2	29377	29377	29377	0	0	0	0	0	0	0	0	0	0	0	0	0	0	0
406	a	sp|O95295|SNAPN_HUMAN	O95295	SNAPN_HUMAN	SNAPIN	136	64.7	Homo sapiens OX=9606	1:Experimental evidence at protein level	SNARE-associated protein Snapin	1	0.999	5	23	23	23	5	5	5	3	3	3	93783.2	93783.2	93783.2	5	5	5	3	3	3	89286.2	89286.2	89286.2	3	3	3	3	3	3	96168	96168	96168	3	3	3	3	3	3
407	a	sp|O95299|NDUAA_HUMAN	O95299	NDUAA_HUMAN	NDUFA10	355	25.4	Homo sapiens OX=9606	1:Experimental evidence at protein level	NADH dehydrogenase [ubiquinone] 1 alpha subcomplex subunit 10, mitochondrial	1	0.999	7	35	35	35	7	7	7	5	5	5	137860	137860	137860	7	7	7	6	6	6	163605	163605	163605	7	7	7	7	7	7	165747	165747	165747	4	4	4	4	4	4
408	a	sp|O95319|CELF2_HUMAN	O95319	CELF2_HUMAN	CELF2	508	15	Homo sapiens OX=9606	1:Experimental evidence at protein level	CUGBP Elav-like family member 2	1	0.999	6	48	48	48	7	7	7	6	6	6	218569	218569	218569	8	8	8	6	6	6	221284	221284	221284	8	8	8	6	6	6	214745	214745	214745	8	8	8	6	6	6
409	a	sp|O95336|6PGL_HUMAN	O95336	6PGL_HUMAN	PGLS	258	69.8	Homo sapiens OX=9606	1:Experimental evidence at protein level	6-phosphogluconolactonase	1	0.999	11	72	72	72	13	13	13	10	10	10	174416	174416	174416	11	11	11	10	10	10	177484	177484	177484	14	14	14	10	10	10	181341	181341	181341	11	11	11	10	10	10
410	a	sp|O95347|SMC2_HUMAN	O95347	SMC2_HUMAN	SMC2	1197	41.3	Homo sapiens OX=9606	1:Experimental evidence at protein level	Structural maintenance of chromosomes protein 2	1	0.999	42	234	234	234	45	45	45	32	32	32	186360	186360	186360	40	40	40	31	31	31	182817	182817	182817	37	37	37	34	34	34	192074	192074	192074	40	40	40	34	34	34
411	a	sp|O95352|ATG7_HUMAN	O95352	ATG7_HUMAN	ATG7	703	18.1	Homo sapiens OX=9606	1:Experimental evidence at protein level	Ubiquitin-like modifier-activating enzyme ATG7	1	0.999	10	25	25	25	5	5	5	7	7	7	55262.6	55262.6	55262.6	9	9	9	6	6	6	58992.7	58992.7	58992.7	1	1	1	3	3	3	54517.9	54517.9	54517.9	1	1	1	2	2	2
412	a	sp|O95372|LYPA2_HUMAN	O95372	LYPA2_HUMAN	LYPLA2	231	55.8	Homo sapiens OX=9606	1:Experimental evidence at protein level	Acyl-protein thioesterase 2	1	0.999	9	84	84	84	14	14	14	9	9	9	179537	179537	179537	13	13	13	9	9	9	183716	183716	183716	18	18	18	7	7	7	172636	172636	172636	15	15	15	9	9	9
413	a	sp|O95373|IPO7_HUMAN	O95373	IPO7_HUMAN	IPO7	1038	37.8	Homo sapiens OX=9606	1:Experimental evidence at protein level	Importin-7	1	0.999	28	343	336	343	51	50	51	31	30	31	461293	462362	461293	58	57	58	32	31	32	457547	458960	457547	54	53	54	31	30	31	449155	450523	449155	64	62	64	28	27	28
414	a	sp|O95376|ARI2_HUMAN	O95376	ARI2_HUMAN	ARIH2	493	28.8	Homo sapiens OX=9606	1:Experimental evidence at protein level	E3 ubiquitin-protein ligase ARIH2	1	0.999	10	53	53	53	7	7	7	7	7	7	69875.2	69875.2	69875.2	10	10	10	7	7	7	74530.9	74530.9	74530.9	9	9	9	7	7	7	68232.2	68232.2	68232.2	7	7	7	7	7	7
415	a	sp|O95391|SLU7_HUMAN	O95391	SLU7_HUMAN	SLU7	586	32.9	Homo sapiens OX=9606	1:Experimental evidence at protein level	Pre-mRNA-splicing factor SLU7	1	0.999	12	38	38	38	10	10	10	9	9	9	58624.3	58624.3	58624.3	7	7	7	8	8	8	59782.1	59782.1	59782.1	6	6	6	4	4	4	56641.4	56641.4	56641.4	6	6	6	7	7	7
416	a	sp|O95394|AGM1_HUMAN	O95394	AGM1_HUMAN	PGM3	542	41	Homo sapiens OX=9606	1:Experimental evidence at protein level	Phosphoacetylglucosamine mutase	1	0.999	15	104	104	104	14	14	14	14	14	14	105577	105577	105577	21	21	21	15	15	15	110801	110801	110801	18	18	18	14	14	14	108841	108841	108841	18	18	18	13	13	13
417	a	sp|O95400|CD2B2_HUMAN	O95400	CD2B2_HUMAN	CD2BP2	341	29.9	Homo sapiens OX=9606	1:Experimental evidence at protein level	CD2 antigen cytoplasmic tail-binding protein 2	1	0.999	7	62	62	62	7	7	7	6	6	6	143569	143569	143569	8	8	8	6	6	6	162300	162300	162300	13	13	13	7	7	7	151606	151606	151606	12	12	12	7	7	7
418	a	sp|O95429|BAG4_HUMAN	O95429	BAG4_HUMAN	BAG4	457	24.1	Homo sapiens OX=9606	1:Experimental evidence at protein level	BAG family molecular chaperone regulator 4	1	0.999	7	40	40	40	5	5	5	5	5	5	146115	146115	146115	5	5	5	5	5	5	138503	138503	138503	6	6	6	5	5	5	149694	149694	149694	6	6	6	6	6	6
419	a	sp|O95433|AHSA1_HUMAN	O95433	AHSA1_HUMAN	AHSA1	338	62.1	Homo sapiens OX=9606	1:Experimental evidence at protein level	Activator of 90 kDa heat shock protein ATPase homolog 1	1	0.999	16	172	172	172	28	28	28	19	19	19	504739	504739	504739	30	30	30	18	18	18	513594	513594	513594	31	31	31	16	16	16	485650	485650	485650	30	30	30	16	16	16
420	a	sp|O95453|PARN_HUMAN	O95453	PARN_HUMAN	PARN	639	29.1	Homo sapiens OX=9606	1:Experimental evidence at protein level	Poly(A)-specific ribonuclease PARN	1	0.999	16	86	86	86	16	16	16	13	13	13	137025	137025	137025	12	12	12	12	12	12	136656	136656	136656	12	12	12	12	12	12	140274	140274	140274	14	14	14	14	14	14
421	a	sp|O95456|PSMG1_HUMAN	O95456	PSMG1_HUMAN	PSMG1	288	58	Homo sapiens OX=9606	1:Experimental evidence at protein level	Proteasome assembly chaperone 1	1	0.999	12	114	114	114	16	16	16	11	11	11	213672	213672	213672	16	16	16	13	13	13	203594	203594	203594	20	20	20	13	13	13	217728	217728	217728	19	19	19	11	11	11
422	a	sp|O95466|FMNL1_HUMAN	O95466	FMNL1_HUMAN	FMNL1	1100	9.5	Homo sapiens OX=9606	1:Experimental evidence at protein level	Formin-like protein 1	1	0.999	7	21	21	21	5	5	5	4	4	4	48734.4	48734.4	48734.4	4	4	4	3	3	3	45253.6	45253.6	45253.6	3	3	3	4	4	4	49720.2	49720.2	49720.2	2	2	2	3	3	3
423	a	sp|O95478|NSA2_HUMAN	O95478	NSA2_HUMAN	NSA2	260	37.7	Homo sapiens OX=9606	1:Experimental evidence at protein level	Ribosome biogenesis protein NSA2 homolog	1	0.999	7	44	44	44	6	6	6	7	7	7	194893	194893	194893	6	6	6	5	5	5	186946	186946	186946	8	8	8	7	7	7	198253	198253	198253	10	10	10	7	7	7
424	a	sp|O95486|SC24A_HUMAN	O95486	SC24A_HUMAN	SEC24A	1093	20	Homo sapiens OX=9606	1:Experimental evidence at protein level	Protein transport protein Sec24A	1	0.999	15	76	73	76	12	11	12	14	13	14	78966.5	78178.7	78966.5	14	13	14	13	12	13	77956.4	78009.8	77956.4	12	12	12	10	9	10	75023.8	74651.6	75023.8	14	13	14	10	9	10
425	a	sp|O95487|SC24B_HUMAN	O95487	SC24B_HUMAN	SEC24B	1268	15.5	Homo sapiens OX=9606	1:Experimental evidence at protein level	Protein transport protein Sec24B	1	0.999	14	75	72	72	16	15	15	12	11	11	82919.2	81574.6	81574.6	15	14	14	13	12	12	87045.7	87349.3	87349.3	10	10	10	9	8	8	82296.6	82137.2	82137.2	14	13	13	10	9	9
426	a	sp|O95551|TYDP2_HUMAN	O95551	TYDP2_HUMAN	TDP2	362	26.5	Homo sapiens OX=9606	1:Experimental evidence at protein level	Tyrosyl-DNA phosphodiesterase 2	1	0.999	7	67	67	67	12	12	12	6	6	6	105220	105220	105220	11	11	11	6	6	6	91280.6	91280.6	91280.6	9	9	9	5	5	5	92941	92941	92941	13	13	13	6	6	6
427	a	sp|O95563|MPC2_HUMAN	O95563	MPC2_HUMAN	MPC2	127	23.6	Homo sapiens OX=9606	1:Experimental evidence at protein level	Mitochondrial pyruvate carrier 2	1	0.999	3	24	24	24	4	4	4	4	4	4	134362	134362	134362	3	3	3	3	3	3	124804	124804	124804	4	4	4	3	3	3	127371	127371	127371	4	4	4	3	3	3
428	a	sp|O95573|ACSL3_HUMAN	O95573	ACSL3_HUMAN	ACSL3	720	8.2	Homo sapiens OX=9606	1:Experimental evidence at protein level	Long-chain-fatty-acid--CoA ligase 3	1	0.9988	4	15	4	4	4	2	2	2	0	0	82703.6	0	0	1	0	0	2	0	0	84153	0	0	3	1	1	3	2	2	71530.6	0	0	1	0	0	0	0	0
429	a	sp|O95602|RPA1_HUMAN	O95602	RPA1_HUMAN	POLR1A	1720	30.5	Homo sapiens OX=9606	1:Experimental evidence at protein level	DNA-directed RNA polymerase I subunit RPA1	1	0.999	33	165	165	165	33	33	33	27	27	27	101872	101872	101872	35	35	35	26	26	26	103421	103421	103421	28	28	28	19	19	19	102109	102109	102109	26	26	26	16	16	16
430	a	sp|O95613|PCNT_HUMAN	O95613	PCNT_HUMAN	PCNT	3336	7.6	Homo sapiens OX=9606	1:Experimental evidence at protein level	Pericentrin	1	0.999	16	33	33	33	6	6	6	11	11	11	61548.3	61548.3	61548.3	9	9	9	11	11	11	59361.3	59361.3	59361.3	5	5	5	7	7	7	58461.2	58461.2	58461.2	5	5	5	7	7	7
431	a	sp|O95619|YETS4_HUMAN	O95619	YETS4_HUMAN	YEATS4	227	15.9	Homo sapiens OX=9606	1:Experimental evidence at protein level	YEATS domain-containing protein 4	1	0.999	3	12	12	12	3	3	3	2	2	2	35409.2	35409.2	35409.2	3	3	3	0	0	0	0	0	0	1	1	1	2	2	2	45592.4	45592.4	45592.4	0	0	0	2	2	2
432	a	sp|O95628|CNOT4_HUMAN	O95628	CNOT4_HUMAN	CNOT4	575	13.7	Homo sapiens OX=9606	1:Experimental evidence at protein level	CCR4-NOT transcription complex subunit 4	1	0.999	5	26	26	26	6	6	6	5	5	5	58669.9	58669.9	58669.9	6	6	6	4	4	4	52193.6	52193.6	52193.6	3	3	3	3	3	3	54864.9	54864.9	54864.9	5	5	5	4	4	4
433	a	sp|O95630|STABP_HUMAN	O95630	STABP_HUMAN	STAMBP	424	30.4	Homo sapiens OX=9606	1:Experimental evidence at protein level	STAM-binding protein	1	0.999	10	39	39	39	7	7	7	8	8	8	422299	422299	422299	8	8	8	9	9	9	450103	450103	450103	5	5	5	7	7	7	417398	417398	417398	6	6	6	6	6	6
434	a	sp|O95639|CPSF4_HUMAN	O95639	CPSF4_HUMAN	CPSF4	269	50.9	Homo sapiens OX=9606	1:Experimental evidence at protein level	Cleavage and polyadenylation specificity factor subunit 4	1	0.999	9	92	92	92	14	14	14	10	10	10	139290	139290	139290	18	18	18	10	10	10	136005	136005	136005	16	16	16	11	11	11	140380	140380	140380	14	14	14	10	10	10
435	a	sp|O95671|ASML_HUMAN	O95671	ASML_HUMAN	ASMTL	621	18.8	Homo sapiens OX=9606	1:Experimental evidence at protein level	Probable bifunctional dTTP/UTP pyrophosphatase/methyltransferase protein	1	0.999	9	24	24	24	5	5	5	6	6	6	76280.5	76280.5	76280.5	4	4	4	6	6	6	64744.8	64744.8	64744.8	2	2	2	4	4	4	71657.4	71657.4	71657.4	2	2	2	4	4	4
436	a	sp|O95684|FR1OP_HUMAN	O95684	FR1OP_HUMAN	FGFR1OP	399	29.6	Homo sapiens OX=9606	1:Experimental evidence at protein level	FGFR1 oncogene partner	1	0.999	7	56	56	56	10	10	10	8	8	8	78582.8	78582.8	78582.8	10	10	10	8	8	8	78052.4	78052.4	78052.4	8	8	8	7	7	7	80323.2	80323.2	80323.2	9	9	9	6	6	6
437	a	sp|O95707|RPP29_HUMAN	O95707	RPP29_HUMAN	POP4	220	28.2	Homo sapiens OX=9606	1:Experimental evidence at protein level	Ribonuclease P protein subunit p29	1	0.999	5	14	14	14	4	4	4	4	4	4	33219.2	33219.2	33219.2	3	3	3	4	4	4	31838.6	31838.6	31838.6	3	3	3	3	3	3	29697.6	29697.6	29697.6	2	2	2	0	0	0
438	a	sp|O95721|SNP29_HUMAN	O95721	SNP29_HUMAN	SNAP29	258	57.8	Homo sapiens OX=9606	1:Experimental evidence at protein level	Synaptosomal-associated protein 29	1	0.999	11	101	101	101	22	22	22	10	10	10	415602	415602	415602	16	16	16	9	9	9	406488	406488	406488	17	17	17	11	11	11	415452	415452	415452	15	15	15	13	13	13
439	a	sp|O95749|GGPPS_HUMAN	O95749	GGPPS_HUMAN	GGPS1	300	23.3	Homo sapiens OX=9606	1:Experimental evidence at protein level	Geranylgeranyl pyrophosphate synthase	1	0.999	6	29	29	29	4	4	4	6	6	6	59321.7	59321.7	59321.7	6	6	6	6	6	6	56015.4	56015.4	56015.4	4	4	4	6	6	6	58958.6	58958.6	58958.6	6	6	6	6	6	6
440	a	sp|O95757|HS74L_HUMAN	O95757	HS74L_HUMAN	HSPA4L	839	51.8	Homo sapiens OX=9606	1:Experimental evidence at protein level	Heat shock 70 kDa protein 4L	1	0.999	31	278	160	160	43	25	25	29	23	23	787688	215367	215367	49	27	27	30	23	23	820335	222841	222841	46	28	28	30	23	23	816376	222462	222462	50	30	30	29	22	22
441	a	sp|O95758|PTBP3_HUMAN	O95758	PTBP3_HUMAN	PTBP3	552	37.3	Homo sapiens OX=9606	1:Experimental evidence at protein level	Polypyrimidine tract-binding protein 3	1	0.999	13	106	90	90	20	17	17	15	13	13	1.57292e+06	191992	191992	21	17	17	15	13	13	1.44688e+06	169867	169867	14	13	13	11	9	9	1.46182e+06	176800	176800	19	15	15	12	10	10
442	a	sp|O95777|LSM8_HUMAN	O95777	LSM8_HUMAN	LSM8	96	82.3	Homo sapiens OX=9606	1:Experimental evidence at protein level	U6 snRNA-associated Sm-like protein LSm8	1	0.999	5	71	71	71	11	11	11	6	6	6	270654	270654	270654	13	13	13	6	6	6	286279	286279	286279	11	11	11	6	6	6	280472	280472	280472	14	14	14	6	6	6
443	a	sp|O95782|AP2A1_HUMAN	O95782	AP2A1_HUMAN	AP2A1	977	55.2	Homo sapiens OX=9606	1:Experimental evidence at protein level	AP-2 complex subunit alpha-1	1	0.999	38	316	257	316	62	52	62	36	29	36	318836	317275	318836	46	39	46	34	27	34	331956	325151	331956	45	37	45	34	27	34	329746	334010	329746	53	42	53	35	27	35
444	a	sp|O95785|WIZ_HUMAN	O95785	WIZ_HUMAN	WIZ	1651	7.3	Homo sapiens OX=9606	1:Experimental evidence at protein level	Protein Wiz	1	0.999	8	20	20	20	5	5	5	4	4	4	65411.1	65411.1	65411.1	4	4	4	3	3	3	50822.2	50822.2	50822.2	2	2	2	4	4	4	52145.4	52145.4	52145.4	4	4	4	4	4	4
445	a	sp|O95793|STAU1_HUMAN	O95793	STAU1_HUMAN	STAU1	577	54.2	Homo sapiens OX=9606	1:Experimental evidence at protein level	Double-stranded RNA-binding protein Staufen homolog 1	1	0.999	22	143	142	143	25	24	25	19	18	19	220813	220813	220813	22	22	22	19	19	19	212462	212462	212462	25	25	25	17	17	17	202200	202200	202200	23	23	23	18	18	18
446	a	sp|O95801|TTC4_HUMAN	O95801	TTC4_HUMAN	TTC4	387	50.6	Homo sapiens OX=9606	1:Experimental evidence at protein level	Tetratricopeptide repeat protein 4	1	0.999	13	70	70	70	13	13	13	11	11	11	158009	158009	158009	14	14	14	12	12	12	151496	151496	151496	15	15	15	11	11	11	152573	152573	152573	10	10	10	10	10	10
447	a	sp|O95810|CAVN2_HUMAN	O95810	CAVN2_HUMAN	CAVIN2	425	36.5	Homo sapiens OX=9606	1:Experimental evidence at protein level	Caveolae-associated protein 2	1	0.999	11	102	102	102	16	16	16	11	11	11	267582	267582	267582	20	20	20	12	12	12	266004	266004	266004	20	20	20	11	11	11	244503	244503	244503	14	14	14	11	11	11
448	a	sp|O95817|BAG3_HUMAN	O95817	BAG3_HUMAN	BAG3	575	29	Homo sapiens OX=9606	1:Experimental evidence at protein level	BAG family molecular chaperone regulator 3	1	0.999	10	67	67	67	10	10	10	8	8	8	146762	146762	146762	14	14	14	10	10	10	144727	144727	144727	9	9	9	8	8	8	139605	139605	139605	12	12	12	9	9	9
449	a	sp|O95819|M4K4_HUMAN	O95819	M4K4_HUMAN	MAP4K4	1239	11.5	Homo sapiens OX=9606	1:Experimental evidence at protein level	Mitogen-activated protein kinase kinase kinase kinase 4	1	0.999	10	59	40	59	8	4	8	8	4	8	110600	43731.8	110600	14	11	14	9	5	9	105470	42627	105470	9	5	9	9	5	9	105832	41055.8	105832	12	9	12	9	6	9
450	a	sp|O95825|QORL1_HUMAN	O95825	QORL1_HUMAN	CRYZL1	349	19.5	Homo sapiens OX=9606	1:Experimental evidence at protein level	Quinone oxidoreductase-like protein 1	1	0.999	4	17	17	17	2	2	2	2	2	2	63771.5	63771.5	63771.5	2	2	2	2	2	2	66399.4	66399.4	66399.4	2	2	2	2	2	2	64630.3	64630.3	64630.3	3	3	3	3	3	3
451	a	sp|O95831|AIFM1_HUMAN	O95831	AIFM1_HUMAN	AIFM1	613	43.2	Homo sapiens OX=9606	1:Experimental evidence at protein level	Apoptosis-inducing factor 1, mitochondrial	1	0.999	17	191	191	191	32	32	32	19	19	19	445108	445108	445108	39	39	39	19	19	19	456182	456182	456182	29	29	29	20	20	20	431045	431045	431045	32	32	32	18	18	18
452	a	sp|O95834|EMAL2_HUMAN	O95834	EMAL2_HUMAN	EML2	649	11.1	Homo sapiens OX=9606	1:Experimental evidence at protein level	Echinoderm microtubule-associated protein-like 2	1	0.999	5	9	9	9	2	2	2	3	3	3	63485.6	63485.6	63485.6	4	4	4	4	4	4	62469.2	62469.2	62469.2	3	3	3	4	4	4	66003.7	66003.7	66003.7	0	0	0	0	0	0
453	a	sp|O95861|BPNT1_HUMAN	O95861	BPNT1_HUMAN	BPNT1	308	55.2	Homo sapiens OX=9606	1:Experimental evidence at protein level	3'(2'),5'-bisphosphate nucleotidase 1	1	0.999	13	133	133	133	26	26	26	15	15	15	268973	268973	268973	24	24	24	14	14	14	276417	276417	276417	19	19	19	13	13	13	262610	262610	262610	22	22	22	15	15	15
454	a	sp|O95865|DDAH2_HUMAN	O95865	DDAH2_HUMAN	DDAH2	285	31.6	Homo sapiens OX=9606	1:Experimental evidence at protein level	N(G),N(G)-dimethylarginine dimethylaminohydrolase 2	1	0.999	5	22	22	22	3	3	3	4	4	4	81426.8	81426.8	81426.8	4	4	4	4	4	4	80566.4	80566.4	80566.4	4	4	4	4	4	4	73121.5	73121.5	73121.5	3	3	3	3	3	3
455	a	sp|O95881|TXD12_HUMAN	O95881	TXD12_HUMAN	TXNDC12	172	43.6	Homo sapiens OX=9606	1:Experimental evidence at protein level	Thioredoxin domain-containing protein 12	1	0.999	6	54	54	54	9	9	9	7	7	7	224275	224275	224275	9	9	9	8	8	8	236100	236100	236100	8	8	8	7	7	7	232662	232662	232662	10	10	10	7	7	7
456	a	sp|O95905|ECD_HUMAN	O95905	ECD_HUMAN	ECD	644	18.9	Homo sapiens OX=9606	1:Experimental evidence at protein level	Protein ecdysoneless homolog	1	0.999	8	46	46	46	7	7	7	7	7	7	78635.5	78635.5	78635.5	6	6	6	6	6	6	78480.2	78480.2	78480.2	7	7	7	6	6	6	77077	77077	77077	7	7	7	7	7	7
457	a	sp|O95926|SYF2_HUMAN	O95926	SYF2_HUMAN	SYF2	243	42	Homo sapiens OX=9606	1:Experimental evidence at protein level	Pre-mRNA-splicing factor SYF2	1	0.999	6	26	26	26	7	7	7	3	3	3	75966.6	75966.6	75966.6	7	7	7	4	4	4	71722.4	71722.4	71722.4	4	4	4	3	3	3	78837.2	78837.2	78837.2	2	2	2	2	2	2
458	a	sp|O95983|MBD3_HUMAN	O95983	MBD3_HUMAN	MBD3	291	58.8	Homo sapiens OX=9606	1:Experimental evidence at protein level	Methyl-CpG-binding domain protein 3	1	0.999	11	67	67	67	12	12	12	10	10	10	189790	189790	189790	11	11	11	9	9	9	205510	205510	205510	13	13	13	9	9	9	194785	194785	194785	11	11	11	8	8	8
459	a	sp|O95989|NUDT3_HUMAN	O95989	NUDT3_HUMAN	NUDT3	172	41.9	Homo sapiens OX=9606	1:Experimental evidence at protein level	Diphosphoinositol polyphosphate phosphohydrolase 1	1	0.999	4	30	30	30	5	5	5	3	3	3	257705	257705	257705	8	8	8	3	3	3	261008	261008	261008	4	4	4	3	3	3	250014	250014	250014	7	7	7	4	4	4
460	a	sp|O95999|BCL10_HUMAN	O95999	BCL10_HUMAN	BCL10	233	16.3	Homo sapiens OX=9606	1:Experimental evidence at protein level	B-cell lymphoma/leukemia 10	1	0.999	3	11	11	11	1	1	1	2	2	2	75185.9	75185.9	75185.9	3	3	3	2	2	2	78251.2	78251.2	78251.2	1	1	1	2	2	2	63434.5	63434.5	63434.5	2	2	2	2	2	2
461	a	sp|O96000|NDUBA_HUMAN	O96000	NDUBA_HUMAN	NDUFB10	172	63.4	Homo sapiens OX=9606	1:Experimental evidence at protein level	NADH dehydrogenase [ubiquinone] 1 beta subcomplex subunit 10	1	0.999	10	93	93	93	18	18	18	10	10	10	277191	277191	277191	17	17	17	11	11	11	280396	280396	280396	15	15	15	10	10	10	286644	286644	286644	15	15	15	9	9	9
462	a	sp|O96007|MOC2B_HUMAN	O96007	MOC2B_HUMAN	MOCS2	188	29.3	Homo sapiens OX=9606	1:Experimental evidence at protein level	Molybdopterin synthase catalytic subunit	1	0.999	4	18	18	18	3	3	3	2	2	2	46775.2	46775.2	46775.2	3	3	3	3	3	3	49247.6	49247.6	49247.6	3	3	3	2	2	2	40259.5	40259.5	40259.5	3	3	3	2	2	2
463	a	sp|O96008|TOM40_HUMAN	O96008	TOM40_HUMAN	TOMM40	361	56.8	Homo sapiens OX=9606	1:Experimental evidence at protein level	Mitochondrial import receptor subunit TOM40 homolog	1	0.999	12	102	102	102	15	15	15	10	10	10	272836	272836	272836	16	16	16	10	10	10	261656	261656	261656	19	19	19	9	9	9	256911	256911	256911	21	21	21	9	9	9
464	a	sp|O96017|CHK2_HUMAN	O96017	CHK2_HUMAN	CHEK2	543	9.9	Homo sapiens OX=9606	1:Experimental evidence at protein level	Serine/threonine-protein kinase Chk2	1	0.999	3	9	9	9	2	2	2	0	0	0	0	0	0	2	2	2	2	2	2	50994.1	50994.1	50994.1	0	0	0	0	0	0	0	0	0	2	2	2	2	2	2
465	a	sp|O96019|ACL6A_HUMAN	O96019	ACL6A_HUMAN	ACTL6A	429	56.6	Homo sapiens OX=9606	1:Experimental evidence at protein level	Actin-like protein 6A	1	0.999	17	179	156	179	34	31	34	16	13	16	533033	483697	533033	30	26	30	17	14	17	519713	470786	519713	26	23	26	16	13	16	523790	464656	523790	26	22	26	17	14	17
466	a	sp|O96028|NSD2_HUMAN	O96028	NSD2_HUMAN	NSD2	1365	9.4	Homo sapiens OX=9606	1:Experimental evidence at protein level	Histone-lysine N-methyltransferase NSD2	1	0.999	9	14	14	14	2	2	2	4	4	4	24164.9	24164.9	24164.9	3	3	3	2	2	2	31405.1	31405.1	31405.1	1	1	1	2	2	2	30619.3	30619.3	30619.3	3	3	3	0	0	0
467	a	sp|P00044|CYC1_YEAST	P00044	CYC1_YEAST	CYC1	109	33.9	Saccharomyces cerevisiae (strain ATCC 204508 / S288c) OX=559292	1:Experimental evidence at protein level	Cytochrome c isoform 1	1	0.999	3	8	2	2	1	0	0	2	0	0	117565	0	0	4	2	2	3	2	2	129527	0	0	1	0	0	0	0	0	0	0	0	1	0	0	0	0	0
468	a	sp|P00045|CYC7_YEAST	P00045	CYC7_YEAST	CYC7	113	38.9	Saccharomyces cerevisiae (strain ATCC 204508 / S288c) OX=559292	1:Experimental evidence at protein level	Cytochrome c isoform 2	1	0.999	4	15	9	15	3	2	3	3	2	3	120282	84612.4	120282	3	1	3	3	2	3	122549	81079.2	122549	3	2	3	4	3	4	128352	82706.4	128352	2	1	2	2	0	2
469	a	sp|P00127|QCR6_YEAST	P00127	QCR6_YEAST	QCR6	147	17.7	Saccharomyces cerevisiae (strain ATCC 204508 / S288c) OX=559292	1:Experimental evidence at protein level	Cytochrome b-c1 complex subunit 6, mitochondrial	1	0.999	2	35	35	35	7	7	7	4	4	4	79639.8	79639.8	79639.8	9	9	9	4	4	4	88082.2	88082.2	88082.2	5	5	5	4	4	4	82540.4	82540.4	82540.4	6	6	6	3	3	3
470	a	sp|P00330|ADH1_YEAST	P00330	ADH1_YEAST	ADH1	348	52.3	Saccharomyces cerevisiae (strain ATCC 204508 / S288c) OX=559292	1:Experimental evidence at protein level	Alcohol dehydrogenase 1	1	0.999	17	745	209	745	194	37	194	25	11	25	14725651	14410444	14725651	185	43	185	24	10	24	15047673	14398612	15047673	151	36	151	23	10	23	15917584	15879664	15917584	76	34	76	20	8	20
471	a	sp|P00350|6PGD_ECOLI	P00350	6PGD_ECOLI	gnd	468	56	Escherichia coli (strain K12) OX=83333	1:Experimental evidence at protein level	6-phosphogluconate dehydrogenase, decarboxylating	1	0.999	23	209	195	195	21	18	18	16	15	15	345595	165979	165979	23	20	20	18	17	17	347633	168224	168224	19	17	17	14	13	13	336143	162453	162453	52	50	50	26	25	25
472	a	sp|P00360|G3P1_YEAST	P00360	G3P1_YEAST	TDH1	332	64.2	Saccharomyces cerevisiae (strain ATCC 204508 / S288c) OX=559292	1:Experimental evidence at protein level	Glyceraldehyde-3-phosphate dehydrogenase 1	1	0.999	18	511	231	231	100	46	46	23	15	15	23548766	3.58616e+06	3.58616e+06	98	50	50	24	15	15	23980274	3.72066e+06	3.72066e+06	100	40	40	25	15	15	25342496	3899230	3899230	78	33	33	21	12	12
473	a	sp|P00363|FRDA_ECOLI	P00363	FRDA_ECOLI	frdA	602	5.8	Escherichia coli (strain K12) OX=83333	1:Experimental evidence at protein level	Fumarate reductase flavoprotein subunit	1	0.999	2	8	8	8	0	0	0	0	0	0	0	0	0	0	0	0	0	0	0	0	0	0	0	0	0	0	0	0	0	0	0	3	3	3	2	2	2
474	a	sp|P00367|DHE3_HUMAN	P00367	DHE3_HUMAN	GLUD1	558	49.8	Homo sapiens OX=9606	1:Experimental evidence at protein level	Glutamate dehydrogenase 1, mitochondrial	1	0.999	20	194	67	194	37	11	37	21	7	21	351302	242622	351302	31	12	31	20	8	20	348791	233088	348791	28	11	28	21	9	21	340530	214693	340530	31	11	31	22	8	22
475	a	sp|P00370|DHE4_ECOLI	P00370	DHE4_ECOLI	gdhA	447	17.7	Escherichia coli (strain K12) OX=83333	1:Experimental evidence at protein level	NADP-specific glutamate dehydrogenase	1	0.999	5	16	16	16	0	0	0	0	0	0	0	0	0	0	0	0	0	0	0	0	0	0	0	0	0	0	0	0	0	0	0	8	8	8	4	4	4
476	a	sp|P00387|NB5R3_HUMAN	P00387	NB5R3_HUMAN	CYB5R3	301	49.8	Homo sapiens OX=9606	1:Experimental evidence at protein level	NADH-cytochrome b5 reductase 3	1	0.999	10	47	47	47	9	9	9	8	8	8	110620	110620	110620	9	9	9	8	8	8	103020	103020	103020	8	8	8	8	8	8	96579.1	96579.1	96579.1	4	4	4	4	4	4
477	a	sp|P00403|COX2_HUMAN	P00403	COX2_HUMAN	MT-CO2	227	20.3	Homo sapiens OX=9606	1:Experimental evidence at protein level	Cytochrome c oxidase subunit 2	1	0.999	3	58	58	58	12	12	12	4	4	4	304612	304612	304612	11	11	11	4	4	4	322911	322911	322911	10	10	10	3	3	3	287517	287517	287517	8	8	8	4	4	4
478	a	sp|P00427|COX6_YEAST	P00427	COX6_YEAST	COX6	148	21.6	Saccharomyces cerevisiae (strain ATCC 204508 / S288c) OX=559292	1:Experimental evidence at protein level	Cytochrome c oxidase subunit 6, mitochondrial	1	0.999	2	23	23	23	5	5	5	2	2	2	78296.4	78296.4	78296.4	7	7	7	2	2	2	72373.6	72373.6	72373.6	5	5	5	2	2	2	58931.8	58931.8	58931.8	3	3	3	0	0	0
479	a	sp|P00431|CCPR_YEAST	P00431	CCPR_YEAST	CCP1	361	32.4	Saccharomyces cerevisiae (strain ATCC 204508 / S288c) OX=559292	1:Experimental evidence at protein level	Cytochrome c peroxidase, mitochondrial	1	0.999	8	24	24	24	7	7	7	6	6	6	73646.4	73646.4	73646.4	7	7	7	7	7	7	82731	82731	82731	5	5	5	6	6	6	64777.8	64777.8	64777.8	2	2	2	3	3	3
480	a	sp|P00441|SODC_HUMAN	P00441	SODC_HUMAN	SOD1	154	53.9	Homo sapiens OX=9606	1:Experimental evidence at protein level	Superoxide dismutase [Cu-Zn]	1	0.999	4	111	111	111	19	19	19	6	6	6	3.2193e+06	3.2193e+06	3.2193e+06	21	21	21	6	6	6	3.38306e+06	3.38306e+06	3.38306e+06	19	19	19	7	7	7	3017733	3017733	3017733	16	16	16	6	6	6
481	a	sp|P00445|SODC_YEAST	P00445	SODC_YEAST	SOD1	154	76	Saccharomyces cerevisiae (strain ATCC 204508 / S288c) OX=559292	1:Experimental evidence at protein level	Superoxide dismutase [Cu-Zn]	1	0.999	8	175	175	175	29	29	29	9	9	9	1.82971e+06	1.82971e+06	1.82971e+06	35	35	35	9	9	9	1.90881e+06	1.90881e+06	1.90881e+06	27	27	27	10	10	10	1.8724e+06	1.8724e+06	1.8724e+06	27	27	27	11	11	11
482	a	sp|P00447|SODM_YEAST	P00447	SODM_YEAST	SOD2	233	19.7	Saccharomyces cerevisiae (strain ATCC 204508 / S288c) OX=559292	1:Experimental evidence at protein level	Superoxide dismutase [Mn], mitochondrial	1	0.999	4	33	33	33	5	5	5	4	4	4	238209	238209	238209	7	7	7	4	4	4	246478	246478	246478	4	4	4	4	4	4	244070	244070	244070	5	5	5	4	4	4
483	a	sp|P00448|SODM_ECOLI	P00448	SODM_ECOLI	sodA	206	51.5	Escherichia coli (strain K12) OX=83333	1:Experimental evidence at protein level	Superoxide dismutase [Mn]	1	0.999	7	52	52	52	3	3	3	5	5	5	46743.6	46743.6	46743.6	7	7	7	7	7	7	50473	50473	50473	4	4	4	3	3	3	44965.9	44965.9	44965.9	11	11	11	10	10	10
484	a	sp|P00452|RIR1_ECOLI	P00452	RIR1_ECOLI	nrdA	761	18.8	Escherichia coli (strain K12) OX=83333	1:Experimental evidence at protein level	Ribonucleoside-diphosphate reductase 1 subunit alpha	1	0.999	9	22	22	22	0	0	0	0	0	0	0	0	0	0	0	0	0	0	0	0	0	0	0	0	0	0	0	0	0	0	0	7	7	7	8	8	8
485	a	sp|P00490|PHSM_ECOLI	P00490	PHSM_ECOLI	malP	797	8.5	Escherichia coli (strain K12) OX=83333	1:Experimental evidence at protein level	Maltodextrin phosphorylase	1	0.999	5	9	9	9	0	0	0	0	0	0	0	0	0	0	0	0	0	0	0	0	0	0	0	0	0	2	2	2	22902	22902	22902	3	3	3	4	4	4
486	a	sp|P00491|PNPH_HUMAN	P00491	PNPH_HUMAN	PNP	289	77.2	Homo sapiens OX=9606	1:Experimental evidence at protein level	Purine nucleoside phosphorylase	1	0.999	16	283	283	283	49	49	49	20	20	20	880550	880550	880550	51	51	51	20	20	20	878869	878869	878869	46	46	46	21	21	21	842522	842522	842522	47	47	47	20	20	20
487	a	sp|P00492|HPRT_HUMAN	P00492	HPRT_HUMAN	HPRT1	218	76.1	Homo sapiens OX=9606	1:Experimental evidence at protein level	Hypoxanthine-guanine phosphoribosyltransferase	1	0.999	12	183	173	183	28	27	28	16	15	16	573112	574387	573112	32	30	32	16	15	16	563118	557576	563118	30	28	30	16	15	16	564032	563796	564032	29	28	29	15	14	15
488	a	sp|P00498|HIS1_YEAST	P00498	HIS1_YEAST	HIS1	297	37	Saccharomyces cerevisiae (strain ATCC 204508 / S288c) OX=559292	1:Experimental evidence at protein level	ATP phosphoribosyltransferase	1	0.999	10	59	59	59	14	14	14	8	8	8	388413	388413	388413	13	13	13	10	10	10	376181	376181	376181	13	13	13	9	9	9	374445	374445	374445	6	6	6	6	6	6
489	a	sp|P00509|AAT_ECOLI	P00509	AAT_ECOLI	aspC	396	33.1	Escherichia coli (strain K12) OX=83333	1:Experimental evidence at protein level	Aspartate aminotransferase	1	0.999	12	75	75	75	7	7	7	8	8	8	143834	143834	143834	9	9	9	6	6	6	132816	132816	132816	5	5	5	8	8	8	138855	138855	138855	16	16	16	11	11	11
490	a	sp|P00519|ABL1_HUMAN	P00519	ABL1_HUMAN	ABL1	1130	30.4	Homo sapiens OX=9606	1:Experimental evidence at protein level	Tyrosine-protein kinase ABL1	1	0.999	22	82	64	82	16	14	16	16	13	16	67472.2	65943.2	67472.2	13	9	13	14	11	14	68348.5	68538.6	68348.5	15	11	15	13	11	13	71844.1	73098.7	71844.1	13	11	13	10	9	10
491	a	sp|P00549|KPYK1_YEAST	P00549	KPYK1_YEAST	CDC19	500	61.6	Saccharomyces cerevisiae (strain ATCC 204508 / S288c) OX=559292	1:Experimental evidence at protein level	Pyruvate kinase 1	1	0.999	24	934	920	934	198	194	198	38	36	38	9958601	10028078	9958601	189	187	189	36	35	36	10028155	10046688	10028155	180	178	180	35	34	35	10498733	10511778	10498733	127	124	127	34	33	34
492	a	sp|P00550|PTM3C_ECOLI	P00550	PTM3C_ECOLI	mtlA	637	18.1	Escherichia coli (strain K12) OX=83333	1:Experimental evidence at protein level	PTS system mannitol-specific EIICBA component	1	0.999	7	31	31	31	2	2	2	4	4	4	26321.2	26321.2	26321.2	1	1	1	3	3	3	24515.3	24515.3	24515.3	1	1	1	3	3	3	25336.3	25336.3	25336.3	11	11	11	6	6	6
493	a	sp|P00560|PGK_YEAST	P00560	PGK_YEAST	PGK1	416	72.6	Saccharomyces cerevisiae (strain ATCC 204508 / S288c) OX=559292	1:Experimental evidence at protein level	Phosphoglycerate kinase	1	0.999	27	740	740	740	147	147	147	35	35	35	11429972	11429972	11429972	147	147	147	35	35	35	11649164	11649164	11649164	137	137	137	31	31	31	12219285	12219285	12219285	104	104	104	31	31	31
494	a	sp|P00568|KAD1_HUMAN	P00568	KAD1_HUMAN	AK1	194	56.2	Homo sapiens OX=9606	1:Experimental evidence at protein level	Adenylate kinase isoenzyme 1	1	0.999	8	71	71	71	12	12	12	9	9	9	221649	221649	221649	11	11	11	9	9	9	204601	204601	204601	11	11	11	9	9	9	210237	210237	210237	13	13	13	10	10	10
495	a	sp|P00579|RPOD_ECOLI	P00579	RPOD_ECOLI	rpoD	613	11.4	Escherichia coli (strain K12) OX=83333	1:Experimental evidence at protein level	RNA polymerase sigma factor RpoD	1	0.999	6	16	16	16	0	0	0	0	0	0	0	0	0	0	0	0	2	2	2	26064.7	26064.7	26064.7	0	0	0	2	2	2	23207.9	23207.9	23207.9	4	4	4	5	5	5
496	a	sp|P00582|DPO1_ECOLI	P00582	DPO1_ECOLI	polA	928	10.2	Escherichia coli (strain K12) OX=83333	1:Experimental evidence at protein level	DNA polymerase I	1	0.999	6	24	24	24	1	1	1	0	0	0	0	0	0	0	0	0	0	0	0	0	0	0	0	0	0	0	0	0	0	0	0	11	11	11	6	6	6
497	a	sp|P00722|BGAL_ECOLI	P00722	BGAL_ECOLI	lacZ	1024	15.1	Escherichia coli (strain K12) OX=83333	1:Experimental evidence at protein level	Beta-galactosidase	1	0.999	11	87	87	87	9	9	9	7	7	7	124782	124782	124782	5	5	5	6	6	6	112951	112951	112951	5	5	5	6	6	6	115329	115329	115329	21	21	21	11	11	11
498	a	sp|P00724|INV2_YEAST	P00724	INV2_YEAST	SUC2	532	19.4	Saccharomyces cerevisiae (strain ATCC 204508 / S288c) OX=559292	1:Experimental evidence at protein level	Invertase 2	1	0.999	9	45	45	45	9	9	9	9	9	9	122424	122424	122424	8	8	8	9	9	9	120441	120441	120441	8	8	8	9	9	9	129683	129683	129683	4	4	4	5	5	5
499	a	sp|P00729|CBPY_YEAST	P00729	CBPY_YEAST	PRC1	532	8.8	Saccharomyces cerevisiae (strain ATCC 204508 / S288c) OX=559292	1:Experimental evidence at protein level	Carboxypeptidase Y	1	0.999	4	46	46	46	10	10	10	5	5	5	325221	325221	325221	9	9	9	5	5	5	330628	330628	330628	8	8	8	5	5	5	341778	341778	341778	6	6	6	5	5	5
500	a	sp|P00734|THRB_HUMAN	P00734	THRB_HUMAN	F2	622	11.6	Homo sapiens OX=9606	1:Experimental evidence at protein level	Prothrombin	1	0.999	7	92	92	92	14	14	14	8	8	8	425115	425115	425115	15	15	15	8	8	8	434790	434790	434790	19	19	19	8	8	8	409587	409587	409587	21	21	21	8	8	8
501	a	sp|P00812|ARGI_YEAST	P00812	ARGI_YEAST	CAR1	333	21	Saccharomyces cerevisiae (strain ATCC 204508 / S288c) OX=559292	1:Experimental evidence at protein level	Arginase	1	0.999	4	22	22	22	6	6	6	2	2	2	101225	101225	101225	3	3	3	2	2	2	100861	100861	100861	6	6	6	2	2	2	104754	104754	104754	2	2	2	0	0	0
502	a	sp|P00815|HIS2_YEAST	P00815	HIS2_YEAST	HIS4	799	52.2	Saccharomyces cerevisiae (strain ATCC 204508 / S288c) OX=559292	1:Experimental evidence at protein level	Histidine biosynthesis trifunctional protein	1	0.999	29	321	321	321	62	62	62	33	33	33	549983	549983	549983	70	70	70	35	35	35	544189	544189	544189	62	62	62	31	31	31	552083	552083	552083	43	43	43	27	27	27
503	a	sp|P00830|ATPB_YEAST	P00830	ATPB_YEAST	ATP2	511	54.4	Saccharomyces cerevisiae (strain ATCC 204508 / S288c) OX=559292	1:Experimental evidence at protein level	ATP synthase subunit beta, mitochondrial	1	0.999	18	234	179	179	44	34	34	22	18	18	2281811	740860	740860	43	33	33	21	17	17	2.31525e+06	762750	762750	41	34	34	22	18	18	2324162	739715	739715	34	25	25	19	15	15
504	a	sp|P00864|CAPP_ECOLI	P00864	CAPP_ECOLI	ppc	883	17.2	Escherichia coli (strain K12) OX=83333	1:Experimental evidence at protein level	Phosphoenolpyruvate carboxylase	1	0.999	11	29	29	29	0	0	0	0	0	0	0	0	0	0	0	0	0	0	0	0	0	0	0	0	0	0	0	0	0	0	0	9	9	9	9	9	9
505	a	sp|P00890|CISY1_YEAST	P00890	CISY1_YEAST	CIT1	479	31.1	Saccharomyces cerevisiae (strain ATCC 204508 / S288c) OX=559292	1:Experimental evidence at protein level	Citrate synthase, mitochondrial	1	0.999	12	111	93	98	23	20	21	12	10	11	604142	287723	286844	25	19	22	12	10	11	628432	298253	298626	20	17	18	12	10	11	597571	281151	281661	14	12	12	9	8	8
506	a	sp|P00899|TRPE_YEAST	P00899	TRPE_YEAST	TRP2	507	23.9	Saccharomyces cerevisiae (strain ATCC 204508 / S288c) OX=559292	1:Experimental evidence at protein level	Anthranilate synthase component 1	1	0.999	10	67	67	67	15	15	15	10	10	10	173598	173598	173598	15	15	15	9	9	9	170574	170574	170574	16	16	16	8	8	8	174724	174724	174724	9	9	9	8	8	8
507	a	sp|P00924|ENO1_YEAST	P00924	ENO1_YEAST	ENO1	437	68	Saccharomyces cerevisiae (strain ATCC 204508 / S288c) OX=559292	1:Experimental evidence at protein level	Enolase 1	1	0.999	21	858	324	328	167	60	61	35	17	18	14482848	7016431	6830817	163	63	64	36	17	18	14476472	6.77626e+06	6718022	153	56	57	35	17	18	15258773	7092871	7103534	128	48	49	31	16	17
508	a	sp|P00925|ENO2_YEAST	P00925	ENO2_YEAST	ENO2	437	69.1	Saccharomyces cerevisiae (strain ATCC 204508 / S288c) OX=559292	1:Experimental evidence at protein level	Enolase 2	1	0.999	24	1146	616	1146	234	128	234	48	31	48	15013885	15141894	15013885	213	114	213	48	30	48	15380291	15363844	15380291	213	117	213	48	31	48	15352476	15323920	15352476	169	90	169	43	29	43
509	a	sp|P00927|THDH_YEAST	P00927	THDH_YEAST	ILV1	576	16.3	Saccharomyces cerevisiae (strain ATCC 204508 / S288c) OX=559292	1:Experimental evidence at protein level	Threonine dehydratase, mitochondrial	1	0.999	6	27	27	27	5	5	5	6	6	6	69378.3	69378.3	69378.3	6	6	6	5	5	5	66097.8	66097.8	66097.8	7	7	7	5	5	5	64040.2	64040.2	64040.2	4	4	4	3	3	3
510	a	sp|P00931|TRP_YEAST	P00931	TRP_YEAST	TRP5	707	47.2	Saccharomyces cerevisiae (strain ATCC 204508 / S288c) OX=559292	1:Experimental evidence at protein level	Tryptophan synthase	1	0.999	20	224	224	224	47	47	47	23	23	23	352799	352799	352799	45	45	45	22	22	22	344649	344649	344649	40	40	40	22	22	22	350069	350069	350069	29	29	29	17	17	17
511	a	sp|P00937|TRPG_YEAST	P00937	TRPG_YEAST	TRP3	484	15.9	Saccharomyces cerevisiae (strain ATCC 204508 / S288c) OX=559292	1:Experimental evidence at protein level	Multifunctional tryptophan biosynthesis protein	1	0.999	6	26	26	26	6	6	6	4	4	4	109110	109110	109110	6	6	6	4	4	4	104169	104169	104169	7	7	7	5	5	5	97075.3	97075.3	97075.3	2	2	2	2	2	2
512	a	sp|P00942|TPIS_YEAST	P00942	TPIS_YEAST	TPI1	248	72.6	Saccharomyces cerevisiae (strain ATCC 204508 / S288c) OX=559292	1:Experimental evidence at protein level	Triosephosphate isomerase	1	0.999	12	242	242	242	50	50	50	15	15	15	4678695	4678695	4678695	51	51	51	15	15	15	4.63292e+06	4.63292e+06	4.63292e+06	52	52	52	15	15	15	4613103	4613103	4613103	29	29	29	12	12	12
513	a	sp|P00946|MANA_ECOLI	P00946	MANA_ECOLI	manA	391	6.1	Escherichia coli (strain K12) OX=83333	1:Experimental evidence at protein level	Mannose-6-phosphate isomerase	1	0.999	2	12	12	12	1	1	1	0	0	0	0	0	0	0	0	0	0	0	0	0	0	0	0	0	0	0	0	0	0	0	0	2	2	2	2	2	2
514	a	sp|P00950|PMG1_YEAST	P00950	PMG1_YEAST	GPM1	247	68.8	Saccharomyces cerevisiae (strain ATCC 204508 / S288c) OX=559292	1:Experimental evidence at protein level	Phosphoglycerate mutase 1	1	0.999	12	288	288	288	47	47	47	14	14	14	10862976	10862976	10862976	50	50	50	15	15	15	10865207	10865207	10865207	63	63	63	16	16	16	11380923	11380923	11380923	40	40	40	14	14	14
515	a	sp|P00954|SYW_ECOLI	P00954	SYW_ECOLI	trpS	334	20.4	Escherichia coli (strain K12) OX=83333	1:Experimental evidence at protein level	Tryptophan--tRNA ligase	1	0.999	6	15	15	15	1	1	1	0	0	0	0	0	0	0	0	0	0	0	0	0	0	0	1	1	1	0	0	0	0	0	0	4	4	4	4	4	4
516	a	sp|P00956|SYI_ECOLI	P00956	SYI_ECOLI	ileS	938	16	Escherichia coli (strain K12) OX=83333	1:Experimental evidence at protein level	Isoleucine--tRNA ligase	1	0.999	10	28	28	28	1	1	1	4	4	4	73883.8	73883.8	73883.8	1	1	1	5	5	5	74612.2	74612.2	74612.2	0	0	0	0	0	0	0	0	0	9	9	9	9	9	9
517	a	sp|P00957|SYA_ECOLI	P00957	SYA_ECOLI	alaS	876	26.7	Escherichia coli (strain K12) OX=83333	1:Experimental evidence at protein level	Alanine--tRNA ligase	1	0.999	17	69	69	69	4	4	4	5	5	5	44990.7	44990.7	44990.7	5	5	5	5	5	5	53199.3	53199.3	53199.3	4	4	4	5	5	5	45898.8	45898.8	45898.8	19	19	19	14	14	14
518	a	sp|P00958|SYMC_YEAST	P00958	SYMC_YEAST	MES1	751	44.5	Saccharomyces cerevisiae (strain ATCC 204508 / S288c) OX=559292	1:Experimental evidence at protein level	Methionine--tRNA ligase, cytoplasmic	1	0.999	26	176	176	176	37	37	37	27	27	27	281468	281468	281468	38	38	38	27	27	27	286011	286011	286011	35	35	35	27	27	27	275411	275411	275411	26	26	26	21	21	21
519	a	sp|P00959|SYM_ECOLI	P00959	SYM_ECOLI	metG	677	27.3	Escherichia coli (strain K12) OX=83333	1:Experimental evidence at protein level	Methionine--tRNA ligase	1	0.999	12	33	33	33	0	0	0	0	0	0	0	0	0	0	0	0	0	0	0	0	0	0	0	0	0	0	0	0	0	0	0	12	12	12	10	10	10
520	a	sp|P00960|SYGA_ECOLI	P00960	SYGA_ECOLI	glyQ	303	17.8	Escherichia coli (strain K12) OX=83333	1:Experimental evidence at protein level	Glycine--tRNA ligase alpha subunit	1	0.999	3	15	15	15	2	2	2	0	0	0	0	0	0	1	1	1	2	2	2	14725.4	14725.4	14725.4	1	1	1	0	0	0	0	0	0	4	4	4	3	3	3
521	a	sp|P00961|SYGB_ECOLI	P00961	SYGB_ECOLI	glyS	689	37.3	Escherichia coli (strain K12) OX=83333	1:Experimental evidence at protein level	Glycine--tRNA ligase beta subunit	1	0.999	18	72	72	72	3	3	3	5	5	5	65958	65958	65958	2	2	2	7	7	7	54328	54328	54328	2	2	2	3	3	3	66990.9	66990.9	66990.9	25	25	25	17	17	17
522	a	sp|P00962|SYQ_ECOLI	P00962	SYQ_ECOLI	glnS	554	20.2	Escherichia coli (strain K12) OX=83333	1:Experimental evidence at protein level	Glutamine--tRNA ligase	1	0.999	8	22	22	22	0	0	0	2	2	2	40485.7	40485.7	40485.7	1	1	1	2	2	2	37623.1	37623.1	37623.1	0	0	0	0	0	0	0	0	0	8	8	8	7	7	7
523	a	sp|P00968|CARB_ECOLI	P00968	CARB_ECOLI	carB	1073	14.9	Escherichia coli (strain K12) OX=83333	1:Experimental evidence at protein level	Carbamoyl-phosphate synthase large chain	1	0.999	11	34	31	31	3	2	2	3	2	2	39012.7	28958.9	28958.9	5	4	4	4	3	3	40081.7	32450.2	32450.2	2	2	2	2	0	0	43945.6	0	0	8	7	7	7	6	6
524	a	sp|P01024|CO3_HUMAN	P01024	CO3_HUMAN	C3	1663	5.8	Homo sapiens OX=9606	1:Experimental evidence at protein level	Complement C3	1	0.999	7	43	43	43	7	7	7	5	5	5	120378	120378	120378	8	8	8	5	5	5	110559	110559	110559	9	9	9	5	5	5	118173	118173	118173	7	7	7	5	5	5
525	a	sp|P01033|TIMP1_HUMAN	P01033	TIMP1_HUMAN	TIMP1	207	31.9	Homo sapiens OX=9606	1:Experimental evidence at protein level	Metalloproteinase inhibitor 1	1	0.999	4	7	7	7	4	4	4	3	3	3	41142.2	41142.2	41142.2	2	2	2	2	2	2	44522.8	44522.8	44522.8	1	1	1	0	0	0	0	0	0	0	0	0	0	0	0
526	a	sp|P01137|TGFB1_HUMAN	P01137	TGFB1_HUMAN	TGFB1	390	16.7	Homo sapiens OX=9606	1:Experimental evidence at protein level	Transforming growth factor beta-1 proprotein	1	0.999	5	30	30	30	6	6	6	5	5	5	58269.5	58269.5	58269.5	5	5	5	5	5	5	54679	54679	54679	4	4	4	4	4	4	58963.6	58963.6	58963.6	3	3	3	4	4	4
527	a	sp|P02008|HBAZ_HUMAN	P02008	HBAZ_HUMAN	HBZ	142	89.4	Homo sapiens OX=9606	1:Experimental evidence at protein level	Hemoglobin subunit zeta	1	0.999	12	205	192	205	32	30	32	15	14	15	2.0821e+06	2070005	2.0821e+06	28	27	28	14	13	14	2173446	2.16372e+06	2173446	32	31	32	15	14	15	2.23744e+06	2.24088e+06	2.23744e+06	41	37	41	15	14	15
528	a	sp|P02309|H4_YEAST	P02309	H4_YEAST	HHF1	103	50.5	Saccharomyces cerevisiae (strain ATCC 204508 / S288c) OX=559292	1:Experimental evidence at protein level	Histone H4	1	0.999	5	62	43	43	10	7	7	3	2	2	2201212	1.41185e+06	1.41185e+06	11	8	8	6	4	4	2.09585e+06	1.31507e+06	1.31507e+06	14	10	10	6	4	4	2.35617e+06	1.39169e+06	1.39169e+06	8	5	5	6	4	4
529	a	sp|P02358|RS6_ECOLI	P02358	RS6_ECOLI	rpsF	135	38.5	Escherichia coli (strain K12) OX=83333	1:Experimental evidence at protein level	30S ribosomal protein S6	1	0.999	5	58	58	58	4	4	4	3	3	3	145537	145537	145537	6	6	6	2	2	2	158979	158979	158979	4	4	4	2	2	2	139451	139451	139451	17	17	17	5	5	5
530	a	sp|P02359|RS7_ECOLI	P02359	RS7_ECOLI	rpsG	179	46.4	Escherichia coli (strain K12) OX=83333	1:Experimental evidence at protein level	30S ribosomal protein S7	1	0.999	6	69	69	69	8	8	8	7	7	7	166883	166883	166883	8	8	8	7	7	7	176502	176502	176502	7	7	7	7	7	7	157855	157855	157855	16	16	16	8	8	8
531	a	sp|P02400|RLA4_YEAST	P02400	RLA4_YEAST	RPP2B	110	85.5	Saccharomyces cerevisiae (strain ATCC 204508 / S288c) OX=559292	1:Experimental evidence at protein level	60S acidic ribosomal protein P2-beta	1	0.999	6	162	162	162	34	34	34	8	8	8	2.76421e+06	2.76421e+06	2.76421e+06	27	27	27	7	7	7	2807512	2807512	2807512	29	29	29	7	7	7	2.76247e+06	2.76247e+06	2.76247e+06	21	21	21	7	7	7
532	a	sp|P02406|RL28_YEAST	P02406	RL28_YEAST	RPL28	149	38.3	Saccharomyces cerevisiae (strain ATCC 204508 / S288c) OX=559292	1:Experimental evidence at protein level	60S ribosomal protein L28	1	0.999	6	87	74	87	17	15	17	7	6	7	3.03525e+06	3.04377e+06	3.03525e+06	17	15	17	7	6	7	3.03062e+06	3.0639e+06	3.03062e+06	16	13	16	6	5	6	3076275	3.08413e+06	3076275	12	10	12	6	5	6
533	a	sp|P02407|RS17A_YEAST	P02407	RS17A_YEAST	RPS17A	136	53.7	Saccharomyces cerevisiae (strain ATCC 204508 / S288c) OX=559292	1:Experimental evidence at protein level	40S ribosomal protein S17-A	1	0.999	7	100	100	100	17	17	17	7	7	7	2487532	2487532	2487532	20	20	20	7	7	7	2.50155e+06	2.50155e+06	2.50155e+06	18	18	18	7	7	7	2.56818e+06	2.56818e+06	2.56818e+06	15	15	15	7	7	7
534	a	sp|P02413|RL15_ECOLI	P02413	RL15_ECOLI	rplO	144	31.2	Escherichia coli (strain K12) OX=83333	1:Experimental evidence at protein level	50S ribosomal protein L15	1	0.999	4	29	29	29	2	2	2	3	3	3	112236	112236	112236	3	3	3	3	3	3	117182	117182	117182	3	3	3	3	3	3	110485	110485	110485	7	7	7	4	4	4
535	a	sp|P02549|SPTA1_HUMAN	P02549	SPTA1_HUMAN	SPTA1	2419	45.8	Homo sapiens OX=9606	1:Experimental evidence at protein level	Spectrin alpha chain, erythrocytic 1	1	0.999	80	563	563	563	102	102	102	72	72	72	180845	180845	180845	99	99	99	77	77	77	176369	176369	176369	90	90	90	71	71	71	172414	172414	172414	90	90	90	73	73	73
536	a	sp|P02557|TBB_YEAST	P02557	TBB_YEAST	TUB2	457	40	Saccharomyces cerevisiae (strain ATCC 204508 / S288c) OX=559292	1:Experimental evidence at protein level	Tubulin beta chain	1	0.999	12	91	83	83	21	20	20	11	10	10	432565	402683	402683	19	18	18	12	11	11	441805	411634	411634	16	15	15	11	10	10	406567	374703	374703	9	8	8	8	7	7
537	a	sp|P02649|APOE_HUMAN	P02649	APOE_HUMAN	APOE	317	6.6	Homo sapiens OX=9606	1:Experimental evidence at protein level	Apolipoprotein E	1	0.999	2	15	15	15	4	4	4	2	2	2	105237	105237	105237	3	3	3	2	2	2	111265	111265	111265	2	2	2	2	2	2	115372	115372	115372	2	2	2	2	2	2
538	a	sp|P02765|FETUA_HUMAN	P02765	FETUA_HUMAN	AHSG	367	5.4	Homo sapiens OX=9606	1:Experimental evidence at protein level	Alpha-2-HS-glycoprotein	1	0.999	3	35	35	35	3	3	3	2	2	2	250990	250990	250990	6	6	6	4	4	4	285756	285756	285756	7	7	7	4	4	4	265018	265018	265018	6	6	6	4	4	4
539	a	sp|P02786|TFR1_HUMAN	P02786	TFR1_HUMAN	TFRC	760	60.4	Homo sapiens OX=9606	1:Experimental evidence at protein level	Transferrin receptor protein 1	1	0.999	33	525	525	525	85	85	85	36	36	36	1.74807e+06	1.74807e+06	1.74807e+06	87	87	87	40	40	40	1.74704e+06	1.74704e+06	1.74704e+06	85	85	85	38	38	38	1.75102e+06	1.75102e+06	1.75102e+06	92	92	92	38	38	38
540	a	sp|P02794|FRIH_HUMAN	P02794	FRIH_HUMAN	FTH1	183	30.1	Homo sapiens OX=9606	1:Experimental evidence at protein level	Ferritin heavy chain	1	0.999	4	19	19	19	4	4	4	2	2	2	49529.1	49529.1	49529.1	6	6	6	3	3	3	45362	45362	45362	3	3	3	2	2	2	46428.6	46428.6	46428.6	2	2	2	2	2	2
541	a	sp|P02829|HSP82_YEAST	P02829	HSP82_YEAST	HSP82	709	47	Saccharomyces cerevisiae (strain ATCC 204508 / S288c) OX=559292	1:Experimental evidence at protein level	ATP-dependent molecular chaperone HSP82	1	0.999	31	484	88	88	87	17	17	32	7	7	13320071	432975	432975	84	16	16	34	7	7	13389822	425499	425499	89	18	18	33	7	7	13993794	428795	428795	73	12	12	28	6	6
542	a	sp|P02925|RBSB_ECOLI	P02925	RBSB_ECOLI	rbsB	296	61.1	Escherichia coli (strain K12) OX=83333	1:Experimental evidence at protein level	Ribose import binding protein RbsB	1	0.999	13	160	160	160	18	18	18	14	14	14	246652	246652	246652	19	19	19	14	14	14	247034	247034	247034	15	15	15	12	12	12	261357	261357	261357	37	37	37	15	15	15
543	a	sp|P02994|EF1A_YEAST	P02994	EF1A_YEAST	TEF1	458	43.9	Saccharomyces cerevisiae (strain ATCC 204508 / S288c) OX=559292	1:Experimental evidence at protein level	Elongation factor 1-alpha	1	0.999	16	680	559	559	127	108	108	35	28	28	15911749	10557042	10557042	130	109	109	33	25	25	16161936	10884460	10884460	131	110	110	33	26	26	15410264	10018551	10018551	90	73	73	27	21	21
544	a	sp|P03841|MALM_ECOLI	P03841	MALM_ECOLI	malM	306	27.8	Escherichia coli (strain K12) OX=83333	3:Protein inferred from homology	Maltose operon periplasmic protein	1	0.999	4	19	19	19	2	2	2	0	0	0	0	0	0	1	1	1	0	0	0	0	0	0	1	1	1	0	0	0	0	0	0	4	4	4	3	3	3
545	a	sp|P03965|CARB_YEAST	P03965	CARB_YEAST	CPA2	1118	26.2	Saccharomyces cerevisiae (strain ATCC 204508 / S288c) OX=559292	1:Experimental evidence at protein level	Carbamoyl-phosphate synthase arginine-specific large chain	1	0.999	21	110	100	103	24	22	23	20	18	19	134190	104130	104034	27	24	25	20	18	19	135021	104528	104190	21	20	20	18	16	17	139529	109330	108965	14	12	13	13	11	12
546	a	sp|P04037|COX4_YEAST	P04037	COX4_YEAST	COX4	155	20.6	Saccharomyces cerevisiae (strain ATCC 204508 / S288c) OX=559292	1:Experimental evidence at protein level	Cytochrome c oxidase subunit 4, mitochondrial	1	0.999	2	8	8	8	1	1	1	0	0	0	0	0	0	3	3	3	2	2	2	0	0	0	1	1	1	0	0	0	0	0	0	1	1	1	0	0	0
547	a	sp|P04040|CATA_HUMAN	P04040	CATA_HUMAN	CAT	527	54.6	Homo sapiens OX=9606	1:Experimental evidence at protein level	Catalase	1	0.999	24	280	280	280	50	50	50	29	29	29	554638	554638	554638	50	50	50	29	29	29	551547	551547	551547	48	48	48	30	30	30	551830	551830	551830	46	46	46	29	29	29
548	a	sp|P04046|PUR1_YEAST	P04046	PUR1_YEAST	ADE4	510	39	Saccharomyces cerevisiae (strain ATCC 204508 / S288c) OX=559292	1:Experimental evidence at protein level	Amidophosphoribosyltransferase	1	0.999	15	115	109	115	26	25	26	16	15	16	225889	228195	225889	21	20	21	16	15	16	224310	226458	224310	20	19	20	16	15	16	224727	225425	224727	18	17	18	13	12	13
549	a	sp|P04049|RAF1_HUMAN	P04049	RAF1_HUMAN	RAF1	648	14	Homo sapiens OX=9606	1:Experimental evidence at protein level	RAF proto-oncogene serine/threonine-protein kinase	1	0.999	7	33	7	10	7	2	3	6	2	3	87017.6	25878.7	94577.8	6	2	3	6	2	3	82307.2	29345.6	99613.5	5	0	0	6	2	3	90219.3	31975.9	87527.9	4	2	2	5	0	2
550	a	sp|P04050|RPB1_YEAST	P04050	RPB1_YEAST	RPO21	1733	25.1	Saccharomyces cerevisiae (strain ATCC 204508 / S288c) OX=559292	1:Experimental evidence at protein level	DNA-directed RNA polymerase II subunit RPB1	1	0.999	31	128	118	118	41	39	39	29	28	28	110635	110635	110635	29	28	28	24	23	23	109926	112156	112156	28	25	25	23	22	22	115652	115689	115689	11	9	9	10	9	9
551	a	sp|P04051|RPC1_YEAST	P04051	RPC1_YEAST	RPO31	1460	7.7	Saccharomyces cerevisiae (strain ATCC 204508 / S288c) OX=559292	1:Experimental evidence at protein level	DNA-directed RNA polymerase III subunit RPC1	1	0.999	7	15	15	15	3	3	3	3	3	3	29917.2	29917.2	29917.2	5	5	5	5	5	5	30519.6	30519.6	30519.6	4	4	4	3	3	3	35568.1	35568.1	35568.1	0	0	0	0	0	0
552	a	sp|P04076|ARLY_YEAST	P04076	ARLY_YEAST	ARG4	463	22	Saccharomyces cerevisiae (strain ATCC 204508 / S288c) OX=559292	1:Experimental evidence at protein level	Argininosuccinate lyase	1	0.999	8	29	24	24	6	6	6	7	6	6	72831	71984.9	71984.9	7	6	6	7	6	6	77405.1	76132.6	76132.6	8	8	8	8	7	7	76323.8	72811.1	72811.1	4	2	2	4	3	3
553	a	sp|P04079|GUAA_ECOLI	P04079	GUAA_ECOLI	guaA	525	24.4	Escherichia coli (strain K12) OX=83333	1:Experimental evidence at protein level	GMP synthase [glutamine-hydrolyzing]	1	0.999	8	30	28	28	1	1	1	3	3	3	41393.1	41393.1	41393.1	1	1	1	0	0	0	0	0	0	2	2	2	2	2	2	36820.7	36820.7	36820.7	9	8	8	8	7	7
554	a	sp|P04080|CYTB_HUMAN	P04080	CYTB_HUMAN	CSTB	98	70.4	Homo sapiens OX=9606	1:Experimental evidence at protein level	Cystatin-B	1	0.999	4	123	123	123	21	21	21	8	8	8	828865	828865	828865	22	22	22	8	8	8	824587	824587	824587	16	16	16	7	7	7	804076	804076	804076	20	20	20	7	7	7
555	a	sp|P04147|PABP_YEAST	P04147	PABP_YEAST	PAB1	577	64.1	Saccharomyces cerevisiae (strain ATCC 204508 / S288c) OX=559292	1:Experimental evidence at protein level	Polyadenylate-binding protein, cytoplasmic and nuclear	1	0.999	26	277	277	277	51	51	51	28	28	28	856554	856554	856554	51	51	51	29	29	29	848628	848628	848628	53	53	53	29	29	29	853832	853832	853832	42	42	42	27	27	27
556	a	sp|P04150|GCR_HUMAN	P04150	GCR_HUMAN	NR3C1	777	6.9	Homo sapiens OX=9606	1:Experimental evidence at protein level	Glucocorticoid receptor	1	0.999	3	9	9	9	1	1	1	2	2	2	15727.8	15727.8	15727.8	2	2	2	0	0	0	0	0	0	1	1	1	2	2	2	15445.2	15445.2	15445.2	3	3	3	3	3	3
557	a	sp|P04179|SODM_HUMAN	P04179	SODM_HUMAN	SOD2	222	23	Homo sapiens OX=9606	1:Experimental evidence at protein level	Superoxide dismutase [Mn], mitochondrial	1	0.999	4	15	15	15	4	4	4	4	4	4	37318.1	37318.1	37318.1	3	3	3	2	2	2	39505.8	39505.8	39505.8	1	1	1	2	2	2	28799.4	28799.4	28799.4	2	2	2	2	2	2
558	a	sp|P04181|OAT_HUMAN	P04181	OAT_HUMAN	OAT	439	61.3	Homo sapiens OX=9606	1:Experimental evidence at protein level	Ornithine aminotransferase, mitochondrial	1	0.999	16	185	185	185	34	34	34	19	19	19	429181	429181	429181	34	34	34	18	18	18	446914	446914	446914	29	29	29	18	18	18	424417	424417	424417	32	32	32	19	19	19
559	a	sp|P04183|KITH_HUMAN	P04183	KITH_HUMAN	TK1	234	71.4	Homo sapiens OX=9606	1:Experimental evidence at protein level	Thymidine kinase, cytosolic	1	0.999	11	142	142	142	25	25	25	12	12	12	438482	438482	438482	26	26	26	12	12	12	437501	437501	437501	22	22	22	12	12	12	439146	439146	439146	20	20	20	12	12	12
560	a	sp|P04406|G3P_HUMAN	P04406	G3P_HUMAN	GAPDH	335	78.5	Homo sapiens OX=9606	1:Experimental evidence at protein level	Glyceraldehyde-3-phosphate dehydrogenase	1	0.999	18	1602	1593	1602	332	330	332	32	30	32	9004773	9031095	9004773	316	315	316	33	30	33	9751637	9870871	9751637	264	262	264	31	29	31	9363710	9293815	9363710	237	236	237	33	31	33
561	a	sp|P04424|ARLY_HUMAN	P04424	ARLY_HUMAN	ASL	464	27.8	Homo sapiens OX=9606	1:Experimental evidence at protein level	Argininosuccinate lyase	1	0.999	10	48	43	48	9	9	9	9	8	9	105266	108105	105266	9	8	9	8	7	8	102594	101938	102594	7	7	7	8	7	8	115019	113743	115019	7	5	7	8	7	8
562	a	sp|P04449|RL24A_YEAST	P04449	RL24A_YEAST	RPL24A	155	31	Saccharomyces cerevisiae (strain ATCC 204508 / S288c) OX=559292	1:Experimental evidence at protein level	60S ribosomal protein L24-A	1	0.999	5	62	12	12	11	2	2	5	0	0	693958	0	0	13	2	2	6	0	0	750898	0	0	13	2	2	5	0	0	698355	0	0	8	2	2	5	0	0
563	a	sp|P04456|RL25_YEAST	P04456	RL25_YEAST	RPL25	142	41.5	Saccharomyces cerevisiae (strain ATCC 204508 / S288c) OX=559292	1:Experimental evidence at protein level	60S ribosomal protein L25	1	0.999	7	67	67	67	12	12	12	6	6	6	2.5289e+06	2.5289e+06	2.5289e+06	14	14	14	8	8	8	2.59056e+06	2.59056e+06	2.59056e+06	13	13	13	6	6	6	2.63871e+06	2.63871e+06	2.63871e+06	10	10	10	6	6	6
564	a	sp|P04650|RL39_YEAST	P04650	RL39_YEAST	RPL39	51	19.6	Saccharomyces cerevisiae (strain ATCC 204508 / S288c) OX=559292	1:Experimental evidence at protein level	60S ribosomal protein L39	1	0.999	1	30	30	30	6	6	6	2	2	2	914821	914821	914821	6	6	6	2	2	2	887180	887180	887180	4	4	4	2	2	2	969747	969747	969747	5	5	5	2	2	2
565	a	sp|P04693|TYRB_ECOLI	P04693	TYRB_ECOLI	tyrB	397	19.4	Escherichia coli (strain K12) OX=83333	1:Experimental evidence at protein level	Aromatic-amino-acid aminotransferase	1	0.999	5	8	8	8	0	0	0	0	0	0	0	0	0	0	0	0	0	0	0	0	0	0	1	1	1	0	0	0	0	0	0	3	3	3	4	4	4
566	a	sp|P04786|TOP1_YEAST	P04786	TOP1_YEAST	TOP1	769	3.6	Saccharomyces cerevisiae (strain ATCC 204508 / S288c) OX=559292	1:Experimental evidence at protein level	DNA topoisomerase 1	1	0.999	2	8	8	8	1	1	1	0	0	0	0	0	0	3	3	3	0	0	0	0	0	0	3	3	3	2	2	2	0	0	0	1	1	1	0	0	0
567	a	sp|P04792|HSPB1_HUMAN	P04792	HSPB1_HUMAN	HSPB1	205	80	Homo sapiens OX=9606	1:Experimental evidence at protein level	Heat shock protein beta-1	1	0.999	11	176	176	176	40	40	40	13	13	13	1.85975e+06	1.85975e+06	1.85975e+06	30	30	30	12	12	12	1.92131e+06	1.92131e+06	1.92131e+06	26	26	26	13	13	13	1.88306e+06	1.88306e+06	1.88306e+06	23	23	23	10	10	10
568	a	sp|P04801|SYTC_YEAST	P04801	SYTC_YEAST	THS1	734	49.3	Saccharomyces cerevisiae (strain ATCC 204508 / S288c) OX=559292	1:Experimental evidence at protein level	Threonine--tRNA ligase, cytoplasmic	1	0.999	28	228	204	204	45	40	40	27	26	26	958830	854779	854779	43	40	40	24	23	23	947649	846004	846004	42	37	37	27	26	26	954811	853413	853413	30	27	27	22	21	21
569	a	sp|P04805|SYE_ECOLI	P04805	SYE_ECOLI	gltX	471	15.5	Escherichia coli (strain K12) OX=83333	1:Experimental evidence at protein level	Glutamate--tRNA ligase	1	0.999	5	17	17	17	1	1	1	3	3	3	28622.6	28622.6	28622.6	2	2	2	4	4	4	29129.2	29129.2	29129.2	0	0	0	0	0	0	0	0	0	6	6	6	5	5	5
570	a	sp|P04806|HXKA_YEAST	P04806	HXKA_YEAST	HXK1	485	62.7	Saccharomyces cerevisiae (strain ATCC 204508 / S288c) OX=559292	1:Experimental evidence at protein level	Hexokinase-1	1	0.999	23	489	472	489	96	94	96	35	34	35	2787107	2.81717e+06	2787107	102	97	102	36	34	36	2.86785e+06	2.89855e+06	2.86785e+06	90	88	90	31	30	31	2.7709e+06	2.77866e+06	2.7709e+06	68	64	68	30	29	30
571	a	sp|P04807|HXKB_YEAST	P04807	HXKB_YEAST	HXK2	486	67.7	Saccharomyces cerevisiae (strain ATCC 204508 / S288c) OX=559292	1:Experimental evidence at protein level	Hexokinase-2	1	0.999	22	393	376	376	83	81	81	31	30	30	3.04644e+06	3.06857e+06	3.06857e+06	81	76	76	31	29	29	3039487	3.0603e+06	3.0603e+06	72	70	70	30	29	29	2896390	2.90834e+06	2.90834e+06	54	50	50	26	25	25
572	a	sp|P04818|TYSY_HUMAN	P04818	TYSY_HUMAN	TYMS	313	59.4	Homo sapiens OX=9606	1:Experimental evidence at protein level	Thymidylate synthase	1	0.999	14	185	185	185	39	39	39	16	16	16	376083	376083	376083	24	24	24	14	14	14	380550	380550	380550	28	28	28	13	13	13	373324	373324	373324	35	35	35	15	15	15
573	a	sp|P04825|AMPN_ECOLI	P04825	AMPN_ECOLI	pepN	870	17.5	Escherichia coli (strain K12) OX=83333	1:Experimental evidence at protein level	Aminopeptidase N	1	0.999	11	35	35	35	2	2	2	2	2	2	40844.1	40844.1	40844.1	1	1	1	4	4	4	40211	40211	40211	1	1	1	2	2	2	38133.7	38133.7	38133.7	10	10	10	10	10	10
574	a	sp|P04840|VDAC1_YEAST	P04840	VDAC1_YEAST	POR1	283	64	Saccharomyces cerevisiae (strain ATCC 204508 / S288c) OX=559292	1:Experimental evidence at protein level	Mitochondrial outer membrane protein porin 1	1	0.999	14	216	216	216	43	43	43	16	16	16	1.70961e+06	1.70961e+06	1.70961e+06	41	41	41	15	15	15	1.73539e+06	1.73539e+06	1.73539e+06	36	36	36	15	15	15	1.72323e+06	1.72323e+06	1.72323e+06	28	28	28	16	16	16
575	a	sp|P04843|RPN1_HUMAN	P04843	RPN1_HUMAN	RPN1	607	6.8	Homo sapiens OX=9606	1:Experimental evidence at protein level	Dolichyl-diphosphooligosaccharide--protein glycosyltransferase subunit 1	1	0.999	3	19	19	19	3	3	3	0	0	0	0	0	0	2	2	2	0	0	0	0	0	0	2	2	2	0	0	0	0	0	0	2	2	2	3	3	3
576	a	sp|P04844|RPN2_HUMAN	P04844	RPN2_HUMAN	RPN2	631	4.9	Homo sapiens OX=9606	1:Experimental evidence at protein level	Dolichyl-diphosphooligosaccharide--protein glycosyltransferase subunit 2	1	0.999	2	8	8	8	1	1	1	0	0	0	0	0	0	1	1	1	0	0	0	0	0	0	1	1	1	0	0	0	0	0	0	2	2	2	2	2	2
577	a	sp|P04911|H2A1_YEAST	P04911	H2A1_YEAST	HTA1	132	29.5	Saccharomyces cerevisiae (strain ATCC 204508 / S288c) OX=559292	1:Experimental evidence at protein level	Histone H2A.1	1	0.999	3	114	55	55	19	10	10	4	3	3	12637153	1.32137e+06	1.32137e+06	21	10	10	4	3	3	12170813	1.3018e+06	1.3018e+06	18	10	10	4	3	3	13657777	1117468	1117468	19	9	9	4	3	3
578	a	sp|P04921|GLPC_HUMAN	P04921	GLPC_HUMAN	GYPC	128	20.3	Homo sapiens OX=9606	1:Experimental evidence at protein level	Glycophorin-C	1	0.999	1	24	24	24	4	4	4	2	2	2	91529.6	91529.6	91529.6	5	5	5	2	2	2	93455.3	93455.3	93455.3	2	2	2	2	2	2	79578.8	79578.8	79578.8	5	5	5	2	2	2
579	a	sp|P04949|FLIC_ECOLI	P04949	FLIC_ECOLI	fliC	498	20.1	Escherichia coli (strain K12) OX=83333	1:Experimental evidence at protein level	Flagellin	1	0.999	5	16	16	16	0	0	0	0	0	0	0	0	0	0	0	0	0	0	0	0	0	0	0	0	0	0	0	0	0	0	0	3	3	3	0	0	0
580	a	sp|P04983|RBSA_ECOLI	P04983	RBSA_ECOLI	rbsA	501	31.3	Escherichia coli (strain K12) OX=83333	1:Experimental evidence at protein level	Ribose import ATP-binding protein RbsA	1	0.999	10	35	35	35	2	2	2	3	3	3	35097.3	35097.3	35097.3	2	2	2	3	3	3	33005.8	33005.8	33005.8	2	2	2	5	5	5	30830.6	30830.6	30830.6	8	8	8	8	8	8
581	a	sp|P05042|FUMC_ECOLI	P05042	FUMC_ECOLI	fumC	467	24.6	Escherichia coli (strain K12) OX=83333	1:Experimental evidence at protein level	Fumarate hydratase class II	1	0.999	8	29	29	29	1	1	1	2	2	2	49771.3	49771.3	49771.3	3	3	3	3	3	3	55774.6	55774.6	55774.6	0	0	0	0	0	0	0	0	0	8	8	8	6	6	6
582	a	sp|P05055|PNP_ECOLI	P05055	PNP_ECOLI	pnp	711	33.1	Escherichia coli (strain K12) OX=83333	1:Experimental evidence at protein level	Polyribonucleotide nucleotidyltransferase	1	0.999	17	137	137	137	16	16	16	14	14	14	77319.7	77319.7	77319.7	16	16	16	10	10	10	82888.3	82888.3	82888.3	19	19	19	13	13	13	77330.4	77330.4	77330.4	28	28	28	18	18	18
583	a	sp|P05114|HMGN1_HUMAN	P05114	HMGN1_HUMAN	HMGN1	100	34	Homo sapiens OX=9606	1:Experimental evidence at protein level	Non-histone chromosomal protein HMG-14	1	0.999	3	40	40	40	5	5	5	2	2	2	686425	686425	686425	8	8	8	3	3	3	623939	623939	623939	6	6	6	3	3	3	461629	461629	461629	10	10	10	3	3	3
584	a	sp|P05161|ISG15_HUMAN	P05161	ISG15_HUMAN	ISG15	165	25.5	Homo sapiens OX=9606	1:Experimental evidence at protein level	Ubiquitin-like protein ISG15	1	0.999	3	30	30	30	4	4	4	3	3	3	84576.9	84576.9	84576.9	5	5	5	3	3	3	84712.1	84712.1	84712.1	4	4	4	3	3	3	80706.5	80706.5	80706.5	5	5	5	3	3	3
585	a	sp|P05198|IF2A_HUMAN	P05198	IF2A_HUMAN	EIF2S1	315	60.6	Homo sapiens OX=9606	1:Experimental evidence at protein level	Eukaryotic translation initiation factor 2 subunit 1	1	0.999	18	256	256	256	44	44	44	20	20	20	893433	893433	893433	42	42	42	20	20	20	872609	872609	872609	41	41	41	19	19	19	902756	902756	902756	46	46	46	19	19	19
586	a	sp|P05317|RLA0_YEAST	P05317	RLA0_YEAST	RPP0	312	31.7	Saccharomyces cerevisiae (strain ATCC 204508 / S288c) OX=559292	1:Experimental evidence at protein level	60S acidic ribosomal protein P0	1	0.999	9	98	98	98	17	17	17	9	9	9	2.53438e+06	2.53438e+06	2.53438e+06	17	17	17	10	10	10	2.4453e+06	2.4453e+06	2.4453e+06	16	16	16	10	10	10	2.57635e+06	2.57635e+06	2.57635e+06	13	13	13	10	10	10
587	a	sp|P05318|RLA1_YEAST	P05318	RLA1_YEAST	RPP1A	106	56.6	Saccharomyces cerevisiae (strain ATCC 204508 / S288c) OX=559292	1:Experimental evidence at protein level	60S acidic ribosomal protein P1-alpha	1	0.999	3	47	47	47	14	14	14	5	5	5	52944.6	52944.6	52944.6	12	12	12	5	5	5	57544.3	57544.3	57544.3	12	12	12	3	3	3	35702.6	35702.6	35702.6	2	2	2	0	0	0
588	a	sp|P05319|RLA2_YEAST	P05319	RLA2_YEAST	RPP2A	106	79.2	Saccharomyces cerevisiae (strain ATCC 204508 / S288c) OX=559292	1:Experimental evidence at protein level	60S acidic ribosomal protein P2-alpha	1	0.999	5	117	117	117	20	20	20	7	7	7	2.41186e+06	2.41186e+06	2.41186e+06	18	18	18	7	7	7	2.50717e+06	2.50717e+06	2.50717e+06	23	23	23	7	7	7	2720382	2720382	2720382	18	18	18	7	7	7
589	a	sp|P05362|ICAM1_HUMAN	P05362	ICAM1_HUMAN	ICAM1	532	16.4	Homo sapiens OX=9606	1:Experimental evidence at protein level	Intercellular adhesion molecule 1	1	0.999	5	38	38	38	10	10	10	4	4	4	39448.2	39448.2	39448.2	9	9	9	3	3	3	39505.3	39505.3	39505.3	6	6	6	4	4	4	36334.9	36334.9	36334.9	6	6	6	3	3	3
590	a	sp|P05373|HEM2_YEAST	P05373	HEM2_YEAST	HEM2	342	33.6	Saccharomyces cerevisiae (strain ATCC 204508 / S288c) OX=559292	1:Experimental evidence at protein level	Delta-aminolevulinic acid dehydratase	1	0.999	8	54	54	54	13	13	13	8	8	8	180222	180222	180222	9	9	9	8	8	8	175131	175131	175131	10	10	10	7	7	7	170663	170663	170663	6	6	6	6	6	6
591	a	sp|P05374|CHO2_YEAST	P05374	CHO2_YEAST	CHO2	869	5.8	Saccharomyces cerevisiae (strain ATCC 204508 / S288c) OX=559292	1:Experimental evidence at protein level	Phosphatidylethanolamine N-methyltransferase	1	0.999	4	15	15	15	3	3	3	3	3	3	54049	54049	54049	6	6	6	3	3	3	52603.7	52603.7	52603.7	3	3	3	4	4	4	53306.3	53306.3	53306.3	2	2	2	3	3	3
592	a	sp|P05386|RLA1_HUMAN	P05386	RLA1_HUMAN	RPLP1	114	74.6	Homo sapiens OX=9606	1:Experimental evidence at protein level	60S acidic ribosomal protein P1	1	0.999	3	104	104	104	14	14	14	3	3	3	3.50942e+06	3.50942e+06	3.50942e+06	19	19	19	4	4	4	3.68159e+06	3.68159e+06	3.68159e+06	17	17	17	4	4	4	3.03208e+06	3.03208e+06	3.03208e+06	18	18	18	3	3	3
593	a	sp|P05387|RLA2_HUMAN	P05387	RLA2_HUMAN	RPLP2	115	69.6	Homo sapiens OX=9606	1:Experimental evidence at protein level	60S acidic ribosomal protein P2	1	0.999	5	291	291	291	52	52	52	9	9	9	4.19561e+06	4.19561e+06	4.19561e+06	46	46	46	9	9	9	4217434	4217434	4217434	48	48	48	9	9	9	4.14471e+06	4.14471e+06	4.14471e+06	45	45	45	9	9	9
594	a	sp|P05388|RLA0_HUMAN	P05388	RLA0_HUMAN	RPLP0	317	53.6	Homo sapiens OX=9606	1:Experimental evidence at protein level	60S acidic ribosomal protein P0	1	0.999	11	297	163	297	50	26	50	12	4	12	2.85151e+06	765534	2.85151e+06	52	29	52	12	4	12	2.88479e+06	801897	2.88479e+06	50	29	50	12	4	12	2927801	608563	2927801	46	25	46	12	4	12
595	a	sp|P05423|RPC4_HUMAN	P05423	RPC4_HUMAN	POLR3D	398	27.1	Homo sapiens OX=9606	1:Experimental evidence at protein level	DNA-directed RNA polymerase III subunit RPC4	1	0.999	7	39	39	39	6	6	6	6	6	6	77557.9	77557.9	77557.9	8	8	8	7	7	7	79054	79054	79054	7	7	7	5	5	5	78930.9	78930.9	78930.9	7	7	7	6	6	6
596	a	sp|P05453|ERF3_YEAST	P05453	ERF3_YEAST	SUP35	685	30.7	Saccharomyces cerevisiae (strain ATCC 204508 / S288c) OX=559292	1:Experimental evidence at protein level	Eukaryotic peptide chain release factor GTP-binding subunit	1	0.999	14	91	91	91	15	15	15	12	12	12	256695	256695	256695	16	16	16	14	14	14	253256	253256	253256	22	22	22	13	13	13	250338	250338	250338	12	12	12	9	9	9
597	a	sp|P05455|LA_HUMAN	P05455	LA_HUMAN	SSB	408	49.8	Homo sapiens OX=9606	1:Experimental evidence at protein level	Lupus La protein	1	0.999	19	360	360	360	63	63	63	24	24	24	2.07007e+06	2.07007e+06	2.07007e+06	62	62	62	25	25	25	2.07688e+06	2.07688e+06	2.07688e+06	60	60	60	24	24	24	2079064	2079064	2079064	56	56	56	22	22	22
598	a	sp|P05459|PDXB_ECOLI	P05459	PDXB_ECOLI	pdxB	378	14.3	Escherichia coli (strain K12) OX=83333	2:Experimental evidence at transcript level	Erythronate-4-phosphate dehydrogenase	1	0.999	4	8	8	8	0	0	0	0	0	0	0	0	0	0	0	0	0	0	0	0	0	0	0	0	0	0	0	0	0	0	0	2	2	2	3	3	3
599	a	sp|P05556|ITB1_HUMAN	P05556	ITB1_HUMAN	ITGB1	798	16.5	Homo sapiens OX=9606	1:Experimental evidence at protein level	Integrin beta-1	1	0.999	9	38	38	38	8	8	8	7	7	7	58937	58937	58937	9	9	9	8	8	8	55541.6	55541.6	55541.6	8	8	8	5	5	5	57602.3	57602.3	57602.3	4	4	4	5	5	5
600	a	sp|P05694|METE_YEAST	P05694	METE_YEAST	MET6	767	48.9	Saccharomyces cerevisiae (strain ATCC 204508 / S288c) OX=559292	1:Experimental evidence at protein level	5-methyltetrahydropteroyltriglutamate--homocysteine methyltransferase	1	0.999	29	256	256	256	55	55	55	29	29	29	542455	542455	542455	51	51	51	30	30	30	552691	552691	552691	53	53	53	30	30	30	560687	560687	560687	33	33	33	27	27	27
601	a	sp|P05738|RL9A_YEAST	P05738	RL9A_YEAST	RPL9A	191	50.3	Saccharomyces cerevisiae (strain ATCC 204508 / S288c) OX=559292	1:Experimental evidence at protein level	60S ribosomal protein L9-A	1	0.999	7	142	16	142	29	5	29	9	0	9	2.62229e+06	0	2.62229e+06	25	3	25	10	0	10	2566778	0	2566778	25	2	25	9	0	9	2.38702e+06	0	2.38702e+06	19	2	19	9	0	9
602	a	sp|P05739|RL6B_YEAST	P05739	RL6B_YEAST	RPL6B	176	44.3	Saccharomyces cerevisiae (strain ATCC 204508 / S288c) OX=559292	1:Experimental evidence at protein level	60S ribosomal protein L6-B	1	0.999	8	93	53	53	17	10	10	7	3	3	1393431	970796	970796	20	12	12	8	4	4	1.44582e+06	990322	990322	20	12	12	8	4	4	1.47467e+06	977305	977305	12	7	7	8	4	4
603	a	sp|P05740|RL17A_YEAST	P05740	RL17A_YEAST	RPL17A	184	38	Saccharomyces cerevisiae (strain ATCC 204508 / S288c) OX=559292	1:Experimental evidence at protein level	60S ribosomal protein L17-A	1	0.999	6	122	20	20	19	3	3	6	2	2	3215764	1.15852e+06	1.15852e+06	23	3	3	8	2	2	3.2569e+06	1.21029e+06	1.21029e+06	25	3	3	7	2	2	3.42044e+06	1.33208e+06	1.33208e+06	22	4	4	7	2	2
604	a	sp|P05748|RL15A_YEAST	P05748	RL15A_YEAST	RPL15A	204	30.9	Saccharomyces cerevisiae (strain ATCC 204508 / S288c) OX=559292	1:Experimental evidence at protein level	60S ribosomal protein L15-A	1	0.999	7	88	24	88	14	3	14	9	3	9	1.88404e+06	1.54794e+06	1.88404e+06	18	6	18	9	3	9	1.85508e+06	1.56887e+06	1.85508e+06	18	4	18	9	3	9	1.98551e+06	1.52491e+06	1.98551e+06	13	3	13	9	3	9
605	a	sp|P05749|RL22A_YEAST	P05749	RL22A_YEAST	RPL22A	121	61.2	Saccharomyces cerevisiae (strain ATCC 204508 / S288c) OX=559292	1:Experimental evidence at protein level	60S ribosomal protein L22-A	1	0.999	4	90	86	90	21	19	21	4	3	4	1.64752e+06	1.72827e+06	1.64752e+06	17	16	17	4	3	4	1676093	1756551	1676093	18	18	18	4	3	4	1.49199e+06	1.51056e+06	1.49199e+06	10	10	10	4	3	4
606	a	sp|P05750|RS3_YEAST	P05750	RS3_YEAST	RPS3	240	66.2	Saccharomyces cerevisiae (strain ATCC 204508 / S288c) OX=559292	1:Experimental evidence at protein level	40S ribosomal protein S3	1	0.999	15	194	182	182	41	36	36	16	15	15	2769179	2.78881e+06	2.78881e+06	42	40	40	15	14	14	2.77713e+06	2.81114e+06	2.81114e+06	34	33	33	14	13	13	2.93084e+06	2.95504e+06	2.95504e+06	27	25	25	15	13	13
607	a	sp|P05755|RS9B_YEAST	P05755	RS9B_YEAST	RPS9B	195	34.4	Saccharomyces cerevisiae (strain ATCC 204508 / S288c) OX=559292	1:Experimental evidence at protein level	40S ribosomal protein S9-B	1	0.999	9	80	17	53	14	3	10	8	0	7	1.56517e+06	0	1.71104e+06	17	3	11	8	0	7	1.5902e+06	0	1670137	17	3	11	9	0	8	1.9545e+06	0	1.95886e+06	9	2	5	6	0	5
608	a	sp|P06101|CDC37_YEAST	P06101	CDC37_YEAST	CDC37	506	31	Saccharomyces cerevisiae (strain ATCC 204508 / S288c) OX=559292	1:Experimental evidence at protein level	Hsp90 co-chaperone Cdc37	1	0.999	11	98	98	98	19	19	19	10	10	10	215694	215694	215694	16	16	16	10	10	10	231238	231238	231238	19	19	19	11	11	11	216371	216371	216371	13	13	13	8	8	8
609	a	sp|P06102|NOT3_YEAST	P06102	NOT3_YEAST	NOT3	836	13	Saccharomyces cerevisiae (strain ATCC 204508 / S288c) OX=559292	1:Experimental evidence at protein level	General negative regulator of transcription subunit 3	1	0.999	7	33	33	33	14	14	14	7	7	7	64516.3	64516.3	64516.3	7	7	7	6	6	6	60372.8	60372.8	60372.8	7	7	7	6	6	6	57749.5	57749.5	57749.5	2	2	2	2	2	2
610	a	sp|P06103|EIF3B_YEAST	P06103	EIF3B_YEAST	PRT1	763	29.9	Saccharomyces cerevisiae (strain ATCC 204508 / S288c) OX=559292	1:Experimental evidence at protein level	Eukaryotic translation initiation factor 3 subunit B	1	0.999	18	103	103	103	21	21	21	17	17	17	247764	247764	247764	24	24	24	17	17	17	248344	248344	248344	18	18	18	18	18	18	252975	252975	252975	17	17	17	14	14	14
611	a	sp|P06105|SC160_YEAST	P06105	SC160_YEAST	SCP160	1222	40.9	Saccharomyces cerevisiae (strain ATCC 204508 / S288c) OX=559292	1:Experimental evidence at protein level	Protein SCP160	1	0.999	41	280	280	280	48	48	48	37	37	37	364006	364006	364006	51	51	51	37	37	37	363333	363333	363333	56	56	56	37	37	37	366828	366828	366828	39	39	39	32	32	32
612	a	sp|P06115|CATT_YEAST	P06115	CATT_YEAST	CTT1	562	26.3	Saccharomyces cerevisiae (strain ATCC 204508 / S288c) OX=559292	1:Experimental evidence at protein level	Catalase T	1	0.999	11	75	75	75	18	18	18	11	11	11	139726	139726	139726	16	16	16	10	10	10	135349	135349	135349	14	14	14	10	10	10	135150	135150	135150	10	10	10	8	8	8
613	a	sp|P06132|DCUP_HUMAN	P06132	DCUP_HUMAN	UROD	367	65.1	Homo sapiens OX=9606	1:Experimental evidence at protein level	Uroporphyrinogen decarboxylase	1	0.999	15	210	210	210	30	30	30	18	18	18	933130	933130	933130	45	45	45	18	18	18	936632	936632	936632	30	30	30	19	19	19	904866	904866	904866	38	38	38	16	16	16
614	a	sp|P06149|DLD_ECOLI	P06149	DLD_ECOLI	dld	571	17.3	Escherichia coli (strain K12) OX=83333	1:Experimental evidence at protein level	Quinone-dependent D-lactate dehydrogenase	1	0.999	6	12	12	12	1	1	1	0	0	0	0	0	0	0	0	0	0	0	0	0	0	0	0	0	0	0	0	0	0	0	0	5	5	5	4	4	4
615	a	sp|P06168|ILV5_YEAST	P06168	ILV5_YEAST	ILV5	395	57.7	Saccharomyces cerevisiae (strain ATCC 204508 / S288c) OX=559292	1:Experimental evidence at protein level	Ketol-acid reductoisomerase, mitochondrial	1	0.999	16	287	287	287	53	53	53	20	20	20	1.07515e+06	1.07515e+06	1.07515e+06	54	54	54	20	20	20	1.07789e+06	1.07789e+06	1.07789e+06	57	57	57	20	20	20	1.09532e+06	1.09532e+06	1.09532e+06	40	40	40	20	20	20
616	a	sp|P06197|PIS_YEAST	P06197	PIS_YEAST	PIS1	220	18.6	Saccharomyces cerevisiae (strain ATCC 204508 / S288c) OX=559292	1:Experimental evidence at protein level	CDP-diacylglycerol--inositol 3-phosphatidyltransferase	1	0.999	3	8	8	8	2	2	2	2	2	2	126235	126235	126235	2	2	2	2	2	2	120596	120596	120596	3	3	3	3	3	3	117368	117368	117368	0	0	0	0	0	0
617	a	sp|P06280|AGAL_HUMAN	P06280	AGAL_HUMAN	GLA	429	12.1	Homo sapiens OX=9606	1:Experimental evidence at protein level	Alpha-galactosidase A	1	0.999	3	17	17	17	4	4	4	3	3	3	41739.2	41739.2	41739.2	3	3	3	2	2	2	37065.3	37065.3	37065.3	3	3	3	2	2	2	34030.9	34030.9	34030.9	1	1	1	0	0	0
618	a	sp|P06367|RS14A_YEAST	P06367	RS14A_YEAST	RPS14A	137	60.6	Saccharomyces cerevisiae (strain ATCC 204508 / S288c) OX=559292	1:Experimental evidence at protein level	40S ribosomal protein S14-A	1	0.999	7	129	129	129	26	26	26	11	11	11	2.90909e+06	2.90909e+06	2.90909e+06	22	22	22	10	10	10	2.92401e+06	2.92401e+06	2.92401e+06	24	24	24	10	10	10	2901513	2901513	2901513	19	19	19	10	10	10
619	a	sp|P06396|GELS_HUMAN	P06396	GELS_HUMAN	GSN	782	20.7	Homo sapiens OX=9606	1:Experimental evidence at protein level	Gelsolin	1	0.999	10	61	61	61	10	10	10	5	5	5	212265	212265	212265	11	11	11	7	7	7	205695	205695	205695	11	11	11	5	5	5	201691	201691	201691	9	9	9	7	7	7
620	a	sp|P06400|RB_HUMAN	P06400	RB_HUMAN	RB1	928	10.3	Homo sapiens OX=9606	1:Experimental evidence at protein level	Retinoblastoma-associated protein	1	0.999	7	31	31	31	3	3	3	3	3	3	46433.9	46433.9	46433.9	5	5	5	4	4	4	52792.4	52792.4	52792.4	3	3	3	3	3	3	46272.2	46272.2	46272.2	7	7	7	6	6	6
621	a	sp|P06454|PTMA_HUMAN	P06454	PTMA_HUMAN	PTMA	111	38.7	Homo sapiens OX=9606	1:Experimental evidence at protein level	Prothymosin alpha	1	0.999	7	222	222	222	21	21	21	6	6	6	4887395	4887395	4887395	38	38	38	7	7	7	5.31283e+06	5.31283e+06	5.31283e+06	42	42	42	8	8	8	5331920	5331920	5331920	53	53	53	7	7	7
622	a	sp|P06493|CDK1_HUMAN	P06493	CDK1_HUMAN	CDK1	297	78.5	Homo sapiens OX=9606	1:Experimental evidence at protein level	Cyclin-dependent kinase 1	1	0.999	18	274	259	274	47	45	47	21	20	21	757146	759914	757146	47	45	47	23	22	23	746148	747773	746148	44	41	44	19	18	19	740494	737419	740494	48	46	48	19	18	19
623	a	sp|P06576|ATPB_HUMAN	P06576	ATPB_HUMAN	ATP5F1B	529	69.6	Homo sapiens OX=9606	1:Experimental evidence at protein level	ATP synthase subunit beta, mitochondrial	1	0.999	22	597	542	597	102	92	102	37	33	37	1.82879e+06	1.77182e+06	1.82879e+06	108	98	108	37	33	37	1884994	1873537	1884994	92	85	92	36	32	36	1.87406e+06	1.793e+06	1.87406e+06	90	81	90	34	30	34
624	a	sp|P06610|BTUE_ECOLI	P06610	BTUE_ECOLI	btuE	183	39.9	Escherichia coli (strain K12) OX=83333	1:Experimental evidence at protein level	Thioredoxin/glutathione peroxidase BtuE	1	0.999	5	18	18	18	0	0	0	0	0	0	0	0	0	1	1	1	2	2	2	27082.5	27082.5	27082.5	0	0	0	0	0	0	0	0	0	7	7	7	5	5	5
625	a	sp|P06612|TOP1_ECOLI	P06612	TOP1_ECOLI	topA	865	5.2	Escherichia coli (strain K12) OX=83333	1:Experimental evidence at protein level	DNA topoisomerase 1	1	0.9986	4	7	7	7	0	0	0	0	0	0	0	0	0	0	0	0	0	0	0	0	0	0	1	1	1	0	0	0	0	0	0	2	2	2	2	2	2
626	a	sp|P06703|S10A6_HUMAN	P06703	S10A6_HUMAN	S100A6	90	40	Homo sapiens OX=9606	1:Experimental evidence at protein level	Protein S100-A6	1	0.999	3	13	13	13	1	1	1	0	0	0	0	0	0	1	1	1	0	0	0	0	0	0	3	3	3	0	0	0	0	0	0	2	2	2	0	0	0
627	a	sp|P06704|CDC31_YEAST	P06704	CDC31_YEAST	CDC31	161	25.5	Saccharomyces cerevisiae (strain ATCC 204508 / S288c) OX=559292	1:Experimental evidence at protein level	Cell division control protein 31	1	0.999	3	16	16	16	3	3	3	3	3	3	74467	74467	74467	4	4	4	3	3	3	76318.7	76318.7	76318.7	2	2	2	3	3	3	81415.4	81415.4	81415.4	3	3	3	0	0	0
628	a	sp|P06715|GSHR_ECOLI	P06715	GSHR_ECOLI	gor	450	13.1	Escherichia coli (strain K12) OX=83333	1:Experimental evidence at protein level	Glutathione reductase	1	0.999	4	26	7	7	3	0	0	3	2	2	160101	20029.4	20029.4	3	0	0	0	0	0	0	0	0	3	0	0	0	0	0	0	0	0	6	3	3	3	2	2
629	a	sp|P06733|ENOA_HUMAN	P06733	ENOA_HUMAN	ENO1	434	67.1	Homo sapiens OX=9606	1:Experimental evidence at protein level	Alpha-enolase	1	0.999	20	1460	1134	1460	282	218	282	38	33	38	9778339	9833904	9778339	277	212	277	39	34	39	9984767	9847421	9984767	242	196	242	38	32	38	10058270	10026780	10058270	232	178	232	39	33	39
630	a	sp|P06737|PYGL_HUMAN	P06737	PYGL_HUMAN	PYGL	847	4.6	Homo sapiens OX=9606	1:Experimental evidence at protein level	Glycogen phosphorylase, liver form	1	0.999	2	6	6	6	0	0	0	0	0	0	0	0	0	2	2	2	2	2	2	18520.2	18520.2	18520.2	1	1	1	2	2	2	17232.6	17232.6	17232.6	2	2	2	0	0	0
631	a	sp|P06738|PHSG_YEAST	P06738	PHSG_YEAST	GPH1	902	50.9	Saccharomyces cerevisiae (strain ATCC 204508 / S288c) OX=559292	1:Experimental evidence at protein level	Glycogen phosphorylase	1	0.999	31	285	285	285	53	53	53	35	35	35	354229	354229	354229	60	60	60	33	33	33	355968	355968	355968	59	59	59	31	31	31	353635	353635	353635	36	36	36	27	27	27
632	a	sp|P06746|DPOLB_HUMAN	P06746	DPOLB_HUMAN	POLB	335	25.7	Homo sapiens OX=9606	1:Experimental evidence at protein level	DNA polymerase beta	1	0.999	5	21	21	21	7	7	7	5	5	5	149731	149731	149731	5	5	5	4	4	4	137939	137939	137939	2	2	2	2	2	2	139272	139272	139272	2	2	2	0	0	0
633	a	sp|P06782|SNF1_YEAST	P06782	SNF1_YEAST	SNF1	633	21.3	Saccharomyces cerevisiae (strain ATCC 204508 / S288c) OX=559292	1:Experimental evidence at protein level	Carbon catabolite-derepressing protein kinase	1	0.999	9	42	42	42	12	12	12	10	10	10	47861.6	47861.6	47861.6	13	13	13	9	9	9	47050.8	47050.8	47050.8	12	12	12	7	7	7	48539.4	48539.4	48539.4	2	2	2	4	4	4
634	a	sp|P06785|TYSY_YEAST	P06785	TYSY_YEAST	CDC21	304	32.9	Saccharomyces cerevisiae (strain ATCC 204508 / S288c) OX=559292	1:Experimental evidence at protein level	Thymidylate synthase	1	0.999	7	32	32	32	6	6	6	5	5	5	114912	114912	114912	10	10	10	7	7	7	109728	109728	109728	6	6	6	6	6	6	117616	117616	117616	2	2	2	5	5	5
635	a	sp|P06786|TOP2_YEAST	P06786	TOP2_YEAST	TOP2	1428	7.3	Saccharomyces cerevisiae (strain ATCC 204508 / S288c) OX=559292	1:Experimental evidence at protein level	DNA topoisomerase 2	1	0.999	8	20	13	13	4	3	3	5	4	4	93880.6	54977.9	54977.9	8	6	6	6	5	5	104373	53493.5	53493.5	2	1	1	3	2	2	90304.7	53361	53361	1	0	0	0	0	0
636	a	sp|P06787|CALM_YEAST	P06787	CALM_YEAST	CMD1	147	69.4	Saccharomyces cerevisiae (strain ATCC 204508 / S288c) OX=559292	1:Experimental evidence at protein level	Calmodulin	1	0.999	9	62	62	62	14	14	14	8	8	8	628542	628542	628542	11	11	11	8	8	8	612285	612285	612285	11	11	11	7	7	7	634976	634976	634976	9	9	9	6	6	6
637	a	sp|P06865|HEXA_HUMAN	P06865	HEXA_HUMAN	HEXA	529	22.9	Homo sapiens OX=9606	1:Experimental evidence at protein level	Beta-hexosaminidase subunit alpha	1	0.999	9	52	52	52	8	8	8	9	9	9	101579	101579	101579	11	11	11	9	9	9	101702	101702	101702	8	8	8	7	7	7	105980	105980	105980	8	8	8	7	7	7
638	a	sp|P06959|ODP2_ECOLI	P06959	ODP2_ECOLI	aceF	630	39.7	Escherichia coli (strain K12) OX=83333	1:Experimental evidence at protein level	Dihydrolipoyllysine-residue acetyltransferase component of pyruvate dehydrogenase complex	1	0.999	17	85	85	85	5	5	5	7	7	7	88662.4	88662.4	88662.4	3	3	3	5	5	5	98008.5	98008.5	98008.5	4	4	4	6	6	6	103263	103263	103263	27	27	27	15	15	15
639	a	sp|P06999|PFKB_ECOLI	P06999	PFKB_ECOLI	pfkB	309	9.7	Escherichia coli (strain K12) OX=83333	1:Experimental evidence at protein level	ATP-dependent 6-phosphofructokinase isozyme 2	1	0.999	2	7	7	7	1	1	1	0	0	0	0	0	0	0	0	0	0	0	0	0	0	0	0	0	0	0	0	0	0	0	0	2	2	2	2	2	2
640	a	sp|P07003|POXB_ECOLI	P07003	POXB_ECOLI	poxB	572	10.1	Escherichia coli (strain K12) OX=83333	1:Experimental evidence at protein level	Pyruvate dehydrogenase [ubiquinone]	1	0.999	4	11	11	11	0	0	0	0	0	0	0	0	0	0	0	0	0	0	0	0	0	0	0	0	0	0	0	0	0	0	0	3	3	3	4	4	4
641	a	sp|P07012|RF2_ECOLI	P07012	RF2_ECOLI	prfB	365	18.6	Escherichia coli (strain K12) OX=83333	1:Experimental evidence at protein level	Peptide chain release factor RF2	1	0.999	4	14	14	14	0	0	0	0	0	0	0	0	0	0	0	0	2	2	2	13949.5	13949.5	13949.5	0	0	0	2	2	2	20748.7	20748.7	20748.7	7	7	7	4	4	4
642	a	sp|P07014|SDHB_ECOLI	P07014	SDHB_ECOLI	sdhB	238	37	Escherichia coli (strain K12) OX=83333	1:Experimental evidence at protein level	Succinate dehydrogenase iron-sulfur subunit	1	0.999	8	47	47	47	5	5	5	3	3	3	39150	39150	39150	2	2	2	0	0	0	0	0	0	1	1	1	2	2	2	40583.9	40583.9	40583.9	14	14	14	8	8	8
643	a	sp|P07024|USHA_ECOLI	P07024	USHA_ECOLI	ushA	550	9.8	Escherichia coli (strain K12) OX=83333	1:Experimental evidence at protein level	Protein UshA	1	0.999	4	5	5	5	0	0	0	0	0	0	0	0	0	0	0	0	0	0	0	0	0	0	1	1	1	0	0	0	0	0	0	2	2	2	3	3	3
644	a	sp|P07108|ACBP_HUMAN	P07108	ACBP_HUMAN	DBI	87	50.6	Homo sapiens OX=9606	1:Experimental evidence at protein level	Acyl-CoA-binding protein	1	0.999	3	63	63	63	12	12	12	6	6	6	570910	570910	570910	12	12	12	5	5	5	573595	573595	573595	7	7	7	5	5	5	557566	557566	557566	12	12	12	5	5	5
645	a	sp|P07118|SYV_ECOLI	P07118	SYV_ECOLI	valS	951	18	Escherichia coli (strain K12) OX=83333	1:Experimental evidence at protein level	Valine--tRNA ligase	1	0.999	12	47	43	43	4	2	2	4	3	3	51275.2	41139.9	41139.9	1	1	1	0	0	0	0	0	0	2	1	1	3	2	2	52449.1	40223.5	40223.5	16	16	16	10	10	10
646	a	sp|P07143|CY1_YEAST	P07143	CY1_YEAST	CYT1	309	22.7	Saccharomyces cerevisiae (strain ATCC 204508 / S288c) OX=559292	1:Experimental evidence at protein level	Cytochrome c1, heme protein, mitochondrial	1	0.999	4	24	24	24	5	5	5	4	4	4	66737.1	66737.1	66737.1	5	5	5	4	4	4	63338.7	63338.7	63338.7	5	5	5	4	4	4	58120.9	58120.9	58120.9	6	6	6	3	3	3
647	a	sp|P07149|FAS1_YEAST	P07149	FAS1_YEAST	FAS1	2051	48.2	Saccharomyces cerevisiae (strain ATCC 204508 / S288c) OX=559292	1:Experimental evidence at protein level	Fatty acid synthase subunit beta	1	0.999	70	647	647	647	132	132	132	78	78	78	525196	525196	525196	145	145	145	81	81	81	521380	521380	521380	122	122	122	76	76	76	514519	514519	514519	83	83	83	62	62	62
648	a	sp|P07172|HIS8_YEAST	P07172	HIS8_YEAST	HIS5	385	31.4	Saccharomyces cerevisiae (strain ATCC 204508 / S288c) OX=559292	3:Protein inferred from homology	Histidinol-phosphate aminotransferase	1	0.999	9	44	44	44	12	12	12	9	9	9	166623	166623	166623	12	12	12	10	10	10	166602	166602	166602	7	7	7	9	9	9	173437	173437	173437	6	6	6	7	7	7
649	a	sp|P07199|CENPB_HUMAN	P07199	CENPB_HUMAN	CENPB	599	4.5	Homo sapiens OX=9606	1:Experimental evidence at protein level	Major centromere autoantigen B	1	0.999	2	9	9	9	2	2	2	2	2	2	31965.2	31965.2	31965.2	2	2	2	2	2	2	33929	33929	33929	1	1	1	2	2	2	35326.9	35326.9	35326.9	1	1	1	2	2	2
650	a	sp|P07213|TOM70_YEAST	P07213	TOM70_YEAST	TOM70	617	40.2	Saccharomyces cerevisiae (strain ATCC 204508 / S288c) OX=559292	1:Experimental evidence at protein level	Mitochondrial import receptor subunit TOM70	1	0.999	20	164	164	164	36	36	36	18	18	18	320503	320503	320503	35	35	35	20	20	20	314701	314701	314701	28	28	28	17	17	17	313938	313938	313938	26	26	26	16	16	16
651	a	sp|P07237|PDIA1_HUMAN	P07237	PDIA1_HUMAN	P4HB	508	60	Homo sapiens OX=9606	1:Experimental evidence at protein level	Protein disulfide-isomerase	1	0.999	24	270	270	270	51	51	51	26	26	26	767590	767590	767590	47	47	47	25	25	25	762855	762855	762855	48	48	48	24	24	24	737639	737639	737639	44	44	44	24	24	24
652	a	sp|P07244|PUR2_YEAST	P07244	PUR2_YEAST	ADE5,7	802	56.5	Saccharomyces cerevisiae (strain ATCC 204508 / S288c) OX=559292	1:Experimental evidence at protein level	Bifunctional purine biosynthetic protein ADE5,7	1	0.999	31	385	385	385	79	79	79	36	36	36	663574	663574	663574	73	73	73	32	32	32	665692	665692	665692	78	78	78	33	33	33	645536	645536	645536	52	52	52	28	28	28
653	a	sp|P07245|C1TC_YEAST	P07245	C1TC_YEAST	ADE3	946	41.9	Saccharomyces cerevisiae (strain ATCC 204508 / S288c) OX=559292	1:Experimental evidence at protein level	C-1-tetrahydrofolate synthase, cytoplasmic	1	0.999	30	218	191	199	43	37	40	29	25	27	684441	688658	688618	46	41	42	28	24	26	694050	699793	699288	42	38	40	27	23	25	705642	705647	706197	28	25	25	23	19	21
654	a	sp|P07246|ADH3_YEAST	P07246	ADH3_YEAST	ADH3	375	34.9	Saccharomyces cerevisiae (strain ATCC 204508 / S288c) OX=559292	1:Experimental evidence at protein level	Alcohol dehydrogenase 3, mitochondrial	1	0.999	11	143	87	87	24	15	15	14	11	11	511080	314239	314239	32	20	20	15	11	11	560699	350449	350449	33	19	19	14	11	11	526326	346579	346579	15	8	8	12	10	10
656	a	sp|P07256|QCR1_YEAST	P07256	QCR1_YEAST	COR1	457	32.4	Saccharomyces cerevisiae (strain ATCC 204508 / S288c) OX=559292	1:Experimental evidence at protein level	Cytochrome b-c1 complex subunit 1, mitochondrial	1	0.999	10	60	60	60	10	10	10	10	10	10	169891	169891	169891	16	16	16	9	9	9	177582	177582	177582	11	11	11	9	9	9	172681	172681	172681	8	8	8	6	6	6
657	a	sp|P07257|QCR2_YEAST	P07257	QCR2_YEAST	QCR2	368	45.1	Saccharomyces cerevisiae (strain ATCC 204508 / S288c) OX=559292	1:Experimental evidence at protein level	Cytochrome b-c1 complex subunit 2, mitochondrial	1	0.999	12	77	77	77	16	16	16	11	11	11	373076	373076	373076	14	14	14	11	11	11	370087	370087	370087	15	15	15	11	11	11	399662	399662	399662	9	9	9	10	10	10
658	a	sp|P07259|PYR1_YEAST	P07259	PYR1_YEAST	URA2	2214	45	Saccharomyces cerevisiae (strain ATCC 204508 / S288c) OX=559292	1:Experimental evidence at protein level	Protein URA2	1	0.999	77	681	673	681	144	142	144	76	74	76	643365	645877	643365	142	140	142	74	73	74	645812	646867	645812	130	129	130	74	73	74	659332	659480	659332	93	92	93	66	65	66
659	a	sp|P07260|IF4E_YEAST	P07260	IF4E_YEAST	CDC33	213	45.5	Saccharomyces cerevisiae (strain ATCC 204508 / S288c) OX=559292	1:Experimental evidence at protein level	Eukaryotic translation initiation factor 4E	1	0.999	8	104	104	104	24	24	24	10	10	10	552118	552118	552118	23	23	23	10	10	10	539654	539654	539654	19	19	19	10	10	10	532117	532117	532117	14	14	14	9	9	9
660	a	sp|P07262|DHE4_YEAST	P07262	DHE4_YEAST	GDH1	454	52.4	Saccharomyces cerevisiae (strain ATCC 204508 / S288c) OX=559292	1:Experimental evidence at protein level	NADP-specific glutamate dehydrogenase 1	1	0.999	16	181	133	181	31	21	31	19	13	19	312445	319898	312445	41	31	41	18	12	18	307220	314998	307220	35	24	35	19	13	19	312689	307973	312689	22	17	22	18	12	18
661	a	sp|P07264|LEUC_YEAST	P07264	LEUC_YEAST	LEU1	779	20	Saccharomyces cerevisiae (strain ATCC 204508 / S288c) OX=559292	1:Experimental evidence at protein level	3-isopropylmalate dehydratase	1	0.999	12	57	57	57	14	14	14	12	12	12	118993	118993	118993	18	18	18	10	10	10	122564	122564	122564	9	9	9	11	11	11	119174	119174	119174	7	7	7	6	6	6
662	a	sp|P07267|CARP_YEAST	P07267	CARP_YEAST	PEP4	405	35.6	Saccharomyces cerevisiae (strain ATCC 204508 / S288c) OX=559292	1:Experimental evidence at protein level	Saccharopepsin	1	0.999	9	142	142	142	28	28	28	10	10	10	860755	860755	860755	29	29	29	10	10	10	882617	882617	882617	28	28	28	10	10	10	810682	810682	810682	23	23	23	9	9	9
663	a	sp|P07273|TFS2_YEAST	P07273	TFS2_YEAST	DST1	309	32.7	Saccharomyces cerevisiae (strain ATCC 204508 / S288c) OX=559292	1:Experimental evidence at protein level	Transcription elongation factor S-II	1	0.999	7	54	54	54	14	14	14	7	7	7	68515.9	68515.9	68515.9	10	10	10	6	6	6	69543.2	69543.2	69543.2	10	10	10	5	5	5	70128.6	70128.6	70128.6	7	7	7	4	4	4
664	a	sp|P07274|PROF_YEAST	P07274	PROF_YEAST	PFY1	126	79.4	Saccharomyces cerevisiae (strain ATCC 204508 / S288c) OX=559292	1:Experimental evidence at protein level	Profilin	1	0.999	5	62	62	62	14	14	14	4	4	4	677838	677838	677838	15	15	15	4	4	4	699923	699923	699923	14	14	14	4	4	4	626663	626663	626663	7	7	7	4	4	4
665	a	sp|P07275|PUT2_YEAST	P07275	PUT2_YEAST	PUT2	575	22.6	Saccharomyces cerevisiae (strain ATCC 204508 / S288c) OX=559292	1:Experimental evidence at protein level	Delta-1-pyrroline-5-carboxylate dehydrogenase, mitochondrial	1	0.999	9	37	37	37	12	12	12	7	7	7	63811.7	63811.7	63811.7	10	10	10	7	7	7	67305.2	67305.2	67305.2	6	6	6	6	6	6	61803.6	61803.6	61803.6	4	4	4	3	3	3
666	a	sp|P07277|KIME_YEAST	P07277	KIME_YEAST	ERG12	443	11.7	Saccharomyces cerevisiae (strain ATCC 204508 / S288c) OX=559292	1:Experimental evidence at protein level	Mevalonate kinase	1	0.999	4	11	11	11	1	1	1	2	2	2	95160.9	95160.9	95160.9	3	3	3	3	3	3	103329	103329	103329	3	3	3	3	3	3	104533	104533	104533	2	2	2	2	2	2
667	a	sp|P07278|KAPR_YEAST	P07278	KAPR_YEAST	BCY1	416	43.5	Saccharomyces cerevisiae (strain ATCC 204508 / S288c) OX=559292	1:Experimental evidence at protein level	cAMP-dependent protein kinase regulatory subunit	1	0.999	12	89	89	89	17	17	17	13	13	13	175113	175113	175113	22	22	22	13	13	13	174739	174739	174739	15	15	15	13	13	13	181031	181031	181031	14	14	14	11	11	11
668	a	sp|P07280|RS19A_YEAST	P07280	RS19A_YEAST	RPS19A	144	56.9	Saccharomyces cerevisiae (strain ATCC 204508 / S288c) OX=559292	1:Experimental evidence at protein level	40S ribosomal protein S19-A	1	0.999	7	126	125	125	23	23	23	7	7	7	2.9819e+06	2.9819e+06	2.9819e+06	26	26	26	7	7	7	2.77689e+06	2.77689e+06	2.77689e+06	22	22	22	7	7	7	2493236	2493236	2493236	18	18	18	8	7	7
669	a	sp|P07283|PMM_YEAST	P07283	PMM_YEAST	SEC53	254	37.4	Saccharomyces cerevisiae (strain ATCC 204508 / S288c) OX=559292	1:Experimental evidence at protein level	Phosphomannomutase	1	0.999	9	86	75	86	16	14	16	10	9	10	295124	298400	295124	20	18	20	11	10	11	302005	308467	302005	16	13	16	11	10	11	301494	300693	301494	11	10	11	10	9	10
670	a	sp|P07284|SYSC_YEAST	P07284	SYSC_YEAST	SES1	462	48.9	Saccharomyces cerevisiae (strain ATCC 204508 / S288c) OX=559292	1:Experimental evidence at protein level	Serine--tRNA ligase, cytoplasmic	1	0.999	17	189	189	189	35	35	35	17	17	17	726221	726221	726221	36	36	36	17	17	17	732890	732890	732890	42	42	42	18	18	18	724204	724204	724204	27	27	27	16	16	16
671	a	sp|P07285|TRPD_YEAST	P07285	TRPD_YEAST	TRP4	380	10.3	Saccharomyces cerevisiae (strain ATCC 204508 / S288c) OX=559292	1:Experimental evidence at protein level	Anthranilate phosphoribosyltransferase	1	0.999	2	10	10	10	2	2	2	2	2	2	29219	29219	29219	3	3	3	2	2	2	24925.5	24925.5	24925.5	5	5	5	2	2	2	27598.3	27598.3	27598.3	0	0	0	0	0	0
672	a	sp|P07311|ACYP1_HUMAN	P07311	ACYP1_HUMAN	ACYP1	99	44.4	Homo sapiens OX=9606	1:Experimental evidence at protein level	Acylphosphatase-1	1	0.999	4	20	20	20	3	3	3	3	3	3	120983	120983	120983	4	4	4	4	4	4	126587	126587	126587	3	3	3	4	4	4	127424	127424	127424	5	5	5	4	4	4
673	a	sp|P07339|CATD_HUMAN	P07339	CATD_HUMAN	CTSD	412	42.5	Homo sapiens OX=9606	1:Experimental evidence at protein level	Cathepsin D	1	0.999	11	105	105	105	21	21	21	10	10	10	190378	190378	190378	15	15	15	11	11	11	193644	193644	193644	17	17	17	11	11	11	173031	173031	173031	17	17	17	12	12	12
674	a	sp|P07342|ILVB_YEAST	P07342	ILVB_YEAST	ILV2	687	26.2	Saccharomyces cerevisiae (strain ATCC 204508 / S288c) OX=559292	1:Experimental evidence at protein level	Acetolactate synthase catalytic subunit, mitochondrial	1	0.999	12	60	60	60	12	12	12	10	10	10	224558	224558	224558	17	17	17	12	12	12	214490	214490	214490	13	13	13	9	9	9	222892	222892	222892	8	8	8	5	5	5
675	a	sp|P07347|ARD1_YEAST	P07347	ARD1_YEAST	ARD1	238	43.3	Saccharomyces cerevisiae (strain ATCC 204508 / S288c) OX=559292	1:Experimental evidence at protein level	N-terminal acetyltransferase A complex catalytic subunit ARD1	1	0.999	8	29	23	23	7	6	6	8	7	7	142501	143628	143628	7	6	6	7	6	6	133606	134203	134203	8	6	6	7	6	6	146509	148692	148692	4	3	3	5	4	4
676	a	sp|P07384|CAN1_HUMAN	P07384	CAN1_HUMAN	CAPN1	714	49.7	Homo sapiens OX=9606	1:Experimental evidence at protein level	Calpain-1 catalytic subunit	1	0.999	27	244	244	244	47	47	47	27	27	27	433392	433392	433392	43	43	43	29	29	29	423283	423283	423283	34	34	34	28	28	28	435987	435987	435987	38	38	38	27	27	27
677	a	sp|P07395|SYFB_ECOLI	P07395	SYFB_ECOLI	pheT	795	28.3	Escherichia coli (strain K12) OX=83333	1:Experimental evidence at protein level	Phenylalanine--tRNA ligase beta subunit	1	0.999	16	61	61	61	4	4	4	6	6	6	185736	185736	185736	4	4	4	8	8	8	191328	191328	191328	3	3	3	6	6	6	232585	232585	232585	18	18	18	16	16	16
678	a	sp|P07464|THGA_ECOLI	P07464	THGA_ECOLI	lacA	203	20.7	Escherichia coli (strain K12) OX=83333	1:Experimental evidence at protein level	Galactoside O-acetyltransferase	1	0.999	3	13	13	13	0	0	0	0	0	0	0	0	0	0	0	0	0	0	0	0	0	0	0	0	0	0	0	0	0	0	0	4	4	4	3	3	3
679	a	sp|P07602|SAP_HUMAN	P07602	SAP_HUMAN	PSAP	524	38	Homo sapiens OX=9606	1:Experimental evidence at protein level	Prosaposin	1	0.999	15	119	119	119	20	20	20	15	15	15	532819	532819	532819	19	19	19	13	13	13	545033	545033	545033	20	20	20	12	12	12	544737	544737	544737	18	18	18	13	13	13
680	a	sp|P07686|HEXB_HUMAN	P07686	HEXB_HUMAN	HEXB	556	18.3	Homo sapiens OX=9606	1:Experimental evidence at protein level	Beta-hexosaminidase subunit beta	1	0.999	8	58	58	58	10	10	10	6	6	6	141483	141483	141483	13	13	13	7	7	7	137606	137606	137606	9	9	9	6	6	6	141520	141520	141520	10	10	10	8	8	8
681	a	sp|P07702|LYS2_YEAST	P07702	LYS2_YEAST	LYS2	1392	19.4	Saccharomyces cerevisiae (strain ATCC 204508 / S288c) OX=559292	1:Experimental evidence at protein level	L-2-aminoadipate reductase	1	0.999	19	115	115	115	24	24	24	15	15	15	108567	108567	108567	32	32	32	18	18	18	115872	115872	115872	29	29	29	17	17	17	111798	111798	111798	7	7	7	10	10	10
682	a	sp|P07703|RPAC1_YEAST	P07703	RPAC1_YEAST	RPC40	335	40.6	Saccharomyces cerevisiae (strain ATCC 204508 / S288c) OX=559292	1:Experimental evidence at protein level	DNA-directed RNA polymerases I and III subunit RPAC1	1	0.999	10	39	39	39	9	9	9	8	8	8	156704	156704	156704	8	8	8	7	7	7	164021	164021	164021	7	7	7	6	6	6	151588	151588	151588	4	4	4	4	4	4
683	a	sp|P07711|CATL1_HUMAN	P07711	CATL1_HUMAN	CTSL	333	11.4	Homo sapiens OX=9606	1:Experimental evidence at protein level	Cathepsin L1	1	0.999	3	18	18	18	5	5	5	3	3	3	110909	110909	110909	4	4	4	2	2	2	101571	101571	101571	3	3	3	2	2	2	103833	103833	103833	2	2	2	2	2	2
684	a	sp|P07741|APT_HUMAN	P07741	APT_HUMAN	APRT	180	67.2	Homo sapiens OX=9606	1:Experimental evidence at protein level	Adenine phosphoribosyltransferase	1	0.999	8	100	100	100	15	15	15	11	11	11	2.05287e+06	2.05287e+06	2.05287e+06	18	18	18	12	12	12	2198632	2198632	2198632	16	16	16	11	11	11	1.96531e+06	1.96531e+06	1.96531e+06	16	16	16	11	11	11
685	a	sp|P07806|SYV_YEAST	P07806	SYV_YEAST	VAS1	1104	43.7	Saccharomyces cerevisiae (strain ATCC 204508 / S288c) OX=559292	1:Experimental evidence at protein level	Valine--tRNA ligase, mitochondrial	1	0.999	38	295	291	291	61	59	59	41	40	40	526660	530843	530843	55	55	55	41	41	41	539685	539685	539685	58	57	57	40	39	39	537337	538203	538203	37	37	37	32	32	32
686	a	sp|P07813|SYL_ECOLI	P07813	SYL_ECOLI	leuS	860	25.7	Escherichia coli (strain K12) OX=83333	1:Experimental evidence at protein level	Leucine--tRNA ligase	1	0.999	15	75	75	75	5	5	5	7	7	7	54079	54079	54079	7	7	7	6	6	6	47372	47372	47372	4	4	4	5	5	5	45146.5	45146.5	45146.5	21	21	21	14	14	14
687	a	sp|P07814|SYEP_HUMAN	P07814	SYEP_HUMAN	EPRS1	1512	62.3	Homo sapiens OX=9606	1:Experimental evidence at protein level	Bifunctional glutamate/proline--tRNA ligase	1	0.999	71	972	962	972	158	156	158	81	79	81	707370	708650	707370	159	157	159	84	82	84	709604	709391	709604	158	157	158	83	81	83	695055	693680	695055	172	171	172	84	82	84
688	a	sp|P07858|CATB_HUMAN	P07858	CATB_HUMAN	CTSB	339	34.2	Homo sapiens OX=9606	1:Experimental evidence at protein level	Cathepsin B	1	0.999	8	54	54	54	9	9	9	8	8	8	147466	147466	147466	9	9	9	7	7	7	148741	148741	148741	7	7	7	6	6	6	143492	143492	143492	12	12	12	7	7	7
689	a	sp|P07913|TDH_ECOLI	P07913	TDH_ECOLI	tdh	341	8.5	Escherichia coli (strain K12) OX=83333	1:Experimental evidence at protein level	L-threonine 3-dehydrogenase	1	0.999	2	9	9	9	1	1	1	0	0	0	0	0	0	1	1	1	0	0	0	0	0	0	1	1	1	0	0	0	0	0	0	2	2	2	2	2	2
690	a	sp|P07954|FUMH_HUMAN	P07954	FUMH_HUMAN	FH	510	53.5	Homo sapiens OX=9606	1:Experimental evidence at protein level	Fumarate hydratase, mitochondrial	1	0.999	16	336	336	336	55	55	55	18	18	18	1.41971e+06	1.41971e+06	1.41971e+06	56	56	56	20	20	20	1.46078e+06	1.46078e+06	1.46078e+06	52	52	52	20	20	20	1309325	1309325	1309325	52	52	52	19	19	19
691	a	sp|P07991|OAT_YEAST	P07991	OAT_YEAST	CAR2	424	46.7	Saccharomyces cerevisiae (strain ATCC 204508 / S288c) OX=559292	1:Experimental evidence at protein level	Ornithine aminotransferase	1	0.999	12	95	95	95	20	20	20	12	12	12	194675	194675	194675	22	22	22	12	12	12	180863	180863	180863	15	15	15	12	12	12	194454	194454	194454	14	14	14	10	10	10
692	a	sp|P07996|TSP1_HUMAN	P07996	TSP1_HUMAN	THBS1	1170	4.8	Homo sapiens OX=9606	1:Experimental evidence at protein level	Thrombospondin-1	1	0.999	5	25	25	25	6	6	6	5	5	5	53210.7	53210.7	53210.7	4	4	4	5	5	5	55269.7	55269.7	55269.7	3	3	3	4	4	4	54501.3	54501.3	54501.3	4	4	4	3	3	3
693	a	sp|P08004|CHS1_YEAST	P08004	CHS1_YEAST	CHS1	1131	3.1	Saccharomyces cerevisiae (strain ATCC 204508 / S288c) OX=559292	1:Experimental evidence at protein level	Chitin synthase 1	1	0.999	2	9	9	9	5	5	5	2	2	2	20427.7	20427.7	20427.7	2	2	2	2	2	2	16022.5	16022.5	16022.5	2	2	2	2	2	2	20932.3	20932.3	20932.3	0	0	0	0	0	0
694	a	sp|P08018|PBS2_YEAST	P08018	PBS2_YEAST	PBS2	668	9.1	Saccharomyces cerevisiae (strain ATCC 204508 / S288c) OX=559292	1:Experimental evidence at protein level	MAP kinase kinase PBS2	1	0.999	4	20	20	20	3	3	3	3	3	3	127106	127106	127106	3	3	3	3	3	3	131377	131377	131377	3	3	3	3	3	3	152109	152109	152109	3	3	3	3	3	3
695	a	sp|P08047|SP1_HUMAN	P08047	SP1_HUMAN	SP1	785	12	Homo sapiens OX=9606	1:Experimental evidence at protein level	Transcription factor Sp1	1	0.999	4	30	30	30	5	5	5	3	3	3	107427	107427	107427	5	5	5	3	3	3	102380	102380	102380	5	5	5	4	4	4	101911	101911	101911	5	5	5	3	3	3
696	a	sp|P08133|ANXA6_HUMAN	P08133	ANXA6_HUMAN	ANXA6	673	8.9	Homo sapiens OX=9606	1:Experimental evidence at protein level	Annexin A6	1	0.999	5	4	4	4	2	2	2	3	3	3	0	0	0	0	0	0	0	0	0	0	0	0	0	0	0	0	0	0	0	0	0	1	1	1	0	0	0
697	a	sp|P08178|PUR5_ECOLI	P08178	PUR5_ECOLI	purM	345	22.6	Escherichia coli (strain K12) OX=83333	1:Experimental evidence at protein level	Phosphoribosylformylglycinamidine cyclo-ligase	1	0.999	4	13	13	13	0	0	0	0	0	0	0	0	0	0	0	0	0	0	0	0	0	0	0	0	0	0	0	0	0	0	0	5	5	5	4	4	4
698	a	sp|P08194|GLPT_ECOLI	P08194	GLPT_ECOLI	glpT	452	14.2	Escherichia coli (strain K12) OX=83333	1:Experimental evidence at protein level	Glycerol-3-phosphate transporter	1	0.999	7	37	37	37	4	4	4	4	4	4	169699	169699	169699	2	2	2	3	3	3	148730	148730	148730	2	2	2	3	3	3	129407	129407	129407	10	10	10	6	6	6
699	a	sp|P08195|4F2_HUMAN	P08195	4F2_HUMAN	SLC3A2	630	39.2	Homo sapiens OX=9606	1:Experimental evidence at protein level	4F2 cell-surface antigen heavy chain	1	0.999	19	187	187	187	27	27	27	19	19	19	341253	341253	341253	37	37	37	20	20	20	338103	338103	338103	31	31	31	18	18	18	363699	363699	363699	28	28	28	20	20	20
700	a	sp|P08200|IDH_ECOLI	P08200	IDH_ECOLI	icd	416	46.9	Escherichia coli (strain K12) OX=83333	1:Experimental evidence at protein level	Isocitrate dehydrogenase [NADP]	1	0.999	17	115	115	115	10	10	10	8	8	8	298906	298906	298906	10	10	10	9	9	9	282910	282910	282910	11	11	11	8	8	8	299727	299727	299727	26	26	26	17	17	17
701	a	sp|P08237|PFKAM_HUMAN	P08237	PFKAM_HUMAN	PFKM	780	28.6	Homo sapiens OX=9606	1:Experimental evidence at protein level	ATP-dependent 6-phosphofructokinase, muscle type	1	0.999	15	91	77	77	15	13	13	13	11	11	104573	104573	104573	15	12	12	12	10	10	100018	99882.9	99882.9	15	12	12	12	10	10	107086	107390	107390	18	16	16	12	10	10
702	a	sp|P08240|SRPRA_HUMAN	P08240	SRPRA_HUMAN	SRPRA	638	6.3	Homo sapiens OX=9606	1:Experimental evidence at protein level	Signal recognition particle receptor subunit alpha	1	0.9989	3	6	6	6	1	1	1	2	2	2	24070.7	24070.7	24070.7	1	1	1	0	0	0	0	0	0	0	0	0	0	0	0	0	0	0	1	1	1	2	2	2
703	a	sp|P08243|ASNS_HUMAN	P08243	ASNS_HUMAN	ASNS	561	66.1	Homo sapiens OX=9606	1:Experimental evidence at protein level	Asparagine synthetase [glutamine-hydrolyzing]	1	0.999	29	381	381	381	69	69	69	33	33	33	1.00445e+06	1.00445e+06	1.00445e+06	63	63	63	32	32	32	1.01583e+06	1.01583e+06	1.01583e+06	62	62	62	31	31	31	970689	970689	970689	58	58	58	34	34	34
704	a	sp|P08312|SYFA_ECOLI	P08312	SYFA_ECOLI	pheS	327	27.2	Escherichia coli (strain K12) OX=83333	1:Experimental evidence at protein level	Phenylalanine--tRNA ligase alpha subunit	1	0.999	9	32	31	32	4	3	4	5	4	5	59004.7	59004.7	59004.7	4	4	4	4	4	4	56613.9	56613.9	56613.9	2	2	2	4	4	4	60512.4	60512.4	60512.4	8	8	8	6	6	6
705	a	sp|P08397|HEM3_HUMAN	P08397	HEM3_HUMAN	HMBS	361	57.9	Homo sapiens OX=9606	1:Experimental evidence at protein level	Porphobilinogen deaminase	1	0.999	15	194	194	194	33	33	33	19	19	19	288302	288302	288302	36	36	36	21	21	21	308133	308133	308133	36	36	36	21	21	21	288232	288232	288232	28	28	28	18	18	18
706	a	sp|P08417|FUMH_YEAST	P08417	FUMH_YEAST	FUM1	488	34.4	Saccharomyces cerevisiae (strain ATCC 204508 / S288c) OX=559292	1:Experimental evidence at protein level	Fumarate hydratase, mitochondrial	1	0.999	12	87	87	87	14	14	14	11	11	11	217541	217541	217541	16	16	16	12	12	12	216176	216176	216176	20	20	20	13	13	13	225407	225407	225407	9	9	9	8	8	8
707	a	sp|P08456|PSS_YEAST	P08456	PSS_YEAST	CHO1	276	26.8	Saccharomyces cerevisiae (strain ATCC 204508 / S288c) OX=559292	1:Experimental evidence at protein level	CDP-diacylglycerol--serine O-phosphatidyltransferase	1	0.999	5	36	36	36	8	8	8	5	5	5	97096	97096	97096	9	9	9	5	5	5	92366.4	92366.4	92366.4	5	5	5	4	4	4	90366.8	90366.8	90366.8	3	3	3	3	3	3
708	a	sp|P08506|DACC_ECOLI	P08506	DACC_ECOLI	dacC	400	21.5	Escherichia coli (strain K12) OX=83333	1:Experimental evidence at protein level	D-alanyl-D-alanine carboxypeptidase DacC	1	0.999	5	10	10	10	0	0	0	0	0	0	0	0	0	0	0	0	0	0	0	0	0	0	0	0	0	0	0	0	0	0	0	5	5	5	4	4	4
709	a	sp|P08518|RPB2_YEAST	P08518	RPB2_YEAST	RPB2	1224	25.5	Saccharomyces cerevisiae (strain ATCC 204508 / S288c) OX=559292	1:Experimental evidence at protein level	DNA-directed RNA polymerase II subunit RPB2	1	0.999	24	112	92	92	25	22	22	19	17	17	232779	114989	114989	27	23	23	18	16	16	244513	120054	120054	23	20	20	20	18	18	236731	115514	115514	10	8	8	13	11	11
710	a	sp|P08524|FPPS_YEAST	P08524	FPPS_YEAST	ERG20	352	33.8	Saccharomyces cerevisiae (strain ATCC 204508 / S288c) OX=559292	1:Experimental evidence at protein level	Farnesyl pyrophosphate synthase	1	0.999	10	70	65	65	13	12	12	10	9	9	599286	585345	585345	15	13	13	10	9	9	594758	591807	591807	13	12	12	9	8	8	583691	576538	576538	12	11	11	8	7	7
711	a	sp|P08566|ARO1_YEAST	P08566	ARO1_YEAST	ARO1	1588	39.1	Saccharomyces cerevisiae (strain ATCC 204508 / S288c) OX=559292	1:Experimental evidence at protein level	Pentafunctional AROM polypeptide	1	0.999	42	215	215	215	57	57	57	45	45	45	208754	208754	208754	64	64	64	43	43	43	219459	219459	219459	48	48	48	40	40	40	221324	221324	221324	15	15	15	28	28	28
712	a	sp|P08574|CY1_HUMAN	P08574	CY1_HUMAN	CYC1	325	34.5	Homo sapiens OX=9606	1:Experimental evidence at protein level	Cytochrome c1, heme protein, mitochondrial	1	0.999	7	74	74	74	13	13	13	9	9	9	318731	318731	318731	16	16	16	10	10	10	340586	340586	340586	12	12	12	6	6	6	307118	307118	307118	12	12	12	6	6	6
713	a	sp|P08575|PTPRC_HUMAN	P08575	PTPRC_HUMAN	PTPRC	1306	29.9	Homo sapiens OX=9606	1:Experimental evidence at protein level	Receptor-type tyrosine-protein phosphatase C	1	0.999	28	214	214	214	41	41	41	29	29	29	227174	227174	227174	38	38	38	27	27	27	224361	224361	224361	30	30	30	21	21	21	221205	221205	221205	39	39	39	25	25	25
714	a	sp|P08579|RU2B_HUMAN	P08579	RU2B_HUMAN	SNRPB2	225	32	Homo sapiens OX=9606	1:Experimental evidence at protein level	U2 small nuclear ribonucleoprotein B''	1	0.999	5	49	45	45	9	8	8	5	4	4	201425	214079	214079	10	9	9	5	4	4	199100	209383	209383	8	8	8	5	4	4	246796	243704	243704	6	5	5	5	4	4
715	a	sp|P08621|RU17_HUMAN	P08621	RU17_HUMAN	SNRNP70	437	44.9	Homo sapiens OX=9606	1:Experimental evidence at protein level	U1 small nuclear ribonucleoprotein 70 kDa	1	0.999	15	196	196	196	38	38	38	16	16	16	1.08079e+06	1.08079e+06	1.08079e+06	34	34	34	15	15	15	1.07751e+06	1.07751e+06	1.07751e+06	34	34	34	13	13	13	1.04357e+06	1.04357e+06	1.04357e+06	30	30	30	13	13	13
716	a	sp|P08648|ITA5_HUMAN	P08648	ITA5_HUMAN	ITGA5	1049	9.3	Homo sapiens OX=9606	1:Experimental evidence at protein level	Integrin alpha-5	1	0.999	7	25	25	25	5	5	5	4	4	4	92913.2	92913.2	92913.2	3	3	3	3	3	3	88696.1	88696.1	88696.1	4	4	4	3	3	3	95980.5	95980.5	95980.5	4	4	4	3	3	3
717	a	sp|P08678|CYAA_YEAST	P08678	CYAA_YEAST	CYR1	2026	5.6	Saccharomyces cerevisiae (strain ATCC 204508 / S288c) OX=559292	1:Experimental evidence at protein level	Adenylate cyclase	1	0.999	7	12	12	12	1	1	1	2	2	2	25892.2	25892.2	25892.2	4	4	4	3	3	3	22303.5	22303.5	22303.5	7	7	7	3	3	3	23245.4	23245.4	23245.4	0	0	0	0	0	0
718	a	sp|P08708|RS17_HUMAN	P08708	RS17_HUMAN	RPS17	135	56.3	Homo sapiens OX=9606	1:Experimental evidence at protein level	40S ribosomal protein S17	1	0.999	7	154	154	154	25	25	25	9	9	9	1.77947e+06	1.77947e+06	1.77947e+06	24	24	24	10	10	10	1.75389e+06	1.75389e+06	1.75389e+06	25	25	25	9	9	9	1.62173e+06	1.62173e+06	1.62173e+06	27	27	27	9	9	9
719	a	sp|P08758|ANXA5_HUMAN	P08758	ANXA5_HUMAN	ANXA5	320	61.6	Homo sapiens OX=9606	1:Experimental evidence at protein level	Annexin A5	1	0.999	16	122	122	122	22	22	22	14	14	14	320397	320397	320397	20	20	20	12	12	12	339823	339823	339823	21	21	21	15	15	15	325977	325977	325977	17	17	17	14	14	14
720	a	sp|P08839|PT1_ECOLI	P08839	PT1_ECOLI	ptsI	575	20.5	Escherichia coli (strain K12) OX=83333	1:Experimental evidence at protein level	Phosphoenolpyruvate-protein phosphotransferase	1	0.999	8	32	32	32	1	1	1	0	0	0	0	0	0	1	1	1	2	2	2	82867.5	82867.5	82867.5	1	1	1	2	2	2	79901.6	79901.6	79901.6	10	10	10	7	7	7
721	a	sp|P08865|RSSA_HUMAN	P08865	RSSA_HUMAN	RPSA	295	60	Homo sapiens OX=9606	1:Experimental evidence at protein level	40S ribosomal protein SA	1	0.999	14	300	300	300	47	47	47	20	20	20	3.00603e+06	3.00603e+06	3.00603e+06	53	53	53	19	19	19	3.08356e+06	3.08356e+06	3.08356e+06	50	50	50	19	19	19	2.88541e+06	2.88541e+06	2.88541e+06	49	49	49	18	18	18
722	a	sp|P08997|MASY_ECOLI	P08997	MASY_ECOLI	aceB	533	14.6	Escherichia coli (strain K12) OX=83333	1:Experimental evidence at protein level	Malate synthase A	1	0.999	4	30	30	30	3	3	3	3	3	3	71130.5	71130.5	71130.5	2	2	2	2	2	2	69442.2	69442.2	69442.2	2	2	2	2	2	2	65230.2	65230.2	65230.2	8	8	8	3	3	3
723	a	sp|P09001|RM03_HUMAN	P09001	RM03_HUMAN	MRPL3	348	23.9	Homo sapiens OX=9606	1:Experimental evidence at protein level	39S ribosomal protein L3, mitochondrial	1	0.999	6	33	33	33	6	6	6	6	6	6	78485.6	78485.6	78485.6	8	8	8	7	7	7	78944.4	78944.4	78944.4	4	4	4	5	5	5	77903.3	77903.3	77903.3	8	8	8	6	6	6
724	a	sp|P09012|SNRPA_HUMAN	P09012	SNRPA_HUMAN	SNRPA	282	37.2	Homo sapiens OX=9606	1:Experimental evidence at protein level	U1 small nuclear ribonucleoprotein A	1	0.999	7	212	208	212	42	41	42	12	11	12	732956	742689	732956	32	31	32	11	10	11	720892	734600	720892	29	29	29	11	10	11	727992	728668	727992	36	35	36	12	11	12
725	a	sp|P09032|EI2BG_YEAST	P09032	EI2BG_YEAST	GCD1	578	12.8	Saccharomyces cerevisiae (strain ATCC 204508 / S288c) OX=559292	1:Experimental evidence at protein level	Translation initiation factor eIF-2B subunit gamma	1	0.999	5	25	25	25	9	9	9	5	5	5	53779.1	53779.1	53779.1	8	8	8	6	6	6	49558	49558	49558	4	4	4	4	4	4	47052.2	47052.2	47052.2	2	2	2	2	2	2
726	a	sp|P09064|IF2B_YEAST	P09064	IF2B_YEAST	SUI3	285	50.2	Saccharomyces cerevisiae (strain ATCC 204508 / S288c) OX=559292	1:Experimental evidence at protein level	Eukaryotic translation initiation factor 2 subunit beta	1	0.999	11	83	83	83	13	13	13	11	11	11	626306	626306	626306	13	13	13	11	11	11	619535	619535	619535	17	17	17	11	11	11	648762	648762	648762	15	15	15	10	10	10
727	a	sp|P09104|ENOG_HUMAN	P09104	ENOG_HUMAN	ENO2	434	35.5	Homo sapiens OX=9606	1:Experimental evidence at protein level	Gamma-enolase	1	0.999	9	297	18	18	58	4	4	7	3	3	8604084	49044.8	49044.8	61	3	3	7	3	3	9407747	52241.7	52241.7	42	3	3	8	3	3	8779259	49013.9	49013.9	48	2	2	7	2	2
728	a	sp|P09105|HBAT_HUMAN	P09105	HBAT_HUMAN	HBQ1	142	68.3	Homo sapiens OX=9606	1:Experimental evidence at protein level	Hemoglobin subunit theta-1	1	0.999	6	25	25	25	4	4	4	3	3	3	70818.6	70818.6	70818.6	5	5	5	5	5	5	75394.8	75394.8	75394.8	3	3	3	4	4	4	74808.4	74808.4	74808.4	4	4	4	4	4	4
729	a	sp|P09110|THIK_HUMAN	P09110	THIK_HUMAN	ACAA1	424	62.7	Homo sapiens OX=9606	1:Experimental evidence at protein level	3-ketoacyl-CoA thiolase, peroxisomal	1	0.999	14	105	105	105	23	23	23	13	13	13	82829.4	82829.4	82829.4	18	18	18	12	12	12	84320.7	84320.7	84320.7	18	18	18	10	10	10	80250.3	80250.3	80250.3	16	16	16	10	10	10
730	a	sp|P09127|HEMX_ECOLI	P09127	HEMX_ECOLI	hemX	393	8.1	Escherichia coli (strain K12) OX=83333	1:Experimental evidence at protein level	Protein HemX	1	0.999	2	6	6	6	0	0	0	0	0	0	0	0	0	0	0	0	0	0	0	0	0	0	0	0	0	0	0	0	0	0	0	3	3	3	2	2	2
731	a	sp|P09132|SRP19_HUMAN	P09132	SRP19_HUMAN	SRP19	144	54.2	Homo sapiens OX=9606	1:Experimental evidence at protein level	Signal recognition particle 19 kDa protein	1	0.999	5	39	39	39	9	9	9	5	5	5	110639	110639	110639	6	6	6	5	5	5	107973	107973	107973	5	5	5	3	3	3	111074	111074	111074	7	7	7	4	4	4
732	a	sp|P09147|GALE_ECOLI	P09147	GALE_ECOLI	galE	338	13.9	Escherichia coli (strain K12) OX=83333	1:Experimental evidence at protein level	UDP-glucose 4-epimerase	1	0.999	3	12	12	12	0	0	0	0	0	0	0	0	0	0	0	0	0	0	0	0	0	0	0	0	0	0	0	0	0	0	0	4	4	4	2	2	2
733	a	sp|P09211|GSTP1_HUMAN	P09211	GSTP1_HUMAN	GSTP1	210	84.3	Homo sapiens OX=9606	1:Experimental evidence at protein level	Glutathione S-transferase P	1	0.999	12	404	404	404	71	71	71	14	14	14	3517733	3517733	3517733	69	69	69	15	15	15	3.5776e+06	3.5776e+06	3.5776e+06	61	61	61	14	14	14	3.68784e+06	3.68784e+06	3.68784e+06	70	70	70	15	15	15
734	a	sp|P09232|PRTB_YEAST	P09232	PRTB_YEAST	PRB1	635	14.2	Saccharomyces cerevisiae (strain ATCC 204508 / S288c) OX=559292	1:Experimental evidence at protein level	Cerevisin	1	0.999	7	46	46	46	11	11	11	7	7	7	425824	425824	425824	7	7	7	7	7	7	429934	429934	429934	7	7	7	7	7	7	437587	437587	437587	6	6	6	6	6	6
735	a	sp|P09234|RU1C_HUMAN	P09234	RU1C_HUMAN	SNRPC	159	24.5	Homo sapiens OX=9606	1:Experimental evidence at protein level	U1 small nuclear ribonucleoprotein C	1	0.999	3	75	75	75	13	13	13	5	5	5	907063	907063	907063	10	10	10	5	5	5	926745	926745	926745	11	11	11	4	4	4	949267	949267	949267	14	14	14	4	4	4
736	a	sp|P09372|GRPE_ECOLI	P09372	GRPE_ECOLI	grpE	197	18.3	Escherichia coli (strain K12) OX=83333	1:Experimental evidence at protein level	Protein GrpE	1	0.999	3	15	15	15	2	2	2	2	2	2	57900	57900	57900	2	2	2	0	0	0	0	0	0	2	2	2	0	0	0	0	0	0	5	5	5	3	3	3
737	a	sp|P09382|LEG1_HUMAN	P09382	LEG1_HUMAN	LGALS1	135	83.7	Homo sapiens OX=9606	1:Experimental evidence at protein level	Galectin-1	1	0.999	8	159	159	159	28	28	28	12	12	12	1.1365e+06	1.1365e+06	1.1365e+06	24	24	24	12	12	12	1188402	1188402	1188402	24	24	24	12	12	12	1.19417e+06	1.19417e+06	1.19417e+06	32	32	32	12	12	12
738	a	sp|P09394|GLPQ_ECOLI	P09394	GLPQ_ECOLI	glpQ	358	51.7	Escherichia coli (strain K12) OX=83333	1:Experimental evidence at protein level	Glycerophosphodiester phosphodiesterase, periplasmic	1	0.999	15	114	114	114	11	11	11	11	11	11	179879	179879	179879	15	15	15	12	12	12	193380	193380	193380	14	14	14	11	11	11	189706	189706	189706	27	27	27	15	15	15
739	a	sp|P09417|DHPR_HUMAN	P09417	DHPR_HUMAN	QDPR	244	56.6	Homo sapiens OX=9606	1:Experimental evidence at protein level	Dihydropteridine reductase	1	0.999	9	80	80	80	11	11	11	11	11	11	167702	167702	167702	12	12	12	10	10	10	168702	168702	168702	13	13	13	11	11	11	169991	169991	169991	16	16	16	11	11	11
740	a	sp|P09424|MTLD_ECOLI	P09424	MTLD_ECOLI	mtlD	382	13.1	Escherichia coli (strain K12) OX=83333	1:Experimental evidence at protein level	Mannitol-1-phosphate 5-dehydrogenase	1	0.999	3	5	5	5	0	0	0	0	0	0	0	0	0	0	0	0	0	0	0	0	0	0	0	0	0	0	0	0	0	0	0	5	5	5	3	3	3
741	a	sp|P09436|SYIC_YEAST	P09436	SYIC_YEAST	ILS1	1072	43.8	Saccharomyces cerevisiae (strain ATCC 204508 / S288c) OX=559292	1:Experimental evidence at protein level	Isoleucine--tRNA ligase, cytoplasmic	1	0.999	38	336	308	308	70	65	65	37	34	34	453918	450866	450866	63	57	57	37	33	33	458223	456148	456148	62	57	57	39	36	36	470627	468316	468316	48	44	44	33	30	30
742	a	sp|P09440|C1TM_YEAST	P09440	C1TM_YEAST	MIS1	975	12.5	Saccharomyces cerevisiae (strain ATCC 204508 / S288c) OX=559292	1:Experimental evidence at protein level	C-1-tetrahydrofolate synthase, mitochondrial	1	0.999	10	35	21	21	12	8	8	8	5	5	144991	46259.6	46259.6	8	6	6	8	5	5	141907	46731.2	46731.2	7	4	4	7	4	4	146604	45258.8	45258.8	2	1	1	5	2	2
743	a	sp|P09457|ATPO_YEAST	P09457	ATPO_YEAST	ATP5	212	43.9	Saccharomyces cerevisiae (strain ATCC 204508 / S288c) OX=559292	1:Experimental evidence at protein level	ATP synthase subunit 5, mitochondrial	1	0.999	7	32	32	32	7	7	7	6	6	6	75090.4	75090.4	75090.4	9	9	9	6	6	6	73475.6	73475.6	73475.6	7	7	7	6	6	6	72761.8	72761.8	72761.8	5	5	5	3	3	3
744	a	sp|P09496|CLCA_HUMAN	P09496	CLCA_HUMAN	CLTA	248	16.9	Homo sapiens OX=9606	1:Experimental evidence at protein level	Clathrin light chain A	1	0.999	6	54	51	54	10	9	10	6	5	6	412053	434469	412053	6	6	6	6	5	6	424518	445812	424518	10	10	10	6	5	6	441937	449473	441937	8	8	8	5	4	5
745	a	sp|P09497|CLCB_HUMAN	P09497	CLCB_HUMAN	CLTB	229	20.5	Homo sapiens OX=9606	1:Experimental evidence at protein level	Clathrin light chain B	1	0.999	7	37	34	34	7	6	6	5	4	4	167710	174509	174509	9	9	9	6	5	5	189061	197626	197626	5	5	5	6	5	5	209816	210599	210599	4	4	4	7	6	6
746	a	sp|P09525|ANXA4_HUMAN	P09525	ANXA4_HUMAN	ANXA4	319	19.1	Homo sapiens OX=9606	1:Experimental evidence at protein level	Annexin A4	1	0.999	5	27	27	27	4	4	4	4	4	4	39389.5	39389.5	39389.5	4	4	4	4	4	4	34792	34792	34792	3	3	3	5	5	5	38491.8	38491.8	38491.8	7	7	7	5	5	5
747	a	sp|P09543|CN37_HUMAN	P09543	CN37_HUMAN	CNP	421	20.2	Homo sapiens OX=9606	1:Experimental evidence at protein level	2',3'-cyclic-nucleotide 3'-phosphodiesterase	1	0.999	6	38	38	38	6	6	6	5	5	5	113585	113585	113585	5	5	5	5	5	5	106894	106894	106894	7	7	7	5	5	5	108479	108479	108479	6	6	6	4	4	4
748	a	sp|P09546|PUTA_ECOLI	P09546	PUTA_ECOLI	putA	1320	9.2	Escherichia coli (strain K12) OX=83333	1:Experimental evidence at protein level	Bifunctional protein PutA	1	0.999	8	15	15	15	0	0	0	0	0	0	0	0	0	0	0	0	0	0	0	0	0	0	0	0	0	0	0	0	0	0	0	5	5	5	5	5	5
749	a	sp|P09551|ARGT_ECOLI	P09551	ARGT_ECOLI	argT	260	45.8	Escherichia coli (strain K12) OX=83333	1:Experimental evidence at protein level	Lysine/arginine/ornithine-binding periplasmic protein	1	0.999	8	22	22	22	0	0	0	2	2	2	63346.1	63346.1	63346.1	1	1	1	2	2	2	68384.5	68384.5	68384.5	1	1	1	4	4	4	65705.3	65705.3	65705.3	7	7	7	6	6	6
750	a	sp|P09620|KEX1_YEAST	P09620	KEX1_YEAST	KEX1	729	12.1	Saccharomyces cerevisiae (strain ATCC 204508 / S288c) OX=559292	1:Experimental evidence at protein level	Pheromone-processing carboxypeptidase KEX1	1	0.999	6	32	32	32	11	11	11	5	5	5	33153.3	33153.3	33153.3	8	8	8	3	3	3	35871.6	35871.6	35871.6	8	8	8	4	4	4	28133.8	28133.8	28133.8	2	2	2	2	2	2
751	a	sp|P09622|DLDH_HUMAN	P09622	DLDH_HUMAN	DLD	509	42.4	Homo sapiens OX=9606	1:Experimental evidence at protein level	Dihydrolipoyl dehydrogenase, mitochondrial	1	0.999	17	194	173	194	38	34	38	19	16	19	804650	808034	804650	34	30	34	20	17	20	825005	829082	825005	32	27	32	18	15	18	795779	772189	795779	30	26	30	18	15	18
752	a	sp|P09624|DLDH_YEAST	P09624	DLDH_YEAST	LPD1	499	39.5	Saccharomyces cerevisiae (strain ATCC 204508 / S288c) OX=559292	1:Experimental evidence at protein level	Dihydrolipoyl dehydrogenase, mitochondrial	1	0.999	15	131	110	110	29	25	25	16	13	13	284244	189509	189509	26	22	22	17	14	14	272591	178093	178093	27	22	22	16	13	13	295384	189813	189813	17	13	13	13	10	10
753	a	sp|P09661|RU2A_HUMAN	P09661	RU2A_HUMAN	SNRPA1	255	67.5	Homo sapiens OX=9606	1:Experimental evidence at protein level	U2 small nuclear ribonucleoprotein A'	1	0.999	12	145	145	145	24	24	24	12	12	12	633798	633798	633798	29	29	29	10	10	10	646484	646484	646484	23	23	23	11	11	11	655026	655026	655026	22	22	22	11	11	11
754	a	sp|P09668|CATH_HUMAN	P09668	CATH_HUMAN	CTSH	335	11	Homo sapiens OX=9606	1:Experimental evidence at protein level	Pro-cathepsin H	1	0.999	3	16	16	16	2	2	2	2	2	2	84918.6	84918.6	84918.6	3	3	3	2	2	2	69764.5	69764.5	69764.5	3	3	3	3	3	3	67163	67163	67163	2	2	2	2	2	2
755	a	sp|P09831|GLTB_ECOLI	P09831	GLTB_ECOLI	gltB	1486	4.6	Escherichia coli (strain K12) OX=83333	1:Experimental evidence at protein level	Glutamate synthase [NADPH] large chain	1	0.999	4	9	9	9	0	0	0	0	0	0	0	0	0	0	0	0	0	0	0	0	0	0	0	0	0	0	0	0	0	0	0	4	4	4	2	2	2
756	a	sp|P09874|PARP1_HUMAN	P09874	PARP1_HUMAN	PARP1	1014	55.4	Homo sapiens OX=9606	1:Experimental evidence at protein level	Poly [ADP-ribose] polymerase 1	1	0.999	41	550	547	550	91	90	91	51	50	51	580714	579799	580714	95	94	95	50	49	50	581191	580603	581191	94	93	94	48	47	48	580461	581321	580461	97	97	97	49	49	49
757	a	sp|P09884|DPOLA_HUMAN	P09884	DPOLA_HUMAN	POLA1	1462	14.3	Homo sapiens OX=9606	1:Experimental evidence at protein level	DNA polymerase alpha catalytic subunit	1	0.999	14	74	74	74	15	15	15	9	9	9	103429	103429	103429	12	12	12	11	11	11	102453	102453	102453	11	11	11	11	11	11	107088	107088	107088	11	11	11	10	10	10
758	a	sp|P09938|RIR2_YEAST	P09938	RIR2_YEAST	RNR2	399	33.6	Saccharomyces cerevisiae (strain ATCC 204508 / S288c) OX=559292	1:Experimental evidence at protein level	Ribonucleoside-diphosphate reductase small chain 1	1	0.999	11	125	125	125	26	26	26	13	13	13	796404	796404	796404	24	24	24	13	13	13	810268	810268	810268	25	25	25	12	12	12	789613	789613	789613	17	17	17	12	12	12
759	a	sp|P09960|LKHA4_HUMAN	P09960	LKHA4_HUMAN	LTA4H	611	44.2	Homo sapiens OX=9606	1:Experimental evidence at protein level	Leukotriene A-4 hydrolase	1	0.999	20	160	160	160	23	23	23	18	18	18	182208	182208	182208	34	34	34	19	19	19	187579	187579	187579	27	27	27	19	19	19	182721	182721	182721	28	28	28	19	19	19
760	a	sp|P0A6A3|ACKA_ECOLI	P0A6A3	ACKA_ECOLI	ackA	400	23.2	Escherichia coli (strain K12) OX=83333	1:Experimental evidence at protein level	Acetate kinase	1	0.999	5	38	38	38	5	5	5	4	4	4	69879.4	69879.4	69879.4	4	4	4	4	4	4	69848.1	69848.1	69848.1	4	4	4	4	4	4	69519.1	69519.1	69519.1	6	6	6	5	5	5
761	a	sp|P0A6A8|ACP_ECOLI	P0A6A8	ACP_ECOLI	acpP	78	44.9	Escherichia coli (strain K12) OX=83333	1:Experimental evidence at protein level	Acyl carrier protein	1	0.999	4	47	47	47	5	5	5	4	4	4	441757	441757	441757	5	5	5	4	4	4	461078	461078	461078	3	3	3	4	4	4	492837	492837	492837	12	12	12	5	5	5
762	a	sp|P0A6B7|ISCS_ECOLI	P0A6B7	ISCS_ECOLI	iscS	404	40.8	Escherichia coli (strain K12) OX=83333	1:Experimental evidence at protein level	Cysteine desulfurase IscS	1	0.999	12	100	100	100	9	9	9	7	7	7	87169.1	87169.1	87169.1	8	8	8	8	8	8	96251.5	96251.5	96251.5	11	11	11	8	8	8	94215.3	94215.3	94215.3	20	20	20	12	12	12
763	a	sp|P0A6E4|ASSY_ECOLI	P0A6E4	ASSY_ECOLI	argG	447	10.3	Escherichia coli (strain K12) OX=83333	1:Experimental evidence at protein level	Argininosuccinate synthase	1	0.999	3	15	15	15	0	0	0	0	0	0	0	0	0	0	0	0	0	0	0	0	0	0	1	1	1	0	0	0	0	0	0	7	7	7	3	3	3
764	a	sp|P0A6E6|ATPE_ECOLI	P0A6E6	ATPE_ECOLI	atpC	139	38.1	Escherichia coli (strain K12) OX=83333	1:Experimental evidence at protein level	ATP synthase epsilon chain	1	0.999	3	20	20	20	1	1	1	2	2	2	15553	15553	15553	1	1	1	4	4	4	12172.5	12172.5	12172.5	0	0	0	0	0	0	0	0	0	6	6	6	5	5	5
765	a	sp|P0A6F1|CARA_ECOLI	P0A6F1	CARA_ECOLI	carA	382	13.9	Escherichia coli (strain K12) OX=83333	1:Experimental evidence at protein level	Carbamoyl-phosphate synthase small chain	1	0.999	3	20	20	20	0	0	0	2	2	2	17324.5	17324.5	17324.5	2	2	2	3	3	3	15088.1	15088.1	15088.1	0	0	0	0	0	0	0	0	0	7	7	7	3	3	3
766	a	sp|P0A6F3|GLPK_ECOLI	P0A6F3	GLPK_ECOLI	glpK	502	58.8	Escherichia coli (strain K12) OX=83333	1:Experimental evidence at protein level	Glycerol kinase	1	0.999	24	401	401	401	43	43	43	25	25	25	769379	769379	769379	44	44	44	26	26	26	786688	786688	786688	46	46	46	21	21	21	788956	788956	788956	94	94	94	33	33	33
767	a	sp|P0A6F5|CH60_ECOLI	P0A6F5	CH60_ECOLI	groL	548	47.3	Escherichia coli (strain K12) OX=83333	1:Experimental evidence at protein level	60 kDa chaperonin	1	0.999	19	238	238	238	28	28	28	19	19	19	340733	340733	340733	26	26	26	18	18	18	339457	339457	339457	26	26	26	16	16	16	341373	341373	341373	56	56	56	22	22	22
768	a	sp|P0A6F9|CH10_ECOLI	P0A6F9	CH10_ECOLI	groS	97	61.9	Escherichia coli (strain K12) OX=83333	1:Experimental evidence at protein level	10 kDa chaperonin	1	0.999	6	69	69	69	7	7	7	5	5	5	219584	219584	219584	7	7	7	4	4	4	229999	229999	229999	6	6	6	5	5	5	210715	210715	210715	16	16	16	7	7	7
769	a	sp|P0A6G7|CLPP_ECOLI	P0A6G7	CLPP_ECOLI	clpP	207	29	Escherichia coli (strain K12) OX=83333	1:Experimental evidence at protein level	ATP-dependent Clp protease proteolytic subunit	1	0.999	3	13	13	13	1	1	1	0	0	0	0	0	0	1	1	1	0	0	0	0	0	0	1	1	1	0	0	0	0	0	0	3	3	3	2	2	2
770	a	sp|P0A6H1|CLPX_ECOLI	P0A6H1	CLPX_ECOLI	clpX	424	15.8	Escherichia coli (strain K12) OX=83333	1:Experimental evidence at protein level	ATP-dependent Clp protease ATP-binding subunit ClpX	1	0.999	6	17	15	15	0	0	0	0	0	0	0	0	0	0	0	0	0	0	0	0	0	0	0	0	0	0	0	0	0	0	0	5	5	5	4	4	4
771	a	sp|P0A6H5|HSLU_ECOLI	P0A6H5	HSLU_ECOLI	hslU	443	10.8	Escherichia coli (strain K12) OX=83333	1:Experimental evidence at protein level	ATP-dependent protease ATPase subunit HslU	1	0.999	3	18	18	18	2	2	2	2	2	2	16988.9	16988.9	16988.9	1	1	1	0	0	0	0	0	0	2	2	2	0	0	0	0	0	0	4	4	4	3	3	3
772	a	sp|P0A6J8|DDLA_ECOLI	P0A6J8	DDLA_ECOLI	ddlA	364	10.2	Escherichia coli (strain K12) OX=83333	3:Protein inferred from homology	D-alanine--D-alanine ligase A	1	0.999	3	7	7	7	0	0	0	0	0	0	0	0	0	0	0	0	0	0	0	0	0	0	0	0	0	0	0	0	0	0	0	3	3	3	2	2	2
773	a	sp|P0A6K6|DEOB_ECOLI	P0A6K6	DEOB_ECOLI	deoB	407	34.4	Escherichia coli (strain K12) OX=83333	1:Experimental evidence at protein level	Phosphopentomutase	1	0.999	9	47	47	47	3	3	3	4	4	4	41729	41729	41729	2	2	2	3	3	3	41094.7	41094.7	41094.7	3	3	3	3	3	3	34597.7	34597.7	34597.7	13	13	13	9	9	9
774	a	sp|P0A6L0|DEOC_ECOLI	P0A6L0	DEOC_ECOLI	deoC	259	20.1	Escherichia coli (strain K12) OX=83333	1:Experimental evidence at protein level	Deoxyribose-phosphate aldolase	1	0.999	4	15	15	15	0	0	0	0	0	0	0	0	0	0	0	0	0	0	0	0	0	0	0	0	0	0	0	0	0	0	0	6	6	6	4	4	4
775	a	sp|P0A6L2|DAPA_ECOLI	P0A6L2	DAPA_ECOLI	dapA	292	21.2	Escherichia coli (strain K12) OX=83333	1:Experimental evidence at protein level	4-hydroxy-tetrahydrodipicolinate synthase	1	0.999	4	22	22	22	2	2	2	0	0	0	0	0	0	0	0	0	0	0	0	0	0	0	0	0	0	0	0	0	0	0	0	10	10	10	5	5	5
776	a	sp|P0A6M8|EFG_ECOLI	P0A6M8	EFG_ECOLI	fusA	704	47.9	Escherichia coli (strain K12) OX=83333	1:Experimental evidence at protein level	Elongation factor G	1	0.999	22	239	234	239	25	25	25	17	17	17	360147	360147	360147	20	20	20	17	17	17	352774	352774	352774	18	18	18	16	16	16	346545	346545	346545	54	53	54	22	21	22
777	a	sp|P0A6N4|EFP_ECOLI	P0A6N4	EFP_ECOLI	efp	188	21.8	Escherichia coli (strain K12) OX=83333	1:Experimental evidence at protein level	Elongation factor P	1	0.999	3	18	18	18	3	3	3	3	3	3	30625	30625	30625	2	2	2	2	2	2	29204.3	29204.3	29204.3	2	2	2	3	3	3	30113	30113	30113	3	3	3	3	3	3
778	a	sp|P0A6P1|EFTS_ECOLI	P0A6P1	EFTS_ECOLI	tsf	283	65	Escherichia coli (strain K12) OX=83333	1:Experimental evidence at protein level	Elongation factor Ts	1	0.999	15	123	123	123	14	14	14	14	14	14	119985	119985	119985	12	12	12	12	12	12	118209	118209	118209	12	12	12	14	14	14	125358	125358	125358	27	27	27	19	19	19
779	a	sp|P0A6P9|ENO_ECOLI	P0A6P9	ENO_ECOLI	eno	432	44.9	Escherichia coli (strain K12) OX=83333	1:Experimental evidence at protein level	Enolase	1	0.999	12	157	157	157	16	16	16	10	10	10	243521	243521	243521	17	17	17	11	11	11	242482	242482	242482	15	15	15	11	11	11	233958	233958	233958	40	40	40	17	17	17
780	a	sp|P0A6Q3|FABA_ECOLI	P0A6Q3	FABA_ECOLI	fabA	172	20.3	Escherichia coli (strain K12) OX=83333	1:Experimental evidence at protein level	3-hydroxydecanoyl-[acyl-carrier-protein] dehydratase	1	0.999	3	11	11	11	1	1	1	2	2	2	63642.2	63642.2	63642.2	1	1	1	0	0	0	0	0	0	1	1	1	2	2	2	64321.9	64321.9	64321.9	2	2	2	2	2	2
781	a	sp|P0A6R0|FABH_ECOLI	P0A6R0	FABH_ECOLI	fabH	317	18	Escherichia coli (strain K12) OX=83333	1:Experimental evidence at protein level	3-oxoacyl-[acyl-carrier-protein] synthase 3	1	0.999	3	9	9	9	0	0	0	0	0	0	0	0	0	0	0	0	0	0	0	0	0	0	0	0	0	0	0	0	0	0	0	4	4	4	3	3	3
782	a	sp|P0A6T1|G6PI_ECOLI	P0A6T1	G6PI_ECOLI	pgi	549	32.2	Escherichia coli (strain K12) OX=83333	1:Experimental evidence at protein level	Glucose-6-phosphate isomerase	1	0.999	14	71	48	48	5	2	2	6	4	4	186145	36960.3	36960.3	4	0	0	3	0	0	278272	0	0	4	0	0	4	2	2	272631	36194	36194	22	18	18	14	12	12
783	a	sp|P0A6V1|GLGC_ECOLI	P0A6V1	GLGC_ECOLI	glgC	431	11.8	Escherichia coli (strain K12) OX=83333	1:Experimental evidence at protein level	Glucose-1-phosphate adenylyltransferase	1	0.999	4	12	12	12	1	1	1	2	2	2	34151.9	34151.9	34151.9	1	1	1	0	0	0	0	0	0	0	0	0	0	0	0	0	0	0	3	3	3	4	4	4
784	a	sp|P0A6W5|GREA_ECOLI	P0A6W5	GREA_ECOLI	greA	158	29.1	Escherichia coli (strain K12) OX=83333	1:Experimental evidence at protein level	Transcription elongation factor GreA	1	0.999	4	13	13	13	1	1	1	2	2	2	77732.6	77732.6	77732.6	1	1	1	3	3	3	59099.7	59099.7	59099.7	1	1	1	0	0	0	0	0	0	3	3	3	3	3	3
785	a	sp|P0A6W9|GSH1_ECOLI	P0A6W9	GSH1_ECOLI	gshA	518	7.5	Escherichia coli (strain K12) OX=83333	1:Experimental evidence at protein level	Glutamate--cysteine ligase	1	0.999	2	7	7	7	0	0	0	0	0	0	0	0	0	0	0	0	0	0	0	0	0	0	0	0	0	0	0	0	0	0	0	3	3	3	2	2	2
786	a	sp|P0A6X7|IHFA_ECOLI	P0A6X7	IHFA_ECOLI	ihfA	99	20.2	Escherichia coli (strain K12) OX=83333	1:Experimental evidence at protein level	Integration host factor subunit alpha	1	0.999	2	12	12	12	1	1	1	0	0	0	0	0	0	1	1	1	0	0	0	0	0	0	1	1	1	0	0	0	0	0	0	3	3	3	2	2	2
787	a	sp|P0A6Y1|IHFB_ECOLI	P0A6Y1	IHFB_ECOLI	ihfB	94	61.7	Escherichia coli (strain K12) OX=83333	1:Experimental evidence at protein level	Integration host factor subunit beta	1	0.999	5	18	18	18	1	1	1	2	2	2	20964.2	20964.2	20964.2	2	2	2	2	2	2	30044.7	30044.7	30044.7	1	1	1	2	2	2	25568.1	25568.1	25568.1	5	5	5	4	4	4
788	a	sp|P0A6Z1|HSCA_ECOLI	P0A6Z1	HSCA_ECOLI	hscA	616	9.4	Escherichia coli (strain K12) OX=83333	1:Experimental evidence at protein level	Chaperone protein HscA	1	0.999	4	17	17	17	1	1	1	0	0	0	0	0	0	2	2	2	2	2	2	16263.7	16263.7	16263.7	1	1	1	2	2	2	13699.3	13699.3	13699.3	4	4	4	3	3	3
789	a	sp|P0A6Z3|HTPG_ECOLI	P0A6Z3	HTPG_ECOLI	htpG	624	31.9	Escherichia coli (strain K12) OX=83333	1:Experimental evidence at protein level	Chaperone protein HtpG	1	0.999	15	67	67	67	3	3	3	6	6	6	99818.5	99818.5	99818.5	3	3	3	4	4	4	115877	115877	115877	2	2	2	10	10	10	102952	102952	102952	18	18	18	13	13	13
790	a	sp|P0A707|IF3_ECOLI	P0A707	IF3_ECOLI	infC	180	44.4	Escherichia coli (strain K12) OX=83333	1:Experimental evidence at protein level	Translation initiation factor IF-3	1	0.999	5	42	42	42	3	3	3	3	3	3	92705.3	92705.3	92705.3	5	5	5	2	2	2	97006.5	97006.5	97006.5	3	3	3	3	3	3	83326	83326	83326	8	8	8	6	6	6
791	a	sp|P0A715|KDSA_ECOLI	P0A715	KDSA_ECOLI	kdsA	284	22.5	Escherichia coli (strain K12) OX=83333	1:Experimental evidence at protein level	2-dehydro-3-deoxyphosphooctonate aldolase	1	0.999	5	13	13	13	0	0	0	0	0	0	0	0	0	0	0	0	0	0	0	0	0	0	0	0	0	0	0	0	0	0	0	4	4	4	3	3	3
792	a	sp|P0A717|KPRS_ECOLI	P0A717	KPRS_ECOLI	prs	315	25.7	Escherichia coli (strain K12) OX=83333	1:Experimental evidence at protein level	Ribose-phosphate pyrophosphokinase	1	0.999	5	7	7	7	1	1	1	0	0	0	0	0	0	0	0	0	0	0	0	0	0	0	0	0	0	0	0	0	0	0	0	1	1	1	2	2	2
793	a	sp|P0A749|MURA_ECOLI	P0A749	MURA_ECOLI	murA	419	7.6	Escherichia coli (strain K12) OX=83333	1:Experimental evidence at protein level	UDP-N-acetylglucosamine 1-carboxyvinyltransferase	1	0.9989	2	2	2	2	0	0	0	0	0	0	0	0	0	0	0	0	0	0	0	0	0	0	0	0	0	0	0	0	0	0	0	0	0	0	0	0	0
794	a	sp|P0A763|NDK_ECOLI	P0A763	NDK_ECOLI	ndk	143	52.4	Escherichia coli (strain K12) OX=83333	1:Experimental evidence at protein level	Nucleoside diphosphate kinase	1	0.999	5	77	77	77	8	8	8	4	4	4	220205	220205	220205	10	10	10	5	5	5	222458	222458	222458	9	9	9	4	4	4	219258	219258	219258	15	15	15	6	6	6
795	a	sp|P0A786|PYRB_ECOLI	P0A786	PYRB_ECOLI	pyrB	311	23.8	Escherichia coli (strain K12) OX=83333	1:Experimental evidence at protein level	Aspartate carbamoyltransferase catalytic subunit	1	0.999	6	27	27	27	1	1	1	3	3	3	45888.3	45888.3	45888.3	1	1	1	2	2	2	40268.8	40268.8	40268.8	2	2	2	3	3	3	43279.4	43279.4	43279.4	6	6	6	4	4	4
796	a	sp|P0A794|PDXJ_ECOLI	P0A794	PDXJ_ECOLI	pdxJ	243	19.3	Escherichia coli (strain K12) OX=83333	1:Experimental evidence at protein level	Pyridoxine 5'-phosphate synthase	1	0.999	3	10	10	10	0	0	0	0	0	0	0	0	0	0	0	0	0	0	0	0	0	0	0	0	0	0	0	0	0	0	0	4	4	4	3	3	3
797	a	sp|P0A796|PFKA_ECOLI	P0A796	PFKA_ECOLI	pfkA	320	11.9	Escherichia coli (strain K12) OX=83333	1:Experimental evidence at protein level	ATP-dependent 6-phosphofructokinase isozyme 1	1	0.999	2	9	9	9	0	0	0	0	0	0	0	0	0	0	0	0	0	0	0	0	0	0	0	0	0	0	0	0	0	0	0	3	3	3	2	2	2
798	a	sp|P0A799|PGK_ECOLI	P0A799	PGK_ECOLI	pgk	387	46.5	Escherichia coli (strain K12) OX=83333	1:Experimental evidence at protein level	Phosphoglycerate kinase	1	0.999	13	91	91	91	8	8	8	7	7	7	135595	135595	135595	10	10	10	9	9	9	135183	135183	135183	11	11	11	8	8	8	131795	131795	131795	17	17	17	13	13	13
799	a	sp|P0A7D4|PURA_ECOLI	P0A7D4	PURA_ECOLI	purA	432	54.4	Escherichia coli (strain K12) OX=83333	1:Experimental evidence at protein level	Adenylosuccinate synthetase	1	0.999	17	138	138	138	13	13	13	15	15	15	107801	107801	107801	15	15	15	14	14	14	114639	114639	114639	15	15	15	12	12	12	103107	103107	103107	34	34	34	18	18	18
800	a	sp|P0A7D7|PUR7_ECOLI	P0A7D7	PUR7_ECOLI	purC	237	17.7	Escherichia coli (strain K12) OX=83333	1:Experimental evidence at protein level	Phosphoribosylaminoimidazole-succinocarboxamide synthase	1	0.999	3	13	13	13	2	2	2	2	2	2	54168.4	54168.4	54168.4	2	2	2	0	0	0	0	0	0	2	2	2	2	2	2	63817	63817	63817	2	2	2	2	2	2
801	a	sp|P0A7E5|PYRG_ECOLI	P0A7E5	PYRG_ECOLI	pyrG	545	16.5	Escherichia coli (strain K12) OX=83333	1:Experimental evidence at protein level	CTP synthase	1	0.999	7	30	30	30	1	1	1	4	4	4	30846	30846	30846	2	2	2	2	2	2	30463	30463	30463	1	1	1	2	2	2	32667.5	32667.5	32667.5	10	10	10	7	7	7
802	a	sp|P0A7F3|PYRI_ECOLI	P0A7F3	PYRI_ECOLI	pyrI	153	45.8	Escherichia coli (strain K12) OX=83333	1:Experimental evidence at protein level	Aspartate carbamoyltransferase regulatory chain	1	0.999	5	28	28	28	0	0	0	0	0	0	0	0	0	0	0	0	0	0	0	0	0	0	1	1	1	0	0	0	0	0	0	8	8	8	4	4	4
803	a	sp|P0A7G6|RECA_ECOLI	P0A7G6	RECA_ECOLI	recA	353	8.2	Escherichia coli (strain K12) OX=83333	1:Experimental evidence at protein level	Protein RecA	1	0.999	2	8	8	8	1	1	1	2	2	2	21308.9	21308.9	21308.9	0	0	0	0	0	0	0	0	0	0	0	0	0	0	0	0	0	0	2	2	2	2	2	2
804	a	sp|P0A7J3|RL10_ECOLI	P0A7J3	RL10_ECOLI	rplJ	165	38.2	Escherichia coli (strain K12) OX=83333	1:Experimental evidence at protein level	50S ribosomal protein L10	1	0.999	5	38	38	38	5	5	5	4	4	4	200220	200220	200220	4	4	4	4	4	4	205085	205085	205085	4	4	4	4	4	4	212386	212386	212386	9	9	9	5	5	5
805	a	sp|P0A7J7|RL11_ECOLI	P0A7J7	RL11_ECOLI	rplK	142	33.1	Escherichia coli (strain K12) OX=83333	1:Experimental evidence at protein level	50S ribosomal protein L11	1	0.999	4	43	43	43	4	4	4	5	5	5	192320	192320	192320	3	3	3	4	4	4	201621	201621	201621	2	2	2	3	3	3	204734	204734	204734	13	13	13	5	5	5
806	a	sp|P0A7K2|RL7_ECOLI	P0A7K2	RL7_ECOLI	rplL	121	54.5	Escherichia coli (strain K12) OX=83333	1:Experimental evidence at protein level	50S ribosomal protein L7/L12	1	0.999	6	90	90	90	7	7	7	6	6	6	406091	406091	406091	9	9	9	5	5	5	412151	412151	412151	7	7	7	6	6	6	476635	476635	476635	24	24	24	7	7	7
807	a	sp|P0A7K6|RL19_ECOLI	P0A7K6	RL19_ECOLI	rplS	115	48.7	Escherichia coli (strain K12) OX=83333	1:Experimental evidence at protein level	50S ribosomal protein L19	1	0.999	5	34	34	34	4	4	4	3	3	3	84256.4	84256.4	84256.4	3	3	3	4	4	4	86458.5	86458.5	86458.5	3	3	3	3	3	3	85034.8	85034.8	85034.8	9	9	9	6	6	6
808	a	sp|P0A7L0|RL1_ECOLI	P0A7L0	RL1_ECOLI	rplA	234	45.3	Escherichia coli (strain K12) OX=83333	1:Experimental evidence at protein level	50S ribosomal protein L1	1	0.999	9	82	82	82	9	9	9	8	8	8	273315	273315	273315	8	8	8	6	6	6	266524	266524	266524	7	7	7	5	5	5	263094	263094	263094	20	20	20	10	10	10
809	a	sp|P0A7L8|RL27_ECOLI	P0A7L8	RL27_ECOLI	rpmA	85	37.6	Escherichia coli (strain K12) OX=83333	1:Experimental evidence at protein level	50S ribosomal protein L27	1	0.999	3	13	13	13	0	0	0	0	0	0	0	0	0	0	0	0	0	0	0	0	0	0	0	0	0	0	0	0	0	0	0	4	4	4	3	3	3
810	a	sp|P0A7M6|RL29_ECOLI	P0A7M6	RL29_ECOLI	rpmC	63	46	Escherichia coli (strain K12) OX=83333	1:Experimental evidence at protein level	50S ribosomal protein L29	1	0.999	2	21	21	21	3	3	3	3	3	3	40925.2	40925.2	40925.2	3	3	3	3	3	3	43290.8	43290.8	43290.8	3	3	3	3	3	3	41248.9	41248.9	41248.9	3	3	3	3	3	3
811	a	sp|P0A7M9|RL31_ECOLI	P0A7M9	RL31_ECOLI	rpmE	70	52.9	Escherichia coli (strain K12) OX=83333	1:Experimental evidence at protein level	50S ribosomal protein L31	1	0.999	3	45	45	45	5	5	5	3	3	3	94892.5	94892.5	94892.5	4	4	4	3	3	3	99096.9	99096.9	99096.9	5	5	5	3	3	3	93072.4	93072.4	93072.4	10	10	10	5	5	5
812	a	sp|P0A7R1|RL9_ECOLI	P0A7R1	RL9_ECOLI	rplI	149	49.7	Escherichia coli (strain K12) OX=83333	1:Experimental evidence at protein level	50S ribosomal protein L9	1	0.999	6	46	46	46	4	4	4	4	4	4	183231	183231	183231	4	4	4	4	4	4	197396	197396	197396	5	5	5	4	4	4	222743	222743	222743	10	10	10	4	4	4
813	a	sp|P0A7R5|RS10_ECOLI	P0A7R5	RS10_ECOLI	rpsJ	103	34	Escherichia coli (strain K12) OX=83333	1:Experimental evidence at protein level	30S ribosomal protein S10	1	0.999	3	36	36	36	4	4	4	3	3	3	221166	221166	221166	4	4	4	3	3	3	227059	227059	227059	5	5	5	3	3	3	250697	250697	250697	7	7	7	3	3	3
814	a	sp|P0A7R9|RS11_ECOLI	P0A7R9	RS11_ECOLI	rpsK	129	36.4	Escherichia coli (strain K12) OX=83333	1:Experimental evidence at protein level	30S ribosomal protein S11	1	0.999	3	26	26	26	3	3	3	2	2	2	172184	172184	172184	4	4	4	2	2	2	178831	178831	178831	3	3	3	2	2	2	180198	180198	180198	5	5	5	2	2	2
815	a	sp|P0A7S3|RS12_ECOLI	P0A7S3	RS12_ECOLI	rpsL	124	10.5	Escherichia coli (strain K12) OX=83333	1:Experimental evidence at protein level	30S ribosomal protein S12	1	0.999	2	14	14	14	1	1	1	0	0	0	0	0	0	1	1	1	2	2	2	108083	108083	108083	1	1	1	0	0	0	0	0	0	4	4	4	2	2	2
816	a	sp|P0A7S9|RS13_ECOLI	P0A7S9	RS13_ECOLI	rpsM	118	46.6	Escherichia coli (strain K12) OX=83333	1:Experimental evidence at protein level	30S ribosomal protein S13	1	0.999	5	48	48	48	4	4	4	5	5	5	119036	119036	119036	5	5	5	4	4	4	120280	120280	120280	5	5	5	5	5	5	130378	130378	130378	10	10	10	6	6	6
817	a	sp|P0A7T3|RS16_ECOLI	P0A7T3	RS16_ECOLI	rpsP	82	52.4	Escherichia coli (strain K12) OX=83333	1:Experimental evidence at protein level	30S ribosomal protein S16	1	0.999	4	37	37	37	3	3	3	3	3	3	212183	212183	212183	3	3	3	2	2	2	223936	223936	223936	2	2	2	3	3	3	215158	215158	215158	8	8	8	6	6	6
818	a	sp|P0A7U3|RS19_ECOLI	P0A7U3	RS19_ECOLI	rpsS	92	28.3	Escherichia coli (strain K12) OX=83333	1:Experimental evidence at protein level	30S ribosomal protein S19	1	0.999	3	24	24	24	3	3	3	3	3	3	50947.6	50947.6	50947.6	5	5	5	4	4	4	56634.8	56634.8	56634.8	4	4	4	4	4	4	52173.8	52173.8	52173.8	4	4	4	4	4	4
819	a	sp|P0A7U7|RS20_ECOLI	P0A7U7	RS20_ECOLI	rpsT	87	35.6	Escherichia coli (strain K12) OX=83333	1:Experimental evidence at protein level	30S ribosomal protein S20	1	0.999	4	8	8	8	0	0	0	2	2	2	26724.8	26724.8	26724.8	0	0	0	0	0	0	0	0	0	0	0	0	0	0	0	0	0	0	3	3	3	4	4	4
820	a	sp|P0A7V0|RS2_ECOLI	P0A7V0	RS2_ECOLI	rpsB	241	49.8	Escherichia coli (strain K12) OX=83333	1:Experimental evidence at protein level	30S ribosomal protein S2	1	0.999	9	110	110	110	19	19	19	10	10	10	183766	183766	183766	12	12	12	11	11	11	181240	181240	181240	10	10	10	9	9	9	179484	179484	179484	27	27	27	11	11	11
821	a	sp|P0A7V3|RS3_ECOLI	P0A7V3	RS3_ECOLI	rpsC	233	51.1	Escherichia coli (strain K12) OX=83333	1:Experimental evidence at protein level	30S ribosomal protein S3	1	0.999	8	122	122	122	14	14	14	11	11	11	219614	219614	219614	12	12	12	10	10	10	222175	222175	222175	13	13	13	9	9	9	223128	223128	223128	28	28	28	11	11	11
822	a	sp|P0A7V8|RS4_ECOLI	P0A7V8	RS4_ECOLI	rpsD	206	30.1	Escherichia coli (strain K12) OX=83333	1:Experimental evidence at protein level	30S ribosomal protein S4	1	0.999	5	41	41	41	6	6	6	3	3	3	197147	197147	197147	5	5	5	4	4	4	190543	190543	190543	4	4	4	3	3	3	186042	186042	186042	9	9	9	5	5	5
823	a	sp|P0A7W1|RS5_ECOLI	P0A7W1	RS5_ECOLI	rpsE	167	47.9	Escherichia coli (strain K12) OX=83333	1:Experimental evidence at protein level	30S ribosomal protein S5	1	0.999	5	82	82	82	8	8	8	6	6	6	209591	209591	209591	10	10	10	7	7	7	219590	219590	219590	7	7	7	6	6	6	225081	225081	225081	20	20	20	8	8	8
824	a	sp|P0A7W7|RS8_ECOLI	P0A7W7	RS8_ECOLI	rpsH	130	20	Escherichia coli (strain K12) OX=83333	1:Experimental evidence at protein level	30S ribosomal protein S8	1	0.999	2	12	12	12	0	0	0	2	2	2	38326.3	38326.3	38326.3	1	1	1	2	2	2	25828.6	25828.6	25828.6	1	1	1	0	0	0	0	0	0	5	5	5	2	2	2
825	a	sp|P0A7X3|RS9_ECOLI	P0A7X3	RS9_ECOLI	rpsI	130	32.3	Escherichia coli (strain K12) OX=83333	1:Experimental evidence at protein level	30S ribosomal protein S9	1	0.999	4	31	31	31	7	7	7	4	4	4	102081	102081	102081	3	3	3	4	4	4	110063	110063	110063	2	2	2	3	3	3	113509	113509	113509	6	6	6	4	4	4
826	a	sp|P0A7Z0|RPIA_ECOLI	P0A7Z0	RPIA_ECOLI	rpiA	219	19.2	Escherichia coli (strain K12) OX=83333	1:Experimental evidence at protein level	Ribose-5-phosphate isomerase A	1	0.999	3	26	26	26	1	1	1	2	2	2	42896	42896	42896	1	1	1	0	0	0	0	0	0	1	1	1	2	2	2	41857.5	41857.5	41857.5	7	7	7	3	3	3
827	a	sp|P0A7Z4|RPOA_ECOLI	P0A7Z4	RPOA_ECOLI	rpoA	329	34	Escherichia coli (strain K12) OX=83333	1:Experimental evidence at protein level	DNA-directed RNA polymerase subunit alpha	1	0.999	7	37	37	37	2	2	2	4	4	4	26567.3	26567.3	26567.3	4	4	4	0	0	0	0	0	0	1	1	1	0	0	0	0	0	0	10	10	10	6	6	6
828	a	sp|P0A800|RPOZ_ECOLI	P0A800	RPOZ_ECOLI	rpoZ	91	60.4	Escherichia coli (strain K12) OX=83333	1:Experimental evidence at protein level	DNA-directed RNA polymerase subunit omega	1	0.999	3	7	7	7	0	0	0	0	0	0	0	0	0	0	0	0	0	0	0	0	0	0	1	1	1	0	0	0	0	0	0	1	1	1	3	3	3
829	a	sp|P0A805|RRF_ECOLI	P0A805	RRF_ECOLI	frr	185	31.9	Escherichia coli (strain K12) OX=83333	1:Experimental evidence at protein level	Ribosome-recycling factor	1	0.999	4	18	18	18	1	1	1	3	3	3	115319	115319	115319	1	1	1	0	0	0	0	0	0	1	1	1	2	2	2	115965	115965	115965	5	5	5	4	4	4
830	a	sp|P0A817|METK_ECOLI	P0A817	METK_ECOLI	metK	384	19.3	Escherichia coli (strain K12) OX=83333	1:Experimental evidence at protein level	S-adenosylmethionine synthase	1	0.999	5	14	11	11	1	0	0	0	0	0	0	0	0	1	0	0	0	0	0	0	0	0	0	0	0	0	0	0	0	0	0	6	5	5	4	3	3
831	a	sp|P0A825|GLYA_ECOLI	P0A825	GLYA_ECOLI	glyA	417	30.5	Escherichia coli (strain K12) OX=83333	1:Experimental evidence at protein level	Serine hydroxymethyltransferase	1	0.999	8	61	61	61	4	4	4	5	5	5	86380	86380	86380	6	6	6	4	4	4	105007	105007	105007	5	5	5	6	6	6	89189.3	89189.3	89189.3	12	12	12	7	7	7
832	a	sp|P0A836|SUCC_ECOLI	P0A836	SUCC_ECOLI	sucC	388	49	Escherichia coli (strain K12) OX=83333	1:Experimental evidence at protein level	Succinate--CoA ligase [ADP-forming] subunit beta	1	0.999	14	142	142	142	13	13	13	11	11	11	120611	120611	120611	15	15	15	12	12	12	129779	129779	129779	12	12	12	10	10	10	119258	119258	119258	32	32	32	16	16	16
833	a	sp|P0A850|TIG_ECOLI	P0A850	TIG_ECOLI	tig	432	49.8	Escherichia coli (strain K12) OX=83333	1:Experimental evidence at protein level	Trigger factor	1	0.999	17	95	95	95	6	6	6	11	11	11	171017	171017	171017	7	7	7	12	12	12	181567	181567	181567	8	8	8	10	10	10	181145	181145	181145	26	26	26	15	15	15
834	a	sp|P0A853|TNAA_ECOLI	P0A853	TNAA_ECOLI	tnaA	471	66.2	Escherichia coli (strain K12) OX=83333	1:Experimental evidence at protein level	Tryptophanase	1	0.999	24	537	537	537	62	62	62	28	28	28	1966358	1966358	1966358	63	63	63	29	29	29	1.96954e+06	1.96954e+06	1.96954e+06	61	61	61	28	28	28	1909693	1909693	1909693	106	106	106	37	37	37
835	a	sp|P0A855|TOLB_ECOLI	P0A855	TOLB_ECOLI	tolB	430	15.6	Escherichia coli (strain K12) OX=83333	1:Experimental evidence at protein level	Tol-Pal system protein TolB	1	0.999	5	14	14	14	1	1	1	0	0	0	0	0	0	1	1	1	0	0	0	0	0	0	0	0	0	0	0	0	0	0	0	4	4	4	5	5	5
836	a	sp|P0A858|TPIS_ECOLI	P0A858	TPIS_ECOLI	tpiA	255	38.4	Escherichia coli (strain K12) OX=83333	1:Experimental evidence at protein level	Triosephosphate isomerase	1	0.999	6	49	49	49	4	4	4	4	4	4	69565.6	69565.6	69565.6	4	4	4	4	4	4	68942.9	68942.9	68942.9	2	2	2	3	3	3	66966.5	66966.5	66966.5	10	10	10	5	5	5
837	a	sp|P0A862|TPX_ECOLI	P0A862	TPX_ECOLI	tpx	168	58.3	Escherichia coli (strain K12) OX=83333	1:Experimental evidence at protein level	Thiol peroxidase	1	0.999	6	87	87	87	10	10	10	7	7	7	311247	311247	311247	9	9	9	7	7	7	305420	305420	305420	11	11	11	5	5	5	280987	280987	280987	20	20	20	7	7	7
838	a	sp|P0A867|TALA_ECOLI	P0A867	TALA_ECOLI	talA	316	32	Escherichia coli (strain K12) OX=83333	3:Protein inferred from homology	Transaldolase A	1	0.999	8	34	20	20	3	1	1	3	0	0	114331	0	0	3	2	2	3	0	0	166450	0	0	3	1	1	3	0	0	144952	0	0	10	5	5	8	5	5
839	a	sp|P0A870|TALB_ECOLI	P0A870	TALB_ECOLI	talB	317	43.2	Escherichia coli (strain K12) OX=83333	1:Experimental evidence at protein level	Transaldolase B	1	0.999	10	92	87	91	10	9	9	9	8	8	82848.2	82848.2	82848.2	12	12	12	8	8	8	87574.1	87574.1	87574.1	10	10	10	8	8	8	85777.4	85777.4	85777.4	20	17	20	11	10	11
840	a	sp|P0A877|TRPA_ECOLI	P0A877	TRPA_ECOLI	trpA	268	26.5	Escherichia coli (strain K12) OX=83333	1:Experimental evidence at protein level	Tryptophan synthase alpha chain	1	0.999	4	13	13	13	0	0	0	0	0	0	0	0	0	0	0	0	0	0	0	0	0	0	0	0	0	0	0	0	0	0	0	6	6	6	3	3	3
841	a	sp|P0A884|TYSY_ECOLI	P0A884	TYSY_ECOLI	thyA	264	11	Escherichia coli (strain K12) OX=83333	1:Experimental evidence at protein level	Thymidylate synthase	1	0.999	2	3	3	3	0	0	0	0	0	0	0	0	0	0	0	0	0	0	0	0	0	0	0	0	0	0	0	0	0	0	0	0	0	0	2	2	2
842	a	sp|P0A8A2|YEEN_ECOLI	P0A8A2	YEEN_ECOLI	yeeN	238	13	Escherichia coli (strain K12) OX=83333	1:Experimental evidence at protein level	Probable transcriptional regulatory protein YeeN	1	0.999	2	7	7	7	0	0	0	0	0	0	0	0	0	0	0	0	0	0	0	0	0	0	0	0	0	0	0	0	0	0	0	2	2	2	2	2	2
843	a	sp|P0A8C4|YGFB_ECOLI	P0A8C4	YGFB_ECOLI	ygfB	192	20.3	Escherichia coli (strain K12) OX=83333	3:Protein inferred from homology	UPF0149 protein YgfB	1	0.999	2	9	9	9	1	1	1	0	0	0	0	0	0	1	1	1	0	0	0	0	0	0	1	1	1	0	0	0	0	0	0	3	3	3	2	2	2
844	a	sp|P0A8E7|YAJQ_ECOLI	P0A8E7	YAJQ_ECOLI	yajQ	163	25.8	Escherichia coli (strain K12) OX=83333	1:Experimental evidence at protein level	UPF0234 protein YajQ	1	0.999	4	8	8	8	0	0	0	0	0	0	0	0	0	0	0	0	0	0	0	0	0	0	0	0	0	0	0	0	0	0	0	2	2	2	3	3	3
845	a	sp|P0A8F0|UPP_ECOLI	P0A8F0	UPP_ECOLI	upp	208	40.4	Escherichia coli (strain K12) OX=83333	1:Experimental evidence at protein level	Uracil phosphoribosyltransferase	1	0.999	5	21	21	21	0	0	0	0	0	0	0	0	0	0	0	0	0	0	0	0	0	0	0	0	0	0	0	0	0	0	0	7	7	7	4	4	4
846	a	sp|P0A8G6|NQOR_ECOLI	P0A8G6	NQOR_ECOLI	wrbA	198	48.5	Escherichia coli (strain K12) OX=83333	1:Experimental evidence at protein level	NAD(P)H dehydrogenase (quinone)	1	0.999	8	43	43	43	3	3	3	2	2	2	77242.1	77242.1	77242.1	3	3	3	2	2	2	81241.1	81241.1	81241.1	2	2	2	0	0	0	0	0	0	8	8	8	8	8	8
847	a	sp|P0A8H6|YIHI_ECOLI	P0A8H6	YIHI_ECOLI	yihI	169	45.6	Escherichia coli (strain K12) OX=83333	1:Experimental evidence at protein level	Der GTPase-activating protein YihI	1	0.999	5	13	13	13	0	0	0	0	0	0	0	0	0	0	0	0	0	0	0	0	0	0	0	0	0	0	0	0	0	0	0	5	5	5	3	3	3
848	a	sp|P0A8J8|RHLB_ECOLI	P0A8J8	RHLB_ECOLI	rhlB	421	12.1	Escherichia coli (strain K12) OX=83333	1:Experimental evidence at protein level	ATP-dependent RNA helicase RhlB	1	0.999	4	6	6	6	0	0	0	0	0	0	0	0	0	0	0	0	0	0	0	0	0	0	0	0	0	0	0	0	0	0	0	3	3	3	3	3	3
849	a	sp|P0A8M0|SYN_ECOLI	P0A8M0	SYN_ECOLI	asnS	466	24.9	Escherichia coli (strain K12) OX=83333	1:Experimental evidence at protein level	Asparagine--tRNA ligase	1	0.999	8	45	45	45	1	1	1	2	2	2	38533.7	38533.7	38533.7	2	2	2	2	2	2	39972.8	39972.8	39972.8	3	3	3	2	2	2	45340.3	45340.3	45340.3	13	13	13	8	8	8
850	a	sp|P0A8M3|SYT_ECOLI	P0A8M3	SYT_ECOLI	thrS	642	13.6	Escherichia coli (strain K12) OX=83333	1:Experimental evidence at protein level	Threonine--tRNA ligase	1	0.999	7	27	27	27	0	0	0	3	3	3	30080.9	30080.9	30080.9	1	1	1	2	2	2	33132.5	33132.5	33132.5	0	0	0	2	2	2	38297.7	38297.7	38297.7	13	13	13	7	7	7
851	a	sp|P0A8N3|SYK1_ECOLI	P0A8N3	SYK1_ECOLI	lysS	505	37	Escherichia coli (strain K12) OX=83333	1:Experimental evidence at protein level	Lysine--tRNA ligase	1	0.999	15	68	49	68	3	2	3	9	6	9	69782.1	66255	69782.1	3	2	3	5	3	5	78706	78316.8	78706	4	3	4	4	3	4	79793	72068.3	79793	23	17	23	16	12	16
852	a	sp|P0A8N5|SYK2_ECOLI	P0A8N5	SYK2_ECOLI	lysU	505	25.7	Escherichia coli (strain K12) OX=83333	1:Experimental evidence at protein level	Lysine--tRNA ligase, heat inducible	1	0.999	12	39	20	20	1	0	0	4	0	0	66392.3	0	0	1	0	0	3	0	0	65882.2	0	0	1	0	0	0	0	0	0	0	0	14	8	8	11	7	7
853	a	sp|P0A8P3|FETP_ECOLI	P0A8P3	FETP_ECOLI	yggX	91	31.9	Escherichia coli (strain K12) OX=83333	1:Experimental evidence at protein level	Probable Fe(2+)-trafficking protein	1	0.999	2	12	12	12	2	2	2	2	2	2	54835.9	54835.9	54835.9	1	1	1	2	2	2	52974.4	52974.4	52974.4	2	2	2	2	2	2	40159.1	40159.1	40159.1	3	3	3	2	2	2
854	a	sp|P0A8V2|RPOB_ECOLI	P0A8V2	RPOB_ECOLI	rpoB	1342	30.3	Escherichia coli (strain K12) OX=83333	1:Experimental evidence at protein level	DNA-directed RNA polymerase subunit beta	1	0.999	28	160	160	160	14	14	14	15	15	15	61166.9	61166.9	61166.9	15	15	15	17	17	17	57036.5	57036.5	57036.5	11	11	11	14	14	14	57577	57577	57577	38	38	38	28	28	28
855	a	sp|P0A910|OMPA_ECOLI	P0A910	OMPA_ECOLI	ompA	346	34.7	Escherichia coli (strain K12) OX=83333	1:Experimental evidence at protein level	Outer membrane protein A	1	0.999	8	61	61	61	5	5	5	3	3	3	43484.1	43484.1	43484.1	5	5	5	4	4	4	42718.7	42718.7	42718.7	6	6	6	3	3	3	45095.4	45095.4	45095.4	16	16	16	8	8	8
856	a	sp|P0A912|PAL_ECOLI	P0A912	PAL_ECOLI	pal	173	25.4	Escherichia coli (strain K12) OX=83333	1:Experimental evidence at protein level	Peptidoglycan-associated lipoprotein	1	0.999	3	7	7	7	0	0	0	0	0	0	0	0	0	0	0	0	0	0	0	0	0	0	0	0	0	0	0	0	0	0	0	2	2	2	0	0	0
857	a	sp|P0A953|FABB_ECOLI	P0A953	FABB_ECOLI	fabB	406	22.4	Escherichia coli (strain K12) OX=83333	1:Experimental evidence at protein level	3-oxoacyl-[acyl-carrier-protein] synthase 1	1	0.999	7	30	30	30	0	0	0	2	2	2	49640.3	49640.3	49640.3	3	3	3	3	3	3	53900.5	53900.5	53900.5	0	0	0	3	3	3	51087.6	51087.6	51087.6	11	11	11	7	7	7
858	a	sp|P0A955|ALKH_ECOLI	P0A955	ALKH_ECOLI	eda	213	30.5	Escherichia coli (strain K12) OX=83333	1:Experimental evidence at protein level	KHG/KDPG aldolase	1	0.999	4	33	33	33	4	4	4	3	3	3	136539	136539	136539	3	3	3	2	2	2	117741	117741	117741	2	2	2	2	2	2	125527	125527	125527	7	7	7	5	5	5
859	a	sp|P0A972|CSPE_ECOLI	P0A972	CSPE_ECOLI	cspE	69	53.6	Escherichia coli (strain K12) OX=83333	1:Experimental evidence at protein level	Cold shock-like protein CspE	1	0.999	3	23	23	23	4	4	4	2	2	2	135579	135579	135579	3	3	3	2	2	2	171660	171660	171660	3	3	3	2	2	2	238573	238573	238573	4	4	4	2	2	2
860	a	sp|P0A993|F16PA_ECOLI	P0A993	F16PA_ECOLI	fbp	332	17.2	Escherichia coli (strain K12) OX=83333	1:Experimental evidence at protein level	Fructose-1,6-bisphosphatase class 1	1	0.999	3	17	17	17	1	1	1	0	0	0	0	0	0	1	1	1	0	0	0	0	0	0	1	1	1	0	0	0	0	0	0	3	3	3	3	3	3
861	a	sp|P0A9A6|FTSZ_ECOLI	P0A9A6	FTSZ_ECOLI	ftsZ	383	31.1	Escherichia coli (strain K12) OX=83333	1:Experimental evidence at protein level	Cell division protein FtsZ	1	0.999	9	28	28	28	1	1	1	3	3	3	37812.5	37812.5	37812.5	0	0	0	3	3	3	33384.9	33384.9	33384.9	0	0	0	2	2	2	36529.4	36529.4	36529.4	10	10	10	9	9	9
862	a	sp|P0A9A9|FUR_ECOLI	P0A9A9	FUR_ECOLI	fur	148	44.6	Escherichia coli (strain K12) OX=83333	1:Experimental evidence at protein level	Ferric uptake regulation protein	1	0.999	4	15	15	15	1	1	1	2	2	2	33590.5	33590.5	33590.5	1	1	1	0	0	0	0	0	0	0	0	0	0	0	0	0	0	0	5	5	5	4	4	4
863	a	sp|P0A9B2|G3P1_ECOLI	P0A9B2	G3P1_ECOLI	gapA	331	56.8	Escherichia coli (strain K12) OX=83333	1:Experimental evidence at protein level	Glyceraldehyde-3-phosphate dehydrogenase A	1	0.999	16	271	131	154	35	9	13	10	6	7	4.32378e+06	442840	437140	28	7	8	10	5	6	4420942	459595	444139	37	10	14	10	6	7	4.56364e+06	438600	441652	59	36	42	15	10	12
864	a	sp|P0A9C0|GLPA_ECOLI	P0A9C0	GLPA_ECOLI	glpA	542	40.8	Escherichia coli (strain K12) OX=83333	1:Experimental evidence at protein level	Anaerobic glycerol-3-phosphate dehydrogenase subunit A	1	0.999	14	45	45	45	2	2	2	3	3	3	37440.6	37440.6	37440.6	1	1	1	2	2	2	35851.8	35851.8	35851.8	1	1	1	2	2	2	37978.4	37978.4	37978.4	13	13	13	10	10	10
865	a	sp|P0A9C5|GLN1B_ECOLI	P0A9C5	GLN1B_ECOLI	glnA	469	28.6	Escherichia coli (strain K12) OX=83333	1:Experimental evidence at protein level	Glutamine synthetase	1	0.999	9	51	51	51	3	3	3	5	5	5	109768	109768	109768	3	3	3	5	5	5	106180	106180	106180	6	6	6	4	4	4	126505	126505	126505	14	14	14	10	10	10
866	a	sp|P0A9D8|DAPD_ECOLI	P0A9D8	DAPD_ECOLI	dapD	274	32.1	Escherichia coli (strain K12) OX=83333	1:Experimental evidence at protein level	2,3,4,5-tetrahydropyridine-2,6-dicarboxylate N-succinyltransferase	1	0.999	7	32	32	32	5	5	5	4	4	4	53587.6	53587.6	53587.6	4	4	4	4	4	4	49918.5	49918.5	49918.5	3	3	3	3	3	3	50081.9	50081.9	50081.9	6	6	6	5	5	5
867	a	sp|P0A9G6|ACEA_ECOLI	P0A9G6	ACEA_ECOLI	aceA	434	57.6	Escherichia coli (strain K12) OX=83333	1:Experimental evidence at protein level	Isocitrate lyase	1	0.999	16	167	167	167	20	20	20	12	12	12	200181	200181	200181	23	23	23	13	13	13	199627	199627	199627	17	17	17	14	14	14	194822	194822	194822	36	36	36	17	17	17
868	a	sp|P0A9J6|RBSK_ECOLI	P0A9J6	RBSK_ECOLI	rbsK	309	25.6	Escherichia coli (strain K12) OX=83333	1:Experimental evidence at protein level	Ribokinase	1	0.999	4	18	18	18	1	1	1	2	2	2	34217.9	34217.9	34217.9	1	1	1	0	0	0	0	0	0	1	1	1	2	2	2	28506.7	28506.7	28506.7	5	5	5	3	3	3
869	a	sp|P0A9J8|CMPDT_ECOLI	P0A9J8	CMPDT_ECOLI	pheA	386	19.9	Escherichia coli (strain K12) OX=83333	1:Experimental evidence at protein level	Bifunctional chorismate mutase/prephenate dehydratase	1	0.999	6	26	26	26	1	1	1	4	4	4	40411.9	40411.9	40411.9	3	3	3	4	4	4	46024.7	46024.7	46024.7	0	0	0	2	2	2	35444.8	35444.8	35444.8	8	8	8	6	6	6
870	a	sp|P0A9K3|PHOL_ECOLI	P0A9K3	PHOL_ECOLI	ybeZ	346	19.9	Escherichia coli (strain K12) OX=83333	1:Experimental evidence at protein level	PhoH-like protein	1	0.999	5	14	14	14	0	0	0	2	2	2	13586.2	13586.2	13586.2	0	0	0	0	0	0	0	0	0	0	0	0	0	0	0	0	0	0	4	4	4	3	3	3
871	a	sp|P0A9K9|SLYD_ECOLI	P0A9K9	SLYD_ECOLI	slyD	196	54.6	Escherichia coli (strain K12) OX=83333	1:Experimental evidence at protein level	FKBP-type peptidyl-prolyl cis-trans isomerase SlyD	1	0.999	4	19	19	19	0	0	0	0	0	0	0	0	0	0	0	0	0	0	0	0	0	0	1	1	1	0	0	0	0	0	0	5	5	5	3	3	3
872	a	sp|P0A9L3|FKBB_ECOLI	P0A9L3	FKBB_ECOLI	fklB	206	17.5	Escherichia coli (strain K12) OX=83333	1:Experimental evidence at protein level	FKBP-type 22 kDa peptidyl-prolyl cis-trans isomerase	1	0.999	3	17	17	17	1	1	1	0	0	0	0	0	0	1	1	1	0	0	0	0	0	0	3	3	3	2	2	2	60095.5	60095.5	60095.5	4	4	4	3	3	3
873	a	sp|P0A9M0|LON_ECOLI	P0A9M0	LON_ECOLI	lon	784	13.8	Escherichia coli (strain K12) OX=83333	1:Experimental evidence at protein level	Lon protease	1	0.999	10	34	34	34	1	1	1	2	2	2	19252.2	19252.2	19252.2	1	1	1	0	0	0	0	0	0	0	0	0	0	0	0	0	0	0	9	9	9	8	8	8
874	a	sp|P0A9M8|PTA_ECOLI	P0A9M8	PTA_ECOLI	pta	714	19.6	Escherichia coli (strain K12) OX=83333	1:Experimental evidence at protein level	Phosphate acetyltransferase	1	0.999	9	37	37	37	1	1	1	3	3	3	26398.5	26398.5	26398.5	1	1	1	2	2	2	20092.7	20092.7	20092.7	0	0	0	2	2	2	23935	23935	23935	10	10	10	7	7	7
875	a	sp|P0A9P0|DLDH_ECOLI	P0A9P0	DLDH_ECOLI	lpdA	474	33.8	Escherichia coli (strain K12) OX=83333	1:Experimental evidence at protein level	Dihydrolipoyl dehydrogenase	1	0.999	11	80	80	80	10	10	10	7	7	7	205923	205923	205923	7	7	7	8	8	8	203341	203341	203341	7	7	7	7	7	7	196705	196705	196705	19	19	19	12	12	12
876	a	sp|P0A9P4|TRXB_ECOLI	P0A9P4	TRXB_ECOLI	trxB	321	24	Escherichia coli (strain K12) OX=83333	1:Experimental evidence at protein level	Thioredoxin reductase	1	0.999	5	14	14	14	0	0	0	0	0	0	0	0	0	1	1	1	0	0	0	0	0	0	0	0	0	0	0	0	0	0	0	6	6	6	5	5	5
877	a	sp|P0A9Q1|ARCA_ECOLI	P0A9Q1	ARCA_ECOLI	arcA	238	23.5	Escherichia coli (strain K12) OX=83333	1:Experimental evidence at protein level	Aerobic respiration control protein ArcA	1	0.999	4	11	11	11	0	0	0	2	2	2	68524.1	68524.1	68524.1	0	0	0	0	0	0	0	0	0	0	0	0	0	0	0	0	0	0	3	3	3	3	3	3
878	a	sp|P0A9Q5|ACCD_ECOLI	P0A9Q5	ACCD_ECOLI	accD	304	16.4	Escherichia coli (strain K12) OX=83333	1:Experimental evidence at protein level	Acetyl-coenzyme A carboxylase carboxyl transferase subunit beta	1	0.999	3	17	17	17	0	0	0	0	0	0	0	0	0	0	0	0	0	0	0	0	0	0	0	0	0	0	0	0	0	0	0	4	4	4	0	0	0
879	a	sp|P0A9Q7|ADHE_ECOLI	P0A9Q7	ADHE_ECOLI	adhE	891	45.6	Escherichia coli (strain K12) OX=83333	1:Experimental evidence at protein level	Aldehyde-alcohol dehydrogenase	1	0.999	28	228	228	228	18	18	18	17	17	17	145180	145180	145180	20	20	20	20	20	20	150794	150794	150794	16	16	16	22	22	22	149305	149305	149305	55	55	55	30	30	30
880	a	sp|P0A9Q9|DHAS_ECOLI	P0A9Q9	DHAS_ECOLI	asd	367	21.5	Escherichia coli (strain K12) OX=83333	1:Experimental evidence at protein level	Aspartate-semialdehyde dehydrogenase	1	0.999	4	14	14	14	1	1	1	0	0	0	0	0	0	0	0	0	0	0	0	0	0	0	0	0	0	0	0	0	0	0	0	5	5	5	2	2	2
881	a	sp|P0A9R4|FER_ECOLI	P0A9R4	FER_ECOLI	fdx	111	38.7	Escherichia coli (strain K12) OX=83333	1:Experimental evidence at protein level	2Fe-2S ferredoxin	1	0.999	3	7	7	7	0	0	0	0	0	0	0	0	0	0	0	0	0	0	0	0	0	0	0	0	0	0	0	0	0	0	0	3	3	3	3	3	3
882	a	sp|P0A9T0|SERA_ECOLI	P0A9T0	SERA_ECOLI	serA	410	12.4	Escherichia coli (strain K12) OX=83333	1:Experimental evidence at protein level	D-3-phosphoglycerate dehydrogenase	1	0.999	4	15	15	15	2	2	2	0	0	0	0	0	0	1	1	1	0	0	0	0	0	0	1	1	1	0	0	0	0	0	0	3	3	3	3	3	3
883	a	sp|P0A9W3|ETTA_ECOLI	P0A9W3	ETTA_ECOLI	ettA	555	27.7	Escherichia coli (strain K12) OX=83333	1:Experimental evidence at protein level	Energy-dependent translational throttle protein EttA	1	0.999	10	33	33	33	1	1	1	2	2	2	15885.8	15885.8	15885.8	0	0	0	2	2	2	30146.8	30146.8	30146.8	1	1	1	2	2	2	26912.7	26912.7	26912.7	10	10	10	7	7	7
884	a	sp|P0A9X4|MREB_ECOLI	P0A9X4	MREB_ECOLI	mreB	347	17.3	Escherichia coli (strain K12) OX=83333	1:Experimental evidence at protein level	Cell shape-determining protein MreB	1	0.999	4	13	13	13	0	0	0	0	0	0	0	0	0	0	0	0	2	2	2	13454.6	13454.6	13454.6	0	0	0	2	2	2	12421.3	12421.3	12421.3	3	3	3	3	3	3
885	a	sp|P0A9Y6|CSPC_ECOLI	P0A9Y6	CSPC_ECOLI	cspC	69	63.8	Escherichia coli (strain K12) OX=83333	1:Experimental evidence at protein level	Cold shock-like protein CspC	1	0.999	3	69	69	69	9	9	9	3	3	3	291923	291923	291923	7	7	7	2	2	2	368464	368464	368464	9	9	9	2	2	2	488273	488273	488273	14	14	14	4	4	4
886	a	sp|P0AA04|PTHP_ECOLI	P0AA04	PTHP_ECOLI	ptsH	85	50.6	Escherichia coli (strain K12) OX=83333	1:Experimental evidence at protein level	Phosphocarrier protein HPr	1	0.999	3	44	44	44	5	5	5	2	2	2	86587.3	86587.3	86587.3	2	2	2	3	3	3	78016.3	78016.3	78016.3	3	3	3	2	2	2	82671.1	82671.1	82671.1	11	11	11	4	4	4
887	a	sp|P0AA10|RL13_ECOLI	P0AA10	RL13_ECOLI	rplM	142	49.3	Escherichia coli (strain K12) OX=83333	1:Experimental evidence at protein level	50S ribosomal protein L13	1	0.999	6	43	43	43	3	3	3	3	3	3	69827.2	69827.2	69827.2	3	3	3	4	4	4	68841.9	68841.9	68841.9	5	5	5	4	4	4	66958.7	66958.7	66958.7	9	9	9	7	7	7
888	a	sp|P0AA16|OMPR_ECOLI	P0AA16	OMPR_ECOLI	ompR	239	26.8	Escherichia coli (strain K12) OX=83333	1:Experimental evidence at protein level	DNA-binding dual transcriptional regulator OmpR	1	0.999	5	12	12	12	0	0	0	0	0	0	0	0	0	0	0	0	0	0	0	0	0	0	1	1	1	0	0	0	0	0	0	3	3	3	3	3	3
889	a	sp|P0AA25|THIO_ECOLI	P0AA25	THIO_ECOLI	trxA	109	47.7	Escherichia coli (strain K12) OX=83333	1:Experimental evidence at protein level	Thioredoxin 1	1	0.999	4	46	46	46	9	9	9	4	4	4	119078	119078	119078	7	7	7	4	4	4	119812	119812	119812	4	4	4	4	4	4	116607	116607	116607	7	7	7	4	4	4
890	a	sp|P0AAB6|GALF_ECOLI	P0AAB6	GALF_ECOLI	galF	297	26.6	Escherichia coli (strain K12) OX=83333	1:Experimental evidence at protein level	UTP--glucose-1-phosphate uridylyltransferase	1	0.999	5	17	17	17	1	1	1	2	2	2	26632.7	26632.7	26632.7	1	1	1	0	0	0	0	0	0	1	1	1	2	2	2	25644.1	25644.1	25644.1	5	5	5	4	4	4
891	a	sp|P0AAC0|USPE_ECOLI	P0AAC0	USPE_ECOLI	uspE	316	20.3	Escherichia coli (strain K12) OX=83333	1:Experimental evidence at protein level	Universal stress protein E	1	0.999	4	36	36	36	2	2	2	2	2	2	21113	21113	21113	0	0	0	2	2	2	23943.1	23943.1	23943.1	4	4	4	4	4	4	18953.3	18953.3	18953.3	10	10	10	6	6	6
892	a	sp|P0AAI3|FTSH_ECOLI	P0AAI3	FTSH_ECOLI	ftsH	644	13.5	Escherichia coli (strain K12) OX=83333	1:Experimental evidence at protein level	ATP-dependent zinc metalloprotease FtsH	1	0.999	7	24	24	24	0	0	0	0	0	0	0	0	0	0	0	0	0	0	0	0	0	0	0	0	0	0	0	0	0	0	0	11	11	11	6	6	6
893	a	sp|P0AAI5|FABF_ECOLI	P0AAI5	FABF_ECOLI	fabF	413	32.4	Escherichia coli (strain K12) OX=83333	1:Experimental evidence at protein level	3-oxoacyl-[acyl-carrier-protein] synthase 2	1	0.999	8	44	44	44	2	2	2	3	3	3	39799.7	39799.7	39799.7	5	5	5	4	4	4	39090.4	39090.4	39090.4	1	1	1	2	2	2	33306	33306	33306	13	13	13	9	9	9
894	a	sp|P0AAI9|FABD_ECOLI	P0AAI9	FABD_ECOLI	fabD	309	29.4	Escherichia coli (strain K12) OX=83333	1:Experimental evidence at protein level	Malonyl CoA-acyl carrier protein transacylase	1	0.999	4	24	24	24	1	1	1	2	2	2	48161.4	48161.4	48161.4	3	3	3	3	3	3	44364	44364	44364	0	0	0	0	0	0	0	0	0	6	6	6	4	4	4
895	a	sp|P0AAX8|YBIS_ECOLI	P0AAX8	YBIS_ECOLI	ybiS	306	12.4	Escherichia coli (strain K12) OX=83333	1:Experimental evidence at protein level	Probable L,D-transpeptidase YbiS	1	0.999	2	4	4	4	0	0	0	0	0	0	0	0	0	0	0	0	0	0	0	0	0	0	0	0	0	0	0	0	0	0	0	1	1	1	0	0	0
896	a	sp|P0AB24|EFEO_ECOLI	P0AB24	EFEO_ECOLI	efeO	375	14.7	Escherichia coli (strain K12) OX=83333	1:Experimental evidence at protein level	Iron uptake system component EfeO	1	0.999	3	7	7	7	0	0	0	0	0	0	0	0	0	0	0	0	0	0	0	0	0	0	0	0	0	0	0	0	0	0	0	2	2	2	2	2	2
897	a	sp|P0AB61|YCIN_ECOLI	P0AB61	YCIN_ECOLI	yciN	83	20.5	Escherichia coli (strain K12) OX=83333	1:Experimental evidence at protein level	Protein YciN	1	0.999	1	4	4	4	0	0	0	0	0	0	0	0	0	0	0	0	0	0	0	0	0	0	0	0	0	0	0	0	0	0	0	2	2	2	2	2	2
898	a	sp|P0AB71|ALF_ECOLI	P0AB71	ALF_ECOLI	fbaA	359	36.5	Escherichia coli (strain K12) OX=83333	1:Experimental evidence at protein level	Fructose-bisphosphate aldolase class 2	1	0.999	8	108	108	108	11	11	11	8	8	8	234654	234654	234654	11	11	11	7	7	7	236967	236967	236967	10	10	10	7	7	7	239554	239554	239554	28	28	28	9	9	9
899	a	sp|P0AB77|KBL_ECOLI	P0AB77	KBL_ECOLI	kbl	398	37.2	Escherichia coli (strain K12) OX=83333	1:Experimental evidence at protein level	2-amino-3-ketobutyrate coenzyme A ligase	1	0.999	10	56	56	56	5	5	5	3	3	3	48812.3	48812.3	48812.3	2	2	2	5	5	5	39478.2	39478.2	39478.2	1	1	1	3	3	3	50785.9	50785.9	50785.9	21	21	21	10	10	10
900	a	sp|P0AB89|PUR8_ECOLI	P0AB89	PUR8_ECOLI	purB	456	16.2	Escherichia coli (strain K12) OX=83333	1:Experimental evidence at protein level	Adenylosuccinate lyase	1	0.999	4	9	9	9	0	0	0	0	0	0	0	0	0	0	0	0	0	0	0	0	0	0	0	0	0	0	0	0	0	0	0	3	3	3	2	2	2
901	a	sp|P0AB91|AROG_ECOLI	P0AB91	AROG_ECOLI	aroG	350	12.3	Escherichia coli (strain K12) OX=83333	1:Experimental evidence at protein level	Phospho-2-dehydro-3-deoxyheptonate aldolase, Phe-sensitive	1	0.999	3	10	10	10	0	0	0	0	0	0	0	0	0	0	0	0	0	0	0	0	0	0	1	1	1	0	0	0	0	0	0	4	4	4	2	2	2
902	a	sp|P0ABA0|ATPF_ECOLI	P0ABA0	ATPF_ECOLI	atpF	156	39.7	Escherichia coli (strain K12) OX=83333	1:Experimental evidence at protein level	ATP synthase subunit b	1	0.999	6	32	32	32	2	2	2	3	3	3	86331.8	86331.8	86331.8	2	2	2	2	2	2	76633.7	76633.7	76633.7	3	3	3	4	4	4	75234.5	75234.5	75234.5	9	9	9	6	6	6
903	a	sp|P0ABA4|ATPD_ECOLI	P0ABA4	ATPD_ECOLI	atpH	177	36.2	Escherichia coli (strain K12) OX=83333	1:Experimental evidence at protein level	ATP synthase subunit delta	1	0.999	4	15	15	15	0	0	0	0	0	0	0	0	0	0	0	0	0	0	0	0	0	0	0	0	0	0	0	0	0	0	0	4	4	4	3	3	3
904	a	sp|P0ABA6|ATPG_ECOLI	P0ABA6	ATPG_ECOLI	atpG	287	17.4	Escherichia coli (strain K12) OX=83333	1:Experimental evidence at protein level	ATP synthase gamma chain	1	0.999	4	33	33	33	4	4	4	4	4	4	42158.4	42158.4	42158.4	3	3	3	3	3	3	38551	38551	38551	2	2	2	2	2	2	44408	44408	44408	10	10	10	4	4	4
905	a	sp|P0ABB0|ATPA_ECOLI	P0ABB0	ATPA_ECOLI	atpA	513	40.7	Escherichia coli (strain K12) OX=83333	1:Experimental evidence at protein level	ATP synthase subunit alpha	1	0.999	13	109	109	109	9	9	9	11	11	11	95110.1	95110.1	95110.1	13	13	13	11	11	11	96248.1	96248.1	96248.1	7	7	7	11	11	11	92428.6	92428.6	92428.6	25	25	25	16	16	16
906	a	sp|P0ABB4|ATPB_ECOLI	P0ABB4	ATPB_ECOLI	atpD	460	42.6	Escherichia coli (strain K12) OX=83333	1:Experimental evidence at protein level	ATP synthase subunit beta	1	0.999	13	138	138	138	17	17	17	9	9	9	167707	167707	167707	15	15	15	11	11	11	176011	176011	176011	11	11	11	10	10	10	170257	170257	170257	32	32	32	14	14	14
907	a	sp|P0ABC7|HFLK_ECOLI	P0ABC7	HFLK_ECOLI	hflK	419	10.3	Escherichia coli (strain K12) OX=83333	1:Experimental evidence at protein level	Modulator of FtsH protease HflK	1	0.999	3	17	17	17	0	0	0	0	0	0	0	0	0	0	0	0	0	0	0	0	0	0	0	0	0	0	0	0	0	0	0	5	5	5	2	2	2
908	a	sp|P0ABD5|ACCA_ECOLI	P0ABD5	ACCA_ECOLI	accA	319	24.8	Escherichia coli (strain K12) OX=83333	1:Experimental evidence at protein level	Acetyl-coenzyme A carboxylase carboxyl transferase subunit alpha	1	0.999	5	7	7	7	0	0	0	0	0	0	0	0	0	0	0	0	0	0	0	0	0	0	0	0	0	0	0	0	0	0	0	5	5	5	2	2	2
909	a	sp|P0ABH7|CISY_ECOLI	P0ABH7	CISY_ECOLI	gltA	427	30.7	Escherichia coli (strain K12) OX=83333	1:Experimental evidence at protein level	Citrate synthase	1	0.999	8	84	84	84	8	8	8	9	9	9	172908	172908	172908	9	9	9	7	7	7	178343	178343	178343	5	5	5	7	7	7	159922	159922	159922	20	20	20	10	10	10
910	a	sp|P0ABK5|CYSK_ECOLI	P0ABK5	CYSK_ECOLI	cysK	323	67.2	Escherichia coli (strain K12) OX=83333	1:Experimental evidence at protein level	Cysteine synthase A	1	0.999	14	94	94	94	7	7	7	7	7	7	73924.9	73924.9	73924.9	8	8	8	7	7	7	73682.1	73682.1	73682.1	9	9	9	9	9	9	71228.6	71228.6	71228.6	21	21	21	13	13	13
911	a	sp|P0ABP8|DEOD_ECOLI	P0ABP8	DEOD_ECOLI	deoD	239	23.4	Escherichia coli (strain K12) OX=83333	1:Experimental evidence at protein level	Purine nucleoside phosphorylase DeoD-type	1	0.999	5	22	22	22	2	2	2	2	2	2	31746	31746	31746	3	3	3	3	3	3	34617.2	34617.2	34617.2	1	1	1	2	2	2	35414	35414	35414	7	7	7	5	5	5
912	a	sp|P0ABQ2|GARR_ECOLI	P0ABQ2	GARR_ECOLI	garR	294	44.6	Escherichia coli (strain K12) OX=83333	1:Experimental evidence at protein level	2-hydroxy-3-oxopropionate reductase	1	0.999	8	23	23	23	1	1	1	2	2	2	26758.5	26758.5	26758.5	0	0	0	0	0	0	0	0	0	0	0	0	0	0	0	0	0	0	7	7	7	5	5	5
913	a	sp|P0ABS1|DKSA_ECOLI	P0ABS1	DKSA_ECOLI	dksA	151	25.8	Escherichia coli (strain K12) OX=83333	1:Experimental evidence at protein level	RNA polymerase-binding transcription factor DksA	1	0.999	3	8	8	8	0	0	0	0	0	0	0	0	0	0	0	0	0	0	0	0	0	0	0	0	0	0	0	0	0	0	0	2	2	2	2	2	2
914	a	sp|P0ABT2|DPS_ECOLI	P0ABT2	DPS_ECOLI	dps	167	52.1	Escherichia coli (strain K12) OX=83333	1:Experimental evidence at protein level	DNA protection during starvation protein	1	0.999	7	68	68	68	5	5	5	8	8	8	82145.2	82145.2	82145.2	4	4	4	5	5	5	76275.9	76275.9	76275.9	5	5	5	5	5	5	87850.3	87850.3	87850.3	18	18	18	10	10	10
915	a	sp|P0ABU2|YCHF_ECOLI	P0ABU2	YCHF_ECOLI	ychF	363	22.6	Escherichia coli (strain K12) OX=83333	1:Experimental evidence at protein level	Ribosome-binding ATPase YchF	1	0.999	6	18	12	12	2	0	0	2	0	0	160496	0	0	1	0	0	2	0	0	107814	0	0	0	0	0	0	0	0	0	0	0	4	4	4	4	4	4
916	a	sp|P0ABU5|ELBB_ECOLI	P0ABU5	ELBB_ECOLI	elbB	217	12.9	Escherichia coli (strain K12) OX=83333	1:Experimental evidence at protein level	Glyoxalase ElbB	1	0.999	2	7	7	7	0	0	0	2	2	2	22044.4	22044.4	22044.4	0	0	0	0	0	0	0	0	0	0	0	0	0	0	0	0	0	0	2	2	2	2	2	2
917	a	sp|P0ABZ6|SURA_ECOLI	P0ABZ6	SURA_ECOLI	surA	428	14.5	Escherichia coli (strain K12) OX=83333	1:Experimental evidence at protein level	Chaperone SurA	1	0.999	5	11	11	11	0	0	0	0	0	0	0	0	0	0	0	0	0	0	0	0	0	0	0	0	0	0	0	0	0	0	0	4	4	4	5	5	5
918	a	sp|P0AC38|ASPA_ECOLI	P0AC38	ASPA_ECOLI	aspA	478	33.5	Escherichia coli (strain K12) OX=83333	1:Experimental evidence at protein level	Aspartate ammonia-lyase	1	0.999	12	135	135	135	12	12	12	9	9	9	201820	201820	201820	15	15	15	10	10	10	181457	181457	181457	11	11	11	10	10	10	197970	197970	197970	32	32	32	15	15	15
919	a	sp|P0AC41|SDHA_ECOLI	P0AC41	SDHA_ECOLI	sdhA	588	35.2	Escherichia coli (strain K12) OX=83333	1:Experimental evidence at protein level	Succinate dehydrogenase flavoprotein subunit	1	0.999	15	82	82	82	8	8	8	6	6	6	78932.7	78932.7	78932.7	6	6	6	8	8	8	76377.6	76377.6	76377.6	8	8	8	6	6	6	86513.6	86513.6	86513.6	18	18	18	14	14	14
920	a	sp|P0AC53|G6PD_ECOLI	P0AC53	G6PD_ECOLI	zwf	491	9.4	Escherichia coli (strain K12) OX=83333	1:Experimental evidence at protein level	Glucose-6-phosphate 1-dehydrogenase	1	0.999	4	9	7	7	0	0	0	0	0	0	0	0	0	1	0	0	2	0	0	75763.9	0	0	0	0	0	0	0	0	0	0	0	3	3	3	3	3	3
921	a	sp|P0AC59|GLRX2_ECOLI	P0AC59	GLRX2_ECOLI	grxB	215	17.7	Escherichia coli (strain K12) OX=83333	1:Experimental evidence at protein level	Glutaredoxin 2	1	0.999	2	4	4	4	0	0	0	0	0	0	0	0	0	0	0	0	0	0	0	0	0	0	0	0	0	0	0	0	0	0	0	1	1	1	0	0	0
922	a	sp|P0AC69|GLRX4_ECOLI	P0AC69	GLRX4_ECOLI	grxD	115	39.1	Escherichia coli (strain K12) OX=83333	1:Experimental evidence at protein level	Glutaredoxin 4	1	0.999	3	13	13	13	2	2	2	2	2	2	31207	31207	31207	2	2	2	2	2	2	33019.4	33019.4	33019.4	0	0	0	0	0	0	0	0	0	4	4	4	2	2	2
923	a	sp|P0ACA3|SSPA_ECOLI	P0ACA3	SSPA_ECOLI	sspA	212	27.8	Escherichia coli (strain K12) OX=83333	1:Experimental evidence at protein level	Stringent starvation protein A	1	0.999	4	26	26	26	2	2	2	2	2	2	74419.6	74419.6	74419.6	3	3	3	3	3	3	68966.6	68966.6	68966.6	3	3	3	2	2	2	56587.3	56587.3	56587.3	6	6	6	4	4	4
924	a	sp|P0ACC3|ERPA_ECOLI	P0ACC3	ERPA_ECOLI	erpA	114	25.4	Escherichia coli (strain K12) OX=83333	1:Experimental evidence at protein level	Iron-sulfur cluster insertion protein ErpA	1	0.999	2	11	11	11	1	1	1	0	0	0	0	0	0	1	1	1	2	2	2	34531.8	34531.8	34531.8	2	2	2	2	2	2	42874.6	42874.6	42874.6	3	3	3	2	2	2
925	a	sp|P0ACC7|GLMU_ECOLI	P0ACC7	GLMU_ECOLI	glmU	456	12.5	Escherichia coli (strain K12) OX=83333	1:Experimental evidence at protein level	Bifunctional protein GlmU	1	0.999	3	4	4	4	0	0	0	0	0	0	0	0	0	0	0	0	0	0	0	0	0	0	0	0	0	0	0	0	0	0	0	1	1	1	2	2	2
926	a	sp|P0ACD4|ISCU_ECOLI	P0ACD4	ISCU_ECOLI	iscU	128	50	Escherichia coli (strain K12) OX=83333	1:Experimental evidence at protein level	Iron-sulfur cluster assembly scaffold protein IscU	1	0.999	4	36	36	36	3	3	3	2	2	2	56487.9	56487.9	56487.9	1	1	1	0	0	0	0	0	0	4	4	4	3	3	3	38046.7	38046.7	38046.7	10	10	10	4	4	4
927	a	sp|P0ACF0|DBHA_ECOLI	P0ACF0	DBHA_ECOLI	hupA	90	57.8	Escherichia coli (strain K12) OX=83333	1:Experimental evidence at protein level	DNA-binding protein HU-alpha	1	0.999	4	68	68	68	10	10	10	4	4	4	289188	289188	289188	8	8	8	4	4	4	279391	279391	279391	9	9	9	4	4	4	289001	289001	289001	12	12	12	4	4	4
928	a	sp|P0ACF4|DBHB_ECOLI	P0ACF4	DBHB_ECOLI	hupB	90	43.3	Escherichia coli (strain K12) OX=83333	1:Experimental evidence at protein level	DNA-binding protein HU-beta	1	0.999	3	20	20	20	1	1	1	0	0	0	0	0	0	2	2	2	0	0	0	0	0	0	2	2	2	2	2	2	26493.4	26493.4	26493.4	5	5	5	2	2	2
929	a	sp|P0ACF8|HNS_ECOLI	P0ACF8	HNS_ECOLI	hns	137	43.1	Escherichia coli (strain K12) OX=83333	1:Experimental evidence at protein level	DNA-binding protein H-NS	1	0.999	5	76	76	76	9	9	9	7	7	7	225991	225991	225991	7	7	7	6	6	6	235597	235597	235597	9	9	9	5	5	5	212570	212570	212570	18	18	18	8	8	8
930	a	sp|P0ACI6|ASNC_ECOLI	P0ACI6	ASNC_ECOLI	asnC	152	22.4	Escherichia coli (strain K12) OX=83333	1:Experimental evidence at protein level	Regulatory protein AsnC	1	0.999	4	15	15	15	2	2	2	3	3	3	85834.7	85834.7	85834.7	3	3	3	3	3	3	83450.7	83450.7	83450.7	2	2	2	3	3	3	91828.8	91828.8	91828.8	2	2	2	2	2	2
931	a	sp|P0ACJ0|LRP_ECOLI	P0ACJ0	LRP_ECOLI	lrp	164	20.7	Escherichia coli (strain K12) OX=83333	1:Experimental evidence at protein level	Leucine-responsive regulatory protein	1	0.999	3	15	15	15	2	2	2	2	2	2	81751.4	81751.4	81751.4	2	2	2	2	2	2	190467	190467	190467	2	2	2	2	2	2	88632.8	88632.8	88632.8	3	3	3	2	2	2
932	a	sp|P0ACJ8|CRP_ECOLI	P0ACJ8	CRP_ECOLI	crp	210	39	Escherichia coli (strain K12) OX=83333	1:Experimental evidence at protein level	cAMP-activated global transcriptional regulator CRP	1	0.999	7	20	20	20	1	1	1	3	3	3	50824.5	50824.5	50824.5	1	1	1	0	0	0	0	0	0	0	0	0	3	3	3	43116.4	43116.4	43116.4	4	4	4	7	7	7
933	a	sp|P0ACY1|YDJA_ECOLI	P0ACY1	YDJA_ECOLI	ydjA	183	24	Escherichia coli (strain K12) OX=83333	1:Experimental evidence at protein level	Putative NAD(P)H nitroreductase YdjA	1	0.999	3	10	10	10	0	0	0	2	2	2	347366	347366	347366	0	0	0	2	2	2	397843	397843	397843	0	0	0	2	2	2	422015	422015	422015	4	4	4	3	3	3
934	a	sp|P0ACY3|YEAG_ECOLI	P0ACY3	YEAG_ECOLI	yeaG	644	21	Escherichia coli (strain K12) OX=83333	3:Protein inferred from homology	Uncharacterized protein YeaG	1	0.999	10	29	29	29	1	1	1	0	0	0	0	0	0	1	1	1	2	2	2	32486.7	32486.7	32486.7	0	0	0	0	0	0	0	0	0	9	9	9	7	7	7
935	a	sp|P0AD33|YFCZ_ECOLI	P0AD33	YFCZ_ECOLI	yfcZ	94	27.7	Escherichia coli (strain K12) OX=83333	3:Protein inferred from homology	UPF0381 protein YfcZ	1	0.999	2	7	7	7	1	1	1	0	0	0	0	0	0	0	0	0	0	0	0	0	0	0	0	0	0	0	0	0	0	0	0	2	2	2	2	2	2
936	a	sp|P0AD49|YFIA_ECOLI	P0AD49	YFIA_ECOLI	raiA	113	32.7	Escherichia coli (strain K12) OX=83333	1:Experimental evidence at protein level	Ribosome-associated inhibitor A	1	0.999	2	26	26	26	3	3	3	3	3	3	36852.2	36852.2	36852.2	1	1	1	3	3	3	30484.5	30484.5	30484.5	2	2	2	2	2	2	29690.4	29690.4	29690.4	9	9	9	4	4	4
937	a	sp|P0AD61|KPYK1_ECOLI	P0AD61	KPYK1_ECOLI	pykF	470	37.9	Escherichia coli (strain K12) OX=83333	1:Experimental evidence at protein level	Pyruvate kinase I	1	0.999	13	109	90	90	15	10	10	9	8	8	226367	56507.1	56507.1	13	10	10	10	9	9	243548	60783.3	60783.3	11	8	8	8	7	7	232544	57851	57851	26	24	24	14	13	13
938	a	sp|P0ADE8|YGFZ_ECOLI	P0ADE8	YGFZ_ECOLI	ygfZ	326	37.7	Escherichia coli (strain K12) OX=83333	1:Experimental evidence at protein level	tRNA-modifying protein YgfZ	1	0.999	8	25	25	25	3	3	3	4	4	4	53886	53886	53886	0	0	0	0	0	0	0	0	0	1	1	1	2	2	2	53211.3	53211.3	53211.3	8	8	8	7	7	7
939	a	sp|P0ADG7|IMDH_ECOLI	P0ADG7	IMDH_ECOLI	guaB	488	25.6	Escherichia coli (strain K12) OX=83333	1:Experimental evidence at protein level	Inosine-5'-monophosphate dehydrogenase	1	0.999	9	44	44	44	2	2	2	4	4	4	34178.7	34178.7	34178.7	4	4	4	6	6	6	35263.7	35263.7	35263.7	1	1	1	0	0	0	0	0	0	12	12	12	8	8	8
940	a	sp|P0ADK0|YIAF_ECOLI	P0ADK0	YIAF_ECOLI	yiaF	236	12.7	Escherichia coli (strain K12) OX=83333	4:Protein predicted	Uncharacterized protein YiaF	1	0.999	2	3	3	3	0	0	0	0	0	0	0	0	0	0	0	0	0	0	0	0	0	0	0	0	0	0	0	0	0	0	0	1	1	1	0	0	0
941	a	sp|P0ADN2|YIFE_ECOLI	P0ADN2	YIFE_ECOLI	yifE	112	40.2	Escherichia coli (strain K12) OX=83333	1:Experimental evidence at protein level	UPF0438 protein YifE	1	0.999	3	17	17	17	1	1	1	0	0	0	0	0	0	1	1	1	0	0	0	0	0	0	1	1	1	2	2	2	57638.4	57638.4	57638.4	7	7	7	4	4	4
942	a	sp|P0ADU5|YGIW_ECOLI	P0ADU5	YGIW_ECOLI	ygiW	130	17.7	Escherichia coli (strain K12) OX=83333	1:Experimental evidence at protein level	Protein YgiW	1	0.999	2	12	12	12	0	0	0	0	0	0	0	0	0	0	0	0	0	0	0	0	0	0	0	0	0	0	0	0	0	0	0	5	5	5	3	3	3
943	a	sp|P0ADW3|YHCB_ECOLI	P0ADW3	YHCB_ECOLI	yhcB	132	22.7	Escherichia coli (strain K12) OX=83333	1:Experimental evidence at protein level	Inner membrane protein YhcB	1	0.999	2	9	9	9	0	0	0	0	0	0	0	0	0	0	0	0	0	0	0	0	0	0	0	0	0	0	0	0	0	0	0	3	3	3	2	2	2
944	a	sp|P0ADY1|PPID_ECOLI	P0ADY1	PPID_ECOLI	ppiD	623	14.8	Escherichia coli (strain K12) OX=83333	1:Experimental evidence at protein level	Peptidyl-prolyl cis-trans isomerase D	1	0.9971	6	10	10	10	0	0	0	0	0	0	0	0	0	0	0	0	0	0	0	0	0	0	1	1	1	0	0	0	0	0	0	4	4	4	3	3	3
945	a	sp|P0ADY3|RL14_ECOLI	P0ADY3	RL14_ECOLI	rplN	123	43.9	Escherichia coli (strain K12) OX=83333	1:Experimental evidence at protein level	50S ribosomal protein L14	1	0.999	5	65	65	65	5	5	5	4	4	4	160937	160937	160937	3	3	3	3	3	3	160438	160438	160438	6	6	6	3	3	3	165605	165605	165605	17	17	17	6	6	6
946	a	sp|P0ADY7|RL16_ECOLI	P0ADY7	RL16_ECOLI	rplP	136	32.4	Escherichia coli (strain K12) OX=83333	1:Experimental evidence at protein level	50S ribosomal protein L16	1	0.999	3	24	24	24	3	3	3	2	2	2	108971	108971	108971	2	2	2	2	2	2	114089	114089	114089	3	3	3	2	2	2	131533	131533	131533	6	6	6	3	3	3
947	a	sp|P0AE06|ACRA_ECOLI	P0AE06	ACRA_ECOLI	acrA	397	14.6	Escherichia coli (strain K12) OX=83333	1:Experimental evidence at protein level	Multidrug efflux pump subunit AcrA	1	0.999	3	16	16	16	2	2	2	0	0	0	0	0	0	1	1	1	0	0	0	0	0	0	0	0	0	0	0	0	0	0	0	4	4	4	2	2	2
948	a	sp|P0AE08|AHPC_ECOLI	P0AE08	AHPC_ECOLI	ahpC	187	55.6	Escherichia coli (strain K12) OX=83333	1:Experimental evidence at protein level	Alkyl hydroperoxide reductase C	1	0.999	11	123	123	123	15	15	15	8	8	8	878780	878780	878780	10	10	10	7	7	7	879414	879414	879414	12	12	12	8	8	8	940770	940770	940770	29	29	29	15	15	15
949	a	sp|P0AE37|ASTA_ECOLI	P0AE37	ASTA_ECOLI	astA	344	16.3	Escherichia coli (strain K12) OX=83333	2:Experimental evidence at transcript level	Arginine N-succinyltransferase	1	0.999	4	11	11	11	1	1	1	0	0	0	0	0	0	1	1	1	2	2	2	15946.2	15946.2	15946.2	0	0	0	0	0	0	0	0	0	3	3	3	3	3	3
950	a	sp|P0AE52|BCP_ECOLI	P0AE52	BCP_ECOLI	bcp	156	31.4	Escherichia coli (strain K12) OX=83333	1:Experimental evidence at protein level	Peroxiredoxin Bcp	1	0.999	3	25	25	25	2	2	2	2	2	2	32684.1	32684.1	32684.1	0	0	0	2	2	2	22661.4	22661.4	22661.4	1	1	1	2	2	2	33270.9	33270.9	33270.9	9	9	9	4	4	4
951	a	sp|P0AEB2|DACA_ECOLI	P0AEB2	DACA_ECOLI	dacA	403	8.7	Escherichia coli (strain K12) OX=83333	1:Experimental evidence at protein level	D-alanyl-D-alanine carboxypeptidase DacA	1	0.9989	2	2	2	2	0	0	0	0	0	0	0	0	0	0	0	0	0	0	0	0	0	0	0	0	0	0	0	0	0	0	0	1	1	1	0	0	0
952	a	sp|P0AED0|USPA_ECOLI	P0AED0	USPA_ECOLI	uspA	144	36.1	Escherichia coli (strain K12) OX=83333	1:Experimental evidence at protein level	Universal stress protein A	1	0.999	2	12	12	12	0	0	0	0	0	0	0	0	0	1	1	1	0	0	0	0	0	0	0	0	0	0	0	0	0	0	0	3	3	3	2	2	2
953	a	sp|P0AEE1|DCRB_ECOLI	P0AEE1	DCRB_ECOLI	dcrB	185	22.7	Escherichia coli (strain K12) OX=83333	3:Protein inferred from homology	Protein DcrB	1	0.999	3	8	8	8	0	0	0	0	0	0	0	0	0	0	0	0	0	0	0	0	0	0	1	1	1	0	0	0	0	0	0	2	2	2	3	3	3
954	a	sp|P0AEE5|DGAL_ECOLI	P0AEE5	DGAL_ECOLI	mglB	332	62.3	Escherichia coli (strain K12) OX=83333	1:Experimental evidence at protein level	D-galactose-binding periplasmic protein	1	0.999	18	219	219	219	21	21	21	14	14	14	458730	458730	458730	23	23	23	14	14	14	467265	467265	467265	22	22	22	14	14	14	465396	465396	465396	51	51	51	23	23	23
955	a	sp|P0AEG4|DSBA_ECOLI	P0AEG4	DSBA_ECOLI	dsbA	208	17.8	Escherichia coli (strain K12) OX=83333	1:Experimental evidence at protein level	Thiol:disulfide interchange protein DsbA	1	0.999	3	12	12	12	0	0	0	0	0	0	0	0	0	1	1	1	0	0	0	0	0	0	0	0	0	0	0	0	0	0	0	5	5	5	3	3	3
956	a	sp|P0AEK2|FABG_ECOLI	P0AEK2	FABG_ECOLI	fabG	244	30.7	Escherichia coli (strain K12) OX=83333	1:Experimental evidence at protein level	3-oxoacyl-[acyl-carrier-protein] reductase FabG	1	0.999	4	26	26	26	3	3	3	0	0	0	0	0	0	2	2	2	0	0	0	0	0	0	0	0	0	0	0	0	0	0	0	10	10	10	4	4	4
957	a	sp|P0AEK4|FABI_ECOLI	P0AEK4	FABI_ECOLI	fabI	262	19.5	Escherichia coli (strain K12) OX=83333	1:Experimental evidence at protein level	Enoyl-[acyl-carrier-protein] reductase [NADH] FabI	1	0.999	3	12	12	12	0	0	0	0	0	0	0	0	0	1	1	1	0	0	0	0	0	0	1	1	1	0	0	0	0	0	0	3	3	3	2	2	2
958	a	sp|P0AEM9|FLIY_ECOLI	P0AEM9	FLIY_ECOLI	fliY	266	53.4	Escherichia coli (strain K12) OX=83333	1:Experimental evidence at protein level	L-cystine-binding protein FliY	1	0.999	11	47	47	47	5	5	5	6	6	6	51254.7	51254.7	51254.7	5	5	5	6	6	6	57354.9	57354.9	57354.9	2	2	2	4	4	4	58503	58503	58503	9	9	9	8	8	8
959	a	sp|P0AEN1|FRE_ECOLI	P0AEN1	FRE_ECOLI	fre	233	13.3	Escherichia coli (strain K12) OX=83333	1:Experimental evidence at protein level	NAD(P)H-flavin reductase	1	0.999	2	3	3	3	0	0	0	0	0	0	0	0	0	0	0	0	0	0	0	0	0	0	0	0	0	0	0	0	0	0	0	0	0	0	2	2	2
960	a	sp|P0AEP3|GALU_ECOLI	P0AEP3	GALU_ECOLI	galU	302	23.8	Escherichia coli (strain K12) OX=83333	1:Experimental evidence at protein level	UTP--glucose-1-phosphate uridylyltransferase	1	0.999	6	29	29	29	0	0	0	4	4	4	37186.8	37186.8	37186.8	1	1	1	4	4	4	42777.1	42777.1	42777.1	0	0	0	2	2	2	39590.8	39590.8	39590.8	9	9	9	7	7	7
961	a	sp|P0AEQ3|GLNH_ECOLI	P0AEQ3	GLNH_ECOLI	glnH	248	44.4	Escherichia coli (strain K12) OX=83333	1:Experimental evidence at protein level	Glutamine-binding periplasmic protein	1	0.999	7	81	81	81	8	8	8	5	5	5	284856	284856	284856	10	10	10	5	5	5	261517	261517	261517	9	9	9	5	5	5	247141	247141	247141	16	16	16	8	8	8
962	a	sp|P0AES4|GYRA_ECOLI	P0AES4	GYRA_ECOLI	gyrA	875	15	Escherichia coli (strain K12) OX=83333	1:Experimental evidence at protein level	DNA gyrase subunit A	1	0.999	9	37	37	37	0	0	0	3	3	3	33667.2	33667.2	33667.2	3	3	3	3	3	3	30880.3	30880.3	30880.3	2	2	2	3	3	3	30895.7	30895.7	30895.7	9	9	9	8	8	8
963	a	sp|P0AES6|GYRB_ECOLI	P0AES6	GYRB_ECOLI	gyrB	804	9.8	Escherichia coli (strain K12) OX=83333	1:Experimental evidence at protein level	DNA gyrase subunit B	1	0.999	5	20	20	20	2	2	2	2	2	2	9234.14	9234.14	9234.14	1	1	1	0	0	0	0	0	0	2	2	2	0	0	0	0	0	0	5	5	5	3	3	3
964	a	sp|P0AET2|HDEB_ECOLI	P0AET2	HDEB_ECOLI	hdeB	108	27.8	Escherichia coli (strain K12) OX=83333	1:Experimental evidence at protein level	Acid stress chaperone HdeB	1	0.999	2	17	17	17	2	2	2	2	2	2	53468.7	53468.7	53468.7	4	4	4	2	2	2	52521	52521	52521	1	1	1	0	0	0	0	0	0	3	3	3	2	2	2
965	a	sp|P0AET8|HDHA_ECOLI	P0AET8	HDHA_ECOLI	hdhA	255	12.5	Escherichia coli (strain K12) OX=83333	1:Experimental evidence at protein level	7-alpha-hydroxysteroid dehydrogenase	1	0.999	2	4	4	4	0	0	0	0	0	0	0	0	0	0	0	0	0	0	0	0	0	0	0	0	0	0	0	0	0	0	0	1	1	1	2	2	2
966	a	sp|P0AEU7|SKP_ECOLI	P0AEU7	SKP_ECOLI	skp	161	32.9	Escherichia coli (strain K12) OX=83333	1:Experimental evidence at protein level	Chaperone protein Skp	1	0.999	3	54	54	54	7	7	7	3	3	3	185869	185869	185869	4	4	4	3	3	3	174275	174275	174275	7	7	7	3	3	3	173078	173078	173078	10	10	10	4	4	4
967	a	sp|P0AEX9|MALE_ECOLI	P0AEX9	MALE_ECOLI	malE	396	59.1	Escherichia coli (strain K12) OX=83333	1:Experimental evidence at protein level	Maltose/maltodextrin-binding periplasmic protein	1	0.999	20	230	230	230	27	27	27	17	17	17	391465	391465	391465	29	29	29	16	16	16	372851	372851	372851	27	27	27	17	17	17	351736	351736	351736	53	53	53	23	23	23
968	a	sp|P0AEZ3|MIND_ECOLI	P0AEZ3	MIND_ECOLI	minD	270	22.6	Escherichia coli (strain K12) OX=83333	1:Experimental evidence at protein level	Septum site-determining protein MinD	1	0.999	4	16	16	16	0	0	0	0	0	0	0	0	0	0	0	0	0	0	0	0	0	0	0	0	0	0	0	0	0	0	0	7	7	7	3	3	3
969	a	sp|P0AF36|ZAPB_ECOLI	P0AF36	ZAPB_ECOLI	zapB	81	55.6	Escherichia coli (strain K12) OX=83333	1:Experimental evidence at protein level	Cell division protein ZapB	1	0.999	3	34	34	34	4	4	4	2	2	2	64647	64647	64647	2	2	2	2	2	2	58656.7	58656.7	58656.7	3	3	3	2	2	2	60708.8	60708.8	60708.8	10	10	10	3	3	3
970	a	sp|P0AFC7|NUOB_ECOLI	P0AFC7	NUOB_ECOLI	nuoB	220	12.7	Escherichia coli (strain K12) OX=83333	1:Experimental evidence at protein level	NADH-quinone oxidoreductase subunit B	1	0.9983	2	6	6	6	0	0	0	0	0	0	0	0	0	0	0	0	0	0	0	0	0	0	0	0	0	0	0	0	0	0	0	3	3	3	2	2	2
971	a	sp|P0AFD1|NUOE_ECOLI	P0AFD1	NUOE_ECOLI	nuoE	166	40.4	Escherichia coli (strain K12) OX=83333	1:Experimental evidence at protein level	NADH-quinone oxidoreductase subunit E	1	0.999	4	10	10	10	0	0	0	0	0	0	0	0	0	0	0	0	0	0	0	0	0	0	0	0	0	0	0	0	0	0	0	3	3	3	3	3	3
972	a	sp|P0AFD6|NUOI_ECOLI	P0AFD6	NUOI_ECOLI	nuoI	180	19.4	Escherichia coli (strain K12) OX=83333	1:Experimental evidence at protein level	NADH-quinone oxidoreductase subunit I	1	0.999	2	7	7	7	0	0	0	0	0	0	0	0	0	0	0	0	0	0	0	0	0	0	0	0	0	0	0	0	0	0	0	3	3	3	2	2	2
973	a	sp|P0AFF6|NUSA_ECOLI	P0AFF6	NUSA_ECOLI	nusA	495	32.5	Escherichia coli (strain K12) OX=83333	1:Experimental evidence at protein level	Transcription termination/antitermination protein NusA	1	0.999	11	30	30	30	1	1	1	5	5	5	27610.8	27610.8	27610.8	0	0	0	3	3	3	28256.4	28256.4	28256.4	1	1	1	3	3	3	29489.6	29489.6	29489.6	11	11	11	10	10	10
974	a	sp|P0AFG0|NUSG_ECOLI	P0AFG0	NUSG_ECOLI	nusG	181	18.2	Escherichia coli (strain K12) OX=83333	1:Experimental evidence at protein level	Transcription termination/antitermination protein NusG	1	0.999	2	9	9	9	0	0	0	0	0	0	0	0	0	1	1	1	0	0	0	0	0	0	0	0	0	0	0	0	0	0	0	3	3	3	2	2	2
975	a	sp|P0AFG3|ODO1_ECOLI	P0AFG3	ODO1_ECOLI	sucA	933	28.2	Escherichia coli (strain K12) OX=83333	1:Experimental evidence at protein level	2-oxoglutarate dehydrogenase E1 component	1	0.999	19	105	105	105	9	9	9	13	13	13	75973.6	75973.6	75973.6	12	12	12	13	13	13	73574.4	73574.4	73574.4	7	7	7	11	11	11	66262.5	66262.5	66262.5	28	28	28	21	21	21
976	a	sp|P0AFG6|ODO2_ECOLI	P0AFG6	ODO2_ECOLI	sucB	405	28.6	Escherichia coli (strain K12) OX=83333	1:Experimental evidence at protein level	Dihydrolipoyllysine-residue succinyltransferase component of 2-oxoglutarate dehydrogenase complex	1	0.999	8	98	98	98	13	13	13	8	8	8	290196	290196	290196	11	11	11	7	7	7	271496	271496	271496	12	12	12	7	7	7	279705	279705	279705	17	17	17	9	9	9
977	a	sp|P0AFG8|ODP1_ECOLI	P0AFG8	ODP1_ECOLI	aceE	887	27.1	Escherichia coli (strain K12) OX=83333	1:Experimental evidence at protein level	Pyruvate dehydrogenase E1 component	1	0.999	17	69	69	69	3	3	3	3	3	3	95348.4	95348.4	95348.4	2	2	2	7	7	7	92443.1	92443.1	92443.1	3	3	3	3	3	3	96303.2	96303.2	96303.2	19	19	19	13	13	13
978	a	sp|P0AFH8|OSMY_ECOLI	P0AFH8	OSMY_ECOLI	osmY	201	43.8	Escherichia coli (strain K12) OX=83333	1:Experimental evidence at protein level	Osmotically-inducible protein Y	1	0.999	6	108	108	108	8	8	8	6	6	6	165888	165888	165888	11	11	11	7	7	7	175119	175119	175119	9	9	9	6	6	6	175781	175781	175781	23	23	23	8	8	8
979	a	sp|P0AFK0|PMBA_ECOLI	P0AFK0	PMBA_ECOLI	pmbA	450	9.1	Escherichia coli (strain K12) OX=83333	1:Experimental evidence at protein level	Metalloprotease PmbA	1	0.999	3	6	6	6	0	0	0	0	0	0	0	0	0	0	0	0	0	0	0	0	0	0	0	0	0	0	0	0	0	0	0	3	3	3	3	3	3
980	a	sp|P0AFM4|PSIF_ECOLI	P0AFM4	PSIF_ECOLI	psiF	106	24.5	Escherichia coli (strain K12) OX=83333	1:Experimental evidence at protein level	Phosphate starvation-inducible protein PsiF	1	0.999	2	9	9	9	0	0	0	0	0	0	0	0	0	1	1	1	0	0	0	0	0	0	1	1	1	0	0	0	0	0	0	2	2	2	2	2	2
981	a	sp|P0AG16|PUR1_ECOLI	P0AG16	PUR1_ECOLI	purF	505	12.3	Escherichia coli (strain K12) OX=83333	1:Experimental evidence at protein level	Amidophosphoribosyltransferase	1	0.999	5	21	15	15	1	0	0	3	2	2	72962.3	24564.7	24564.7	1	0	0	2	0	0	118988	0	0	2	1	1	2	0	0	137952	0	0	4	3	3	3	2	2
982	a	sp|P0AG18|PURE_ECOLI	P0AG18	PURE_ECOLI	purE	169	18.9	Escherichia coli (strain K12) OX=83333	1:Experimental evidence at protein level	N5-carboxyaminoimidazole ribonucleotide mutase	1	0.999	2	13	13	13	1	1	1	2	2	2	20385.7	20385.7	20385.7	0	0	0	2	2	2	23587.4	23587.4	23587.4	0	0	0	0	0	0	0	0	0	4	4	4	3	3	3
983	a	sp|P0AG27|YIBN_ECOLI	P0AG27	YIBN_ECOLI	yibN	143	26.6	Escherichia coli (strain K12) OX=83333	1:Experimental evidence at protein level	Uncharacterized protein YibN	1	0.999	2	5	5	5	1	1	1	0	0	0	0	0	0	0	0	0	0	0	0	0	0	0	0	0	0	0	0	0	0	0	0	1	1	1	0	0	0
984	a	sp|P0AG30|RHO_ECOLI	P0AG30	RHO_ECOLI	rho	419	27.4	Escherichia coli (strain K12) OX=83333	1:Experimental evidence at protein level	Transcription termination factor Rho	1	0.999	9	44	44	44	6	6	6	3	3	3	74540.9	74540.9	74540.9	1	1	1	6	6	6	58670.2	58670.2	58670.2	1	1	1	6	6	6	50080.4	50080.4	50080.4	13	13	13	10	10	10
985	a	sp|P0AG44|RL17_ECOLI	P0AG44	RL17_ECOLI	rplQ	127	20.5	Escherichia coli (strain K12) OX=83333	1:Experimental evidence at protein level	50S ribosomal protein L17	1	0.999	3	23	23	23	1	1	1	3	3	3	214177	214177	214177	1	1	1	3	3	3	190353	190353	190353	1	1	1	3	3	3	243972	243972	243972	5	5	5	3	3	3
986	a	sp|P0AG55|RL6_ECOLI	P0AG55	RL6_ECOLI	rplF	177	61	Escherichia coli (strain K12) OX=83333	1:Experimental evidence at protein level	50S ribosomal protein L6	1	0.999	7	39	39	39	4	4	4	6	6	6	245124	245124	245124	5	5	5	5	5	5	254501	254501	254501	4	4	4	6	6	6	255973	255973	255973	9	9	9	6	6	6
987	a	sp|P0AG59|RS14_ECOLI	P0AG59	RS14_ECOLI	rpsN	101	18.8	Escherichia coli (strain K12) OX=83333	1:Experimental evidence at protein level	30S ribosomal protein S14	1	0.999	2	23	23	23	3	3	3	3	3	3	75685.4	75685.4	75685.4	1	1	1	2	2	2	69768.9	69768.9	69768.9	2	2	2	3	3	3	88222.6	88222.6	88222.6	6	6	6	3	3	3
988	a	sp|P0AG63|RS17_ECOLI	P0AG63	RS17_ECOLI	rpsQ	84	22.6	Escherichia coli (strain K12) OX=83333	1:Experimental evidence at protein level	30S ribosomal protein S17	1	0.999	1	18	18	18	1	1	1	0	0	0	0	0	0	1	1	1	0	0	0	0	0	0	2	2	2	2	2	2	109665	109665	109665	5	5	5	3	3	3
989	a	sp|P0AG67|RS1_ECOLI	P0AG67	RS1_ECOLI	rpsA	557	44.3	Escherichia coli (strain K12) OX=83333	1:Experimental evidence at protein level	30S ribosomal protein S1	1	0.999	22	200	200	200	19	19	19	16	16	16	253373	253373	253373	23	23	23	17	17	17	268895	268895	268895	20	20	20	16	16	16	256962	256962	256962	45	45	45	27	27	27
990	a	sp|P0AG80|UGPB_ECOLI	P0AG80	UGPB_ECOLI	ugpB	438	42.7	Escherichia coli (strain K12) OX=83333	1:Experimental evidence at protein level	sn-glycerol-3-phosphate-binding periplasmic protein UgpB	1	0.999	12	51	51	51	3	3	3	3	3	3	33391.1	33391.1	33391.1	1	1	1	5	5	5	37046.4	37046.4	37046.4	2	2	2	4	4	4	43160.7	43160.7	43160.7	15	15	15	12	12	12
991	a	sp|P0AG86|SECB_ECOLI	P0AG86	SECB_ECOLI	secB	155	37.4	Escherichia coli (strain K12) OX=83333	1:Experimental evidence at protein level	Protein-export protein SecB	1	0.999	4	37	37	37	2	2	2	4	4	4	120559	120559	120559	2	2	2	3	3	3	114334	114334	114334	4	4	4	3	3	3	127709	127709	127709	10	10	10	5	5	5
992	a	sp|P0AGD1|SODC_ECOLI	P0AGD1	SODC_ECOLI	sodC	173	23.7	Escherichia coli (strain K12) OX=83333	1:Experimental evidence at protein level	Superoxide dismutase [Cu-Zn]	1	0.999	2	10	10	10	0	0	0	0	0	0	0	0	0	0	0	0	0	0	0	0	0	0	0	0	0	0	0	0	0	0	0	4	4	4	3	3	3
993	a	sp|P0AGD3|SODF_ECOLI	P0AGD3	SODF_ECOLI	sodB	193	26.9	Escherichia coli (strain K12) OX=83333	1:Experimental evidence at protein level	Superoxide dismutase [Fe]	1	0.999	4	11	11	11	2	2	2	0	0	0	0	0	0	0	0	0	0	0	0	0	0	0	0	0	0	0	0	0	0	0	0	2	2	2	2	2	2
994	a	sp|P0AGE9|SUCD_ECOLI	P0AGE9	SUCD_ECOLI	sucD	289	55.4	Escherichia coli (strain K12) OX=83333	1:Experimental evidence at protein level	Succinate--CoA ligase [ADP-forming] subunit alpha	1	0.999	11	106	98	106	11	10	11	10	9	10	212344	207814	212344	11	10	11	11	11	11	218671	218671	218671	12	11	12	11	10	11	229392	222938	229392	20	19	20	14	13	14
995	a	sp|P0AGJ9|SYY_ECOLI	P0AGJ9	SYY_ECOLI	tyrS	424	7.1	Escherichia coli (strain K12) OX=83333	1:Experimental evidence at protein level	Tyrosine--tRNA ligase	1	0.999	2	10	10	10	0	0	0	0	0	0	0	0	0	0	0	0	0	0	0	0	0	0	0	0	0	0	0	0	0	0	0	3	3	3	2	2	2
996	a	sp|P0C018|RL18_ECOLI	P0C018	RL18_ECOLI	rplR	117	26.5	Escherichia coli (strain K12) OX=83333	1:Experimental evidence at protein level	50S ribosomal protein L18	1	0.999	2	15	15	15	0	0	0	0	0	0	0	0	0	1	1	1	2	2	2	47538.8	47538.8	47538.8	1	1	1	0	0	0	0	0	0	6	6	6	3	3	3
997	a	sp|P0C0L2|OSMC_ECOLI	P0C0L2	OSMC_ECOLI	osmC	143	50.3	Escherichia coli (strain K12) OX=83333	1:Experimental evidence at protein level	Peroxiredoxin OsmC	1	0.999	7	60	60	60	5	5	5	3	3	3	131843	131843	131843	5	5	5	3	3	3	121257	121257	121257	5	5	5	3	3	3	110274	110274	110274	18	18	18	6	6	6
998	a	sp|P0C0S5|H2AZ_HUMAN	P0C0S5	H2AZ_HUMAN	H2AZ1	128	53.9	Homo sapiens OX=9606	1:Experimental evidence at protein level	Histone H2A.Z	1	0.999	5	127	41	41	19	7	7	5	3	3	7.4114e+06	519753	519753	22	6	6	5	3	3	7748508	519100	519100	17	5	5	5	3	3	9857590	619994	619994	23	8	8	5	3	3
999	a	sp|P0C0T4|RS25B_YEAST	P0C0T4	RS25B_YEAST	RPS25B	108	27.8	Saccharomyces cerevisiae (strain ATCC 204508 / S288c) OX=559292	1:Experimental evidence at protein level	40S ribosomal protein S25-B	1	0.999	3	25	25	25	7	7	7	3	3	3	1.40842e+06	1.40842e+06	1.40842e+06	4	4	4	3	3	3	1.41251e+06	1.41251e+06	1.41251e+06	4	4	4	2	2	2	1.37118e+06	1.37118e+06	1.37118e+06	3	3	3	2	2	2
1000	a	sp|P0C0V0|DEGP_ECOLI	P0C0V0	DEGP_ECOLI	degP	474	30	Escherichia coli (strain K12) OX=83333	1:Experimental evidence at protein level	Periplasmic serine endoprotease DegP	1	0.999	11	44	44	44	2	2	2	7	7	7	90655.6	90655.6	90655.6	2	2	2	3	3	3	145239	145239	145239	3	3	3	5	5	5	95655.9	95655.9	95655.9	15	15	15	12	12	12
1001	a	sp|P0C0V8|RS21A_YEAST	P0C0V8	RS21A_YEAST	RPS21A	87	67.8	Saccharomyces cerevisiae (strain ATCC 204508 / S288c) OX=559292	1:Experimental evidence at protein level	40S ribosomal protein S21-A	1	0.999	6	71	2	2	8	1	1	6	0	0	1.10616e+06	0	0	7	0	0	6	0	0	1.22252e+06	0	0	16	0	0	7	0	0	1.30205e+06	0	0	14	0	0	6	0	0
1002	a	sp|P0C0W1|RS22A_YEAST	P0C0W1	RS22A_YEAST	RPS22A	130	36.9	Saccharomyces cerevisiae (strain ATCC 204508 / S288c) OX=559292	1:Experimental evidence at protein level	40S ribosomal protein S22-A	1	0.999	5	91	81	91	22	18	22	5	4	5	1.18885e+06	1.2664e+06	1.18885e+06	19	17	19	5	4	5	1.14213e+06	1.28757e+06	1.14213e+06	17	16	17	5	4	5	1.21417e+06	1.23323e+06	1.21417e+06	11	10	11	5	4	5
1003	a	sp|P0C0W9|RL11A_YEAST	P0C0W9	RL11A_YEAST	RPL11A	174	24.7	Saccharomyces cerevisiae (strain ATCC 204508 / S288c) OX=559292	1:Experimental evidence at protein level	60S ribosomal protein L11-A	1	0.999	4	57	57	57	9	9	9	4	4	4	2.70743e+06	2.70743e+06	2.70743e+06	11	11	11	4	4	4	2549796	2549796	2549796	11	11	11	4	4	4	3.2247e+06	3.2247e+06	3.2247e+06	10	10	10	4	4	4
1004	a	sp|P0C0X0|RS28B_YEAST	P0C0X0	RS28B_YEAST	RPS28B	67	31.3	Saccharomyces cerevisiae (strain ATCC 204508 / S288c) OX=559292	1:Experimental evidence at protein level	40S ribosomal protein S28-B	1	0.999	2	28	28	28	4	4	4	4	4	4	1.28659e+06	1.28659e+06	1.28659e+06	6	6	6	4	4	4	1.36763e+06	1.36763e+06	1.36763e+06	6	6	6	4	4	4	1.46952e+06	1.46952e+06	1.46952e+06	4	4	4	3	3	3
1005	a	sp|P0C2H6|RL27A_YEAST	P0C2H6	RL27A_YEAST	RPL27A	136	49.3	Saccharomyces cerevisiae (strain ATCC 204508 / S288c) OX=559292	1:Experimental evidence at protein level	60S ribosomal protein L27-A	1	0.999	6	107	107	107	16	16	16	8	8	8	2447520	2447520	2447520	20	20	20	9	9	9	2571002	2571002	2571002	20	20	20	9	9	9	2.65713e+06	2.65713e+06	2.65713e+06	20	20	20	9	9	9
1006	a	sp|P0C2H8|RL31A_YEAST	P0C2H8	RL31A_YEAST	RPL31A	113	52.2	Saccharomyces cerevisiae (strain ATCC 204508 / S288c) OX=559292	1:Experimental evidence at protein level	60S ribosomal protein L31-A	1	0.999	7	119	13	119	19	2	19	8	0	8	1744160	0	1744160	26	2	26	9	0	9	1.7542e+06	0	1.7542e+06	27	3	27	9	0	9	1.67607e+06	0	1.67607e+06	18	2	18	8	0	8
1007	a	sp|P0C2H9|RL31B_YEAST	P0C2H9	RL31B_YEAST	RPL31B	113	52.2	Saccharomyces cerevisiae (strain ATCC 204508 / S288c) OX=559292	1:Experimental evidence at protein level	60S ribosomal protein L31-B	1	0.999	7	117	11	11	19	2	2	8	0	0	1.78738e+06	0	0	26	2	2	9	0	0	1.78181e+06	0	0	26	2	2	9	0	0	1.69485e+06	0	0	17	1	1	8	0	0
1008	a	sp|P0C7M4|RHF2B_HUMAN	P0C7M4	RHF2B_HUMAN	RHOXF2B	288	29.2	Homo sapiens OX=9606	1:Experimental evidence at protein level	Rhox homeobox family member 2B	1	0.999	6	65	65	65	12	12	12	5	5	5	169255	169255	169255	9	9	9	5	5	5	172880	172880	172880	7	7	7	4	4	4	151639	151639	151639	11	11	11	5	5	5
1009	a	sp|P0C8J8|GATZ_ECOLI	P0C8J8	GATZ_ECOLI	gatZ	420	22.4	Escherichia coli (strain K12) OX=83333	1:Experimental evidence at protein level	D-tagatose-1,6-bisphosphate aldolase subunit GatZ	1	0.999	5	16	16	16	1	1	1	3	3	3	41329.6	41329.6	41329.6	2	2	2	2	2	2	42461.3	42461.3	42461.3	2	2	2	2	2	2	43040.3	43040.3	43040.3	4	4	4	3	3	3
1010	a	sp|P0CE47|EFTU1_ECOLI	P0CE47	EFTU1_ECOLI	tufA	394	69	Escherichia coli (strain K12) OX=83333	1:Experimental evidence at protein level	Elongation factor Tu 1	1	0.999	19	410	410	410	44	44	44	22	22	22	963303	963303	963303	47	47	47	23	23	23	972662	972662	972662	50	50	50	22	22	22	949652	949652	949652	86	86	86	29	29	29
1011	a	sp|P0CG12|DERPC_HUMAN	P0CG12	DERPC_HUMAN	DERPC	524	22.7	Homo sapiens OX=9606	1:Experimental evidence at protein level	Decreased expression in renal and prostate cancer protein	1	0.999	7	55	55	55	9	9	9	6	6	6	122286	122286	122286	12	12	12	6	6	6	118146	118146	118146	10	10	10	5	5	5	111180	111180	111180	5	5	5	5	5	5
1012	a	sp|P0CT04|IPB2_YEAST	P0CT04	IPB2_YEAST	PBI2	75	34.7	Saccharomyces cerevisiae (strain ATCC 204508 / S288c) OX=559292	1:Experimental evidence at protein level	Protease B inhibitor 2	1	0.999	3	41	41	41	9	9	9	4	4	4	774275	774275	774275	8	8	8	4	4	4	786208	786208	786208	8	8	8	4	4	4	751472	751472	751472	5	5	5	4	4	4
1013	a	sp|P0CX23|RL20A_YEAST	P0CX23	RL20A_YEAST	RPL20A	172	39	Saccharomyces cerevisiae (strain ATCC 204508 / S288c) OX=559292	1:Experimental evidence at protein level	60S ribosomal protein L20-A	1	0.999	7	111	111	111	21	21	21	9	9	9	2.19798e+06	2.19798e+06	2.19798e+06	20	20	20	9	9	9	2.2708e+06	2.2708e+06	2.2708e+06	17	17	17	9	9	9	2.48642e+06	2.48642e+06	2.48642e+06	17	17	17	9	9	9
1014	a	sp|P0CX25|RL43A_YEAST	P0CX25	RL43A_YEAST	RPL43A	92	50	Saccharomyces cerevisiae (strain ATCC 204508 / S288c) OX=559292	1:Experimental evidence at protein level	60S ribosomal protein L43-A	1	0.999	4	56	56	56	9	9	9	4	4	4	706844	706844	706844	10	10	10	4	4	4	730928	730928	730928	10	10	10	4	4	4	712208	712208	712208	10	10	10	4	4	4
1015	a	sp|P0CX29|RS23A_YEAST	P0CX29	RS23A_YEAST	RPS23A	145	38.6	Saccharomyces cerevisiae (strain ATCC 204508 / S288c) OX=559292	1:Experimental evidence at protein level	40S ribosomal protein S23-A	1	0.999	4	55	55	55	11	11	11	5	5	5	470461	470461	470461	15	15	15	5	5	5	664001	664001	664001	10	10	10	5	5	5	502385	502385	502385	4	4	4	4	4	4
1016	a	sp|P0CX31|RS24A_YEAST	P0CX31	RS24A_YEAST	RPS24A	135	32.6	Saccharomyces cerevisiae (strain ATCC 204508 / S288c) OX=559292	1:Experimental evidence at protein level	40S ribosomal protein S24-A	1	0.999	4	63	63	63	10	10	10	5	5	5	961832	961832	961832	11	11	11	5	5	5	857066	857066	857066	13	13	13	5	5	5	1.27451e+06	1.27451e+06	1.27451e+06	10	10	10	5	5	5
1017	a	sp|P0CX37|RS6A_YEAST	P0CX37	RS6A_YEAST	RPS6A	236	38.6	Saccharomyces cerevisiae (strain ATCC 204508 / S288c) OX=559292	1:Experimental evidence at protein level	40S ribosomal protein S6-A	1	0.999	10	144	144	144	23	23	23	10	10	10	2.5726e+06	2.5726e+06	2.5726e+06	24	24	24	10	10	10	2.62733e+06	2.62733e+06	2.62733e+06	26	26	26	11	11	11	2.81548e+06	2.81548e+06	2.81548e+06	23	23	23	9	9	9
1018	a	sp|P0CX39|RS8A_YEAST	P0CX39	RS8A_YEAST	RPS8A	200	34	Saccharomyces cerevisiae (strain ATCC 204508 / S288c) OX=559292	1:Experimental evidence at protein level	40S ribosomal protein S8-A	1	0.999	5	116	116	116	21	21	21	7	7	7	1.98077e+06	1.98077e+06	1.98077e+06	22	22	22	7	7	7	2.00511e+06	2.00511e+06	2.00511e+06	21	21	21	7	7	7	2.11806e+06	2.11806e+06	2.11806e+06	17	17	17	7	7	7
1019	a	sp|P0CX41|RL23A_YEAST	P0CX41	RL23A_YEAST	RPL23A	137	37.2	Saccharomyces cerevisiae (strain ATCC 204508 / S288c) OX=559292	1:Experimental evidence at protein level	60S ribosomal protein L23-A	1	0.999	4	117	93	93	22	19	19	7	6	6	1.64578e+06	1.62529e+06	1.62529e+06	22	18	18	8	7	7	1.61548e+06	1.62743e+06	1.62743e+06	24	21	21	6	5	5	1.68345e+06	1.60226e+06	1.60226e+06	17	13	13	6	5	5
1020	a	sp|P0CX43|RL1A_YEAST	P0CX43	RL1A_YEAST	RPL1A	217	25.3	Saccharomyces cerevisiae (strain ATCC 204508 / S288c) OX=559292	1:Experimental evidence at protein level	60S ribosomal protein L1-A	1	0.999	6	122	122	122	22	22	22	9	9	9	2.11712e+06	2.11712e+06	2.11712e+06	26	26	26	10	10	10	2.13832e+06	2.13832e+06	2.13832e+06	22	22	22	9	9	9	2.1793e+06	2.1793e+06	2.1793e+06	20	20	20	9	9	9
1021	a	sp|P0CX47|RS11A_YEAST	P0CX47	RS11A_YEAST	RPS11A	156	55.1	Saccharomyces cerevisiae (strain ATCC 204508 / S288c) OX=559292	1:Experimental evidence at protein level	40S ribosomal protein S11-A	1	0.999	9	148	148	148	24	24	24	10	10	10	1.79889e+06	1.79889e+06	1.79889e+06	26	26	26	10	10	10	1.81707e+06	1.81707e+06	1.81707e+06	27	27	27	10	10	10	1785534	1785534	1785534	22	22	22	10	10	10
1022	a	sp|P0CX49|RL18A_YEAST	P0CX49	RL18A_YEAST	RPL18A	186	36.6	Saccharomyces cerevisiae (strain ATCC 204508 / S288c) OX=559292	1:Experimental evidence at protein level	60S ribosomal protein L18-A	1	0.999	7	58	58	58	10	10	10	5	5	5	2.48277e+06	2.48277e+06	2.48277e+06	9	9	9	6	6	6	2.44798e+06	2.44798e+06	2.44798e+06	11	11	11	6	6	6	2.54244e+06	2.54244e+06	2.54244e+06	12	12	12	6	6	6
1023	a	sp|P0CX53|RL12A_YEAST	P0CX53	RL12A_YEAST	RPL12A	165	47.3	Saccharomyces cerevisiae (strain ATCC 204508 / S288c) OX=559292	1:Experimental evidence at protein level	60S ribosomal protein L12-A	1	0.999	6	94	88	88	15	14	14	6	5	5	2.65408e+06	2.7507e+06	2.7507e+06	17	16	16	6	5	5	2.67227e+06	2.73076e+06	2.73076e+06	17	16	16	6	5	5	2710490	2.70268e+06	2.70268e+06	16	15	15	6	5	5
1024	a	sp|P0CX55|RS18A_YEAST	P0CX55	RS18A_YEAST	RPS18A	146	63.7	Saccharomyces cerevisiae (strain ATCC 204508 / S288c) OX=559292	1:Experimental evidence at protein level	40S ribosomal protein S18-A	1	0.999	10	152	152	152	26	26	26	11	11	11	2.22773e+06	2.22773e+06	2.22773e+06	29	29	29	12	12	12	2.22841e+06	2.22841e+06	2.22841e+06	29	29	29	13	13	13	2.30101e+06	2.30101e+06	2.30101e+06	22	22	22	10	10	10
1025	a	sp|P0CX80|MTCU1_YEAST	P0CX80	MTCU1_YEAST	CUP1-1	61	68.9	Saccharomyces cerevisiae (strain ATCC 204508 / S288c) OX=559292	1:Experimental evidence at protein level	Copper metallothionein 1-1	1	0.999	3	11	11	11	2	2	2	0	0	0	0	0	0	8	8	8	2	2	2	0	0	0	1	1	1	0	0	0	0	0	0	0	0	0	0	0	0
1026	a	sp|P0CX82|RL19A_YEAST	P0CX82	RL19A_YEAST	RPL19A	189	33.3	Saccharomyces cerevisiae (strain ATCC 204508 / S288c) OX=559292	1:Experimental evidence at protein level	60S ribosomal protein L19-A	1	0.999	6	111	111	111	23	23	23	7	7	7	2747281	2747281	2747281	20	20	20	7	7	7	2.75307e+06	2.75307e+06	2.75307e+06	24	24	24	7	7	7	2.71002e+06	2.71002e+06	2.71002e+06	14	14	14	6	6	6
1027	a	sp|P0CX84|RL35A_YEAST	P0CX84	RL35A_YEAST	RPL35A	120	40.8	Saccharomyces cerevisiae (strain ATCC 204508 / S288c) OX=559292	1:Experimental evidence at protein level	60S ribosomal protein L35-A	1	0.999	6	64	63	63	12	11	11	6	5	5	2.03207e+06	2.03207e+06	2.03207e+06	11	11	11	5	5	5	2.05213e+06	2.05213e+06	2.05213e+06	13	13	13	5	5	5	2042523	2042523	2042523	11	11	11	5	5	5
1028	a	sp|P0DN79|CBSL_HUMAN	P0DN79	CBSL_HUMAN	CBSL	551	42.5	Homo sapiens OX=9606	1:Experimental evidence at protein level	Cystathionine beta-synthase-like protein	1	0.999	15	199	199	199	35	35	35	18	18	18	488221	488221	488221	35	35	35	19	19	19	489179	489179	489179	32	32	32	17	17	17	476774	476774	476774	32	32	32	18	18	18
1029	a	sp|P0DP23|CALM1_HUMAN	P0DP23	CALM1_HUMAN	CALM1	149	59.1	Homo sapiens OX=9606	1:Experimental evidence at protein level	Calmodulin-1	1	0.999	8	154	150	154	27	27	27	10	9	10	3.02613e+06	3.14439e+06	3.02613e+06	27	27	27	11	10	11	3.13952e+06	3217358	3.13952e+06	29	27	29	10	9	10	3260872	3.26632e+06	3260872	26	25	26	9	8	9
1030	a	sp|P0DTT0|BIPA_ECOLI	P0DTT0	BIPA_ECOLI	bipA	607	15	Escherichia coli (strain K12) OX=83333	1:Experimental evidence at protein level	50S ribosomal subunit assembly factor BipA	1	0.999	7	29	29	29	1	1	1	4	4	4	33177.6	33177.6	33177.6	0	0	0	0	0	0	0	0	0	2	2	2	3	3	3	37142.6	37142.6	37142.6	7	7	7	6	6	6
1031	a	sp|P10081|IF4A_YEAST	P10081	IF4A_YEAST	TIF1	395	51.4	Saccharomyces cerevisiae (strain ATCC 204508 / S288c) OX=559292	1:Experimental evidence at protein level	ATP-dependent RNA helicase eIF4A	1	0.999	15	236	225	236	42	40	42	19	18	19	1.92482e+06	1934232	1.92482e+06	45	43	45	19	18	19	1.94392e+06	1.94853e+06	1.94392e+06	43	41	43	19	18	19	1.9791e+06	1.9794e+06	1.9791e+06	37	35	37	18	17	18
1033	a	sp|P10155|RO60_HUMAN	P10155	RO60_HUMAN	RO60	538	50.9	Homo sapiens OX=9606	1:Experimental evidence at protein level	60 kDa SS-A/Ro ribonucleoprotein	1	0.999	20	188	188	188	32	32	32	21	21	21	309829	309829	309829	34	34	34	21	21	21	328762	328762	328762	29	29	29	20	20	20	310985	310985	310985	32	32	32	20	20	20
1034	a	sp|P10356|YEY2_YEAST	P10356	YEY2_YEAST	YER152C	443	15.6	Saccharomyces cerevisiae (strain ATCC 204508 / S288c) OX=559292	1:Experimental evidence at protein level	Uncharacterized protein YER152C	1	0.999	4	13	13	13	3	3	3	2	2	2	196384	196384	196384	4	4	4	4	4	4	206385	206385	206385	2	2	2	2	2	2	215075	215075	215075	2	2	2	0	0	0
1035	a	sp|P10398|ARAF_HUMAN	P10398	ARAF_HUMAN	ARAF	606	19.5	Homo sapiens OX=9606	1:Experimental evidence at protein level	Serine/threonine-protein kinase A-Raf	1	0.999	9	57	34	57	10	6	10	8	5	8	59653.2	59383.9	59653.2	7	4	7	9	6	9	58964.2	60217.6	58964.2	13	8	13	7	4	7	60833.8	59550.9	60833.8	7	5	7	7	4	7
1036	a	sp|P10408|SECA_ECOLI	P10408	SECA_ECOLI	secA	901	21.2	Escherichia coli (strain K12) OX=83333	1:Experimental evidence at protein level	Protein translocase subunit SecA	1	0.999	13	29	29	29	1	1	1	2	2	2	12663.5	12663.5	12663.5	0	0	0	3	3	3	17462	17462	17462	0	0	0	0	0	0	0	0	0	12	12	12	10	10	10
1037	a	sp|P10515|ODP2_HUMAN	P10515	ODP2_HUMAN	DLAT	647	36.9	Homo sapiens OX=9606	1:Experimental evidence at protein level	Dihydrolipoyllysine-residue acetyltransferase component of pyruvate dehydrogenase complex, mitochondrial	1	0.999	15	188	188	188	31	31	31	15	15	15	512834	512834	512834	31	31	31	14	14	14	516696	516696	516696	29	29	29	15	15	15	507616	507616	507616	35	35	35	14	14	14
1038	a	sp|P10599|THIO_HUMAN	P10599	THIO_HUMAN	TXN	105	55.2	Homo sapiens OX=9606	1:Experimental evidence at protein level	Thioredoxin	1	0.999	5	87	87	87	13	13	13	5	5	5	3.76894e+06	3.76894e+06	3.76894e+06	15	15	15	6	6	6	3818141	3818141	3818141	15	15	15	5	5	5	3.82829e+06	3.82829e+06	3.82829e+06	17	17	17	6	6	6
1039	a	sp|P10606|COX5B_HUMAN	P10606	COX5B_HUMAN	COX5B	129	48.8	Homo sapiens OX=9606	1:Experimental evidence at protein level	Cytochrome c oxidase subunit 5B, mitochondrial	1	0.999	4	36	36	36	5	5	5	4	4	4	360455	360455	360455	6	6	6	4	4	4	365778	365778	365778	6	6	6	4	4	4	401993	401993	401993	6	6	6	4	4	4
1040	a	sp|P10614|CP51_YEAST	P10614	CP51_YEAST	ERG11	530	20.6	Saccharomyces cerevisiae (strain ATCC 204508 / S288c) OX=559292	1:Experimental evidence at protein level	Lanosterol 14-alpha demethylase	1	0.999	7	35	35	35	9	9	9	6	6	6	81913.1	81913.1	81913.1	9	9	9	6	6	6	80280.4	80280.4	80280.4	10	10	10	5	5	5	73871	73871	73871	3	3	3	2	2	2
1041	a	sp|P10619|PPGB_HUMAN	P10619	PPGB_HUMAN	CTSA	480	7.7	Homo sapiens OX=9606	1:Experimental evidence at protein level	Lysosomal protective protein	1	0.999	3	14	14	14	3	3	3	2	2	2	81753.4	81753.4	81753.4	4	4	4	3	3	3	87843.4	87843.4	87843.4	1	1	1	2	2	2	89406.6	89406.6	89406.6	2	2	2	2	2	2
1042	a	sp|P10622|RLA3_YEAST	P10622	RLA3_YEAST	RPP1B	106	47.2	Saccharomyces cerevisiae (strain ATCC 204508 / S288c) OX=559292	1:Experimental evidence at protein level	60S acidic ribosomal protein P1-beta	1	0.999	2	44	44	44	9	9	9	2	2	2	1.7951e+06	1.7951e+06	1.7951e+06	8	8	8	2	2	2	1.85173e+06	1.85173e+06	1.85173e+06	9	9	9	2	2	2	2.09207e+06	2.09207e+06	2.09207e+06	5	5	5	2	2	2
1043	a	sp|P10644|KAP0_HUMAN	P10644	KAP0_HUMAN	PRKAR1A	381	34.6	Homo sapiens OX=9606	1:Experimental evidence at protein level	cAMP-dependent protein kinase type I-alpha regulatory subunit	1	0.999	11	50	49	50	7	7	7	8	7	8	115150	115462	115150	8	8	8	9	8	9	112043	113837	112043	9	8	9	9	8	9	111535	110545	111535	9	9	9	8	8	8
1044	a	sp|P10659|METK1_YEAST	P10659	METK1_YEAST	SAM1	382	50.8	Saccharomyces cerevisiae (strain ATCC 204508 / S288c) OX=559292	1:Experimental evidence at protein level	S-adenosylmethionine synthase 1	1	0.999	16	183	112	153	38	26	32	20	12	17	1.87787e+06	435020	668633	38	25	31	20	12	17	1.88902e+06	441312	668392	35	22	30	21	12	18	1.90575e+06	409843	672455	24	12	20	16	10	14
1045	a	sp|P10662|RT01_YEAST	P10662	RT01_YEAST	MRP1	321	20.6	Saccharomyces cerevisiae (strain ATCC 204508 / S288c) OX=559292	1:Experimental evidence at protein level	37S ribosomal protein MRP1, mitochondrial	1	0.999	5	25	25	25	7	7	7	5	5	5	55009.7	55009.7	55009.7	7	7	7	5	5	5	54107.1	54107.1	54107.1	7	7	7	5	5	5	61059.2	61059.2	61059.2	3	3	3	2	2	2
1046	a	sp|P10664|RL4A_YEAST	P10664	RL4A_YEAST	RPL4A	362	60.8	Saccharomyces cerevisiae (strain ATCC 204508 / S288c) OX=559292	1:Experimental evidence at protein level	60S ribosomal protein L4-A	1	0.999	14	366	29	366	69	6	69	18	2	18	2.70952e+06	690619	2.70952e+06	66	5	66	17	2	17	2.58078e+06	740494	2.58078e+06	61	5	61	18	2	18	2.65049e+06	849326	2.65049e+06	57	5	57	17	2	17
1047	a	sp|P10746|HEM4_HUMAN	P10746	HEM4_HUMAN	UROS	265	36.6	Homo sapiens OX=9606	1:Experimental evidence at protein level	Uroporphyrinogen-III synthase	1	0.999	6	32	32	32	3	3	3	4	4	4	58138	58138	58138	6	6	6	5	5	5	55844.2	55844.2	55844.2	4	4	4	4	4	4	58842.2	58842.2	58842.2	9	9	9	5	5	5
1048	a	sp|P10768|ESTD_HUMAN	P10768	ESTD_HUMAN	ESD	282	76.2	Homo sapiens OX=9606	1:Experimental evidence at protein level	S-formylglutathione hydrolase	1	0.999	14	219	219	219	41	41	41	18	18	18	765958	765958	765958	38	38	38	17	17	17	796781	796781	796781	35	35	35	17	17	17	744068	744068	744068	34	34	34	19	19	19
1049	a	sp|P10823|GPA2_YEAST	P10823	GPA2_YEAST	GPA2	449	16.7	Saccharomyces cerevisiae (strain ATCC 204508 / S288c) OX=559292	1:Experimental evidence at protein level	Guanine nucleotide-binding protein alpha-2 subunit	1	0.999	4	36	36	36	9	9	9	4	4	4	45553.5	45553.5	45553.5	12	12	12	4	4	4	49058.8	49058.8	49058.8	9	9	9	4	4	4	36669.6	36669.6	36669.6	1	1	1	0	0	0
1050	a	sp|P10869|AK_YEAST	P10869	AK_YEAST	HOM3	527	14.4	Saccharomyces cerevisiae (strain ATCC 204508 / S288c) OX=559292	1:Experimental evidence at protein level	Aspartokinase	1	0.999	6	47	47	47	8	8	8	7	7	7	97373.1	97373.1	97373.1	10	10	10	7	7	7	95771.8	95771.8	95771.8	10	10	10	7	7	7	102123	102123	102123	6	6	6	5	5	5
1051	a	sp|P10961|HSF_YEAST	P10961	HSF_YEAST	HSF1	833	5.9	Saccharomyces cerevisiae (strain ATCC 204508 / S288c) OX=559292	1:Experimental evidence at protein level	Heat shock factor protein	1	0.999	3	5	5	5	1	1	1	0	0	0	0	0	0	2	2	2	0	0	0	0	0	0	0	0	0	0	0	0	0	0	0	0	0	0	0	0	0
1052	a	sp|P10962|MAK16_YEAST	P10962	MAK16_YEAST	MAK16	306	11.1	Saccharomyces cerevisiae (strain ATCC 204508 / S288c) OX=559292	1:Experimental evidence at protein level	Protein MAK16	1	0.999	2	6	6	6	2	2	2	2	2	2	26897.1	26897.1	26897.1	2	2	2	2	2	2	29521.2	29521.2	29521.2	2	2	2	2	2	2	28489.8	28489.8	28489.8	0	0	0	2	2	2
1053	a	sp|P10963|PCKA_YEAST	P10963	PCKA_YEAST	PCK1	549	10.2	Saccharomyces cerevisiae (strain ATCC 204508 / S288c) OX=559292	1:Experimental evidence at protein level	Phosphoenolpyruvate carboxykinase (ATP)	1	0.999	3	5	5	5	2	2	2	2	2	2	47910.6	47910.6	47910.6	1	1	1	2	2	2	45942	45942	45942	2	2	2	2	2	2	48412.9	48412.9	48412.9	0	0	0	0	0	0
1054	a	sp|P10964|RPA1_YEAST	P10964	RPA1_YEAST	RPA190	1664	21.5	Saccharomyces cerevisiae (strain ATCC 204508 / S288c) OX=559292	1:Experimental evidence at protein level	DNA-directed RNA polymerase I subunit RPA190	1	0.999	25	130	128	128	33	33	33	25	25	25	90437	90437	90437	30	30	30	25	24	24	89872.4	91207.5	91207.5	28	27	27	23	22	22	92623.6	92809.1	92809.1	15	14	14	12	11	11
1055	a	sp|P11075|SEC7_YEAST	P11075	SEC7_YEAST	SEC7	2009	20.6	Saccharomyces cerevisiae (strain ATCC 204508 / S288c) OX=559292	1:Experimental evidence at protein level	Protein transport protein SEC7	1	0.999	25	99	99	99	35	35	35	22	22	22	120087	120087	120087	24	24	24	19	19	19	119754	119754	119754	19	19	19	17	17	17	114683	114683	114683	4	4	4	9	9	9
1056	a	sp|P11076|ARF1_YEAST	P11076	ARF1_YEAST	ARF1	181	60.2	Saccharomyces cerevisiae (strain ATCC 204508 / S288c) OX=559292	1:Experimental evidence at protein level	ADP-ribosylation factor 1	1	0.999	9	121	22	121	23	3	23	11	2	11	918312	349430	918312	23	4	23	12	2	12	935105	346082	935105	24	6	24	10	2	10	964282	393415	964282	17	3	17	10	2	10
1057	a	sp|P11154|PYC1_YEAST	P11154	PYC1_YEAST	PYC1	1178	33.3	Saccharomyces cerevisiae (strain ATCC 204508 / S288c) OX=559292	1:Experimental evidence at protein level	Pyruvate carboxylase 1	1	0.999	29	239	33	33	49	7	7	27	5	5	420729	261263	261263	48	7	7	30	6	6	422973	277816	277816	49	8	8	30	6	6	423945	270615	270615	31	4	4	25	4	4
1058	a	sp|P11166|GTR1_HUMAN	P11166	GTR1_HUMAN	SLC2A1	492	11.2	Homo sapiens OX=9606	1:Experimental evidence at protein level	Solute carrier family 2, facilitated glucose transporter member 1	1	0.999	5	35	35	35	8	8	8	4	4	4	160482	160482	160482	6	6	6	5	5	5	147877	147877	147877	6	6	6	5	5	5	149661	149661	149661	6	6	6	5	5	5
1059	a	sp|P11172|UMPS_HUMAN	P11172	UMPS_HUMAN	UMPS	480	46.2	Homo sapiens OX=9606	1:Experimental evidence at protein level	Uridine 5'-monophosphate synthase	1	0.999	14	121	121	121	19	19	19	14	14	14	123432	123432	123432	14	14	14	14	14	14	121947	121947	121947	21	21	21	15	15	15	124466	124466	124466	26	26	26	14	14	14
1060	a	sp|P11177|ODPB_HUMAN	P11177	ODPB_HUMAN	PDHB	359	31.5	Homo sapiens OX=9606	1:Experimental evidence at protein level	Pyruvate dehydrogenase E1 component subunit beta, mitochondrial	1	0.999	9	96	96	96	17	17	17	10	10	10	426191	426191	426191	16	16	16	10	10	10	436171	436171	436171	17	17	17	10	10	10	434904	434904	434904	16	16	16	10	10	10
1061	a	sp|P11216|PYGB_HUMAN	P11216	PYGB_HUMAN	PYGB	843	17.3	Homo sapiens OX=9606	1:Experimental evidence at protein level	Glycogen phosphorylase, brain form	1	0.999	9	55	52	55	9	8	9	7	6	7	43540.6	43386.1	43540.6	11	11	11	9	8	9	42248.1	41814.9	42248.1	6	6	6	8	7	8	39699.8	39830.6	39699.8	11	9	11	7	6	7
1062	a	sp|P11233|RALA_HUMAN	P11233	RALA_HUMAN	RALA	206	33.5	Homo sapiens OX=9606	1:Experimental evidence at protein level	Ras-related protein Ral-A	1	0.999	5	45	39	45	8	8	8	4	4	4	140686	140686	140686	8	8	8	4	4	4	132310	132310	132310	6	5	6	4	3	4	117053	122740	117053	7	6	7	5	3	5
1063	a	sp|P11234|RALB_HUMAN	P11234	RALB_HUMAN	RALB	206	22.3	Homo sapiens OX=9606	1:Experimental evidence at protein level	Ras-related protein Ral-B	1	0.999	5	18	12	12	3	3	3	3	3	3	80446.2	80283.7	80283.7	2	2	2	2	2	2	75190.3	73867.7	73867.7	3	2	2	2	0	0	76095.3	0	0	2	1	1	4	2	2
1064	a	sp|P11277|SPTB1_HUMAN	P11277	SPTB1_HUMAN	SPTB	2137	31	Homo sapiens OX=9606	1:Experimental evidence at protein level	Spectrin beta chain, erythrocytic	1	0.999	49	249	204	204	40	33	33	40	34	34	146368	145183	145183	51	42	42	39	32	32	145804	146204	146204	32	25	25	37	31	31	139744	140303	140303	44	35	35	34	28	28
1065	a	sp|P11279|LAMP1_HUMAN	P11279	LAMP1_HUMAN	LAMP1	417	8.6	Homo sapiens OX=9606	1:Experimental evidence at protein level	Lysosome-associated membrane glycoprotein 1	1	0.999	3	19	19	19	4	4	4	3	3	3	116013	116013	116013	4	4	4	3	3	3	116458	116458	116458	3	3	3	3	3	3	111912	111912	111912	3	3	3	3	3	3
1066	a	sp|P11310|ACADM_HUMAN	P11310	ACADM_HUMAN	ACADM	421	34.2	Homo sapiens OX=9606	1:Experimental evidence at protein level	Medium-chain specific acyl-CoA dehydrogenase, mitochondrial	1	0.999	12	114	114	114	23	23	23	11	11	11	324849	324849	324849	21	21	21	10	10	10	338784	338784	338784	20	20	20	11	11	11	346673	346673	346673	14	14	14	10	10	10
1067	a	sp|P11353|HEM6_YEAST	P11353	HEM6_YEAST	HEM13	328	27.1	Saccharomyces cerevisiae (strain ATCC 204508 / S288c) OX=559292	1:Experimental evidence at protein level	Oxygen-dependent coproporphyrinogen-III oxidase	1	0.999	6	25	25	25	6	6	6	6	6	6	71683.9	71683.9	71683.9	6	6	6	6	6	6	68937.6	68937.6	68937.6	6	6	6	5	5	5	70757.6	70757.6	70757.6	4	4	4	2	2	2
1068	a	sp|P11387|TOP1_HUMAN	P11387	TOP1_HUMAN	TOP1	765	34.9	Homo sapiens OX=9606	1:Experimental evidence at protein level	DNA topoisomerase 1	1	0.999	24	174	153	174	26	23	26	24	21	24	252488	254586	252488	32	29	32	22	19	22	256712	259062	256712	28	25	28	24	21	24	260952	260860	260952	32	29	32	22	19	22
1069	a	sp|P11388|TOP2A_HUMAN	P11388	TOP2A_HUMAN	TOP2A	1531	12.5	Homo sapiens OX=9606	1:Experimental evidence at protein level	DNA topoisomerase 2-alpha	1	0.999	14	79	40	79	15	8	15	13	7	13	86179.5	46570.9	86179.5	14	8	14	13	7	13	91270.9	49125.8	91270.9	10	4	10	14	8	14	86633.6	45232.4	86633.6	17	10	17	12	7	12
1070	a	sp|P11412|G6PD_YEAST	P11412	G6PD_YEAST	ZWF1	505	51.3	Saccharomyces cerevisiae (strain ATCC 204508 / S288c) OX=559292	1:Experimental evidence at protein level	Glucose-6-phosphate 1-dehydrogenase	1	0.999	22	176	174	174	33	33	33	22	22	22	415012	415012	415012	40	39	39	25	24	24	411723	413014	413014	32	32	32	24	24	24	420448	420448	420448	25	25	25	19	19	19
1071	a	sp|P11413|G6PD_HUMAN	P11413	G6PD_HUMAN	G6PD	515	69.5	Homo sapiens OX=9606	1:Experimental evidence at protein level	Glucose-6-phosphate 1-dehydrogenase	1	0.999	29	447	430	447	77	76	77	36	34	36	693738	694847	693738	76	73	76	36	33	36	689321	695296	689321	71	68	71	34	32	34	668887	668214	668887	71	68	71	36	34	36
1072	a	sp|P11441|UBL4A_HUMAN	P11441	UBL4A_HUMAN	UBL4A	157	52.2	Homo sapiens OX=9606	1:Experimental evidence at protein level	Ubiquitin-like protein 4A	1	0.999	7	49	49	49	7	7	7	7	7	7	182345	182345	182345	7	7	7	7	7	7	179733	179733	179733	7	7	7	6	6	6	184829	184829	184829	9	9	9	7	7	7
1073	a	sp|P11491|PPB_YEAST	P11491	PPB_YEAST	PHO8	566	24.9	Saccharomyces cerevisiae (strain ATCC 204508 / S288c) OX=559292	1:Experimental evidence at protein level	Repressible alkaline phosphatase	1	0.999	10	46	46	46	13	13	13	9	9	9	67608.9	67608.9	67608.9	11	11	11	10	10	10	78328.8	78328.8	78328.8	11	11	11	8	8	8	72693.4	72693.4	72693.4	5	5	5	6	6	6
1074	a	sp|P11498|PYC_HUMAN	P11498	PYC_HUMAN	PC	1178	24.5	Homo sapiens OX=9606	1:Experimental evidence at protein level	Pyruvate carboxylase, mitochondrial	1	0.999	20	75	66	66	12	10	10	12	11	11	162001	107157	107157	13	11	11	12	11	11	154138	102769	102769	10	9	9	10	9	9	154902	102479	102479	17	15	15	13	12	12
1075	a	sp|P11532|DMD_HUMAN	P11532	DMD_HUMAN	DMD	3685	2.6	Homo sapiens OX=9606	1:Experimental evidence at protein level	Dystrophin	1	0.999	7	9	9	9	0	0	0	2	2	2	49260.9	49260.9	49260.9	1	1	1	2	2	2	37091.5	37091.5	37091.5	3	3	3	3	3	3	38443.4	38443.4	38443.4	2	2	2	2	2	2
1076	a	sp|P11586|C1TC_HUMAN	P11586	C1TC_HUMAN	MTHFD1	935	47.6	Homo sapiens OX=9606	1:Experimental evidence at protein level	C-1-tetrahydrofolate synthase, cytoplasmic	1	0.999	33	302	277	302	43	39	43	33	30	33	505955	511642	505955	54	49	54	34	31	34	526381	529851	526381	51	48	51	35	32	35	533128	531113	533128	51	47	51	34	31	34
1077	a	sp|P11717|MPRI_HUMAN	P11717	MPRI_HUMAN	IGF2R	2491	27.5	Homo sapiens OX=9606	1:Experimental evidence at protein level	Cation-independent mannose-6-phosphate receptor	1	0.999	48	330	330	330	59	59	59	47	47	47	369906	369906	369906	61	61	61	48	48	48	367319	367319	367319	48	48	48	44	44	44	371731	371731	371731	55	55	55	46	46	46
1078	a	sp|P11745|RNA1_YEAST	P11745	RNA1_YEAST	RNA1	407	40.5	Saccharomyces cerevisiae (strain ATCC 204508 / S288c) OX=559292	1:Experimental evidence at protein level	Ran GTPase-activating protein 1	1	0.999	13	73	73	73	16	16	16	11	11	11	174078	174078	174078	19	19	19	12	12	12	170214	170214	170214	14	14	14	12	12	12	175586	175586	175586	8	8	8	8	8	8
1079	a	sp|P11766|ADHX_HUMAN	P11766	ADHX_HUMAN	ADH5	374	58	Homo sapiens OX=9606	1:Experimental evidence at protein level	Alcohol dehydrogenase class-3	1	0.999	11	145	145	145	22	22	22	10	10	10	964337	964337	964337	22	22	22	10	10	10	973139	973139	973139	24	24	24	10	10	10	938688	938688	938688	24	24	24	11	11	11
1080	a	sp|P11802|CDK4_HUMAN	P11802	CDK4_HUMAN	CDK4	303	31.7	Homo sapiens OX=9606	1:Experimental evidence at protein level	Cyclin-dependent kinase 4	1	0.999	8	37	35	35	6	6	6	6	5	5	135429	78404.6	78404.6	8	8	8	8	7	7	129484	75616.4	75616.4	4	4	4	7	7	7	133444	76404.5	76404.5	6	5	5	7	6	6
1081	a	sp|P11875|SYR_ECOLI	P11875	SYR_ECOLI	argS	577	9.7	Escherichia coli (strain K12) OX=83333	1:Experimental evidence at protein level	Arginine--tRNA ligase	1	0.999	4	13	8	8	0	0	0	0	0	0	0	0	0	1	0	0	0	0	0	0	0	0	1	0	0	2	0	0	40893	0	0	4	3	3	3	2	2
1082	a	sp|P11926|DCOR_HUMAN	P11926	DCOR_HUMAN	ODC1	461	26.7	Homo sapiens OX=9606	1:Experimental evidence at protein level	Ornithine decarboxylase	1	0.999	8	46	46	46	8	8	8	6	6	6	166629	166629	166629	10	10	10	6	6	6	169785	169785	169785	8	8	8	5	5	5	173122	173122	173122	7	7	7	5	5	5
1083	a	sp|P11938|RAP1_YEAST	P11938	RAP1_YEAST	RAP1	827	22.1	Saccharomyces cerevisiae (strain ATCC 204508 / S288c) OX=559292	1:Experimental evidence at protein level	DNA-binding protein RAP1	1	0.999	10	42	42	42	11	11	11	7	7	7	68639.9	68639.9	68639.9	8	8	8	6	6	6	67567	67567	67567	9	9	9	7	7	7	66544.2	66544.2	66544.2	4	4	4	4	4	4
1084	a	sp|P12004|PCNA_HUMAN	P12004	PCNA_HUMAN	PCNA	261	71.6	Homo sapiens OX=9606	1:Experimental evidence at protein level	Proliferating cell nuclear antigen	1	0.999	14	270	270	270	46	46	46	17	17	17	1.10703e+06	1.10703e+06	1.10703e+06	39	39	39	17	17	17	1.11014e+06	1.11014e+06	1.11014e+06	42	42	42	18	18	18	1109964	1109964	1109964	52	52	52	18	18	18
1085	a	sp|P12074|CX6A1_HUMAN	P12074	CX6A1_HUMAN	COX6A1	109	43.1	Homo sapiens OX=9606	1:Experimental evidence at protein level	Cytochrome c oxidase subunit 6A1, mitochondrial	1	0.999	2	27	27	27	4	4	4	3	3	3	223951	223951	223951	5	5	5	3	3	3	193009	193009	193009	6	6	6	3	3	3	185796	185796	185796	3	3	3	3	3	3
1086	a	sp|P12259|FA5_HUMAN	P12259	FA5_HUMAN	F5	2224	4.7	Homo sapiens OX=9606	1:Experimental evidence at protein level	Coagulation factor V	1	0.999	9	54	54	54	9	9	9	8	8	8	147572	147572	147572	13	13	13	8	8	8	152143	152143	152143	9	9	9	9	9	9	152645	152645	152645	8	8	8	7	7	7
1087	a	sp|P12268|IMDH2_HUMAN	P12268	IMDH2_HUMAN	IMPDH2	514	61.1	Homo sapiens OX=9606	1:Experimental evidence at protein level	Inosine-5'-monophosphate dehydrogenase 2	1	0.999	24	402	399	402	69	68	69	31	30	31	1.23608e+06	1.24016e+06	1.23608e+06	65	65	65	30	29	30	1.24573e+06	1.24894e+06	1.24573e+06	69	68	69	29	28	29	1.20529e+06	1.20682e+06	1.20529e+06	63	63	63	28	27	28
1088	a	sp|P12270|TPR_HUMAN	P12270	TPR_HUMAN	TPR	2363	40.4	Homo sapiens OX=9606	1:Experimental evidence at protein level	Nucleoprotein TPR	1	0.999	73	711	711	711	117	117	117	77	77	77	357277	357277	357277	126	126	126	74	74	74	356225	356225	356225	113	113	113	72	72	72	362137	362137	362137	121	121	121	73	73	73
1089	a	sp|P12385|ERF1_YEAST	P12385	ERF1_YEAST	SUP45	437	43.2	Saccharomyces cerevisiae (strain ATCC 204508 / S288c) OX=559292	1:Experimental evidence at protein level	Eukaryotic peptide chain release factor subunit 1	1	0.999	14	109	87	87	25	23	23	15	13	13	764450	249637	249637	25	20	20	13	11	11	772780	248685	248685	27	22	22	14	12	12	791338	251845	251845	8	5	5	10	8	8
1090	a	sp|P12429|ANXA3_HUMAN	P12429	ANXA3_HUMAN	ANXA3	323	26	Homo sapiens OX=9606	1:Experimental evidence at protein level	Annexin A3	1	0.999	6	11	11	11	2	2	2	0	0	0	0	0	0	0	0	0	0	0	0	0	0	0	2	2	2	2	2	2	81109.6	81109.6	81109.6	2	2	2	3	3	3
1091	a	sp|P12688|YPK1_YEAST	P12688	YPK1_YEAST	YPK1	680	28.7	Saccharomyces cerevisiae (strain ATCC 204508 / S288c) OX=559292	1:Experimental evidence at protein level	Serine/threonine-protein kinase YPK1	1	0.999	14	48	42	48	12	11	12	12	11	12	110466	107556	110466	15	14	15	11	10	11	109967	109870	109967	11	8	11	8	6	8	108884	107798	108884	3	3	3	4	3	4
1092	a	sp|P12694|ODBA_HUMAN	P12694	ODBA_HUMAN	BCKDHA	445	16.9	Homo sapiens OX=9606	1:Experimental evidence at protein level	2-oxoisovalerate dehydrogenase subunit alpha, mitochondrial	1	0.999	5	10	10	10	1	1	1	2	2	2	32782	32782	32782	1	1	1	0	0	0	0	0	0	1	1	1	0	0	0	0	0	0	3	3	3	2	2	2
1093	a	sp|P12695|ODP2_YEAST	P12695	ODP2_YEAST	LAT1	482	34.6	Saccharomyces cerevisiae (strain ATCC 204508 / S288c) OX=559292	1:Experimental evidence at protein level	Dihydrolipoyllysine-residue acetyltransferase component of pyruvate dehydrogenase complex, mitochondrial	1	0.999	10	67	67	67	9	9	9	9	9	9	263742	263742	263742	19	19	19	10	10	10	256342	256342	256342	15	15	15	9	9	9	266408	266408	266408	10	10	10	7	7	7
1094	a	sp|P12709|G6PI_YEAST	P12709	G6PI_YEAST	PGI1	554	56.7	Saccharomyces cerevisiae (strain ATCC 204508 / S288c) OX=559292	1:Experimental evidence at protein level	Glucose-6-phosphate isomerase	1	0.999	21	486	486	486	86	86	86	29	29	29	3.42207e+06	3.42207e+06	3.42207e+06	86	86	86	28	28	28	3.48765e+06	3.48765e+06	3.48765e+06	98	98	98	28	28	28	3.35353e+06	3.35353e+06	3.35353e+06	70	70	70	25	25	25
1095	a	sp|P12754|EI2BD_YEAST	P12754	EI2BD_YEAST	GCD2	651	10.6	Saccharomyces cerevisiae (strain ATCC 204508 / S288c) OX=559292	1:Experimental evidence at protein level	Translation initiation factor eIF-2B subunit delta	1	0.999	5	16	16	16	3	3	3	3	3	3	40993.1	40993.1	40993.1	4	4	4	3	3	3	42695.5	42695.5	42695.5	6	6	6	4	4	4	42384.7	42384.7	42384.7	1	1	1	3	3	3
1096	a	sp|P12758|UDP_ECOLI	P12758	UDP_ECOLI	udp	253	47	Escherichia coli (strain K12) OX=83333	1:Experimental evidence at protein level	Uridine phosphorylase	1	0.999	8	29	29	29	2	2	2	2	2	2	58798.1	58798.1	58798.1	1	1	1	3	3	3	52966.3	52966.3	52966.3	2	2	2	3	3	3	50216.9	50216.9	50216.9	8	8	8	6	6	6
1097	a	sp|P12904|AAKG_YEAST	P12904	AAKG_YEAST	SNF4	322	32	Saccharomyces cerevisiae (strain ATCC 204508 / S288c) OX=559292	1:Experimental evidence at protein level	5'-AMP-activated protein kinase subunit gamma	1	0.999	8	34	34	34	11	11	11	6	6	6	69840.1	69840.1	69840.1	9	9	9	7	7	7	74560.5	74560.5	74560.5	8	8	8	8	8	8	72111.6	72111.6	72111.6	1	1	1	4	4	4
1098	a	sp|P12945|NAT1_YEAST	P12945	NAT1_YEAST	NAT1	854	25.1	Saccharomyces cerevisiae (strain ATCC 204508 / S288c) OX=559292	1:Experimental evidence at protein level	N-terminal acetyltransferase A complex subunit NAT1	1	0.999	16	91	91	91	21	21	21	15	15	15	97609	97609	97609	21	21	21	16	16	16	96352.3	96352.3	96352.3	23	23	23	15	15	15	94989.4	94989.4	94989.4	10	10	10	10	10	10
1099	a	sp|P12955|PEPD_HUMAN	P12955	PEPD_HUMAN	PEPD	493	23.3	Homo sapiens OX=9606	1:Experimental evidence at protein level	Xaa-Pro dipeptidase	1	0.999	7	42	42	42	7	7	7	7	7	7	66034.3	66034.3	66034.3	8	8	8	7	7	7	68327.5	68327.5	68327.5	5	5	5	7	7	7	73239.5	73239.5	73239.5	9	9	9	6	6	6
1100	a	sp|P12956|XRCC6_HUMAN	P12956	XRCC6_HUMAN	XRCC6	609	56.7	Homo sapiens OX=9606	1:Experimental evidence at protein level	X-ray repair cross-complementing protein 6	1	0.999	28	407	407	407	79	79	79	29	29	29	888188	888188	888188	71	71	71	29	29	29	894509	894509	894509	65	65	65	29	29	29	909432	909432	909432	71	71	71	30	30	30
1101	a	sp|P12962|CAF20_YEAST	P12962	CAF20_YEAST	CAF20	161	27.3	Saccharomyces cerevisiae (strain ATCC 204508 / S288c) OX=559292	1:Experimental evidence at protein level	Cap-associated protein CAF20	1	0.999	3	15	15	15	3	3	3	2	2	2	265681	265681	265681	5	5	5	3	3	3	282648	282648	282648	2	2	2	2	2	2	234171	234171	234171	2	2	2	0	0	0
1102	a	sp|P13010|XRCC5_HUMAN	P13010	XRCC5_HUMAN	XRCC5	732	57.8	Homo sapiens OX=9606	1:Experimental evidence at protein level	X-ray repair cross-complementing protein 5	1	0.999	30	329	329	329	59	59	59	30	30	30	1106048	1106048	1106048	60	60	60	31	31	31	1.0981e+06	1.0981e+06	1.0981e+06	51	51	51	28	28	28	1.04103e+06	1.04103e+06	1.04103e+06	51	51	51	31	31	31
1103	a	sp|P13029|KATG_ECOLI	P13029	KATG_ECOLI	katG	726	31.5	Escherichia coli (strain K12) OX=83333	1:Experimental evidence at protein level	Catalase-peroxidase	1	0.999	15	64	64	64	6	6	6	5	5	5	47453.9	47453.9	47453.9	5	5	5	4	4	4	47669.7	47669.7	47669.7	3	3	3	5	5	5	42167.5	42167.5	42167.5	21	21	21	11	11	11
1104	a	sp|P13033|GLPB_ECOLI	P13033	GLPB_ECOLI	glpB	419	8.4	Escherichia coli (strain K12) OX=83333	1:Experimental evidence at protein level	Anaerobic glycerol-3-phosphate dehydrogenase subunit B	1	0.999	3	18	18	18	3	3	3	2	2	2	29748.6	29748.6	29748.6	1	1	1	0	0	0	0	0	0	2	2	2	2	2	2	22987.1	22987.1	22987.1	4	4	4	2	2	2
1105	a	sp|P13035|GLPD_ECOLI	P13035	GLPD_ECOLI	glpD	501	45.1	Escherichia coli (strain K12) OX=83333	1:Experimental evidence at protein level	Aerobic glycerol-3-phosphate dehydrogenase	1	0.999	15	47	47	47	2	2	2	4	4	4	47681.3	47681.3	47681.3	2	2	2	5	5	5	54929.1	54929.1	54929.1	0	0	0	4	4	4	57584.7	57584.7	57584.7	15	15	15	14	14	14
1106	a	sp|P13073|COX41_HUMAN	P13073	COX41_HUMAN	COX4I1	169	38.5	Homo sapiens OX=9606	1:Experimental evidence at protein level	Cytochrome c oxidase subunit 4 isoform 1, mitochondrial	1	0.999	6	67	67	67	11	11	11	7	7	7	752895	752895	752895	10	10	10	6	6	6	776189	776189	776189	10	10	10	7	7	7	761203	761203	761203	12	12	12	8	8	8
1107	a	sp|P13188|SYQ_YEAST	P13188	SYQ_YEAST	GLN4	809	40.3	Saccharomyces cerevisiae (strain ATCC 204508 / S288c) OX=559292	1:Experimental evidence at protein level	Glutamine--tRNA ligase	1	0.999	29	165	158	158	38	37	37	30	29	29	222071	207341	207341	35	34	34	29	28	28	215815	201325	201325	32	31	31	27	26	26	214487	200913	200913	19	18	18	17	16	16
1108	a	sp|P13224|GP1BB_HUMAN	P13224	GP1BB_HUMAN	GP1BB	206	15	Homo sapiens OX=9606	1:Experimental evidence at protein level	Platelet glycoprotein Ib beta chain	1	0.999	3	13	13	13	1	1	1	2	2	2	90109.9	90109.9	90109.9	3	3	3	3	3	3	103308	103308	103308	2	2	2	2	2	2	104819	104819	104819	2	2	2	3	3	3
1109	a	sp|P13473|LAMP2_HUMAN	P13473	LAMP2_HUMAN	LAMP2	410	15.4	Homo sapiens OX=9606	1:Experimental evidence at protein level	Lysosome-associated membrane glycoprotein 2	1	0.999	6	36	36	36	8	8	8	4	4	4	144414	144414	144414	8	8	8	5	5	5	139505	139505	139505	5	5	5	3	3	3	144172	144172	144172	4	4	4	3	3	3
1110	a	sp|P13482|TREA_ECOLI	P13482	TREA_ECOLI	treA	565	9.6	Escherichia coli (strain K12) OX=83333	1:Experimental evidence at protein level	Periplasmic trehalase	1	0.999	3	11	11	11	0	0	0	0	0	0	0	0	0	0	0	0	0	0	0	0	0	0	0	0	0	0	0	0	0	0	0	3	3	3	2	2	2
1111	a	sp|P13489|RINI_HUMAN	P13489	RINI_HUMAN	RNH1	461	64	Homo sapiens OX=9606	1:Experimental evidence at protein level	Ribonuclease inhibitor	1	0.999	18	251	251	251	43	43	43	21	21	21	571999	571999	571999	41	41	41	21	21	21	584539	584539	584539	39	39	39	19	19	19	556200	556200	556200	44	44	44	19	19	19
1112	a	sp|P13517|CAPZB_YEAST	P13517	CAPZB_YEAST	CAP2	287	31.4	Saccharomyces cerevisiae (strain ATCC 204508 / S288c) OX=559292	1:Experimental evidence at protein level	F-actin-capping protein subunit beta	1	0.999	7	47	47	47	7	7	7	6	6	6	143517	143517	143517	10	10	10	8	8	8	141142	141142	141142	6	6	6	7	7	7	136042	136042	136042	8	8	8	6	6	6
1113	a	sp|P13586|ATC1_YEAST	P13586	ATC1_YEAST	PMR1	950	18.4	Saccharomyces cerevisiae (strain ATCC 204508 / S288c) OX=559292	1:Experimental evidence at protein level	Calcium-transporting ATPase 1	1	0.999	12	52	52	52	12	12	12	8	8	8	98431.2	98431.2	98431.2	16	16	16	8	8	8	100054	100054	100054	13	13	13	7	7	7	94178.3	94178.3	94178.3	4	4	4	3	3	3
1114	a	sp|P13663|DHAS_YEAST	P13663	DHAS_YEAST	HOM2	365	43.3	Saccharomyces cerevisiae (strain ATCC 204508 / S288c) OX=559292	1:Experimental evidence at protein level	Aspartate-semialdehyde dehydrogenase	1	0.999	12	137	137	137	25	25	25	14	14	14	651774	651774	651774	25	25	25	13	13	13	662956	662956	662956	26	26	26	14	14	14	661121	661121	661121	20	20	20	14	14	14
1115	a	sp|P13667|PDIA4_HUMAN	P13667	PDIA4_HUMAN	PDIA4	645	59.8	Homo sapiens OX=9606	1:Experimental evidence at protein level	Protein disulfide-isomerase A4	1	0.999	30	325	323	325	60	60	60	31	30	31	386687	386558	386687	53	51	53	32	31	32	388962	389035	388962	53	53	53	31	30	31	383290	383345	383290	54	54	54	29	29	29
1116	a	sp|P13674|P4HA1_HUMAN	P13674	P4HA1_HUMAN	P4HA1	534	7.3	Homo sapiens OX=9606	1:Experimental evidence at protein level	Prolyl 4-hydroxylase subunit alpha-1	1	0.999	3	10	10	10	3	3	3	3	3	3	43869.8	43869.8	43869.8	1	1	1	0	0	0	0	0	0	3	3	3	2	2	2	39914.9	39914.9	39914.9	0	0	0	2	2	2
1117	a	sp|P13798|ACPH_HUMAN	P13798	ACPH_HUMAN	APEH	732	41.3	Homo sapiens OX=9606	1:Experimental evidence at protein level	Acylamino-acid-releasing enzyme	1	0.999	17	120	120	120	17	17	17	13	13	13	203415	203415	203415	23	23	23	13	13	13	192327	192327	192327	20	20	20	13	13	13	212154	212154	212154	20	20	20	13	13	13
1118	a	sp|P13804|ETFA_HUMAN	P13804	ETFA_HUMAN	ETFA	333	66.1	Homo sapiens OX=9606	1:Experimental evidence at protein level	Electron transfer flavoprotein subunit alpha, mitochondrial	1	0.999	15	189	189	189	39	39	39	16	16	16	555535	555535	555535	31	31	31	15	15	15	566129	566129	566129	30	30	30	15	15	15	544341	544341	544341	30	30	30	14	14	14
1119	a	sp|P13807|GYS1_HUMAN	P13807	GYS1_HUMAN	GYS1	737	11.3	Homo sapiens OX=9606	1:Experimental evidence at protein level	Glycogen [starch] synthase, muscle	1	0.9987	6	23	16	16	4	3	3	3	2	2	99882	94071.6	94071.6	4	3	3	5	4	4	93151.2	83102.5	83102.5	4	3	3	5	4	4	107077	93462.7	93462.7	5	3	3	4	3	3
1120	a	sp|P13861|KAP2_HUMAN	P13861	KAP2_HUMAN	PRKAR2A	404	48.3	Homo sapiens OX=9606	1:Experimental evidence at protein level	cAMP-dependent protein kinase type II-alpha regulatory subunit	1	0.999	14	133	91	91	25	17	17	16	13	13	236466	122674	122674	24	16	16	16	13	13	243506	125696	125696	23	16	16	16	13	13	248173	127071	127071	22	16	16	16	13	13
1121	a	sp|P13984|T2FB_HUMAN	P13984	T2FB_HUMAN	GTF2F2	249	47	Homo sapiens OX=9606	1:Experimental evidence at protein level	General transcription factor IIF subunit 2	1	0.999	9	61	61	61	11	11	11	10	10	10	149160	149160	149160	11	11	11	10	10	10	148506	148506	148506	9	9	9	10	10	10	151569	151569	151569	11	11	11	9	9	9
1122	a	sp|P13987|CD59_HUMAN	P13987	CD59_HUMAN	CD59	128	18.8	Homo sapiens OX=9606	1:Experimental evidence at protein level	CD59 glycoprotein	1	0.999	3	29	29	29	4	4	4	4	4	4	94299	94299	94299	6	6	6	4	4	4	92849.7	92849.7	92849.7	5	5	5	4	4	4	91667.4	91667.4	91667.4	4	4	4	4	4	4
1123	a	sp|P13995|MTDC_HUMAN	P13995	MTDC_HUMAN	MTHFD2	350	45.4	Homo sapiens OX=9606	1:Experimental evidence at protein level	Bifunctional methylenetetrahydrofolate dehydrogenase/cyclohydrolase, mitochondrial	1	0.999	8	60	60	60	10	10	10	8	8	8	194161	194161	194161	10	10	10	9	9	9	199309	199309	199309	11	11	11	8	8	8	185000	185000	185000	9	9	9	7	7	7
1124	a	sp|P14020|DPM1_YEAST	P14020	DPM1_YEAST	DPM1	267	47.9	Saccharomyces cerevisiae (strain ATCC 204508 / S288c) OX=559292	1:Experimental evidence at protein level	Dolichol-phosphate mannosyltransferase	1	0.999	9	69	69	69	13	13	13	8	8	8	421654	421654	421654	17	17	17	10	10	10	417165	417165	417165	16	16	16	11	11	11	419318	419318	419318	9	9	9	9	9	9
1125	a	sp|P14065|GCY1_YEAST	P14065	GCY1_YEAST	GCY1	312	51.6	Saccharomyces cerevisiae (strain ATCC 204508 / S288c) OX=559292	1:Experimental evidence at protein level	Glycerol 2-dehydrogenase (NADP(+))	1	0.999	10	55	37	37	12	8	8	8	6	6	234261	75821.1	75821.1	15	11	11	8	6	6	243956	83723.2	83723.2	13	9	9	9	7	7	221757	71874.6	71874.6	10	6	6	6	4	4
1126	a	sp|P14120|RL30_YEAST	P14120	RL30_YEAST	RPL30	105	56.2	Saccharomyces cerevisiae (strain ATCC 204508 / S288c) OX=559292	1:Experimental evidence at protein level	60S ribosomal protein L30	1	0.999	4	60	60	60	10	10	10	4	4	4	2602240	2602240	2602240	14	14	14	4	4	4	2.65249e+06	2.65249e+06	2.65249e+06	10	10	10	5	5	5	2659289	2659289	2659289	10	10	10	5	5	5
1127	a	sp|P14126|RL3_YEAST	P14126	RL3_YEAST	RPL3	387	41.9	Saccharomyces cerevisiae (strain ATCC 204508 / S288c) OX=559292	1:Experimental evidence at protein level	60S ribosomal protein L3	1	0.999	14	219	219	219	37	37	37	19	19	19	1.43941e+06	1.43941e+06	1.43941e+06	44	44	44	19	19	19	1.41806e+06	1.41806e+06	1.41806e+06	44	44	44	20	20	20	1.50211e+06	1.50211e+06	1.50211e+06	33	33	33	17	17	17
1128	a	sp|P14164|ABF1_YEAST	P14164	ABF1_YEAST	ABF1	731	13.7	Saccharomyces cerevisiae (strain ATCC 204508 / S288c) OX=559292	1:Experimental evidence at protein level	ARS-binding factor 1	1	0.999	6	33	33	33	8	8	8	7	7	7	55968.8	55968.8	55968.8	10	10	10	6	6	6	52816.2	52816.2	52816.2	8	8	8	6	6	6	59969.7	59969.7	59969.7	3	3	3	3	3	3
1129	a	sp|P14306|CPYI_YEAST	P14306	CPYI_YEAST	TFS1	219	35.6	Saccharomyces cerevisiae (strain ATCC 204508 / S288c) OX=559292	1:Experimental evidence at protein level	Carboxypeptidase Y inhibitor	1	0.999	6	50	50	50	8	8	8	6	6	6	232515	232515	232515	8	8	8	6	6	6	219848	219848	219848	11	11	11	7	7	7	202815	202815	202815	6	6	6	5	5	5
1130	a	sp|P14317|HCLS1_HUMAN	P14317	HCLS1_HUMAN	HCLS1	486	31.7	Homo sapiens OX=9606	1:Experimental evidence at protein level	Hematopoietic lineage cell-specific protein	1	0.999	12	109	109	109	17	17	17	11	11	11	191416	191416	191416	21	21	21	12	12	12	185325	185325	185325	18	18	18	11	11	11	188788	188788	188788	17	17	17	10	10	10
1131	a	sp|P14324|FPPS_HUMAN	P14324	FPPS_HUMAN	FDPS	419	32.7	Homo sapiens OX=9606	1:Experimental evidence at protein level	Farnesyl pyrophosphate synthase	1	0.999	8	92	87	92	12	11	12	8	7	8	641048	634070	641048	13	11	13	9	8	9	631896	624995	631896	12	11	12	9	8	9	624294	619090	624294	17	16	17	10	9	10
1132	a	sp|P14373|TRI27_HUMAN	P14373	TRI27_HUMAN	TRIM27	513	28.7	Homo sapiens OX=9606	1:Experimental evidence at protein level	Zinc finger protein RFP	1	0.999	11	66	66	66	13	13	13	9	9	9	61534.6	61534.6	61534.6	13	13	13	10	10	10	60119.4	60119.4	60119.4	9	9	9	11	11	11	56142.2	56142.2	56142.2	13	13	13	8	8	8
1133	a	sp|P14406|CX7A2_HUMAN	P14406	CX7A2_HUMAN	COX7A2	83	27.7	Homo sapiens OX=9606	1:Experimental evidence at protein level	Cytochrome c oxidase subunit 7A2, mitochondrial	1	0.999	2	27	27	27	5	5	5	2	2	2	481503	481503	481503	4	4	4	2	2	2	468503	468503	468503	5	5	5	2	2	2	497307	497307	497307	4	4	4	2	2	2
1134	a	sp|P14540|ALF_YEAST	P14540	ALF_YEAST	FBA1	359	64.3	Saccharomyces cerevisiae (strain ATCC 204508 / S288c) OX=559292	1:Experimental evidence at protein level	Fructose-bisphosphate aldolase	1	0.999	15	617	617	617	115	115	115	23	23	23	8076994	8076994	8076994	117	117	117	25	25	25	8228228	8228228	8228228	108	108	108	23	23	23	7988998	7988998	7988998	97	97	97	23	23	23
1135	a	sp|P14618|KPYM_HUMAN	P14618	KPYM_HUMAN	PKM	531	74.8	Homo sapiens OX=9606	1:Experimental evidence at protein level	Pyruvate kinase PKM	1	0.999	32	553	522	553	95	88	95	40	38	40	1.74141e+06	1.7544e+06	1.74141e+06	93	88	93	41	39	41	1.79512e+06	1.80949e+06	1.79512e+06	91	86	91	40	38	40	1.7173e+06	1724816	1.7173e+06	90	86	90	40	38	40
1136	a	sp|P14635|CCNB1_HUMAN	P14635	CCNB1_HUMAN	CCNB1	433	12	Homo sapiens OX=9606	1:Experimental evidence at protein level	G2/mitotic-specific cyclin-B1	1	0.999	4	38	38	38	8	8	8	5	5	5	74461.3	74461.3	74461.3	5	5	5	5	5	5	73138.8	73138.8	73138.8	5	5	5	5	5	5	73137.1	73137.1	73137.1	8	8	8	5	5	5
1137	a	sp|P14680|YAK1_YEAST	P14680	YAK1_YEAST	YAK1	807	9.2	Saccharomyces cerevisiae (strain ATCC 204508 / S288c) OX=559292	1:Experimental evidence at protein level	Dual specificity protein kinase YAK1	1	0.999	5	7	7	7	0	0	0	2	2	2	46459.9	46459.9	46459.9	4	4	4	4	4	4	46930.1	46930.1	46930.1	2	2	2	2	2	2	49907	49907	49907	0	0	0	0	0	0
1138	a	sp|P14735|IDE_HUMAN	P14735	IDE_HUMAN	IDE	1019	34.4	Homo sapiens OX=9606	1:Experimental evidence at protein level	Insulin-degrading enzyme	1	0.999	25	131	131	131	17	17	17	21	21	21	126944	126944	126944	29	29	29	22	22	22	134862	134862	134862	24	24	24	20	20	20	131193	131193	131193	19	19	19	20	20	20
1139	a	sp|P14741|EI2BA_YEAST	P14741	EI2BA_YEAST	GCN3	305	15.1	Saccharomyces cerevisiae (strain ATCC 204508 / S288c) OX=559292	1:Experimental evidence at protein level	Translation initiation factor eIF-2B subunit alpha	1	0.999	4	12	12	12	6	6	6	3	3	3	75684.8	75684.8	75684.8	4	4	4	3	3	3	73595.1	73595.1	73595.1	2	2	2	3	3	3	73867.5	73867.5	73867.5	0	0	0	0	0	0
1140	a	sp|P14742|GFA1_YEAST	P14742	GFA1_YEAST	GFA1	717	34.4	Saccharomyces cerevisiae (strain ATCC 204508 / S288c) OX=559292	1:Experimental evidence at protein level	Glutamine--fructose-6-phosphate aminotransferase [isomerizing]	1	0.999	16	118	118	118	30	30	30	16	16	16	213230	213230	213230	31	31	31	19	19	19	209527	209527	209527	19	19	19	18	18	18	204350	204350	204350	13	13	13	10	10	10
1141	a	sp|P14843|AROF_YEAST	P14843	AROF_YEAST	ARO3	370	25.1	Saccharomyces cerevisiae (strain ATCC 204508 / S288c) OX=559292	1:Experimental evidence at protein level	Phospho-2-dehydro-3-deoxyheptonate aldolase, phenylalanine-inhibited	1	0.999	7	46	42	42	9	8	8	6	5	5	149282	153095	153095	11	10	10	6	5	5	149773	145777	145777	9	8	8	6	5	5	140651	136877	136877	4	4	4	3	3	3
1142	a	sp|P14854|CX6B1_HUMAN	P14854	CX6B1_HUMAN	COX6B1	86	57	Homo sapiens OX=9606	1:Experimental evidence at protein level	Cytochrome c oxidase subunit 6B1	1	0.999	4	63	63	63	12	12	12	5	5	5	694765	694765	694765	9	9	9	5	5	5	720515	720515	720515	9	9	9	5	5	5	701873	701873	701873	10	10	10	5	5	5
1143	a	sp|P14866|HNRPL_HUMAN	P14866	HNRPL_HUMAN	HNRNPL	589	82.7	Homo sapiens OX=9606	1:Experimental evidence at protein level	Heterogeneous nuclear ribonucleoprotein L	1	0.999	28	655	652	655	102	102	102	28	27	28	1.36462e+06	1.36834e+06	1.36462e+06	115	115	115	31	31	31	1.41927e+06	1.41927e+06	1.41927e+06	115	114	115	31	30	31	1.38605e+06	1.38681e+06	1.38605e+06	110	109	110	34	33	34
1144	a	sp|P14904|AMPL_YEAST	P14904	AMPL_YEAST	APE1	514	28.6	Saccharomyces cerevisiae (strain ATCC 204508 / S288c) OX=559292	1:Experimental evidence at protein level	Vacuolar aminopeptidase 1	1	0.999	10	36	36	36	8	8	8	6	6	6	186451	186451	186451	9	9	9	7	7	7	190522	190522	190522	5	5	5	7	7	7	182281	182281	182281	7	7	7	5	5	5
1145	a	sp|P14906|SEC63_YEAST	P14906	SEC63_YEAST	SEC63	663	26.1	Saccharomyces cerevisiae (strain ATCC 204508 / S288c) OX=559292	1:Experimental evidence at protein level	Protein translocation protein SEC63	1	0.999	12	43	43	43	13	13	13	11	11	11	134193	134193	134193	8	8	8	8	8	8	132716	132716	132716	10	10	10	8	8	8	127729	127729	127729	3	3	3	7	7	7
1146	a	sp|P14907|NSP1_YEAST	P14907	NSP1_YEAST	NSP1	823	33.5	Saccharomyces cerevisiae (strain ATCC 204508 / S288c) OX=559292	1:Experimental evidence at protein level	Nucleoporin NSP1	1	0.999	17	78	78	78	14	14	14	16	16	16	112965	112965	112965	16	16	16	15	15	15	112622	112622	112622	17	17	17	16	16	16	114500	114500	114500	10	10	10	12	12	12
1147	a	sp|P14922|CYC8_YEAST	P14922	CYC8_YEAST	CYC8	966	19.3	Saccharomyces cerevisiae (strain ATCC 204508 / S288c) OX=559292	1:Experimental evidence at protein level	General transcriptional corepressor CYC8	1	0.999	10	44	44	44	13	13	13	7	7	7	103296	103296	103296	11	11	11	8	8	8	98257.3	98257.3	98257.3	12	12	12	7	7	7	100521	100521	100521	2	2	2	5	5	5
1148	a	sp|P14923|PLAK_HUMAN	P14923	PLAK_HUMAN	JUP	745	14	Homo sapiens OX=9606	1:Experimental evidence at protein level	Junction plakoglobin	1	0.999	7	22	17	22	6	3	6	4	2	4	39768.5	39880.1	39768.5	2	2	2	3	2	3	43059.9	41652.3	43059.9	4	4	4	4	3	4	45305	39601.9	45305	3	2	3	2	0	2
1149	a	sp|P14927|QCR7_HUMAN	P14927	QCR7_HUMAN	UQCRB	111	43.2	Homo sapiens OX=9606	1:Experimental evidence at protein level	Cytochrome b-c1 complex subunit 7	1	0.999	5	48	48	48	7	7	7	5	5	5	277605	277605	277605	10	10	10	4	4	4	286569	286569	286569	8	8	8	5	5	5	269151	269151	269151	7	7	7	4	4	4
1150	a	sp|P15019|TAL1_YEAST	P15019	TAL1_YEAST	TAL1	335	52.5	Saccharomyces cerevisiae (strain ATCC 204508 / S288c) OX=559292	1:Experimental evidence at protein level	Transaldolase	1	0.999	15	154	144	144	28	26	26	16	14	14	1.20887e+06	1.22817e+06	1.22817e+06	30	29	29	16	14	14	1.22863e+06	1258481	1258481	30	28	28	15	13	13	1.30635e+06	1.32043e+06	1.32043e+06	23	21	21	14	12	12
1151	a	sp|P15034|AMPP_ECOLI	P15034	AMPP_ECOLI	pepP	441	5	Escherichia coli (strain K12) OX=83333	1:Experimental evidence at protein level	Xaa-Pro aminopeptidase	1	0.9989	2	5	5	5	0	0	0	0	0	0	0	0	0	0	0	0	0	0	0	0	0	0	0	0	0	0	0	0	0	0	0	1	1	1	2	2	2
1152	a	sp|P15056|BRAF_HUMAN	P15056	BRAF_HUMAN	BRAF	766	8.2	Homo sapiens OX=9606	1:Experimental evidence at protein level	Serine/threonine-protein kinase B-raf	1	0.999	5	26	6	6	6	2	2	4	0	0	89231.3	0	0	6	2	2	5	2	2	87875.8	0	0	5	2	2	4	0	0	87744.9	0	0	2	0	0	3	0	0
1153	a	sp|P15078|CSTA_ECOLI	P15078	CSTA_ECOLI	cstA	701	4.6	Escherichia coli (strain K12) OX=83333	1:Experimental evidence at protein level	Peptide transporter CstA	1	0.999	3	10	10	10	0	0	0	0	0	0	0	0	0	1	1	1	0	0	0	0	0	0	0	0	0	0	0	0	0	0	0	3	3	3	3	3	3
1154	a	sp|P15104|GLNA_HUMAN	P15104	GLNA_HUMAN	GLUL	373	26.3	Homo sapiens OX=9606	1:Experimental evidence at protein level	Glutamine synthetase	1	0.999	9	57	57	57	9	9	9	10	10	10	180001	180001	180001	15	15	15	10	10	10	173840	173840	173840	10	10	10	7	7	7	170651	170651	170651	8	8	8	7	7	7
1155	a	sp|P15108|HSC82_YEAST	P15108	HSC82_YEAST	HSC82	705	48.7	Saccharomyces cerevisiae (strain ATCC 204508 / S288c) OX=559292	1:Experimental evidence at protein level	ATP-dependent molecular chaperone HSC82	1	0.999	33	538	142	436	96	26	77	34	9	30	13495941	1.6763e+06	3.13385e+06	95	27	81	35	8	31	13186287	1.54135e+06	3.05727e+06	99	28	81	35	9	31	13923524	1.52679e+06	3.22176e+06	81	20	64	31	9	27
1156	a	sp|P15180|SYKC_YEAST	P15180	SYKC_YEAST	KRS1	591	43	Saccharomyces cerevisiae (strain ATCC 204508 / S288c) OX=559292	1:Experimental evidence at protein level	Lysine--tRNA ligase, cytoplasmic	1	0.999	19	195	195	195	37	37	37	21	21	21	609656	609656	609656	45	45	45	21	21	21	607093	607093	607093	35	35	35	21	21	21	581226	581226	581226	22	22	22	19	19	19
1157	a	sp|P15254|PUR4_ECOLI	P15254	PUR4_ECOLI	purL	1295	22	Escherichia coli (strain K12) OX=83333	1:Experimental evidence at protein level	Phosphoribosylformylglycinamidine synthase	1	0.999	18	76	76	76	5	5	5	5	5	5	97755	97755	97755	4	4	4	4	4	4	87012.7	87012.7	87012.7	1	1	1	7	7	7	98341.9	98341.9	98341.9	27	27	27	17	17	17
1158	a	sp|P15274|AMPD_YEAST	P15274	AMPD_YEAST	AMD1	810	18.8	Saccharomyces cerevisiae (strain ATCC 204508 / S288c) OX=559292	1:Experimental evidence at protein level	AMP deaminase	1	0.999	10	40	40	40	12	12	12	8	8	8	81950.8	81950.8	81950.8	10	10	10	9	9	9	85213.7	85213.7	85213.7	7	7	7	6	6	6	82499.5	82499.5	82499.5	5	5	5	6	6	6
1159	a	sp|P15288|PEPD_ECOLI	P15288	PEPD_ECOLI	pepD	485	37.3	Escherichia coli (strain K12) OX=83333	1:Experimental evidence at protein level	Cytosol non-specific dipeptidase	1	0.999	14	86	86	86	8	8	8	10	10	10	78128.4	78128.4	78128.4	10	10	10	9	9	9	76743.1	76743.1	76743.1	6	6	6	8	8	8	76962.9	76962.9	76962.9	22	22	22	15	15	15
1160	a	sp|P15303|SEC23_YEAST	P15303	SEC23_YEAST	SEC23	768	40.6	Saccharomyces cerevisiae (strain ATCC 204508 / S288c) OX=559292	1:Experimental evidence at protein level	Protein transport protein SEC23	1	0.999	20	172	172	172	37	37	37	21	21	21	257295	257295	257295	34	34	34	22	22	22	260021	260021	260021	39	39	39	21	21	21	255918	255918	255918	22	22	22	16	16	16
1161	a	sp|P15311|EZRI_HUMAN	P15311	EZRI_HUMAN	EZR	586	47.4	Homo sapiens OX=9606	1:Experimental evidence at protein level	Ezrin	1	0.999	26	402	201	219	73	37	42	31	16	19	1.72263e+06	815809	804028	66	30	31	34	19	22	1.66456e+06	758195	756706	67	36	40	31	17	20	1.64024e+06	750003	749298	64	33	35	30	17	19
1162	a	sp|P15374|UCHL3_HUMAN	P15374	UCHL3_HUMAN	UCHL3	230	59.1	Homo sapiens OX=9606	1:Experimental evidence at protein level	Ubiquitin carboxyl-terminal hydrolase isozyme L3	1	0.999	9	88	88	88	16	16	16	11	11	11	245944	245944	245944	17	17	17	10	10	10	253690	253690	253690	17	17	17	11	11	11	236077	236077	236077	12	12	12	8	8	8
1163	a	sp|P15424|MS116_YEAST	P15424	MS116_YEAST	MSS116	664	12.8	Saccharomyces cerevisiae (strain ATCC 204508 / S288c) OX=559292	1:Experimental evidence at protein level	ATP-dependent RNA helicase MSS116, mitochondrial	1	0.999	6	15	15	15	4	4	4	4	4	4	48448.8	48448.8	48448.8	6	6	6	5	5	5	50358.8	50358.8	50358.8	3	3	3	3	3	3	49356.3	49356.3	49356.3	0	0	0	0	0	0
1164	a	sp|P15454|KGUA_YEAST	P15454	KGUA_YEAST	GUK1	187	56.7	Saccharomyces cerevisiae (strain ATCC 204508 / S288c) OX=559292	1:Experimental evidence at protein level	Guanylate kinase	1	0.999	9	99	99	99	19	19	19	10	10	10	371038	371038	371038	24	24	24	10	10	10	377196	377196	377196	21	21	21	11	11	11	378118	378118	378118	13	13	13	9	9	9
1165	a	sp|P15496|IDI1_YEAST	P15496	IDI1_YEAST	IDI1	288	33.7	Saccharomyces cerevisiae (strain ATCC 204508 / S288c) OX=559292	1:Experimental evidence at protein level	Isopentenyl-diphosphate Delta-isomerase	1	0.999	6	39	39	39	11	11	11	8	8	8	139805	139805	139805	10	10	10	8	8	8	136566	136566	136566	10	10	10	8	8	8	147251	147251	147251	4	4	4	4	4	4
1166	a	sp|P15559|NQO1_HUMAN	P15559	NQO1_HUMAN	NQO1	274	39.8	Homo sapiens OX=9606	1:Experimental evidence at protein level	NAD(P)H dehydrogenase [quinone] 1	1	0.999	7	52	52	52	9	9	9	7	7	7	222763	222763	222763	13	13	13	7	7	7	215683	215683	215683	8	8	8	6	6	6	206393	206393	206393	7	7	7	6	6	6
1167	a	sp|P15565|TRM1_YEAST	P15565	TRM1_YEAST	TRM1	570	17.4	Saccharomyces cerevisiae (strain ATCC 204508 / S288c) OX=559292	1:Experimental evidence at protein level	tRNA (guanine(26)-N(2))-dimethyltransferase, mitochondrial	1	0.999	8	30	30	30	10	10	10	6	6	6	278042	278042	278042	9	9	9	5	5	5	239439	239439	239439	7	7	7	5	5	5	263974	263974	263974	0	0	0	4	4	4
1168	a	sp|P15586|GNS_HUMAN	P15586	GNS_HUMAN	GNS	552	8.5	Homo sapiens OX=9606	1:Experimental evidence at protein level	N-acetylglucosamine-6-sulfatase	1	0.999	4	24	24	24	5	5	5	4	4	4	334482	334482	334482	3	3	3	3	3	3	321753	321753	321753	5	5	5	3	3	3	320381	320381	320381	5	5	5	3	3	3
1169	a	sp|P15624|SYFB_YEAST	P15624	SYFB_YEAST	FRS1	595	39.2	Saccharomyces cerevisiae (strain ATCC 204508 / S288c) OX=559292	1:Experimental evidence at protein level	Phenylalanine--tRNA ligase beta subunit	1	0.999	17	142	131	131	30	29	29	17	16	16	403689	410628	410628	30	28	28	17	16	16	423041	428279	428279	26	24	24	17	16	16	388127	389121	389121	15	13	13	13	12	12
1170	a	sp|P15625|SYFA_YEAST	P15625	SYFA_YEAST	FRS2	503	50.7	Saccharomyces cerevisiae (strain ATCC 204508 / S288c) OX=559292	1:Experimental evidence at protein level	Phenylalanine--tRNA ligase alpha subunit	1	0.999	19	127	127	127	22	22	22	17	17	17	283257	283257	283257	28	28	28	18	18	18	280498	280498	280498	25	25	25	17	17	17	283529	283529	283529	17	17	17	16	16	16
1171	a	sp|P15639|PUR9_ECOLI	P15639	PUR9_ECOLI	purH	529	47.3	Escherichia coli (strain K12) OX=83333	1:Experimental evidence at protein level	Bifunctional purine biosynthesis protein PurH	1	0.999	18	99	99	99	7	7	7	12	12	12	88588.7	88588.7	88588.7	6	6	6	9	9	9	92943.8	92943.8	92943.8	7	7	7	8	8	8	95229.5	95229.5	95229.5	24	24	24	16	16	16
1172	a	sp|P15640|PUR2_ECOLI	P15640	PUR2_ECOLI	purD	429	35.4	Escherichia coli (strain K12) OX=83333	1:Experimental evidence at protein level	Phosphoribosylamine--glycine ligase	1	0.999	10	44	41	41	2	2	2	5	4	4	90847.6	41094.8	41094.8	3	2	2	5	4	4	92816.2	41151.5	41151.5	2	2	2	4	3	3	119840	39865.2	39865.2	10	9	9	9	8	8
1173	a	sp|P15646|FBRL_YEAST	P15646	FBRL_YEAST	NOP1	327	34.9	Saccharomyces cerevisiae (strain ATCC 204508 / S288c) OX=559292	1:Experimental evidence at protein level	rRNA 2'-O-methyltransferase fibrillarin	1	0.999	10	84	84	84	18	18	18	10	10	10	384219	384219	384219	17	17	17	11	11	11	395386	395386	395386	16	16	16	9	9	9	379149	379149	379149	13	13	13	8	8	8
1174	a	sp|P15703|BGL2_YEAST	P15703	BGL2_YEAST	BGL2	313	20.4	Saccharomyces cerevisiae (strain ATCC 204508 / S288c) OX=559292	1:Experimental evidence at protein level	Glucan 1,3-beta-glucosidase	1	0.999	5	37	37	37	5	5	5	5	5	5	211278	211278	211278	7	7	7	5	5	5	207138	207138	207138	8	8	8	5	5	5	224059	224059	224059	4	4	4	4	4	4
1175	a	sp|P15705|STI1_YEAST	P15705	STI1_YEAST	STI1	589	53.3	Saccharomyces cerevisiae (strain ATCC 204508 / S288c) OX=559292	1:Experimental evidence at protein level	Heat shock protein STI1	1	0.999	22	197	197	197	37	37	37	22	22	22	659912	659912	659912	43	43	43	22	22	22	648502	648502	648502	37	37	37	21	21	21	629280	629280	629280	30	30	30	21	21	21
1176	a	sp|P15735|PHKG2_HUMAN	P15735	PHKG2_HUMAN	PHKG2	406	19	Homo sapiens OX=9606	1:Experimental evidence at protein level	Phosphorylase b kinase gamma catalytic chain, liver/testis isoform	1	0.999	5	11	11	11	1	1	1	2	2	2	33329.4	33329.4	33329.4	3	3	3	2	2	2	35476.6	35476.6	35476.6	1	1	1	0	0	0	0	0	0	2	2	2	2	2	2
1177	a	sp|P15790|CSK21_YEAST	P15790	CSK21_YEAST	CKA1	372	11.3	Saccharomyces cerevisiae (strain ATCC 204508 / S288c) OX=559292	1:Experimental evidence at protein level	Casein kinase II subunit alpha	1	0.9974	4	21	8	8	5	2	2	4	2	2	81723.9	36517.1	36517.1	3	1	1	3	0	0	92074	0	0	5	3	3	5	3	3	90240.6	40274.8	40274.8	1	0	0	4	2	2
1178	a	sp|P15880|RS2_HUMAN	P15880	RS2_HUMAN	RPS2	293	50.5	Homo sapiens OX=9606	1:Experimental evidence at protein level	40S ribosomal protein S2	1	0.999	12	256	256	256	40	40	40	13	13	13	1.93336e+06	1.93336e+06	1.93336e+06	40	40	40	13	13	13	2.00009e+06	2.00009e+06	2.00009e+06	40	40	40	13	13	13	1.97272e+06	1.97272e+06	1.97272e+06	45	45	45	15	15	15
1179	a	sp|P15891|ABP1_YEAST	P15891	ABP1_YEAST	ABP1	592	55.2	Saccharomyces cerevisiae (strain ATCC 204508 / S288c) OX=559292	1:Experimental evidence at protein level	Actin-binding protein	1	0.999	21	184	184	184	36	36	36	20	20	20	600906	600906	600906	41	41	41	22	22	22	585690	585690	585690	37	37	37	17	17	17	588870	588870	588870	26	26	26	15	15	15
1180	a	sp|P15923|TFE2_HUMAN	P15923	TFE2_HUMAN	TCF3	654	11.9	Homo sapiens OX=9606	1:Experimental evidence at protein level	Transcription factor E2-alpha	1	0.999	5	11	11	11	3	3	3	2	2	2	48382.5	48382.5	48382.5	2	2	2	2	2	2	53297	53297	53297	1	1	1	0	0	0	0	0	0	2	2	2	2	2	2
1181	a	sp|P15927|RFA2_HUMAN	P15927	RFA2_HUMAN	RPA2	270	60	Homo sapiens OX=9606	1:Experimental evidence at protein level	Replication protein A 32 kDa subunit	1	0.999	9	160	160	160	34	34	34	11	11	11	587432	587432	587432	23	23	23	11	11	11	607443	607443	607443	21	21	21	10	10	10	586060	586060	586060	28	28	28	9	9	9
1182	a	sp|P15992|HSP26_YEAST	P15992	HSP26_YEAST	HSP26	214	57.9	Saccharomyces cerevisiae (strain ATCC 204508 / S288c) OX=559292	1:Experimental evidence at protein level	Heat shock protein 26	1	0.999	13	336	336	336	69	69	69	14	14	14	4015486	4015486	4015486	59	59	59	16	16	16	3.93263e+06	3.93263e+06	3.93263e+06	59	59	59	14	14	14	4026205	4026205	4026205	56	56	56	14	14	14
1183	a	sp|P16083|NQO2_HUMAN	P16083	NQO2_HUMAN	NQO2	231	52.4	Homo sapiens OX=9606	1:Experimental evidence at protein level	Ribosyldihydronicotinamide dehydrogenase [quinone]	1	0.999	9	67	67	67	12	12	12	10	10	10	156185	156185	156185	12	12	12	9	9	9	172406	172406	172406	14	14	14	9	9	9	160820	160820	160820	8	8	8	9	9	9
1184	a	sp|P16095|SDHL_ECOLI	P16095	SDHL_ECOLI	sdaA	454	6.2	Escherichia coli (strain K12) OX=83333	1:Experimental evidence at protein level	L-serine dehydratase 1	1	0.999	2	15	15	15	0	0	0	0	0	0	0	0	0	0	0	0	0	0	0	0	0	0	0	0	0	0	0	0	0	0	0	3	3	3	3	3	3
1185	a	sp|P16120|THRC_YEAST	P16120	THRC_YEAST	THR4	514	61.3	Saccharomyces cerevisiae (strain ATCC 204508 / S288c) OX=559292	1:Experimental evidence at protein level	Threonine synthase	1	0.999	22	194	194	194	36	36	36	20	20	20	587649	587649	587649	35	35	35	21	21	21	583554	583554	583554	35	35	35	20	20	20	556383	556383	556383	28	28	28	18	18	18
1186	a	sp|P16140|VATB_YEAST	P16140	VATB_YEAST	VMA2	517	71.6	Saccharomyces cerevisiae (strain ATCC 204508 / S288c) OX=559292	1:Experimental evidence at protein level	V-type proton ATPase subunit B	1	0.999	27	364	362	364	71	71	71	28	28	28	1.08801e+06	1.08801e+06	1.08801e+06	72	72	72	30	30	30	1.07953e+06	1.07953e+06	1.07953e+06	68	68	68	27	27	27	1.03793e+06	1.03793e+06	1.03793e+06	49	49	49	28	27	28
1187	a	sp|P16150|LEUK_HUMAN	P16150	LEUK_HUMAN	SPN	400	17.5	Homo sapiens OX=9606	1:Experimental evidence at protein level	Leukosialin	1	0.999	5	65	65	65	9	9	9	5	5	5	274083	274083	274083	10	10	10	5	5	5	275080	275080	275080	10	10	10	5	5	5	269644	269644	269644	15	15	15	4	4	4
1188	a	sp|P16157|ANK1_HUMAN	P16157	ANK1_HUMAN	ANK1	1881	52.1	Homo sapiens OX=9606	1:Experimental evidence at protein level	Ankyrin-1	1	0.999	63	490	457	490	78	71	78	63	59	63	504969	505975	504969	87	81	87	60	56	60	497444	498379	497444	79	73	79	59	55	59	497269	498312	497269	79	75	79	57	53	57
1189	a	sp|P16219|ACADS_HUMAN	P16219	ACADS_HUMAN	ACADS	412	13.1	Homo sapiens OX=9606	1:Experimental evidence at protein level	Short-chain specific acyl-CoA dehydrogenase, mitochondrial	1	0.999	4	13	13	13	3	3	3	3	3	3	54499.7	54499.7	54499.7	3	3	3	4	4	4	53248.4	53248.4	53248.4	1	1	1	0	0	0	0	0	0	1	1	1	3	3	3
1190	a	sp|P16220|CREB1_HUMAN	P16220	CREB1_HUMAN	CREB1	341	15.2	Homo sapiens OX=9606	1:Experimental evidence at protein level	Cyclic AMP-responsive element-binding protein 1	1	0.999	3	15	15	15	3	3	3	2	2	2	82904.3	82904.3	82904.3	2	2	2	2	2	2	90595.5	90595.5	90595.5	4	4	4	2	2	2	86775	86775	86775	1	1	1	2	2	2
1191	a	sp|P16278|BGAL_HUMAN	P16278	BGAL_HUMAN	GLB1	677	18.8	Homo sapiens OX=9606	1:Experimental evidence at protein level	Beta-galactosidase	1	0.999	10	59	52	59	8	7	8	10	9	10	93395.8	92683.1	93395.8	8	7	8	9	8	9	91597.6	90512.1	91597.6	12	10	12	9	8	9	94084	91528.2	94084	13	12	13	9	8	9
1192	a	sp|P16333|NCK1_HUMAN	P16333	NCK1_HUMAN	NCK1	377	29.7	Homo sapiens OX=9606	1:Experimental evidence at protein level	Cytoplasmic protein NCK1	1	0.999	10	56	56	56	12	12	12	7	7	7	94945.9	94945.9	94945.9	10	10	10	7	7	7	80104.3	80104.3	80104.3	11	11	11	8	8	8	84282.2	84282.2	84282.2	7	7	7	8	8	8
1193	a	sp|P16370|RPB3_YEAST	P16370	RPB3_YEAST	RPB3	318	26.1	Saccharomyces cerevisiae (strain ATCC 204508 / S288c) OX=559292	1:Experimental evidence at protein level	DNA-directed RNA polymerase II subunit RPB3	1	0.999	6	33	33	33	6	6	6	4	4	4	82297	82297	82297	8	8	8	6	6	6	74394.3	74394.3	74394.3	8	8	8	6	6	6	74728.2	74728.2	74728.2	3	3	3	2	2	2
1194	a	sp|P16383|GCFC2_HUMAN	P16383	GCFC2_HUMAN	GCFC2	781	6.8	Homo sapiens OX=9606	1:Experimental evidence at protein level	GC-rich sequence DNA-binding factor 2	1	0.999	4	5	5	5	4	4	4	3	3	3	32772	32772	32772	0	0	0	2	2	2	32918.9	32918.9	32918.9	1	1	1	0	0	0	0	0	0	0	0	0	0	0	0
1195	a	sp|P16387|ODPA_YEAST	P16387	ODPA_YEAST	PDA1	420	41	Saccharomyces cerevisiae (strain ATCC 204508 / S288c) OX=559292	1:Experimental evidence at protein level	Pyruvate dehydrogenase E1 component subunit alpha, mitochondrial	1	0.999	15	129	129	129	26	26	26	14	14	14	554647	554647	554647	26	26	26	15	15	15	545652	545652	545652	23	23	23	13	13	13	561993	561993	561993	18	18	18	14	14	14
1196	a	sp|P16401|H15_HUMAN	P16401	H15_HUMAN	H1-5	226	17.3	Homo sapiens OX=9606	1:Experimental evidence at protein level	Histone H1.5	1	0.999	3	24	24	24	3	3	3	3	3	3	170844	170844	170844	3	3	3	3	3	3	166479	166479	166479	4	4	4	3	3	3	177454	177454	177454	4	4	4	3	3	3
1197	a	sp|P16422|EPCAM_HUMAN	P16422	EPCAM_HUMAN	EPCAM	314	14	Homo sapiens OX=9606	1:Experimental evidence at protein level	Epithelial cell adhesion molecule	1	0.999	3	10	10	10	2	2	2	0	0	0	0	0	0	1	1	1	0	0	0	0	0	0	1	1	1	0	0	0	0	0	0	2	2	2	0	0	0
1198	a	sp|P16451|ODPX_YEAST	P16451	ODPX_YEAST	PDX1	410	31.5	Saccharomyces cerevisiae (strain ATCC 204508 / S288c) OX=559292	1:Experimental evidence at protein level	Pyruvate dehydrogenase complex protein X component, mitochondrial	1	0.999	7	25	25	25	7	7	7	6	6	6	87904	87904	87904	8	8	8	6	6	6	79418.1	79418.1	79418.1	7	7	7	3	3	3	91383.8	91383.8	91383.8	0	0	0	3	3	3
1199	a	sp|P16474|BIP_YEAST	P16474	BIP_YEAST	KAR2	682	44.3	Saccharomyces cerevisiae (strain ATCC 204508 / S288c) OX=559292	1:Experimental evidence at protein level	Endoplasmic reticulum chaperone BiP	1	0.999	28	315	191	191	62	38	38	28	20	20	9736761	2733402	2733402	66	40	40	28	21	21	9538020	2683417	2683417	64	42	42	26	20	20	9717279	2707439	2707439	41	22	22	28	22	22
1200	a	sp|P16521|EF3A_YEAST	P16521	EF3A_YEAST	YEF3	1044	49.4	Saccharomyces cerevisiae (strain ATCC 204508 / S288c) OX=559292	1:Experimental evidence at protein level	Elongation factor 3A	1	0.999	36	557	410	557	110	79	110	46	32	46	2368309	2348635	2368309	107	74	107	47	31	47	2394470	2.38368e+06	2394470	99	75	99	45	31	45	2.35139e+06	2.36194e+06	2.35139e+06	80	60	80	41	29	41
1201	a	sp|P16547|OM45_YEAST	P16547	OM45_YEAST	OM45	393	32.3	Saccharomyces cerevisiae (strain ATCC 204508 / S288c) OX=559292	1:Experimental evidence at protein level	Mitochondrial outer membrane protein OM45	1	0.999	10	72	72	72	14	14	14	9	9	9	178336	178336	178336	20	20	20	10	10	10	179392	179392	179392	11	11	11	10	10	10	167876	167876	167876	8	8	8	6	6	6
1202	a	sp|P16550|APA1_YEAST	P16550	APA1_YEAST	APA1	321	66.4	Saccharomyces cerevisiae (strain ATCC 204508 / S288c) OX=559292	1:Experimental evidence at protein level	Protein APA1	1	0.999	13	93	93	93	22	22	22	14	14	14	318616	318616	318616	21	21	21	15	15	15	304949	304949	304949	19	19	19	13	13	13	305076	305076	305076	8	8	8	10	10	10
1203	a	sp|P16603|NCPR_YEAST	P16603	NCPR_YEAST	NCP1	691	47	Saccharomyces cerevisiae (strain ATCC 204508 / S288c) OX=559292	1:Experimental evidence at protein level	NADPH--cytochrome P450 reductase	1	0.999	21	151	151	151	33	33	33	23	23	23	256937	256937	256937	32	32	32	24	24	24	264903	264903	264903	30	30	30	22	22	22	260711	260711	260711	17	17	17	18	18	18
1204	a	sp|P16622|HEMH_YEAST	P16622	HEMH_YEAST	HEM15	393	22.1	Saccharomyces cerevisiae (strain ATCC 204508 / S288c) OX=559292	1:Experimental evidence at protein level	Ferrochelatase, mitochondrial	1	0.999	6	21	21	21	5	5	5	5	5	5	82816.8	82816.8	82816.8	9	9	9	6	6	6	76150.4	76150.4	76150.4	5	5	5	5	5	5	77609.9	77609.9	77609.9	0	0	0	0	0	0
1205	a	sp|P16649|TUP1_YEAST	P16649	TUP1_YEAST	TUP1	713	32.1	Saccharomyces cerevisiae (strain ATCC 204508 / S288c) OX=559292	1:Experimental evidence at protein level	General transcriptional corepressor TUP1	1	0.999	17	105	105	105	23	23	23	17	17	17	137704	137704	137704	17	17	17	15	15	15	135642	135642	135642	19	19	19	16	16	16	139480	139480	139480	15	15	15	14	14	14
1206	a	sp|P16659|SYP_ECOLI	P16659	SYP_ECOLI	proS	572	42	Escherichia coli (strain K12) OX=83333	1:Experimental evidence at protein level	Proline--tRNA ligase	1	0.999	17	101	101	101	7	7	7	7	7	7	48000.1	48000.1	48000.1	10	10	10	8	8	8	49045.4	49045.4	49045.4	9	9	9	7	7	7	45983.1	45983.1	45983.1	24	24	24	16	16	16
1207	a	sp|P16861|PFKA1_YEAST	P16861	PFKA1_YEAST	PFK1	987	48	Saccharomyces cerevisiae (strain ATCC 204508 / S288c) OX=559292	1:Experimental evidence at protein level	ATP-dependent 6-phosphofructokinase subunit alpha	1	0.999	32	416	407	416	84	82	84	40	39	40	676376	677645	676376	79	78	79	40	39	40	669175	673796	669175	86	84	86	40	39	40	718603	723420	718603	56	55	56	36	35	36
1208	a	sp|P16862|PFKA2_YEAST	P16862	PFKA2_YEAST	PFK2	959	42.2	Saccharomyces cerevisiae (strain ATCC 204508 / S288c) OX=559292	1:Experimental evidence at protein level	ATP-dependent 6-phosphofructokinase subunit beta	1	0.999	29	302	302	302	52	52	52	28	28	28	876864	876864	876864	57	57	57	30	30	30	887737	887737	887737	63	63	63	29	29	29	874392	874392	874392	47	47	47	26	26	26
1209	a	sp|P16930|FAAA_HUMAN	P16930	FAAA_HUMAN	FAH	419	57.5	Homo sapiens OX=9606	1:Experimental evidence at protein level	Fumarylacetoacetase	1	0.999	18	145	145	145	26	26	26	16	16	16	260495	260495	260495	23	23	23	16	16	16	273143	273143	273143	22	22	22	16	16	16	262857	262857	262857	29	29	29	17	17	17
1210	a	sp|P16965|STF2_YEAST	P16965	STF2_YEAST	STF2	84	56	Saccharomyces cerevisiae (strain ATCC 204508 / S288c) OX=559292	1:Experimental evidence at protein level	ATPase-stabilizing factor 15 kDa protein	1	0.999	3	36	36	36	8	8	8	5	5	5	561132	561132	561132	10	10	10	4	4	4	544408	544408	544408	7	7	7	4	4	4	471757	471757	471757	4	4	4	4	4	4
1211	a	sp|P17026|ZNF22_HUMAN	P17026	ZNF22_HUMAN	ZNF22	224	17.9	Homo sapiens OX=9606	1:Experimental evidence at protein level	Zinc finger protein 22	1	0.999	3	10	10	10	2	2	2	2	2	2	33197.5	33197.5	33197.5	3	3	3	3	3	3	30133.5	30133.5	30133.5	2	2	2	3	3	3	32190.8	32190.8	32190.8	1	1	1	0	0	0
1212	a	sp|P17028|ZNF24_HUMAN	P17028	ZNF24_HUMAN	ZNF24	368	30.2	Homo sapiens OX=9606	1:Experimental evidence at protein level	Zinc finger protein 24	1	0.999	8	39	39	39	6	6	6	5	5	5	80508.4	80508.4	80508.4	8	8	8	7	7	7	79296.7	79296.7	79296.7	5	5	5	6	6	6	72949	72949	72949	6	6	6	6	6	6
1213	a	sp|P17050|NAGAB_HUMAN	P17050	NAGAB_HUMAN	NAGA	411	12.2	Homo sapiens OX=9606	1:Experimental evidence at protein level	Alpha-N-acetylgalactosaminidase	1	0.999	4	14	14	14	3	3	3	4	4	4	57220.9	57220.9	57220.9	4	4	4	4	4	4	59048.7	59048.7	59048.7	2	2	2	4	4	4	52293.3	52293.3	52293.3	2	2	2	3	3	3
1214	a	sp|P17076|RL8A_YEAST	P17076	RL8A_YEAST	RPL8A	256	46.5	Saccharomyces cerevisiae (strain ATCC 204508 / S288c) OX=559292	1:Experimental evidence at protein level	60S ribosomal protein L8-A	1	0.999	12	165	23	23	30	5	5	12	3	3	2109543	1.10564e+06	1.10564e+06	34	4	4	13	3	3	2116059	1.11323e+06	1.11323e+06	30	4	4	12	3	3	2.17659e+06	1.27479e+06	1.27479e+06	27	3	3	12	3	3
1215	a	sp|P17096|HMGA1_HUMAN	P17096	HMGA1_HUMAN	HMGA1	107	37.4	Homo sapiens OX=9606	1:Experimental evidence at protein level	High mobility group protein HMG-I/HMG-Y	1	0.999	5	87	87	87	15	15	15	5	5	5	1.0279e+06	1.0279e+06	1.0279e+06	12	12	12	4	4	4	923919	923919	923919	17	17	17	6	6	6	1.08073e+06	1.08073e+06	1.08073e+06	13	13	13	6	6	6
1216	a	sp|P17106|CBF1_YEAST	P17106	CBF1_YEAST	CBF1	351	43.9	Saccharomyces cerevisiae (strain ATCC 204508 / S288c) OX=559292	1:Experimental evidence at protein level	Centromere-binding protein 1	1	0.999	12	56	56	56	13	13	13	11	11	11	112353	112353	112353	13	13	13	10	10	10	113211	113211	113211	16	16	16	10	10	10	101286	101286	101286	5	5	5	5	5	5
1217	a	sp|P17169|GLMS_ECOLI	P17169	GLMS_ECOLI	glmS	609	37.1	Escherichia coli (strain K12) OX=83333	1:Experimental evidence at protein level	Glutamine--fructose-6-phosphate aminotransferase [isomerizing]	1	0.999	14	60	60	60	3	3	3	3	3	3	79562.4	79562.4	79562.4	6	6	6	6	6	6	75698.7	75698.7	75698.7	3	3	3	6	6	6	69911.7	69911.7	69911.7	14	14	14	11	11	11
1218	a	sp|P17174|AATC_HUMAN	P17174	AATC_HUMAN	GOT1	413	64.6	Homo sapiens OX=9606	1:Experimental evidence at protein level	Aspartate aminotransferase, cytoplasmic	1	0.999	19	215	215	215	39	39	39	22	22	22	386147	386147	386147	40	40	40	20	20	20	402096	402096	402096	34	34	34	21	21	21	403977	403977	403977	34	34	34	19	19	19
1219	a	sp|P17275|JUNB_HUMAN	P17275	JUNB_HUMAN	JUNB	347	24.5	Homo sapiens OX=9606	1:Experimental evidence at protein level	Transcription factor jun-B	1	0.999	4	10	10	10	1	1	1	0	0	0	0	0	0	1	1	1	2	2	2	129144	129144	129144	4	4	4	2	2	2	140028	140028	140028	1	1	1	0	0	0
1220	a	sp|P17423|KHSE_YEAST	P17423	KHSE_YEAST	THR1	357	38.4	Saccharomyces cerevisiae (strain ATCC 204508 / S288c) OX=559292	1:Experimental evidence at protein level	Homoserine kinase	1	0.999	9	65	65	65	16	16	16	7	7	7	239919	239919	239919	13	13	13	8	8	8	247925	247925	247925	12	12	12	7	7	7	244102	244102	244102	7	7	7	7	7	7
1221	a	sp|P17442|PHO81_YEAST	P17442	PHO81_YEAST	PHO81	1178	11.4	Saccharomyces cerevisiae (strain ATCC 204508 / S288c) OX=559292	1:Experimental evidence at protein level	Phosphate system positive regulatory protein PHO81	1	0.999	9	30	30	30	11	11	11	8	8	8	66279	66279	66279	9	9	9	7	7	7	68136.6	68136.6	68136.6	6	6	6	4	4	4	61993.2	61993.2	61993.2	1	1	1	3	3	3
1222	a	sp|P17480|UBF1_HUMAN	P17480	UBF1_HUMAN	UBTF	764	29.1	Homo sapiens OX=9606	1:Experimental evidence at protein level	Nucleolar transcription factor 1	1	0.999	19	179	179	179	31	31	31	22	22	22	252532	252532	252532	30	30	30	22	22	22	246511	246511	246511	29	29	29	22	22	22	239131	239131	239131	29	29	29	19	19	19
1223	a	sp|P17482|HXB9_HUMAN	P17482	HXB9_HUMAN	HOXB9	250	16.8	Homo sapiens OX=9606	1:Experimental evidence at protein level	Homeobox protein Hox-B9	1	0.999	3	14	14	14	2	2	2	2	2	2	38082.7	38082.7	38082.7	2	2	2	3	3	3	33837	33837	33837	3	3	3	3	3	3	39165.2	39165.2	39165.2	3	3	3	3	3	3
1224	a	sp|P17505|MDHM_YEAST	P17505	MDHM_YEAST	MDH1	334	69.2	Saccharomyces cerevisiae (strain ATCC 204508 / S288c) OX=559292	1:Experimental evidence at protein level	Malate dehydrogenase, mitochondrial	1	0.999	14	146	146	146	28	28	28	16	16	16	554588	554588	554588	30	30	30	16	16	16	562131	562131	562131	28	28	28	15	15	15	554511	554511	554511	20	20	20	14	14	14
1225	a	sp|P17535|JUND_HUMAN	P17535	JUND_HUMAN	JUND	347	20.5	Homo sapiens OX=9606	1:Experimental evidence at protein level	Transcription factor jun-D	1	0.999	4	19	19	19	6	6	6	3	3	3	43215.6	43215.6	43215.6	3	3	3	2	2	2	48089.7	48089.7	48089.7	2	2	2	2	2	2	48279.6	48279.6	48279.6	3	3	3	2	2	2
1226	a	sp|P17536|TPM1_YEAST	P17536	TPM1_YEAST	TPM1	199	57.3	Saccharomyces cerevisiae (strain ATCC 204508 / S288c) OX=559292	1:Experimental evidence at protein level	Tropomyosin-1	1	0.999	11	109	109	109	19	19	19	12	12	12	714221	714221	714221	23	23	23	12	12	12	719098	719098	719098	17	17	17	12	12	12	716297	716297	716297	18	18	18	12	12	12
1227	a	sp|P17555|CAP_YEAST	P17555	CAP_YEAST	SRV2	526	46.4	Saccharomyces cerevisiae (strain ATCC 204508 / S288c) OX=559292	1:Experimental evidence at protein level	Adenylyl cyclase-associated protein	1	0.999	16	111	111	111	21	21	21	14	14	14	216258	216258	216258	23	23	23	13	13	13	220543	220543	220543	24	24	24	15	15	15	224080	224080	224080	14	14	14	11	11	11
1228	a	sp|P17568|NDUB7_HUMAN	P17568	NDUB7_HUMAN	NDUFB7	137	24.8	Homo sapiens OX=9606	1:Experimental evidence at protein level	NADH dehydrogenase [ubiquinone] 1 beta subcomplex subunit 7	1	0.999	3	13	13	13	3	3	3	3	3	3	78773.2	78773.2	78773.2	5	5	5	3	3	3	80483.8	80483.8	80483.8	1	1	1	2	2	2	76853.5	76853.5	76853.5	2	2	2	2	2	2
1229	a	sp|P17649|GABAT_YEAST	P17649	GABAT_YEAST	UGA1	471	48.2	Saccharomyces cerevisiae (strain ATCC 204508 / S288c) OX=559292	1:Experimental evidence at protein level	4-aminobutyrate aminotransferase	1	0.999	16	92	92	92	26	26	26	16	16	16	258387	258387	258387	20	20	20	15	15	15	263058	263058	263058	20	20	20	13	13	13	255858	255858	255858	10	10	10	6	6	6
1230	a	sp|P17655|CAN2_HUMAN	P17655	CAN2_HUMAN	CAPN2	700	40.3	Homo sapiens OX=9606	1:Experimental evidence at protein level	Calpain-2 catalytic subunit	1	0.999	17	163	163	163	30	30	30	16	16	16	212959	212959	212959	28	28	28	17	17	17	202768	202768	202768	27	27	27	15	15	15	196360	196360	196360	23	23	23	14	14	14
1231	a	sp|P17695|GLRX2_YEAST	P17695	GLRX2_YEAST	GRX2	143	32.9	Saccharomyces cerevisiae (strain ATCC 204508 / S288c) OX=559292	1:Experimental evidence at protein level	Glutaredoxin-2	1	0.999	4	44	44	44	9	9	9	4	4	4	1266095	1266095	1266095	8	8	8	4	4	4	1.31735e+06	1.31735e+06	1.31735e+06	8	8	8	4	4	4	1.22877e+06	1.22877e+06	1.22877e+06	7	7	7	4	4	4
1232	a	sp|P17706|PTN2_HUMAN	P17706	PTN2_HUMAN	PTPN2	415	22.4	Homo sapiens OX=9606	1:Experimental evidence at protein level	Tyrosine-protein phosphatase non-receptor type 2	1	0.999	6	22	22	22	5	5	5	5	5	5	47646.9	47646.9	47646.9	5	5	5	5	5	5	47032.3	47032.3	47032.3	2	2	2	3	3	3	47534.3	47534.3	47534.3	6	6	6	4	4	4
1233	a	sp|P17709|HXKG_YEAST	P17709	HXKG_YEAST	GLK1	500	54	Saccharomyces cerevisiae (strain ATCC 204508 / S288c) OX=559292	1:Experimental evidence at protein level	Glucokinase-1	1	0.999	19	291	250	291	53	47	53	25	23	25	941805	926026	941805	55	45	55	23	21	23	942773	936854	942773	61	52	61	23	21	23	906368	903441	906368	40	34	40	23	21	23
1234	a	sp|P17812|PYRG1_HUMAN	P17812	PYRG1_HUMAN	CTPS1	591	51.6	Homo sapiens OX=9606	1:Experimental evidence at protein level	CTP synthase 1	1	0.999	24	222	208	222	42	39	42	25	22	25	352194	352165	352194	39	36	39	26	23	26	350465	350098	350465	33	31	33	25	22	25	350481	352462	350481	39	37	39	26	24	26
1235	a	sp|P17846|CYSI_ECOLI	P17846	CYSI_ECOLI	cysI	570	5.8	Escherichia coli (strain K12) OX=83333	1:Experimental evidence at protein level	Sulfite reductase [NADPH] hemoprotein beta-component	1	0.999	2	4	4	4	0	0	0	0	0	0	0	0	0	0	0	0	0	0	0	0	0	0	0	0	0	0	0	0	0	0	0	1	1	1	2	2	2
1236	a	sp|P17858|PFKAL_HUMAN	P17858	PFKAL_HUMAN	PFKL	780	36.5	Homo sapiens OX=9606	1:Experimental evidence at protein level	ATP-dependent 6-phosphofructokinase, liver type	1	0.999	19	188	141	147	33	27	28	21	17	18	283705	280514	283078	34	26	27	20	16	17	282277	279648	277918	32	25	26	20	16	17	283632	279588	279408	36	26	27	21	16	17
1237	a	sp|P17883|SKI3_YEAST	P17883	SKI3_YEAST	SKI3	1432	6.4	Saccharomyces cerevisiae (strain ATCC 204508 / S288c) OX=559292	1:Experimental evidence at protein level	Superkiller protein 3	1	0.999	7	16	16	16	6	6	6	6	6	6	33723.9	33723.9	33723.9	8	8	8	7	7	7	36903.5	36903.5	36903.5	2	2	2	5	5	5	30441.7	30441.7	30441.7	0	0	0	0	0	0
1238	a	sp|P17891|CLC1_YEAST	P17891	CLC1_YEAST	CLC1	233	50.6	Saccharomyces cerevisiae (strain ATCC 204508 / S288c) OX=559292	1:Experimental evidence at protein level	Clathrin light chain	1	0.999	11	88	88	88	17	17	17	11	11	11	440736	440736	440736	22	22	22	12	12	12	440474	440474	440474	13	13	13	10	10	10	437163	437163	437163	13	13	13	9	9	9
1239	a	sp|P17967|PDI_YEAST	P17967	PDI_YEAST	PDI1	522	41.2	Saccharomyces cerevisiae (strain ATCC 204508 / S288c) OX=559292	1:Experimental evidence at protein level	Protein disulfide-isomerase	1	0.999	16	244	241	241	55	54	54	21	20	20	970860	970788	970788	46	44	44	18	17	17	974972	976972	976972	44	44	44	19	18	18	899517	897742	897742	29	29	29	17	17	17
1240	a	sp|P17980|PRS6A_HUMAN	P17980	PRS6A_HUMAN	PSMC3	439	64	Homo sapiens OX=9606	1:Experimental evidence at protein level	26S proteasome regulatory subunit 6A	1	0.999	21	315	308	308	49	48	48	27	25	25	616875	519535	519535	58	57	57	26	25	25	628444	534615	534615	53	52	52	27	26	26	592628	503257	503257	55	53	53	29	27	27
1241	a	sp|P17987|TCPA_HUMAN	P17987	TCPA_HUMAN	TCP1	556	74.1	Homo sapiens OX=9606	1:Experimental evidence at protein level	T-complex protein 1 subunit alpha	1	0.999	32	655	625	655	100	95	100	41	39	41	1.47015e+06	1479144	1.47015e+06	104	98	104	41	39	41	1.45951e+06	1.46825e+06	1.45951e+06	108	102	108	43	41	43	1462570	1.46167e+06	1462570	116	112	116	43	41	43
1242	a	sp|P18031|PTN1_HUMAN	P18031	PTN1_HUMAN	PTPN1	435	41.4	Homo sapiens OX=9606	1:Experimental evidence at protein level	Tyrosine-protein phosphatase non-receptor type 1	1	0.999	13	93	93	93	15	15	15	12	12	12	164250	164250	164250	16	16	16	13	13	13	165928	165928	165928	16	16	16	12	12	12	167630	167630	167630	16	16	16	12	12	12
1243	a	sp|P18074|ERCC2_HUMAN	P18074	ERCC2_HUMAN	ERCC2	760	13.7	Homo sapiens OX=9606	1:Experimental evidence at protein level	General transcription and DNA repair factor IIH helicase subunit XPD	1	0.999	8	28	28	28	5	5	5	6	6	6	51290	51290	51290	7	7	7	5	5	5	52680.7	52680.7	52680.7	1	1	1	5	5	5	47179.2	47179.2	47179.2	6	6	6	5	5	5
1244	a	sp|P18077|RL35A_HUMAN	P18077	RL35A_HUMAN	RPL35A	110	31.8	Homo sapiens OX=9606	1:Experimental evidence at protein level	60S ribosomal protein L35a	1	0.999	4	66	66	66	5	5	5	3	3	3	187598	187598	187598	2	2	2	0	0	0	0	0	0	19	19	19	2	2	2	568126	568126	568126	11	11	11	2	2	2
1245	a	sp|P18124|RL7_HUMAN	P18124	RL7_HUMAN	RPL7	248	50.8	Homo sapiens OX=9606	1:Experimental evidence at protein level	60S ribosomal protein L7	1	0.999	14	214	214	214	37	37	37	18	18	18	1668331	1668331	1668331	38	38	38	18	18	18	1.7613e+06	1.7613e+06	1.7613e+06	34	34	34	17	17	17	1.71728e+06	1.71728e+06	1.71728e+06	36	36	36	17	17	17
1246	a	sp|P18206|VINC_HUMAN	P18206	VINC_HUMAN	VCL	1134	58.9	Homo sapiens OX=9606	1:Experimental evidence at protein level	Vinculin	1	0.999	52	875	875	875	150	150	150	57	57	57	958519	958519	958519	151	151	151	57	57	57	965495	965495	965495	141	141	141	58	58	58	957969	957969	957969	138	138	138	61	61	61
1247	a	sp|P18440|ARY1_HUMAN	P18440	ARY1_HUMAN	NAT1	290	10	Homo sapiens OX=9606	1:Experimental evidence at protein level	Arylamine N-acetyltransferase 1	1	0.999	2	7	7	7	2	2	2	0	0	0	0	0	0	1	1	1	0	0	0	0	0	0	1	1	1	0	0	0	0	0	0	1	1	1	0	0	0
1248	a	sp|P18562|UPP_YEAST	P18562	UPP_YEAST	FUR1	216	59.3	Saccharomyces cerevisiae (strain ATCC 204508 / S288c) OX=559292	1:Experimental evidence at protein level	Uracil phosphoribosyltransferase	1	0.999	10	59	59	59	10	10	10	9	9	9	147932	147932	147932	12	12	12	9	9	9	155341	155341	155341	10	10	10	9	9	9	151324	151324	151324	10	10	10	8	8	8
1249	a	sp|P18583|SON_HUMAN	P18583	SON_HUMAN	SON	2426	25.5	Homo sapiens OX=9606	1:Experimental evidence at protein level	Protein SON	1	0.999	36	312	312	312	59	59	59	31	31	31	389387	389387	389387	50	50	50	31	31	31	389103	389103	389103	45	45	45	28	28	28	396071	396071	396071	50	50	50	32	32	32
1250	a	sp|P18615|NELFE_HUMAN	P18615	NELFE_HUMAN	NELFE	380	42.9	Homo sapiens OX=9606	1:Experimental evidence at protein level	Negative elongation factor E	1	0.999	11	83	83	83	15	15	15	10	10	10	137690	137690	137690	15	15	15	9	9	9	130772	130772	130772	11	11	11	9	9	9	133438	133438	133438	15	15	15	10	10	10
1251	a	sp|P18621|RL17_HUMAN	P18621	RL17_HUMAN	RPL17	184	46.2	Homo sapiens OX=9606	1:Experimental evidence at protein level	60S ribosomal protein L17	1	0.999	7	151	151	151	25	25	25	9	9	9	1.01856e+06	1.01856e+06	1.01856e+06	25	25	25	10	10	10	1047150	1047150	1047150	23	23	23	10	10	10	1.02478e+06	1.02478e+06	1.02478e+06	24	24	24	11	11	11
1252	a	sp|P18754|RCC1_HUMAN	P18754	RCC1_HUMAN	RCC1	421	65.1	Homo sapiens OX=9606	1:Experimental evidence at protein level	Regulator of chromosome condensation	1	0.999	16	210	210	210	31	31	31	19	19	19	583093	583093	583093	35	35	35	19	19	19	603183	603183	603183	34	34	34	17	17	17	599058	599058	599058	36	36	36	17	17	17
1253	a	sp|P18843|NADE_ECOLI	P18843	NADE_ECOLI	nadE	275	10.9	Escherichia coli (strain K12) OX=83333	1:Experimental evidence at protein level	NH(3)-dependent NAD(+) synthetase	1	0.999	2	2	2	2	0	0	0	0	0	0	0	0	0	0	0	0	0	0	0	0	0	0	0	0	0	0	0	0	0	0	0	0	0	0	2	2	2
1254	a	sp|P18846|ATF1_HUMAN	P18846	ATF1_HUMAN	ATF1	271	12.9	Homo sapiens OX=9606	1:Experimental evidence at protein level	Cyclic AMP-dependent transcription factor ATF-1	1	0.999	2	14	14	14	4	4	4	2	2	2	57203.4	57203.4	57203.4	3	3	3	2	2	2	50401.1	50401.1	50401.1	1	1	1	0	0	0	0	0	0	2	2	2	0	0	0
1255	a	sp|P18858|DNLI1_HUMAN	P18858	DNLI1_HUMAN	LIG1	919	37.6	Homo sapiens OX=9606	1:Experimental evidence at protein level	DNA ligase 1	1	0.999	26	206	206	206	35	35	35	25	25	25	182768	182768	182768	42	42	42	26	26	26	185265	185265	185265	31	31	31	25	25	25	181284	181284	181284	26	26	26	23	23	23
1256	a	sp|P18859|ATP5J_HUMAN	P18859	ATP5J_HUMAN	ATP5PF	108	39.8	Homo sapiens OX=9606	1:Experimental evidence at protein level	ATP synthase-coupling factor 6, mitochondrial	1	0.999	3	40	40	40	6	6	6	5	5	5	462675	462675	462675	7	7	7	5	5	5	455154	455154	455154	6	6	6	4	4	4	475780	475780	475780	9	9	9	4	4	4
1257	a	sp|P18887|XRCC1_HUMAN	P18887	XRCC1_HUMAN	XRCC1	633	16.6	Homo sapiens OX=9606	1:Experimental evidence at protein level	DNA repair protein XRCC1	1	0.999	8	60	60	60	11	11	11	8	8	8	76885.2	76885.2	76885.2	14	14	14	8	8	8	77402.1	77402.1	77402.1	7	7	7	7	7	7	74322	74322	74322	10	10	10	8	8	8
1258	a	sp|P18899|DDR48_YEAST	P18899	DDR48_YEAST	DDR48	430	64	Saccharomyces cerevisiae (strain ATCC 204508 / S288c) OX=559292	1:Experimental evidence at protein level	Stress protein DDR48	1	0.999	11	206	206	206	45	45	45	12	12	12	259835	259835	259835	36	36	36	11	11	11	265977	265977	265977	48	48	48	12	12	12	263383	263383	263383	22	22	22	9	9	9
1259	a	sp|P18956|GGT_ECOLI	P18956	GGT_ECOLI	ggt	580	12.9	Escherichia coli (strain K12) OX=83333	1:Experimental evidence at protein level	Glutathione hydrolase proenzyme	1	0.999	5	7	7	7	0	0	0	2	2	2	27522	27522	27522	0	0	0	2	2	2	35696	35696	35696	0	0	0	0	0	0	0	0	0	4	4	4	4	4	4
1260	a	sp|P18961|YPK2_YEAST	P18961	YPK2_YEAST	YPK2	677	15.2	Saccharomyces cerevisiae (strain ATCC 204508 / S288c) OX=559292	1:Experimental evidence at protein level	Serine/threonine-protein kinase YPK2/YKR2	1	0.999	7	15	9	9	4	3	3	4	3	3	66189.6	45942.5	45942.5	3	2	2	3	2	2	63549.5	45945.3	45945.3	6	3	3	5	3	3	54324.1	40422.8	40422.8	0	0	0	0	0	0
1261	a	sp|P18962|DAP2_YEAST	P18962	DAP2_YEAST	DAP2	818	4.9	Saccharomyces cerevisiae (strain ATCC 204508 / S288c) OX=559292	1:Experimental evidence at protein level	Dipeptidyl aminopeptidase B	1	0.999	3	15	15	15	4	4	4	2	2	2	44626.6	44626.6	44626.6	4	4	4	3	3	3	38295.6	38295.6	38295.6	4	4	4	3	3	3	41316.3	41316.3	41316.3	2	2	2	2	2	2
1262	a	sp|P19097|FAS2_YEAST	P19097	FAS2_YEAST	FAS2	1887	46.3	Saccharomyces cerevisiae (strain ATCC 204508 / S288c) OX=559292	1:Experimental evidence at protein level	Fatty acid synthase subunit alpha	1	0.999	62	619	619	619	124	124	124	68	68	68	918314	918314	918314	130	130	130	67	67	67	933625	933625	933625	110	110	110	68	68	68	913024	913024	913024	89	89	89	58	58	58
1263	a	sp|P19174|PLCG1_HUMAN	P19174	PLCG1_HUMAN	PLCG1	1290	18.3	Homo sapiens OX=9606	1:Experimental evidence at protein level	1-phosphatidylinositol 4,5-bisphosphate phosphodiesterase gamma-1	1	0.999	15	40	40	40	11	11	11	10	10	10	72566.2	72566.2	72566.2	6	6	6	6	6	6	75112.9	75112.9	75112.9	6	6	6	5	5	5	66766.5	66766.5	66766.5	6	6	6	7	7	7
1264	a	sp|P19211|IF5A2_YEAST	P19211	IF5A2_YEAST	ANB1	157	35	Saccharomyces cerevisiae (strain ATCC 204508 / S288c) OX=559292	1:Experimental evidence at protein level	Eukaryotic translation initiation factor 5A-2	1	0.999	4	16	9	9	4	4	4	3	2	2	72861.5	51657.1	51657.1	3	1	1	4	3	3	101581	44696.4	44696.4	2	2	2	3	2	2	95604.5	49443.9	49443.9	3	1	1	2	0	0
1265	a	sp|P19256|LFA3_HUMAN	P19256	LFA3_HUMAN	CD58	250	10	Homo sapiens OX=9606	1:Experimental evidence at protein level	Lymphocyte function-associated antigen 3	1	0.999	2	13	13	13	2	2	2	2	2	2	76601.1	76601.1	76601.1	3	3	3	2	2	2	85613.6	85613.6	85613.6	1	1	1	2	2	2	78506.9	78506.9	78506.9	2	2	2	2	2	2
1266	a	sp|P19262|ODO2_YEAST	P19262	ODO2_YEAST	KGD2	463	32.8	Saccharomyces cerevisiae (strain ATCC 204508 / S288c) OX=559292	1:Experimental evidence at protein level	Dihydrolipoyllysine-residue succinyltransferase component of 2-oxoglutarate dehydrogenase complex, mitochondrial	1	0.999	8	39	39	39	8	8	8	8	8	8	156276	156276	156276	9	9	9	7	7	7	145886	145886	145886	8	8	8	7	7	7	148072	148072	148072	4	4	4	4	4	4
1267	a	sp|P19338|NUCL_HUMAN	P19338	NUCL_HUMAN	NCL	710	29.7	Homo sapiens OX=9606	1:Experimental evidence at protein level	Nucleolin	1	0.999	19	283	274	283	45	44	45	17	16	17	2.54525e+06	2.56671e+06	2.54525e+06	52	50	52	19	18	19	2.64183e+06	2.65798e+06	2.64183e+06	45	44	45	18	17	18	2.5708e+06	2.57249e+06	2.5708e+06	46	44	46	20	19	20
1268	a	sp|P19358|METK2_YEAST	P19358	METK2_YEAST	SAM2	384	50.5	Saccharomyces cerevisiae (strain ATCC 204508 / S288c) OX=559292	1:Experimental evidence at protein level	S-adenosylmethionine synthase 2	1	0.999	15	120	49	49	20	8	8	16	8	8	1.86137e+06	180037	180037	29	16	16	17	9	9	1.87319e+06	171260	171260	20	7	7	14	5	5	1.92447e+06	174033	174033	18	6	6	11	5	5
1269	a	sp|P19387|RPB3_HUMAN	P19387	RPB3_HUMAN	POLR2C	275	60	Homo sapiens OX=9606	1:Experimental evidence at protein level	DNA-directed RNA polymerase II subunit RPB3	1	0.999	11	88	88	88	17	17	17	11	11	11	138456	138456	138456	18	18	18	10	10	10	130902	130902	130902	14	14	14	9	9	9	128263	128263	128263	13	13	13	8	8	8
1270	a	sp|P19388|RPAB1_HUMAN	P19388	RPAB1_HUMAN	POLR2E	210	53.3	Homo sapiens OX=9606	1:Experimental evidence at protein level	DNA-directed RNA polymerases I, II, and III subunit RPABC1	1	0.999	9	58	58	58	11	11	11	8	8	8	203991	203991	203991	9	9	9	9	9	9	192215	192215	192215	9	9	9	8	8	8	225930	225930	225930	10	10	10	8	8	8
1271	a	sp|P19404|NDUV2_HUMAN	P19404	NDUV2_HUMAN	NDUFV2	249	28.5	Homo sapiens OX=9606	1:Experimental evidence at protein level	NADH dehydrogenase [ubiquinone] flavoprotein 2, mitochondrial	1	0.999	5	38	38	38	8	8	8	4	4	4	158299	158299	158299	5	5	5	4	4	4	152259	152259	152259	6	6	6	4	4	4	161457	161457	161457	6	6	6	4	4	4
1272	a	sp|P19414|ACON_YEAST	P19414	ACON_YEAST	ACO1	778	41.8	Saccharomyces cerevisiae (strain ATCC 204508 / S288c) OX=559292	1:Experimental evidence at protein level	Aconitate hydratase, mitochondrial	1	0.999	26	459	427	459	89	88	89	35	34	35	1.60991e+06	1.61095e+06	1.60991e+06	86	86	86	34	34	34	1.59805e+06	1.59805e+06	1.59805e+06	86	81	86	36	34	36	1.61004e+06	1605178	1.61004e+06	64	64	64	30	30	30
1273	a	sp|P19447|ERCC3_HUMAN	P19447	ERCC3_HUMAN	ERCC3	782	8.1	Homo sapiens OX=9606	1:Experimental evidence at protein level	General transcription and DNA repair factor IIH helicase subunit XPB	1	0.999	4	10	10	10	6	6	6	2	2	2	54019.9	54019.9	54019.9	2	2	2	0	0	0	0	0	0	1	1	1	0	0	0	0	0	0	0	0	0	0	0	0
1274	a	sp|P19454|CSK22_YEAST	P19454	CSK22_YEAST	CKA2	339	28	Saccharomyces cerevisiae (strain ATCC 204508 / S288c) OX=559292	1:Experimental evidence at protein level	Casein kinase II subunit alpha'	1	0.999	7	43	30	30	7	4	4	7	5	5	99435.8	92659.9	92659.9	11	9	9	8	6	6	98585.1	92541.7	92541.7	9	7	7	8	6	6	103420	91164.9	91164.9	6	5	5	5	3	3
1275	a	sp|P19525|E2AK2_HUMAN	P19525	E2AK2_HUMAN	EIF2AK2	551	28.5	Homo sapiens OX=9606	1:Experimental evidence at protein level	Interferon-induced, double-stranded RNA-activated protein kinase	1	0.999	10	69	69	69	12	12	12	7	7	7	81382.6	81382.6	81382.6	12	12	12	7	7	7	80505.8	80505.8	80505.8	12	12	12	7	7	7	78058.9	78058.9	78058.9	11	11	11	9	9	9
1276	a	sp|P19784|CSK22_HUMAN	P19784	CSK22_HUMAN	CSNK2A2	350	58.9	Homo sapiens OX=9606	1:Experimental evidence at protein level	Casein kinase II subunit alpha'	1	0.999	17	153	150	150	23	22	22	16	15	15	714284	726985	726985	19	19	19	16	15	15	714068	713594	713594	29	29	29	17	16	16	705975	701765	701765	26	25	25	17	16	16
[truncated: 7,025 more rows]
[truncated: 22 more columns]
