# Supplementary material for: IonQuant Enables Accurate and Sensitive Label-Free Quantification With FDR-Controlled Match-Between-Runs
Source: Mol Cell Proteomics. 2021 Apr 2;20:100077. doi: 10.1016/j.mcpro.2021.100077 (PMC8131922; doi:10.1016/j.mcpro.2021.100077)
Supplement: Supplemental Table S6 [file mmc7.xlsx]

## Sheet: Caption
Supporting Table S6. Proteins from the single-cell dataset analyzed by MSFragger and IonQuant without match-between-runs.
Column annotations:
Protein Group:	protein group ID
SubGroup:	protein subgroup ID
Protein:	identified protein
Protein ID:	protein ID
Entry Name:	protein name
Gene Names:	gene name
Protein Length:	protein length
Coverage:	coverage by identified peptides
Organism:	organism name
Protein Existence:	protein existence evidence
Description:	protein description
Protein Probability:	ProteinProphet probability
Top Peptide Probability:	the bese peptide probability of this protein
Unique Stripped Peptides:	number of unique peptides
Summarized Total Spectral Count:	total number of identified spectra
Summarized Unique Spectral Count:	number of spectra belonging to unique peptides
Summarized Razor Spectral Count:	number of spectra belonging to razor peptides
Column R to IQ:	total number of identified spectra, number of spectra belonging to unique peptides, number of spectra belonging to razor peptides, total number of quantified ions, number of quantified ions belonging to unique peptides, number of quantified ions belonging to razor peptides, label free quantification intensity using all peptides, label free quantification intensity using unique peptides, label fre…
Column IR:	proteins that cannot be distinguished from this one
Indistinguishable Proteins:	proteins that cannot be distinguished from this one

## Sheet: 1
Protein Group	SubGroup	Protein	Protein ID	Entry Name	Gene Names	Protein Length	Coverage	Organism	Protein Existence	Description	Protein Probability	Top Peptide Probability	Unique Stripped Peptides	Summarized Total Spectral Count	Summarized Unique Spectral Count	Summarized Razor Spectral Count	0_1 Total Spectral Count	0_1 Unique Spectral Count	0_1 Razor Spectral Count	0_1 Total Ion Count	0_1 Unique Ion Count	0_1 Razor Ion Count	0_1 Total Intensity	0_1 Unique Intensity	0_1 Razor Intensity	0_2 Total Spectral Count	0_2 Unique Spectral Count	0_2 Razor Spectral Count	0_2 Total Ion Count	0_2 Unique Ion Count	0_2 Razor Ion Count	0_2 Total Intensity	0_2 Unique Intensity	0_2 Razor Intensity	0_3 Total Spectral Count	0_3 Unique Spectral Count	0_3 Razor Spectral Count	0_3 Total Ion Count	0_3 Unique Ion Count	0_3 Razor Ion Count	0_3 Total Intensity	0_3 Unique Intensity	0_3 Razor Intensity	10_4 Total Spectral Count	10_4 Unique Spectral Count	10_4 Razor Spectral Count	10_4 Total Ion Count	10_4 Unique Ion Count	10_4 Razor Ion Count
1	a	sp|A0AVT1|UBA6_HUMAN	A0AVT1	UBA6_HUMAN	UBA6	1052	3.8	Homo sapiens	1:Experimental evidence at protein level	Ubiquitin-like modifier-activating enzyme 6	1	0.999	4	5	5	5	0	0	0	0	0	0	0	0	0	0	0	0	0	0	0	0	0	0	0	0	0	0	0	0	0	0	0	0	0	0	0	0	0
2	a	sp|A0FGR8|ESYT2_HUMAN	A0FGR8	ESYT2_HUMAN	ESYT2	921	3.3	Homo sapiens	1:Experimental evidence at protein level	Extended synaptotagmin-2	1	0.999	3	6	6	6	0	0	0	0	0	0	0	0	0	0	0	0	0	0	0	0	0	0	0	0	0	0	0	0	0	0	0	0	0	0	0	0	0
3	a	sp|B5ME19|EIFCL_HUMAN	B5ME19	EIFCL_HUMAN	EIF3CL	914	8.7	Homo sapiens	3:Protein inferred from homology	Eukaryotic translation initiation factor 3 subunit C-like protein	1	0.999	7	30	30	30	0	0	0	0	0	0	0	0	0	0	0	0	0	0	0	0	0	0	0	0	0	0	0	0	0	0	0	4	4	4	4	4	4
4	a	sp|O00151|PDLI1_HUMAN	O00151	PDLI1_HUMAN	PDLIM1	329	25.2	Homo sapiens	1:Experimental evidence at protein level	PDZ and LIM domain protein 1	1	0.999	5	15	15	15	0	0	0	0	0	0	0	0	0	0	0	0	0	0	0	0	0	0	0	0	0	0	0	0	0	0	0	0	0	0	0	0	0
5	a	sp|O00154|BACH_HUMAN	O00154	BACH_HUMAN	ACOT7	380	16.8	Homo sapiens	1:Experimental evidence at protein level	Cytosolic acyl coenzyme A thioester hydrolase	1	0.999	5	16	16	16	0	0	0	0	0	0	0	0	0	0	0	0	0	0	0	0	0	0	0	0	0	0	0	0	0	0	0	1	1	1	1	1	1
6	a	sp|O00159|MYO1C_HUMAN	O00159	MYO1C_HUMAN	MYO1C	1063	9.7	Homo sapiens	1:Experimental evidence at protein level	Unconventional myosin-Ic	1	0.999	8	17	17	17	0	0	0	0	0	0	0	0	0	0	0	0	0	0	0	0	0	0	0	0	0	0	0	0	0	0	0	0	0	0	0	0	0
7	a	sp|O00161|SNP23_HUMAN	O00161	SNP23_HUMAN	SNAP23	211	11.4	Homo sapiens	1:Experimental evidence at protein level	Synaptosomal-associated protein 23	1	0.999	2	4	4	4	0	0	0	0	0	0	0	0	0	0	0	0	0	0	0	0	0	0	0	0	0	0	0	0	0	0	0	0	0	0	0	0	0
8	a	sp|O00203|AP3B1_HUMAN	O00203	AP3B1_HUMAN	AP3B1	1094	4.1	Homo sapiens	1:Experimental evidence at protein level	AP-3 complex subunit beta-1	1	0.9989	4	9	9	9	0	0	0	0	0	0	0	0	0	0	0	0	0	0	0	0	0	0	0	0	0	0	0	0	0	0	0	0	0	0	0	0	0
9	a	sp|O00231|PSD11_HUMAN	O00231	PSD11_HUMAN	PSMD11	422	32.9	Homo sapiens	1:Experimental evidence at protein level	26S proteasome non-ATPase regulatory subunit 11	1	0.999	13	50	50	50	0	0	0	0	0	0	0	0	0	0	0	0	0	0	0	0	0	0	0	0	0	0	0	0	0	0	0	3	3	3	2	2	2
10	a	sp|O00232|PSD12_HUMAN	O00232	PSD12_HUMAN	PSMD12	456	11.6	Homo sapiens	1:Experimental evidence at protein level	26S proteasome non-ATPase regulatory subunit 12	1	0.999	5	6	6	6	0	0	0	0	0	0	0	0	0	0	0	0	0	0	0	0	0	0	0	0	0	0	0	0	0	0	0	0	0	0	0	0	0
11	a	sp|O00233|PSMD9_HUMAN	O00233	PSMD9_HUMAN	PSMD9	223	13.5	Homo sapiens	1:Experimental evidence at protein level	26S proteasome non-ATPase regulatory subunit 9	1	0.999	3	7	7	7	0	0	0	0	0	0	0	0	0	0	0	0	0	0	0	0	0	0	0	0	0	0	0	0	0	0	0	0	0	0	0	0	0
12	a	sp|O00273|DFFA_HUMAN	O00273	DFFA_HUMAN	DFFA	331	11.2	Homo sapiens	1:Experimental evidence at protein level	DNA fragmentation factor subunit alpha	1	0.999	3	5	5	5	0	0	0	0	0	0	0	0	0	0	0	0	0	0	0	0	0	0	0	0	0	0	0	0	0	0	0	0	0	0	0	0	0
13	a	sp|O00303|EIF3F_HUMAN	O00303	EIF3F_HUMAN	EIF3F	357	19	Homo sapiens	1:Experimental evidence at protein level	Eukaryotic translation initiation factor 3 subunit F	1	0.999	6	36	36	36	0	0	0	0	0	0	0	0	0	0	0	0	0	0	0	0	0	0	0	0	0	0	0	0	0	0	0	3	3	3	3	3	3
14	a	sp|O00429|DNM1L_HUMAN	O00429	DNM1L_HUMAN	DNM1L	736	17.7	Homo sapiens	1:Experimental evidence at protein level	Dynamin-1-like protein	1	0.999	11	39	39	39	0	0	0	0	0	0	0	0	0	0	0	0	0	0	0	0	0	0	0	0	0	0	0	0	0	0	0	2	2	2	2	2	2
15	a	sp|O00469|PLOD2_HUMAN	O00469	PLOD2_HUMAN	PLOD2	737	8.7	Homo sapiens	1:Experimental evidence at protein level	Procollagen-lysine,2-oxoglutarate 5-dioxygenase 2	1	0.999	6	14	10	14	0	0	0	0	0	0	0	0	0	0	0	0	0	0	0	0	0	0	0	0	0	0	0	0	0	0	0	0	0	0	0	0	0
16	a	sp|O00515|LAD1_HUMAN	O00515	LAD1_HUMAN	LAD1	517	20.9	Homo sapiens	1:Experimental evidence at protein level	Ladinin-1	1	0.999	9	32	32	32	0	0	0	0	0	0	0	0	0	0	0	0	0	0	0	0	0	0	0	0	0	0	0	0	0	0	0	1	1	1	1	1	1
17	a	sp|O00541|PESC_HUMAN	O00541	PESC_HUMAN	PES1	588	11.7	Homo sapiens	1:Experimental evidence at protein level	Pescadillo homolog	1	0.999	7	13	13	13	0	0	0	0	0	0	0	0	0	0	0	0	0	0	0	0	0	0	0	0	0	0	0	0	0	0	0	0	0	0	0	0	0
18	a	sp|O00567|NOP56_HUMAN	O00567	NOP56_HUMAN	NOP56	594	18.9	Homo sapiens	1:Experimental evidence at protein level	Nucleolar protein 56	1	0.999	10	46	46	46	0	0	0	0	0	0	0	0	0	0	0	0	0	0	0	0	0	0	0	0	0	0	0	0	0	0	0	5	5	5	5	5	5
19	a	sp|O14579|COPE_HUMAN	O14579	COPE_HUMAN	COPE	308	14.9	Homo sapiens	1:Experimental evidence at protein level	Coatomer subunit epsilon	1	0.999	3	11	11	11	0	0	0	0	0	0	0	0	0	0	0	0	0	0	0	0	0	0	0	0	0	0	0	0	0	0	0	1	1	1	1	1	1
20	a	sp|O14602|IF1AY_HUMAN	O14602	IF1AY_HUMAN	EIF1AY	144	18.1	Homo sapiens	1:Experimental evidence at protein level	Eukaryotic translation initiation factor 1A, Y-chromosomal	1	0.999	3	15	15	15	0	0	0	0	0	0	0	0	0	0	0	0	0	0	0	0	0	0	0	0	0	0	0	0	0	0	0	1	1	1	1	1	1
21	a	sp|O14744|ANM5_HUMAN	O14744	ANM5_HUMAN	PRMT5	637	4.4	Homo sapiens	1:Experimental evidence at protein level	Protein arginine N-methyltransferase 5	1	0.999	3	6	6	6	0	0	0	0	0	0	0	0	0	0	0	0	0	0	0	0	0	0	0	0	0	0	0	0	0	0	0	0	0	0	0	0	0
22	a	sp|O14776|TCRG1_HUMAN	O14776	TCRG1_HUMAN	TCERG1	1098	3.5	Homo sapiens	1:Experimental evidence at protein level	Transcription elongation regulator 1	1	0.9981	4	5	5	5	0	0	0	0	0	0	0	0	0	0	0	0	0	0	0	0	0	0	0	0	0	0	0	0	0	0	0	0	0	0	0	0	0
23	a	sp|O14828|SCAM3_HUMAN	O14828	SCAM3_HUMAN	SCAMP3	347	15	Homo sapiens	1:Experimental evidence at protein level	Secretory carrier-associated membrane protein 3	1	0.999	3	10	10	10	0	0	0	0	0	0	0	0	0	0	0	0	0	0	0	0	0	0	0	0	0	0	0	0	0	0	0	0	0	0	0	0	0
24	a	sp|O14880|MGST3_HUMAN	O14880	MGST3_HUMAN	MGST3	152	17.8	Homo sapiens	1:Experimental evidence at protein level	Microsomal glutathione S-transferase 3	1	0.999	2	5	5	5	0	0	0	0	0	0	0	0	0	0	0	0	0	0	0	0	0	0	0	0	0	0	0	0	0	0	0	0	0	0	0	0	0
25	a	sp|O14907|TX1B3_HUMAN	O14907	TX1B3_HUMAN	TAX1BP3	124	30.6	Homo sapiens	1:Experimental evidence at protein level	Tax1-binding protein 3	1	0.999	3	14	14	14	0	0	0	0	0	0	0	0	0	0	0	0	0	0	0	0	0	0	0	0	0	0	0	0	0	0	0	1	1	1	1	1	1
26	a	sp|O14974|MYPT1_HUMAN	O14974	MYPT1_HUMAN	PPP1R12A	1030	9.2	Homo sapiens	1:Experimental evidence at protein level	Protein phosphatase 1 regulatory subunit 12A	1	0.999	8	10	10	10	0	0	0	0	0	0	0	0	0	0	0	0	0	0	0	0	0	0	0	0	0	0	0	0	0	0	0	0	0	0	0	0	0
27	a	sp|O14979|HNRDL_HUMAN	O14979	HNRDL_HUMAN	HNRNPDL	420	10.2	Homo sapiens	1:Experimental evidence at protein level	Heterogeneous nuclear ribonucleoprotein D-like	1	0.999	5	82	21	21	0	0	0	0	0	0	0	0	0	0	0	0	0	0	0	0	0	0	0	0	0	0	0	0	0	0	0	4	1	1	3	1	1
28	a	sp|O14980|XPO1_HUMAN	O14980	XPO1_HUMAN	XPO1	1071	4.7	Homo sapiens	1:Experimental evidence at protein level	Exportin-1	1	0.999	4	9	9	9	0	0	0	0	0	0	0	0	0	0	0	0	0	0	0	0	0	0	0	0	0	0	0	0	0	0	0	0	0	0	0	0	0
29	a	sp|O15067|PUR4_HUMAN	O15067	PUR4_HUMAN	PFAS	1338	5.3	Homo sapiens	1:Experimental evidence at protein level	Phosphoribosylformylglycinamidine synthase	1	0.999	5	8	8	8	0	0	0	0	0	0	0	0	0	0	0	0	0	0	0	0	0	0	0	0	0	0	0	0	0	0	0	0	0	0	0	0	0
30	a	sp|O15143|ARC1B_HUMAN	O15143	ARC1B_HUMAN	ARPC1B	372	12.6	Homo sapiens	1:Experimental evidence at protein level	Actin-related protein 2/3 complex subunit 1B	1	0.999	4	21	21	21	0	0	0	0	0	0	0	0	0	0	0	0	0	0	0	0	0	0	0	0	0	0	0	0	0	0	0	1	1	1	1	1	1
31	a	sp|O15144|ARPC2_HUMAN	O15144	ARPC2_HUMAN	ARPC2	300	25.3	Homo sapiens	1:Experimental evidence at protein level	Actin-related protein 2/3 complex subunit 2	1	0.9989	8	38	38	38	0	0	0	0	0	0	0	0	0	0	0	0	0	0	0	0	0	0	0	0	0	0	0	0	0	0	0	2	2	2	2	2	2
32	a	sp|O15145|ARPC3_HUMAN	O15145	ARPC3_HUMAN	ARPC3	178	17.4	Homo sapiens	1:Experimental evidence at protein level	Actin-related protein 2/3 complex subunit 3	1	0.999	3	6	6	6	0	0	0	0	0	0	0	0	0	0	0	0	0	0	0	0	0	0	0	0	0	0	0	0	0	0	0	0	0	0	0	0	0
33	a	sp|O15212|PFD6_HUMAN	O15212	PFD6_HUMAN	PFDN6	129	43.4	Homo sapiens	1:Experimental evidence at protein level	Prefoldin subunit 6	1	0.999	5	22	22	22	0	0	0	0	0	0	0	0	0	0	0	0	0	0	0	0	0	0	0	0	0	0	0	0	0	0	0	1	1	1	1	1	1
34	a	sp|O15228|GNPAT_HUMAN	O15228	GNPAT_HUMAN	GNPAT	680	4.9	Homo sapiens	1:Experimental evidence at protein level	Dihydroxyacetone phosphate acyltransferase	1	0.999	2	3	3	3	0	0	0	0	0	0	0	0	0	0	0	0	0	0	0	0	0	0	0	0	0	0	0	0	0	0	0	0	0	0	0	0	0
35	a	sp|O15347|HMGB3_HUMAN	O15347	HMGB3_HUMAN	HMGB3	200	13.5	Homo sapiens	1:Experimental evidence at protein level	High mobility group protein B3	1	0.999	2	21	21	21	0	0	0	0	0	0	0	0	0	0	0	0	0	0	0	0	0	0	0	0	0	0	0	0	0	0	0	1	1	1	1	1	1
36	a	sp|O15355|PPM1G_HUMAN	O15355	PPM1G_HUMAN	PPM1G	546	13	Homo sapiens	1:Experimental evidence at protein level	Protein phosphatase 1G	1	0.999	6	22	22	22	0	0	0	0	0	0	0	0	0	0	0	0	0	0	0	0	0	0	0	0	0	0	0	0	0	0	0	1	1	1	1	1	1
37	a	sp|O15371|EIF3D_HUMAN	O15371	EIF3D_HUMAN	EIF3D	548	8	Homo sapiens	1:Experimental evidence at protein level	Eukaryotic translation initiation factor 3 subunit D	1	0.999	4	12	12	12	0	0	0	0	0	0	0	0	0	0	0	0	0	0	0	0	0	0	0	0	0	0	0	0	0	0	0	0	0	0	0	0	0
38	a	sp|O15372|EIF3H_HUMAN	O15372	EIF3H_HUMAN	EIF3H	352	14.5	Homo sapiens	1:Experimental evidence at protein level	Eukaryotic translation initiation factor 3 subunit H	1	0.999	4	16	16	16	0	0	0	0	0	0	0	0	0	0	0	0	0	0	0	0	0	0	0	0	0	0	0	0	0	0	0	2	2	2	1	1	1
39	a	sp|O15427|MOT4_HUMAN	O15427	MOT4_HUMAN	SLC16A3	465	10.3	Homo sapiens	1:Experimental evidence at protein level	Monocarboxylate transporter 4	1	0.999	3	8	8	8	0	0	0	0	0	0	0	0	0	0	0	0	0	0	0	0	0	0	0	0	0	0	0	0	0	0	0	0	0	0	0	0	0
40	a	sp|O15498|YKT6_HUMAN	O15498	YKT6_HUMAN	YKT6	198	20.7	Homo sapiens	1:Experimental evidence at protein level	Synaptobrevin homolog YKT6	1	0.999	4	5	5	5	0	0	0	0	0	0	0	0	0	0	0	0	0	0	0	0	0	0	0	0	0	0	0	0	0	0	0	0	0	0	0	0	0
41	a	sp|O43143|DHX15_HUMAN	O43143	DHX15_HUMAN	DHX15	795	7.9	Homo sapiens	1:Experimental evidence at protein level	Pre-mRNA-splicing factor ATP-dependent RNA helicase DHX15	1	0.999	7	35	35	35	0	0	0	0	0	0	0	0	0	0	0	0	0	0	0	0	0	0	0	0	0	0	0	0	0	0	0	2	2	2	2	2	2
42	a	sp|O43172|PRP4_HUMAN	O43172	PRP4_HUMAN	PRPF4	522	5	Homo sapiens	1:Experimental evidence at protein level	U4/U6 small nuclear ribonucleoprotein Prp4	1	0.9987	2	3	3	3	0	0	0	0	0	0	0	0	0	0	0	0	0	0	0	0	0	0	0	0	0	0	0	0	0	0	0	0	0	0	0	0	0
43	a	sp|O43175|SERA_HUMAN	O43175	SERA_HUMAN	PHGDH	533	15.6	Homo sapiens	1:Experimental evidence at protein level	D-3-phosphoglycerate dehydrogenase	1	0.999	7	87	79	87	0	0	0	0	0	0	0	0	0	0	0	0	0	0	0	0	0	0	0	0	0	0	0	0	0	0	0	7	6	7	7	6	7
44	a	sp|O43237|DC1L2_HUMAN	O43237	DC1L2_HUMAN	DYNC1LI2	492	11.6	Homo sapiens	1:Experimental evidence at protein level	Cytoplasmic dynein 1 light intermediate chain 2	1	0.999	4	11	11	11	0	0	0	0	0	0	0	0	0	0	0	0	0	0	0	0	0	0	0	0	0	0	0	0	0	0	0	0	0	0	0	0	0
45	a	sp|O43242|PSMD3_HUMAN	O43242	PSMD3_HUMAN	PSMD3	534	25.7	Homo sapiens	1:Experimental evidence at protein level	26S proteasome non-ATPase regulatory subunit 3	1	0.999	12	51	51	51	0	0	0	0	0	0	0	0	0	0	0	0	0	0	0	0	0	0	0	0	0	0	0	0	0	0	0	3	3	3	3	3	3
46	a	sp|O43324|MCA3_HUMAN	O43324	MCA3_HUMAN	EEF1E1	174	12.6	Homo sapiens	1:Experimental evidence at protein level	Eukaryotic translation elongation factor 1 epsilon-1	1	0.999	2	7	7	7	0	0	0	0	0	0	0	0	0	0	0	0	0	0	0	0	0	0	0	0	0	0	0	0	0	0	0	0	0	0	0	0	0
47	a	sp|O43390|HNRPR_HUMAN	O43390	HNRPR_HUMAN	HNRNPR	633	22.6	Homo sapiens	1:Experimental evidence at protein level	Heterogeneous nuclear ribonucleoprotein R	1	0.999	13	69	25	25	0	0	0	0	0	0	0	0	0	0	0	0	0	0	0	0	0	0	0	0	0	0	0	0	0	0	0	4	1	1	4	1	1
48	a	sp|O43395|PRPF3_HUMAN	O43395	PRPF3_HUMAN	PRPF3	683	4.5	Homo sapiens	1:Experimental evidence at protein level	U4/U6 small nuclear ribonucleoprotein Prp3	1	0.9989	3	3	3	3	0	0	0	0	0	0	0	0	0	0	0	0	0	0	0	0	0	0	0	0	0	0	0	0	0	0	0	0	0	0	0	0	0
49	a	sp|O43396|TXNL1_HUMAN	O43396	TXNL1_HUMAN	TXNL1	289	18.7	Homo sapiens	1:Experimental evidence at protein level	Thioredoxin-like protein 1	1	0.999	3	6	6	6	0	0	0	0	0	0	0	0	0	0	0	0	0	0	0	0	0	0	0	0	0	0	0	0	0	0	0	0	0	0	0	0	0
50	a	sp|O43399|TPD54_HUMAN	O43399	TPD54_HUMAN	TPD52L2	206	44.7	Homo sapiens	1:Experimental evidence at protein level	Tumor protein D54	1	0.999	7	70	70	70	0	0	0	0	0	0	0	0	0	0	0	0	0	0	0	0	0	0	0	0	0	0	0	0	0	0	0	4	4	4	4	4	4
51	a	sp|O43583|DENR_HUMAN	O43583	DENR_HUMAN	DENR	198	15.7	Homo sapiens	1:Experimental evidence at protein level	Density-regulated protein	1	0.999	2	3	3	3	0	0	0	0	0	0	0	0	0	0	0	0	0	0	0	0	0	0	0	0	0	0	0	0	0	0	0	0	0	0	0	0	0
52	a	sp|O43592|XPOT_HUMAN	O43592	XPOT_HUMAN	XPOT	962	5	Homo sapiens	1:Experimental evidence at protein level	Exportin-T	1	0.999	4	13	13	13	0	0	0	0	0	0	0	0	0	0	0	0	0	0	0	0	0	0	0	0	0	0	0	0	0	0	0	1	1	1	1	1	1
53	a	sp|O43615|TIM44_HUMAN	O43615	TIM44_HUMAN	TIMM44	452	11.9	Homo sapiens	1:Experimental evidence at protein level	Mitochondrial import inner membrane translocase subunit TIM44	1	0.9957	5	9	9	9	0	0	0	0	0	0	0	0	0	0	0	0	0	0	0	0	0	0	0	0	0	0	0	0	0	0	0	0	0	0	0	0	0
54	a	sp|O43633|CHM2A_HUMAN	O43633	CHM2A_HUMAN	CHMP2A	222	12.2	Homo sapiens	1:Experimental evidence at protein level	Charged multivesicular body protein 2a	1	0.999	2	9	9	9	0	0	0	0	0	0	0	0	0	0	0	0	0	0	0	0	0	0	0	0	0	0	0	0	0	0	0	1	1	1	1	1	1
55	a	sp|O43684|BUB3_HUMAN	O43684	BUB3_HUMAN	BUB3	328	20.7	Homo sapiens	1:Experimental evidence at protein level	Mitotic checkpoint protein BUB3	1	0.999	6	21	21	21	0	0	0	0	0	0	0	0	0	0	0	0	0	0	0	0	0	0	0	0	0	0	0	0	0	0	0	2	2	2	2	2	2
56	a	sp|O43747|AP1G1_HUMAN	O43747	AP1G1_HUMAN	AP1G1	822	6.8	Homo sapiens	1:Experimental evidence at protein level	AP-1 complex subunit gamma-1	1	0.999	6	11	11	11	0	0	0	0	0	0	0	0	0	0	0	0	0	0	0	0	0	0	0	0	0	0	0	0	0	0	0	0	0	0	0	0	0
57	a	sp|O43776|SYNC_HUMAN	O43776	SYNC_HUMAN	NARS	548	8.9	Homo sapiens	1:Experimental evidence at protein level	Asparagine--tRNA ligase, cytoplasmic	1	0.999	5	27	27	27	0	0	0	0	0	0	0	0	0	0	0	0	0	0	0	0	0	0	0	0	0	0	0	0	0	0	0	2	2	2	2	2	2
58	a	sp|O43837|IDH3B_HUMAN	O43837	IDH3B_HUMAN	IDH3B	385	13.8	Homo sapiens	1:Experimental evidence at protein level	Isocitrate dehydrogenase [NAD] subunit beta, mitochondrial	1	0.9935	4	4	4	4	0	0	0	0	0	0	0	0	0	0	0	0	0	0	0	0	0	0	0	0	0	0	0	0	0	0	0	0	0	0	0	0	0
59	a	sp|O43852|CALU_HUMAN	O43852	CALU_HUMAN	CALU	315	17.8	Homo sapiens	1:Experimental evidence at protein level	Calumenin	1	0.999	5	32	32	32	0	0	0	0	0	0	0	0	0	0	0	0	0	0	0	0	0	0	0	0	0	0	0	0	0	0	0	2	2	2	2	2	2
60	a	sp|O60220|TIM8A_HUMAN	O60220	TIM8A_HUMAN	TIMM8A	97	22.7	Homo sapiens	1:Experimental evidence at protein level	Mitochondrial import inner membrane translocase subunit Tim8 A	1	0.9987	2	3	3	3	0	0	0	0	0	0	0	0	0	0	0	0	0	0	0	0	0	0	0	0	0	0	0	0	0	0	0	0	0	0	0	0	0
61	a	sp|O60271|JIP4_HUMAN	O60271	JIP4_HUMAN	SPAG9	1321	3.9	Homo sapiens	1:Experimental evidence at protein level	C-Jun-amino-terminal kinase-interacting protein 4	1	0.999	4	6	6	6	0	0	0	0	0	0	0	0	0	0	0	0	0	0	0	0	0	0	0	0	0	0	0	0	0	0	0	0	0	0	0	0	0
62	a	sp|O60313|OPA1_HUMAN	O60313	OPA1_HUMAN	OPA1	960	6.8	Homo sapiens	1:Experimental evidence at protein level	Dynamin-like 120 kDa protein, mitochondrial	1	0.999	6	9	9	9	0	0	0	0	0	0	0	0	0	0	0	0	0	0	0	0	0	0	0	0	0	0	0	0	0	0	0	0	0	0	0	0	0
63	a	sp|O60506|HNRPQ_HUMAN	O60506	HNRPQ_HUMAN	SYNCRIP	623	34.3	Homo sapiens	1:Experimental evidence at protein level	Heterogeneous nuclear ribonucleoprotein Q	1	0.999	17	113	69	113	0	0	0	0	0	0	0	0	0	0	0	0	0	0	0	0	0	0	0	0	0	0	0	0	0	0	0	9	6	9	9	6	9
64	a	sp|O60664|PLIN3_HUMAN	O60664	PLIN3_HUMAN	PLIN3	434	39.4	Homo sapiens	1:Experimental evidence at protein level	Perilipin-3	1	0.999	11	63	63	63	0	0	0	0	0	0	0	0	0	0	0	0	0	0	0	0	0	0	0	0	0	0	0	0	0	0	0	3	3	3	3	3	3
65	a	sp|O60701|UGDH_HUMAN	O60701	UGDH_HUMAN	UGDH	494	6.7	Homo sapiens	1:Experimental evidence at protein level	UDP-glucose 6-dehydrogenase	1	0.999	3	6	6	6	0	0	0	0	0	0	0	0	0	0	0	0	0	0	0	0	0	0	0	0	0	0	0	0	0	0	0	0	0	0	0	0	0
66	a	sp|O60716|CTND1_HUMAN	O60716	CTND1_HUMAN	CTNND1	968	12.4	Homo sapiens	1:Experimental evidence at protein level	Catenin delta-1	1	0.999	9	23	23	23	0	0	0	0	0	0	0	0	0	0	0	0	0	0	0	0	0	0	0	0	0	0	0	0	0	0	0	1	1	1	1	1	1
67	a	sp|O60749|SNX2_HUMAN	O60749	SNX2_HUMAN	SNX2	519	16	Homo sapiens	1:Experimental evidence at protein level	Sorting nexin-2	1	0.999	7	21	15	21	0	0	0	0	0	0	0	0	0	0	0	0	0	0	0	0	0	0	0	0	0	0	0	0	0	0	0	2	1	2	2	1	2
68	a	sp|O60763|USO1_HUMAN	O60763	USO1_HUMAN	USO1	962	18.7	Homo sapiens	1:Experimental evidence at protein level	General vesicular transport factor p115	1	0.999	14	41	41	41	0	0	0	0	0	0	0	0	0	0	0	0	0	0	0	0	0	0	0	0	0	0	0	0	0	0	0	0	0	0	0	0	0
69	a	sp|O60832|DKC1_HUMAN	O60832	DKC1_HUMAN	DKC1	514	18.1	Homo sapiens	1:Experimental evidence at protein level	H/ACA ribonucleoprotein complex subunit 4	1	0.999	8	23	23	23	0	0	0	0	0	0	0	0	0	0	0	0	0	0	0	0	0	0	0	0	0	0	0	0	0	0	0	1	1	1	1	1	1
70	a	sp|O60841|IF2P_HUMAN	O60841	IF2P_HUMAN	EIF5B	1220	4.3	Homo sapiens	1:Experimental evidence at protein level	Eukaryotic translation initiation factor 5B	1	0.999	4	4	4	4	0	0	0	0	0	0	0	0	0	0	0	0	0	0	0	0	0	0	0	0	0	0	0	0	0	0	0	1	1	1	1	1	1
71	a	sp|O60869|EDF1_HUMAN	O60869	EDF1_HUMAN	EDF1	148	15.5	Homo sapiens	1:Experimental evidence at protein level	Endothelial differentiation-related factor 1	1	0.999	2	6	6	6	0	0	0	0	0	0	0	0	0	0	0	0	0	0	0	0	0	0	0	0	0	0	0	0	0	0	0	1	1	1	1	1	1
72	a	sp|O60884|DNJA2_HUMAN	O60884	DNJA2_HUMAN	DNAJA2	412	12.6	Homo sapiens	1:Experimental evidence at protein level	DnaJ homolog subfamily A member 2	1	0.999	5	12	12	12	0	0	0	0	0	0	0	0	0	0	0	0	0	0	0	0	0	0	0	0	0	0	0	0	0	0	0	0	0	0	0	0	0
73	a	sp|O60925|PFD1_HUMAN	O60925	PFD1_HUMAN	PFDN1	122	16.4	Homo sapiens	1:Experimental evidence at protein level	Prefoldin subunit 1	1	0.9987	2	12	12	12	0	0	0	0	0	0	0	0	0	0	0	0	0	0	0	0	0	0	0	0	0	0	0	0	0	0	0	1	1	1	1	1	1
74	a	sp|O75083|WDR1_HUMAN	O75083	WDR1_HUMAN	WDR1	606	32.8	Homo sapiens	1:Experimental evidence at protein level	WD repeat-containing protein 1	1	0.999	15	75	75	75	0	0	0	0	0	0	0	0	0	0	0	0	0	0	0	0	0	0	0	0	0	0	0	0	0	0	0	6	6	6	6	6	6
75	a	sp|O75153|CLU_HUMAN	O75153	CLU_HUMAN	CLUH	1309	3.7	Homo sapiens	1:Experimental evidence at protein level	Clustered mitochondria protein homolog	1	0.999	3	4	4	4	0	0	0	0	0	0	0	0	0	0	0	0	0	0	0	0	0	0	0	0	0	0	0	0	0	0	0	0	0	0	0	0	0
76	a	sp|O75223|GGCT_HUMAN	O75223	GGCT_HUMAN	GGCT	188	15.4	Homo sapiens	1:Experimental evidence at protein level	Gamma-glutamylcyclotransferase	1	0.9968	3	5	5	5	0	0	0	0	0	0	0	0	0	0	0	0	0	0	0	0	0	0	0	0	0	0	0	0	0	0	0	0	0	0	0	0	0
77	a	sp|O75347|TBCA_HUMAN	O75347	TBCA_HUMAN	TBCA	108	48.1	Homo sapiens	1:Experimental evidence at protein level	Tubulin-specific chaperone A	1	0.999	6	34	34	34	0	0	0	0	0	0	0	0	0	0	0	0	0	0	0	0	0	0	0	0	0	0	0	0	0	0	0	4	4	4	4	4	4
78	a	sp|O75390|CISY_HUMAN	O75390	CISY_HUMAN	CS	466	11.2	Homo sapiens	1:Experimental evidence at protein level	Citrate synthase, mitochondrial	1	0.999	5	34	34	34	0	0	0	0	0	0	0	0	0	0	0	0	0	0	0	0	0	0	0	0	0	0	0	0	0	0	0	2	2	2	2	2	2
79	a	sp|O75396|SC22B_HUMAN	O75396	SC22B_HUMAN	SEC22B	215	15.3	Homo sapiens	1:Experimental evidence at protein level	Vesicle-trafficking protein SEC22b	1	0.999	3	5	5	5	0	0	0	0	0	0	0	0	0	0	0	0	0	0	0	0	0	0	0	0	0	0	0	0	0	0	0	0	0	0	0	0	0
80	a	sp|O75439|MPPB_HUMAN	O75439	MPPB_HUMAN	PMPCB	489	9.2	Homo sapiens	1:Experimental evidence at protein level	Mitochondrial-processing peptidase subunit beta	1	0.999	4	20	11	11	0	0	0	0	0	0	0	0	0	0	0	0	0	0	0	0	0	0	0	0	0	0	0	0	0	0	0	2	1	1	2	1	1
81	a	sp|O75475|PSIP1_HUMAN	O75475	PSIP1_HUMAN	PSIP1	530	5.7	Homo sapiens	1:Experimental evidence at protein level	PC4 and SFRS1-interacting protein	1	0.999	3	10	10	10	0	0	0	0	0	0	0	0	0	0	0	0	0	0	0	0	0	0	0	0	0	0	0	0	0	0	0	1	1	1	1	1	1
82	a	sp|O75489|NDUS3_HUMAN	O75489	NDUS3_HUMAN	NDUFS3	264	15.5	Homo sapiens	1:Experimental evidence at protein level	NADH dehydrogenase [ubiquinone] iron-sulfur protein 3, mitochondrial	1	0.999	3	6	6	6	0	0	0	0	0	0	0	0	0	0	0	0	0	0	0	0	0	0	0	0	0	0	0	0	0	0	0	0	0	0	0	0	0
83	a	sp|O75494|SRS10_HUMAN	O75494	SRS10_HUMAN	SRSF10	262	8.4	Homo sapiens	1:Experimental evidence at protein level	Serine/arginine-rich splicing factor 10	1	0.999	2	9	9	9	0	0	0	0	0	0	0	0	0	0	0	0	0	0	0	0	0	0	0	0	0	0	0	0	0	0	0	1	1	1	1	1	1
84	a	sp|O75531|BAF_HUMAN	O75531	BAF_HUMAN	BANF1	89	29.2	Homo sapiens	1:Experimental evidence at protein level	Barrier-to-autointegration factor	1	0.999	3	15	15	15	0	0	0	0	0	0	0	0	0	0	0	0	0	0	0	0	0	0	0	0	0	0	0	0	0	0	0	1	1	1	1	1	1
85	a	sp|O75533|SF3B1_HUMAN	O75533	SF3B1_HUMAN	SF3B1	1304	6.4	Homo sapiens	1:Experimental evidence at protein level	Splicing factor 3B subunit 1	1	0.999	7	29	29	29	0	0	0	0	0	0	0	0	0	0	0	0	0	0	0	0	0	0	0	0	0	0	0	0	0	0	0	2	2	2	2	2	2
86	a	sp|O75534|CSDE1_HUMAN	O75534	CSDE1_HUMAN	CSDE1	798	11.3	Homo sapiens	1:Experimental evidence at protein level	Cold shock domain-containing protein E1	1	0.9986	9	11	11	11	0	0	0	0	0	0	0	0	0	0	0	0	0	0	0	0	0	0	0	0	0	0	0	0	0	0	0	0	0	0	0	0	0
87	a	sp|O75569|PRKRA_HUMAN	O75569	PRKRA_HUMAN	PRKRA	313	8	Homo sapiens	1:Experimental evidence at protein level	Interferon-inducible double-stranded RNA-dependent protein kinase activator A	1	0.999	2	4	4	4	0	0	0	0	0	0	0	0	0	0	0	0	0	0	0	0	0	0	0	0	0	0	0	0	0	0	0	0	0	0	0	0	0
88	a	sp|O75608|LYPA1_HUMAN	O75608	LYPA1_HUMAN	LYPLA1	230	8.3	Homo sapiens	1:Experimental evidence at protein level	Acyl-protein thioesterase 1	1	0.9986	2	17	17	17	0	0	0	0	0	0	0	0	0	0	0	0	0	0	0	0	0	0	0	0	0	0	0	0	0	0	0	2	2	2	2	2	2
89	a	sp|O75643|U520_HUMAN	O75643	U520_HUMAN	SNRNP200	2136	6.6	Homo sapiens	1:Experimental evidence at protein level	U5 small nuclear ribonucleoprotein 200 kDa helicase	1	0.999	12	29	29	29	0	0	0	0	0	0	0	0	0	0	0	0	0	0	0	0	0	0	0	0	0	0	0	0	0	0	0	1	1	1	1	1	1
90	a	sp|O75694|NU155_HUMAN	O75694	NU155_HUMAN	NUP155	1391	3.7	Homo sapiens	1:Experimental evidence at protein level	Nuclear pore complex protein Nup155	1	0.999	4	8	8	8	0	0	0	0	0	0	0	0	0	0	0	0	0	0	0	0	0	0	0	0	0	0	0	0	0	0	0	0	0	0	0	0	0
91	a	sp|O75718|CRTAP_HUMAN	O75718	CRTAP_HUMAN	CRTAP	401	7	Homo sapiens	1:Experimental evidence at protein level	Cartilage-associated protein	1	0.999	3	2	2	2	0	0	0	0	0	0	0	0	0	0	0	0	0	0	0	0	0	0	0	0	0	0	0	0	0	0	0	0	0	0	0	0	0
92	a	sp|O75821|EIF3G_HUMAN	O75821	EIF3G_HUMAN	EIF3G	320	13.8	Homo sapiens	1:Experimental evidence at protein level	Eukaryotic translation initiation factor 3 subunit G	1	0.999	4	15	15	15	0	0	0	0	0	0	0	0	0	0	0	0	0	0	0	0	0	0	0	0	0	0	0	0	0	0	0	1	1	1	1	1	1
93	a	sp|O75822|EIF3J_HUMAN	O75822	EIF3J_HUMAN	EIF3J	258	24.8	Homo sapiens	1:Experimental evidence at protein level	Eukaryotic translation initiation factor 3 subunit J	1	0.999	6	24	24	24	0	0	0	0	0	0	0	0	0	0	0	0	0	0	0	0	0	0	0	0	0	0	0	0	0	0	0	3	3	3	3	3	3
94	a	sp|O75832|PSD10_HUMAN	O75832	PSD10_HUMAN	PSMD10	226	19.5	Homo sapiens	1:Experimental evidence at protein level	26S proteasome non-ATPase regulatory subunit 10	1	0.999	3	9	9	9	0	0	0	0	0	0	0	0	0	0	0	0	0	0	0	0	0	0	0	0	0	0	0	0	0	0	0	1	1	1	1	1	1
95	a	sp|O75874|IDHC_HUMAN	O75874	IDHC_HUMAN	IDH1	414	15	Homo sapiens	1:Experimental evidence at protein level	Isocitrate dehydrogenase [NADP] cytoplasmic	1	0.999	6	40	29	40	0	0	0	0	0	0	0	0	0	0	0	0	0	0	0	0	0	0	0	0	0	0	0	0	0	0	0	4	3	4	4	3	4
96	a	sp|O75935|DCTN3_HUMAN	O75935	DCTN3_HUMAN	DCTN3	186	19.4	Homo sapiens	1:Experimental evidence at protein level	Dynactin subunit 3	1	0.999	3	4	4	4	0	0	0	0	0	0	0	0	0	0	0	0	0	0	0	0	0	0	0	0	0	0	0	0	0	0	0	0	0	0	0	0	0
97	a	sp|O75947|ATP5H_HUMAN	O75947	ATP5H_HUMAN	ATP5H	161	37.9	Homo sapiens	1:Experimental evidence at protein level	ATP synthase subunit d, mitochondrial	1	0.999	6	26	26	26	0	0	0	0	0	0	0	0	0	0	0	0	0	0	0	0	0	0	0	0	0	0	0	0	0	0	0	1	1	1	1	1	1
98	a	sp|O75976|CBPD_HUMAN	O75976	CBPD_HUMAN	CPD	1380	2.2	Homo sapiens	1:Experimental evidence at protein level	Carboxypeptidase D	1	0.9938	3	3	3	3	0	0	0	0	0	0	0	0	0	0	0	0	0	0	0	0	0	0	0	0	0	0	0	0	0	0	0	0	0	0	0	0	0
99	a	sp|O76003|GLRX3_HUMAN	O76003	GLRX3_HUMAN	GLRX3	335	9.6	Homo sapiens	1:Experimental evidence at protein level	Glutaredoxin-3	1	0.999	3	23	23	23	0	0	0	0	0	0	0	0	0	0	0	0	0	0	0	0	0	0	0	0	0	0	0	0	0	0	0	2	2	2	2	2	2
100	a	sp|O76021|RL1D1_HUMAN	O76021	RL1D1_HUMAN	RSL1D1	490	23.3	Homo sapiens	1:Experimental evidence at protein level	Ribosomal L1 domain-containing protein 1	1	0.999	10	41	41	41	0	0	0	0	0	0	0	0	0	0	0	0	0	0	0	0	0	0	0	0	0	0	0	0	0	0	0	3	3	3	3	3	3
101	a	sp|O76094|SRP72_HUMAN	O76094	SRP72_HUMAN	SRP72	671	12.4	Homo sapiens	1:Experimental evidence at protein level	Signal recognition particle subunit SRP72	1	0.999	7	24	24	24	0	0	0	0	0	0	0	0	0	0	0	0	0	0	0	0	0	0	0	0	0	0	0	0	0	0	0	2	2	2	2	2	2
102	a	sp|O94776|MTA2_HUMAN	O94776	MTA2_HUMAN	MTA2	668	8.8	Homo sapiens	1:Experimental evidence at protein level	Metastasis-associated protein MTA2	1	0.999	4	9	9	9	0	0	0	0	0	0	0	0	0	0	0	0	0	0	0	0	0	0	0	0	0	0	0	0	0	0	0	1	1	1	1	1	1
103	a	sp|O94804|STK10_HUMAN	O94804	STK10_HUMAN	STK10	968	5.5	Homo sapiens	1:Experimental evidence at protein level	Serine/threonine-protein kinase 10	1	0.999	4	9	5	5	0	0	0	0	0	0	0	0	0	0	0	0	0	0	0	0	0	0	0	0	0	0	0	0	0	0	0	1	0	0	1	0	0
104	a	sp|O94905|ERLN2_HUMAN	O94905	ERLN2_HUMAN	ERLIN2	339	15.9	Homo sapiens	1:Experimental evidence at protein level	Erlin-2	1	0.999	5	29	7	29	0	0	0	0	0	0	0	0	0	0	0	0	0	0	0	0	0	0	0	0	0	0	0	0	0	0	0	2	1	2	2	1	2
105	a	sp|O95163|ELP1_HUMAN	O95163	ELP1_HUMAN	IKBKAP	1332	2.9	Homo sapiens	1:Experimental evidence at protein level	Elongator complex protein 1	1	0.9928	3	3	3	3	0	0	0	0	0	0	0	0	0	0	0	0	0	0	0	0	0	0	0	0	0	0	0	0	0	0	0	0	0	0	0	0	0
106	a	sp|O95202|LETM1_HUMAN	O95202	LETM1_HUMAN	LETM1	739	9.2	Homo sapiens	1:Experimental evidence at protein level	LETM1 and EF-hand domain-containing protein 1, mitochondrial	1	0.999	7	18	18	18	0	0	0	0	0	0	0	0	0	0	0	0	0	0	0	0	0	0	0	0	0	0	0	0	0	0	0	0	0	0	0	0	0
107	a	sp|O95232|LC7L3_HUMAN	O95232	LC7L3_HUMAN	LUC7L3	432	13.7	Homo sapiens	1:Experimental evidence at protein level	Luc7-like protein 3	1	0.999	4	8	8	8	0	0	0	0	0	0	0	0	0	0	0	0	0	0	0	0	0	0	0	0	0	0	0	0	0	0	0	1	1	1	1	1	1
108	a	sp|O95292|VAPB_HUMAN	O95292	VAPB_HUMAN	VAPB	243	15.6	Homo sapiens	1:Experimental evidence at protein level	Vesicle-associated membrane protein-associated protein B/C	1	0.999	3	20	8	20	0	0	0	0	0	0	0	0	0	0	0	0	0	0	0	0	0	0	0	0	0	0	0	0	0	0	0	2	1	2	2	1	2
109	a	sp|O95299|NDUAA_HUMAN	O95299	NDUAA_HUMAN	NDUFA10	355	19.4	Homo sapiens	1:Experimental evidence at protein level	NADH dehydrogenase [ubiquinone] 1 alpha subcomplex subunit 10, mitochondrial	1	0.999	5	10	10	10	0	0	0	0	0	0	0	0	0	0	0	0	0	0	0	0	0	0	0	0	0	0	0	0	0	0	0	0	0	0	0	0	0
110	a	sp|O95347|SMC2_HUMAN	O95347	SMC2_HUMAN	SMC2	1197	3.2	Homo sapiens	1:Experimental evidence at protein level	Structural maintenance of chromosomes protein 2	1	0.999	3	7	7	7	0	0	0	0	0	0	0	0	0	0	0	0	0	0	0	0	0	0	0	0	0	0	0	0	0	0	0	0	0	0	0	0	0
111	a	sp|O95433|AHSA1_HUMAN	O95433	AHSA1_HUMAN	AHSA1	338	10.9	Homo sapiens	1:Experimental evidence at protein level	Activator of 90 kDa heat shock protein ATPase homolog 1	1	0.999	4	17	17	17	0	0	0	0	0	0	0	0	0	0	0	0	0	0	0	0	0	0	0	0	0	0	0	0	0	0	0	1	1	1	1	1	1
112	a	sp|O95571|ETHE1_HUMAN	O95571	ETHE1_HUMAN	ETHE1	254	28.3	Homo sapiens	1:Experimental evidence at protein level	Persulfide dioxygenase ETHE1, mitochondrial	1	0.999	6	23	23	23	0	0	0	0	0	0	0	0	0	0	0	0	0	0	0	0	0	0	0	0	0	0	0	0	0	0	0	1	1	1	1	1	1
113	a	sp|O95573|ACSL3_HUMAN	O95573	ACSL3_HUMAN	ACSL3	720	9.2	Homo sapiens	1:Experimental evidence at protein level	Long-chain-fatty-acid--CoA ligase 3	1	0.999	6	34	22	34	0	0	0	0	0	0	0	0	0	0	0	0	0	0	0	0	0	0	0	0	0	0	0	0	0	0	0	2	1	2	2	1	2
114	a	sp|O95747|OXSR1_HUMAN	O95747	OXSR1_HUMAN	OXSR1	527	6.5	Homo sapiens	1:Experimental evidence at protein level	Serine/threonine-protein kinase	1	0.999	3	9	9	9	0	0	0	0	0	0	0	0	0	0	0	0	0	0	0	0	0	0	0	0	0	0	0	0	0	0	0	0	0	0	0	0	0
115	a	sp|O95757|HS74L_HUMAN	O95757	HS74L_HUMAN	HSPA4L	839	18.6	Homo sapiens	1:Experimental evidence at protein level	Heat shock 70 kDa protein 4L	1	0.999	13	46	31	31	0	0	0	0	0	0	0	0	0	0	0	0	0	0	0	0	0	0	0	0	0	0	0	0	0	0	0	4	2	2	4	2	2
116	a	sp|O95782|AP2A1_HUMAN	O95782	AP2A1_HUMAN	AP2A1	977	3.2	Homo sapiens	1:Experimental evidence at protein level	AP-2 complex subunit alpha-1	1	0.999	3	4	4	4	0	0	0	0	0	0	0	0	0	0	0	0	0	0	0	0	0	0	0	0	0	0	0	0	0	0	0	0	0	0	0	0	0
117	a	sp|O95793|STAU1_HUMAN	O95793	STAU1_HUMAN	STAU1	577	7.1	Homo sapiens	1:Experimental evidence at protein level	Double-stranded RNA-binding protein Staufen homolog 1	1	0.999	3	7	7	7	0	0	0	0	0	0	0	0	0	0	0	0	0	0	0	0	0	0	0	0	0	0	0	0	0	0	0	0	0	0	0	0	0
118	a	sp|O95816|BAG2_HUMAN	O95816	BAG2_HUMAN	BAG2	211	21.3	Homo sapiens	1:Experimental evidence at protein level	BAG family molecular chaperone regulator 2	1	0.999	4	7	7	7	0	0	0	0	0	0	0	0	0	0	0	0	0	0	0	0	0	0	0	0	0	0	0	0	0	0	0	0	0	0	0	0	0
119	a	sp|O95817|BAG3_HUMAN	O95817	BAG3_HUMAN	BAG3	575	10.4	Homo sapiens	1:Experimental evidence at protein level	BAG family molecular chaperone regulator 3	1	0.999	4	11	11	11	0	0	0	0	0	0	0	0	0	0	0	0	0	0	0	0	0	0	0	0	0	0	0	0	0	0	0	1	1	1	1	1	1
120	a	sp|O95831|AIFM1_HUMAN	O95831	AIFM1_HUMAN	AIFM1	613	10.6	Homo sapiens	1:Experimental evidence at protein level	Apoptosis-inducing factor 1, mitochondrial	1	0.999	6	14	14	14	0	0	0	0	0	0	0	0	0	0	0	0	0	0	0	0	0	0	0	0	0	0	0	0	0	0	0	0	0	0	0	0	0
121	a	sp|O95861|BPNT1_HUMAN	O95861	BPNT1_HUMAN	BPNT1	308	12.7	Homo sapiens	1:Experimental evidence at protein level	3'(2'),5'-bisphosphate nucleotidase 1	1	0.999	4	14	14	14	0	0	0	0	0	0	0	0	0	0	0	0	0	0	0	0	0	0	0	0	0	0	0	0	0	0	0	0	0	0	0	0	0
122	a	sp|O96000|NDUBA_HUMAN	O96000	NDUBA_HUMAN	NDUFB10	172	26.7	Homo sapiens	1:Experimental evidence at protein level	NADH dehydrogenase [ubiquinone] 1 beta subcomplex subunit 10	1	0.999	4	11	11	11	0	0	0	0	0	0	0	0	0	0	0	0	0	0	0	0	0	0	0	0	0	0	0	0	0	0	0	0	0	0	0	0	0
123	a	sp|O96008|TOM40_HUMAN	O96008	TOM40_HUMAN	TOMM40	361	8.6	Homo sapiens	1:Experimental evidence at protein level	Mitochondrial import receptor subunit TOM40 homolog	1	0.999	2	5	5	5	0	0	0	0	0	0	0	0	0	0	0	0	0	0	0	0	0	0	0	0	0	0	0	0	0	0	0	0	0	0	0	0	0
124	a	sp|P00387|NB5R3_HUMAN	P00387	NB5R3_HUMAN	CYB5R3	301	12	Homo sapiens	1:Experimental evidence at protein level	NADH-cytochrome b5 reductase 3	1	0.999	3	25	25	25	0	0	0	0	0	0	0	0	0	0	0	0	0	0	0	0	0	0	0	0	0	0	0	0	0	0	0	2	2	2	2	2	2
125	a	sp|P00390|GSHR_HUMAN	P00390	GSHR_HUMAN	GSR	522	17.4	Homo sapiens	1:Experimental evidence at protein level	Glutathione reductase, mitochondrial	1	0.999	6	12	12	12	0	0	0	0	0	0	0	0	0	0	0	0	0	0	0	0	0	0	0	0	0	0	0	0	0	0	0	1	1	1	1	1	1
126	a	sp|P00441|SODC_HUMAN	P00441	SODC_HUMAN	SOD1	154	48.1	Homo sapiens	1:Experimental evidence at protein level	Superoxide dismutase [Cu-Zn]	1	0.999	6	47	47	47	0	0	0	0	0	0	0	0	0	0	0	0	0	0	0	0	0	0	0	0	0	0	0	0	0	0	0	4	4	4	4	4	4
127	a	sp|P00491|PNPH_HUMAN	P00491	PNPH_HUMAN	PNP	289	31.5	Homo sapiens	1:Experimental evidence at protein level	Purine nucleoside phosphorylase	1	0.999	7	28	28	28	0	0	0	0	0	0	0	0	0	0	0	0	0	0	0	0	0	0	0	0	0	0	0	0	0	0	0	3	3	3	2	2	2
128	a	sp|P00492|HPRT_HUMAN	P00492	HPRT_HUMAN	HPRT1	218	17.9	Homo sapiens	1:Experimental evidence at protein level	Hypoxanthine-guanine phosphoribosyltransferase	1	0.999	3	19	19	19	0	0	0	0	0	0	0	0	0	0	0	0	0	0	0	0	0	0	0	0	0	0	0	0	0	0	0	1	1	1	1	1	1
129	a	sp|P00505|AATM_HUMAN	P00505	AATM_HUMAN	GOT2	430	19.8	Homo sapiens	1:Experimental evidence at protein level	Aspartate aminotransferase, mitochondrial	1	0.999	7	63	63	63	0	0	0	0	0	0	0	0	0	0	0	0	0	0	0	0	0	0	0	0	0	0	0	0	0	0	0	4	4	4	3	3	3
130	a	sp|P00568|KAD1_HUMAN	P00568	KAD1_HUMAN	AK1	194	11.9	Homo sapiens	1:Experimental evidence at protein level	Adenylate kinase isoenzyme 1	1	0.999	2	5	5	5	0	0	0	0	0	0	0	0	0	0	0	0	0	0	0	0	0	0	0	0	0	0	0	0	0	0	0	0	0	0	0	0	0
131	a	sp|P00966|ASSY_HUMAN	P00966	ASSY_HUMAN	ASS1	412	8.3	Homo sapiens	1:Experimental evidence at protein level	Argininosuccinate synthase	1	0.999	3	10	10	10	0	0	0	0	0	0	0	0	0	0	0	0	0	0	0	0	0	0	0	0	0	0	0	0	0	0	0	1	1	1	1	1	1
132	a	sp|P01130|LDLR_HUMAN	P01130	LDLR_HUMAN	LDLR	860	4.4	Homo sapiens	1:Experimental evidence at protein level	Low-density lipoprotein receptor	1	0.999	3	3	3	3	0	0	0	0	0	0	0	0	0	0	0	0	0	0	0	0	0	0	0	0	0	0	0	0	0	0	0	0	0	0	0	0	0
133	a	sp|P02794|FRIH_HUMAN	P02794	FRIH_HUMAN	FTH1	183	51.4	Homo sapiens	1:Experimental evidence at protein level	Ferritin heavy chain	1	0.999	8	26	26	26	0	0	0	0	0	0	0	0	0	0	0	0	0	0	0	0	0	0	0	0	0	0	0	0	0	0	0	1	1	1	1	1	1
134	a	sp|P04179|SODM_HUMAN	P04179	SODM_HUMAN	SOD2	222	23	Homo sapiens	1:Experimental evidence at protein level	Superoxide dismutase [Mn], mitochondrial	1	0.999	5	11	11	11	0	0	0	0	0	0	0	0	0	0	0	0	0	0	0	0	0	0	0	0	0	0	0	0	0	0	0	0	0	0	0	0	0
135	a	sp|P04181|OAT_HUMAN	P04181	OAT_HUMAN	OAT	439	13.9	Homo sapiens	1:Experimental evidence at protein level	Ornithine aminotransferase, mitochondrial	1	0.999	5	16	16	16	0	0	0	0	0	0	0	0	0	0	0	0	0	0	0	0	0	0	0	0	0	0	0	0	0	0	0	1	1	1	1	1	1
136	a	sp|P04792|HSPB1_HUMAN	P04792	HSPB1_HUMAN	HSPB1	205	39	Homo sapiens	1:Experimental evidence at protein level	Heat shock protein beta-1	1	0.999	7	86	86	86	0	0	0	0	0	0	0	0	0	0	0	0	0	0	0	0	0	0	0	0	0	0	0	0	0	0	0	7	7	7	7	7	7
137	a	sp|P04843|RPN1_HUMAN	P04843	RPN1_HUMAN	RPN1	607	35.1	Homo sapiens	1:Experimental evidence at protein level	Dolichyl-diphosphooligosaccharide--protein glycosyltransferase subunit 1	1	0.999	19	88	88	88	0	0	0	0	0	0	0	0	0	0	0	0	0	0	0	0	0	0	0	0	0	0	0	0	0	0	0	7	7	7	6	6	6
138	a	sp|P04844|RPN2_HUMAN	P04844	RPN2_HUMAN	RPN2	631	15.2	Homo sapiens	1:Experimental evidence at protein level	Dolichyl-diphosphooligosaccharide--protein glycosyltransferase subunit 2	1	0.999	7	64	64	64	0	0	0	0	0	0	0	0	0	0	0	0	0	0	0	0	0	0	0	0	0	0	0	0	0	0	0	6	6	6	6	6	6
139	a	sp|P05114|HMGN1_HUMAN	P05114	HMGN1_HUMAN	HMGN1	100	34	Homo sapiens	1:Experimental evidence at protein level	Non-histone chromosomal protein HMG-14	1	0.999	3	18	18	18	0	0	0	0	0	0	0	0	0	0	0	0	0	0	0	0	0	0	0	0	0	0	0	0	0	0	0	2	2	2	2	2	2
140	a	sp|P05198|IF2A_HUMAN	P05198	IF2A_HUMAN	EIF2S1	315	42.2	Homo sapiens	1:Experimental evidence at protein level	Eukaryotic translation initiation factor 2 subunit 1	1	0.999	12	69	69	69	0	0	0	0	0	0	0	0	0	0	0	0	0	0	0	0	0	0	0	0	0	0	0	0	0	0	0	6	6	6	6	6	6
141	a	sp|P05387|RLA2_HUMAN	P05387	RLA2_HUMAN	RPLP2	115	77.4	Homo sapiens	1:Experimental evidence at protein level	60S acidic ribosomal protein P2	1	0.999	6	71	71	71	0	0	0	0	0	0	0	0	0	0	0	0	0	0	0	0	0	0	0	0	0	0	0	0	0	0	0	4	4	4	4	4	4
142	a	sp|P05455|LA_HUMAN	P05455	LA_HUMAN	SSB	408	19.1	Homo sapiens	1:Experimental evidence at protein level	Lupus La protein	1	0.999	8	35	35	35	0	0	0	0	0	0	0	0	0	0	0	0	0	0	0	0	0	0	0	0	0	0	0	0	0	0	0	4	4	4	3	3	3
143	a	sp|P05556|ITB1_HUMAN	P05556	ITB1_HUMAN	ITGB1	798	16.3	Homo sapiens	1:Experimental evidence at protein level	Integrin beta-1	1	0.999	13	89	72	89	0	0	0	0	0	0	0	0	0	0	0	0	0	0	0	0	0	0	0	0	0	0	0	0	0	0	0	4	3	4	4	3	4
144	a	sp|P06396|GELS_HUMAN	P06396	GELS_HUMAN	GSN	782	4.9	Homo sapiens	1:Experimental evidence at protein level	Gelsolin	1	0.999	3	7	7	7	0	0	0	0	0	0	0	0	0	0	0	0	0	0	0	0	0	0	0	0	0	0	0	0	0	0	0	0	0	0	0	0	0
145	a	sp|P06454|PTMA_HUMAN	P06454	PTMA_HUMAN	PTMA	111	36	Homo sapiens	1:Experimental evidence at protein level	Prothymosin alpha	1	0.999	3	42	42	42	0	0	0	0	0	0	0	0	0	0	0	0	0	0	0	0	0	0	0	0	0	0	0	0	0	0	0	1	1	1	1	1	1
146	a	sp|P06576|ATPB_HUMAN	P06576	ATPB_HUMAN	ATP5B	529	32.3	Homo sapiens	1:Experimental evidence at protein level	ATP synthase subunit beta, mitochondrial	1	0.999	13	170	170	170	0	0	0	0	0	0	0	0	0	0	0	0	0	0	0	0	0	0	0	0	0	0	0	0	0	0	0	8	8	8	8	8	8
147	a	sp|P06703|S10A6_HUMAN	P06703	S10A6_HUMAN	S100A6	90	66.7	Homo sapiens	1:Experimental evidence at protein level	Protein S100-A6	1	0.999	5	83	83	83	0	0	0	0	0	0	0	0	0	2	2	2	1	1	1	130842	130842	130842	1	1	1	1	1	1	1.99919e+06	1.99919e+06	1.99919e+06	4	4	4	4	4	4
148	a	sp|P06730|IF4E_HUMAN	P06730	IF4E_HUMAN	EIF4E	217	22.1	Homo sapiens	1:Experimental evidence at protein level	Eukaryotic translation initiation factor 4E	1	0.9974	4	7	7	7	0	0	0	0	0	0	0	0	0	0	0	0	0	0	0	0	0	0	0	0	0	0	0	0	0	0	0	1	1	1	1	1	1
149	a	sp|P06753|TPM3_HUMAN	P06753	TPM3_HUMAN	TPM3	285	23.5	Homo sapiens	1:Experimental evidence at protein level	Tropomyosin alpha-3 chain	1	0.999	8	133	46	58	0	0	0	0	0	0	0	0	0	0	0	0	0	0	0	0	0	0	0	0	0	0	0	0	0	0	0	7	2	3	6	2	3
150	a	sp|P06756|ITAV_HUMAN	P06756	ITAV_HUMAN	ITGAV	1048	5.4	Homo sapiens	1:Experimental evidence at protein level	Integrin alpha-V	1	0.999	5	10	10	10	0	0	0	0	0	0	0	0	0	0	0	0	0	0	0	0	0	0	0	0	0	0	0	0	0	0	0	0	0	0	0	0	0
151	a	sp|P07237|PDIA1_HUMAN	P07237	PDIA1_HUMAN	P4HB	508	51.8	Homo sapiens	1:Experimental evidence at protein level	Protein disulfide-isomerase	1	0.999	27	140	140	140	0	0	0	0	0	0	0	0	0	0	0	0	0	0	0	0	0	0	0	0	0	0	0	0	0	0	0	9	9	9	9	9	9
152	a	sp|P07384|CAN1_HUMAN	P07384	CAN1_HUMAN	CAPN1	714	11.1	Homo sapiens	1:Experimental evidence at protein level	Calpain-1 catalytic subunit	1	0.999	7	25	25	25	0	0	0	0	0	0	0	0	0	0	0	0	0	0	0	0	0	0	0	0	0	0	0	0	0	0	0	1	1	1	1	1	1
153	a	sp|P07602|SAP_HUMAN	P07602	SAP_HUMAN	PSAP	524	13.9	Homo sapiens	1:Experimental evidence at protein level	Prosaposin	1	0.999	8	63	63	63	0	0	0	0	0	0	0	0	0	0	0	0	0	0	0	0	0	0	0	0	0	0	0	0	0	0	0	4	4	4	4	4	4
154	a	sp|P07686|HEXB_HUMAN	P07686	HEXB_HUMAN	HEXB	556	5.2	Homo sapiens	1:Experimental evidence at protein level	Beta-hexosaminidase subunit beta	1	0.9989	4	15	13	15	0	0	0	0	0	0	0	0	0	0	0	0	0	0	0	0	0	0	0	0	0	0	0	0	0	0	0	1	1	1	1	1	1
155	a	sp|P07737|PROF1_HUMAN	P07737	PROF1_HUMAN	PFN1	140	69.3	Homo sapiens	1:Experimental evidence at protein level	Profilin-1	1	0.999	8	93	93	93	0	0	0	0	0	0	0	0	0	0	0	0	0	0	0	0	0	0	0	0	0	0	0	0	0	0	0	4	4	4	4	4	4
156	a	sp|P07858|CATB_HUMAN	P07858	CATB_HUMAN	CTSB	339	17.7	Homo sapiens	1:Experimental evidence at protein level	Cathepsin B	1	0.9986	5	34	34	34	0	0	0	0	0	0	0	0	0	0	0	0	0	0	0	0	0	0	0	0	0	0	0	0	0	0	0	3	3	3	3	3	3
157	a	sp|P07951|TPM2_HUMAN	P07951	TPM2_HUMAN	TPM2	284	25.4	Homo sapiens	1:Experimental evidence at protein level	Tropomyosin beta chain	1	0.999	10	121	18	18	0	0	0	0	0	0	0	0	0	0	0	0	0	0	0	0	0	0	0	0	0	0	0	0	0	0	0	6	1	1	6	1	1
158	a	sp|P07954|FUMH_HUMAN	P07954	FUMH_HUMAN	FH	510	32.9	Homo sapiens	1:Experimental evidence at protein level	Fumarate hydratase, mitochondrial	1	0.999	12	92	92	92	0	0	0	0	0	0	0	0	0	0	0	0	0	0	0	0	0	0	0	0	0	0	0	0	0	0	0	6	6	6	6	6	6
159	a	sp|P08133|ANXA6_HUMAN	P08133	ANXA6_HUMAN	ANXA6	673	3	Homo sapiens	1:Experimental evidence at protein level	Annexin A6	1	0.9982	2	3	3	3	0	0	0	0	0	0	0	0	0	0	0	0	0	0	0	0	0	0	0	0	0	0	0	0	0	0	0	0	0	0	0	0	0
160	a	sp|P08195|4F2_HUMAN	P08195	4F2_HUMAN	SLC3A2	630	30.3	Homo sapiens	1:Experimental evidence at protein level	4F2 cell-surface antigen heavy chain	1	0.999	17	185	185	185	0	0	0	0	0	0	0	0	0	0	0	0	0	0	0	0	0	0	0	0	0	0	0	0	0	0	0	12	12	12	12	12	12
161	a	sp|P08237|PFKAM_HUMAN	P08237	PFKAM_HUMAN	PFKM	780	6.5	Homo sapiens	1:Experimental evidence at protein level	ATP-dependent 6-phosphofructokinase, muscle type	1	0.999	5	11	10	10	0	0	0	0	0	0	0	0	0	0	0	0	0	0	0	0	0	0	0	0	0	0	0	0	0	0	0	0	0	0	0	0	0
162	a	sp|P08574|CY1_HUMAN	P08574	CY1_HUMAN	CYC1	325	9.8	Homo sapiens	1:Experimental evidence at protein level	Cytochrome c1, heme protein, mitochondrial	1	0.9977	3	4	4	4	0	0	0	0	0	0	0	0	0	0	0	0	0	0	0	0	0	0	0	0	0	0	0	0	0	0	0	0	0	0	0	0	0
163	a	sp|P08621|RU17_HUMAN	P08621	RU17_HUMAN	SNRNP70	437	15.8	Homo sapiens	1:Experimental evidence at protein level	U1 small nuclear ribonucleoprotein 70 kDa	1	0.999	6	19	19	19	0	0	0	0	0	0	0	0	0	0	0	0	0	0	0	0	0	0	0	0	0	0	0	0	0	0	0	2	2	2	2	2	2
164	a	sp|P08708|RS17_HUMAN	P08708	RS17_HUMAN	RPS17	135	15.6	Homo sapiens	1:Experimental evidence at protein level	40S ribosomal protein S17	1	0.9985	3	19	19	19	0	0	0	0	0	0	0	0	0	0	0	0	0	0	0	0	0	0	0	0	0	0	0	0	0	0	0	1	1	1	1	1	1
165	a	sp|P08758|ANXA5_HUMAN	P08758	ANXA5_HUMAN	ANXA5	320	60	Homo sapiens	1:Experimental evidence at protein level	Annexin A5	1	0.999	17	136	134	136	0	0	0	0	0	0	0	0	0	0	0	0	0	0	0	0	0	0	0	0	0	0	0	0	0	0	0	5	5	5	4	4	4
166	a	sp|P08865|RSSA_HUMAN	P08865	RSSA_HUMAN	RPSA	295	52.5	Homo sapiens	1:Experimental evidence at protein level	40S ribosomal protein SA	1	0.999	11	137	137	137	0	0	0	0	0	0	0	0	0	0	0	0	0	0	0	0	0	0	0	0	0	0	0	0	0	0	0	8	8	8	8	8	8
167	a	sp|P09012|SNRPA_HUMAN	P09012	SNRPA_HUMAN	SNRPA	282	24.8	Homo sapiens	1:Experimental evidence at protein level	U1 small nuclear ribonucleoprotein A	1	0.999	6	31	17	31	0	0	0	0	0	0	0	0	0	0	0	0	0	0	0	0	0	0	0	0	0	0	0	0	0	0	0	2	1	2	2	1	2
168	a	sp|P09132|SRP19_HUMAN	P09132	SRP19_HUMAN	SRP19	144	28.5	Homo sapiens	1:Experimental evidence at protein level	Signal recognition particle 19 kDa protein	1	0.999	3	5	5	5	0	0	0	0	0	0	0	0	0	0	0	0	0	0	0	0	0	0	0	0	0	0	0	0	0	0	0	0	0	0	0	0	0
169	a	sp|P09382|LEG1_HUMAN	P09382	LEG1_HUMAN	LGALS1	135	91.1	Homo sapiens	1:Experimental evidence at protein level	Galectin-1	1	0.999	10	159	159	159	0	0	0	0	0	0	0	0	0	0	0	0	0	0	0	0	0	0	0	0	0	0	0	0	0	0	0	9	9	9	9	9	9
170	a	sp|P09493|TPM1_HUMAN	P09493	TPM1_HUMAN	TPM1	284	19.4	Homo sapiens	1:Experimental evidence at protein level	Tropomyosin alpha-1 chain	1	0.999	8	71	6	14	0	0	0	0	0	0	0	0	0	0	0	0	0	0	0	0	0	0	0	0	0	0	0	0	0	0	0	4	1	1	4	1	1
171	a	sp|P09497|CLCB_HUMAN	P09497	CLCB_HUMAN	CLTB	229	20.1	Homo sapiens	1:Experimental evidence at protein level	Clathrin light chain B	1	0.999	5	14	14	14	0	0	0	0	0	0	0	0	0	0	0	0	0	0	0	0	0	0	0	0	0	0	0	0	0	0	0	1	1	1	1	1	1
172	a	sp|P09525|ANXA4_HUMAN	P09525	ANXA4_HUMAN	ANXA4	319	26.6	Homo sapiens	1:Experimental evidence at protein level	Annexin A4	1	0.999	8	29	27	27	0	0	0	0	0	0	0	0	0	0	0	0	0	0	0	0	0	0	0	0	0	0	0	0	0	0	0	1	1	1	1	1	1
173	a	sp|P09622|DLDH_HUMAN	P09622	DLDH_HUMAN	DLD	509	10.4	Homo sapiens	1:Experimental evidence at protein level	Dihydrolipoyl dehydrogenase, mitochondrial	1	0.999	4	36	36	36	0	0	0	0	0	0	0	0	0	0	0	0	0	0	0	0	0	0	0	0	0	0	0	0	0	0	0	2	2	2	2	2	2
174	a	sp|P09661|RU2A_HUMAN	P09661	RU2A_HUMAN	SNRPA1	255	12.2	Homo sapiens	1:Experimental evidence at protein level	U2 small nuclear ribonucleoprotein A'	1	0.999	2	10	10	10	0	0	0	0	0	0	0	0	0	0	0	0	0	0	0	0	0	0	0	0	0	0	0	0	0	0	0	0	0	0	0	0	0
175	a	sp|P09874|PARP1_HUMAN	P09874	PARP1_HUMAN	PARP1	1014	17.7	Homo sapiens	1:Experimental evidence at protein level	Poly [ADP-ribose] polymerase 1	1	0.999	16	120	120	120	0	0	0	0	0	0	0	0	0	0	0	0	0	0	0	0	0	0	0	0	0	0	0	0	0	0	0	9	9	9	9	9	9
176	a	sp|P09960|LKHA4_HUMAN	P09960	LKHA4_HUMAN	LTA4H	611	8.3	Homo sapiens	1:Experimental evidence at protein level	Leukotriene A-4 hydrolase	1	0.999	4	29	29	29	0	0	0	0	0	0	0	0	0	0	0	0	0	0	0	0	0	0	0	0	0	0	0	0	0	0	0	3	3	3	3	3	3
177	a	sp|P10155|RO60_HUMAN	P10155	RO60_HUMAN	TROVE2	538	3.7	Homo sapiens	1:Experimental evidence at protein level	60 kDa SS-A/Ro ribonucleoprotein	1	0.999	2	5	5	5	0	0	0	0	0	0	0	0	0	0	0	0	0	0	0	0	0	0	0	0	0	0	0	0	0	0	0	0	0	0	0	0	0
178	a	sp|P10515|ODP2_HUMAN	P10515	ODP2_HUMAN	DLAT	647	4.9	Homo sapiens	1:Experimental evidence at protein level	Dihydrolipoyllysine-residue acetyltransferase component of pyruvate dehydrogenase complex, mitochondrial	1	0.999	3	11	11	11	0	0	0	0	0	0	0	0	0	0	0	0	0	0	0	0	0	0	0	0	0	0	0	0	0	0	0	1	1	1	1	1	1
179	a	sp|P10599|THIO_HUMAN	P10599	THIO_HUMAN	TXN	105	52.4	Homo sapiens	1:Experimental evidence at protein level	Thioredoxin	1	0.999	5	68	68	68	0	0	0	0	0	0	0	0	0	0	0	0	0	0	0	0	0	0	0	0	0	0	0	0	0	0	0	4	4	4	4	4	4
180	a	sp|P10619|PPGB_HUMAN	P10619	PPGB_HUMAN	CTSA	480	5.4	Homo sapiens	1:Experimental evidence at protein level	Lysosomal protective protein	1	0.999	2	4	4	4	0	0	0	0	0	0	0	0	0	0	0	0	0	0	0	0	0	0	0	0	0	0	0	0	0	0	0	0	0	0	0	0	0
181	a	sp|P10620|MGST1_HUMAN	P10620	MGST1_HUMAN	MGST1	155	9	Homo sapiens	1:Experimental evidence at protein level	Microsomal glutathione S-transferase 1	1	0.999	2	22	22	22	0	0	0	0	0	0	0	0	0	0	0	0	0	0	0	0	0	0	0	0	0	0	0	0	0	0	0	1	1	1	1	1	1
182	a	sp|P10644|KAP0_HUMAN	P10644	KAP0_HUMAN	PRKAR1A	381	7.1	Homo sapiens	1:Experimental evidence at protein level	cAMP-dependent protein kinase type I-alpha regulatory subunit	1	0.999	2	2	2	2	0	0	0	0	0	0	0	0	0	0	0	0	0	0	0	0	0	0	0	0	0	0	0	0	0	0	0	0	0	0	0	0	0
183	a	sp|P10768|ESTD_HUMAN	P10768	ESTD_HUMAN	ESD	282	24.5	Homo sapiens	1:Experimental evidence at protein level	S-formylglutathione hydrolase	1	0.999	5	27	27	27	0	0	0	0	0	0	0	0	0	0	0	0	0	0	0	0	0	0	0	0	0	0	0	0	0	0	0	3	3	3	3	3	3
184	a	sp|P10809|CH60_HUMAN	P10809	CH60_HUMAN	HSPD1	573	59.2	Homo sapiens	1:Experimental evidence at protein level	60 kDa heat shock protein, mitochondrial	1	0.999	28	362	362	362	0	0	0	0	0	0	0	0	0	0	0	0	0	0	0	0	0	0	0	0	0	0	0	0	0	0	0	22	22	22	21	21	21
185	a	sp|P11047|LAMC1_HUMAN	P11047	LAMC1_HUMAN	LAMC1	1609	3.5	Homo sapiens	1:Experimental evidence at protein level	Laminin subunit gamma-1	1	0.999	4	4	4	4	0	0	0	0	0	0	0	0	0	0	0	0	0	0	0	0	0	0	0	0	0	0	0	0	0	0	0	0	0	0	0	0	0
186	a	sp|P11172|UMPS_HUMAN	P11172	UMPS_HUMAN	UMPS	480	5.4	Homo sapiens	1:Experimental evidence at protein level	Uridine 5'-monophosphate synthase	1	0.999	3	8	8	8	0	0	0	0	0	0	0	0	0	0	0	0	0	0	0	0	0	0	0	0	0	0	0	0	0	0	0	0	0	0	0	0	0
187	a	sp|P11279|LAMP1_HUMAN	P11279	LAMP1_HUMAN	LAMP1	417	8.4	Homo sapiens	1:Experimental evidence at protein level	Lysosome-associated membrane glycoprotein 1	1	0.9989	4	12	12	12	0	0	0	0	0	0	0	0	0	0	0	0	0	0	0	0	0	0	0	0	0	0	0	0	0	0	0	1	1	1	1	1	1
188	a	sp|P11310|ACADM_HUMAN	P11310	ACADM_HUMAN	ACADM	421	8.8	Homo sapiens	1:Experimental evidence at protein level	Medium-chain specific acyl-CoA dehydrogenase, mitochondrial	1	0.999	3	5	5	5	0	0	0	0	0	0	0	0	0	0	0	0	0	0	0	0	0	0	0	0	0	0	0	0	0	0	0	0	0	0	0	0	0
189	a	sp|P11387|TOP1_HUMAN	P11387	TOP1_HUMAN	TOP1	765	9.7	Homo sapiens	1:Experimental evidence at protein level	DNA topoisomerase 1	1	0.999	6	25	25	25	0	0	0	0	0	0	0	0	0	0	0	0	0	0	0	0	0	0	0	0	0	0	0	0	0	0	0	4	4	4	4	4	4
190	a	sp|P11586|C1TC_HUMAN	P11586	C1TC_HUMAN	MTHFD1	935	28.1	Homo sapiens	1:Experimental evidence at protein level	C-1-tetrahydrofolate synthase, cytoplasmic	1	0.999	24	118	118	118	0	0	0	0	0	0	0	0	0	0	0	0	0	0	0	0	0	0	0	0	0	0	0	0	0	0	0	12	12	12	12	12	12
191	a	sp|P11766|ADHX_HUMAN	P11766	ADHX_HUMAN	ADH5	374	18.7	Homo sapiens	1:Experimental evidence at protein level	Alcohol dehydrogenase class-3	1	0.999	5	31	31	31	0	0	0	0	0	0	0	0	0	0	0	0	0	0	0	0	0	0	0	0	0	0	0	0	0	0	0	2	2	2	2	2	2
192	a	sp|P11908|PRPS2_HUMAN	P11908	PRPS2_HUMAN	PRPS2	318	11	Homo sapiens	1:Experimental evidence at protein level	Ribose-phosphate pyrophosphokinase 2	1	0.999	2	5	5	5	0	0	0	0	0	0	0	0	0	0	0	0	0	0	0	0	0	0	0	0	0	0	0	0	0	0	0	0	0	0	0	0	0
193	a	sp|P12004|PCNA_HUMAN	P12004	PCNA_HUMAN	PCNA	261	34.5	Homo sapiens	1:Experimental evidence at protein level	Proliferating cell nuclear antigen	1	0.999	8	43	43	43	0	0	0	0	0	0	0	0	0	0	0	0	0	0	0	0	0	0	0	0	0	0	0	0	0	0	0	5	5	5	5	5	5
194	a	sp|P12081|SYHC_HUMAN	P12081	SYHC_HUMAN	HARS	509	16.9	Homo sapiens	1:Experimental evidence at protein level	Histidine--tRNA ligase, cytoplasmic	1	0.999	9	42	27	42	0	0	0	0	0	0	0	0	0	0	0	0	0	0	0	0	0	0	0	0	0	0	0	0	0	0	0	4	3	4	4	3	4
195	a	sp|P12268|IMDH2_HUMAN	P12268	IMDH2_HUMAN	IMPDH2	514	20.6	Homo sapiens	1:Experimental evidence at protein level	Inosine-5'-monophosphate dehydrogenase 2	1	0.999	8	57	50	57	0	0	0	0	0	0	0	0	0	0	0	0	0	0	0	0	0	0	0	0	0	0	0	0	0	0	0	6	6	6	6	6	6
196	a	sp|P12270|TPR_HUMAN	P12270	TPR_HUMAN	TPR	2363	9.6	Homo sapiens	1:Experimental evidence at protein level	Nucleoprotein TPR	1	0.999	18	40	40	40	0	0	0	0	0	0	0	0	0	0	0	0	0	0	0	0	0	0	0	0	0	0	0	0	0	0	0	0	0	0	0	0	0
197	a	sp|P12429|ANXA3_HUMAN	P12429	ANXA3_HUMAN	ANXA3	323	43	Homo sapiens	1:Experimental evidence at protein level	Annexin A3	1	0.999	14	118	118	118	0	0	0	0	0	0	0	0	0	0	0	0	0	0	0	0	0	0	0	0	0	0	0	0	0	0	0	10	10	10	10	10	10
198	a	sp|P12956|XRCC6_HUMAN	P12956	XRCC6_HUMAN	XRCC6	609	27.8	Homo sapiens	1:Experimental evidence at protein level	X-ray repair cross-complementing protein 6	1	0.999	16	85	85	85	0	0	0	0	0	0	0	0	0	0	0	0	0	0	0	0	0	0	0	0	0	0	0	0	0	0	0	6	6	6	6	6	6
199	a	sp|P13010|XRCC5_HUMAN	P13010	XRCC5_HUMAN	XRCC5	732	24.2	Homo sapiens	1:Experimental evidence at protein level	X-ray repair cross-complementing protein 5	1	0.999	15	67	67	67	0	0	0	0	0	0	0	0	0	0	0	0	0	0	0	0	0	0	0	0	0	0	0	0	0	0	0	6	6	6	6	6	6
200	a	sp|P13473|LAMP2_HUMAN	P13473	LAMP2_HUMAN	LAMP2	410	10.7	Homo sapiens	1:Experimental evidence at protein level	Lysosome-associated membrane glycoprotein 2	1	0.999	4	18	18	18	0	0	0	0	0	0	0	0	0	0	0	0	0	0	0	0	0	0	0	0	0	0	0	0	0	0	0	1	1	1	1	1	1
201	a	sp|P13489|RINI_HUMAN	P13489	RINI_HUMAN	RNH1	461	36.4	Homo sapiens	1:Experimental evidence at protein level	Ribonuclease inhibitor	1	0.999	14	110	110	110	0	0	0	0	0	0	0	0	0	0	0	0	0	0	0	0	0	0	0	0	0	0	0	0	0	0	0	10	10	10	9	9	9
202	a	sp|P13639|EF2_HUMAN	P13639	EF2_HUMAN	EEF2	858	37.1	Homo sapiens	1:Experimental evidence at protein level	Elongation factor 2	1	0.999	30	357	340	357	0	0	0	0	0	0	0	0	0	0	0	0	0	0	0	0	0	0	0	0	0	0	0	0	0	0	0	22	21	22	21	20	21
203	a	sp|P13667|PDIA4_HUMAN	P13667	PDIA4_HUMAN	PDIA4	645	29	Homo sapiens	1:Experimental evidence at protein level	Protein disulfide-isomerase A4	1	0.999	16	77	77	77	0	0	0	0	0	0	0	0	0	0	0	0	0	0	0	0	0	0	0	0	0	0	0	0	0	0	0	4	4	4	4	4	4
204	a	sp|P13798|ACPH_HUMAN	P13798	ACPH_HUMAN	APEH	732	10.5	Homo sapiens	1:Experimental evidence at protein level	Acylamino-acid-releasing enzyme	1	0.999	7	23	23	23	0	0	0	0	0	0	0	0	0	0	0	0	0	0	0	0	0	0	0	0	0	0	0	0	0	0	0	2	2	2	2	2	2
205	a	sp|P13804|ETFA_HUMAN	P13804	ETFA_HUMAN	ETFA	333	32.7	Homo sapiens	1:Experimental evidence at protein level	Electron transfer flavoprotein subunit alpha, mitochondrial	1	0.999	8	40	40	40	0	0	0	0	0	0	0	0	0	0	0	0	0	0	0	0	0	0	0	0	0	0	0	0	0	0	0	3	3	3	3	3	3
206	a	sp|P13987|CD59_HUMAN	P13987	CD59_HUMAN	CD59	128	25	Homo sapiens	1:Experimental evidence at protein level	CD59 glycoprotein	1	0.999	4	27	27	27	0	0	0	0	0	0	0	0	0	0	0	0	0	0	0	0	0	0	0	0	0	0	0	0	0	0	0	2	2	2	2	2	2
207	a	sp|P14209|CD99_HUMAN	P14209	CD99_HUMAN	CD99	185	24.3	Homo sapiens	1:Experimental evidence at protein level	CD99 antigen	1	0.999	2	6	6	6	0	0	0	0	0	0	0	0	0	0	0	0	0	0	0	0	0	0	0	0	0	0	0	0	0	0	0	0	0	0	0	0	0
208	a	sp|P14314|GLU2B_HUMAN	P14314	GLU2B_HUMAN	PRKCSH	528	19.9	Homo sapiens	1:Experimental evidence at protein level	Glucosidase 2 subunit beta	1	0.999	9	49	49	49	0	0	0	0	0	0	0	0	0	0	0	0	0	0	0	0	0	0	0	0	0	0	0	0	0	0	0	3	3	3	3	3	3
209	a	sp|P14324|FPPS_HUMAN	P14324	FPPS_HUMAN	FDPS	419	28.4	Homo sapiens	1:Experimental evidence at protein level	Farnesyl pyrophosphate synthase	1	0.999	11	96	96	96	0	0	0	0	0	0	0	0	0	0	0	0	0	0	0	0	0	0	0	0	0	0	0	0	0	0	0	11	11	11	10	10	10
210	a	sp|P14550|AK1A1_HUMAN	P14550	AK1A1_HUMAN	AKR1A1	325	10.8	Homo sapiens	1:Experimental evidence at protein level	Alcohol dehydrogenase [NADP(+)]	1	0.999	3	6	6	6	0	0	0	0	0	0	0	0	0	0	0	0	0	0	0	0	0	0	0	0	0	0	0	0	0	0	0	0	0	0	0	0	0
211	a	sp|P14735|IDE_HUMAN	P14735	IDE_HUMAN	IDE	1019	4.2	Homo sapiens	1:Experimental evidence at protein level	Insulin-degrading enzyme	1	0.997	4	6	6	6	0	0	0	0	0	0	0	0	0	0	0	0	0	0	0	0	0	0	0	0	0	0	0	0	0	0	0	0	0	0	0	0	0
212	a	sp|P14923|PLAK_HUMAN	P14923	PLAK_HUMAN	JUP	745	19.1	Homo sapiens	1:Experimental evidence at protein level	Junction plakoglobin	1	0.999	14	59	39	59	0	0	0	0	0	0	0	0	0	0	0	0	0	0	0	0	0	0	0	0	0	0	0	0	0	0	0	3	1	3	3	1	3
213	a	sp|P15144|AMPN_HUMAN	P15144	AMPN_HUMAN	ANPEP	967	23.6	Homo sapiens	1:Experimental evidence at protein level	Aminopeptidase N	1	0.999	22	164	164	164	0	0	0	0	0	0	0	0	0	0	0	0	0	0	0	0	0	0	0	0	0	0	0	0	0	0	0	11	11	11	11	11	11
214	a	sp|P15586|GNS_HUMAN	P15586	GNS_HUMAN	GNS	552	6	Homo sapiens	1:Experimental evidence at protein level	N-acetylglucosamine-6-sulfatase	1	0.999	3	4	4	4	0	0	0	0	0	0	0	0	0	0	0	0	0	0	0	0	0	0	0	0	0	0	0	0	0	0	0	0	0	0	0	0	0
215	a	sp|P15880|RS2_HUMAN	P15880	RS2_HUMAN	RPS2	293	36.2	Homo sapiens	1:Experimental evidence at protein level	40S ribosomal protein S2	1	0.999	10	98	98	98	0	0	0	0	0	0	0	0	0	0	0	0	0	0	0	0	0	0	0	0	0	0	0	0	0	0	0	8	8	8	8	8	8
216	a	sp|P15924|DESP_HUMAN	P15924	DESP_HUMAN	DSP	2871	14.7	Homo sapiens	1:Experimental evidence at protein level	Desmoplakin	1	0.999	42	190	190	190	0	0	0	0	0	0	0	0	0	0	0	0	0	0	0	0	0	0	0	0	0	0	0	0	0	0	0	17	17	17	16	16	16
217	a	sp|P16070|CD44_HUMAN	P16070	CD44_HUMAN	CD44	742	4.3	Homo sapiens	1:Experimental evidence at protein level	CD44 antigen	1	0.999	3	16	16	16	0	0	0	0	0	0	0	0	0	0	0	0	0	0	0	0	0	0	0	0	0	0	0	0	0	0	0	2	2	2	2	2	2
218	a	sp|P16401|H15_HUMAN	P16401	H15_HUMAN	HIST1H1B	226	26.1	Homo sapiens	1:Experimental evidence at protein level	Histone H1.5	1	0.999	7	100	77	77	0	0	0	0	0	0	0	0	0	0	0	0	0	0	0	0	0	0	0	0	0	0	0	0	0	0	0	5	4	4	4	3	3
219	a	sp|P16435|NCPR_HUMAN	P16435	NCPR_HUMAN	POR	677	6.8	Homo sapiens	1:Experimental evidence at protein level	NADPH--cytochrome P450 reductase	1	0.999	4	7	7	7	0	0	0	0	0	0	0	0	0	0	0	0	0	0	0	0	0	0	0	0	0	0	0	0	0	0	0	0	0	0	0	0	0
220	a	sp|P17096|HMGA1_HUMAN	P17096	HMGA1_HUMAN	HMGA1	107	29.9	Homo sapiens	1:Experimental evidence at protein level	High mobility group protein HMG-I/HMG-Y	1	0.9911	3	11	11	11	0	0	0	0	0	0	0	0	0	0	0	0	0	0	0	0	0	0	0	0	0	0	0	0	0	0	0	1	1	1	0	0	0
221	a	sp|P17174|AATC_HUMAN	P17174	AATC_HUMAN	GOT1	413	14	Homo sapiens	1:Experimental evidence at protein level	Aspartate aminotransferase, cytoplasmic	1	0.999	5	41	41	41	0	0	0	0	0	0	0	0	0	0	0	0	0	0	0	0	0	0	0	0	0	0	0	0	0	0	0	5	5	5	5	5	5
222	a	sp|P17301|ITA2_HUMAN	P17301	ITA2_HUMAN	ITGA2	1181	9.1	Homo sapiens	1:Experimental evidence at protein level	Integrin alpha-2	1	0.999	9	21	21	21	0	0	0	0	0	0	0	0	0	0	0	0	0	0	0	0	0	0	0	0	0	0	0	0	0	0	0	0	0	0	0	0	0
223	a	sp|P17655|CAN2_HUMAN	P17655	CAN2_HUMAN	CAPN2	700	22	Homo sapiens	1:Experimental evidence at protein level	Calpain-2 catalytic subunit	1	0.999	13	46	46	46	0	0	0	0	0	0	0	0	0	0	0	0	0	0	0	0	0	0	0	0	0	0	0	0	0	0	0	3	3	3	3	3	3
224	a	sp|P17931|LEG3_HUMAN	P17931	LEG3_HUMAN	LGALS3	250	11.6	Homo sapiens	1:Experimental evidence at protein level	Galectin-3	1	0.9972	3	15	15	15	0	0	0	0	0	0	0	0	0	0	0	0	0	0	0	0	0	0	0	0	0	0	0	0	0	0	0	0	0	0	0	0	0
225	a	sp|P17987|TCPA_HUMAN	P17987	TCPA_HUMAN	TCP1	556	44.8	Homo sapiens	1:Experimental evidence at protein level	T-complex protein 1 subunit alpha	1	0.999	22	195	174	195	0	0	0	0	0	0	0	0	0	0	0	0	0	0	0	0	0	0	0	0	0	0	0	0	0	0	0	13	12	13	13	12	13
226	a	sp|P18031|PTN1_HUMAN	P18031	PTN1_HUMAN	PTPN1	435	5.1	Homo sapiens	1:Experimental evidence at protein level	Tyrosine-protein phosphatase non-receptor type 1	1	0.999	2	8	8	8	0	0	0	0	0	0	0	0	0	0	0	0	0	0	0	0	0	0	0	0	0	0	0	0	0	0	0	0	0	0	0	0	0
227	a	sp|P18077|RL35A_HUMAN	P18077	RL35A_HUMAN	RPL35A	110	31.8	Homo sapiens	1:Experimental evidence at protein level	60S ribosomal protein L35a	1	0.999	4	33	33	33	0	0	0	0	0	0	0	0	0	0	0	0	0	0	0	0	0	0	0	0	0	0	0	0	0	0	0	3	3	3	3	3	3
228	a	sp|P18124|RL7_HUMAN	P18124	RL7_HUMAN	RPL7	248	35.5	Homo sapiens	1:Experimental evidence at protein level	60S ribosomal protein L7	1	0.999	10	106	106	106	0	0	0	0	0	0	0	0	0	0	0	0	0	0	0	0	0	0	0	0	0	0	0	0	0	0	0	7	7	7	7	7	7
229	a	sp|P18206|VINC_HUMAN	P18206	VINC_HUMAN	VCL	1134	25.6	Homo sapiens	1:Experimental evidence at protein level	Vinculin	1	0.999	27	204	204	204	0	0	0	0	0	0	0	0	0	0	0	0	0	0	0	0	0	0	0	0	0	0	0	0	0	0	0	16	16	16	16	16	16
230	a	sp|P18564|ITB6_HUMAN	P18564	ITB6_HUMAN	ITGB6	788	3.7	Homo sapiens	1:Experimental evidence at protein level	Integrin beta-6	1	0.9964	3	21	4	4	0	0	0	0	0	0	0	0	0	0	0	0	0	0	0	0	0	0	0	0	0	0	0	0	0	0	0	1	0	0	1	0	0
231	a	sp|P18583|SON_HUMAN	P18583	SON_HUMAN	SON	2426	1.6	Homo sapiens	1:Experimental evidence at protein level	Protein SON	1	0.999	3	3	3	3	0	0	0	0	0	0	0	0	0	0	0	0	0	0	0	0	0	0	0	0	0	0	0	0	0	0	0	0	0	0	0	0	0
232	a	sp|P18621|RL17_HUMAN	P18621	RL17_HUMAN	RPL17	184	26.6	Homo sapiens	1:Experimental evidence at protein level	60S ribosomal protein L17	1	0.999	4	52	52	52	0	0	0	0	0	0	0	0	0	0	0	0	0	0	0	0	0	0	0	0	0	0	0	0	0	0	0	4	4	4	4	4	4
233	a	sp|P18754|RCC1_HUMAN	P18754	RCC1_HUMAN	RCC1	421	20	Homo sapiens	1:Experimental evidence at protein level	Regulator of chromosome condensation	1	0.999	6	28	28	28	0	0	0	0	0	0	0	0	0	0	0	0	0	0	0	0	0	0	0	0	0	0	0	0	0	0	0	3	3	3	3	3	3
234	a	sp|P18859|ATP5J_HUMAN	P18859	ATP5J_HUMAN	ATP5J	108	25.9	Homo sapiens	1:Experimental evidence at protein level	ATP synthase-coupling factor 6, mitochondrial	1	0.999	2	15	15	15	0	0	0	0	0	0	0	0	0	0	0	0	0	0	0	0	0	0	0	0	0	0	0	0	0	0	0	1	1	1	1	1	1
235	a	sp|P19404|NDUV2_HUMAN	P19404	NDUV2_HUMAN	NDUFV2	249	18.5	Homo sapiens	1:Experimental evidence at protein level	NADH dehydrogenase [ubiquinone] flavoprotein 2, mitochondrial	1	0.999	4	5	5	5	0	0	0	0	0	0	0	0	0	0	0	0	0	0	0	0	0	0	0	0	0	0	0	0	0	0	0	0	0	0	0	0	0
236	a	sp|P19525|E2AK2_HUMAN	P19525	E2AK2_HUMAN	EIF2AK2	551	3.4	Homo sapiens	1:Experimental evidence at protein level	Interferon-induced, double-stranded RNA-activated protein kinase	1	0.999	2	4	4	4	0	0	0	0	0	0	0	0	0	0	0	0	0	0	0	0	0	0	0	0	0	0	0	0	0	0	0	0	0	0	0	0	0
237	a	sp|P19623|SPEE_HUMAN	P19623	SPEE_HUMAN	SRM	302	10.3	Homo sapiens	1:Experimental evidence at protein level	Spermidine synthase	1	0.999	3	26	26	26	0	0	0	0	0	0	0	0	0	0	0	0	0	0	0	0	0	0	0	0	0	0	0	0	0	0	0	2	2	2	2	2	2
238	a	sp|P20042|IF2B_HUMAN	P20042	IF2B_HUMAN	EIF2S2	333	21.3	Homo sapiens	1:Experimental evidence at protein level	Eukaryotic translation initiation factor 2 subunit 2	1	0.999	7	25	25	25	0	0	0	0	0	0	0	0	0	0	0	0	0	0	0	0	0	0	0	0	0	0	0	0	0	0	0	4	4	4	3	3	3
239	a	sp|P20073|ANXA7_HUMAN	P20073	ANXA7_HUMAN	ANXA7	488	15.2	Homo sapiens	1:Experimental evidence at protein level	Annexin A7	1	0.999	7	17	17	17	0	0	0	0	0	0	0	0	0	0	0	0	0	0	0	0	0	0	0	0	0	0	0	0	0	0	0	1	1	1	1	1	1
240	a	sp|P20339|RAB5A_HUMAN	P20339	RAB5A_HUMAN	RAB5A	215	32.6	Homo sapiens	1:Experimental evidence at protein level	Ras-related protein Rab-5A	1	0.9989	6	30	7	7	0	0	0	0	0	0	0	0	0	0	0	0	0	0	0	0	0	0	0	0	0	0	0	0	0	0	0	1	0	0	1	0	0
241	a	sp|P20618|PSB1_HUMAN	P20618	PSB1_HUMAN	PSMB1	241	23.2	Homo sapiens	1:Experimental evidence at protein level	Proteasome subunit beta type-1	1	0.999	5	29	29	29	0	0	0	0	0	0	0	0	0	0	0	0	0	0	0	0	0	0	0	0	0	0	0	0	0	0	0	3	3	3	3	3	3
242	a	sp|P20700|LMNB1_HUMAN	P20700	LMNB1_HUMAN	LMNB1	586	39.6	Homo sapiens	1:Experimental evidence at protein level	Lamin-B1	1	0.999	23	143	112	122	0	0	0	0	0	0	0	0	0	0	0	0	0	0	0	0	0	0	0	0	0	0	0	0	0	0	0	10	7	9	8	6	7
243	a	sp|P20810|ICAL_HUMAN	P20810	ICAL_HUMAN	CAST	708	10.7	Homo sapiens	1:Experimental evidence at protein level	Calpastatin	1	0.999	5	15	15	15	0	0	0	0	0	0	0	0	0	0	0	0	0	0	0	0	0	0	0	0	0	0	0	0	0	0	0	0	0	0	0	0	0
244	a	sp|P20839|IMDH1_HUMAN	P20839	IMDH1_HUMAN	IMPDH1	514	10.7	Homo sapiens	1:Experimental evidence at protein level	Inosine-5'-monophosphate dehydrogenase 1	1	0.999	5	18	11	11	0	0	0	0	0	0	0	0	0	0	0	0	0	0	0	0	0	0	0	0	0	0	0	0	0	0	0	1	1	1	1	1	1
245	a	sp|P20962|PTMS_HUMAN	P20962	PTMS_HUMAN	PTMS	102	23.5	Homo sapiens	1:Experimental evidence at protein level	Parathymosin	1	0.999	3	26	26	26	0	0	0	0	0	0	0	0	0	0	0	0	0	0	0	0	0	0	0	0	0	0	0	0	0	0	0	2	2	2	2	2	2
246	a	sp|P21281|VATB2_HUMAN	P21281	VATB2_HUMAN	ATP6V1B2	511	5.1	Homo sapiens	1:Experimental evidence at protein level	V-type proton ATPase subunit B, brain isoform	1	0.999	2	6	6	6	0	0	0	0	0	0	0	0	0	0	0	0	0	0	0	0	0	0	0	0	0	0	0	0	0	0	0	0	0	0	0	0	0
247	a	sp|P21291|CSRP1_HUMAN	P21291	CSRP1_HUMAN	CSRP1	193	51.8	Homo sapiens	1:Experimental evidence at protein level	Cysteine and glycine-rich protein 1	1	0.999	8	41	41	41	0	0	0	0	0	0	0	0	0	0	0	0	0	0	0	0	0	0	0	0	0	0	0	0	0	0	0	4	4	4	4	4	4
248	a	sp|P21589|5NTD_HUMAN	P21589	5NTD_HUMAN	NT5E	574	15	Homo sapiens	1:Experimental evidence at protein level	5'-nucleotidase	1	0.999	7	20	20	20	0	0	0	0	0	0	0	0	0	0	0	0	0	0	0	0	0	0	0	0	0	0	0	0	0	0	0	0	0	0	0	0	0
249	a	sp|P21796|VDAC1_HUMAN	P21796	VDAC1_HUMAN	VDAC1	283	64	Homo sapiens	1:Experimental evidence at protein level	Voltage-dependent anion-selective channel protein 1	1	0.999	14	233	188	233	0	0	0	0	0	0	0	0	0	0	0	0	0	0	0	0	0	0	0	0	0	0	0	0	0	0	0	15	12	15	12	11	12
250	a	sp|P21964|COMT_HUMAN	P21964	COMT_HUMAN	COMT	271	12.2	Homo sapiens	1:Experimental evidence at protein level	Catechol O-methyltransferase	1	0.999	2	3	3	3	0	0	0	0	0	0	0	0	0	0	0	0	0	0	0	0	0	0	0	0	0	0	0	0	0	0	0	0	0	0	0	0	0
251	a	sp|P22061|PIMT_HUMAN	P22061	PIMT_HUMAN	PCMT1	227	25.1	Homo sapiens	1:Experimental evidence at protein level	Protein-L-isoaspartate(D-aspartate) O-methyltransferase	1	0.999	5	23	23	23	0	0	0	0	0	0	0	0	0	0	0	0	0	0	0	0	0	0	0	0	0	0	0	0	0	0	0	1	1	1	1	1	1
252	a	sp|P22102|PUR2_HUMAN	P22102	PUR2_HUMAN	GART	1010	21.4	Homo sapiens	1:Experimental evidence at protein level	Trifunctional purine biosynthetic protein adenosine-3	1	0.999	17	63	63	63	0	0	0	0	0	0	0	0	0	0	0	0	0	0	0	0	0	0	0	0	0	0	0	0	0	0	0	5	5	5	5	5	5
253	a	sp|P22234|PUR6_HUMAN	P22234	PUR6_HUMAN	PAICS	425	26.1	Homo sapiens	1:Experimental evidence at protein level	Multifunctional protein ADE2	1	0.999	11	99	99	99	0	0	0	0	0	0	0	0	0	0	0	0	0	0	0	0	0	0	0	0	0	0	0	0	0	0	0	7	7	7	7	7	7
254	a	sp|P22307|NLTP_HUMAN	P22307	NLTP_HUMAN	SCP2	547	6.9	Homo sapiens	1:Experimental evidence at protein level	Non-specific lipid-transfer protein	1	0.999	4	11	11	11	0	0	0	0	0	0	0	0	0	0	0	0	0	0	0	0	0	0	0	0	0	0	0	0	0	0	0	0	0	0	0	0	0
255	a	sp|P22314|UBA1_HUMAN	P22314	UBA1_HUMAN	UBA1	1058	26.4	Homo sapiens	1:Experimental evidence at protein level	Ubiquitin-like modifier-activating enzyme 1	1	0.999	22	144	144	144	0	0	0	0	0	0	0	0	0	0	0	0	0	0	0	0	0	0	0	0	0	0	0	0	0	0	0	12	12	12	12	12	12
256	a	sp|P22626|ROA2_HUMAN	P22626	ROA2_HUMAN	HNRNPA2B1	353	44.2	Homo sapiens	1:Experimental evidence at protein level	Heterogeneous nuclear ribonucleoproteins A2/B1	1	0.999	13	135	121	135	0	0	0	0	0	0	0	0	0	0	0	0	0	0	0	0	0	0	0	0	0	0	0	0	0	0	0	8	8	8	8	8	8
257	a	sp|P22695|QCR2_HUMAN	P22695	QCR2_HUMAN	UQCRC2	453	17	Homo sapiens	1:Experimental evidence at protein level	Cytochrome b-c1 complex subunit 2, mitochondrial	1	0.999	6	32	32	32	0	0	0	0	0	0	0	0	0	0	0	0	0	0	0	0	0	0	0	0	0	0	0	0	0	0	0	2	2	2	2	2	2
258	a	sp|P23229|ITA6_HUMAN	P23229	ITA6_HUMAN	ITGA6	1130	14.7	Homo sapiens	1:Experimental evidence at protein level	Integrin alpha-6	1	0.999	14	71	71	71	0	0	0	0	0	0	0	0	0	0	0	0	0	0	0	0	0	0	0	0	0	0	0	0	0	0	0	3	3	3	3	3	3
259	a	sp|P23246|SFPQ_HUMAN	P23246	SFPQ_HUMAN	SFPQ	707	17.5	Homo sapiens	1:Experimental evidence at protein level	Splicing factor, proline- and glutamine-rich	1	0.999	12	53	50	53	0	0	0	0	0	0	0	0	0	0	0	0	0	0	0	0	0	0	0	0	0	0	0	0	0	0	0	3	3	3	3	3	3
260	a	sp|P23258|TBG1_HUMAN	P23258	TBG1_HUMAN	TUBG1	451	6	Homo sapiens	1:Experimental evidence at protein level	Tubulin gamma-1 chain	1	0.9987	2	5	5	5	0	0	0	0	0	0	0	0	0	0	0	0	0	0	0	0	0	0	0	0	0	0	0	0	0	0	0	0	0	0	0	0	0
261	a	sp|P23368|MAOM_HUMAN	P23368	MAOM_HUMAN	ME2	584	8.7	Homo sapiens	1:Experimental evidence at protein level	NAD-dependent malic enzyme, mitochondrial	1	0.9989	5	11	11	11	0	0	0	0	0	0	0	0	0	0	0	0	0	0	0	0	0	0	0	0	0	0	0	0	0	0	0	0	0	0	0	0	0
262	a	sp|P23381|SYWC_HUMAN	P23381	SYWC_HUMAN	WARS	471	11.5	Homo sapiens	1:Experimental evidence at protein level	Tryptophan--tRNA ligase, cytoplasmic	1	0.999	4	6	6	6	0	0	0	0	0	0	0	0	0	0	0	0	0	0	0	0	0	0	0	0	0	0	0	0	0	0	0	0	0	0	0	0	0
263	a	sp|P23396|RS3_HUMAN	P23396	RS3_HUMAN	RPS3	243	67.9	Homo sapiens	1:Experimental evidence at protein level	40S ribosomal protein S3	1	0.999	16	201	201	201	0	0	0	0	0	0	0	0	0	0	0	0	0	0	0	0	0	0	0	0	0	0	0	0	0	0	0	11	11	11	11	11	11
264	a	sp|P23588|IF4B_HUMAN	P23588	IF4B_HUMAN	EIF4B	611	18	Homo sapiens	1:Experimental evidence at protein level	Eukaryotic translation initiation factor 4B	1	0.999	9	41	41	41	0	0	0	0	0	0	0	0	0	0	0	0	0	0	0	0	0	0	0	0	0	0	0	0	0	0	0	3	3	3	3	3	3
265	a	sp|P23743|DGKA_HUMAN	P23743	DGKA_HUMAN	DGKA	735	3.7	Homo sapiens	1:Experimental evidence at protein level	Diacylglycerol kinase alpha	1	0.999	2	3	3	3	0	0	0	0	0	0	0	0	0	0	0	0	0	0	0	0	0	0	0	0	0	0	0	0	0	0	0	0	0	0	0	0	0
266	a	sp|P23786|CPT2_HUMAN	P23786	CPT2_HUMAN	CPT2	658	5.2	Homo sapiens	1:Experimental evidence at protein level	Carnitine O-palmitoyltransferase 2, mitochondrial	1	0.9977	2	2	2	2	0	0	0	0	0	0	0	0	0	0	0	0	0	0	0	0	0	0	0	0	0	0	0	0	0	0	0	0	0	0	0	0	0
267	a	sp|P23919|KTHY_HUMAN	P23919	KTHY_HUMAN	DTYMK	212	23.1	Homo sapiens	1:Experimental evidence at protein level	Thymidylate kinase	1	0.9982	5	9	9	9	0	0	0	0	0	0	0	0	0	0	0	0	0	0	0	0	0	0	0	0	0	0	0	0	0	0	0	0	0	0	0	0	0
268	a	sp|P24534|EF1B_HUMAN	P24534	EF1B_HUMAN	EEF1B2	225	32.4	Homo sapiens	1:Experimental evidence at protein level	Elongation factor 1-beta	1	0.999	6	64	48	48	0	0	0	0	0	0	0	0	0	0	0	0	0	0	0	0	0	0	0	0	0	0	0	0	0	0	0	4	3	3	4	3	3
269	a	sp|P24539|AT5F1_HUMAN	P24539	AT5F1_HUMAN	ATP5F1	256	21.1	Homo sapiens	1:Experimental evidence at protein level	ATP synthase F(0) complex subunit B1, mitochondrial	1	0.999	5	45	45	45	0	0	0	0	0	0	0	0	0	0	0	0	0	0	0	0	0	0	0	0	0	0	0	0	0	0	0	3	3	3	3	3	3
270	a	sp|P24666|PPAC_HUMAN	P24666	PPAC_HUMAN	ACP1	158	12.7	Homo sapiens	1:Experimental evidence at protein level	Low molecular weight phosphotyrosine protein phosphatase	1	0.999	2	8	8	8	0	0	0	0	0	0	0	0	0	0	0	0	0	0	0	0	0	0	0	0	0	0	0	0	0	0	0	0	0	0	0	0	0
271	a	sp|P25205|MCM3_HUMAN	P25205	MCM3_HUMAN	MCM3	808	9	Homo sapiens	1:Experimental evidence at protein level	DNA replication licensing factor MCM3	1	0.999	7	11	11	11	0	0	0	0	0	0	0	0	0	0	0	0	0	0	0	0	0	0	0	0	0	0	0	0	0	0	0	0	0	0	0	0	0
272	a	sp|P25398|RS12_HUMAN	P25398	RS12_HUMAN	RPS12	132	56.1	Homo sapiens	1:Experimental evidence at protein level	40S ribosomal protein S12	1	0.999	6	49	49	49	0	0	0	0	0	0	0	0	0	0	0	0	0	0	0	0	0	0	0	0	0	0	0	0	0	0	0	5	5	5	5	5	5
273	a	sp|P25705|ATPA_HUMAN	P25705	ATPA_HUMAN	ATP5A1	553	45.2	Homo sapiens	1:Experimental evidence at protein level	ATP synthase subunit alpha, mitochondrial	1	0.999	23	234	234	234	0	0	0	0	0	0	0	0	0	0	0	0	0	0	0	0	0	0	0	0	0	0	0	0	0	0	0	11	11	11	11	11	11
274	a	sp|P25786|PSA1_HUMAN	P25786	PSA1_HUMAN	PSMA1	263	16	Homo sapiens	1:Experimental evidence at protein level	Proteasome subunit alpha type-1	1	0.999	4	30	30	30	0	0	0	0	0	0	0	0	0	0	0	0	0	0	0	0	0	0	0	0	0	0	0	0	0	0	0	2	2	2	2	2	2
275	a	sp|P25788|PSA3_HUMAN	P25788	PSA3_HUMAN	PSMA3	255	32.9	Homo sapiens	1:Experimental evidence at protein level	Proteasome subunit alpha type-3	1	0.999	8	29	29	29	0	0	0	0	0	0	0	0	0	0	0	0	0	0	0	0	0	0	0	0	0	0	0	0	0	0	0	3	3	3	3	3	3
276	a	sp|P26006|ITA3_HUMAN	P26006	ITA3_HUMAN	ITGA3	1051	5	Homo sapiens	1:Experimental evidence at protein level	Integrin alpha-3	1	0.999	5	41	41	41	0	0	0	0	0	0	0	0	0	0	0	0	0	0	0	0	0	0	0	0	0	0	0	0	0	0	0	4	4	4	3	3	3
277	a	sp|P26196|DDX6_HUMAN	P26196	DDX6_HUMAN	DDX6	483	19	Homo sapiens	1:Experimental evidence at protein level	Probable ATP-dependent RNA helicase DDX6	1	0.999	7	25	25	25	0	0	0	0	0	0	0	0	0	0	0	0	0	0	0	0	0	0	0	0	0	0	0	0	0	0	0	2	2	2	2	2	2
278	a	sp|P26368|U2AF2_HUMAN	P26368	U2AF2_HUMAN	U2AF2	475	14.7	Homo sapiens	1:Experimental evidence at protein level	Splicing factor U2AF 65 kDa subunit	1	0.999	5	27	27	27	0	0	0	0	0	0	0	0	0	0	0	0	0	0	0	0	0	0	0	0	0	0	0	0	0	0	0	3	3	3	3	3	3
279	a	sp|P26440|IVD_HUMAN	P26440	IVD_HUMAN	IVD	423	5.2	Homo sapiens	1:Experimental evidence at protein level	Isovaleryl-CoA dehydrogenase, mitochondrial	1	0.999	2	6	6	6	0	0	0	0	0	0	0	0	0	0	0	0	0	0	0	0	0	0	0	0	0	0	0	0	0	0	0	0	0	0	0	0	0
280	a	sp|P26640|SYVC_HUMAN	P26640	SYVC_HUMAN	VARS	1264	11.4	Homo sapiens	1:Experimental evidence at protein level	Valine--tRNA ligase	1	0.999	12	48	48	48	0	0	0	0	0	0	0	0	0	0	0	0	0	0	0	0	0	0	0	0	0	0	0	0	0	0	0	2	2	2	1	1	1
281	a	sp|P26641|EF1G_HUMAN	P26641	EF1G_HUMAN	EEF1G	437	23.6	Homo sapiens	1:Experimental evidence at protein level	Elongation factor 1-gamma	1	0.999	12	120	120	120	0	0	0	0	0	0	0	0	0	0	0	0	0	0	0	0	0	0	0	0	0	0	0	0	0	0	0	8	8	8	8	8	8
282	a	sp|P27144|KAD4_HUMAN	P27144	KAD4_HUMAN	AK4	223	15.7	Homo sapiens	1:Experimental evidence at protein level	Adenylate kinase 4, mitochondrial	1	0.9984	3	5	5	5	0	0	0	0	0	0	0	0	0	0	0	0	0	0	0	0	0	0	0	0	0	0	0	0	0	0	0	0	0	0	0	0	0
283	a	sp|P27348|1433T_HUMAN	P27348	1433T_HUMAN	YWHAQ	245	52.7	Homo sapiens	1:Experimental evidence at protein level	14-3-3 protein theta	1	0.999	12	208	78	78	0	0	0	0	0	0	0	0	0	0	0	0	0	0	0	0	0	0	0	0	0	0	0	0	0	0	0	11	5	5	10	5	5
284	a	sp|P27695|APEX1_HUMAN	P27695	APEX1_HUMAN	APEX1	318	16	Homo sapiens	1:Experimental evidence at protein level	DNA-(apurinic or apyrimidinic site) lyase	1	0.999	4	26	26	26	0	0	0	0	0	0	0	0	0	0	0	0	0	0	0	0	0	0	0	0	0	0	0	0	0	0	0	2	2	2	2	2	2
285	a	sp|P27708|PYR1_HUMAN	P27708	PYR1_HUMAN	CAD	2225	6.6	Homo sapiens	1:Experimental evidence at protein level	CAD protein	1	0.999	12	36	36	36	0	0	0	0	0	0	0	0	0	0	0	0	0	0	0	0	0	0	0	0	0	0	0	0	0	0	0	2	2	2	2	2	2
286	a	sp|P27797|CALR_HUMAN	P27797	CALR_HUMAN	CALR	417	32.1	Homo sapiens	1:Experimental evidence at protein level	Calreticulin	1	0.999	10	72	72	72	0	0	0	0	0	0	0	0	0	0	0	0	0	0	0	0	0	0	0	0	0	0	0	0	0	0	0	5	5	5	5	5	5
287	a	sp|P28070|PSB4_HUMAN	P28070	PSB4_HUMAN	PSMB4	264	9.5	Homo sapiens	1:Experimental evidence at protein level	Proteasome subunit beta type-4	1	0.999	2	16	16	16	0	0	0	0	0	0	0	0	0	0	0	0	0	0	0	0	0	0	0	0	0	0	0	0	0	0	0	1	1	1	1	1	1
288	a	sp|P28072|PSB6_HUMAN	P28072	PSB6_HUMAN	PSMB6	239	13	Homo sapiens	1:Experimental evidence at protein level	Proteasome subunit beta type-6	1	0.999	3	49	49	49	0	0	0	0	0	0	0	0	0	0	0	0	0	0	0	0	0	0	0	0	0	0	0	0	0	0	0	3	3	3	3	3	3
289	a	sp|P28074|PSB5_HUMAN	P28074	PSB5_HUMAN	PSMB5	263	27.8	Homo sapiens	1:Experimental evidence at protein level	Proteasome subunit beta type-5	1	0.999	6	39	39	39	0	0	0	0	0	0	0	0	0	0	0	0	0	0	0	0	0	0	0	0	0	0	0	0	0	0	0	3	3	3	3	3	3
290	a	sp|P28331|NDUS1_HUMAN	P28331	NDUS1_HUMAN	NDUFS1	727	14.3	Homo sapiens	1:Experimental evidence at protein level	NADH-ubiquinone oxidoreductase 75 kDa subunit, mitochondrial	1	0.999	8	22	22	22	0	0	0	0	0	0	0	0	0	0	0	0	0	0	0	0	0	0	0	0	0	0	0	0	0	0	0	1	1	1	1	1	1
291	a	sp|P28838|AMPL_HUMAN	P28838	AMPL_HUMAN	LAP3	519	19.7	Homo sapiens	1:Experimental evidence at protein level	Cytosol aminopeptidase	1	0.999	8	23	23	23	0	0	0	0	0	0	0	0	0	0	0	0	0	0	0	0	0	0	0	0	0	0	0	0	0	0	0	1	1	1	1	1	1
292	a	sp|P29034|S10A2_HUMAN	P29034	S10A2_HUMAN	S100A2	98	27.6	Homo sapiens	1:Experimental evidence at protein level	Protein S100-A2	1	0.999	5	103	103	103	0	0	0	0	0	0	0	0	0	0	0	0	0	0	0	0	0	0	0	0	0	0	0	0	0	0	0	7	7	7	4	4	4
293	a	sp|P29144|TPP2_HUMAN	P29144	TPP2_HUMAN	TPP2	1249	4.2	Homo sapiens	1:Experimental evidence at protein level	Tripeptidyl-peptidase 2	1	0.999	4	7	7	7	0	0	0	0	0	0	0	0	0	0	0	0	0	0	0	0	0	0	0	0	0	0	0	0	0	0	0	0	0	0	0	0	0
294	a	sp|P29401|TKT_HUMAN	P29401	TKT_HUMAN	TKT	623	48.2	Homo sapiens	1:Experimental evidence at protein level	Transketolase	1	0.999	21	196	196	196	0	0	0	0	0	0	0	0	0	0	0	0	0	0	0	0	0	0	0	0	0	0	0	0	0	0	0	13	13	13	13	13	13
295	a	sp|P29692|EF1D_HUMAN	P29692	EF1D_HUMAN	EEF1D	281	53	Homo sapiens	1:Experimental evidence at protein level	Elongation factor 1-delta	1	0.999	14	150	134	150	0	0	0	0	0	0	0	0	0	0	0	0	0	0	0	0	0	0	0	0	0	0	0	0	0	0	0	11	10	11	11	10	11
296	a	sp|P29966|MARCS_HUMAN	P29966	MARCS_HUMAN	MARCKS	332	47	Homo sapiens	1:Experimental evidence at protein level	Myristoylated alanine-rich C-kinase substrate	1	0.999	9	38	38	38	0	0	0	0	0	0	0	0	0	0	0	0	0	0	0	0	0	0	0	0	0	0	0	0	0	0	0	3	3	3	3	3	3
297	a	sp|P30040|ERP29_HUMAN	P30040	ERP29_HUMAN	ERP29	261	21.8	Homo sapiens	1:Experimental evidence at protein level	Endoplasmic reticulum resident protein 29	1	0.999	5	21	21	21	0	0	0	0	0	0	0	0	0	0	0	0	0	0	0	0	0	0	0	0	0	0	0	0	0	0	0	4	4	4	3	3	3
298	a	sp|P30041|PRDX6_HUMAN	P30041	PRDX6_HUMAN	PRDX6	224	52.7	Homo sapiens	1:Experimental evidence at protein level	Peroxiredoxin-6	1	0.999	11	136	136	136	0	0	0	0	0	0	0	0	0	0	0	0	0	0	0	0	0	0	0	0	0	0	0	0	0	0	0	11	11	11	10	10	10
299	a	sp|P30044|PRDX5_HUMAN	P30044	PRDX5_HUMAN	PRDX5	214	36.9	Homo sapiens	1:Experimental evidence at protein level	Peroxiredoxin-5, mitochondrial	1	0.999	6	54	54	54	0	0	0	0	0	0	0	0	0	0	0	0	0	0	0	0	0	0	0	0	0	0	0	0	0	0	0	3	3	3	3	3	3
300	a	sp|P30050|RL12_HUMAN	P30050	RL12_HUMAN	RPL12	165	59.4	Homo sapiens	1:Experimental evidence at protein level	60S ribosomal protein L12	1	0.999	7	92	92	92	0	0	0	0	0	0	0	0	0	0	0	0	0	0	0	0	0	0	0	0	0	0	0	0	0	0	0	6	6	6	6	6	6
301	a	sp|P30085|KCY_HUMAN	P30085	KCY_HUMAN	CMPK1	196	18.4	Homo sapiens	1:Experimental evidence at protein level	UMP-CMP kinase	1	0.9987	3	7	7	7	0	0	0	0	0	0	0	0	0	0	0	0	0	0	0	0	0	0	0	0	0	0	0	0	0	0	0	0	0	0	0	0	0
302	a	sp|P30086|PEBP1_HUMAN	P30086	PEBP1_HUMAN	PEBP1	187	35.3	Homo sapiens	1:Experimental evidence at protein level	Phosphatidylethanolamine-binding protein 1	1	0.999	5	34	34	34	0	0	0	0	0	0	0	0	0	0	0	0	0	0	0	0	0	0	0	0	0	0	0	0	0	0	0	2	2	2	2	2	2
303	a	sp|P30101|PDIA3_HUMAN	P30101	PDIA3_HUMAN	PDIA3	505	50.1	Homo sapiens	1:Experimental evidence at protein level	Protein disulfide-isomerase A3	1	0.999	24	224	216	224	0	0	0	0	0	0	0	0	0	0	0	0	0	0	0	0	0	0	0	0	0	0	0	0	0	0	0	14	13	14	13	12	13
304	a	sp|P30405|PPIF_HUMAN	P30405	PPIF_HUMAN	PPIF	207	8.7	Homo sapiens	1:Experimental evidence at protein level	Peptidyl-prolyl cis-trans isomerase F, mitochondrial	1	0.999	3	15	15	15	0	0	0	0	0	0	0	0	0	0	0	0	0	0	0	0	0	0	0	0	0	0	0	0	0	0	0	1	1	1	1	1	1
305	a	sp|P30419|NMT1_HUMAN	P30419	NMT1_HUMAN	NMT1	496	5.2	Homo sapiens	1:Experimental evidence at protein level	Glycylpeptide N-tetradecanoyltransferase 1	1	0.999	2	10	10	10	0	0	0	0	0	0	0	0	0	0	0	0	0	0	0	0	0	0	0	0	0	0	0	0	0	0	0	1	1	1	1	1	1
306	a	sp|P30519|HMOX2_HUMAN	P30519	HMOX2_HUMAN	HMOX2	316	11.1	Homo sapiens	1:Experimental evidence at protein level	Heme oxygenase 2	1	0.999	3	6	6	6	0	0	0	0	0	0	0	0	0	0	0	0	0	0	0	0	0	0	0	0	0	0	0	0	0	0	0	0	0	0	0	0	0
307	a	sp|P30566|PUR8_HUMAN	P30566	PUR8_HUMAN	ADSL	484	9.1	Homo sapiens	1:Experimental evidence at protein level	Adenylosuccinate lyase	1	0.999	4	13	13	13	0	0	0	0	0	0	0	0	0	0	0	0	0	0	0	0	0	0	0	0	0	0	0	0	0	0	0	1	1	1	1	1	1
308	a	sp|P30626|SORCN_HUMAN	P30626	SORCN_HUMAN	SRI	198	21.2	Homo sapiens	1:Experimental evidence at protein level	Sorcin	1	0.999	4	19	19	19	0	0	0	0	0	0	0	0	0	0	0	0	0	0	0	0	0	0	0	0	0	0	0	0	0	0	0	0	0	0	0	0	0
309	a	sp|P30740|ILEU_HUMAN	P30740	ILEU_HUMAN	SERPINB1	379	8.7	Homo sapiens	1:Experimental evidence at protein level	Leukocyte elastase inhibitor	1	0.999	3	8	8	8	0	0	0	0	0	0	0	0	0	0	0	0	0	0	0	0	0	0	0	0	0	0	0	0	0	0	0	0	0	0	0	0	0
310	a	sp|P30837|AL1B1_HUMAN	P30837	AL1B1_HUMAN	ALDH1B1	517	8.1	Homo sapiens	1:Experimental evidence at protein level	Aldehyde dehydrogenase X, mitochondrial	1	0.999	4	5	5	5	0	0	0	0	0	0	0	0	0	0	0	0	0	0	0	0	0	0	0	0	0	0	0	0	0	0	0	0	0	0	0	0	0
311	a	sp|P31040|SDHA_HUMAN	P31040	SDHA_HUMAN	SDHA	664	16.4	Homo sapiens	1:Experimental evidence at protein level	Succinate dehydrogenase [ubiquinone] flavoprotein subunit, mitochondrial	1	0.999	9	35	35	35	0	0	0	0	0	0	0	0	0	0	0	0	0	0	0	0	0	0	0	0	0	0	0	0	0	0	0	2	2	2	2	2	2
312	a	sp|P31153|METK2_HUMAN	P31153	METK2_HUMAN	MAT2A	395	29.4	Homo sapiens	1:Experimental evidence at protein level	S-adenosylmethionine synthase isoform type-2	1	0.999	8	32	32	32	0	0	0	0	0	0	0	0	0	0	0	0	0	0	0	0	0	0	0	0	0	0	0	0	0	0	0	2	2	2	2	2	2
313	a	sp|P31930|QCR1_HUMAN	P31930	QCR1_HUMAN	UQCRC1	480	29.6	Homo sapiens	1:Experimental evidence at protein level	Cytochrome b-c1 complex subunit 1, mitochondrial	1	0.999	10	66	57	66	0	0	0	0	0	0	0	0	0	0	0	0	0	0	0	0	0	0	0	0	0	0	0	0	0	0	0	5	4	5	5	4	5
314	a	sp|P31939|PUR9_HUMAN	P31939	PUR9_HUMAN	ATIC	592	44.9	Homo sapiens	1:Experimental evidence at protein level	Bifunctional purine biosynthesis protein PURH	1	0.999	20	80	80	80	0	0	0	0	0	0	0	0	0	0	0	0	0	0	0	0	0	0	0	0	0	0	0	0	0	0	0	10	10	10	10	10	10
315	a	sp|P31942|HNRH3_HUMAN	P31942	HNRH3_HUMAN	HNRNPH3	346	20.2	Homo sapiens	1:Experimental evidence at protein level	Heterogeneous nuclear ribonucleoprotein H3	1	0.999	6	25	24	24	0	0	0	0	0	0	0	0	0	0	0	0	0	0	0	0	0	0	0	0	0	0	0	0	0	0	0	1	1	1	1	1	1
316	a	sp|P31946|1433B_HUMAN	P31946	1433B_HUMAN	YWHAB	246	55.7	Homo sapiens	1:Experimental evidence at protein level	14-3-3 protein beta/alpha	1	0.999	12	198	64	64	0	0	0	0	0	0	0	0	0	0	0	0	0	0	0	0	0	0	0	0	0	0	0	0	0	0	0	12	5	5	11	5	5
317	a	sp|P31947|1433S_HUMAN	P31947	1433S_HUMAN	SFN	248	53.2	Homo sapiens	1:Experimental evidence at protein level	14-3-3 protein sigma	1	0.999	13	273	143	189	0	0	0	0	0	0	0	0	0	0	0	0	0	0	0	0	0	0	0	0	0	0	0	0	0	0	0	15	9	11	13	8	9
318	a	sp|P31949|S10AB_HUMAN	P31949	S10AB_HUMAN	S100A11	105	49.5	Homo sapiens	1:Experimental evidence at protein level	Protein S100-A11	1	0.999	5	95	95	95	0	0	0	0	0	0	0	0	0	0	0	0	0	0	0	0	0	0	0	0	0	0	0	0	0	0	0	4	4	4	4	4	4
319	a	sp|P32926|DSG3_HUMAN	P32926	DSG3_HUMAN	DSG3	999	2.8	Homo sapiens	1:Experimental evidence at protein level	Desmoglein-3	1	0.999	2	4	4	4	0	0	0	0	0	0	0	0	0	0	0	0	0	0	0	0	0	0	0	0	0	0	0	0	0	0	0	0	0	0	0	0	0
320	a	sp|P32969|RL9_HUMAN	P32969	RL9_HUMAN	RPL9	192	48.4	Homo sapiens	1:Experimental evidence at protein level	60S ribosomal protein L9	1	0.999	6	65	65	65	0	0	0	0	0	0	0	0	0	0	0	0	0	0	0	0	0	0	0	0	0	0	0	0	0	0	0	5	5	5	5	5	5
321	a	sp|P33240|CSTF2_HUMAN	P33240	CSTF2_HUMAN	CSTF2	577	4.3	Homo sapiens	1:Experimental evidence at protein level	Cleavage stimulation factor subunit 2	1	0.999	2	3	3	3	0	0	0	0	0	0	0	0	0	0	0	0	0	0	0	0	0	0	0	0	0	0	0	0	0	0	0	0	0	0	0	0	0
322	a	sp|P33316|DUT_HUMAN	P33316	DUT_HUMAN	DUT	252	8.7	Homo sapiens	1:Experimental evidence at protein level	Deoxyuridine 5'-triphosphate nucleotidohydrolase, mitochondrial	1	0.999	2	7	7	7	0	0	0	0	0	0	0	0	0	0	0	0	0	0	0	0	0	0	0	0	0	0	0	0	0	0	0	1	1	1	0	0	0
323	a	sp|P33991|MCM4_HUMAN	P33991	MCM4_HUMAN	MCM4	863	4.4	Homo sapiens	1:Experimental evidence at protein level	DNA replication licensing factor MCM4	1	0.999	3	5	5	5	0	0	0	0	0	0	0	0	0	0	0	0	0	0	0	0	0	0	0	0	0	0	0	0	0	0	0	0	0	0	0	0	0
324	a	sp|P33992|MCM5_HUMAN	P33992	MCM5_HUMAN	MCM5	734	3.5	Homo sapiens	1:Experimental evidence at protein level	DNA replication licensing factor MCM5	1	0.9973	2	2	2	2	0	0	0	0	0	0	0	0	0	0	0	0	0	0	0	0	0	0	0	0	0	0	0	0	0	0	0	0	0	0	0	0	0
325	a	sp|P33993|MCM7_HUMAN	P33993	MCM7_HUMAN	MCM7	719	8.3	Homo sapiens	1:Experimental evidence at protein level	DNA replication licensing factor MCM7	1	0.999	5	16	16	16	0	0	0	0	0	0	0	0	0	0	0	0	0	0	0	0	0	0	0	0	0	0	0	0	0	0	0	1	1	1	1	1	1
326	a	sp|P34897|GLYM_HUMAN	P34897	GLYM_HUMAN	SHMT2	504	27.2	Homo sapiens	1:Experimental evidence at protein level	Serine hydroxymethyltransferase, mitochondrial	1	0.999	12	79	79	79	0	0	0	0	0	0	0	0	0	0	0	0	0	0	0	0	0	0	0	0	0	0	0	0	0	0	0	5	5	5	5	5	5
327	a	sp|P35221|CTNA1_HUMAN	P35221	CTNA1_HUMAN	CTNNA1	906	22.4	Homo sapiens	1:Experimental evidence at protein level	Catenin alpha-1	1	0.999	17	70	42	70	0	0	0	0	0	0	0	0	0	0	0	0	0	0	0	0	0	0	0	0	0	0	0	0	0	0	0	4	2	4	3	2	3
328	a	sp|P35232|PHB_HUMAN	P35232	PHB_HUMAN	PHB	272	50.7	Homo sapiens	1:Experimental evidence at protein level	Prohibitin	1	0.999	12	112	112	112	0	0	0	0	0	0	0	0	0	0	0	0	0	0	0	0	0	0	0	0	0	0	0	0	0	0	0	8	8	8	7	7	7
329	a	sp|P35237|SPB6_HUMAN	P35237	SPB6_HUMAN	SERPINB6	376	8.8	Homo sapiens	1:Experimental evidence at protein level	Serpin B6	1	0.999	3	3	2	3	0	0	0	0	0	0	0	0	0	0	0	0	0	0	0	0	0	0	0	0	0	0	0	0	0	0	0	0	0	0	0	0	0
330	a	sp|P35268|RL22_HUMAN	P35268	RL22_HUMAN	RPL22	128	18.8	Homo sapiens	1:Experimental evidence at protein level	60S ribosomal protein L22	1	0.999	2	46	46	46	0	0	0	0	0	0	0	0	0	0	0	0	0	0	0	0	0	0	0	0	0	0	0	0	0	0	0	2	2	2	2	2	2
331	a	sp|P35269|T2FA_HUMAN	P35269	T2FA_HUMAN	GTF2F1	517	10.1	Homo sapiens	1:Experimental evidence at protein level	General transcription factor IIF subunit 1	1	0.999	3	6	6	6	0	0	0	0	0	0	0	0	0	0	0	0	0	0	0	0	0	0	0	0	0	0	0	0	0	0	0	0	0	0	0	0	0
332	a	sp|P35613|BASI_HUMAN	P35613	BASI_HUMAN	BSG	385	15.8	Homo sapiens	1:Experimental evidence at protein level	Basigin	1	0.999	5	31	31	31	0	0	0	0	0	0	0	0	0	0	0	0	0	0	0	0	0	0	0	0	0	0	0	0	0	0	0	2	2	2	2	2	2
333	a	sp|P35637|FUS_HUMAN	P35637	FUS_HUMAN	FUS	526	4.4	Homo sapiens	1:Experimental evidence at protein level	RNA-binding protein FUS	1	0.999	2	23	23	23	0	0	0	0	0	0	0	0	0	0	0	0	0	0	0	0	0	0	0	0	0	0	0	0	0	0	0	1	1	1	1	1	1
334	a	sp|P35659|DEK_HUMAN	P35659	DEK_HUMAN	DEK	375	14.1	Homo sapiens	1:Experimental evidence at protein level	Protein DEK	1	0.999	5	16	16	16	0	0	0	0	0	0	0	0	0	0	0	0	0	0	0	0	0	0	0	0	0	0	0	0	0	0	0	1	1	1	1	1	1
335	a	sp|P35998|PRS7_HUMAN	P35998	PRS7_HUMAN	PSMC2	433	24	Homo sapiens	1:Experimental evidence at protein level	26S protease regulatory subunit 7	1	0.999	10	37	37	37	0	0	0	0	0	0	0	0	0	0	0	0	0	0	0	0	0	0	0	0	0	0	0	0	0	0	0	3	3	3	3	3	3
336	a	sp|P36542|ATPG_HUMAN	P36542	ATPG_HUMAN	ATP5C1	298	25.5	Homo sapiens	1:Experimental evidence at protein level	ATP synthase subunit gamma, mitochondrial	1	0.999	7	35	35	35	0	0	0	0	0	0	0	0	0	0	0	0	0	0	0	0	0	0	0	0	0	0	0	0	0	0	0	3	3	3	3	3	3
337	a	sp|P36578|RL4_HUMAN	P36578	RL4_HUMAN	RPL4	427	31.9	Homo sapiens	1:Experimental evidence at protein level	60S ribosomal protein L4	1	0.999	12	101	101	101	0	0	0	0	0	0	0	0	0	0	0	0	0	0	0	0	0	0	0	0	0	0	0	0	0	0	0	5	5	5	5	5	5
338	a	sp|P36776|LONM_HUMAN	P36776	LONM_HUMAN	LONP1	959	9	Homo sapiens	1:Experimental evidence at protein level	Lon protease homolog, mitochondrial	1	0.999	8	13	13	13	0	0	0	0	0	0	0	0	0	0	0	0	0	0	0	0	0	0	0	0	0	0	0	0	0	0	0	1	1	1	1	1	1
339	a	sp|P36871|PGM1_HUMAN	P36871	PGM1_HUMAN	PGM1	562	19.8	Homo sapiens	1:Experimental evidence at protein level	Phosphoglucomutase-1	1	0.999	10	36	36	36	0	0	0	0	0	0	0	0	0	0	0	0	0	0	0	0	0	0	0	0	0	0	0	0	0	0	0	3	3	3	3	3	3
340	a	sp|P36952|SPB5_HUMAN	P36952	SPB5_HUMAN	SERPINB5	375	52.8	Homo sapiens	1:Experimental evidence at protein level	Serpin B5	1	0.999	16	205	196	205	0	0	0	0	0	0	0	0	0	1	1	1	1	1	1	395919	396378	395919	0	0	0	0	0	0	0	0	0	14	13	14	13	12	13
341	a	sp|P36957|ODO2_HUMAN	P36957	ODO2_HUMAN	DLST	453	19.2	Homo sapiens	1:Experimental evidence at protein level	Dihydrolipoyllysine-residue succinyltransferase component of 2-oxoglutarate dehydrogenase complex, mitochondrial	1	0.999	7	33	33	33	0	0	0	0	0	0	0	0	0	0	0	0	0	0	0	0	0	0	0	0	0	0	0	0	0	0	0	3	3	3	3	3	3
342	a	sp|P37108|SRP14_HUMAN	P37108	SRP14_HUMAN	SRP14	136	54.4	Homo sapiens	1:Experimental evidence at protein level	Signal recognition particle 14 kDa protein	1	0.999	5	32	32	32	0	0	0	0	0	0	0	0	0	0	0	0	0	0	0	0	0	0	0	0	0	0	0	0	0	0	0	3	3	3	3	3	3
343	a	sp|P37268|FDFT_HUMAN	P37268	FDFT_HUMAN	FDFT1	417	9.4	Homo sapiens	1:Experimental evidence at protein level	Squalene synthase	1	0.9979	4	4	4	4	0	0	0	0	0	0	0	0	0	0	0	0	0	0	0	0	0	0	0	0	0	0	0	0	0	0	0	0	0	0	0	0	0
344	a	sp|P37802|TAGL2_HUMAN	P37802	TAGL2_HUMAN	TAGLN2	199	77.4	Homo sapiens	1:Experimental evidence at protein level	Transgelin-2	1	0.999	13	135	120	135	0	0	0	0	0	0	0	0	0	0	0	0	0	0	0	0	0	0	0	0	0	0	0	0	0	0	0	8	7	8	8	7	8
345	a	sp|P37837|TALDO_HUMAN	P37837	TALDO_HUMAN	TALDO1	337	26.7	Homo sapiens	1:Experimental evidence at protein level	Transaldolase	1	0.999	9	65	65	65	0	0	0	0	0	0	0	0	0	0	0	0	0	0	0	0	0	0	0	0	0	0	0	0	0	0	0	5	5	5	5	5	5
346	a	sp|P37840|SYUA_HUMAN	P37840	SYUA_HUMAN	SNCA	140	25.7	Homo sapiens	1:Experimental evidence at protein level	Alpha-synuclein	1	0.999	2	3	3	3	0	0	0	0	0	0	0	0	0	0	0	0	0	0	0	0	0	0	0	0	0	0	0	0	0	0	0	0	0	0	0	0	0
347	a	sp|P38606|VATA_HUMAN	P38606	VATA_HUMAN	ATP6V1A	617	11.5	Homo sapiens	1:Experimental evidence at protein level	V-type proton ATPase catalytic subunit A	1	0.999	6	12	12	12	0	0	0	0	0	0	0	0	0	0	0	0	0	0	0	0	0	0	0	0	0	0	0	0	0	0	0	0	0	0	0	0	0
348	a	sp|P38646|GRP75_HUMAN	P38646	GRP75_HUMAN	HSPA9	679	59.9	Homo sapiens	1:Experimental evidence at protein level	Stress-70 protein, mitochondrial	1	0.999	36	319	292	304	0	0	0	0	0	0	0	0	0	0	0	0	0	0	0	0	0	0	0	0	0	0	0	0	0	0	0	20	18	18	19	17	17
349	a	sp|P38919|IF4A3_HUMAN	P38919	IF4A3_HUMAN	EIF4A3	411	28.7	Homo sapiens	1:Experimental evidence at protein level	Eukaryotic initiation factor 4A-III	1	0.999	11	72	66	66	0	0	0	0	0	0	0	0	0	0	0	0	0	0	0	0	0	0	0	0	0	0	0	0	0	0	0	6	6	6	6	6	6
350	a	sp|P39019|RS19_HUMAN	P39019	RS19_HUMAN	RPS19	145	32.4	Homo sapiens	1:Experimental evidence at protein level	40S ribosomal protein S19	1	0.999	7	81	81	81	0	0	0	0	0	0	0	0	0	0	0	0	0	0	0	0	0	0	0	0	0	0	0	0	0	0	0	4	4	4	4	4	4
351	a	sp|P39656|OST48_HUMAN	P39656	OST48_HUMAN	DDOST	456	17.1	Homo sapiens	1:Experimental evidence at protein level	Dolichyl-diphosphooligosaccharide--protein glycosyltransferase 48 kDa subunit	1	0.999	7	45	45	45	0	0	0	0	0	0	0	0	0	0	0	0	0	0	0	0	0	0	0	0	0	0	0	0	0	0	0	3	3	3	3	3	3
352	a	sp|P39748|FEN1_HUMAN	P39748	FEN1_HUMAN	FEN1	380	7.1	Homo sapiens	1:Experimental evidence at protein level	Flap endonuclease 1	1	0.999	2	8	8	8	0	0	0	0	0	0	0	0	0	0	0	0	0	0	0	0	0	0	0	0	0	0	0	0	0	0	0	0	0	0	0	0	0
353	a	sp|P40222|TXLNA_HUMAN	P40222	TXLNA_HUMAN	TXLNA	546	5.3	Homo sapiens	1:Experimental evidence at protein level	Alpha-taxilin	1	0.999	3	6	6	6	0	0	0	0	0	0	0	0	0	0	0	0	0	0	0	0	0	0	0	0	0	0	0	0	0	0	0	0	0	0	0	0	0
354	a	sp|P40261|NNMT_HUMAN	P40261	NNMT_HUMAN	NNMT	264	23.5	Homo sapiens	1:Experimental evidence at protein level	Nicotinamide N-methyltransferase	1	0.999	6	18	18	18	0	0	0	0	0	0	0	0	0	0	0	0	0	0	0	0	0	0	0	0	0	0	0	0	0	0	0	2	2	2	2	2	2
355	a	sp|P40616|ARL1_HUMAN	P40616	ARL1_HUMAN	ARL1	181	11	Homo sapiens	1:Experimental evidence at protein level	ADP-ribosylation factor-like protein 1	1	0.999	2	9	9	9	0	0	0	0	0	0	0	0	0	0	0	0	0	0	0	0	0	0	0	0	0	0	0	0	0	0	0	0	0	0	0	0	0
356	a	sp|P40925|MDHC_HUMAN	P40925	MDHC_HUMAN	MDH1	334	22.5	Homo sapiens	1:Experimental evidence at protein level	Malate dehydrogenase, cytoplasmic	1	0.999	7	77	77	77	0	0	0	0	0	0	0	0	0	0	0	0	0	0	0	0	0	0	0	0	0	0	0	0	0	0	0	5	5	5	5	5	5
357	a	sp|P40926|MDHM_HUMAN	P40926	MDHM_HUMAN	MDH2	338	68.6	Homo sapiens	1:Experimental evidence at protein level	Malate dehydrogenase, mitochondrial	1	0.999	19	135	135	135	0	0	0	0	0	0	0	0	0	0	0	0	0	0	0	0	0	0	0	0	0	0	0	0	0	0	0	12	12	12	11	11	11
358	a	sp|P40938|RFC3_HUMAN	P40938	RFC3_HUMAN	RFC3	356	7.9	Homo sapiens	1:Experimental evidence at protein level	Replication factor C subunit 3	1	0.999	2	3	3	3	0	0	0	0	0	0	0	0	0	0	0	0	0	0	0	0	0	0	0	0	0	0	0	0	0	0	0	0	0	0	0	0	0
359	a	sp|P40939|ECHA_HUMAN	P40939	ECHA_HUMAN	HADHA	763	20.2	Homo sapiens	1:Experimental evidence at protein level	Trifunctional enzyme subunit alpha, mitochondrial	1	0.999	14	70	70	70	0	0	0	0	0	0	0	0	0	0	0	0	0	0	0	0	0	0	0	0	0	0	0	0	0	0	0	4	4	4	4	4	4
360	a	sp|P41250|SYG_HUMAN	P41250	SYG_HUMAN	GARS	739	21.2	Homo sapiens	1:Experimental evidence at protein level	Glycine--tRNA ligase	1	0.999	14	65	65	65	0	0	0	0	0	0	0	0	0	0	0	0	0	0	0	0	0	0	0	0	0	0	0	0	0	0	0	6	6	6	6	6	6
361	a	sp|P41252|SYIC_HUMAN	P41252	SYIC_HUMAN	IARS	1262	17.4	Homo sapiens	1:Experimental evidence at protein level	Isoleucine--tRNA ligase, cytoplasmic	1	0.999	19	50	50	50	0	0	0	0	0	0	0	0	0	0	0	0	0	0	0	0	0	0	0	0	0	0	0	0	0	0	0	1	1	1	1	1	1
362	a	sp|P42126|ECI1_HUMAN	P42126	ECI1_HUMAN	ECI1	302	9.3	Homo sapiens	1:Experimental evidence at protein level	Enoyl-CoA delta isomerase 1, mitochondrial	1	0.999	3	10	10	10	0	0	0	0	0	0	0	0	0	0	0	0	0	0	0	0	0	0	0	0	0	0	0	0	0	0	0	0	0	0	0	0	0
363	a	sp|P42166|LAP2A_HUMAN	P42166	LAP2A_HUMAN	TMPO	694	12.6	Homo sapiens	1:Experimental evidence at protein level	Lamina-associated polypeptide 2, isoform alpha	1	0.999	4	22	22	22	0	0	0	0	0	0	0	0	0	0	0	0	0	0	0	0	0	0	0	0	0	0	0	0	0	0	0	3	3	3	3	3	3
364	a	sp|P42566|EPS15_HUMAN	P42566	EPS15_HUMAN	EPS15	896	4.6	Homo sapiens	1:Experimental evidence at protein level	Epidermal growth factor receptor substrate 15	1	0.999	3	4	4	4	0	0	0	0	0	0	0	0	0	0	0	0	0	0	0	0	0	0	0	0	0	0	0	0	0	0	0	0	0	0	0	0	0
365	a	sp|P42765|THIM_HUMAN	P42765	THIM_HUMAN	ACAA2	397	19.9	Homo sapiens	1:Experimental evidence at protein level	3-ketoacyl-CoA thiolase, mitochondrial	1	0.999	8	42	42	42	0	0	0	0	0	0	0	0	0	0	0	0	0	0	0	0	0	0	0	0	0	0	0	0	0	0	0	3	3	3	3	3	3
366	a	sp|P43034|LIS1_HUMAN	P43034	LIS1_HUMAN	PAFAH1B1	410	11.2	Homo sapiens	1:Experimental evidence at protein level	Platelet-activating factor acetylhydrolase IB subunit alpha	1	0.999	4	23	14	23	0	0	0	0	0	0	0	0	0	0	0	0	0	0	0	0	0	0	0	0	0	0	0	0	0	0	0	1	1	1	1	1	1
367	a	sp|P43243|MATR3_HUMAN	P43243	MATR3_HUMAN	MATR3	847	11.9	Homo sapiens	1:Experimental evidence at protein level	Matrin-3	1	0.999	8	27	27	27	0	0	0	0	0	0	0	0	0	0	0	0	0	0	0	0	0	0	0	0	0	0	0	0	0	0	0	3	3	3	3	3	3
368	a	sp|P43246|MSH2_HUMAN	P43246	MSH2_HUMAN	MSH2	934	2.8	Homo sapiens	1:Experimental evidence at protein level	DNA mismatch repair protein Msh2	1	0.999	2	3	3	3	0	0	0	0	0	0	0	0	0	0	0	0	0	0	0	0	0	0	0	0	0	0	0	0	0	0	0	0	0	0	0	0	0
369	a	sp|P43304|GPDM_HUMAN	P43304	GPDM_HUMAN	GPD2	727	11.1	Homo sapiens	1:Experimental evidence at protein level	Glycerol-3-phosphate dehydrogenase, mitochondrial	1	0.999	7	12	12	12	0	0	0	0	0	0	0	0	0	0	0	0	0	0	0	0	0	0	0	0	0	0	0	0	0	0	0	1	1	1	1	1	1
370	a	sp|P43307|SSRA_HUMAN	P43307	SSRA_HUMAN	SSR1	286	11.9	Homo sapiens	1:Experimental evidence at protein level	Translocon-associated protein subunit alpha	1	0.999	3	24	24	24	0	0	0	0	0	0	0	0	0	0	0	0	0	0	0	0	0	0	0	0	0	0	0	0	0	0	0	2	2	2	2	2	2
371	a	sp|P43490|NAMPT_HUMAN	P43490	NAMPT_HUMAN	NAMPT	491	20.4	Homo sapiens	1:Experimental evidence at protein level	Nicotinamide phosphoribosyltransferase	1	0.999	8	24	24	24	0	0	0	0	0	0	0	0	0	0	0	0	0	0	0	0	0	0	0	0	0	0	0	0	0	0	0	2	2	2	2	2	2
372	a	sp|P43897|EFTS_HUMAN	P43897	EFTS_HUMAN	TSFM	325	6.8	Homo sapiens	1:Experimental evidence at protein level	Elongation factor Ts, mitochondrial	1	0.9989	2	3	3	3	0	0	0	0	0	0	0	0	0	0	0	0	0	0	0	0	0	0	0	0	0	0	0	0	0	0	0	0	0	0	0	0	0
373	a	sp|P45877|PPIC_HUMAN	P45877	PPIC_HUMAN	PPIC	212	13.2	Homo sapiens	1:Experimental evidence at protein level	Peptidyl-prolyl cis-trans isomerase C	1	0.999	3	9	8	8	0	0	0	0	0	0	0	0	0	0	0	0	0	0	0	0	0	0	0	0	0	0	0	0	0	0	0	0	0	0	0	0	0
374	a	sp|P45880|VDAC2_HUMAN	P45880	VDAC2_HUMAN	VDAC2	294	48.3	Homo sapiens	1:Experimental evidence at protein level	Voltage-dependent anion-selective channel protein 2	1	0.999	10	131	131	131	0	0	0	0	0	0	0	0	0	0	0	0	0	0	0	0	0	0	0	0	0	0	0	0	0	0	0	8	8	8	8	8	8
375	a	sp|P45954|ACDSB_HUMAN	P45954	ACDSB_HUMAN	ACADSB	432	5.3	Homo sapiens	1:Experimental evidence at protein level	Short/branched chain specific acyl-CoA dehydrogenase, mitochondrial	1	0.999	2	2	2	2	0	0	0	0	0	0	0	0	0	0	0	0	0	0	0	0	0	0	0	0	0	0	0	0	0	0	0	0	0	0	0	0	0
376	a	sp|P45974|UBP5_HUMAN	P45974	UBP5_HUMAN	USP5	858	8.7	Homo sapiens	1:Experimental evidence at protein level	Ubiquitin carboxyl-terminal hydrolase 5	1	0.999	6	7	7	7	0	0	0	0	0	0	0	0	0	0	0	0	0	0	0	0	0	0	0	0	0	0	0	0	0	0	0	0	0	0	0	0	0
377	a	sp|P46060|RAGP1_HUMAN	P46060	RAGP1_HUMAN	RANGAP1	587	18.1	Homo sapiens	1:Experimental evidence at protein level	Ran GTPase-activating protein 1	1	0.999	9	32	32	32	0	0	0	0	0	0	0	0	0	0	0	0	0	0	0	0	0	0	0	0	0	0	0	0	0	0	0	0	0	0	0	0	0
378	a	sp|P46063|RECQ1_HUMAN	P46063	RECQ1_HUMAN	RECQL	649	6.5	Homo sapiens	1:Experimental evidence at protein level	ATP-dependent DNA helicase Q1	1	0.999	4	6	6	6	0	0	0	0	0	0	0	0	0	0	0	0	0	0	0	0	0	0	0	0	0	0	0	0	0	0	0	0	0	0	0	0	0
379	a	sp|P46087|NOP2_HUMAN	P46087	NOP2_HUMAN	NOP2	812	16.6	Homo sapiens	1:Experimental evidence at protein level	Probable 28S rRNA (cytosine(4447)-C(5))-methyltransferase	1	0.999	11	37	37	37	0	0	0	0	0	0	0	0	0	0	0	0	0	0	0	0	0	0	0	0	0	0	0	0	0	0	0	1	1	1	1	1	1
380	a	sp|P46776|RL27A_HUMAN	P46776	RL27A_HUMAN	RPL27A	148	35.1	Homo sapiens	1:Experimental evidence at protein level	60S ribosomal protein L27a	1	0.999	6	65	65	65	0	0	0	0	0	0	0	0	0	0	0	0	0	0	0	0	0	0	0	0	0	0	0	0	0	0	0	4	4	4	4	4	4
381	a	sp|P46778|RL21_HUMAN	P46778	RL21_HUMAN	RPL21	160	18.1	Homo sapiens	1:Experimental evidence at protein level	60S ribosomal protein L21	1	0.999	3	27	27	27	0	0	0	0	0	0	0	0	0	0	0	0	0	0	0	0	0	0	0	0	0	0	0	0	0	0	0	2	2	2	2	2	2
382	a	sp|P46779|RL28_HUMAN	P46779	RL28_HUMAN	RPL28	137	32.8	Homo sapiens	1:Experimental evidence at protein level	60S ribosomal protein L28	1	0.999	5	57	57	57	0	0	0	0	0	0	0	0	0	0	0	0	0	0	0	0	0	0	0	0	0	0	0	0	0	0	0	5	5	5	5	5	5
383	a	sp|P46781|RS9_HUMAN	P46781	RS9_HUMAN	RPS9	194	46.4	Homo sapiens	1:Experimental evidence at protein level	40S ribosomal protein S9	1	0.999	12	114	114	114	0	0	0	0	0	0	0	0	0	0	0	0	0	0	0	0	0	0	0	0	0	0	0	0	0	0	0	9	9	9	9	9	9
384	a	sp|P46782|RS5_HUMAN	P46782	RS5_HUMAN	RPS5	204	30.4	Homo sapiens	1:Experimental evidence at protein level	40S ribosomal protein S5	1	0.999	5	57	57	57	0	0	0	0	0	0	0	0	0	0	0	0	0	0	0	0	0	0	0	0	0	0	0	0	0	0	0	4	4	4	4	4	4
385	a	sp|P46977|STT3A_HUMAN	P46977	STT3A_HUMAN	STT3A	705	5.5	Homo sapiens	1:Experimental evidence at protein level	Dolichyl-diphosphooligosaccharide--protein glycosyltransferase subunit STT3A	1	0.999	4	12	12	12	0	0	0	0	0	0	0	0	0	0	0	0	0	0	0	0	0	0	0	0	0	0	0	0	0	0	0	0	0	0	0	0	0
386	a	sp|P47755|CAZA2_HUMAN	P47755	CAZA2_HUMAN	CAPZA2	286	35.7	Homo sapiens	1:Experimental evidence at protein level	F-actin-capping protein subunit alpha-2	1	0.999	7	41	18	18	0	0	0	0	0	0	0	0	0	0	0	0	0	0	0	0	0	0	0	0	0	0	0	0	0	0	0	2	0	0	2	0	0
387	a	sp|P47756|CAPZB_HUMAN	P47756	CAPZB_HUMAN	CAPZB	277	39.7	Homo sapiens	1:Experimental evidence at protein level	F-actin-capping protein subunit beta	1	0.999	9	58	58	58	0	0	0	0	0	0	0	0	0	0	0	0	0	0	0	0	0	0	0	0	0	0	0	0	0	0	0	3	3	3	3	3	3
388	a	sp|P47897|SYQ_HUMAN	P47897	SYQ_HUMAN	QARS	775	12.3	Homo sapiens	1:Experimental evidence at protein level	Glutamine--tRNA ligase	1	0.999	9	29	26	26	0	0	0	0	0	0	0	0	0	0	0	0	0	0	0	0	0	0	0	0	0	0	0	0	0	0	0	2	2	2	2	2	2
389	a	sp|P48047|ATPO_HUMAN	P48047	ATPO_HUMAN	ATP5O	213	31.9	Homo sapiens	1:Experimental evidence at protein level	ATP synthase subunit O, mitochondrial	1	0.999	5	50	50	50	0	0	0	0	0	0	0	0	0	0	0	0	0	0	0	0	0	0	0	0	0	0	0	0	0	0	0	3	3	3	3	3	3
390	a	sp|P48147|PPCE_HUMAN	P48147	PPCE_HUMAN	PREP	710	7.2	Homo sapiens	1:Experimental evidence at protein level	Prolyl endopeptidase	1	0.999	4	9	9	9	0	0	0	0	0	0	0	0	0	0	0	0	0	0	0	0	0	0	0	0	0	0	0	0	0	0	0	1	1	1	1	1	1
391	a	sp|P48444|COPD_HUMAN	P48444	COPD_HUMAN	ARCN1	511	16	Homo sapiens	1:Experimental evidence at protein level	Coatomer subunit delta	1	0.999	8	47	47	47	0	0	0	0	0	0	0	0	0	0	0	0	0	0	0	0	0	0	0	0	0	0	0	0	0	0	0	4	4	4	4	4	4
392	a	sp|P48449|ERG7_HUMAN	P48449	ERG7_HUMAN	LSS	732	9.2	Homo sapiens	1:Experimental evidence at protein level	Lanosterol synthase	1	0.999	6	12	12	12	0	0	0	0	0	0	0	0	0	0	0	0	0	0	0	0	0	0	0	0	0	0	0	0	0	0	0	0	0	0	0	0	0
393	a	sp|P48637|GSHB_HUMAN	P48637	GSHB_HUMAN	GSS	474	12.2	Homo sapiens	1:Experimental evidence at protein level	Glutathione synthetase	1	0.9921	4	5	5	5	0	0	0	0	0	0	0	0	0	0	0	0	0	0	0	0	0	0	0	0	0	0	0	0	0	0	0	0	0	0	0	0	0
394	a	sp|P48739|PIPNB_HUMAN	P48739	PIPNB_HUMAN	PITPNB	271	19.9	Homo sapiens	1:Experimental evidence at protein level	Phosphatidylinositol transfer protein beta isoform	1	0.999	5	12	12	12	0	0	0	0	0	0	0	0	0	0	0	0	0	0	0	0	0	0	0	0	0	0	0	0	0	0	0	1	1	1	1	1	1
395	a	sp|P49023|PAXI_HUMAN	P49023	PAXI_HUMAN	PXN	591	5.6	Homo sapiens	1:Experimental evidence at protein level	Paxillin	1	0.999	3	5	5	5	0	0	0	0	0	0	0	0	0	0	0	0	0	0	0	0	0	0	0	0	0	0	0	0	0	0	0	0	0	0	0	0	0
396	a	sp|P49207|RL34_HUMAN	P49207	RL34_HUMAN	RPL34	117	31.6	Homo sapiens	1:Experimental evidence at protein level	60S ribosomal protein L34	1	0.9988	6	71	71	71	0	0	0	0	0	0	0	0	0	0	0	0	0	0	0	0	0	0	0	0	0	0	0	0	0	0	0	4	4	4	4	4	4
397	a	sp|P49257|LMAN1_HUMAN	P49257	LMAN1_HUMAN	LMAN1	510	6.3	Homo sapiens	1:Experimental evidence at protein level	Protein ERGIC-53	1	0.999	3	17	17	17	0	0	0	0	0	0	0	0	0	0	0	0	0	0	0	0	0	0	0	0	0	0	0	0	0	0	0	1	1	1	1	1	1
398	a	sp|P49419|AL7A1_HUMAN	P49419	AL7A1_HUMAN	ALDH7A1	539	20.8	Homo sapiens	1:Experimental evidence at protein level	Alpha-aminoadipic semialdehyde dehydrogenase	1	0.999	9	36	36	36	0	0	0	0	0	0	0	0	0	0	0	0	0	0	0	0	0	0	0	0	0	0	0	0	0	0	0	2	2	2	2	2	2
399	a	sp|P49588|SYAC_HUMAN	P49588	SYAC_HUMAN	AARS	968	17.3	Homo sapiens	1:Experimental evidence at protein level	Alanine--tRNA ligase, cytoplasmic	1	0.999	13	64	64	64	0	0	0	0	0	0	0	0	0	0	0	0	0	0	0	0	0	0	0	0	0	0	0	0	0	0	0	6	6	6	6	6	6
400	a	sp|P49589|SYCC_HUMAN	P49589	SYCC_HUMAN	CARS	748	8	Homo sapiens	1:Experimental evidence at protein level	Cysteine--tRNA ligase, cytoplasmic	1	0.999	5	18	18	18	0	0	0	0	0	0	0	0	0	0	0	0	0	0	0	0	0	0	0	0	0	0	0	0	0	0	0	1	1	1	1	1	1
401	a	sp|P49591|SYSC_HUMAN	P49591	SYSC_HUMAN	SARS	514	15	Homo sapiens	1:Experimental evidence at protein level	Serine--tRNA ligase, cytoplasmic	1	0.999	7	28	28	28	0	0	0	0	0	0	0	0	0	0	0	0	0	0	0	0	0	0	0	0	0	0	0	0	0	0	0	4	4	4	3	3	3
402	a	sp|P49721|PSB2_HUMAN	P49721	PSB2_HUMAN	PSMB2	201	40.3	Homo sapiens	1:Experimental evidence at protein level	Proteasome subunit beta type-2	1	0.999	7	12	12	12	0	0	0	0	0	0	0	0	0	0	0	0	0	0	0	0	0	0	0	0	0	0	0	0	0	0	0	0	0	0	0	0	0
403	a	sp|P49736|MCM2_HUMAN	P49736	MCM2_HUMAN	MCM2	904	9.7	Homo sapiens	1:Experimental evidence at protein level	DNA replication licensing factor MCM2	1	0.999	7	11	11	11	0	0	0	0	0	0	0	0	0	0	0	0	0	0	0	0	0	0	0	0	0	0	0	0	0	0	0	1	1	1	1	1	1
404	a	sp|P49748|ACADV_HUMAN	P49748	ACADV_HUMAN	ACADVL	655	22.9	Homo sapiens	1:Experimental evidence at protein level	Very long-chain specific acyl-CoA dehydrogenase, mitochondrial	1	0.999	12	48	48	48	0	0	0	0	0	0	0	0	0	0	0	0	0	0	0	0	0	0	0	0	0	0	0	0	0	0	0	3	3	3	3	3	3
405	a	sp|P49755|TMEDA_HUMAN	P49755	TMEDA_HUMAN	TMED10	219	18.3	Homo sapiens	1:Experimental evidence at protein level	Transmembrane emp24 domain-containing protein 10	1	0.999	3	17	17	17	0	0	0	0	0	0	0	0	0	0	0	0	0	0	0	0	0	0	0	0	0	0	0	0	0	0	0	2	2	2	2	2	2
406	a	sp|P49773|HINT1_HUMAN	P49773	HINT1_HUMAN	HINT1	126	12.7	Homo sapiens	1:Experimental evidence at protein level	Histidine triad nucleotide-binding protein 1	1	0.999	2	29	29	29	0	0	0	0	0	0	0	0	0	0	0	0	0	0	0	0	0	0	0	0	0	0	0	0	0	0	0	2	2	2	2	2	2
407	a	sp|P49821|NDUV1_HUMAN	P49821	NDUV1_HUMAN	NDUFV1	464	10.1	Homo sapiens	1:Experimental evidence at protein level	NADH dehydrogenase [ubiquinone] flavoprotein 1, mitochondrial	1	0.999	4	9	9	9	0	0	0	0	0	0	0	0	0	0	0	0	0	0	0	0	0	0	0	0	0	0	0	0	0	0	0	1	1	1	1	1	1
408	a	sp|P49915|GUAA_HUMAN	P49915	GUAA_HUMAN	GMPS	693	8.1	Homo sapiens	1:Experimental evidence at protein level	GMP synthase [glutamine-hydrolyzing]	1	0.999	5	12	12	12	0	0	0	0	0	0	0	0	0	0	0	0	0	0	0	0	0	0	0	0	0	0	0	0	0	0	0	0	0	0	0	0	0
409	a	sp|P50213|IDH3A_HUMAN	P50213	IDH3A_HUMAN	IDH3A	366	23	Homo sapiens	1:Experimental evidence at protein level	Isocitrate dehydrogenase [NAD] subunit alpha, mitochondrial	1	0.999	7	27	27	27	0	0	0	0	0	0	0	0	0	0	0	0	0	0	0	0	0	0	0	0	0	0	0	0	0	0	0	1	1	1	1	1	1
410	a	sp|P50416|CPT1A_HUMAN	P50416	CPT1A_HUMAN	CPT1A	773	3.2	Homo sapiens	1:Experimental evidence at protein level	Carnitine O-palmitoyltransferase 1, liver isoform	1	0.999	2	4	4	4	0	0	0	0	0	0	0	0	0	0	0	0	0	0	0	0	0	0	0	0	0	0	0	0	0	0	0	0	0	0	0	0	0
411	a	sp|P50454|SERPH_HUMAN	P50454	SERPH_HUMAN	SERPINH1	418	21.8	Homo sapiens	1:Experimental evidence at protein level	Serpin H1	1	0.999	8	56	56	56	0	0	0	0	0	0	0	0	0	0	0	0	0	0	0	0	0	0	0	0	0	0	0	0	0	0	0	3	3	3	3	3	3
412	a	sp|P50479|PDLI4_HUMAN	P50479	PDLI4_HUMAN	PDLIM4	330	13.6	Homo sapiens	1:Experimental evidence at protein level	PDZ and LIM domain protein 4	1	0.999	4	17	17	17	0	0	0	0	0	0	0	0	0	0	0	0	0	0	0	0	0	0	0	0	0	0	0	0	0	0	0	1	1	1	1	1	1
413	a	sp|P50552|VASP_HUMAN	P50552	VASP_HUMAN	VASP	380	14.5	Homo sapiens	1:Experimental evidence at protein level	Vasodilator-stimulated phosphoprotein	1	0.999	4	22	22	22	0	0	0	0	0	0	0	0	0	0	0	0	0	0	0	0	0	0	0	0	0	0	0	0	0	0	0	2	2	2	2	2	2
414	a	sp|P50851|LRBA_HUMAN	P50851	LRBA_HUMAN	LRBA	2863	1.7	Homo sapiens	1:Experimental evidence at protein level	Lipopolysaccharide-responsive and beige-like anchor protein	1	0.999	4	6	6	6	0	0	0	0	0	0	0	0	0	0	0	0	0	0	0	0	0	0	0	0	0	0	0	0	0	0	0	0	0	0	0	0	0
415	a	sp|P50914|RL14_HUMAN	P50914	RL14_HUMAN	RPL14	215	24.2	Homo sapiens	1:Experimental evidence at protein level	60S ribosomal protein L14	1	0.999	5	45	45	45	0	0	0	0	0	0	0	0	0	0	0	0	0	0	0	0	0	0	0	0	0	0	0	0	0	0	0	2	2	2	2	2	2
416	a	sp|P50990|TCPQ_HUMAN	P50990	TCPQ_HUMAN	CCT8	548	51.3	Homo sapiens	1:Experimental evidence at protein level	T-complex protein 1 subunit theta	1	0.999	26	173	173	173	0	0	0	0	0	0	0	0	0	0	0	0	0	0	0	0	0	0	0	0	0	0	0	0	0	0	0	10	10	10	9	9	9
417	a	sp|P50995|ANX11_HUMAN	P50995	ANX11_HUMAN	ANXA11	505	11.9	Homo sapiens	1:Experimental evidence at protein level	Annexin A11	1	0.999	5	20	20	20	0	0	0	0	0	0	0	0	0	0	0	0	0	0	0	0	0	0	0	0	0	0	0	0	0	0	0	0	0	0	0	0	0
418	a	sp|P51148|RAB5C_HUMAN	P51148	RAB5C_HUMAN	RAB5C	216	41.2	Homo sapiens	1:Experimental evidence at protein level	Ras-related protein Rab-5C	1	0.999	7	47	24	47	0	0	0	0	0	0	0	0	0	0	0	0	0	0	0	0	0	0	0	0	0	0	0	0	0	0	0	3	2	3	3	2	3
419	a	sp|P51149|RAB7A_HUMAN	P51149	RAB7A_HUMAN	RAB7A	207	54.6	Homo sapiens	1:Experimental evidence at protein level	Ras-related protein Rab-7a	1	0.999	9	58	58	58	0	0	0	0	0	0	0	0	0	0	0	0	0	0	0	0	0	0	0	0	0	0	0	0	0	0	0	3	3	3	3	3	3
420	a	sp|P51398|RT29_HUMAN	P51398	RT29_HUMAN	DAP3	398	6.3	Homo sapiens	1:Experimental evidence at protein level	28S ribosomal protein S29, mitochondrial	1	0.999	2	3	3	3	0	0	0	0	0	0	0	0	0	0	0	0	0	0	0	0	0	0	0	0	0	0	0	0	0	0	0	0	0	0	0	0	0
421	a	sp|P51553|IDH3G_HUMAN	P51553	IDH3G_HUMAN	IDH3G	393	8.7	Homo sapiens	1:Experimental evidence at protein level	Isocitrate dehydrogenase [NAD] subunit gamma, mitochondrial	1	0.999	2	3	3	3	0	0	0	0	0	0	0	0	0	0	0	0	0	0	0	0	0	0	0	0	0	0	0	0	0	0	0	0	0	0	0	0	0
422	a	sp|P51571|SSRD_HUMAN	P51571	SSRD_HUMAN	SSR4	173	34.1	Homo sapiens	1:Experimental evidence at protein level	Translocon-associated protein subunit delta	1	0.999	3	12	12	12	0	0	0	0	0	0	0	0	0	0	0	0	0	0	0	0	0	0	0	0	0	0	0	0	0	0	0	1	1	1	1	1	1
423	a	sp|P51572|BAP31_HUMAN	P51572	BAP31_HUMAN	BCAP31	246	43.1	Homo sapiens	1:Experimental evidence at protein level	B-cell receptor-associated protein 31	1	0.999	7	23	23	23	0	0	0	0	0	0	0	0	0	0	0	0	0	0	0	0	0	0	0	0	0	0	0	0	0	0	0	1	1	1	1	1	1
424	a	sp|P51636|CAV2_HUMAN	P51636	CAV2_HUMAN	CAV2	162	17.3	Homo sapiens	1:Experimental evidence at protein level	Caveolin-2	1	0.999	2	4	4	4	0	0	0	0	0	0	0	0	0	0	0	0	0	0	0	0	0	0	0	0	0	0	0	0	0	0	0	0	0	0	0	0	0
425	a	sp|P51648|AL3A2_HUMAN	P51648	AL3A2_HUMAN	ALDH3A2	485	4.3	Homo sapiens	1:Experimental evidence at protein level	Fatty aldehyde dehydrogenase	1	0.999	2	7	7	7	0	0	0	0	0	0	0	0	0	0	0	0	0	0	0	0	0	0	0	0	0	0	0	0	0	0	0	0	0	0	0	0	0
426	a	sp|P51659|DHB4_HUMAN	P51659	DHB4_HUMAN	HSD17B4	736	19.4	Homo sapiens	1:Experimental evidence at protein level	Peroxisomal multifunctional enzyme type 2	1	0.999	10	40	40	40	0	0	0	0	0	0	0	0	0	0	0	0	0	0	0	0	0	0	0	0	0	0	0	0	0	0	0	1	1	1	1	1	1
427	a	sp|P51858|HDGF_HUMAN	P51858	HDGF_HUMAN	HDGF	240	54.2	Homo sapiens	1:Experimental evidence at protein level	Hepatoma-derived growth factor	1	0.9989	12	78	78	78	0	0	0	0	0	0	0	0	0	0	0	0	0	0	0	0	0	0	0	0	0	0	0	0	0	0	0	6	6	6	6	6	6
428	a	sp|P51991|ROA3_HUMAN	P51991	ROA3_HUMAN	HNRNPA3	378	22.5	Homo sapiens	1:Experimental evidence at protein level	Heterogeneous nuclear ribonucleoprotein A3	1	0.999	7	39	32	32	0	0	0	0	0	0	0	0	0	0	0	0	0	0	0	0	0	0	0	0	0	0	0	0	0	0	0	2	2	2	2	2	2
429	a	sp|P52209|6PGD_HUMAN	P52209	6PGD_HUMAN	PGD	483	17.2	Homo sapiens	1:Experimental evidence at protein level	6-phosphogluconate dehydrogenase, decarboxylating	1	0.999	8	60	60	60	0	0	0	0	0	0	0	0	0	0	0	0	0	0	0	0	0	0	0	0	0	0	0	0	0	0	0	5	5	5	5	5	5
430	a	sp|P52272|HNRPM_HUMAN	P52272	HNRPM_HUMAN	HNRNPM	730	20.4	Homo sapiens	1:Experimental evidence at protein level	Heterogeneous nuclear ribonucleoprotein M	1	0.999	14	116	116	116	0	0	0	0	0	0	0	0	0	0	0	0	0	0	0	0	0	0	0	0	0	0	0	0	0	0	0	9	9	9	9	9	9
431	a	sp|P52294|IMA5_HUMAN	P52294	IMA5_HUMAN	KPNA1	538	4.1	Homo sapiens	1:Experimental evidence at protein level	Importin subunit alpha-5	1	0.999	2	5	5	5	0	0	0	0	0	0	0	0	0	0	0	0	0	0	0	0	0	0	0	0	0	0	0	0	0	0	0	0	0	0	0	0	0
432	a	sp|P52306|GDS1_HUMAN	P52306	GDS1_HUMAN	RAP1GDS1	607	12.2	Homo sapiens	1:Experimental evidence at protein level	Rap1 GTPase-GDP dissociation stimulator 1	1	0.999	6	16	16	16	0	0	0	0	0	0	0	0	0	0	0	0	0	0	0	0	0	0	0	0	0	0	0	0	0	0	0	1	1	1	1	1	1
433	a	sp|P52434|RPAB3_HUMAN	P52434	RPAB3_HUMAN	POLR2H	150	16.7	Homo sapiens	1:Experimental evidence at protein level	DNA-directed RNA polymerases I, II, and III subunit RPABC3	1	0.999	2	3	3	3	0	0	0	0	0	0	0	0	0	0	0	0	0	0	0	0	0	0	0	0	0	0	0	0	0	0	0	0	0	0	0	0	0
434	a	sp|P52565|GDIR1_HUMAN	P52565	GDIR1_HUMAN	ARHGDIA	204	36.3	Homo sapiens	1:Experimental evidence at protein level	Rho GDP-dissociation inhibitor 1	1	0.999	5	28	28	28	0	0	0	0	0	0	0	0	0	0	0	0	0	0	0	0	0	0	0	0	0	0	0	0	0	0	0	2	2	2	2	2	2
435	a	sp|P52597|HNRPF_HUMAN	P52597	HNRPF_HUMAN	HNRNPF	415	22.2	Homo sapiens	1:Experimental evidence at protein level	Heterogeneous nuclear ribonucleoprotein F	1	0.999	6	26	18	18	0	0	0	0	0	0	0	0	0	0	0	0	0	0	0	0	0	0	0	0	0	0	0	0	0	0	0	3	2	2	3	2	2
436	a	sp|P52788|SPSY_HUMAN	P52788	SPSY_HUMAN	SMS	366	7.7	Homo sapiens	1:Experimental evidence at protein level	Spermine synthase	1	0.9987	3	15	15	15	0	0	0	0	0	0	0	0	0	0	0	0	0	0	0	0	0	0	0	0	0	0	0	0	0	0	0	1	1	1	1	1	1
437	a	sp|P52815|RM12_HUMAN	P52815	RM12_HUMAN	MRPL12	198	34.3	Homo sapiens	1:Experimental evidence at protein level	39S ribosomal protein L12, mitochondrial	1	0.999	5	33	33	33	0	0	0	0	0	0	0	0	0	0	0	0	0	0	0	0	0	0	0	0	0	0	0	0	0	0	0	3	3	3	3	3	3
438	a	sp|P52907|CAZA1_HUMAN	P52907	CAZA1_HUMAN	CAPZA1	286	51.4	Homo sapiens	1:Experimental evidence at protein level	F-actin-capping protein subunit alpha-1	1	0.999	9	57	34	57	0	0	0	0	0	0	0	0	0	0	0	0	0	0	0	0	0	0	0	0	0	0	0	0	0	0	0	6	4	6	6	4	6
439	a	sp|P52948|NUP98_HUMAN	P52948	NUP98_HUMAN	NUP98	1817	1.2	Homo sapiens	1:Experimental evidence at protein level	Nuclear pore complex protein Nup98-Nup96	1	0.999	2	4	4	4	0	0	0	0	0	0	0	0	0	0	0	0	0	0	0	0	0	0	0	0	0	0	0	0	0	0	0	0	0	0	0	0	0
440	a	sp|P53004|BIEA_HUMAN	P53004	BIEA_HUMAN	BLVRA	296	13.5	Homo sapiens	1:Experimental evidence at protein level	Biliverdin reductase A	1	0.999	4	19	19	19	0	0	0	0	0	0	0	0	0	0	0	0	0	0	0	0	0	0	0	0	0	0	0	0	0	0	0	0	0	0	0	0	0
441	a	sp|P53007|TXTP_HUMAN	P53007	TXTP_HUMAN	SLC25A1	311	12.5	Homo sapiens	1:Experimental evidence at protein level	Tricarboxylate transport protein, mitochondrial	1	0.999	4	12	12	12	0	0	0	0	0	0	0	0	0	0	0	0	0	0	0	0	0	0	0	0	0	0	0	0	0	0	0	1	1	1	1	1	1
442	a	sp|P53041|PPP5_HUMAN	P53041	PPP5_HUMAN	PPP5C	499	9.4	Homo sapiens	1:Experimental evidence at protein level	Serine/threonine-protein phosphatase 5	1	0.999	5	10	10	10	0	0	0	0	0	0	0	0	0	0	0	0	0	0	0	0	0	0	0	0	0	0	0	0	0	0	0	0	0	0	0	0	0
443	a	sp|P53597|SUCA_HUMAN	P53597	SUCA_HUMAN	SUCLG1	346	9.8	Homo sapiens	1:Experimental evidence at protein level	Succinate--CoA ligase [ADP/GDP-forming] subunit alpha, mitochondrial	1	0.999	3	4	4	4	0	0	0	0	0	0	0	0	0	0	0	0	0	0	0	0	0	0	0	0	0	0	0	0	0	0	0	0	0	0	0	0	0
444	a	sp|P53602|MVD1_HUMAN	P53602	MVD1_HUMAN	MVD	400	5.8	Homo sapiens	1:Experimental evidence at protein level	Diphosphomevalonate decarboxylase	1	0.999	2	8	8	8	0	0	0	0	0	0	0	0	0	0	0	0	0	0	0	0	0	0	0	0	0	0	0	0	0	0	0	0	0	0	0	0	0
445	a	sp|P53634|CATC_HUMAN	P53634	CATC_HUMAN	CTSC	463	12.5	Homo sapiens	1:Experimental evidence at protein level	Dipeptidyl peptidase 1	1	0.999	5	8	8	8	0	0	0	0	0	0	0	0	0	0	0	0	0	0	0	0	0	0	0	0	0	0	0	0	0	0	0	0	0	0	0	0	0
446	a	sp|P53999|TCP4_HUMAN	P53999	TCP4_HUMAN	SUB1	127	26	Homo sapiens	1:Experimental evidence at protein level	Activated RNA polymerase II transcriptional coactivator p15	1	0.999	3	5	5	5	0	0	0	0	0	0	0	0	0	0	0	0	0	0	0	0	0	0	0	0	0	0	0	0	0	0	0	0	0	0	0	0	0
447	a	sp|P54577|SYYC_HUMAN	P54577	SYYC_HUMAN	YARS	528	29.9	Homo sapiens	1:Experimental evidence at protein level	Tyrosine--tRNA ligase, cytoplasmic	1	0.999	16	68	68	68	0	0	0	0	0	0	0	0	0	0	0	0	0	0	0	0	0	0	0	0	0	0	0	0	0	0	0	7	7	7	6	6	6
448	a	sp|P54578|UBP14_HUMAN	P54578	UBP14_HUMAN	USP14	494	21.7	Homo sapiens	1:Experimental evidence at protein level	Ubiquitin carboxyl-terminal hydrolase 14	1	0.999	9	28	28	28	0	0	0	0	0	0	0	0	0	0	0	0	0	0	0	0	0	0	0	0	0	0	0	0	0	0	0	2	2	2	2	2	2
449	a	sp|P54709|AT1B3_HUMAN	P54709	AT1B3_HUMAN	ATP1B3	279	16.8	Homo sapiens	1:Experimental evidence at protein level	Sodium/potassium-transporting ATPase subunit beta-3	1	0.9905	4	5	5	5	0	0	0	0	0	0	0	0	0	0	0	0	0	0	0	0	0	0	0	0	0	0	0	0	0	0	0	1	1	1	1	1	1
450	a	sp|P54725|RD23A_HUMAN	P54725	RD23A_HUMAN	RAD23A	363	20.1	Homo sapiens	1:Experimental evidence at protein level	UV excision repair protein RAD23 homolog A	1	0.999	5	22	3	3	0	0	0	0	0	0	0	0	0	0	0	0	0	0	0	0	0	0	0	0	0	0	0	0	0	0	0	2	0	0	2	0	0
451	a	sp|P54727|RD23B_HUMAN	P54727	RD23B_HUMAN	RAD23B	409	38.6	Homo sapiens	1:Experimental evidence at protein level	UV excision repair protein RAD23 homolog B	1	0.999	10	55	36	55	0	0	0	0	0	0	0	0	0	0	0	0	0	0	0	0	0	0	0	0	0	0	0	0	0	0	0	5	3	5	4	2	4
452	a	sp|P54819|KAD2_HUMAN	P54819	KAD2_HUMAN	AK2	239	26.4	Homo sapiens	1:Experimental evidence at protein level	Adenylate kinase 2, mitochondrial	1	0.999	5	23	23	23	0	0	0	0	0	0	0	0	0	0	0	0	0	0	0	0	0	0	0	0	0	0	0	0	0	0	0	2	2	2	2	2	2
453	a	sp|P54886|P5CS_HUMAN	P54886	P5CS_HUMAN	ALDH18A1	795	9.9	Homo sapiens	1:Experimental evidence at protein level	Delta-1-pyrroline-5-carboxylate synthase	1	0.999	7	20	20	20	0	0	0	0	0	0	0	0	0	0	0	0	0	0	0	0	0	0	0	0	0	0	0	0	0	0	0	0	0	0	0	0	0
454	a	sp|P55010|IF5_HUMAN	P55010	IF5_HUMAN	EIF5	431	11.4	Homo sapiens	1:Experimental evidence at protein level	Eukaryotic translation initiation factor 5	1	0.999	5	9	9	9	0	0	0	0	0	0	0	0	0	0	0	0	0	0	0	0	0	0	0	0	0	0	0	0	0	0	0	0	0	0	0	0	0
455	a	sp|P55060|XPO2_HUMAN	P55060	XPO2_HUMAN	CSE1L	971	11.3	Homo sapiens	1:Experimental evidence at protein level	Exportin-2	1	0.999	11	44	44	44	0	0	0	0	0	0	0	0	0	0	0	0	0	0	0	0	0	0	0	0	0	0	0	0	0	0	0	8	8	8	8	8	8
456	a	sp|P55072|TERA_HUMAN	P55072	TERA_HUMAN	VCP	806	28.7	Homo sapiens	1:Experimental evidence at protein level	Transitional endoplasmic reticulum ATPase	1	0.999	19	152	152	152	0	0	0	0	0	0	0	0	0	0	0	0	0	0	0	0	0	0	0	0	0	0	0	0	0	0	0	13	13	13	13	13	13
457	a	sp|P55084|ECHB_HUMAN	P55084	ECHB_HUMAN	HADHB	474	17.9	Homo sapiens	1:Experimental evidence at protein level	Trifunctional enzyme subunit beta, mitochondrial	1	0.999	8	47	47	47	0	0	0	0	0	0	0	0	0	0	0	0	0	0	0	0	0	0	0	0	0	0	0	0	0	0	0	3	3	3	3	3	3
458	a	sp|P55145|MANF_HUMAN	P55145	MANF_HUMAN	MANF	182	26.4	Homo sapiens	1:Experimental evidence at protein level	Mesencephalic astrocyte-derived neurotrophic factor	1	0.999	4	14	14	14	0	0	0	0	0	0	0	0	0	0	0	0	0	0	0	0	0	0	0	0	0	0	0	0	0	0	0	1	1	1	1	1	1
459	a	sp|P55209|NP1L1_HUMAN	P55209	NP1L1_HUMAN	NAP1L1	391	9.7	Homo sapiens	1:Experimental evidence at protein level	Nucleosome assembly protein 1-like 1	1	0.999	3	23	19	19	0	0	0	0	0	0	0	0	0	0	0	0	0	0	0	0	0	0	0	0	0	0	0	0	0	0	0	2	2	2	2	2	2
460	a	sp|P55263|ADK_HUMAN	P55263	ADK_HUMAN	ADK	362	15.7	Homo sapiens	1:Experimental evidence at protein level	Adenosine kinase	1	0.999	5	19	19	19	0	0	0	0	0	0	0	0	0	0	0	0	0	0	0	0	0	0	0	0	0	0	0	0	0	0	0	0	0	0	0	0	0
461	a	sp|P55265|DSRAD_HUMAN	P55265	DSRAD_HUMAN	ADAR	1226	2.9	Homo sapiens	1:Experimental evidence at protein level	Double-stranded RNA-specific adenosine deaminase	1	0.999	3	6	6	6	0	0	0	0	0	0	0	0	0	0	0	0	0	0	0	0	0	0	0	0	0	0	0	0	0	0	0	0	0	0	0	0	0
462	a	sp|P55327|TPD52_HUMAN	P55327	TPD52_HUMAN	TPD52	224	36.6	Homo sapiens	1:Experimental evidence at protein level	Tumor protein D52	1	0.999	5	18	18	18	0	0	0	0	0	0	0	0	0	0	0	0	0	0	0	0	0	0	0	0	0	0	0	0	0	0	0	2	2	2	2	2	2
463	a	sp|P55735|SEC13_HUMAN	P55735	SEC13_HUMAN	SEC13	322	12.1	Homo sapiens	1:Experimental evidence at protein level	Protein SEC13 homolog	1	0.999	3	7	7	7	0	0	0	0	0	0	0	0	0	0	0	0	0	0	0	0	0	0	0	0	0	0	0	0	0	0	0	0	0	0	0	0	0
464	a	sp|P55769|NH2L1_HUMAN	P55769	NH2L1_HUMAN	SNU13	128	33.6	Homo sapiens	1:Experimental evidence at protein level	NHP2-like protein 1	1	0.999	4	31	31	31	0	0	0	0	0	0	0	0	0	0	0	0	0	0	0	0	0	0	0	0	0	0	0	0	0	0	0	3	3	3	3	3	3
465	a	sp|P55884|EIF3B_HUMAN	P55884	EIF3B_HUMAN	EIF3B	814	7.7	Homo sapiens	1:Experimental evidence at protein level	Eukaryotic translation initiation factor 3 subunit B	1	0.999	6	32	32	32	0	0	0	0	0	0	0	0	0	0	0	0	0	0	0	0	0	0	0	0	0	0	0	0	0	0	0	2	2	2	2	2	2
466	a	sp|P56134|ATPK_HUMAN	P56134	ATPK_HUMAN	ATP5J2	94	27.7	Homo sapiens	1:Experimental evidence at protein level	ATP synthase subunit f, mitochondrial	1	0.999	2	6	6	6	0	0	0	0	0	0	0	0	0	0	0	0	0	0	0	0	0	0	0	0	0	0	0	0	0	0	0	0	0	0	0	0	0
467	a	sp|P56385|ATP5I_HUMAN	P56385	ATP5I_HUMAN	ATP5I	69	30.4	Homo sapiens	1:Experimental evidence at protein level	ATP synthase subunit e, mitochondrial	1	0.999	2	3	3	3	0	0	0	0	0	0	0	0	0	0	0	0	0	0	0	0	0	0	0	0	0	0	0	0	0	0	0	0	0	0	0	0	0
468	a	sp|P56537|IF6_HUMAN	P56537	IF6_HUMAN	EIF6	245	29.4	Homo sapiens	1:Experimental evidence at protein level	Eukaryotic translation initiation factor 6	1	0.999	5	39	39	39	0	0	0	0	0	0	0	0	0	0	0	0	0	0	0	0	0	0	0	0	0	0	0	0	0	0	0	4	4	4	4	4	4
469	a	sp|P57088|TMM33_HUMAN	P57088	TMM33_HUMAN	TMEM33	247	8.5	Homo sapiens	1:Experimental evidence at protein level	Transmembrane protein 33	1	0.999	2	4	4	4	0	0	0	0	0	0	0	0	0	0	0	0	0	0	0	0	0	0	0	0	0	0	0	0	0	0	0	0	0	0	0	0	0
470	a	sp|P58107|EPIPL_HUMAN	P58107	EPIPL_HUMAN	EPPK1	5090	13.9	Homo sapiens	1:Experimental evidence at protein level	Epiplakin	1	0.999	12	71	12	12	0	0	0	0	0	0	0	0	0	0	0	0	0	0	0	0	0	0	0	0	0	0	0	0	0	0	0	3	0	0	3	0	0
471	a	sp|P58546|MTPN_HUMAN	P58546	MTPN_HUMAN	MTPN	118	22	Homo sapiens	1:Experimental evidence at protein level	Myotrophin	1	0.999	2	17	17	17	0	0	0	0	0	0	0	0	0	0	0	0	0	0	0	0	0	0	0	0	0	0	0	0	0	0	0	2	2	2	2	2	2
472	a	sp|P59998|ARPC4_HUMAN	P59998	ARPC4_HUMAN	ARPC4	168	41.1	Homo sapiens	1:Experimental evidence at protein level	Actin-related protein 2/3 complex subunit 4	1	0.999	6	41	41	41	0	0	0	0	0	0	0	0	0	0	0	0	0	0	0	0	0	0	0	0	0	0	0	0	0	0	0	4	4	4	4	4	4
473	a	sp|P60174|TPIS_HUMAN	P60174	TPIS_HUMAN	TPI1	286	73.1	Homo sapiens	1:Experimental evidence at protein level	Triosephosphate isomerase	1	0.999	15	186	186	186	0	0	0	0	0	0	0	0	0	0	0	0	0	0	0	0	0	0	0	0	0	0	0	0	0	0	0	11	11	11	11	11	11
474	a	sp|P60228|EIF3E_HUMAN	P60228	EIF3E_HUMAN	EIF3E	445	14.4	Homo sapiens	1:Experimental evidence at protein level	Eukaryotic translation initiation factor 3 subunit E	1	0.999	7	43	43	43	0	0	0	0	0	0	0	0	0	0	0	0	0	0	0	0	0	0	0	0	0	0	0	0	0	0	0	5	5	5	5	5	5
475	a	sp|P60866|RS20_HUMAN	P60866	RS20_HUMAN	RPS20	119	42	Homo sapiens	1:Experimental evidence at protein level	40S ribosomal protein S20	1	0.999	4	33	33	33	0	0	0	0	0	0	0	0	0	0	0	0	0	0	0	0	0	0	0	0	0	0	0	0	0	0	0	3	3	3	3	3	3
476	a	sp|P60891|PRPS1_HUMAN	P60891	PRPS1_HUMAN	PRPS1	318	15.1	Homo sapiens	1:Experimental evidence at protein level	Ribose-phosphate pyrophosphokinase 1	1	0.999	3	4	4	4	0	0	0	0	0	0	0	0	0	0	0	0	0	0	0	0	0	0	0	0	0	0	0	0	0	0	0	0	0	0	0	0	0
477	a	sp|P60900|PSA6_HUMAN	P60900	PSA6_HUMAN	PSMA6	246	41.5	Homo sapiens	1:Experimental evidence at protein level	Proteasome subunit alpha type-6	1	0.999	9	43	43	43	0	0	0	0	0	0	0	0	0	0	0	0	0	0	0	0	0	0	0	0	0	0	0	0	0	0	0	2	2	2	2	2	2
478	a	sp|P60903|S10AA_HUMAN	P60903	S10AA_HUMAN	S100A10	97	17.5	Homo sapiens	1:Experimental evidence at protein level	Protein S100-A10	1	0.9989	3	43	43	43	0	0	0	0	0	0	0	0	0	0	0	0	0	0	0	0	0	0	0	0	0	0	0	0	0	0	0	3	3	3	2	2	2
479	a	sp|P60981|DEST_HUMAN	P60981	DEST_HUMAN	DSTN	165	52.1	Homo sapiens	1:Experimental evidence at protein level	Destrin	1	0.999	8	79	67	67	0	0	0	0	0	0	0	0	0	0	0	0	0	0	0	0	0	0	0	0	0	0	0	0	0	0	0	6	5	5	6	5	5
480	a	sp|P61009|SPCS3_HUMAN	P61009	SPCS3_HUMAN	SPCS3	180	11.7	Homo sapiens	1:Experimental evidence at protein level	Signal peptidase complex subunit 3	1	0.999	2	6	6	6	0	0	0	0	0	0	0	0	0	0	0	0	0	0	0	0	0	0	0	0	0	0	0	0	0	0	0	1	1	1	1	1	1
481	a	sp|P61011|SRP54_HUMAN	P61011	SRP54_HUMAN	SRP54	504	10.1	Homo sapiens	1:Experimental evidence at protein level	Signal recognition particle 54 kDa protein	1	0.999	5	14	14	14	0	0	0	0	0	0	0	0	0	0	0	0	0	0	0	0	0	0	0	0	0	0	0	0	0	0	0	1	1	1	1	1	1
482	a	sp|P61081|UBC12_HUMAN	P61081	UBC12_HUMAN	UBE2M	183	14.8	Homo sapiens	1:Experimental evidence at protein level	NEDD8-conjugating enzyme Ubc12	1	0.999	3	21	21	21	0	0	0	0	0	0	0	0	0	0	0	0	0	0	0	0	0	0	0	0	0	0	0	0	0	0	0	2	2	2	2	2	2
483	a	sp|P61204|ARF3_HUMAN	P61204	ARF3_HUMAN	ARF3	181	53.6	Homo sapiens	1:Experimental evidence at protein level	ADP-ribosylation factor 3	1	0.999	7	81	19	81	0	0	0	0	0	0	0	0	0	0	0	0	0	0	0	0	0	0	0	0	0	0	0	0	0	0	0	5	1	5	5	1	5
484	a	sp|P61221|ABCE1_HUMAN	P61221	ABCE1_HUMAN	ABCE1	599	18.4	Homo sapiens	1:Experimental evidence at protein level	ATP-binding cassette sub-family E member 1	1	0.999	10	28	28	28	0	0	0	0	0	0	0	0	0	0	0	0	0	0	0	0	0	0	0	0	0	0	0	0	0	0	0	2	2	2	2	2	2
485	a	sp|P61247|RS3A_HUMAN	P61247	RS3A_HUMAN	RPS3A	264	45.1	Homo sapiens	1:Experimental evidence at protein level	40S ribosomal protein S3a	1	0.999	11	112	112	112	0	0	0	0	0	0	0	0	0	0	0	0	0	0	0	0	0	0	0	0	0	0	0	0	0	0	0	10	10	10	10	10	10
486	a	sp|P61289|PSME3_HUMAN	P61289	PSME3_HUMAN	PSME3	254	16.1	Homo sapiens	1:Experimental evidence at protein level	Proteasome activator complex subunit 3	1	0.999	3	6	6	6	0	0	0	0	0	0	0	0	0	0	0	0	0	0	0	0	0	0	0	0	0	0	0	0	0	0	0	1	1	1	1	1	1
487	a	sp|P61313|RL15_HUMAN	P61313	RL15_HUMAN	RPL15	204	30.9	Homo sapiens	1:Experimental evidence at protein level	60S ribosomal protein L15	1	0.999	7	33	33	33	0	0	0	0	0	0	0	0	0	0	0	0	0	0	0	0	0	0	0	0	0	0	0	0	0	0	0	2	2	2	2	2	2
488	a	sp|P61353|RL27_HUMAN	P61353	RL27_HUMAN	RPL27	136	12.5	Homo sapiens	1:Experimental evidence at protein level	60S ribosomal protein L27	1	0.999	2	40	40	40	0	0	0	0	0	0	0	0	0	0	0	0	0	0	0	0	0	0	0	0	0	0	0	0	0	0	0	2	2	2	2	2	2
489	a	sp|P61604|CH10_HUMAN	P61604	CH10_HUMAN	HSPE1	102	59.8	Homo sapiens	1:Experimental evidence at protein level	10 kDa heat shock protein, mitochondrial	1	0.999	6	83	83	83	0	0	0	0	0	0	0	0	0	0	0	0	0	0	0	0	0	0	0	0	0	0	0	0	0	0	0	5	5	5	5	5	5
490	a	sp|P61758|PFD3_HUMAN	P61758	PFD3_HUMAN	VBP1	197	27.9	Homo sapiens	1:Experimental evidence at protein level	Prefoldin subunit 3	1	0.999	5	12	12	12	0	0	0	0	0	0	0	0	0	0	0	0	0	0	0	0	0	0	0	0	0	0	0	0	0	0	0	2	2	2	2	2	2
491	a	sp|P61803|DAD1_HUMAN	P61803	DAD1_HUMAN	DAD1	113	35.4	Homo sapiens	1:Experimental evidence at protein level	Dolichyl-diphosphooligosaccharide--protein glycosyltransferase subunit DAD1	1	0.999	4	39	39	39	0	0	0	0	0	0	0	0	0	0	0	0	0	0	0	0	0	0	0	0	0	0	0	0	0	0	0	3	3	3	3	3	3
492	a	sp|P61916|NPC2_HUMAN	P61916	NPC2_HUMAN	NPC2	151	27.8	Homo sapiens	1:Experimental evidence at protein level	Epididymal secretory protein E1	1	0.999	4	29	29	29	0	0	0	0	0	0	0	0	0	0	0	0	0	0	0	0	0	0	0	0	0	0	0	0	0	0	0	3	3	3	3	3	3
493	a	sp|P61923|COPZ1_HUMAN	P61923	COPZ1_HUMAN	COPZ1	177	16.4	Homo sapiens	1:Experimental evidence at protein level	Coatomer subunit zeta-1	1	0.999	2	8	8	8	0	0	0	0	0	0	0	0	0	0	0	0	0	0	0	0	0	0	0	0	0	0	0	0	0	0	0	1	1	1	1	1	1
494	a	sp|P61978|HNRPK_HUMAN	P61978	HNRPK_HUMAN	HNRNPK	463	41.7	Homo sapiens	1:Experimental evidence at protein level	Heterogeneous nuclear ribonucleoprotein K	1	0.999	15	166	166	166	0	0	0	0	0	0	0	0	0	1	1	1	0	0	0	0	0	0	0	0	0	0	0	0	0	0	0	10	10	10	10	10	10
495	a	sp|P61981|1433G_HUMAN	P61981	1433G_HUMAN	YWHAG	247	60.7	Homo sapiens	1:Experimental evidence at protein level	14-3-3 protein gamma	1	0.999	14	203	71	73	0	0	0	0	0	0	0	0	0	1	1	1	1	1	1	2.20146e+06	160823	160820	0	0	0	0	0	0	0	0	0	11	5	5	9	4	4
496	a	sp|P62081|RS7_HUMAN	P62081	RS7_HUMAN	RPS7	194	40.2	Homo sapiens	1:Experimental evidence at protein level	40S ribosomal protein S7	1	0.9984	7	50	50	50	0	0	0	0	0	0	0	0	0	0	0	0	0	0	0	0	0	0	0	0	0	0	0	0	0	0	0	5	5	5	5	5	5
497	a	sp|P62140|PP1B_HUMAN	P62140	PP1B_HUMAN	PPP1CB	327	34.3	Homo sapiens	1:Experimental evidence at protein level	Serine/threonine-protein phosphatase PP1-beta catalytic subunit	1	0.999	9	48	19	48	0	0	0	0	0	0	0	0	0	0	0	0	0	0	0	0	0	0	0	0	0	0	0	0	0	0	0	4	2	4	4	2	4
498	a	sp|P62241|RS8_HUMAN	P62241	RS8_HUMAN	RPS8	208	45.2	Homo sapiens	1:Experimental evidence at protein level	40S ribosomal protein S8	1	0.999	9	124	124	124	0	0	0	0	0	0	0	0	0	0	0	0	0	0	0	0	0	0	0	0	0	0	0	0	0	0	0	6	6	6	6	6	6
499	a	sp|P62244|RS15A_HUMAN	P62244	RS15A_HUMAN	RPS15A	130	29.2	Homo sapiens	1:Experimental evidence at protein level	40S ribosomal protein S15a	1	0.9985	4	30	30	30	0	0	0	0	0	0	0	0	0	0	0	0	0	0	0	0	0	0	0	0	0	0	0	0	0	0	0	2	2	2	1	1	1
500	a	sp|P62249|RS16_HUMAN	P62249	RS16_HUMAN	RPS16	146	40.4	Homo sapiens	1:Experimental evidence at protein level	40S ribosomal protein S16	1	0.999	7	49	49	49	0	0	0	0	0	0	0	0	0	0	0	0	0	0	0	0	0	0	0	0	0	0	0	0	0	0	0	3	3	3	3	3	3
501	a	sp|P62258|1433E_HUMAN	P62258	1433E_HUMAN	YWHAE	255	51.4	Homo sapiens	1:Experimental evidence at protein level	14-3-3 protein epsilon	1	0.999	13	210	126	210	0	0	0	0	0	0	0	0	0	2	2	2	2	2	2	4010526	679290	4010526	0	0	0	0	0	0	0	0	0	11	7	11	11	7	11
502	a	sp|P62263|RS14_HUMAN	P62263	RS14_HUMAN	RPS14	151	36.4	Homo sapiens	1:Experimental evidence at protein level	40S ribosomal protein S14	1	0.999	4	48	48	48	0	0	0	0	0	0	0	0	0	0	0	0	0	0	0	0	0	0	0	0	0	0	0	0	0	0	0	3	3	3	3	3	3
503	a	sp|P62266|RS23_HUMAN	P62266	RS23_HUMAN	RPS23	143	21	Homo sapiens	1:Experimental evidence at protein level	40S ribosomal protein S23	1	0.999	3	19	19	19	0	0	0	0	0	0	0	0	0	0	0	0	0	0	0	0	0	0	0	0	0	0	0	0	0	0	0	1	1	1	1	1	1
504	a	sp|P62280|RS11_HUMAN	P62280	RS11_HUMAN	RPS11	158	48.7	Homo sapiens	1:Experimental evidence at protein level	40S ribosomal protein S11	1	0.999	9	80	80	80	0	0	0	0	0	0	0	0	0	0	0	0	0	0	0	0	0	0	0	0	0	0	0	0	0	0	0	7	7	7	7	7	7
505	a	sp|P62312|LSM6_HUMAN	P62312	LSM6_HUMAN	LSM6	80	23.8	Homo sapiens	1:Experimental evidence at protein level	U6 snRNA-associated Sm-like protein LSm6	1	0.999	2	7	7	7	0	0	0	0	0	0	0	0	0	0	0	0	0	0	0	0	0	0	0	0	0	0	0	0	0	0	0	0	0	0	0	0	0
506	a	sp|P62314|SMD1_HUMAN	P62314	SMD1_HUMAN	SNRPD1	119	18.5	Homo sapiens	1:Experimental evidence at protein level	Small nuclear ribonucleoprotein Sm D1	1	0.9948	2	11	11	11	0	0	0	0	0	0	0	0	0	0	0	0	0	0	0	0	0	0	0	0	0	0	0	0	0	0	0	2	2	2	2	2	2
507	a	sp|P62316|SMD2_HUMAN	P62316	SMD2_HUMAN	SNRPD2	118	40.7	Homo sapiens	1:Experimental evidence at protein level	Small nuclear ribonucleoprotein Sm D2	1	0.999	4	39	39	39	0	0	0	0	0	0	0	0	0	0	0	0	0	0	0	0	0	0	0	0	0	0	0	0	0	0	0	3	3	3	3	3	3
508	a	sp|P62318|SMD3_HUMAN	P62318	SMD3_HUMAN	SNRPD3	126	24.6	Homo sapiens	1:Experimental evidence at protein level	Small nuclear ribonucleoprotein Sm D3	1	0.9989	2	10	10	10	0	0	0	0	0	0	0	0	0	0	0	0	0	0	0	0	0	0	0	0	0	0	0	0	0	0	0	1	1	1	1	1	1
509	a	sp|P62333|PRS10_HUMAN	P62333	PRS10_HUMAN	PSMC6	389	11.3	Homo sapiens	1:Experimental evidence at protein level	26S protease regulatory subunit 10B	1	0.999	4	11	11	11	0	0	0	0	0	0	0	0	0	0	0	0	0	0	0	0	0	0	0	0	0	0	0	0	0	0	0	1	1	1	1	1	1
510	a	sp|P62424|RL7A_HUMAN	P62424	RL7A_HUMAN	RPL7A	266	38	Homo sapiens	1:Experimental evidence at protein level	60S ribosomal protein L7a	1	0.999	11	92	92	92	0	0	0	0	0	0	0	0	0	0	0	0	0	0	0	0	0	0	0	0	0	0	0	0	0	0	0	5	5	5	5	5	5
511	a	sp|P62495|ERF1_HUMAN	P62495	ERF1_HUMAN	ETF1	437	29.3	Homo sapiens	1:Experimental evidence at protein level	Eukaryotic peptide chain release factor subunit 1	1	0.999	11	55	55	55	0	0	0	0	0	0	0	0	0	0	0	0	0	0	0	0	0	0	0	0	0	0	0	0	0	0	0	5	5	5	5	5	5
512	a	sp|P62633|CNBP_HUMAN	P62633	CNBP_HUMAN	CNBP	177	13	Homo sapiens	1:Experimental evidence at protein level	Cellular nucleic acid-binding protein	1	0.999	2	11	11	11	0	0	0	0	0	0	0	0	0	0	0	0	0	0	0	0	0	0	0	0	0	0	0	0	0	0	0	1	1	1	1	1	1
513	a	sp|P62714|PP2AB_HUMAN	P62714	PP2AB_HUMAN	PPP2CB	309	20.4	Homo sapiens	1:Experimental evidence at protein level	Serine/threonine-protein phosphatase 2A catalytic subunit beta isoform	1	0.999	5	12	12	12	0	0	0	0	0	0	0	0	0	0	0	0	0	0	0	0	0	0	0	0	0	0	0	0	0	0	0	1	1	1	1	1	1
514	a	sp|P62750|RL23A_HUMAN	P62750	RL23A_HUMAN	RPL23A	156	47.4	Homo sapiens	1:Experimental evidence at protein level	60S ribosomal protein L23a	1	0.999	9	82	82	82	0	0	0	0	0	0	0	0	0	0	0	0	0	0	0	0	0	0	0	0	0	0	0	0	0	0	0	8	8	8	8	8	8
515	a	sp|P62753|RS6_HUMAN	P62753	RS6_HUMAN	RPS6	249	16.9	Homo sapiens	1:Experimental evidence at protein level	40S ribosomal protein S6	1	0.999	5	44	44	44	0	0	0	0	0	0	0	0	0	0	0	0	0	0	0	0	0	0	0	0	0	0	0	0	0	0	0	3	3	3	3	3	3
516	a	sp|P62805|H4_HUMAN	P62805	H4_HUMAN	HIST1H4A	103	51.5	Homo sapiens	1:Experimental evidence at protein level	Histone H4	1	0.999	6	198	198	198	1	1	1	1	1	1	424311	424311	424311	1	1	1	1	1	1	179733	179733	179733	1	1	1	1	1	1	494600	494600	494600	11	11	11	7	7	7
517	a	sp|P62826|RAN_HUMAN	P62826	RAN_HUMAN	RAN	216	38	Homo sapiens	1:Experimental evidence at protein level	GTP-binding nuclear protein Ran	1	0.999	7	105	105	105	0	0	0	0	0	0	0	0	0	0	0	0	0	0	0	0	0	0	0	0	0	0	0	0	0	0	0	7	7	7	6	6	6
518	a	sp|P62829|RL23_HUMAN	P62829	RL23_HUMAN	RPL23	140	56.4	Homo sapiens	1:Experimental evidence at protein level	60S ribosomal protein L23	1	0.999	6	75	75	75	0	0	0	0	0	0	0	0	0	0	0	0	0	0	0	0	0	0	0	0	0	0	0	0	0	0	0	6	6	6	6	6	6
519	a	sp|P62851|RS25_HUMAN	P62851	RS25_HUMAN	RPS25	125	29.6	Homo sapiens	1:Experimental evidence at protein level	40S ribosomal protein S25	1	0.999	5	74	74	74	0	0	0	0	0	0	0	0	0	0	0	0	0	0	0	0	0	0	0	0	0	0	0	0	0	0	0	4	4	4	4	4	4
520	a	sp|P62857|RS28_HUMAN	P62857	RS28_HUMAN	RPS28	69	46.4	Homo sapiens	1:Experimental evidence at protein level	40S ribosomal protein S28	1	0.999	3	34	34	34	0	0	0	0	0	0	0	0	0	0	0	0	0	0	0	0	0	0	0	0	0	0	0	0	0	0	0	2	2	2	2	2	2
521	a	sp|P62888|RL30_HUMAN	P62888	RL30_HUMAN	RPL30	115	40.9	Homo sapiens	1:Experimental evidence at protein level	60S ribosomal protein L30	1	0.999	4	60	60	60	0	0	0	0	0	0	0	0	0	0	0	0	0	0	0	0	0	0	0	0	0	0	0	0	0	0	0	4	4	4	4	4	4
522	a	sp|P62899|RL31_HUMAN	P62899	RL31_HUMAN	RPL31	125	38.4	Homo sapiens	1:Experimental evidence at protein level	60S ribosomal protein L31	1	0.999	5	60	60	60	0	0	0	0	0	0	0	0	0	0	0	0	0	0	0	0	0	0	0	0	0	0	0	0	0	0	0	4	4	4	4	4	4
523	a	sp|P62906|RL10A_HUMAN	P62906	RL10A_HUMAN	RPL10A	217	35	Homo sapiens	1:Experimental evidence at protein level	60S ribosomal protein L10a	1	0.999	8	100	100	100	0	0	0	0	0	0	0	0	0	0	0	0	0	0	0	0	0	0	0	0	0	0	0	0	0	0	0	7	7	7	7	7	7
524	a	sp|P62910|RL32_HUMAN	P62910	RL32_HUMAN	RPL32	135	27.4	Homo sapiens	1:Experimental evidence at protein level	60S ribosomal protein L32	1	0.999	3	22	22	22	0	0	0	0	0	0	0	0	0	0	0	0	0	0	0	0	0	0	0	0	0	0	0	0	0	0	0	2	2	2	2	2	2
525	a	sp|P62917|RL8_HUMAN	P62917	RL8_HUMAN	RPL8	257	24.1	Homo sapiens	1:Experimental evidence at protein level	60S ribosomal protein L8	1	0.999	5	66	66	66	0	0	0	0	0	0	0	0	0	0	0	0	0	0	0	0	0	0	0	0	0	0	0	0	0	0	0	4	4	4	4	4	4
526	a	sp|P62995|TRA2B_HUMAN	P62995	TRA2B_HUMAN	TRA2B	288	11.5	Homo sapiens	1:Experimental evidence at protein level	Transformer-2 protein homolog beta	1	0.999	3	18	18	18	0	0	0	0	0	0	0	0	0	0	0	0	0	0	0	0	0	0	0	0	0	0	0	0	0	0	0	1	1	1	1	1	1
527	a	sp|P63010|AP2B1_HUMAN	P63010	AP2B1_HUMAN	AP2B1	937	7.8	Homo sapiens	1:Experimental evidence at protein level	AP-2 complex subunit beta	1	0.999	8	21	12	12	0	0	0	0	0	0	0	0	0	0	0	0	0	0	0	0	0	0	0	0	0	0	0	0	0	0	0	1	1	1	1	1	1
528	a	sp|P63104|1433Z_HUMAN	P63104	1433Z_HUMAN	YWHAZ	245	60.8	Homo sapiens	1:Experimental evidence at protein level	14-3-3 protein zeta/delta	1	0.999	15	264	178	180	0	0	0	0	0	0	0	0	0	1	1	1	1	1	1	1.86949e+06	605033	605033	1	1	1	1	1	1	2.33047e+06	754223	754223	14	9	10	14	9	10
529	a	sp|P63151|2ABA_HUMAN	P63151	2ABA_HUMAN	PPP2R2A	447	7.2	Homo sapiens	1:Experimental evidence at protein level	Serine/threonine-protein phosphatase 2A 55 kDa regulatory subunit B alpha isoform	1	0.999	3	12	12	12	0	0	0	0	0	0	0	0	0	0	0	0	0	0	0	0	0	0	0	0	0	0	0	0	0	0	0	1	1	1	1	1	1
530	a	sp|P63173|RL38_HUMAN	P63173	RL38_HUMAN	RPL38	70	41.4	Homo sapiens	1:Experimental evidence at protein level	60S ribosomal protein L38	1	0.999	4	26	26	26	0	0	0	0	0	0	0	0	0	0	0	0	0	0	0	0	0	0	0	0	0	0	0	0	0	0	0	2	2	2	2	2	2
531	a	sp|P63208|SKP1_HUMAN	P63208	SKP1_HUMAN	SKP1	163	22.7	Homo sapiens	1:Experimental evidence at protein level	S-phase kinase-associated protein 1	1	0.999	3	18	18	18	0	0	0	0	0	0	0	0	0	0	0	0	0	0	0	0	0	0	0	0	0	0	0	0	0	0	0	1	1	1	1	1	1
532	a	sp|P63220|RS21_HUMAN	P63220	RS21_HUMAN	RPS21	83	39.8	Homo sapiens	1:Experimental evidence at protein level	40S ribosomal protein S21	1	0.999	3	25	25	25	0	0	0	0	0	0	0	0	0	0	0	0	0	0	0	0	0	0	0	0	0	0	0	0	0	0	0	2	2	2	2	2	2
533	a	sp|P67812|SC11A_HUMAN	P67812	SC11A_HUMAN	SEC11A	179	9.5	Homo sapiens	1:Experimental evidence at protein level	Signal peptidase complex catalytic subunit SEC11A	1	0.9987	2	6	6	6	0	0	0	0	0	0	0	0	0	0	0	0	0	0	0	0	0	0	0	0	0	0	0	0	0	0	0	0	0	0	0	0	0
534	a	sp|P67936|TPM4_HUMAN	P67936	TPM4_HUMAN	TPM4	248	46.4	Homo sapiens	1:Experimental evidence at protein level	Tropomyosin alpha-4 chain	1	0.999	14	216	91	216	0	0	0	0	0	0	0	0	0	0	0	0	0	0	0	0	0	0	0	0	0	0	0	0	0	0	0	13	6	13	12	6	12
535	a	sp|P68036|UB2L3_HUMAN	P68036	UB2L3_HUMAN	UBE2L3	154	26	Homo sapiens	1:Experimental evidence at protein level	Ubiquitin-conjugating enzyme E2 L3	1	0.999	4	9	9	9	0	0	0	0	0	0	0	0	0	0	0	0	0	0	0	0	0	0	0	0	0	0	0	0	0	0	0	0	0	0	0	0	0
536	a	sp|P78344|IF4G2_HUMAN	P78344	IF4G2_HUMAN	EIF4G2	907	8.6	Homo sapiens	1:Experimental evidence at protein level	Eukaryotic translation initiation factor 4 gamma 2	1	0.999	7	12	12	12	0	0	0	0	0	0	0	0	0	0	0	0	0	0	0	0	0	0	0	0	0	0	0	0	0	0	0	0	0	0	0	0	0
537	a	sp|P78371|TCPB_HUMAN	P78371	TCPB_HUMAN	CCT2	535	42.2	Homo sapiens	1:Experimental evidence at protein level	T-complex protein 1 subunit beta	1	0.999	17	107	107	107	0	0	0	0	0	0	0	0	0	0	0	0	0	0	0	0	0	0	0	0	0	0	0	0	0	0	0	9	9	9	9	9	9
538	a	sp|P78417|GSTO1_HUMAN	P78417	GSTO1_HUMAN	GSTO1	241	29.5	Homo sapiens	1:Experimental evidence at protein level	Glutathione S-transferase omega-1	1	0.999	7	38	38	38	0	0	0	0	0	0	0	0	0	0	0	0	0	0	0	0	0	0	0	0	0	0	0	0	0	0	0	3	3	3	3	3	3
539	a	sp|P80723|BASP1_HUMAN	P80723	BASP1_HUMAN	BASP1	227	69.2	Homo sapiens	1:Experimental evidence at protein level	Brain acid soluble protein 1	1	0.999	10	54	54	54	0	0	0	0	0	0	0	0	0	0	0	0	0	0	0	0	0	0	0	0	0	0	0	0	0	0	0	2	2	2	2	2	2
540	a	sp|P82650|RT22_HUMAN	P82650	RT22_HUMAN	MRPS22	360	9.2	Homo sapiens	1:Experimental evidence at protein level	28S ribosomal protein S22, mitochondrial	1	0.999	3	9	9	9	0	0	0	0	0	0	0	0	0	0	0	0	0	0	0	0	0	0	0	0	0	0	0	0	0	0	0	0	0	0	0	0	0
541	a	sp|P82979|SARNP_HUMAN	P82979	SARNP_HUMAN	SARNP	210	31.9	Homo sapiens	1:Experimental evidence at protein level	SAP domain-containing ribonucleoprotein	1	0.999	6	38	38	38	0	0	0	0	0	0	0	0	0	0	0	0	0	0	0	0	0	0	0	0	0	0	0	0	0	0	0	5	5	5	5	5	5
542	a	sp|P83731|RL24_HUMAN	P83731	RL24_HUMAN	RPL24	157	25.5	Homo sapiens	1:Experimental evidence at protein level	60S ribosomal protein L24	1	0.999	5	72	72	72	0	0	0	0	0	0	0	0	0	0	0	0	0	0	0	0	0	0	0	0	0	0	0	0	0	0	0	6	6	6	6	6	6
543	a	sp|P84090|ERH_HUMAN	P84090	ERH_HUMAN	ERH	104	21.2	Homo sapiens	1:Experimental evidence at protein level	Enhancer of rudimentary homolog	1	0.999	2	27	27	27	0	0	0	0	0	0	0	0	0	0	0	0	0	0	0	0	0	0	0	0	0	0	0	0	0	0	0	2	2	2	2	2	2
544	a	sp|P84098|RL19_HUMAN	P84098	RL19_HUMAN	RPL19	196	13.8	Homo sapiens	1:Experimental evidence at protein level	60S ribosomal protein L19	1	0.999	3	29	29	29	0	0	0	0	0	0	0	0	0	0	0	0	0	0	0	0	0	0	0	0	0	0	0	0	0	0	0	1	1	1	1	1	1
545	a	sp|P84103|SRSF3_HUMAN	P84103	SRSF3_HUMAN	SRSF3	164	32.3	Homo sapiens	1:Experimental evidence at protein level	Serine/arginine-rich splicing factor 3	1	0.999	6	43	32	43	0	0	0	0	0	0	0	0	0	0	0	0	0	0	0	0	0	0	0	0	0	0	0	0	0	0	0	4	3	4	3	2	3
546	a	sp|P99999|CYC_HUMAN	P99999	CYC_HUMAN	CYCS	105	21	Homo sapiens	1:Experimental evidence at protein level	Cytochrome c	1	0.999	2	25	25	25	0	0	0	0	0	0	0	0	0	0	0	0	0	0	0	0	0	0	0	0	0	0	0	0	0	0	0	2	2	2	2	2	2
547	a	sp|Q00325|MPCP_HUMAN	Q00325	MPCP_HUMAN	SLC25A3	362	10.5	Homo sapiens	1:Experimental evidence at protein level	Phosphate carrier protein, mitochondrial	1	0.999	4	34	34	34	0	0	0	0	0	0	0	0	0	0	0	0	0	0	0	0	0	0	0	0	0	0	0	0	0	0	0	2	2	2	2	2	2
548	a	sp|Q00341|VIGLN_HUMAN	Q00341	VIGLN_HUMAN	HDLBP	1268	11.4	Homo sapiens	1:Experimental evidence at protein level	Vigilin	1	0.999	11	47	47	47	0	0	0	0	0	0	0	0	0	0	0	0	0	0	0	0	0	0	0	0	0	0	0	0	0	0	0	3	3	3	3	3	3
549	a	sp|Q00688|FKBP3_HUMAN	Q00688	FKBP3_HUMAN	FKBP3	224	8	Homo sapiens	1:Experimental evidence at protein level	Peptidyl-prolyl cis-trans isomerase FKBP3	1	0.999	2	8	8	8	0	0	0	0	0	0	0	0	0	0	0	0	0	0	0	0	0	0	0	0	0	0	0	0	0	0	0	0	0	0	0	0	0
550	a	sp|Q00796|DHSO_HUMAN	Q00796	DHSO_HUMAN	SORD	357	13.2	Homo sapiens	1:Experimental evidence at protein level	Sorbitol dehydrogenase	1	0.9988	4	19	19	19	0	0	0	0	0	0	0	0	0	0	0	0	0	0	0	0	0	0	0	0	0	0	0	0	0	0	0	2	2	2	2	2	2
551	a	sp|Q01469|FABP5_HUMAN	Q01469	FABP5_HUMAN	FABP5	135	38.5	Homo sapiens	1:Experimental evidence at protein level	Fatty acid-binding protein, epidermal	1	0.999	5	47	47	47	0	0	0	0	0	0	0	0	0	0	0	0	0	0	0	0	0	0	0	0	0	0	0	0	0	0	0	3	3	3	3	3	3
552	a	sp|Q01813|PFKAP_HUMAN	Q01813	PFKAP_HUMAN	PFKP	784	23.3	Homo sapiens	1:Experimental evidence at protein level	ATP-dependent 6-phosphofructokinase, platelet type	1	0.999	13	76	71	76	0	0	0	0	0	0	0	0	0	0	0	0	0	0	0	0	0	0	0	0	0	0	0	0	0	0	0	6	6	6	6	6	6
553	a	sp|Q01970|PLCB3_HUMAN	Q01970	PLCB3_HUMAN	PLCB3	1234	4.5	Homo sapiens	1:Experimental evidence at protein level	1-phosphatidylinositol 4,5-bisphosphate phosphodiesterase beta-3	1	0.999	4	3	3	3	0	0	0	0	0	0	0	0	0	0	0	0	0	0	0	0	0	0	0	0	0	0	0	0	0	0	0	0	0	0	0	0	0
554	a	sp|Q01995|TAGL_HUMAN	Q01995	TAGL_HUMAN	TAGLN	201	10.4	Homo sapiens	1:Experimental evidence at protein level	Transgelin	1	0.9985	2	2	2	2	0	0	0	0	0	0	0	0	0	0	0	0	0	0	0	0	0	0	0	0	0	0	0	0	0	0	0	0	0	0	0	0	0
555	a	sp|Q02543|RL18A_HUMAN	Q02543	RL18A_HUMAN	RPL18A	176	35.2	Homo sapiens	1:Experimental evidence at protein level	60S ribosomal protein L18a	1	0.999	6	64	64	64	0	0	0	0	0	0	0	0	0	0	0	0	0	0	0	0	0	0	0	0	0	0	0	0	0	0	0	3	3	3	3	3	3
556	a	sp|Q02790|FKBP4_HUMAN	Q02790	FKBP4_HUMAN	FKBP4	459	36.2	Homo sapiens	1:Experimental evidence at protein level	Peptidyl-prolyl cis-trans isomerase FKBP4	1	0.999	13	63	63	63	0	0	0	0	0	0	0	0	0	0	0	0	0	0	0	0	0	0	0	0	0	0	0	0	0	0	0	4	4	4	4	4	4
557	a	sp|Q02809|PLOD1_HUMAN	Q02809	PLOD1_HUMAN	PLOD1	727	3	Homo sapiens	1:Experimental evidence at protein level	Procollagen-lysine,2-oxoglutarate 5-dioxygenase 1	1	0.999	3	7	3	3	0	0	0	0	0	0	0	0	0	0	0	0	0	0	0	0	0	0	0	0	0	0	0	0	0	0	0	0	0	0	0	0	0
558	a	sp|Q02878|RL6_HUMAN	Q02878	RL6_HUMAN	RPL6	288	33.7	Homo sapiens	1:Experimental evidence at protein level	60S ribosomal protein L6	1	0.999	11	109	100	109	0	0	0	0	0	0	0	0	0	0	0	0	0	0	0	0	0	0	0	0	0	0	0	0	0	0	0	7	6	7	7	6	7
559	a	sp|Q02978|M2OM_HUMAN	Q02978	M2OM_HUMAN	SLC25A11	314	17.2	Homo sapiens	1:Experimental evidence at protein level	Mitochondrial 2-oxoglutarate/malate carrier protein	1	0.999	4	15	15	15	0	0	0	0	0	0	0	0	0	0	0	0	0	0	0	0	0	0	0	0	0	0	0	0	0	0	0	0	0	0	0	0	0
560	a	sp|Q03135|CAV1_HUMAN	Q03135	CAV1_HUMAN	CAV1	178	41	Homo sapiens	1:Experimental evidence at protein level	Caveolin-1	1	0.999	5	33	33	33	0	0	0	0	0	0	0	0	0	0	0	0	0	0	0	0	0	0	0	0	0	0	0	0	0	0	0	3	3	3	3	3	3
561	a	sp|Q03252|LMNB2_HUMAN	Q03252	LMNB2_HUMAN	LMNB2	620	26	Homo sapiens	1:Experimental evidence at protein level	Lamin-B2	1	0.999	18	95	64	64	0	0	0	0	0	0	0	0	0	0	0	0	0	0	0	0	0	0	0	0	0	0	0	0	0	0	0	8	5	5	7	5	5
562	a	sp|Q04323|UBXN1_HUMAN	Q04323	UBXN1_HUMAN	UBXN1	297	13.8	Homo sapiens	1:Experimental evidence at protein level	UBX domain-containing protein 1	1	0.9984	2	5	5	5	0	0	0	0	0	0	0	0	0	0	0	0	0	0	0	0	0	0	0	0	0	0	0	0	0	0	0	0	0	0	0	0	0
563	a	sp|Q04637|IF4G1_HUMAN	Q04637	IF4G1_HUMAN	EIF4G1	1599	8.4	Homo sapiens	1:Experimental evidence at protein level	Eukaryotic translation initiation factor 4 gamma 1	1	0.999	11	28	28	28	0	0	0	0	0	0	0	0	0	0	0	0	0	0	0	0	0	0	0	0	0	0	0	0	0	0	0	1	1	1	1	1	1
564	a	sp|Q04760|LGUL_HUMAN	Q04760	LGUL_HUMAN	GLO1	184	33.7	Homo sapiens	1:Experimental evidence at protein level	Lactoylglutathione lyase	1	0.999	6	27	27	27	0	0	0	0	0	0	0	0	0	0	0	0	0	0	0	0	0	0	0	0	0	0	0	0	0	0	0	2	2	2	2	2	2
565	a	sp|Q04837|SSBP_HUMAN	Q04837	SSBP_HUMAN	SSBP1	148	33.1	Homo sapiens	1:Experimental evidence at protein level	Single-stranded DNA-binding protein, mitochondrial	1	0.999	4	13	13	13	0	0	0	0	0	0	0	0	0	0	0	0	0	0	0	0	0	0	0	0	0	0	0	0	0	0	0	0	0	0	0	0	0
566	a	sp|Q04917|1433F_HUMAN	Q04917	1433F_HUMAN	YWHAH	246	52.4	Homo sapiens	1:Experimental evidence at protein level	14-3-3 protein eta	1	0.999	12	184	53	53	0	0	0	0	0	0	0	0	0	0	0	0	0	0	0	0	0	0	0	0	0	0	0	0	0	0	0	10	4	4	9	4	4
567	a	sp|Q04941|PLP2_HUMAN	Q04941	PLP2_HUMAN	PLP2	152	18.4	Homo sapiens	1:Experimental evidence at protein level	Proteolipid protein 2	1	0.999	2	15	15	15	0	0	0	0	0	0	0	0	0	0	0	0	0	0	0	0	0	0	0	0	0	0	0	0	0	0	0	1	1	1	1	1	1
568	a	sp|Q05682|CALD1_HUMAN	Q05682	CALD1_HUMAN	CALD1	793	17.9	Homo sapiens	1:Experimental evidence at protein level	Caldesmon	1	0.999	13	48	48	48	0	0	0	0	0	0	0	0	0	0	0	0	0	0	0	0	0	0	0	0	0	0	0	0	0	0	0	3	3	3	3	3	3
569	a	sp|Q06203|PUR1_HUMAN	Q06203	PUR1_HUMAN	PPAT	517	7.9	Homo sapiens	1:Experimental evidence at protein level	Amidophosphoribosyltransferase	1	0.999	3	6	6	6	0	0	0	0	0	0	0	0	0	0	0	0	0	0	0	0	0	0	0	0	0	0	0	0	0	0	0	0	0	0	0	0	0
570	a	sp|Q06323|PSME1_HUMAN	Q06323	PSME1_HUMAN	PSME1	249	22.9	Homo sapiens	1:Experimental evidence at protein level	Proteasome activator complex subunit 1	1	0.999	5	26	26	26	0	0	0	0	0	0	0	0	0	0	0	0	0	0	0	0	0	0	0	0	0	0	0	0	0	0	0	2	2	2	2	2	2
571	a	sp|Q06830|PRDX1_HUMAN	Q06830	PRDX1_HUMAN	PRDX1	199	57.3	Homo sapiens	1:Experimental evidence at protein level	Peroxiredoxin-1	1	0.999	11	164	111	164	0	0	0	0	0	0	0	0	0	0	0	0	0	0	0	0	0	0	0	0	0	0	0	0	0	0	0	9	6	9	8	6	8
572	a	sp|Q07020|RL18_HUMAN	Q07020	RL18_HUMAN	RPL18	188	35.1	Homo sapiens	1:Experimental evidence at protein level	60S ribosomal protein L18	1	0.999	7	103	103	103	0	0	0	0	0	0	0	0	0	0	0	0	0	0	0	0	0	0	0	0	0	0	0	0	0	0	0	6	6	6	6	6	6
573	a	sp|Q07021|C1QBP_HUMAN	Q07021	C1QBP_HUMAN	C1QBP	282	35.5	Homo sapiens	1:Experimental evidence at protein level	Complement component 1 Q subcomponent-binding protein, mitochondrial	1	0.999	6	45	45	45	0	0	0	0	0	0	0	0	0	0	0	0	0	0	0	0	0	0	0	0	0	0	0	0	0	0	0	4	4	4	4	4	4
574	a	sp|Q07157|ZO1_HUMAN	Q07157	ZO1_HUMAN	TJP1	1748	3.3	Homo sapiens	1:Experimental evidence at protein level	Tight junction protein ZO-1	1	0.999	5	9	9	9	0	0	0	0	0	0	0	0	0	0	0	0	0	0	0	0	0	0	0	0	0	0	0	0	0	0	0	0	0	0	0	0	0
575	a	sp|Q07955|SRSF1_HUMAN	Q07955	SRSF1_HUMAN	SRSF1	248	25.8	Homo sapiens	1:Experimental evidence at protein level	Serine/arginine-rich splicing factor 1	1	0.999	6	56	56	56	0	0	0	0	0	0	0	0	0	0	0	0	0	0	0	0	0	0	0	0	0	0	0	0	0	0	0	3	3	3	3	3	3
576	a	sp|Q07960|RHG01_HUMAN	Q07960	RHG01_HUMAN	ARHGAP1	439	8.9	Homo sapiens	1:Experimental evidence at protein level	Rho GTPase-activating protein 1	1	0.9964	4	10	10	10	0	0	0	0	0	0	0	0	0	0	0	0	0	0	0	0	0	0	0	0	0	0	0	0	0	0	0	1	1	1	1	1	1
577	a	sp|Q08188|TGM3_HUMAN	Q08188	TGM3_HUMAN	TGM3	693	2.6	Homo sapiens	1:Experimental evidence at protein level	Protein-glutamine gamma-glutamyltransferase E	1	0.998	2	2	2	2	0	0	0	0	0	0	0	0	0	0	0	0	0	0	0	0	0	0	0	0	0	0	0	0	0	0	0	0	0	0	0	0	0
578	a	sp|Q08211|DHX9_HUMAN	Q08211	DHX9_HUMAN	DHX9	1270	17.3	Homo sapiens	1:Experimental evidence at protein level	ATP-dependent RNA helicase A	1	0.999	19	104	104	104	0	0	0	0	0	0	0	0	0	0	0	0	0	0	0	0	0	0	0	0	0	0	0	0	0	0	0	7	7	7	7	7	7
579	a	sp|Q08752|PPID_HUMAN	Q08752	PPID_HUMAN	PPID	370	7	Homo sapiens	1:Experimental evidence at protein level	Peptidyl-prolyl cis-trans isomerase D	1	0.9961	3	4	4	4	0	0	0	0	0	0	0	0	0	0	0	0	0	0	0	0	0	0	0	0	0	0	0	0	0	0	0	0	0	0	0	0	0
580	a	sp|Q08945|SSRP1_HUMAN	Q08945	SSRP1_HUMAN	SSRP1	709	12.1	Homo sapiens	1:Experimental evidence at protein level	FACT complex subunit SSRP1	1	0.999	8	25	25	25	0	0	0	0	0	0	0	0	0	0	0	0	0	0	0	0	0	0	0	0	0	0	0	0	0	0	0	2	2	2	2	2	2
581	a	sp|Q08J23|NSUN2_HUMAN	Q08J23	NSUN2_HUMAN	NSUN2	767	3.9	Homo sapiens	1:Experimental evidence at protein level	tRNA (cytosine(34)-C(5))-methyltransferase	1	0.999	2	6	6	6	0	0	0	0	0	0	0	0	0	0	0	0	0	0	0	0	0	0	0	0	0	0	0	0	0	0	0	0	0	0	0	0	0
582	a	sp|Q10567|AP1B1_HUMAN	Q10567	AP1B1_HUMAN	AP1B1	949	10.7	Homo sapiens	1:Experimental evidence at protein level	AP-1 complex subunit beta-1	1	0.9988	10	17	8	17	0	0	0	0	0	0	0	0	0	0	0	0	0	0	0	0	0	0	0	0	0	0	0	0	0	0	0	0	0	0	0	0	0
583	a	sp|Q10570|CPSF1_HUMAN	Q10570	CPSF1_HUMAN	CPSF1	1443	3	Homo sapiens	1:Experimental evidence at protein level	Cleavage and polyadenylation specificity factor subunit 1	1	0.996	4	5	5	5	0	0	0	0	0	0	0	0	0	0	0	0	0	0	0	0	0	0	0	0	0	0	0	0	0	0	0	0	0	0	0	0	0
584	a	sp|Q12792|TWF1_HUMAN	Q12792	TWF1_HUMAN	TWF1	350	13.7	Homo sapiens	1:Experimental evidence at protein level	Twinfilin-1	1	0.999	4	16	16	16	0	0	0	0	0	0	0	0	0	0	0	0	0	0	0	0	0	0	0	0	0	0	0	0	0	0	0	1	1	1	1	1	1
585	a	sp|Q12797|ASPH_HUMAN	Q12797	ASPH_HUMAN	ASPH	758	5.4	Homo sapiens	1:Experimental evidence at protein level	Aspartyl/asparaginyl beta-hydroxylase	1	0.999	2	4	4	4	0	0	0	0	0	0	0	0	0	0	0	0	0	0	0	0	0	0	0	0	0	0	0	0	0	0	0	0	0	0	0	0	0
586	a	sp|Q12904|AIMP1_HUMAN	Q12904	AIMP1_HUMAN	AIMP1	312	8	Homo sapiens	1:Experimental evidence at protein level	Aminoacyl tRNA synthase complex-interacting multifunctional protein 1	1	0.999	2	11	11	11	0	0	0	0	0	0	0	0	0	0	0	0	0	0	0	0	0	0	0	0	0	0	0	0	0	0	0	0	0	0	0	0	0
587	a	sp|Q12905|ILF2_HUMAN	Q12905	ILF2_HUMAN	ILF2	390	30.8	Homo sapiens	1:Experimental evidence at protein level	Interleukin enhancer-binding factor 2	1	0.999	9	43	43	43	0	0	0	0	0	0	0	0	0	0	0	0	0	0	0	0	0	0	0	0	0	0	0	0	0	0	0	4	4	4	4	4	4
588	a	sp|Q12907|LMAN2_HUMAN	Q12907	LMAN2_HUMAN	LMAN2	356	14	Homo sapiens	1:Experimental evidence at protein level	Vesicular integral-membrane protein VIP36	1	0.999	4	7	7	7	0	0	0	0	0	0	0	0	0	0	0	0	0	0	0	0	0	0	0	0	0	0	0	0	0	0	0	1	1	1	1	1	1
589	a	sp|Q12931|TRAP1_HUMAN	Q12931	TRAP1_HUMAN	TRAP1	704	20.7	Homo sapiens	1:Experimental evidence at protein level	Heat shock protein 75 kDa, mitochondrial	1	0.999	15	112	96	96	0	0	0	0	0	0	0	0	0	0	0	0	0	0	0	0	0	0	0	0	0	0	0	0	0	0	0	10	9	9	9	8	8
590	a	sp|Q13011|ECH1_HUMAN	Q13011	ECH1_HUMAN	ECH1	328	18	Homo sapiens	1:Experimental evidence at protein level	Delta(3,5)-Delta(2,4)-dienoyl-CoA isomerase, mitochondrial	1	0.999	5	18	18	18	0	0	0	0	0	0	0	0	0	0	0	0	0	0	0	0	0	0	0	0	0	0	0	0	0	0	0	1	1	1	0	0	0
591	a	sp|Q13045|FLII_HUMAN	Q13045	FLII_HUMAN	FLII	1269	3.9	Homo sapiens	1:Experimental evidence at protein level	Protein flightless-1 homolog	1	0.999	4	11	11	11	0	0	0	0	0	0	0	0	0	0	0	0	0	0	0	0	0	0	0	0	0	0	0	0	0	0	0	0	0	0	0	0	0
592	a	sp|Q13098|CSN1_HUMAN	Q13098	CSN1_HUMAN	GPS1	491	9.2	Homo sapiens	1:Experimental evidence at protein level	COP9 signalosome complex subunit 1	1	0.999	4	11	11	11	0	0	0	0	0	0	0	0	0	0	0	0	0	0	0	0	0	0	0	0	0	0	0	0	0	0	0	0	0	0	0	0	0
593	a	sp|Q13148|TADBP_HUMAN	Q13148	TADBP_HUMAN	TARDBP	414	6.8	Homo sapiens	1:Experimental evidence at protein level	TAR DNA-binding protein 43	1	0.9988	3	5	5	5	0	0	0	0	0	0	0	0	0	0	0	0	0	0	0	0	0	0	0	0	0	0	0	0	0	0	0	0	0	0	0	0	0
594	a	sp|Q13155|AIMP2_HUMAN	Q13155	AIMP2_HUMAN	AIMP2	320	11.9	Homo sapiens	1:Experimental evidence at protein level	Aminoacyl tRNA synthase complex-interacting multifunctional protein 2	1	0.999	2	11	11	11	0	0	0	0	0	0	0	0	0	0	0	0	0	0	0	0	0	0	0	0	0	0	0	0	0	0	0	0	0	0	0	0	0
595	a	sp|Q13162|PRDX4_HUMAN	Q13162	PRDX4_HUMAN	PRDX4	271	18.5	Homo sapiens	1:Experimental evidence at protein level	Peroxiredoxin-4	1	0.999	5	36	8	8	0	0	0	0	0	0	0	0	0	0	0	0	0	0	0	0	0	0	0	0	0	0	0	0	0	0	0	2	0	0	2	0	0
596	a	sp|Q13185|CBX3_HUMAN	Q13185	CBX3_HUMAN	CBX3	183	29	Homo sapiens	1:Experimental evidence at protein level	Chromobox protein homolog 3	1	0.999	5	11	6	11	0	0	0	0	0	0	0	0	0	0	0	0	0	0	0	0	0	0	0	0	0	0	0	0	0	0	0	1	0	1	1	0	1
597	a	sp|Q13200|PSMD2_HUMAN	Q13200	PSMD2_HUMAN	PSMD2	908	8.7	Homo sapiens	1:Experimental evidence at protein level	26S proteasome non-ATPase regulatory subunit 2	1	0.999	7	42	42	42	0	0	0	0	0	0	0	0	0	0	0	0	0	0	0	0	0	0	0	0	0	0	0	0	0	0	0	3	3	3	3	3	3
598	a	sp|Q13242|SRSF9_HUMAN	Q13242	SRSF9_HUMAN	SRSF9	221	10.4	Homo sapiens	1:Experimental evidence at protein level	Serine/arginine-rich splicing factor 9	1	0.999	2	5	5	5	0	0	0	0	0	0	0	0	0	0	0	0	0	0	0	0	0	0	0	0	0	0	0	0	0	0	0	0	0	0	0	0	0
599	a	sp|Q13263|TIF1B_HUMAN	Q13263	TIF1B_HUMAN	TRIM28	835	12.6	Homo sapiens	1:Experimental evidence at protein level	Transcription intermediary factor 1-beta	1	0.999	7	41	41	41	0	0	0	0	0	0	0	0	0	0	0	0	0	0	0	0	0	0	0	0	0	0	0	0	0	0	0	2	2	2	2	2	2
600	a	sp|Q13283|G3BP1_HUMAN	Q13283	G3BP1_HUMAN	G3BP1	466	14.4	Homo sapiens	1:Experimental evidence at protein level	Ras GTPase-activating protein-binding protein 1	1	0.999	5	17	17	17	0	0	0	0	0	0	0	0	0	0	0	0	0	0	0	0	0	0	0	0	0	0	0	0	0	0	0	2	2	2	2	2	2
601	a	sp|Q13347|EIF3I_HUMAN	Q13347	EIF3I_HUMAN	EIF3I	325	12.6	Homo sapiens	1:Experimental evidence at protein level	Eukaryotic translation initiation factor 3 subunit I	1	0.999	4	13	13	13	0	0	0	0	0	0	0	0	0	0	0	0	0	0	0	0	0	0	0	0	0	0	0	0	0	0	0	1	1	1	1	1	1
602	a	sp|Q13363|CTBP1_HUMAN	Q13363	CTBP1_HUMAN	CTBP1	440	6.1	Homo sapiens	1:Experimental evidence at protein level	C-terminal-binding protein 1	1	0.9986	4	13	3	5	0	0	0	0	0	0	0	0	0	0	0	0	0	0	0	0	0	0	0	0	0	0	0	0	0	0	0	1	0	0	1	0	0
603	a	sp|Q13405|RM49_HUMAN	Q13405	RM49_HUMAN	MRPL49	166	21.1	Homo sapiens	1:Experimental evidence at protein level	39S ribosomal protein L49, mitochondrial	1	0.999	3	6	6	6	0	0	0	0	0	0	0	0	0	0	0	0	0	0	0	0	0	0	0	0	0	0	0	0	0	0	0	0	0	0	0	0	0
604	a	sp|Q13409|DC1I2_HUMAN	Q13409	DC1I2_HUMAN	DYNC1I2	638	12.7	Homo sapiens	1:Experimental evidence at protein level	Cytoplasmic dynein 1 intermediate chain 2	1	0.999	6	19	19	19	0	0	0	0	0	0	0	0	0	0	0	0	0	0	0	0	0	0	0	0	0	0	0	0	0	0	0	1	1	1	1	1	1
605	a	sp|Q13423|NNTM_HUMAN	Q13423	NNTM_HUMAN	NNT	1086	4.5	Homo sapiens	1:Experimental evidence at protein level	NAD(P) transhydrogenase, mitochondrial	1	0.999	4	8	8	8	0	0	0	0	0	0	0	0	0	0	0	0	0	0	0	0	0	0	0	0	0	0	0	0	0	0	0	0	0	0	0	0	0
606	a	sp|Q13428|TCOF_HUMAN	Q13428	TCOF_HUMAN	TCOF1	1488	9.2	Homo sapiens	1:Experimental evidence at protein level	Treacle protein	1	0.999	12	45	45	45	0	0	0	0	0	0	0	0	0	0	0	0	0	0	0	0	0	0	0	0	0	0	0	0	0	0	0	4	4	4	4	4	4
607	a	sp|Q13435|SF3B2_HUMAN	Q13435	SF3B2_HUMAN	SF3B2	895	4.5	Homo sapiens	1:Experimental evidence at protein level	Splicing factor 3B subunit 2	1	0.999	4	14	14	14	0	0	0	0	0	0	0	0	0	0	0	0	0	0	0	0	0	0	0	0	0	0	0	0	0	0	0	1	1	1	1	1	1
608	a	sp|Q13442|HAP28_HUMAN	Q13442	HAP28_HUMAN	PDAP1	181	21.5	Homo sapiens	1:Experimental evidence at protein level	28 kDa heat- and acid-stable phosphoprotein	1	0.999	3	12	12	12	0	0	0	0	0	0	0	0	0	0	0	0	0	0	0	0	0	0	0	0	0	0	0	0	0	0	0	0	0	0	0	0	0
609	a	sp|Q13445|TMED1_HUMAN	Q13445	TMED1_HUMAN	TMED1	227	16.3	Homo sapiens	1:Experimental evidence at protein level	Transmembrane emp24 domain-containing protein 1	1	0.999	2	3	3	3	0	0	0	0	0	0	0	0	0	0	0	0	0	0	0	0	0	0	0	0	0	0	0	0	0	0	0	0	0	0	0	0	0
610	a	sp|Q13451|FKBP5_HUMAN	Q13451	FKBP5_HUMAN	FKBP5	457	42.2	Homo sapiens	1:Experimental evidence at protein level	Peptidyl-prolyl cis-trans isomerase FKBP5	1	0.999	15	75	75	75	0	0	0	0	0	0	0	0	0	0	0	0	0	0	0	0	0	0	0	0	0	0	0	0	0	0	0	6	6	6	6	6	6
611	a	sp|Q13492|PICAL_HUMAN	Q13492	PICAL_HUMAN	PICALM	652	4.1	Homo sapiens	1:Experimental evidence at protein level	Phosphatidylinositol-binding clathrin assembly protein	1	0.9987	3	6	6	6	0	0	0	0	0	0	0	0	0	0	0	0	0	0	0	0	0	0	0	0	0	0	0	0	0	0	0	0	0	0	0	0	0
612	a	sp|Q13501|SQSTM_HUMAN	Q13501	SQSTM_HUMAN	SQSTM1	440	6.6	Homo sapiens	1:Experimental evidence at protein level	Sequestosome-1	1	0.999	2	10	10	10	0	0	0	0	0	0	0	0	0	0	0	0	0	0	0	0	0	0	0	0	0	0	0	0	0	0	0	0	0	0	0	0	0
613	a	sp|Q13523|PRP4B_HUMAN	Q13523	PRP4B_HUMAN	PRPF4B	1007	2	Homo sapiens	1:Experimental evidence at protein level	Serine/threonine-protein kinase PRP4 homolog	1	0.9989	2	5	5	5	0	0	0	0	0	0	0	0	0	0	0	0	0	0	0	0	0	0	0	0	0	0	0	0	0	0	0	0	0	0	0	0	0
614	a	sp|Q13541|4EBP1_HUMAN	Q13541	4EBP1_HUMAN	EIF4EBP1	118	21.2	Homo sapiens	1:Experimental evidence at protein level	Eukaryotic translation initiation factor 4E-binding protein 1	1	0.999	2	13	13	13	0	0	0	0	0	0	0	0	0	0	0	0	0	0	0	0	0	0	0	0	0	0	0	0	0	0	0	1	1	1	1	1	1
615	a	sp|Q13561|DCTN2_HUMAN	Q13561	DCTN2_HUMAN	DCTN2	401	17.5	Homo sapiens	1:Experimental evidence at protein level	Dynactin subunit 2	1	0.999	6	16	16	16	0	0	0	0	0	0	0	0	0	0	0	0	0	0	0	0	0	0	0	0	0	0	0	0	0	0	0	1	1	1	1	1	1
616	a	sp|Q13564|ULA1_HUMAN	Q13564	ULA1_HUMAN	NAE1	534	8.2	Homo sapiens	1:Experimental evidence at protein level	NEDD8-activating enzyme E1 regulatory subunit	1	0.999	3	7	7	7	0	0	0	0	0	0	0	0	0	0	0	0	0	0	0	0	0	0	0	0	0	0	0	0	0	0	0	0	0	0	0	0	0
617	a	sp|Q13596|SNX1_HUMAN	Q13596	SNX1_HUMAN	SNX1	522	6.9	Homo sapiens	1:Experimental evidence at protein level	Sorting nexin-1	1	0.9986	3	10	4	4	0	0	0	0	0	0	0	0	0	0	0	0	0	0	0	0	0	0	0	0	0	0	0	0	0	0	0	1	0	0	1	0	0
618	a	sp|Q13620|CUL4B_HUMAN	Q13620	CUL4B_HUMAN	CUL4B	913	3.4	Homo sapiens	1:Experimental evidence at protein level	Cullin-4B	1	0.999	3	6	5	6	0	0	0	0	0	0	0	0	0	0	0	0	0	0	0	0	0	0	0	0	0	0	0	0	0	0	0	0	0	0	0	0	0
619	a	sp|Q13630|FCL_HUMAN	Q13630	FCL_HUMAN	TSTA3	321	18.1	Homo sapiens	1:Experimental evidence at protein level	GDP-L-fucose synthase	1	0.999	5	32	32	32	0	0	0	0	0	0	0	0	0	0	0	0	0	0	0	0	0	0	0	0	0	0	0	0	0	0	0	2	2	2	2	2	2
620	a	sp|Q13637|RAB32_HUMAN	Q13637	RAB32_HUMAN	RAB32	225	15.6	Homo sapiens	1:Experimental evidence at protein level	Ras-related protein Rab-32	1	0.999	3	4	4	4	0	0	0	0	0	0	0	0	0	0	0	0	0	0	0	0	0	0	0	0	0	0	0	0	0	0	0	0	0	0	0	0	0
621	a	sp|Q13751|LAMB3_HUMAN	Q13751	LAMB3_HUMAN	LAMB3	1172	16.4	Homo sapiens	1:Experimental evidence at protein level	Laminin subunit beta-3	1	0.999	16	65	65	65	0	0	0	0	0	0	0	0	0	0	0	0	0	0	0	0	0	0	0	0	0	0	0	0	0	0	0	3	3	3	2	2	2
622	a	sp|Q13753|LAMC2_HUMAN	Q13753	LAMC2_HUMAN	LAMC2	1193	17.5	Homo sapiens	1:Experimental evidence at protein level	Laminin subunit gamma-2	1	0.999	17	63	63	63	0	0	0	0	0	0	0	0	0	0	0	0	0	0	0	0	0	0	0	0	0	0	0	0	0	0	0	1	1	1	1	1	1
623	a	sp|Q13813|SPTN1_HUMAN	Q13813	SPTN1_HUMAN	SPTAN1	2472	23.8	Homo sapiens	1:Experimental evidence at protein level	Spectrin alpha chain, non-erythrocytic 1	1	0.999	50	197	197	197	0	0	0	0	0	0	0	0	0	0	0	0	0	0	0	0	0	0	0	0	0	0	0	0	0	0	0	16	16	16	15	15	15
624	a	sp|Q13907|IDI1_HUMAN	Q13907	IDI1_HUMAN	IDI1	227	10.6	Homo sapiens	1:Experimental evidence at protein level	Isopentenyl-diphosphate Delta-isomerase 1	1	0.999	2	11	11	11	0	0	0	0	0	0	0	0	0	0	0	0	0	0	0	0	0	0	0	0	0	0	0	0	0	0	0	0	0	0	0	0	0
625	a	sp|Q14008|CKAP5_HUMAN	Q14008	CKAP5_HUMAN	CKAP5	2032	3.9	Homo sapiens	1:Experimental evidence at protein level	Cytoskeleton-associated protein 5	1	0.999	7	14	14	14	0	0	0	0	0	0	0	0	0	0	0	0	0	0	0	0	0	0	0	0	0	0	0	0	0	0	0	1	1	1	1	1	1
626	a	sp|Q14019|COTL1_HUMAN	Q14019	COTL1_HUMAN	COTL1	142	25.4	Homo sapiens	1:Experimental evidence at protein level	Coactosin-like protein	1	0.999	4	17	17	17	0	0	0	0	0	0	0	0	0	0	0	0	0	0	0	0	0	0	0	0	0	0	0	0	0	0	0	1	1	1	1	1	1
627	a	sp|Q14061|COX17_HUMAN	Q14061	COX17_HUMAN	COX17	63	36.5	Homo sapiens	1:Experimental evidence at protein level	Cytochrome c oxidase copper chaperone	1	0.999	2	7	7	7	0	0	0	0	0	0	0	0	0	0	0	0	0	0	0	0	0	0	0	0	0	0	0	0	0	0	0	1	1	1	1	1	1
628	a	sp|Q14103|HNRPD_HUMAN	Q14103	HNRPD_HUMAN	HNRNPD	355	21.7	Homo sapiens	1:Experimental evidence at protein level	Heterogeneous nuclear ribonucleoprotein D0	1	0.999	8	107	46	107	0	0	0	0	0	0	0	0	0	0	0	0	0	0	0	0	0	0	0	0	0	0	0	0	0	0	0	7	4	7	6	4	6
629	a	sp|Q14126|DSG2_HUMAN	Q14126	DSG2_HUMAN	DSG2	1118	6.5	Homo sapiens	1:Experimental evidence at protein level	Desmoglein-2	1	0.999	6	28	28	28	0	0	0	0	0	0	0	0	0	0	0	0	0	0	0	0	0	0	0	0	0	0	0	0	0	0	0	3	3	3	3	3	3
630	a	sp|Q14134|TRI29_HUMAN	Q14134	TRI29_HUMAN	TRIM29	588	5.8	Homo sapiens	1:Experimental evidence at protein level	Tripartite motif-containing protein 29	1	0.9982	3	4	4	4	0	0	0	0	0	0	0	0	0	0	0	0	0	0	0	0	0	0	0	0	0	0	0	0	0	0	0	0	0	0	0	0	0
631	a	sp|Q14137|BOP1_HUMAN	Q14137	BOP1_HUMAN	BOP1	746	3.4	Homo sapiens	1:Experimental evidence at protein level	Ribosome biogenesis protein BOP1	1	0.999	2	3	3	3	0	0	0	0	0	0	0	0	0	0	0	0	0	0	0	0	0	0	0	0	0	0	0	0	0	0	0	0	0	0	0	0	0
632	a	sp|Q14157|UBP2L_HUMAN	Q14157	UBP2L_HUMAN	UBAP2L	1087	3	Homo sapiens	1:Experimental evidence at protein level	Ubiquitin-associated protein 2-like	1	0.999	3	13	13	13	0	0	0	0	0	0	0	0	0	0	0	0	0	0	0	0	0	0	0	0	0	0	0	0	0	0	0	1	1	1	1	1	1
633	a	sp|Q14165|MLEC_HUMAN	Q14165	MLEC_HUMAN	MLEC	292	15.4	Homo sapiens	1:Experimental evidence at protein level	Malectin	1	0.999	4	8	8	8	0	0	0	0	0	0	0	0	0	0	0	0	0	0	0	0	0	0	0	0	0	0	0	0	0	0	0	1	1	1	1	1	1
634	a	sp|Q14166|TTL12_HUMAN	Q14166	TTL12_HUMAN	TTLL12	644	6.2	Homo sapiens	1:Experimental evidence at protein level	Tubulin--tyrosine ligase-like protein 12	1	0.999	3	7	7	7	0	0	0	0	0	0	0	0	0	0	0	0	0	0	0	0	0	0	0	0	0	0	0	0	0	0	0	0	0	0	0	0	0
635	a	sp|Q14203|DCTN1_HUMAN	Q14203	DCTN1_HUMAN	DCTN1	1278	2.7	Homo sapiens	1:Experimental evidence at protein level	Dynactin subunit 1	1	0.9988	3	5	5	5	0	0	0	0	0	0	0	0	0	0	0	0	0	0	0	0	0	0	0	0	0	0	0	0	0	0	0	0	0	0	0	0	0
636	a	sp|Q14204|DYHC1_HUMAN	Q14204	DYHC1_HUMAN	DYNC1H1	4646	13.7	Homo sapiens	1:Experimental evidence at protein level	Cytoplasmic dynein 1 heavy chain 1	1	0.999	54	186	186	186	0	0	0	0	0	0	0	0	0	0	0	0	0	0	0	0	0	0	0	0	0	0	0	0	0	0	0	13	13	13	13	13	13
637	a	sp|Q14247|SRC8_HUMAN	Q14247	SRC8_HUMAN	CTTN	550	22.2	Homo sapiens	1:Experimental evidence at protein level	Src substrate cortactin	1	0.999	11	62	62	62	0	0	0	0	0	0	0	0	0	0	0	0	0	0	0	0	0	0	0	0	0	0	0	0	0	0	0	5	5	5	5	5	5
638	a	sp|Q14254|FLOT2_HUMAN	Q14254	FLOT2_HUMAN	FLOT2	428	5.8	Homo sapiens	1:Experimental evidence at protein level	Flotillin-2	1	0.999	2	3	3	3	0	0	0	0	0	0	0	0	0	0	0	0	0	0	0	0	0	0	0	0	0	0	0	0	0	0	0	0	0	0	0	0	0
639	a	sp|Q14258|TRI25_HUMAN	Q14258	TRI25_HUMAN	TRIM25	630	6.8	Homo sapiens	1:Experimental evidence at protein level	E3 ubiquitin/ISG15 ligase TRIM25	1	0.999	4	16	16	16	0	0	0	0	0	0	0	0	0	0	0	0	0	0	0	0	0	0	0	0	0	0	0	0	0	0	0	1	1	1	1	1	1
640	a	sp|Q14444|CAPR1_HUMAN	Q14444	CAPR1_HUMAN	CAPRIN1	709	9.3	Homo sapiens	1:Experimental evidence at protein level	Caprin-1	1	0.999	6	26	26	26	0	0	0	0	0	0	0	0	0	0	0	0	0	0	0	0	0	0	0	0	0	0	0	0	0	0	0	2	2	2	2	2	2
641	a	sp|Q14498|RBM39_HUMAN	Q14498	RBM39_HUMAN	RBM39	530	12.6	Homo sapiens	1:Experimental evidence at protein level	RNA-binding protein 39	1	0.999	5	10	10	10	0	0	0	0	0	0	0	0	0	0	0	0	0	0	0	0	0	0	0	0	0	0	0	0	0	0	0	0	0	0	0	0	0
642	a	sp|Q14566|MCM6_HUMAN	Q14566	MCM6_HUMAN	MCM6	821	8.8	Homo sapiens	1:Experimental evidence at protein level	DNA replication licensing factor MCM6	1	0.9986	7	8	8	8	0	0	0	0	0	0	0	0	0	0	0	0	0	0	0	0	0	0	0	0	0	0	0	0	0	0	0	0	0	0	0	0	0
643	a	sp|Q14573|ITPR3_HUMAN	Q14573	ITPR3_HUMAN	ITPR3	2671	2.7	Homo sapiens	1:Experimental evidence at protein level	Inositol 1,4,5-trisphosphate receptor type 3	1	0.999	7	10	8	10	0	0	0	0	0	0	0	0	0	0	0	0	0	0	0	0	0	0	0	0	0	0	0	0	0	0	0	0	0	0	0	0	0
644	a	sp|Q14677|EPN4_HUMAN	Q14677	EPN4_HUMAN	CLINT1	625	10.2	Homo sapiens	1:Experimental evidence at protein level	Clathrin interactor 1	1	0.999	5	12	12	12	0	0	0	0	0	0	0	0	0	0	0	0	0	0	0	0	0	0	0	0	0	0	0	0	0	0	0	0	0	0	0	0	0
645	a	sp|Q14683|SMC1A_HUMAN	Q14683	SMC1A_HUMAN	SMC1A	1233	3.6	Homo sapiens	1:Experimental evidence at protein level	Structural maintenance of chromosomes protein 1A	1	0.9979	4	11	11	11	0	0	0	0	0	0	0	0	0	0	0	0	0	0	0	0	0	0	0	0	0	0	0	0	0	0	0	1	1	1	1	1	1
646	a	sp|Q14690|RRP5_HUMAN	Q14690	RRP5_HUMAN	PDCD11	1871	4.4	Homo sapiens	1:Experimental evidence at protein level	Protein RRP5 homolog	1	0.999	7	9	9	9	0	0	0	0	0	0	0	0	0	0	0	0	0	0	0	0	0	0	0	0	0	0	0	0	0	0	0	1	1	1	1	1	1
647	a	sp|Q14697|GANAB_HUMAN	Q14697	GANAB_HUMAN	GANAB	944	15.7	Homo sapiens	1:Experimental evidence at protein level	Neutral alpha-glucosidase AB	1	0.999	16	92	92	92	0	0	0	0	0	0	0	0	0	0	0	0	0	0	0	0	0	0	0	0	0	0	0	0	0	0	0	9	9	9	9	9	9
648	a	sp|Q14739|LBR_HUMAN	Q14739	LBR_HUMAN	LBR	615	8.6	Homo sapiens	1:Experimental evidence at protein level	Lamin-B receptor	1	0.999	5	17	17	17	0	0	0	0	0	0	0	0	0	0	0	0	0	0	0	0	0	0	0	0	0	0	0	0	0	0	0	0	0	0	0	0	0
649	a	sp|Q14764|MVP_HUMAN	Q14764	MVP_HUMAN	MVP	893	14.3	Homo sapiens	1:Experimental evidence at protein level	Major vault protein	1	0.999	11	33	33	33	0	0	0	0	0	0	0	0	0	0	0	0	0	0	0	0	0	0	0	0	0	0	0	0	0	0	0	1	1	1	1	1	1
650	a	sp|Q14847|LASP1_HUMAN	Q14847	LASP1_HUMAN	LASP1	261	26.4	Homo sapiens	1:Experimental evidence at protein level	LIM and SH3 domain protein 1	1	0.999	7	41	41	41	0	0	0	0	0	0	0	0	0	0	0	0	0	0	0	0	0	0	0	0	0	0	0	0	0	0	0	3	3	3	2	2	2
651	a	sp|Q14974|IMB1_HUMAN	Q14974	IMB1_HUMAN	KPNB1	876	15.6	Homo sapiens	1:Experimental evidence at protein level	Importin subunit beta-1	1	0.999	12	69	69	69	0	0	0	0	0	0	0	0	0	0	0	0	0	0	0	0	0	0	0	0	0	0	0	0	0	0	0	4	4	4	3	3	3
652	a	sp|Q14978|NOLC1_HUMAN	Q14978	NOLC1_HUMAN	NOLC1	699	4.4	Homo sapiens	1:Experimental evidence at protein level	Nucleolar and coiled-body phosphoprotein 1	1	0.9987	3	13	13	13	0	0	0	0	0	0	0	0	0	0	0	0	0	0	0	0	0	0	0	0	0	0	0	0	0	0	0	1	1	1	1	1	1
653	a	sp|Q14980|NUMA1_HUMAN	Q14980	NUMA1_HUMAN	NUMA1	2115	9.9	Homo sapiens	1:Experimental evidence at protein level	Nuclear mitotic apparatus protein 1	1	0.999	16	27	27	27	0	0	0	0	0	0	0	0	0	0	0	0	0	0	0	0	0	0	0	0	0	0	0	0	0	0	0	0	0	0	0	0	0
654	a	sp|Q15006|EMC2_HUMAN	Q15006	EMC2_HUMAN	EMC2	297	8.4	Homo sapiens	1:Experimental evidence at protein level	ER membrane protein complex subunit 2	1	0.999	2	3	3	3	0	0	0	0	0	0	0	0	0	0	0	0	0	0	0	0	0	0	0	0	0	0	0	0	0	0	0	0	0	0	0	0	0
655	a	sp|Q15019|SEPT2_HUMAN	Q15019	SEPT2_HUMAN	44441	361	20.8	Homo sapiens	1:Experimental evidence at protein level	Septin-2	1	0.999	6	32	25	25	0	0	0	0	0	0	0	0	0	0	0	0	0	0	0	0	0	0	0	0	0	0	0	0	0	0	0	1	1	1	1	1	1
656	a	sp|Q15020|SART3_HUMAN	Q15020	SART3_HUMAN	SART3	963	4.5	Homo sapiens	1:Experimental evidence at protein level	Squamous cell carcinoma antigen recognized by T-cells 3	1	0.999	4	9	9	9	0	0	0	0	0	0	0	0	0	0	0	0	0	0	0	0	0	0	0	0	0	0	0	0	0	0	0	0	0	0	0	0	0
657	a	sp|Q15029|U5S1_HUMAN	Q15029	U5S1_HUMAN	EFTUD2	972	9.4	Homo sapiens	1:Experimental evidence at protein level	116 kDa U5 small nuclear ribonucleoprotein component	1	0.999	8	30	13	13	0	0	0	0	0	0	0	0	0	0	0	0	0	0	0	0	0	0	0	0	0	0	0	0	0	0	0	1	0	0	1	0	0
658	a	sp|Q15056|IF4H_HUMAN	Q15056	IF4H_HUMAN	EIF4H	248	16.9	Homo sapiens	1:Experimental evidence at protein level	Eukaryotic translation initiation factor 4H	1	0.999	4	28	28	28	0	0	0	0	0	0	0	0	0	0	0	0	0	0	0	0	0	0	0	0	0	0	0	0	0	0	0	2	2	2	2	2	2
659	a	sp|Q15075|EEA1_HUMAN	Q15075	EEA1_HUMAN	EEA1	1411	14.9	Homo sapiens	1:Experimental evidence at protein level	Early endosome antigen 1	1	0.999	17	30	30	30	0	0	0	0	0	0	0	0	0	0	0	0	0	0	0	0	0	0	0	0	0	0	0	0	0	0	0	0	0	0	0	0	0
660	a	sp|Q15084|PDIA6_HUMAN	Q15084	PDIA6_HUMAN	PDIA6	440	30.5	Homo sapiens	1:Experimental evidence at protein level	Protein disulfide-isomerase A6	1	0.999	10	93	93	93	0	0	0	0	0	0	0	0	0	0	0	0	0	0	0	0	0	0	0	0	0	0	0	0	0	0	0	7	7	7	7	7	7
661	a	sp|Q15102|PA1B3_HUMAN	Q15102	PA1B3_HUMAN	PAFAH1B3	231	15.2	Homo sapiens	1:Experimental evidence at protein level	Platelet-activating factor acetylhydrolase IB subunit gamma	1	0.9936	3	5	5	5	0	0	0	0	0	0	0	0	0	0	0	0	0	0	0	0	0	0	0	0	0	0	0	0	0	0	0	0	0	0	0	0	0
662	a	sp|Q15126|PMVK_HUMAN	Q15126	PMVK_HUMAN	PMVK	192	19.8	Homo sapiens	1:Experimental evidence at protein level	Phosphomevalonate kinase	1	0.999	4	9	9	9	0	0	0	0	0	0	0	0	0	0	0	0	0	0	0	0	0	0	0	0	0	0	0	0	0	0	0	0	0	0	0	0	0
663	a	sp|Q15181|IPYR_HUMAN	Q15181	IPYR_HUMAN	PPA1	289	52.9	Homo sapiens	1:Experimental evidence at protein level	Inorganic pyrophosphatase	1	0.999	12	56	47	56	0	0	0	0	0	0	0	0	0	0	0	0	0	0	0	0	0	0	0	0	0	0	0	0	0	0	0	5	5	5	5	5	5
664	a	sp|Q15185|TEBP_HUMAN	Q15185	TEBP_HUMAN	PTGES3	160	25.6	Homo sapiens	1:Experimental evidence at protein level	Prostaglandin E synthase 3	1	0.999	4	35	35	35	0	0	0	0	0	0	0	0	0	0	0	0	0	0	0	0	0	0	0	0	0	0	0	0	0	0	0	3	3	3	3	3	3
665	a	sp|Q15233|NONO_HUMAN	Q15233	NONO_HUMAN	NONO	471	14.6	Homo sapiens	1:Experimental evidence at protein level	Non-POU domain-containing octamer-binding protein	1	0.999	7	19	16	16	0	0	0	0	0	0	0	0	0	0	0	0	0	0	0	0	0	0	0	0	0	0	0	0	0	0	0	3	3	3	2	2	2
666	a	sp|Q15293|RCN1_HUMAN	Q15293	RCN1_HUMAN	RCN1	331	20.2	Homo sapiens	1:Experimental evidence at protein level	Reticulocalbin-1	1	0.999	6	19	19	19	0	0	0	0	0	0	0	0	0	0	0	0	0	0	0	0	0	0	0	0	0	0	0	0	0	0	0	1	1	1	1	1	1
667	a	sp|Q15363|TMED2_HUMAN	Q15363	TMED2_HUMAN	TMED2	201	16.9	Homo sapiens	1:Experimental evidence at protein level	Transmembrane emp24 domain-containing protein 2	1	0.9989	3	7	7	7	0	0	0	0	0	0	0	0	0	0	0	0	0	0	0	0	0	0	0	0	0	0	0	0	0	0	0	0	0	0	0	0	0
668	a	sp|Q15393|SF3B3_HUMAN	Q15393	SF3B3_HUMAN	SF3B3	1217	10	Homo sapiens	1:Experimental evidence at protein level	Splicing factor 3B subunit 3	1	0.999	11	32	32	32	0	0	0	0	0	0	0	0	0	0	0	0	0	0	0	0	0	0	0	0	0	0	0	0	0	0	0	3	3	3	3	3	3
669	a	sp|Q15404|RSU1_HUMAN	Q15404	RSU1_HUMAN	RSU1	277	9	Homo sapiens	1:Experimental evidence at protein level	Ras suppressor protein 1	1	0.9977	3	4	4	4	0	0	0	0	0	0	0	0	0	0	0	0	0	0	0	0	0	0	0	0	0	0	0	0	0	0	0	0	0	0	0	0	0
670	a	sp|Q15427|SF3B4_HUMAN	Q15427	SF3B4_HUMAN	SF3B4	424	5.2	Homo sapiens	1:Experimental evidence at protein level	Splicing factor 3B subunit 4	1	0.999	2	3	3	3	0	0	0	0	0	0	0	0	0	0	0	0	0	0	0	0	0	0	0	0	0	0	0	0	0	0	0	0	0	0	0	0	0
671	a	sp|Q15428|SF3A2_HUMAN	Q15428	SF3A2_HUMAN	SF3A2	464	5.2	Homo sapiens	1:Experimental evidence at protein level	Splicing factor 3A subunit 2	1	0.999	2	4	4	4	0	0	0	0	0	0	0	0	0	0	0	0	0	0	0	0	0	0	0	0	0	0	0	0	0	0	0	0	0	0	0	0	0
672	a	sp|Q15459|SF3A1_HUMAN	Q15459	SF3A1_HUMAN	SF3A1	793	13	Homo sapiens	1:Experimental evidence at protein level	Splicing factor 3A subunit 1	1	0.999	9	36	36	36	0	0	0	0	0	0	0	0	0	0	0	0	0	0	0	0	0	0	0	0	0	0	0	0	0	0	0	5	5	5	5	5	5
673	a	sp|Q15631|TSN_HUMAN	Q15631	TSN_HUMAN	TSN	228	13.2	Homo sapiens	1:Experimental evidence at protein level	Translin	1	0.999	3	11	11	11	0	0	0	0	0	0	0	0	0	0	0	0	0	0	0	0	0	0	0	0	0	0	0	0	0	0	0	1	1	1	1	1	1
674	a	sp|Q15637|SF01_HUMAN	Q15637	SF01_HUMAN	SF1	639	5.9	Homo sapiens	1:Experimental evidence at protein level	Splicing factor 1	1	0.999	4	18	18	18	0	0	0	0	0	0	0	0	0	0	0	0	0	0	0	0	0	0	0	0	0	0	0	0	0	0	0	2	2	2	2	2	2
675	a	sp|Q15654|TRIP6_HUMAN	Q15654	TRIP6_HUMAN	TRIP6	476	5.3	Homo sapiens	1:Experimental evidence at protein level	Thyroid receptor-interacting protein 6	1	0.999	2	4	4	4	0	0	0	0	0	0	0	0	0	0	0	0	0	0	0	0	0	0	0	0	0	0	0	0	0	0	0	0	0	0	0	0	0
676	a	sp|Q15758|AAAT_HUMAN	Q15758	AAAT_HUMAN	SLC1A5	541	15.7	Homo sapiens	1:Experimental evidence at protein level	Neutral amino acid transporter B(0)	1	0.999	7	29	29	29	0	0	0	0	0	0	0	0	0	0	0	0	0	0	0	0	0	0	0	0	0	0	0	0	0	0	0	1	1	1	1	1	1
677	a	sp|Q15847|ADIRF_HUMAN	Q15847	ADIRF_HUMAN	ADIRF	76	69.7	Homo sapiens	1:Experimental evidence at protein level	Adipogenesis regulatory factor	1	0.999	3	15	15	15	0	0	0	0	0	0	0	0	0	0	0	0	0	0	0	0	0	0	0	0	0	0	0	0	0	0	0	1	1	1	1	1	1
678	a	sp|Q15942|ZYX_HUMAN	Q15942	ZYX_HUMAN	ZYX	572	8.7	Homo sapiens	1:Experimental evidence at protein level	Zyxin	1	0.999	4	20	20	20	0	0	0	0	0	0	0	0	0	0	0	0	0	0	0	0	0	0	0	0	0	0	0	0	0	0	0	2	2	2	2	2	2
679	a	sp|Q16186|ADRM1_HUMAN	Q16186	ADRM1_HUMAN	ADRM1	407	9.6	Homo sapiens	1:Experimental evidence at protein level	Proteasomal ubiquitin receptor ADRM1	1	0.999	3	8	8	8	0	0	0	0	0	0	0	0	0	0	0	0	0	0	0	0	0	0	0	0	0	0	0	0	0	0	0	0	0	0	0	0	0
680	a	sp|Q16204|CCDC6_HUMAN	Q16204	CCDC6_HUMAN	CCDC6	474	9.1	Homo sapiens	1:Experimental evidence at protein level	Coiled-coil domain-containing protein 6	1	0.9934	4	5	5	5	0	0	0	0	0	0	0	0	0	0	0	0	0	0	0	0	0	0	0	0	0	0	0	0	0	0	0	0	0	0	0	0	0
681	a	sp|Q16401|PSMD5_HUMAN	Q16401	PSMD5_HUMAN	PSMD5	504	16.3	Homo sapiens	1:Experimental evidence at protein level	26S proteasome non-ATPase regulatory subunit 5	1	0.999	7	15	15	15	0	0	0	0	0	0	0	0	0	0	0	0	0	0	0	0	0	0	0	0	0	0	0	0	0	0	0	0	0	0	0	0	0
682	a	sp|Q16543|CDC37_HUMAN	Q16543	CDC37_HUMAN	CDC37	378	14.6	Homo sapiens	1:Experimental evidence at protein level	Hsp90 co-chaperone Cdc37	1	0.9987	5	20	20	20	0	0	0	0	0	0	0	0	0	0	0	0	0	0	0	0	0	0	0	0	0	0	0	0	0	0	0	2	2	2	2	2	2
683	a	sp|Q16629|SRSF7_HUMAN	Q16629	SRSF7_HUMAN	SRSF7	238	18.5	Homo sapiens	1:Experimental evidence at protein level	Serine/arginine-rich splicing factor 7	1	0.999	4	23	12	12	0	0	0	0	0	0	0	0	0	0	0	0	0	0	0	0	0	0	0	0	0	0	0	0	0	0	0	1	0	0	1	0	0
684	a	sp|Q16630|CPSF6_HUMAN	Q16630	CPSF6_HUMAN	CPSF6	551	7.8	Homo sapiens	1:Experimental evidence at protein level	Cleavage and polyadenylation specificity factor subunit 6	1	0.999	3	8	8	8	0	0	0	0	0	0	0	0	0	0	0	0	0	0	0	0	0	0	0	0	0	0	0	0	0	0	0	1	1	1	1	1	1
685	a	sp|Q16643|DREB_HUMAN	Q16643	DREB_HUMAN	DBN1	649	14.6	Homo sapiens	1:Experimental evidence at protein level	Drebrin	1	0.999	7	32	32	32	0	0	0	0	0	0	0	0	0	0	0	0	0	0	0	0	0	0	0	0	0	0	0	0	0	0	0	1	1	1	1	1	1
686	a	sp|Q16658|FSCN1_HUMAN	Q16658	FSCN1_HUMAN	FSCN1	493	45.8	Homo sapiens	1:Experimental evidence at protein level	Fascin	1	0.999	17	97	97	97	0	0	0	0	0	0	0	0	0	0	0	0	0	0	0	0	0	0	0	0	0	0	0	0	0	0	0	11	11	11	11	11	11
687	a	sp|Q16666|IF16_HUMAN	Q16666	IF16_HUMAN	IFI16	785	13	Homo sapiens	1:Experimental evidence at protein level	Gamma-interferon-inducible protein 16	1	0.999	10	29	29	29	0	0	0	0	0	0	0	0	0	0	0	0	0	0	0	0	0	0	0	0	0	0	0	0	0	0	0	4	4	4	3	3	3
688	a	sp|Q16698|DECR_HUMAN	Q16698	DECR_HUMAN	DECR1	335	15.5	Homo sapiens	1:Experimental evidence at protein level	2,4-dienoyl-CoA reductase, mitochondrial	1	0.999	5	29	29	29	0	0	0	0	0	0	0	0	0	0	0	0	0	0	0	0	0	0	0	0	0	0	0	0	0	0	0	3	3	3	3	3	3
689	a	sp|Q16718|NDUA5_HUMAN	Q16718	NDUA5_HUMAN	NDUFA5	116	16.4	Homo sapiens	1:Experimental evidence at protein level	NADH dehydrogenase [ubiquinone] 1 alpha subcomplex subunit 5	1	0.999	2	7	7	7	0	0	0	0	0	0	0	0	0	0	0	0	0	0	0	0	0	0	0	0	0	0	0	0	0	0	0	0	0	0	0	0	0
690	a	sp|Q16774|KGUA_HUMAN	Q16774	KGUA_HUMAN	GUK1	197	11.2	Homo sapiens	1:Experimental evidence at protein level	Guanylate kinase	1	0.999	2	8	8	8	0	0	0	0	0	0	0	0	0	0	0	0	0	0	0	0	0	0	0	0	0	0	0	0	0	0	0	0	0	0	0	0	0
691	a	sp|Q16822|PCKGM_HUMAN	Q16822	PCKGM_HUMAN	PCK2	640	4.1	Homo sapiens	1:Experimental evidence at protein level	Phosphoenolpyruvate carboxykinase [GTP], mitochondrial	1	0.999	2	8	8	8	0	0	0	0	0	0	0	0	0	0	0	0	0	0	0	0	0	0	0	0	0	0	0	0	0	0	0	0	0	0	0	0	0
692	a	sp|Q16831|UPP1_HUMAN	Q16831	UPP1_HUMAN	UPP1	310	24.2	Homo sapiens	1:Experimental evidence at protein level	Uridine phosphorylase 1	1	0.999	7	26	26	26	0	0	0	0	0	0	0	0	0	0	0	0	0	0	0	0	0	0	0	0	0	0	0	0	0	0	0	2	2	2	1	1	1
693	a	sp|Q16836|HCDH_HUMAN	Q16836	HCDH_HUMAN	HADH	314	13.7	Homo sapiens	1:Experimental evidence at protein level	Hydroxyacyl-coenzyme A dehydrogenase, mitochondrial	1	0.999	3	4	4	4	0	0	0	0	0	0	0	0	0	0	0	0	0	0	0	0	0	0	0	0	0	0	0	0	0	0	0	0	0	0	0	0	0
694	a	sp|Q1KMD3|HNRL2_HUMAN	Q1KMD3	HNRL2_HUMAN	HNRNPUL2	747	10	Homo sapiens	1:Experimental evidence at protein level	Heterogeneous nuclear ribonucleoprotein U-like protein 2	1	0.999	7	28	28	28	0	0	0	0	0	0	0	0	0	0	0	0	0	0	0	0	0	0	0	0	0	0	0	0	0	0	0	3	3	3	3	3	3
695	a	sp|Q27J81|INF2_HUMAN	Q27J81	INF2_HUMAN	INF2	1249	3.6	Homo sapiens	1:Experimental evidence at protein level	Inverted formin-2	1	0.999	4	11	11	11	0	0	0	0	0	0	0	0	0	0	0	0	0	0	0	0	0	0	0	0	0	0	0	0	0	0	0	1	1	1	1	1	1
696	a	sp|Q29RF7|PDS5A_HUMAN	Q29RF7	PDS5A_HUMAN	PDS5A	1337	3	Homo sapiens	1:Experimental evidence at protein level	Sister chromatid cohesion protein PDS5 homolog A	1	0.999	3	4	4	4	0	0	0	0	0	0	0	0	0	0	0	0	0	0	0	0	0	0	0	0	0	0	0	0	0	0	0	0	0	0	0	0	0
697	a	sp|Q2TAY7|SMU1_HUMAN	Q2TAY7	SMU1_HUMAN	SMU1	513	5.1	Homo sapiens	1:Experimental evidence at protein level	WD40 repeat-containing protein SMU1	1	0.999	2	6	6	6	0	0	0	0	0	0	0	0	0	0	0	0	0	0	0	0	0	0	0	0	0	0	0	0	0	0	0	0	0	0	0	0	0
698	a	sp|Q32MZ4|LRRF1_HUMAN	Q32MZ4	LRRF1_HUMAN	LRRFIP1	808	15.5	Homo sapiens	1:Experimental evidence at protein level	Leucine-rich repeat flightless-interacting protein 1	1	0.999	11	27	27	27	0	0	0	0	0	0	0	0	0	0	0	0	0	0	0	0	0	0	0	0	0	0	0	0	0	0	0	0	0	0	0	0	0
699	a	sp|Q3LXA3|TKFC_HUMAN	Q3LXA3	TKFC_HUMAN	TKFC	575	5	Homo sapiens	1:Experimental evidence at protein level	Triokinase/FMN cyclase	1	0.999	2	2	2	2	0	0	0	0	0	0	0	0	0	0	0	0	0	0	0	0	0	0	0	0	0	0	0	0	0	0	0	0	0	0	0	0	0
700	a	sp|Q3ZCQ8|TIM50_HUMAN	Q3ZCQ8	TIM50_HUMAN	TIMM50	353	7.1	Homo sapiens	1:Experimental evidence at protein level	Mitochondrial import inner membrane translocase subunit TIM50	1	0.999	2	5	5	5	0	0	0	0	0	0	0	0	0	0	0	0	0	0	0	0	0	0	0	0	0	0	0	0	0	0	0	0	0	0	0	0	0
701	a	sp|Q4VC31|CCD58_HUMAN	Q4VC31	CCD58_HUMAN	CCDC58	144	19.4	Homo sapiens	1:Experimental evidence at protein level	Coiled-coil domain-containing protein 58	1	0.999	3	6	6	6	0	0	0	0	0	0	0	0	0	0	0	0	0	0	0	0	0	0	0	0	0	0	0	0	0	0	0	0	0	0	0	0	0
702	a	sp|Q52LJ0|FA98B_HUMAN	Q52LJ0	FA98B_HUMAN	FAM98B	330	7.6	Homo sapiens	1:Experimental evidence at protein level	Protein FAM98B	1	0.999	2	8	8	8	0	0	0	0	0	0	0	0	0	0	0	0	0	0	0	0	0	0	0	0	0	0	0	0	0	0	0	1	1	1	1	1	1
703	a	sp|Q53EL6|PDCD4_HUMAN	Q53EL6	PDCD4_HUMAN	PDCD4	469	9.4	Homo sapiens	1:Experimental evidence at protein level	Programmed cell death protein 4	1	0.999	3	4	4	4	0	0	0	0	0	0	0	0	0	0	0	0	0	0	0	0	0	0	0	0	0	0	0	0	0	0	0	0	0	0	0	0	0
704	a	sp|Q53GQ0|DHB12_HUMAN	Q53GQ0	DHB12_HUMAN	HSD17B12	312	19.6	Homo sapiens	1:Experimental evidence at protein level	Very-long-chain 3-oxoacyl-CoA reductase	1	0.999	5	22	22	22	0	0	0	0	0	0	0	0	0	0	0	0	0	0	0	0	0	0	0	0	0	0	0	0	0	0	0	3	3	3	2	2	2
705	a	sp|Q53H12|AGK_HUMAN	Q53H12	AGK_HUMAN	AGK	422	8.5	Homo sapiens	1:Experimental evidence at protein level	Acylglycerol kinase, mitochondrial	1	0.9955	3	4	4	4	0	0	0	0	0	0	0	0	0	0	0	0	0	0	0	0	0	0	0	0	0	0	0	0	0	0	0	0	0	0	0	0	0
706	a	sp|Q56VL3|OCAD2_HUMAN	Q56VL3	OCAD2_HUMAN	OCIAD2	154	18.2	Homo sapiens	1:Experimental evidence at protein level	OCIA domain-containing protein 2	1	0.999	3	5	5	5	0	0	0	0	0	0	0	0	0	0	0	0	0	0	0	0	0	0	0	0	0	0	0	0	0	0	0	0	0	0	0	0	0
707	a	sp|Q5D862|FILA2_HUMAN	Q5D862	FILA2_HUMAN	FLG2	2391	1.4	Homo sapiens	1:Experimental evidence at protein level	Filaggrin-2	1	0.999	3	3	3	3	0	0	0	0	0	0	0	0	0	0	0	0	0	0	0	0	0	0	0	0	0	0	0	0	0	0	0	0	0	0	0	0	0
708	a	sp|Q5JRA6|MIA3_HUMAN	Q5JRA6	MIA3_HUMAN	MIA3	1907	2.5	Homo sapiens	1:Experimental evidence at protein level	Melanoma inhibitory activity protein 3	1	0.999	4	4	4	4	0	0	0	0	0	0	0	0	0	0	0	0	0	0	0	0	0	0	0	0	0	0	0	0	0	0	0	0	0	0	0	0	0
709	a	sp|Q5JRX3|PREP_HUMAN	Q5JRX3	PREP_HUMAN	PITRM1	1037	6.6	Homo sapiens	1:Experimental evidence at protein level	Presequence protease, mitochondrial	1	0.999	6	8	8	8	0	0	0	0	0	0	0	0	0	0	0	0	0	0	0	0	0	0	0	0	0	0	0	0	0	0	0	0	0	0	0	0	0
710	a	sp|Q5JTH9|RRP12_HUMAN	Q5JTH9	RRP12_HUMAN	RRP12	1297	6.3	Homo sapiens	1:Experimental evidence at protein level	RRP12-like protein	1	0.9987	7	11	11	11	0	0	0	0	0	0	0	0	0	0	0	0	0	0	0	0	0	0	0	0	0	0	0	0	0	0	0	0	0	0	0	0	0
711	a	sp|Q5JTV8|TOIP1_HUMAN	Q5JTV8	TOIP1_HUMAN	TOR1AIP1	583	16.8	Homo sapiens	1:Experimental evidence at protein level	Torsin-1A-interacting protein 1	1	0.999	8	18	18	18	0	0	0	0	0	0	0	0	0	0	0	0	0	0	0	0	0	0	0	0	0	0	0	0	0	0	0	0	0	0	0	0	0
712	a	sp|Q5QJE6|TDIF2_HUMAN	Q5QJE6	TDIF2_HUMAN	DNTTIP2	756	3.4	Homo sapiens	1:Experimental evidence at protein level	Deoxynucleotidyltransferase terminal-interacting protein 2	1	0.999	2	5	5	5	0	0	0	0	0	0	0	0	0	0	0	0	0	0	0	0	0	0	0	0	0	0	0	0	0	0	0	1	1	1	1	1	1
713	a	sp|Q5SSJ5|HP1B3_HUMAN	Q5SSJ5	HP1B3_HUMAN	HP1BP3	553	6.3	Homo sapiens	1:Experimental evidence at protein level	Heterochromatin protein 1-binding protein 3	1	0.999	3	10	10	10	0	0	0	0	0	0	0	0	0	0	0	0	0	0	0	0	0	0	0	0	0	0	0	0	0	0	0	1	1	1	1	1	1
714	a	sp|Q5T1M5|FKB15_HUMAN	Q5T1M5	FKB15_HUMAN	FKBP15	1219	2.3	Homo sapiens	1:Experimental evidence at protein level	FK506-binding protein 15	1	0.9989	2	2	2	2	0	0	0	0	0	0	0	0	0	0	0	0	0	0	0	0	0	0	0	0	0	0	0	0	0	0	0	0	0	0	0	0	0
715	a	sp|Q5T4S7|UBR4_HUMAN	Q5T4S7	UBR4_HUMAN	UBR4	5183	1.3	Homo sapiens	1:Experimental evidence at protein level	E3 ubiquitin-protein ligase UBR4	1	0.999	5	5	5	5	0	0	0	0	0	0	0	0	0	0	0	0	0	0	0	0	0	0	0	0	0	0	0	0	0	0	0	0	0	0	0	0	0
716	a	sp|Q5T749|KPRP_HUMAN	Q5T749	KPRP_HUMAN	KPRP	579	14.5	Homo sapiens	1:Experimental evidence at protein level	Keratinocyte proline-rich protein	1	0.999	6	6	6	6	0	0	0	0	0	0	0	0	0	0	0	0	0	0	0	0	0	0	0	0	0	0	0	0	0	0	0	0	0	0	0	0	0
717	a	sp|Q5T750|XP32_HUMAN	Q5T750	XP32_HUMAN	XP32	250	16.4	Homo sapiens	1:Experimental evidence at protein level	Skin-specific protein 32	1	0.999	4	4	4	4	0	0	0	0	0	0	0	0	0	0	0	0	0	0	0	0	0	0	0	0	0	0	0	0	0	0	0	0	0	0	0	0	0
718	a	sp|Q5VW32|BROX_HUMAN	Q5VW32	BROX_HUMAN	BROX	411	9.7	Homo sapiens	1:Experimental evidence at protein level	BRO1 domain-containing protein BROX	1	0.9985	3	5	5	5	0	0	0	0	0	0	0	0	0	0	0	0	0	0	0	0	0	0	0	0	0	0	0	0	0	0	0	0	0	0	0	0	0
719	a	sp|Q5VYK3|ECM29_HUMAN	Q5VYK3	ECM29_HUMAN	ECM29	1845	3.8	Homo sapiens	1:Experimental evidence at protein level	Proteasome-associated protein ECM29 homolog	1	0.999	5	7	7	7	0	0	0	0	0	0	0	0	0	0	0	0	0	0	0	0	0	0	0	0	0	0	0	0	0	0	0	0	0	0	0	0	0
720	a	sp|Q6DKI1|RL7L_HUMAN	Q6DKI1	RL7L_HUMAN	RPL7L1	246	7.3	Homo sapiens	1:Experimental evidence at protein level	60S ribosomal protein L7-like 1	1	0.999	2	6	6	6	0	0	0	0	0	0	0	0	0	0	0	0	0	0	0	0	0	0	0	0	0	0	0	0	0	0	0	1	1	1	0	0	0
721	a	sp|Q6FI81|CPIN1_HUMAN	Q6FI81	CPIN1_HUMAN	CIAPIN1	312	11.2	Homo sapiens	1:Experimental evidence at protein level	Anamorsin	1	0.999	3	6	6	6	0	0	0	0	0	0	0	0	0	0	0	0	0	0	0	0	0	0	0	0	0	0	0	0	0	0	0	0	0	0	0	0	0
722	a	sp|Q6IAA8|LTOR1_HUMAN	Q6IAA8	LTOR1_HUMAN	LAMTOR1	161	23	Homo sapiens	1:Experimental evidence at protein level	Ragulator complex protein LAMTOR1	1	0.999	3	9	9	9	0	0	0	0	0	0	0	0	0	0	0	0	0	0	0	0	0	0	0	0	0	0	0	0	0	0	0	0	0	0	0	0	0
723	a	sp|Q6IBS0|TWF2_HUMAN	Q6IBS0	TWF2_HUMAN	TWF2	349	12	Homo sapiens	1:Experimental evidence at protein level	Twinfilin-2	1	0.999	3	5	5	5	0	0	0	0	0	0	0	0	0	0	0	0	0	0	0	0	0	0	0	0	0	0	0	0	0	0	0	0	0	0	0	0	0
724	a	sp|Q6NUK1|SCMC1_HUMAN	Q6NUK1	SCMC1_HUMAN	SLC25A24	477	5.2	Homo sapiens	1:Experimental evidence at protein level	Calcium-binding mitochondrial carrier protein SCaMC-1	1	0.999	2	10	10	10	0	0	0	0	0	0	0	0	0	0	0	0	0	0	0	0	0	0	0	0	0	0	0	0	0	0	0	1	1	1	1	1	1
725	a	sp|Q6NUQ4|TM214_HUMAN	Q6NUQ4	TM214_HUMAN	TMEM214	689	4.2	Homo sapiens	1:Experimental evidence at protein level	Transmembrane protein 214	1	0.9981	3	3	3	3	0	0	0	0	0	0	0	0	0	0	0	0	0	0	0	0	0	0	0	0	0	0	0	0	0	0	0	0	0	0	0	0	0
726	a	sp|Q6NZI2|PTRF_HUMAN	Q6NZI2	PTRF_HUMAN	PTRF	390	19.7	Homo sapiens	1:Experimental evidence at protein level	Polymerase I and transcript release factor	1	0.999	6	30	30	30	0	0	0	0	0	0	0	0	0	0	0	0	0	0	0	0	0	0	0	0	0	0	0	0	0	0	0	2	2	2	2	2	2
727	a	sp|Q6PI48|SYDM_HUMAN	Q6PI48	SYDM_HUMAN	DARS2	645	7.8	Homo sapiens	1:Experimental evidence at protein level	Aspartate--tRNA ligase, mitochondrial	1	0.9989	5	5	5	5	0	0	0	0	0	0	0	0	0	0	0	0	0	0	0	0	0	0	0	0	0	0	0	0	0	0	0	0	0	0	0	0	0
728	a	sp|Q6PKG0|LARP1_HUMAN	Q6PKG0	LARP1_HUMAN	LARP1	1096	3	Homo sapiens	1:Experimental evidence at protein level	La-related protein 1	1	0.999	3	8	8	8	0	0	0	0	0	0	0	0	0	0	0	0	0	0	0	0	0	0	0	0	0	0	0	0	0	0	0	0	0	0	0	0	0
730	a	sp|Q6UN15|FIP1_HUMAN	Q6UN15	FIP1_HUMAN	FIP1L1	594	4.5	Homo sapiens	1:Experimental evidence at protein level	Pre-mRNA 3'-end-processing factor FIP1	1	0.999	2	4	4	4	0	0	0	0	0	0	0	0	0	0	0	0	0	0	0	0	0	0	0	0	0	0	0	0	0	0	0	0	0	0	0	0	0
731	a	sp|Q6XQN6|PNCB_HUMAN	Q6XQN6	PNCB_HUMAN	NAPRT	538	9.1	Homo sapiens	1:Experimental evidence at protein level	Nicotinate phosphoribosyltransferase	1	0.999	4	7	7	7	0	0	0	0	0	0	0	0	0	0	0	0	0	0	0	0	0	0	0	0	0	0	0	0	0	0	0	0	0	0	0	0	0
732	a	sp|Q6Y7W6|PERQ2_HUMAN	Q6Y7W6	PERQ2_HUMAN	GIGYF2	1299	2.6	Homo sapiens	1:Experimental evidence at protein level	PERQ amino acid-rich with GYF domain-containing protein 2	1	0.999	3	4	4	4	0	0	0	0	0	0	0	0	0	0	0	0	0	0	0	0	0	0	0	0	0	0	0	0	0	0	0	0	0	0	0	0	0
733	a	sp|Q6ZRV2|FA83H_HUMAN	Q6ZRV2	FA83H_HUMAN	FAM83H	1179	4.1	Homo sapiens	1:Experimental evidence at protein level	Protein FAM83H	1	0.999	3	3	3	3	0	0	0	0	0	0	0	0	0	0	0	0	0	0	0	0	0	0	0	0	0	0	0	0	0	0	0	0	0	0	0	0	0
734	a	sp|Q7KZF4|SND1_HUMAN	Q7KZF4	SND1_HUMAN	SND1	910	27.7	Homo sapiens	1:Experimental evidence at protein level	Staphylococcal nuclease domain-containing protein 1	1	0.999	20	96	96	96	0	0	0	0	0	0	0	0	0	0	0	0	0	0	0	0	0	0	0	0	0	0	0	0	0	0	0	9	9	9	8	8	8
735	a	sp|Q7L014|DDX46_HUMAN	Q7L014	DDX46_HUMAN	DDX46	1031	7.8	Homo sapiens	1:Experimental evidence at protein level	Probable ATP-dependent RNA helicase DDX46	1	0.999	6	8	8	8	0	0	0	0	0	0	0	0	0	0	0	0	0	0	0	0	0	0	0	0	0	0	0	0	0	0	0	0	0	0	0	0	0
736	a	sp|Q7L0Y3|MRRP1_HUMAN	Q7L0Y3	MRRP1_HUMAN	TRMT10C	403	6.2	Homo sapiens	1:Experimental evidence at protein level	Mitochondrial ribonuclease P protein 1	1	0.999	2	7	7	7	0	0	0	0	0	0	0	0	0	0	0	0	0	0	0	0	0	0	0	0	0	0	0	0	0	0	0	0	0	0	0	0	0
737	a	sp|Q7L1Q6|BZW1_HUMAN	Q7L1Q6	BZW1_HUMAN	BZW1	419	11	Homo sapiens	1:Experimental evidence at protein level	Basic leucine zipper and W2 domain-containing protein 1	1	0.999	5	17	15	17	0	0	0	0	0	0	0	0	0	0	0	0	0	0	0	0	0	0	0	0	0	0	0	0	0	0	0	1	1	1	1	1	1
738	a	sp|Q7L2H7|EIF3M_HUMAN	Q7L2H7	EIF3M_HUMAN	EIF3M	374	5.1	Homo sapiens	1:Experimental evidence at protein level	Eukaryotic translation initiation factor 3 subunit M	1	0.999	2	5	5	5	0	0	0	0	0	0	0	0	0	0	0	0	0	0	0	0	0	0	0	0	0	0	0	0	0	0	0	0	0	0	0	0	0
739	a	sp|Q7RTV0|PHF5A_HUMAN	Q7RTV0	PHF5A_HUMAN	PHF5A	110	26.4	Homo sapiens	1:Experimental evidence at protein level	PHD finger-like domain-containing protein 5A	1	0.999	2	4	4	4	0	0	0	0	0	0	0	0	0	0	0	0	0	0	0	0	0	0	0	0	0	0	0	0	0	0	0	0	0	0	0	0	0
740	a	sp|Q7Z417|NUFP2_HUMAN	Q7Z417	NUFP2_HUMAN	NUFIP2	695	9.4	Homo sapiens	1:Experimental evidence at protein level	Nuclear fragile X mental retardation-interacting protein 2	1	0.999	3	3	3	3	0	0	0	0	0	0	0	0	0	0	0	0	0	0	0	0	0	0	0	0	0	0	0	0	0	0	0	0	0	0	0	0	0
741	a	sp|Q7Z4H3|HDDC2_HUMAN	Q7Z4H3	HDDC2_HUMAN	HDDC2	204	18.6	Homo sapiens	1:Experimental evidence at protein level	HD domain-containing protein 2	1	0.999	3	5	5	5	0	0	0	0	0	0	0	0	0	0	0	0	0	0	0	0	0	0	0	0	0	0	0	0	0	0	0	0	0	0	0	0	0
742	a	sp|Q7Z4V5|HDGR2_HUMAN	Q7Z4V5	HDGR2_HUMAN	HDGFRP2	671	5.4	Homo sapiens	1:Experimental evidence at protein level	Hepatoma-derived growth factor-related protein 2	1	0.999	2	6	6	6	0	0	0	0	0	0	0	0	0	0	0	0	0	0	0	0	0	0	0	0	0	0	0	0	0	0	0	0	0	0	0	0	0
743	a	sp|Q7Z6Z7|HUWE1_HUMAN	Q7Z6Z7	HUWE1_HUMAN	HUWE1	4374	1.5	Homo sapiens	1:Experimental evidence at protein level	E3 ubiquitin-protein ligase HUWE1	1	0.999	4	7	7	7	0	0	0	0	0	0	0	0	0	0	0	0	0	0	0	0	0	0	0	0	0	0	0	0	0	0	0	0	0	0	0	0	0
744	a	sp|Q86U42|PABP2_HUMAN	Q86U42	PABP2_HUMAN	PABPN1	306	12.1	Homo sapiens	1:Experimental evidence at protein level	Polyadenylate-binding protein 2	1	0.999	3	16	16	16	0	0	0	0	0	0	0	0	0	0	0	0	0	0	0	0	0	0	0	0	0	0	0	0	0	0	0	1	1	1	1	1	1
745	a	sp|Q86UE4|LYRIC_HUMAN	Q86UE4	LYRIC_HUMAN	MTDH	582	13.9	Homo sapiens	1:Experimental evidence at protein level	Protein LYRIC	1	0.999	6	19	19	19	0	0	0	0	0	0	0	0	0	0	0	0	0	0	0	0	0	0	0	0	0	0	0	0	0	0	0	1	1	1	1	1	1
746	a	sp|Q86UP2|KTN1_HUMAN	Q86UP2	KTN1_HUMAN	KTN1	1357	12.1	Homo sapiens	1:Experimental evidence at protein level	Kinectin	1	0.999	14	36	36	36	0	0	0	0	0	0	0	0	0	0	0	0	0	0	0	0	0	0	0	0	0	0	0	0	0	0	0	1	1	1	1	1	1
747	a	sp|Q86V48|LUZP1_HUMAN	Q86V48	LUZP1_HUMAN	LUZP1	1076	3.1	Homo sapiens	1:Experimental evidence at protein level	Leucine zipper protein 1	1	0.999	3	4	4	4	0	0	0	0	0	0	0	0	0	0	0	0	0	0	0	0	0	0	0	0	0	0	0	0	0	0	0	0	0	0	0	0	0
748	a	sp|Q86V81|THOC4_HUMAN	Q86V81	THOC4_HUMAN	ALYREF	257	16	Homo sapiens	1:Experimental evidence at protein level	THO complex subunit 4	1	0.999	3	6	6	6	0	0	0	0	0	0	0	0	0	0	0	0	0	0	0	0	0	0	0	0	0	0	0	0	0	0	0	0	0	0	0	0	0
749	a	sp|Q86X55|CARM1_HUMAN	Q86X55	CARM1_HUMAN	CARM1	608	7.9	Homo sapiens	1:Experimental evidence at protein level	Histone-arginine methyltransferase CARM1	1	0.999	4	8	8	8	0	0	0	0	0	0	0	0	0	0	0	0	0	0	0	0	0	0	0	0	0	0	0	0	0	0	0	0	0	0	0	0	0
750	a	sp|Q8IVF2|AHNK2_HUMAN	Q8IVF2	AHNK2_HUMAN	AHNAK2	5795	16.9	Homo sapiens	1:Experimental evidence at protein level	Protein AHNAK2	1	0.999	36	97	97	97	0	0	0	0	0	0	0	0	0	0	0	0	0	0	0	0	0	0	0	0	0	0	0	0	0	0	0	3	3	3	3	3	3
751	a	sp|Q8IVT2|MISP_HUMAN	Q8IVT2	MISP_HUMAN	MISP	679	5.9	Homo sapiens	1:Experimental evidence at protein level	Mitotic interactor and substrate of PLK1	1	0.999	3	5	5	5	0	0	0	0	0	0	0	0	0	0	0	0	0	0	0	0	0	0	0	0	0	0	0	0	0	0	0	0	0	0	0	0	0
752	a	sp|Q8IY81|SPB1_HUMAN	Q8IY81	SPB1_HUMAN	FTSJ3	847	4.7	Homo sapiens	1:Experimental evidence at protein level	pre-rRNA processing protein FTSJ3	1	0.999	3	4	4	4	0	0	0	0	0	0	0	0	0	0	0	0	0	0	0	0	0	0	0	0	0	0	0	0	0	0	0	0	0	0	0	0	0
753	a	sp|Q8IZW8|TENS4_HUMAN	Q8IZW8	TENS4_HUMAN	TNS4	715	7.4	Homo sapiens	1:Experimental evidence at protein level	Tensin-4	1	0.999	5	11	11	11	0	0	0	0	0	0	0	0	0	0	0	0	0	0	0	0	0	0	0	0	0	0	0	0	0	0	0	0	0	0	0	0	0
754	a	sp|Q8N0X7|SPG20_HUMAN	Q8N0X7	SPG20_HUMAN	SPG20	666	7.2	Homo sapiens	1:Experimental evidence at protein level	Spartin	1	0.999	3	6	6	6	0	0	0	0	0	0	0	0	0	0	0	0	0	0	0	0	0	0	0	0	0	0	0	0	0	0	0	0	0	0	0	0	0
755	a	sp|Q8N163|CCAR2_HUMAN	Q8N163	CCAR2_HUMAN	CCAR2	923	4.3	Homo sapiens	1:Experimental evidence at protein level	Cell cycle and apoptosis regulator protein 2	1	0.999	4	11	11	11	0	0	0	0	0	0	0	0	0	0	0	0	0	0	0	0	0	0	0	0	0	0	0	0	0	0	0	1	1	1	1	1	1
756	a	sp|Q8N1F7|NUP93_HUMAN	Q8N1F7	NUP93_HUMAN	NUP93	819	7.4	Homo sapiens	1:Experimental evidence at protein level	Nuclear pore complex protein Nup93	1	0.999	6	9	9	9	0	0	0	0	0	0	0	0	0	0	0	0	0	0	0	0	0	0	0	0	0	0	0	0	0	0	0	0	0	0	0	0	0
757	a	sp|Q8N1G4|LRC47_HUMAN	Q8N1G4	LRC47_HUMAN	LRRC47	583	3.6	Homo sapiens	1:Experimental evidence at protein level	Leucine-rich repeat-containing protein 47	1	0.999	2	5	5	5	0	0	0	0	0	0	0	0	0	0	0	0	0	0	0	0	0	0	0	0	0	0	0	0	0	0	0	0	0	0	0	0	0
758	a	sp|Q8N5K1|CISD2_HUMAN	Q8N5K1	CISD2_HUMAN	CISD2	135	19.3	Homo sapiens	1:Experimental evidence at protein level	CDGSH iron-sulfur domain-containing protein 2	1	0.999	2	2	2	2	0	0	0	0	0	0	0	0	0	0	0	0	0	0	0	0	0	0	0	0	0	0	0	0	0	0	0	0	0	0	0	0	0
759	a	sp|Q8N6H7|ARFG2_HUMAN	Q8N6H7	ARFG2_HUMAN	ARFGAP2	521	6.3	Homo sapiens	1:Experimental evidence at protein level	ADP-ribosylation factor GTPase-activating protein 2	1	0.9975	3	4	4	4	0	0	0	0	0	0	0	0	0	0	0	0	0	0	0	0	0	0	0	0	0	0	0	0	0	0	0	0	0	0	0	0	0
760	a	sp|Q8NBJ5|GT251_HUMAN	Q8NBJ5	GT251_HUMAN	COLGALT1	622	7.9	Homo sapiens	1:Experimental evidence at protein level	Procollagen galactosyltransferase 1	1	0.999	5	20	19	20	0	0	0	0	0	0	0	0	0	0	0	0	0	0	0	0	0	0	0	0	0	0	0	0	0	0	0	1	1	1	1	1	1
761	a	sp|Q8NBS9|TXND5_HUMAN	Q8NBS9	TXND5_HUMAN	TXNDC5	432	16.2	Homo sapiens	1:Experimental evidence at protein level	Thioredoxin domain-containing protein 5	1	0.999	7	35	35	35	0	0	0	0	0	0	0	0	0	0	0	0	0	0	0	0	0	0	0	0	0	0	0	0	0	0	0	2	2	2	2	2	2
762	a	sp|Q8NBX0|SCPDL_HUMAN	Q8NBX0	SCPDL_HUMAN	SCCPDH	429	6.1	Homo sapiens	1:Experimental evidence at protein level	Saccharopine dehydrogenase-like oxidoreductase	1	0.999	2	3	3	3	0	0	0	0	0	0	0	0	0	0	0	0	0	0	0	0	0	0	0	0	0	0	0	0	0	0	0	0	0	0	0	0	0
763	a	sp|Q8NC51|PAIRB_HUMAN	Q8NC51	PAIRB_HUMAN	SERBP1	408	27.5	Homo sapiens	1:Experimental evidence at protein level	Plasminogen activator inhibitor 1 RNA-binding protein	1	0.999	9	56	56	56	0	0	0	0	0	0	0	0	0	1	1	1	1	1	1	17730.7	17730.7	17730.7	0	0	0	0	0	0	0	0	0	4	4	4	4	4	4
764	a	sp|Q8NE71|ABCF1_HUMAN	Q8NE71	ABCF1_HUMAN	ABCF1	845	6.9	Homo sapiens	1:Experimental evidence at protein level	ATP-binding cassette sub-family F member 1	1	0.999	5	13	13	13	0	0	0	0	0	0	0	0	0	0	0	0	0	0	0	0	0	0	0	0	0	0	0	0	0	0	0	0	0	0	0	0	0
765	a	sp|Q8NFW8|NEUA_HUMAN	Q8NFW8	NEUA_HUMAN	CMAS	434	8.5	Homo sapiens	1:Experimental evidence at protein level	N-acylneuraminate cytidylyltransferase	1	0.9982	3	4	4	4	0	0	0	0	0	0	0	0	0	0	0	0	0	0	0	0	0	0	0	0	0	0	0	0	0	0	0	1	1	1	1	1	1
766	a	sp|Q8TAE8|G45IP_HUMAN	Q8TAE8	G45IP_HUMAN	GADD45GIP1	222	13.5	Homo sapiens	1:Experimental evidence at protein level	Growth arrest and DNA damage-inducible proteins-interacting protein 1	1	0.999	2	3	3	3	0	0	0	0	0	0	0	0	0	0	0	0	0	0	0	0	0	0	0	0	0	0	0	0	0	0	0	0	0	0	0	0	0
767	a	sp|Q8TBC4|UBA3_HUMAN	Q8TBC4	UBA3_HUMAN	UBA3	463	6.5	Homo sapiens	1:Experimental evidence at protein level	NEDD8-activating enzyme E1 catalytic subunit	1	0.999	3	3	3	3	0	0	0	0	0	0	0	0	0	0	0	0	0	0	0	0	0	0	0	0	0	0	0	0	0	0	0	0	0	0	0	0	0
768	a	sp|Q8TC12|RDH11_HUMAN	Q8TC12	RDH11_HUMAN	RDH11	318	8.5	Homo sapiens	1:Experimental evidence at protein level	Retinol dehydrogenase 11	1	0.999	2	7	7	7	0	0	0	0	0	0	0	0	0	0	0	0	0	0	0	0	0	0	0	0	0	0	0	0	0	0	0	0	0	0	0	0	0
769	a	sp|Q8TCS8|PNPT1_HUMAN	Q8TCS8	PNPT1_HUMAN	PNPT1	783	4.1	Homo sapiens	1:Experimental evidence at protein level	Polyribonucleotide nucleotidyltransferase 1, mitochondrial	1	0.999	3	4	4	4	0	0	0	0	0	0	0	0	0	0	0	0	0	0	0	0	0	0	0	0	0	0	0	0	0	0	0	0	0	0	0	0	0
770	a	sp|Q8TDD1|DDX54_HUMAN	Q8TDD1	DDX54_HUMAN	DDX54	881	3.3	Homo sapiens	1:Experimental evidence at protein level	ATP-dependent RNA helicase DDX54	1	0.999	3	3	3	3	0	0	0	0	0	0	0	0	0	0	0	0	0	0	0	0	0	0	0	0	0	0	0	0	0	0	0	0	0	0	0	0	0
771	a	sp|Q8TEA8|DTD1_HUMAN	Q8TEA8	DTD1_HUMAN	DTD1	209	14.8	Homo sapiens	1:Experimental evidence at protein level	D-tyrosyl-tRNA(Tyr) deacylase 1	1	0.999	3	15	15	15	0	0	0	0	0	0	0	0	0	0	0	0	0	0	0	0	0	0	0	0	0	0	0	0	0	0	0	1	1	1	1	1	1
772	a	sp|Q8TEQ6|GEMI5_HUMAN	Q8TEQ6	GEMI5_HUMAN	GEMIN5	1508	1.3	Homo sapiens	1:Experimental evidence at protein level	Gem-associated protein 5	1	0.998	2	4	4	4	0	0	0	0	0	0	0	0	0	0	0	0	0	0	0	0	0	0	0	0	0	0	0	0	0	0	0	0	0	0	0	0	0
773	a	sp|Q8TF72|SHRM3_HUMAN	Q8TF72	SHRM3_HUMAN	SHROOM3	1996	1	Homo sapiens	1:Experimental evidence at protein level	Protein Shroom3	1	0.9981	2	19	19	19	0	0	0	0	0	0	0	0	0	1	1	1	1	1	1	294581	294581	294581	1	1	1	1	1	1	3.7841e+06	3.7841e+06	3.7841e+06	1	1	1	1	1	1
774	a	sp|Q8WUF5|IASPP_HUMAN	Q8WUF5	IASPP_HUMAN	PPP1R13L	828	4	Homo sapiens	1:Experimental evidence at protein level	RelA-associated inhibitor	1	0.999	3	5	5	5	0	0	0	0	0	0	0	0	0	0	0	0	0	0	0	0	0	0	0	0	0	0	0	0	0	0	0	0	0	0	0	0	0
775	a	sp|Q8WW12|PCNP_HUMAN	Q8WW12	PCNP_HUMAN	PCNP	178	18.5	Homo sapiens	1:Experimental evidence at protein level	PEST proteolytic signal-containing nuclear protein	1	0.999	3	8	8	8	0	0	0	0	0	0	0	0	0	0	0	0	0	0	0	0	0	0	0	0	0	0	0	0	0	0	0	0	0	0	0	0	0
777	a	sp|Q8WXF1|PSPC1_HUMAN	Q8WXF1	PSPC1_HUMAN	PSPC1	523	10.3	Homo sapiens	1:Experimental evidence at protein level	Paraspeckle component 1	1	0.999	5	9	9	9	0	0	0	0	0	0	0	0	0	0	0	0	0	0	0	0	0	0	0	0	0	0	0	0	0	0	0	0	0	0	0	0	0
778	a	sp|Q92499|DDX1_HUMAN	Q92499	DDX1_HUMAN	DDX1	740	13.4	Homo sapiens	1:Experimental evidence at protein level	ATP-dependent RNA helicase DDX1	1	0.999	10	42	42	42	0	0	0	0	0	0	0	0	0	0	0	0	0	0	0	0	0	0	0	0	0	0	0	0	0	0	0	3	3	3	3	3	3
779	a	sp|Q92522|H1X_HUMAN	Q92522	H1X_HUMAN	H1FX	213	10.3	Homo sapiens	1:Experimental evidence at protein level	Histone H1x	1	0.999	2	10	10	10	0	0	0	0	0	0	0	0	0	0	0	0	0	0	0	0	0	0	0	0	0	0	0	0	0	0	0	1	1	1	1	1	1
780	a	sp|Q92538|GBF1_HUMAN	Q92538	GBF1_HUMAN	GBF1	1859	1.5	Homo sapiens	1:Experimental evidence at protein level	Golgi-specific brefeldin A-resistance guanine nucleotide exchange factor 1	1	0.9989	2	4	4	4	0	0	0	0	0	0	0	0	0	0	0	0	0	0	0	0	0	0	0	0	0	0	0	0	0	0	0	0	0	0	0	0	0
781	a	sp|Q92572|AP3S1_HUMAN	Q92572	AP3S1_HUMAN	AP3S1	193	18.7	Homo sapiens	1:Experimental evidence at protein level	AP-3 complex subunit sigma-1	1	0.999	3	6	6	6	0	0	0	0	0	0	0	0	0	0	0	0	0	0	0	0	0	0	0	0	0	0	0	0	0	0	0	0	0	0	0	0	0
782	a	sp|Q92597|NDRG1_HUMAN	Q92597	NDRG1_HUMAN	NDRG1	394	19	Homo sapiens	1:Experimental evidence at protein level	Protein NDRG1	1	0.999	5	24	24	24	0	0	0	0	0	0	0	0	0	0	0	0	0	0	0	0	0	0	0	0	0	0	0	0	0	0	0	1	1	1	1	1	1
783	a	sp|Q92598|HS105_HUMAN	Q92598	HS105_HUMAN	HSPH1	858	19.9	Homo sapiens	1:Experimental evidence at protein level	Heat shock protein 105 kDa	1	0.999	15	55	40	49	0	0	0	0	0	0	0	0	0	0	0	0	0	0	0	0	0	0	0	0	0	0	0	0	0	0	0	5	3	4	5	3	4
784	a	sp|Q92616|GCN1_HUMAN	Q92616	GCN1_HUMAN	GCN1	2671	6.1	Homo sapiens	1:Experimental evidence at protein level	eIF-2-alpha kinase activator GCN1	1	0.999	15	29	29	29	0	0	0	0	0	0	0	0	0	0	0	0	0	0	0	0	0	0	0	0	0	0	0	0	0	0	0	1	1	1	0	0	0
785	a	sp|Q92621|NU205_HUMAN	Q92621	NU205_HUMAN	NUP205	2012	1.9	Homo sapiens	1:Experimental evidence at protein level	Nuclear pore complex protein Nup205	1	0.999	3	4	4	4	0	0	0	0	0	0	0	0	0	0	0	0	0	0	0	0	0	0	0	0	0	0	0	0	0	0	0	0	0	0	0	0	0
786	a	sp|Q92696|PGTA_HUMAN	Q92696	PGTA_HUMAN	RABGGTA	567	10.8	Homo sapiens	1:Experimental evidence at protein level	Geranylgeranyl transferase type-2 subunit alpha	1	0.999	6	8	8	8	0	0	0	0	0	0	0	0	0	0	0	0	0	0	0	0	0	0	0	0	0	0	0	0	0	0	0	0	0	0	0	0	0
787	a	sp|Q92734|TFG_HUMAN	Q92734	TFG_HUMAN	TFG	400	8.8	Homo sapiens	1:Experimental evidence at protein level	Protein TFG	1	0.9988	3	24	24	24	0	0	0	0	0	0	0	0	0	0	0	0	0	0	0	0	0	0	0	0	0	0	0	0	0	0	0	2	2	2	2	2	2
788	a	sp|Q92878|RAD50_HUMAN	Q92878	RAD50_HUMAN	RAD50	1312	3.7	Homo sapiens	1:Experimental evidence at protein level	DNA repair protein RAD50	1	0.9983	5	6	6	6	0	0	0	0	0	0	0	0	0	0	0	0	0	0	0	0	0	0	0	0	0	0	0	0	0	0	0	0	0	0	0	0	0
789	a	sp|Q92888|ARHG1_HUMAN	Q92888	ARHG1_HUMAN	ARHGEF1	912	3.2	Homo sapiens	1:Experimental evidence at protein level	Rho guanine nucleotide exchange factor 1	1	0.999	3	5	5	5	0	0	0	0	0	0	0	0	0	0	0	0	0	0	0	0	0	0	0	0	0	0	0	0	0	0	0	0	0	0	0	0	0
790	a	sp|Q92900|RENT1_HUMAN	Q92900	RENT1_HUMAN	UPF1	1129	9.5	Homo sapiens	1:Experimental evidence at protein level	Regulator of nonsense transcripts 1	1	0.999	10	20	20	20	0	0	0	0	0	0	0	0	0	0	0	0	0	0	0	0	0	0	0	0	0	0	0	0	0	0	0	0	0	0	0	0	0
791	a	sp|Q92945|FUBP2_HUMAN	Q92945	FUBP2_HUMAN	KHSRP	711	21.9	Homo sapiens	1:Experimental evidence at protein level	Far upstream element-binding protein 2	1	0.999	13	61	53	53	0	0	0	0	0	0	0	0	0	0	0	0	0	0	0	0	0	0	0	0	0	0	0	0	0	0	0	6	5	5	6	5	5
792	a	sp|Q92979|NEP1_HUMAN	Q92979	NEP1_HUMAN	EMG1	244	8.6	Homo sapiens	1:Experimental evidence at protein level	Ribosomal RNA small subunit methyltransferase NEP1	1	0.999	2	3	3	3	0	0	0	0	0	0	0	0	0	0	0	0	0	0	0	0	0	0	0	0	0	0	0	0	0	0	0	1	1	1	1	1	1
793	a	sp|Q969G5|PRDBP_HUMAN	Q969G5	PRDBP_HUMAN	PRKCDBP	261	13.8	Homo sapiens	1:Experimental evidence at protein level	Protein kinase C delta-binding protein	1	0.999	3	4	4	4	0	0	0	0	0	0	0	0	0	0	0	0	0	0	0	0	0	0	0	0	0	0	0	0	0	0	0	0	0	0	0	0	0
794	a	sp|Q969H8|MYDGF_HUMAN	Q969H8	MYDGF_HUMAN	MYDGF	173	13.9	Homo sapiens	1:Experimental evidence at protein level	Myeloid-derived growth factor	1	0.999	3	19	19	19	0	0	0	0	0	0	0	0	0	0	0	0	0	0	0	0	0	0	0	0	0	0	0	0	0	0	0	2	2	2	2	2	2
795	a	sp|Q969V3|NCLN_HUMAN	Q969V3	NCLN_HUMAN	NCLN	563	9.9	Homo sapiens	1:Experimental evidence at protein level	Nicalin	1	0.999	4	6	6	6	0	0	0	0	0	0	0	0	0	0	0	0	0	0	0	0	0	0	0	0	0	0	0	0	0	0	0	0	0	0	0	0	0
796	a	sp|Q96A49|SYAP1_HUMAN	Q96A49	SYAP1_HUMAN	SYAP1	352	9.4	Homo sapiens	1:Experimental evidence at protein level	Synapse-associated protein 1	1	0.999	3	8	8	8	0	0	0	0	0	0	0	0	0	0	0	0	0	0	0	0	0	0	0	0	0	0	0	0	0	0	0	1	1	1	1	1	1
797	a	sp|Q96AE4|FUBP1_HUMAN	Q96AE4	FUBP1_HUMAN	FUBP1	644	24.7	Homo sapiens	1:Experimental evidence at protein level	Far upstream element-binding protein 1	1	0.999	15	70	59	70	0	0	0	0	0	0	0	0	0	0	0	0	0	0	0	0	0	0	0	0	0	0	0	0	0	0	0	7	6	7	7	6	7
798	a	sp|Q96AG4|LRC59_HUMAN	Q96AG4	LRC59_HUMAN	LRRC59	307	32.6	Homo sapiens	1:Experimental evidence at protein level	Leucine-rich repeat-containing protein 59	1	0.999	8	66	66	66	0	0	0	0	0	0	0	0	0	0	0	0	0	0	0	0	0	0	0	0	0	0	0	0	0	0	0	5	5	5	5	5	5
799	a	sp|Q96B97|SH3K1_HUMAN	Q96B97	SH3K1_HUMAN	SH3KBP1	665	10.2	Homo sapiens	1:Experimental evidence at protein level	SH3 domain-containing kinase-binding protein 1	1	0.999	5	11	11	11	0	0	0	0	0	0	0	0	0	0	0	0	0	0	0	0	0	0	0	0	0	0	0	0	0	0	0	0	0	0	0	0	0
800	a	sp|Q96C19|EFHD2_HUMAN	Q96C19	EFHD2_HUMAN	EFHD2	240	25.8	Homo sapiens	1:Experimental evidence at protein level	EF-hand domain-containing protein D2	1	0.999	5	28	28	28	0	0	0	0	0	0	0	0	0	0	0	0	0	0	0	0	0	0	0	0	0	0	0	0	0	0	0	2	2	2	2	2	2
801	a	sp|Q96C90|PP14B_HUMAN	Q96C90	PP14B_HUMAN	PPP1R14B	147	32	Homo sapiens	1:Experimental evidence at protein level	Protein phosphatase 1 regulatory subunit 14B	1	0.999	2	5	5	5	0	0	0	0	0	0	0	0	0	0	0	0	0	0	0	0	0	0	0	0	0	0	0	0	0	0	0	0	0	0	0	0	0
802	a	sp|Q96CT7|CC124_HUMAN	Q96CT7	CC124_HUMAN	CCDC124	223	10.3	Homo sapiens	1:Experimental evidence at protein level	Coiled-coil domain-containing protein 124	1	0.999	2	6	6	6	0	0	0	0	0	0	0	0	0	0	0	0	0	0	0	0	0	0	0	0	0	0	0	0	0	0	0	0	0	0	0	0	0
803	a	sp|Q96DG6|CMBL_HUMAN	Q96DG6	CMBL_HUMAN	CMBL	245	10.6	Homo sapiens	1:Experimental evidence at protein level	Carboxymethylenebutenolidase homolog	1	0.9954	3	3	3	3	0	0	0	0	0	0	0	0	0	0	0	0	0	0	0	0	0	0	0	0	0	0	0	0	0	0	0	0	0	0	0	0	0
804	a	sp|Q96EK6|GNA1_HUMAN	Q96EK6	GNA1_HUMAN	GNPNAT1	184	19.6	Homo sapiens	1:Experimental evidence at protein level	Glucosamine 6-phosphate N-acetyltransferase	1	0.999	3	4	4	4	0	0	0	0	0	0	0	0	0	0	0	0	0	0	0	0	0	0	0	0	0	0	0	0	0	0	0	0	0	0	0	0	0
805	a	sp|Q96EL2|RT24_HUMAN	Q96EL2	RT24_HUMAN	MRPS24	167	12	Homo sapiens	1:Experimental evidence at protein level	28S ribosomal protein S24, mitochondrial	1	0.9985	2	2	2	2	0	0	0	0	0	0	0	0	0	0	0	0	0	0	0	0	0	0	0	0	0	0	0	0	0	0	0	0	0	0	0	0	0
806	a	sp|Q96EY7|PTCD3_HUMAN	Q96EY7	PTCD3_HUMAN	PTCD3	689	4.8	Homo sapiens	1:Experimental evidence at protein level	Pentatricopeptide repeat domain-containing protein 3, mitochondrial	1	0.999	3	3	3	3	0	0	0	0	0	0	0	0	0	0	0	0	0	0	0	0	0	0	0	0	0	0	0	0	0	0	0	0	0	0	0	0	0
807	a	sp|Q96FQ6|S10AG_HUMAN	Q96FQ6	S10AG_HUMAN	S100A16	103	41.7	Homo sapiens	1:Experimental evidence at protein level	Protein S100-A16	1	0.999	4	56	56	56	0	0	0	0	0	0	0	0	0	0	0	0	0	0	0	0	0	0	0	0	0	0	0	0	0	0	0	4	4	4	4	4	4
808	a	sp|Q96FW1|OTUB1_HUMAN	Q96FW1	OTUB1_HUMAN	OTUB1	271	27.3	Homo sapiens	1:Experimental evidence at protein level	Ubiquitin thioesterase OTUB1	1	0.999	6	32	32	32	0	0	0	0	0	0	0	0	0	0	0	0	0	0	0	0	0	0	0	0	0	0	0	0	0	0	0	4	4	4	3	3	3
809	a	sp|Q96G03|PGM2_HUMAN	Q96G03	PGM2_HUMAN	PGM2	612	4.7	Homo sapiens	1:Experimental evidence at protein level	Phosphoglucomutase-2	1	0.999	3	7	7	7	0	0	0	0	0	0	0	0	0	0	0	0	0	0	0	0	0	0	0	0	0	0	0	0	0	0	0	0	0	0	0	0	0
810	a	sp|Q96GQ7|DDX27_HUMAN	Q96GQ7	DDX27_HUMAN	DDX27	796	5.7	Homo sapiens	1:Experimental evidence at protein level	Probable ATP-dependent RNA helicase DDX27	1	0.999	4	6	6	6	0	0	0	0	0	0	0	0	0	0	0	0	0	0	0	0	0	0	0	0	0	0	0	0	0	0	0	0	0	0	0	0	0
811	a	sp|Q96HC4|PDLI5_HUMAN	Q96HC4	PDLI5_HUMAN	PDLIM5	596	11.9	Homo sapiens	1:Experimental evidence at protein level	PDZ and LIM domain protein 5	1	0.9988	6	14	14	14	0	0	0	0	0	0	0	0	0	0	0	0	0	0	0	0	0	0	0	0	0	0	0	0	0	0	0	0	0	0	0	0	0
812	a	sp|Q96I99|SUCB2_HUMAN	Q96I99	SUCB2_HUMAN	SUCLG2	432	16.7	Homo sapiens	1:Experimental evidence at protein level	Succinate--CoA ligase [GDP-forming] subunit beta, mitochondrial	1	0.999	6	19	19	19	0	0	0	0	0	0	0	0	0	0	0	0	0	0	0	0	0	0	0	0	0	0	0	0	0	0	0	0	0	0	0	0	0
813	a	sp|Q96IX5|USMG5_HUMAN	Q96IX5	USMG5_HUMAN	USMG5	58	43.1	Homo sapiens	1:Experimental evidence at protein level	Up-regulated during skeletal muscle growth protein 5	1	0.999	2	13	13	13	0	0	0	0	0	0	0	0	0	0	0	0	0	0	0	0	0	0	0	0	0	0	0	0	0	0	0	1	1	1	1	1	1
814	a	sp|Q96IZ0|PAWR_HUMAN	Q96IZ0	PAWR_HUMAN	PAWR	340	11.5	Homo sapiens	1:Experimental evidence at protein level	PRKC apoptosis WT1 regulator protein	1	0.999	3	14	14	14	0	0	0	0	0	0	0	0	0	0	0	0	0	0	0	0	0	0	0	0	0	0	0	0	0	0	0	1	1	1	1	1	1
815	a	sp|Q96KP4|CNDP2_HUMAN	Q96KP4	CNDP2_HUMAN	CNDP2	475	19.8	Homo sapiens	1:Experimental evidence at protein level	Cytosolic non-specific dipeptidase	1	0.999	7	43	43	43	0	0	0	0	0	0	0	0	0	0	0	0	0	0	0	0	0	0	0	0	0	0	0	0	0	0	0	6	6	6	6	6	6
816	a	sp|Q96P16|RPR1A_HUMAN	Q96P16	RPR1A_HUMAN	RPRD1A	312	14.4	Homo sapiens	1:Experimental evidence at protein level	Regulation of nuclear pre-mRNA domain-containing protein 1A	1	0.9988	3	3	2	2	0	0	0	0	0	0	0	0	0	0	0	0	0	0	0	0	0	0	0	0	0	0	0	0	0	0	0	0	0	0	0	0	0
817	a	sp|Q96P63|SPB12_HUMAN	Q96P63	SPB12_HUMAN	SERPINB12	405	8.1	Homo sapiens	1:Experimental evidence at protein level	Serpin B12	1	0.9973	3	3	3	3	0	0	0	0	0	0	0	0	0	0	0	0	0	0	0	0	0	0	0	0	0	0	0	0	0	0	0	0	0	0	0	0	0
818	a	sp|Q96P70|IPO9_HUMAN	Q96P70	IPO9_HUMAN	IPO9	1041	6.3	Homo sapiens	1:Experimental evidence at protein level	Importin-9	1	0.999	5	7	7	7	0	0	0	0	0	0	0	0	0	0	0	0	0	0	0	0	0	0	0	0	0	0	0	0	0	0	0	0	0	0	0	0	0
819	a	sp|Q96PK6|RBM14_HUMAN	Q96PK6	RBM14_HUMAN	RBM14	669	11.8	Homo sapiens	1:Experimental evidence at protein level	RNA-binding protein 14	1	0.999	7	28	28	28	0	0	0	0	0	0	0	0	0	0	0	0	0	0	0	0	0	0	0	0	0	0	0	0	0	0	0	4	4	4	4	4	4
820	a	sp|Q96QK1|VPS35_HUMAN	Q96QK1	VPS35_HUMAN	VPS35	796	11.6	Homo sapiens	1:Experimental evidence at protein level	Vacuolar protein sorting-associated protein 35	1	0.999	8	43	43	43	0	0	0	0	0	0	0	0	0	0	0	0	0	0	0	0	0	0	0	0	0	0	0	0	0	0	0	3	3	3	3	3	3
821	a	sp|Q96RP9|EFGM_HUMAN	Q96RP9	EFGM_HUMAN	GFM1	751	3.3	Homo sapiens	1:Experimental evidence at protein level	Elongation factor G, mitochondrial	1	0.999	2	5	5	5	0	0	0	0	0	0	0	0	0	0	0	0	0	0	0	0	0	0	0	0	0	0	0	0	0	0	0	0	0	0	0	0	0
822	a	sp|Q96RS6|NUDC1_HUMAN	Q96RS6	NUDC1_HUMAN	NUDCD1	583	8.4	Homo sapiens	1:Experimental evidence at protein level	NudC domain-containing protein 1	1	0.9987	5	10	10	10	0	0	0	0	0	0	0	0	0	0	0	0	0	0	0	0	0	0	0	0	0	0	0	0	0	0	0	0	0	0	0	0	0
823	a	sp|Q96S97|MYADM_HUMAN	Q96S97	MYADM_HUMAN	MYADM	322	12.1	Homo sapiens	1:Experimental evidence at protein level	Myeloid-associated differentiation marker	1	0.999	2	9	9	9	0	0	0	0	0	0	0	0	0	0	0	0	0	0	0	0	0	0	0	0	0	0	0	0	0	0	0	1	1	1	1	1	1
824	a	sp|Q96T51|RUFY1_HUMAN	Q96T51	RUFY1_HUMAN	RUFY1	708	5.1	Homo sapiens	1:Experimental evidence at protein level	RUN and FYVE domain-containing protein 1	1	0.9985	3	4	4	4	0	0	0	0	0	0	0	0	0	0	0	0	0	0	0	0	0	0	0	0	0	0	0	0	0	0	0	0	0	0	0	0	0
825	a	sp|Q96TA1|NIBL1_HUMAN	Q96TA1	NIBL1_HUMAN	FAM129B	746	6.4	Homo sapiens	1:Experimental evidence at protein level	Niban-like protein 1	1	0.999	5	19	19	19	0	0	0	0	0	0	0	0	0	0	0	0	0	0	0	0	0	0	0	0	0	0	0	0	0	0	0	0	0	0	0	0	0
826	a	sp|Q99426|TBCB_HUMAN	Q99426	TBCB_HUMAN	TBCB	244	16.8	Homo sapiens	1:Experimental evidence at protein level	Tubulin-folding cofactor B	1	0.999	4	14	14	14	0	0	0	0	0	0	0	0	0	0	0	0	0	0	0	0	0	0	0	0	0	0	0	0	0	0	0	0	0	0	0	0	0
827	a	sp|Q99442|SEC62_HUMAN	Q99442	SEC62_HUMAN	SEC62	399	4.3	Homo sapiens	1:Experimental evidence at protein level	Translocation protein SEC62	1	0.9988	2	3	3	3	0	0	0	0	0	0	0	0	0	0	0	0	0	0	0	0	0	0	0	0	0	0	0	0	0	0	0	0	0	0	0	0	0
828	a	sp|Q99460|PSMD1_HUMAN	Q99460	PSMD1_HUMAN	PSMD1	953	9.5	Homo sapiens	1:Experimental evidence at protein level	26S proteasome non-ATPase regulatory subunit 1	1	0.999	8	23	23	23	0	0	0	0	0	0	0	0	0	0	0	0	0	0	0	0	0	0	0	0	0	0	0	0	0	0	0	2	2	2	2	2	2
829	a	sp|Q99471|PFD5_HUMAN	Q99471	PFD5_HUMAN	PFDN5	154	14.9	Homo sapiens	1:Experimental evidence at protein level	Prefoldin subunit 5	1	0.999	2	11	11	11	0	0	0	0	0	0	0	0	0	0	0	0	0	0	0	0	0	0	0	0	0	0	0	0	0	0	0	1	1	1	1	1	1
830	a	sp|Q99536|VAT1_HUMAN	Q99536	VAT1_HUMAN	VAT1	393	24.9	Homo sapiens	1:Experimental evidence at protein level	Synaptic vesicle membrane protein VAT-1 homolog	1	0.999	6	13	13	13	0	0	0	0	0	0	0	0	0	0	0	0	0	0	0	0	0	0	0	0	0	0	0	0	0	0	0	0	0	0	0	0	0
831	a	sp|Q99575|POP1_HUMAN	Q99575	POP1_HUMAN	POP1	1024	5.5	Homo sapiens	1:Experimental evidence at protein level	Ribonucleases P/MRP protein subunit POP1	1	0.999	5	10	10	10	0	0	0	0	0	0	0	0	0	0	0	0	0	0	0	0	0	0	0	0	0	0	0	0	0	0	0	0	0	0	0	0	0
832	a	sp|Q99584|S10AD_HUMAN	Q99584	S10AD_HUMAN	S100A13	98	53.1	Homo sapiens	1:Experimental evidence at protein level	Protein S100-A13	1	0.999	4	31	30	30	1	0	0	1	1	1	648010	648010	648010	0	0	0	0	0	0	0	0	0	0	0	0	0	0	0	0	0	0	2	2	2	2	2	2
833	a	sp|Q99623|PHB2_HUMAN	Q99623	PHB2_HUMAN	PHB2	299	41.1	Homo sapiens	1:Experimental evidence at protein level	Prohibitin-2	1	0.999	11	103	103	103	0	0	0	0	0	0	0	0	0	0	0	0	0	0	0	0	0	0	0	0	0	0	0	0	0	0	0	9	9	9	9	9	9
834	a	sp|Q99714|HCD2_HUMAN	Q99714	HCD2_HUMAN	HSD17B10	261	42.5	Homo sapiens	1:Experimental evidence at protein level	3-hydroxyacyl-CoA dehydrogenase type-2	1	0.999	7	50	50	50	0	0	0	0	0	0	0	0	0	0	0	0	0	0	0	0	0	0	0	0	0	0	0	0	0	0	0	3	3	3	3	3	3
835	a	sp|Q99729|ROAA_HUMAN	Q99729	ROAA_HUMAN	HNRNPAB	332	11.7	Homo sapiens	1:Experimental evidence at protein level	Heterogeneous nuclear ribonucleoprotein A/B	1	0.999	4	78	31	31	0	0	0	0	0	0	0	0	0	0	0	0	0	0	0	0	0	0	0	0	0	0	0	0	0	0	0	5	3	3	4	3	3
836	a	sp|Q99733|NP1L4_HUMAN	Q99733	NP1L4_HUMAN	NAP1L4	375	22.7	Homo sapiens	1:Experimental evidence at protein level	Nucleosome assembly protein 1-like 4	1	0.999	7	30	26	30	0	0	0	0	0	0	0	0	0	0	0	0	0	0	0	0	0	0	0	0	0	0	0	0	0	0	0	1	1	1	1	1	1
837	a	sp|Q99829|CPNE1_HUMAN	Q99829	CPNE1_HUMAN	CPNE1	537	5.4	Homo sapiens	1:Experimental evidence at protein level	Copine-1	1	0.999	3	10	10	10	0	0	0	0	0	0	0	0	0	0	0	0	0	0	0	0	0	0	0	0	0	0	0	0	0	0	0	1	1	1	1	1	1
839	a	sp|Q99959|PKP2_HUMAN	Q99959	PKP2_HUMAN	PKP2	881	6.5	Homo sapiens	1:Experimental evidence at protein level	Plakophilin-2	1	0.999	6	18	18	18	0	0	0	0	0	0	0	0	0	0	0	0	0	0	0	0	0	0	0	0	0	0	0	0	0	0	0	1	1	1	1	1	1
840	a	sp|Q9BPX5|ARP5L_HUMAN	Q9BPX5	ARP5L_HUMAN	ARPC5L	153	16.3	Homo sapiens	1:Experimental evidence at protein level	Actin-related protein 2/3 complex subunit 5-like protein	1	0.999	2	8	8	8	0	0	0	0	0	0	0	0	0	0	0	0	0	0	0	0	0	0	0	0	0	0	0	0	0	0	0	1	1	1	0	0	0
841	a	sp|Q9BQG0|MBB1A_HUMAN	Q9BQG0	MBB1A_HUMAN	MYBBP1A	1328	4.8	Homo sapiens	1:Experimental evidence at protein level	Myb-binding protein 1A	1	0.999	6	7	7	7	0	0	0	0	0	0	0	0	0	0	0	0	0	0	0	0	0	0	0	0	0	0	0	0	0	0	0	0	0	0	0	0	0
842	a	sp|Q9BRA2|TXD17_HUMAN	Q9BRA2	TXD17_HUMAN	TXNDC17	123	38.2	Homo sapiens	1:Experimental evidence at protein level	Thioredoxin domain-containing protein 17	1	0.999	4	11	11	11	0	0	0	0	0	0	0	0	0	0	0	0	0	0	0	0	0	0	0	0	0	0	0	0	0	0	0	0	0	0	0	0	0
843	a	sp|Q9BRP8|PYM1_HUMAN	Q9BRP8	PYM1_HUMAN	PYM1	204	22.5	Homo sapiens	1:Experimental evidence at protein level	Partner of Y14 and mago	1	0.999	3	9	9	9	0	0	0	0	0	0	0	0	0	0	0	0	0	0	0	0	0	0	0	0	0	0	0	0	0	0	0	0	0	0	0	0	0
844	a	sp|Q9BS26|ERP44_HUMAN	Q9BS26	ERP44_HUMAN	ERP44	406	6.2	Homo sapiens	1:Experimental evidence at protein level	Endoplasmic reticulum resident protein 44	1	0.9989	3	11	2	2	0	0	0	0	0	0	0	0	0	0	0	0	0	0	0	0	0	0	0	0	0	0	0	0	0	0	0	0	0	0	0	0	0
845	a	sp|Q9BSD7|NTPCR_HUMAN	Q9BSD7	NTPCR_HUMAN	NTPCR	190	12.6	Homo sapiens	1:Experimental evidence at protein level	Cancer-related nucleoside-triphosphatase	1	0.9981	2	4	4	4	0	0	0	0	0	0	0	0	0	0	0	0	0	0	0	0	0	0	0	0	0	0	0	0	0	0	0	0	0	0	0	0	0
846	a	sp|Q9BT78|CSN4_HUMAN	Q9BT78	CSN4_HUMAN	COPS4	406	20.7	Homo sapiens	1:Experimental evidence at protein level	COP9 signalosome complex subunit 4	1	0.999	6	26	26	26	0	0	0	0	0	0	0	0	0	0	0	0	0	0	0	0	0	0	0	0	0	0	0	0	0	0	0	2	2	2	2	2	2
847	a	sp|Q9BTT0|AN32E_HUMAN	Q9BTT0	AN32E_HUMAN	ANP32E	268	16	Homo sapiens	1:Experimental evidence at protein level	Acidic leucine-rich nuclear phosphoprotein 32 family member E	1	0.999	3	9	9	9	0	0	0	0	0	0	0	0	0	0	0	0	0	0	0	0	0	0	0	0	0	0	0	0	0	0	0	1	1	1	1	1	1
848	a	sp|Q9BUJ2|HNRL1_HUMAN	Q9BUJ2	HNRL1_HUMAN	HNRNPUL1	856	6.3	Homo sapiens	1:Experimental evidence at protein level	Heterogeneous nuclear ribonucleoprotein U-like protein 1	1	0.999	5	13	13	13	0	0	0	0	0	0	0	0	0	0	0	0	0	0	0	0	0	0	0	0	0	0	0	0	0	0	0	1	1	1	1	1	1
849	a	sp|Q9BUL8|PDC10_HUMAN	Q9BUL8	PDC10_HUMAN	PDCD10	212	18.9	Homo sapiens	1:Experimental evidence at protein level	Programmed cell death protein 10	1	0.999	4	10	10	10	0	0	0	0	0	0	0	0	0	0	0	0	0	0	0	0	0	0	0	0	0	0	0	0	0	0	0	0	0	0	0	0	0
850	a	sp|Q9BUP3|HTAI2_HUMAN	Q9BUP3	HTAI2_HUMAN	HTATIP2	242	9.5	Homo sapiens	1:Experimental evidence at protein level	Oxidoreductase HTATIP2	1	0.999	2	3	3	3	0	0	0	0	0	0	0	0	0	0	0	0	0	0	0	0	0	0	0	0	0	0	0	0	0	0	0	0	0	0	0	0	0
851	a	sp|Q9BV20|MTNA_HUMAN	Q9BV20	MTNA_HUMAN	MRI1	369	4.9	Homo sapiens	1:Experimental evidence at protein level	Methylthioribose-1-phosphate isomerase	1	0.9988	2	4	4	4	0	0	0	0	0	0	0	0	0	0	0	0	0	0	0	0	0	0	0	0	0	0	0	0	0	0	0	0	0	0	0	0	0
852	a	sp|Q9BV38|WDR18_HUMAN	Q9BV38	WDR18_HUMAN	WDR18	432	14.6	Homo sapiens	1:Experimental evidence at protein level	WD repeat-containing protein 18	1	0.9982	5	8	8	8	0	0	0	0	0	0	0	0	0	0	0	0	0	0	0	0	0	0	0	0	0	0	0	0	0	0	0	0	0	0	0	0	0
853	a	sp|Q9BVC6|TM109_HUMAN	Q9BVC6	TM109_HUMAN	TMEM109	243	5.3	Homo sapiens	1:Experimental evidence at protein level	Transmembrane protein 109	1	0.999	2	17	17	17	0	0	0	0	0	0	0	0	0	0	0	0	0	0	0	0	0	0	0	0	0	0	0	0	0	0	0	1	1	1	1	1	1
854	a	sp|Q9BVG4|PBDC1_HUMAN	Q9BVG4	PBDC1_HUMAN	PBDC1	233	9	Homo sapiens	1:Experimental evidence at protein level	Protein PBDC1	1	0.999	2	3	3	3	0	0	0	0	0	0	0	0	0	0	0	0	0	0	0	0	0	0	0	0	0	0	0	0	0	0	0	0	0	0	0	0	0
855	a	sp|Q9BW04|SARG_HUMAN	Q9BW04	SARG_HUMAN	SARG	601	4.3	Homo sapiens	1:Experimental evidence at protein level	Specifically androgen-regulated gene protein	1	0.999	2	4	4	4	0	0	0	0	0	0	0	0	0	0	0	0	0	0	0	0	0	0	0	0	0	0	0	0	0	0	0	0	0	0	0	0	0
856	a	sp|Q9BWD1|THIC_HUMAN	Q9BWD1	THIC_HUMAN	ACAT2	397	14.4	Homo sapiens	1:Experimental evidence at protein level	Acetyl-CoA acetyltransferase, cytosolic	1	0.999	5	23	23	23	0	0	0	0	0	0	0	0	0	0	0	0	0	0	0	0	0	0	0	0	0	0	0	0	0	0	0	2	2	2	2	2	2
857	a	sp|Q9BWM7|SFXN3_HUMAN	Q9BWM7	SFXN3_HUMAN	SFXN3	325	6.8	Homo sapiens	1:Experimental evidence at protein level	Sideroflexin-3	1	0.999	2	5	5	5	0	0	0	0	0	0	0	0	0	0	0	0	0	0	0	0	0	0	0	0	0	0	0	0	0	0	0	0	0	0	0	0	0
858	a	sp|Q9BXJ9|NAA15_HUMAN	Q9BXJ9	NAA15_HUMAN	NAA15	866	9.9	Homo sapiens	1:Experimental evidence at protein level	N-alpha-acetyltransferase 15, NatA auxiliary subunit	1	0.999	10	13	13	13	0	0	0	0	0	0	0	0	0	0	0	0	0	0	0	0	0	0	0	0	0	0	0	0	0	0	0	1	1	1	1	1	1
859	a	sp|Q9BXP5|SRRT_HUMAN	Q9BXP5	SRRT_HUMAN	SRRT	876	4.3	Homo sapiens	1:Experimental evidence at protein level	Serrate RNA effector molecule homolog	1	0.9983	4	11	11	11	0	0	0	0	0	0	0	0	0	0	0	0	0	0	0	0	0	0	0	0	0	0	0	0	0	0	0	0	0	0	0	0	0
860	a	sp|Q9BXY0|MAK16_HUMAN	Q9BXY0	MAK16_HUMAN	MAK16	300	10.3	Homo sapiens	1:Experimental evidence at protein level	Protein MAK16 homolog	1	0.999	3	6	6	6	0	0	0	0	0	0	0	0	0	0	0	0	0	0	0	0	0	0	0	0	0	0	0	0	0	0	0	0	0	0	0	0	0
861	a	sp|Q9BYG3|MK67I_HUMAN	Q9BYG3	MK67I_HUMAN	NIFK	293	12.3	Homo sapiens	1:Experimental evidence at protein level	MKI67 FHA domain-interacting nucleolar phosphoprotein	1	0.999	3	8	8	8	0	0	0	0	0	0	0	0	0	0	0	0	0	0	0	0	0	0	0	0	0	0	0	0	0	0	0	1	1	1	1	1	1
862	a	sp|Q9BZE4|NOG1_HUMAN	Q9BZE4	NOG1_HUMAN	GTPBP4	634	4.6	Homo sapiens	1:Experimental evidence at protein level	Nucleolar GTP-binding protein 1	1	0.9987	3	5	5	5	0	0	0	0	0	0	0	0	0	0	0	0	0	0	0	0	0	0	0	0	0	0	0	0	0	0	0	0	0	0	0	0	0
863	a	sp|Q9BZZ5|API5_HUMAN	Q9BZZ5	API5_HUMAN	API5	524	12.4	Homo sapiens	1:Experimental evidence at protein level	Apoptosis inhibitor 5	1	0.999	6	28	28	28	0	0	0	0	0	0	0	0	0	0	0	0	0	0	0	0	0	0	0	0	0	0	0	0	0	0	0	3	3	3	3	3	3
864	a	sp|Q9C0C2|TB182_HUMAN	Q9C0C2	TB182_HUMAN	TNKS1BP1	1729	7.5	Homo sapiens	1:Experimental evidence at protein level	182 kDa tankyrase-1-binding protein	1	0.999	9	18	18	18	0	0	0	0	0	0	0	0	0	0	0	0	0	0	0	0	0	0	0	0	0	0	0	0	0	0	0	0	0	0	0	0	0
865	a	sp|Q9GZR7|DDX24_HUMAN	Q9GZR7	DDX24_HUMAN	DDX24	859	2.9	Homo sapiens	1:Experimental evidence at protein level	ATP-dependent RNA helicase DDX24	1	0.999	2	7	7	7	0	0	0	0	0	0	0	0	0	0	0	0	0	0	0	0	0	0	0	0	0	0	0	0	0	0	0	1	1	1	0	0	0
866	a	sp|Q9GZT3|SLIRP_HUMAN	Q9GZT3	SLIRP_HUMAN	SLIRP	109	22	Homo sapiens	1:Experimental evidence at protein level	SRA stem-loop-interacting RNA-binding protein, mitochondrial	1	0.999	2	13	13	13	0	0	0	0	0	0	0	0	0	0	0	0	0	0	0	0	0	0	0	0	0	0	0	0	0	0	0	2	2	2	2	2	2
867	a	sp|Q9GZZ1|NAA50_HUMAN	Q9GZZ1	NAA50_HUMAN	NAA50	169	25.4	Homo sapiens	1:Experimental evidence at protein level	N-alpha-acetyltransferase 50	1	0.999	4	9	9	9	0	0	0	0	0	0	0	0	0	0	0	0	0	0	0	0	0	0	0	0	0	0	0	0	0	0	0	0	0	0	0	0	0
868	a	sp|Q9H074|PAIP1_HUMAN	Q9H074	PAIP1_HUMAN	PAIP1	479	5.8	Homo sapiens	1:Experimental evidence at protein level	Polyadenylate-binding protein-interacting protein 1	1	0.999	3	9	9	9	0	0	0	0	0	0	0	0	0	0	0	0	0	0	0	0	0	0	0	0	0	0	0	0	0	0	0	1	1	1	1	1	1
869	a	sp|Q9H0A0|NAT10_HUMAN	Q9H0A0	NAT10_HUMAN	NAT10	1025	5	Homo sapiens	1:Experimental evidence at protein level	RNA cytidine acetyltransferase	1	0.999	5	12	12	12	0	0	0	0	0	0	0	0	0	0	0	0	0	0	0	0	0	0	0	0	0	0	0	0	0	0	0	1	1	1	1	1	1
870	a	sp|Q9H223|EHD4_HUMAN	Q9H223	EHD4_HUMAN	EHD4	541	6.7	Homo sapiens	1:Experimental evidence at protein level	EH domain-containing protein 4	1	0.999	3	10	10	10	0	0	0	0	0	0	0	0	0	0	0	0	0	0	0	0	0	0	0	0	0	0	0	0	0	0	0	0	0	0	0	0	0
871	a	sp|Q9H299|SH3L3_HUMAN	Q9H299	SH3L3_HUMAN	SH3BGRL3	93	35.5	Homo sapiens	1:Experimental evidence at protein level	SH3 domain-binding glutamic acid-rich-like protein 3	1	0.9988	3	27	27	27	0	0	0	0	0	0	0	0	0	0	0	0	0	0	0	0	0	0	0	0	0	0	0	0	0	0	0	2	2	2	2	2	2
872	a	sp|Q9H2G2|SLK_HUMAN	Q9H2G2	SLK_HUMAN	SLK	1235	7.4	Homo sapiens	1:Experimental evidence at protein level	STE20-like serine/threonine-protein kinase	1	0.999	7	19	15	19	0	0	0	0	0	0	0	0	0	0	0	0	0	0	0	0	0	0	0	0	0	0	0	0	0	0	0	2	1	2	2	1	2
873	a	sp|Q9H2M9|RBGPR_HUMAN	Q9H2M9	RBGPR_HUMAN	RAB3GAP2	1393	3.7	Homo sapiens	1:Experimental evidence at protein level	Rab3 GTPase-activating protein non-catalytic subunit	1	0.999	5	8	8	8	0	0	0	0	0	0	0	0	0	0	0	0	0	0	0	0	0	0	0	0	0	0	0	0	0	0	0	0	0	0	0	0	0
874	a	sp|Q9H2U2|IPYR2_HUMAN	Q9H2U2	IPYR2_HUMAN	PPA2	334	10.2	Homo sapiens	1:Experimental evidence at protein level	Inorganic pyrophosphatase 2, mitochondrial	1	0.999	4	36	27	27	0	0	0	0	0	0	0	0	0	0	0	0	0	0	0	0	0	0	0	0	0	0	0	0	0	0	0	2	2	2	2	2	2
875	a	sp|Q9H3N1|TMX1_HUMAN	Q9H3N1	TMX1_HUMAN	TMX1	280	11.8	Homo sapiens	1:Experimental evidence at protein level	Thioredoxin-related transmembrane protein 1	1	0.999	3	13	13	13	0	0	0	0	0	0	0	0	0	0	0	0	0	0	0	0	0	0	0	0	0	0	0	0	0	0	0	1	1	1	1	1	1
876	a	sp|Q9H3P7|GCP60_HUMAN	Q9H3P7	GCP60_HUMAN	ACBD3	528	10	Homo sapiens	1:Experimental evidence at protein level	Golgi resident protein GCP60	1	0.999	3	8	8	8	0	0	0	0	0	0	0	0	0	0	0	0	0	0	0	0	0	0	0	0	0	0	0	0	0	0	0	0	0	0	0	0	0
877	a	sp|Q9H444|CHM4B_HUMAN	Q9H444	CHM4B_HUMAN	CHMP4B	224	22.8	Homo sapiens	1:Experimental evidence at protein level	Charged multivesicular body protein 4b	1	0.999	4	8	8	8	0	0	0	0	0	0	0	0	0	0	0	0	0	0	0	0	0	0	0	0	0	0	0	0	0	0	0	0	0	0	0	0	0
878	a	sp|Q9H4A4|AMPB_HUMAN	Q9H4A4	AMPB_HUMAN	RNPEP	650	27.4	Homo sapiens	1:Experimental evidence at protein level	Aminopeptidase B	1	0.999	13	62	62	62	0	0	0	0	0	0	0	0	0	0	0	0	0	0	0	0	0	0	0	0	0	0	0	0	0	0	0	5	5	5	5	5	5
879	a	sp|Q9H773|DCTP1_HUMAN	Q9H773	DCTP1_HUMAN	DCTPP1	170	31.2	Homo sapiens	1:Experimental evidence at protein level	dCTP pyrophosphatase 1	1	0.9989	3	14	14	14	0	0	0	0	0	0	0	0	0	0	0	0	0	0	0	0	0	0	0	0	0	0	0	0	0	0	0	1	1	1	0	0	0
880	a	sp|Q9H7B2|RPF2_HUMAN	Q9H7B2	RPF2_HUMAN	RPF2	306	5.9	Homo sapiens	1:Experimental evidence at protein level	Ribosome production factor 2 homolog	1	0.999	2	4	4	4	0	0	0	0	0	0	0	0	0	0	0	0	0	0	0	0	0	0	0	0	0	0	0	0	0	0	0	0	0	0	0	0	0
881	a	sp|Q9H7Z7|PGES2_HUMAN	Q9H7Z7	PGES2_HUMAN	PTGES2	377	7.7	Homo sapiens	1:Experimental evidence at protein level	Prostaglandin E synthase 2	1	0.9985	3	3	3	3	0	0	0	0	0	0	0	0	0	0	0	0	0	0	0	0	0	0	0	0	0	0	0	0	0	0	0	0	0	0	0	0	0
882	a	sp|Q9H845|ACAD9_HUMAN	Q9H845	ACAD9_HUMAN	ACAD9	621	4.7	Homo sapiens	1:Experimental evidence at protein level	Acyl-CoA dehydrogenase family member 9, mitochondrial	1	0.999	3	7	7	7	0	0	0	0	0	0	0	0	0	0	0	0	0	0	0	0	0	0	0	0	0	0	0	0	0	0	0	0	0	0	0	0	0
883	a	sp|Q9H8H3|MET7A_HUMAN	Q9H8H3	MET7A_HUMAN	METTL7A	244	11.1	Homo sapiens	1:Experimental evidence at protein level	Methyltransferase-like protein 7A	1	0.9988	2	2	2	2	0	0	0	0	0	0	0	0	0	0	0	0	0	0	0	0	0	0	0	0	0	0	0	0	0	0	0	0	0	0	0	0	0
884	a	sp|Q9H910|HN1L_HUMAN	Q9H910	HN1L_HUMAN	HN1L	190	14.7	Homo sapiens	1:Experimental evidence at protein level	Hematological and neurological expressed 1-like protein	1	0.999	2	12	12	12	0	0	0	0	0	0	0	0	0	0	0	0	0	0	0	0	0	0	0	0	0	0	0	0	0	0	0	1	1	1	1	1	1
885	a	sp|Q9H9B4|SFXN1_HUMAN	Q9H9B4	SFXN1_HUMAN	SFXN1	322	21.4	Homo sapiens	1:Experimental evidence at protein level	Sideroflexin-1	1	0.999	6	34	34	34	0	0	0	0	0	0	0	0	0	0	0	0	0	0	0	0	0	0	0	0	0	0	0	0	0	0	0	2	2	2	2	2	2
886	a	sp|Q9HAV7|GRPE1_HUMAN	Q9HAV7	GRPE1_HUMAN	GRPEL1	217	18.9	Homo sapiens	1:Experimental evidence at protein level	GrpE protein homolog 1, mitochondrial	1	0.999	4	13	13	13	0	0	0	0	0	0	0	0	0	0	0	0	0	0	0	0	0	0	0	0	0	0	0	0	0	0	0	1	1	1	1	1	1
887	a	sp|Q9HB07|MYG1_HUMAN	Q9HB07	MYG1_HUMAN	C12orf10	376	6.4	Homo sapiens	1:Experimental evidence at protein level	UPF0160 protein MYG1, mitochondrial	1	0.999	2	3	3	3	0	0	0	0	0	0	0	0	0	0	0	0	0	0	0	0	0	0	0	0	0	0	0	0	0	0	0	0	0	0	0	0	0
888	a	sp|Q9HB71|CYBP_HUMAN	Q9HB71	CYBP_HUMAN	CACYBP	228	33.8	Homo sapiens	1:Experimental evidence at protein level	Calcyclin-binding protein	1	0.999	6	32	32	32	0	0	0	0	0	0	0	0	0	0	0	0	0	0	0	0	0	0	0	0	0	0	0	0	0	0	0	3	3	3	3	3	3
889	a	sp|Q9HDC9|APMAP_HUMAN	Q9HDC9	APMAP_HUMAN	APMAP	416	12.7	Homo sapiens	1:Experimental evidence at protein level	Adipocyte plasma membrane-associated protein	1	0.999	5	31	31	31	0	0	0	0	0	0	0	0	0	0	0	0	0	0	0	0	0	0	0	0	0	0	0	0	0	0	0	3	3	3	3	3	3
890	a	sp|Q9NP61|ARFG3_HUMAN	Q9NP61	ARFG3_HUMAN	ARFGAP3	516	5.2	Homo sapiens	1:Experimental evidence at protein level	ADP-ribosylation factor GTPase-activating protein 3	1	0.999	2	4	4	4	0	0	0	0	0	0	0	0	0	0	0	0	0	0	0	0	0	0	0	0	0	0	0	0	0	0	0	0	0	0	0	0	0
891	a	sp|Q9NP72|RAB18_HUMAN	Q9NP72	RAB18_HUMAN	RAB18	206	18.9	Homo sapiens	1:Experimental evidence at protein level	Ras-related protein Rab-18	1	0.999	3	9	9	9	0	0	0	0	0	0	0	0	0	0	0	0	0	0	0	0	0	0	0	0	0	0	0	0	0	0	0	1	1	1	1	1	1
892	a	sp|Q9NPJ3|ACO13_HUMAN	Q9NPJ3	ACO13_HUMAN	ACOT13	140	25	Homo sapiens	1:Experimental evidence at protein level	Acyl-coenzyme A thioesterase 13	1	0.999	3	14	14	14	0	0	0	0	0	0	0	0	0	0	0	0	0	0	0	0	0	0	0	0	0	0	0	0	0	0	0	0	0	0	0	0	0
893	a	sp|Q9NQ88|TIGAR_HUMAN	Q9NQ88	TIGAR_HUMAN	TIGAR	270	11.1	Homo sapiens	1:Experimental evidence at protein level	Fructose-2,6-bisphosphatase TIGAR	1	0.999	2	3	3	3	0	0	0	0	0	0	0	0	0	0	0	0	0	0	0	0	0	0	0	0	0	0	0	0	0	0	0	0	0	0	0	0	0
894	a	sp|Q9NQC3|RTN4_HUMAN	Q9NQC3	RTN4_HUMAN	RTN4	1192	4.3	Homo sapiens	1:Experimental evidence at protein level	Reticulon-4	1	0.999	4	42	42	42	0	0	0	0	0	0	0	0	0	0	0	0	0	0	0	0	0	0	0	0	0	0	0	0	0	0	0	4	4	4	4	4	4
895	a	sp|Q9NQG5|RPR1B_HUMAN	Q9NQG5	RPR1B_HUMAN	RPRD1B	326	15.6	Homo sapiens	1:Experimental evidence at protein level	Regulation of nuclear pre-mRNA domain-containing protein 1B	1	0.999	4	13	12	13	0	0	0	0	0	0	0	0	0	0	0	0	0	0	0	0	0	0	0	0	0	0	0	0	0	0	0	1	1	1	1	1	1
896	a	sp|Q9NQP4|PFD4_HUMAN	Q9NQP4	PFD4_HUMAN	PFDN4	134	20.1	Homo sapiens	1:Experimental evidence at protein level	Prefoldin subunit 4	1	0.999	2	13	13	13	0	0	0	0	0	0	0	0	0	0	0	0	0	0	0	0	0	0	0	0	0	0	0	0	0	0	0	1	1	1	1	1	1
897	a	sp|Q9NQR4|NIT2_HUMAN	Q9NQR4	NIT2_HUMAN	NIT2	276	23.9	Homo sapiens	1:Experimental evidence at protein level	Omega-amidase NIT2	1	0.999	5	13	13	13	0	0	0	0	0	0	0	0	0	0	0	0	0	0	0	0	0	0	0	0	0	0	0	0	0	0	0	1	1	1	1	1	1
898	a	sp|Q9NQW7|XPP1_HUMAN	Q9NQW7	XPP1_HUMAN	XPNPEP1	623	5.3	Homo sapiens	1:Experimental evidence at protein level	Xaa-Pro aminopeptidase 1	1	0.999	3	4	4	4	0	0	0	0	0	0	0	0	0	0	0	0	0	0	0	0	0	0	0	0	0	0	0	0	0	0	0	0	0	0	0	0	0
899	a	sp|Q9NQX3|GEPH_HUMAN	Q9NQX3	GEPH_HUMAN	GPHN	736	3.5	Homo sapiens	1:Experimental evidence at protein level	Gephyrin	1	0.999	2	2	2	2	0	0	0	0	0	0	0	0	0	0	0	0	0	0	0	0	0	0	0	0	0	0	0	0	0	0	0	0	0	0	0	0	0
900	a	sp|Q9NR12|PDLI7_HUMAN	Q9NR12	PDLI7_HUMAN	PDLIM7	457	9.2	Homo sapiens	1:Experimental evidence at protein level	PDZ and LIM domain protein 7	1	0.999	4	15	15	15	0	0	0	0	0	0	0	0	0	0	0	0	0	0	0	0	0	0	0	0	0	0	0	0	0	0	0	1	1	1	1	1	1
901	a	sp|Q9NR28|DBLOH_HUMAN	Q9NR28	DBLOH_HUMAN	DIABLO	239	8.4	Homo sapiens	1:Experimental evidence at protein level	Diablo homolog, mitochondrial	1	0.9985	2	5	5	5	0	0	0	0	0	0	0	0	0	0	0	0	0	0	0	0	0	0	0	0	0	0	0	0	0	0	0	0	0	0	0	0	0
902	a	sp|Q9NR45|SIAS_HUMAN	Q9NR45	SIAS_HUMAN	NANS	359	8.9	Homo sapiens	1:Experimental evidence at protein level	Sialic acid synthase	1	0.999	2	6	6	6	0	0	0	0	0	0	0	0	0	0	0	0	0	0	0	0	0	0	0	0	0	0	0	0	0	0	0	0	0	0	0	0	0
903	a	sp|Q9NRK6|ABCBA_HUMAN	Q9NRK6	ABCBA_HUMAN	ABCB10	738	6.8	Homo sapiens	1:Experimental evidence at protein level	ATP-binding cassette sub-family B member 10, mitochondrial	1	0.999	4	6	6	6	0	0	0	0	0	0	0	0	0	0	0	0	0	0	0	0	0	0	0	0	0	0	0	0	0	0	0	0	0	0	0	0	0
904	a	sp|Q9NRV9|HEBP1_HUMAN	Q9NRV9	HEBP1_HUMAN	HEBP1	189	19	Homo sapiens	1:Experimental evidence at protein level	Heme-binding protein 1	1	0.9922	3	4	4	4	0	0	0	0	0	0	0	0	0	0	0	0	0	0	0	0	0	0	0	0	0	0	0	0	0	0	0	0	0	0	0	0	0
905	a	sp|Q9NS69|TOM22_HUMAN	Q9NS69	TOM22_HUMAN	TOMM22	142	26.1	Homo sapiens	1:Experimental evidence at protein level	Mitochondrial import receptor subunit TOM22 homolog	1	0.999	2	6	6	6	0	0	0	0	0	0	0	0	0	0	0	0	0	0	0	0	0	0	0	0	0	0	0	0	0	0	0	0	0	0	0	0	0
906	a	sp|Q9NSD9|SYFB_HUMAN	Q9NSD9	SYFB_HUMAN	FARSB	589	15.8	Homo sapiens	1:Experimental evidence at protein level	Phenylalanine--tRNA ligase beta subunit	1	0.999	9	24	24	24	0	0	0	0	0	0	0	0	0	0	0	0	0	0	0	0	0	0	0	0	0	0	0	0	0	0	0	1	1	1	1	1	1
907	a	sp|Q9NSE4|SYIM_HUMAN	Q9NSE4	SYIM_HUMAN	IARS2	1012	14	Homo sapiens	1:Experimental evidence at protein level	Isoleucine--tRNA ligase, mitochondrial	1	0.999	12	58	58	58	0	0	0	0	0	0	0	0	0	0	0	0	0	0	0	0	0	0	0	0	0	0	0	0	0	0	0	4	4	4	4	4	4
908	a	sp|Q9NTJ3|SMC4_HUMAN	Q9NTJ3	SMC4_HUMAN	SMC4	1288	3.6	Homo sapiens	1:Experimental evidence at protein level	Structural maintenance of chromosomes protein 4	1	0.999	4	5	5	5	0	0	0	0	0	0	0	0	0	0	0	0	0	0	0	0	0	0	0	0	0	0	0	0	0	0	0	0	0	0	0	0	0
909	a	sp|Q9NTJ5|SAC1_HUMAN	Q9NTJ5	SAC1_HUMAN	SACM1L	587	7.2	Homo sapiens	1:Experimental evidence at protein level	Phosphatidylinositide phosphatase SAC1	1	0.9985	4	5	5	5	0	0	0	0	0	0	0	0	0	0	0	0	0	0	0	0	0	0	0	0	0	0	0	0	0	0	0	0	0	0	0	0	0
910	a	sp|Q9NTK5|OLA1_HUMAN	Q9NTK5	OLA1_HUMAN	OLA1	396	13.6	Homo sapiens	1:Experimental evidence at protein level	Obg-like ATPase 1	1	0.999	5	28	28	28	0	0	0	0	0	0	0	0	0	0	0	0	0	0	0	0	0	0	0	0	0	0	0	0	0	0	0	3	3	3	3	3	3
911	a	sp|Q9NTX5|ECHD1_HUMAN	Q9NTX5	ECHD1_HUMAN	ECHDC1	307	13	Homo sapiens	1:Experimental evidence at protein level	Ethylmalonyl-CoA decarboxylase	1	0.999	3	3	3	3	0	0	0	0	0	0	0	0	0	0	0	0	0	0	0	0	0	0	0	0	0	0	0	0	0	0	0	0	0	0	0	0	0
912	a	sp|Q9NUJ1|ABHDA_HUMAN	Q9NUJ1	ABHDA_HUMAN	ABHD10	306	11.4	Homo sapiens	1:Experimental evidence at protein level	Mycophenolic acid acyl-glucuronide esterase, mitochondrial	1	0.999	3	8	8	8	0	0	0	0	0	0	0	0	0	0	0	0	0	0	0	0	0	0	0	0	0	0	0	0	0	0	0	0	0	0	0	0	0
913	a	sp|Q9NUU7|DD19A_HUMAN	Q9NUU7	DD19A_HUMAN	DDX19A	478	11.1	Homo sapiens	1:Experimental evidence at protein level	ATP-dependent RNA helicase DDX19A	1	0.999	5	11	11	11	0	0	0	0	0	0	0	0	0	0	0	0	0	0	0	0	0	0	0	0	0	0	0	0	0	0	0	1	1	1	1	1	1
914	a	sp|Q9NVP1|DDX18_HUMAN	Q9NVP1	DDX18_HUMAN	DDX18	670	10.3	Homo sapiens	1:Experimental evidence at protein level	ATP-dependent RNA helicase DDX18	1	0.999	6	21	21	21	0	0	0	0	0	0	0	0	0	0	0	0	0	0	0	0	0	0	0	0	0	0	0	0	0	0	0	1	1	1	1	1	1
915	a	sp|Q9NVX2|NLE1_HUMAN	Q9NVX2	NLE1_HUMAN	NLE1	485	4.7	Homo sapiens	1:Experimental evidence at protein level	Notchless protein homolog 1	1	0.999	2	3	3	3	0	0	0	0	0	0	0	0	0	0	0	0	0	0	0	0	0	0	0	0	0	0	0	0	0	0	0	0	0	0	0	0	0
916	a	sp|Q9NX58|LYAR_HUMAN	Q9NX58	LYAR_HUMAN	LYAR	379	18.5	Homo sapiens	1:Experimental evidence at protein level	Cell growth-regulating nucleolar protein	1	0.999	6	11	11	11	0	0	0	0	0	0	0	0	0	0	0	0	0	0	0	0	0	0	0	0	0	0	0	0	0	0	0	1	1	1	1	1	1
917	a	sp|Q9NX63|MIC19_HUMAN	Q9NX63	MIC19_HUMAN	CHCHD3	227	29.1	Homo sapiens	1:Experimental evidence at protein level	MIC	1	0.999	7	38	38	38	0	0	0	0	0	0	0	0	0	0	0	0	0	0	0	0	0	0	0	0	0	0	0	0	0	0	0	4	4	4	4	4	4
918	a	sp|Q9NXG2|THUM1_HUMAN	Q9NXG2	THUM1_HUMAN	THUMPD1	353	10.5	Homo sapiens	1:Experimental evidence at protein level	THUMP domain-containing protein 1	1	0.999	3	4	4	4	0	0	0	0	0	0	0	0	0	0	0	0	0	0	0	0	0	0	0	0	0	0	0	0	0	0	0	0	0	0	0	0	0
919	a	sp|Q9NY12|GAR1_HUMAN	Q9NY12	GAR1_HUMAN	GAR1	217	24.9	Homo sapiens	1:Experimental evidence at protein level	H/ACA ribonucleoprotein complex subunit 1	1	0.999	5	14	14	14	0	0	0	0	0	0	0	0	0	0	0	0	0	0	0	0	0	0	0	0	0	0	0	0	0	0	0	1	1	1	1	1	1
920	a	sp|Q9NY33|DPP3_HUMAN	Q9NY33	DPP3_HUMAN	DPP3	737	6.4	Homo sapiens	1:Experimental evidence at protein level	Dipeptidyl peptidase 3	1	0.999	3	6	6	6	0	0	0	0	0	0	0	0	0	0	0	0	0	0	0	0	0	0	0	0	0	0	0	0	0	0	0	0	0	0	0	0	0
921	a	sp|Q9NYF8|BCLF1_HUMAN	Q9NYF8	BCLF1_HUMAN	BCLAF1	920	2.5	Homo sapiens	1:Experimental evidence at protein level	Bcl-2-associated transcription factor 1	1	0.999	2	5	5	5	0	0	0	0	0	0	0	0	0	0	0	0	0	0	0	0	0	0	0	0	0	0	0	0	0	0	0	0	0	0	0	0	0
922	a	sp|Q9NYL9|TMOD3_HUMAN	Q9NYL9	TMOD3_HUMAN	TMOD3	352	16.2	Homo sapiens	1:Experimental evidence at protein level	Tropomodulin-3	1	0.999	4	5	5	5	0	0	0	0	0	0	0	0	0	0	0	0	0	0	0	0	0	0	0	0	0	0	0	0	0	0	0	0	0	0	0	0	0
923	a	sp|Q9NYU2|UGGG1_HUMAN	Q9NYU2	UGGG1_HUMAN	UGGT1	1555	4.6	Homo sapiens	1:Experimental evidence at protein level	UDP-glucose:glycoprotein glucosyltransferase 1	1	0.999	6	13	13	13	0	0	0	0	0	0	0	0	0	0	0	0	0	0	0	0	0	0	0	0	0	0	0	0	0	0	0	0	0	0	0	0	0
924	a	sp|Q9NZB2|F120A_HUMAN	Q9NZB2	F120A_HUMAN	FAM120A	1118	5.7	Homo sapiens	1:Experimental evidence at protein level	Constitutive coactivator of PPAR-gamma-like protein 1	1	0.999	5	12	12	12	0	0	0	0	0	0	0	0	0	0	0	0	0	0	0	0	0	0	0	0	0	0	0	0	0	0	0	1	1	1	0	0	0
925	a	sp|Q9NZL9|MAT2B_HUMAN	Q9NZL9	MAT2B_HUMAN	MAT2B	334	22.8	Homo sapiens	1:Experimental evidence at protein level	Methionine adenosyltransferase 2 subunit beta	1	0.999	6	21	21	21	0	0	0	0	0	0	0	0	0	0	0	0	0	0	0	0	0	0	0	0	0	0	0	0	0	0	0	1	1	1	1	1	1
926	a	sp|Q9NZM1|MYOF_HUMAN	Q9NZM1	MYOF_HUMAN	MYOF	2061	5.8	Homo sapiens	1:Experimental evidence at protein level	Myoferlin	1	0.999	9	19	19	19	0	0	0	0	0	0	0	0	0	0	0	0	0	0	0	0	0	0	0	0	0	0	0	0	0	0	0	1	1	1	1	1	1
927	a	sp|Q9P0L0|VAPA_HUMAN	Q9P0L0	VAPA_HUMAN	VAPA	249	21.7	Homo sapiens	1:Experimental evidence at protein level	Vesicle-associated membrane protein-associated protein A	1	0.999	3	19	7	7	0	0	0	0	0	0	0	0	0	0	0	0	0	0	0	0	0	0	0	0	0	0	0	0	0	0	0	1	0	0	1	0	0
928	a	sp|Q9P258|RCC2_HUMAN	Q9P258	RCC2_HUMAN	RCC2	522	21.8	Homo sapiens	1:Experimental evidence at protein level	Protein RCC2	1	0.999	9	13	13	13	0	0	0	0	0	0	0	0	0	0	0	0	0	0	0	0	0	0	0	0	0	0	0	0	0	0	0	2	2	2	2	2	2
929	a	sp|Q9P2J5|SYLC_HUMAN	Q9P2J5	SYLC_HUMAN	LARS	1176	14.7	Homo sapiens	1:Experimental evidence at protein level	Leucine--tRNA ligase, cytoplasmic	1	0.999	14	49	49	49	0	0	0	0	0	0	0	0	0	0	0	0	0	0	0	0	0	0	0	0	0	0	0	0	0	0	0	2	2	2	2	2	2
930	a	sp|Q9UBB4|ATX10_HUMAN	Q9UBB4	ATX10_HUMAN	ATXN10	475	12	Homo sapiens	1:Experimental evidence at protein level	Ataxin-10	1	0.999	5	9	9	9	0	0	0	0	0	0	0	0	0	0	0	0	0	0	0	0	0	0	0	0	0	0	0	0	0	0	0	0	0	0	0	0	0
931	a	sp|Q9UBE0|SAE1_HUMAN	Q9UBE0	SAE1_HUMAN	SAE1	346	11.3	Homo sapiens	1:Experimental evidence at protein level	SUMO-activating enzyme subunit 1	1	0.999	4	10	10	10	0	0	0	0	0	0	0	0	0	0	0	0	0	0	0	0	0	0	0	0	0	0	0	0	0	0	0	0	0	0	0	0	0
932	a	sp|Q9UBM7|DHCR7_HUMAN	Q9UBM7	DHCR7_HUMAN	DHCR7	475	9.1	Homo sapiens	1:Experimental evidence at protein level	7-dehydrocholesterol reductase	1	0.999	3	8	8	8	0	0	0	0	0	0	0	0	0	0	0	0	0	0	0	0	0	0	0	0	0	0	0	0	0	0	0	0	0	0	0	0	0
933	a	sp|Q9UBQ5|EIF3K_HUMAN	Q9UBQ5	EIF3K_HUMAN	EIF3K	218	11.5	Homo sapiens	1:Experimental evidence at protein level	Eukaryotic translation initiation factor 3 subunit K	1	0.999	2	12	12	12	0	0	0	0	0	0	0	0	0	0	0	0	0	0	0	0	0	0	0	0	0	0	0	0	0	0	0	1	1	1	1	1	1
934	a	sp|Q9UBQ7|GRHPR_HUMAN	Q9UBQ7	GRHPR_HUMAN	GRHPR	328	11.3	Homo sapiens	1:Experimental evidence at protein level	Glyoxylate reductase/hydroxypyruvate reductase	1	0.999	3	13	13	13	0	0	0	0	0	0	0	0	0	0	0	0	0	0	0	0	0	0	0	0	0	0	0	0	0	0	0	1	1	1	1	1	1
935	a	sp|Q9UBR2|CATZ_HUMAN	Q9UBR2	CATZ_HUMAN	CTSZ	303	12.9	Homo sapiens	1:Experimental evidence at protein level	Cathepsin Z	1	0.999	4	17	17	17	0	0	0	0	0	0	0	0	0	0	0	0	0	0	0	0	0	0	0	0	0	0	0	0	0	0	0	2	2	2	2	2	2
936	a	sp|Q9UBS4|DJB11_HUMAN	Q9UBS4	DJB11_HUMAN	DNAJB11	358	14	Homo sapiens	1:Experimental evidence at protein level	DnaJ homolog subfamily B member 11	1	0.999	4	8	8	8	0	0	0	0	0	0	0	0	0	0	0	0	0	0	0	0	0	0	0	0	0	0	0	0	0	0	0	0	0	0	0	0	0
938	a	sp|Q9UDW1|QCR9_HUMAN	Q9UDW1	QCR9_HUMAN	UQCR10	63	38.1	Homo sapiens	1:Experimental evidence at protein level	Cytochrome b-c1 complex subunit 9	1	0.999	2	12	12	12	0	0	0	0	0	0	0	0	0	0	0	0	0	0	0	0	0	0	0	0	0	0	0	0	0	0	0	1	1	1	1	1	1
939	a	sp|Q9UGI8|TES_HUMAN	Q9UGI8	TES_HUMAN	TES	421	13.1	Homo sapiens	1:Experimental evidence at protein level	Testin	1	0.999	5	16	16	16	0	0	0	0	0	0	0	0	0	0	0	0	0	0	0	0	0	0	0	0	0	0	0	0	0	0	0	1	1	1	1	1	1
940	a	sp|Q9UHB6|LIMA1_HUMAN	Q9UHB6	LIMA1_HUMAN	LIMA1	759	9.1	Homo sapiens	1:Experimental evidence at protein level	LIM domain and actin-binding protein 1	1	0.999	6	18	18	18	0	0	0	0	0	0	0	0	0	0	0	0	0	0	0	0	0	0	0	0	0	0	0	0	0	0	0	0	0	0	0	0	0
941	a	sp|Q9UHB9|SRP68_HUMAN	Q9UHB9	SRP68_HUMAN	SRP68	627	19.5	Homo sapiens	1:Experimental evidence at protein level	Signal recognition particle subunit SRP68	1	0.999	9	26	26	26	0	0	0	0	0	0	0	0	0	0	0	0	0	0	0	0	0	0	0	0	0	0	0	0	0	0	0	1	1	1	1	1	1
942	a	sp|Q9UHD1|CHRD1_HUMAN	Q9UHD1	CHRD1_HUMAN	CHORDC1	332	11.1	Homo sapiens	1:Experimental evidence at protein level	Cysteine and histidine-rich domain-containing protein 1	1	0.999	3	8	8	8	0	0	0	0	0	0	0	0	0	0	0	0	0	0	0	0	0	0	0	0	0	0	0	0	0	0	0	0	0	0	0	0	0
943	a	sp|Q9UHQ9|NB5R1_HUMAN	Q9UHQ9	NB5R1_HUMAN	CYB5R1	305	6.2	Homo sapiens	1:Experimental evidence at protein level	NADH-cytochrome b5 reductase 1	1	0.999	2	3	3	3	0	0	0	0	0	0	0	0	0	0	0	0	0	0	0	0	0	0	0	0	0	0	0	0	0	0	0	0	0	0	0	0	0
944	a	sp|Q9UHV9|PFD2_HUMAN	Q9UHV9	PFD2_HUMAN	PFDN2	154	29.2	Homo sapiens	1:Experimental evidence at protein level	Prefoldin subunit 2	1	0.999	4	31	31	31	0	0	0	0	0	0	0	0	0	0	0	0	0	0	0	0	0	0	0	0	0	0	0	0	0	0	0	3	3	3	3	3	3
945	a	sp|Q9UHX1|PUF60_HUMAN	Q9UHX1	PUF60_HUMAN	PUF60	559	7.5	Homo sapiens	1:Experimental evidence at protein level	Poly(U)-binding-splicing factor PUF60	1	0.999	4	12	12	12	0	0	0	0	0	0	0	0	0	0	0	0	0	0	0	0	0	0	0	0	0	0	0	0	0	0	0	1	1	1	1	1	1
946	a	sp|Q9UIA9|XPO7_HUMAN	Q9UIA9	XPO7_HUMAN	XPO7	1087	6	Homo sapiens	1:Experimental evidence at protein level	Exportin-7	1	0.999	5	10	10	10	0	0	0	0	0	0	0	0	0	0	0	0	0	0	0	0	0	0	0	0	0	0	0	0	0	0	0	0	0	0	0	0	0
947	a	sp|Q9UIJ7|KAD3_HUMAN	Q9UIJ7	KAD3_HUMAN	AK3	227	17.6	Homo sapiens	1:Experimental evidence at protein level	GTP:AMP phosphotransferase AK3, mitochondrial	1	0.999	3	6	6	6	0	0	0	0	0	0	0	0	0	0	0	0	0	0	0	0	0	0	0	0	0	0	0	0	0	0	0	0	0	0	0	0	0
948	a	sp|Q9UJS0|CMC2_HUMAN	Q9UJS0	CMC2_HUMAN	SLC25A13	675	12.3	Homo sapiens	1:Experimental evidence at protein level	Calcium-binding mitochondrial carrier protein Aralar2	1	0.999	8	29	17	29	0	0	0	0	0	0	0	0	0	0	0	0	0	0	0	0	0	0	0	0	0	0	0	0	0	0	0	3	2	3	3	2	3
949	a	sp|Q9UJU6|DBNL_HUMAN	Q9UJU6	DBNL_HUMAN	DBNL	430	12.1	Homo sapiens	1:Experimental evidence at protein level	Drebrin-like protein	1	0.999	4	4	4	4	0	0	0	0	0	0	0	0	0	0	0	0	0	0	0	0	0	0	0	0	0	0	0	0	0	0	0	0	0	0	0	0	0
950	a	sp|Q9UK76|HN1_HUMAN	Q9UK76	HN1_HUMAN	HN1	154	9.7	Homo sapiens	1:Experimental evidence at protein level	Hematological and neurological expressed 1 protein	1	0.999	2	12	12	12	0	0	0	0	0	0	0	0	0	0	0	0	0	0	0	0	0	0	0	0	0	0	0	0	0	0	0	1	1	1	1	1	1
951	a	sp|Q9UKD2|MRT4_HUMAN	Q9UKD2	MRT4_HUMAN	MRTO4	239	14.2	Homo sapiens	1:Experimental evidence at protein level	mRNA turnover protein 4 homolog	1	0.999	3	5	5	5	0	0	0	0	0	0	0	0	0	0	0	0	0	0	0	0	0	0	0	0	0	0	0	0	0	0	0	0	0	0	0	0	0
952	a	sp|Q9UKK9|NUDT5_HUMAN	Q9UKK9	NUDT5_HUMAN	NUDT5	219	32.9	Homo sapiens	1:Experimental evidence at protein level	ADP-sugar pyrophosphatase	1	0.999	6	20	20	20	0	0	0	0	0	0	0	0	0	0	0	0	0	0	0	0	0	0	0	0	0	0	0	0	0	0	0	1	1	1	1	1	1
953	a	sp|Q9UKM9|RALY_HUMAN	Q9UKM9	RALY_HUMAN	RALY	306	17	Homo sapiens	1:Experimental evidence at protein level	RNA-binding protein Raly	1	0.999	7	44	43	43	0	0	0	0	0	0	0	0	0	0	0	0	0	0	0	0	0	0	0	0	0	0	0	0	0	0	0	3	3	3	3	3	3
954	a	sp|Q9UKS6|PACN3_HUMAN	Q9UKS6	PACN3_HUMAN	PACSIN3	424	6.6	Homo sapiens	1:Experimental evidence at protein level	Protein kinase C and casein kinase substrate in neurons protein 3	1	0.9988	2	2	2	2	0	0	0	0	0	0	0	0	0	0	0	0	0	0	0	0	0	0	0	0	0	0	0	0	0	0	0	0	0	0	0	0	0
955	a	sp|Q9UKV3|ACINU_HUMAN	Q9UKV3	ACINU_HUMAN	ACIN1	1341	7.6	Homo sapiens	1:Experimental evidence at protein level	Apoptotic chromatin condensation inducer in the nucleus	1	0.999	8	13	13	13	0	0	0	0	0	0	0	0	0	0	0	0	0	0	0	0	0	0	0	0	0	0	0	0	0	0	0	0	0	0	0	0	0
956	a	sp|Q9UKX7|NUP50_HUMAN	Q9UKX7	NUP50_HUMAN	NUP50	468	6	Homo sapiens	1:Experimental evidence at protein level	Nuclear pore complex protein Nup50	1	0.999	2	3	3	3	0	0	0	0	0	0	0	0	0	0	0	0	0	0	0	0	0	0	0	0	0	0	0	0	0	0	0	0	0	0	0	0	0
957	a	sp|Q9UKY7|CDV3_HUMAN	Q9UKY7	CDV3_HUMAN	CDV3	258	20.2	Homo sapiens	1:Experimental evidence at protein level	Protein CDV3 homolog	1	0.999	4	19	19	19	0	0	0	0	0	0	0	0	0	0	0	0	0	0	0	0	0	0	0	0	0	0	0	0	0	0	0	2	2	2	2	2	2
958	a	sp|Q9UL25|RAB21_HUMAN	Q9UL25	RAB21_HUMAN	RAB21	225	12	Homo sapiens	1:Experimental evidence at protein level	Ras-related protein Rab-21	1	0.999	3	16	16	16	0	0	0	0	0	0	0	0	0	0	0	0	0	0	0	0	0	0	0	0	0	0	0	0	0	0	0	1	1	1	0	0	0
959	a	sp|Q9UL46|PSME2_HUMAN	Q9UL46	PSME2_HUMAN	PSME2	239	20.1	Homo sapiens	1:Experimental evidence at protein level	Proteasome activator complex subunit 2	1	0.999	4	19	19	19	0	0	0	0	0	0	0	0	0	0	0	0	0	0	0	0	0	0	0	0	0	0	0	0	0	0	0	2	2	2	2	2	2
960	a	sp|Q9ULA0|DNPEP_HUMAN	Q9ULA0	DNPEP_HUMAN	DNPEP	475	4.6	Homo sapiens	1:Experimental evidence at protein level	Aspartyl aminopeptidase	1	0.999	2	3	3	3	0	0	0	0	0	0	0	0	0	0	0	0	0	0	0	0	0	0	0	0	0	0	0	0	0	0	0	0	0	0	0	0	0
961	a	sp|Q9ULV4|COR1C_HUMAN	Q9ULV4	COR1C_HUMAN	CORO1C	474	16.9	Homo sapiens	1:Experimental evidence at protein level	Coronin-1C	1	0.999	7	27	25	27	0	0	0	0	0	0	0	0	0	0	0	0	0	0	0	0	0	0	0	0	0	0	0	0	0	0	0	1	1	1	1	1	1
962	a	sp|Q9UMD9|COHA1_HUMAN	Q9UMD9	COHA1_HUMAN	COL17A1	1497	4.3	Homo sapiens	1:Experimental evidence at protein level	Collagen alpha-1(XVII) chain	1	0.9982	4	10	10	10	0	0	0	0	0	0	0	0	0	0	0	0	0	0	0	0	0	0	0	0	0	0	0	0	0	0	0	0	0	0	0	0	0
963	a	sp|Q9UMS4|PRP19_HUMAN	Q9UMS4	PRP19_HUMAN	PRPF19	504	13.1	Homo sapiens	1:Experimental evidence at protein level	Pre-mRNA-processing factor 19	1	0.999	5	22	22	22	0	0	0	0	0	0	0	0	0	0	0	0	0	0	0	0	0	0	0	0	0	0	0	0	0	0	0	2	2	2	2	2	2
964	a	sp|Q9UMX5|NENF_HUMAN	Q9UMX5	NENF_HUMAN	NENF	172	23.3	Homo sapiens	1:Experimental evidence at protein level	Neudesin	1	0.999	4	16	16	16	0	0	0	0	0	0	0	0	0	0	0	0	0	0	0	0	0	0	0	0	0	0	0	0	0	0	0	0	0	0	0	0	0
965	a	sp|Q9UNH7|SNX6_HUMAN	Q9UNH7	SNX6_HUMAN	SNX6	406	12.8	Homo sapiens	1:Experimental evidence at protein level	Sorting nexin-6	1	0.999	4	4	4	4	0	0	0	0	0	0	0	0	0	0	0	0	0	0	0	0	0	0	0	0	0	0	0	0	0	0	0	0	0	0	0	0	0
966	a	sp|Q9UNM6|PSD13_HUMAN	Q9UNM6	PSD13_HUMAN	PSMD13	376	16	Homo sapiens	1:Experimental evidence at protein level	26S proteasome non-ATPase regulatory subunit 13	1	0.9989	7	37	37	37	0	0	0	0	0	0	0	0	0	0	0	0	0	0	0	0	0	0	0	0	0	0	0	0	0	0	0	3	3	3	3	3	3
967	a	sp|Q9UNZ2|NSF1C_HUMAN	Q9UNZ2	NSF1C_HUMAN	NSFL1C	370	25.4	Homo sapiens	1:Experimental evidence at protein level	NSFL1 cofactor p47	1	0.999	7	18	18	18	0	0	0	0	0	0	0	0	0	0	0	0	0	0	0	0	0	0	0	0	0	0	0	0	0	0	0	1	1	1	1	1	1
968	a	sp|Q9UPN3|MACF1_HUMAN	Q9UPN3	MACF1_HUMAN	MACF1	7388	2	Homo sapiens	1:Experimental evidence at protein level	Microtubule-actin cross-linking factor 1, isoforms 1/2/3/5	1	0.999	12	26	12	12	0	0	0	0	0	0	0	0	0	0	0	0	0	0	0	0	0	0	0	0	0	0	0	0	0	0	0	1	0	0	1	0	0
969	a	sp|Q9UQ35|SRRM2_HUMAN	Q9UQ35	SRRM2_HUMAN	SRRM2	2752	4.7	Homo sapiens	1:Experimental evidence at protein level	Serine/arginine repetitive matrix protein 2	1	0.999	9	25	25	25	0	0	0	0	0	0	0	0	0	0	0	0	0	0	0	0	0	0	0	0	0	0	0	0	0	0	0	2	2	2	2	2	2
970	a	sp|Q9UQ80|PA2G4_HUMAN	Q9UQ80	PA2G4_HUMAN	PA2G4	394	43.9	Homo sapiens	1:Experimental evidence at protein level	Proliferation-associated protein 2G4	1	0.999	14	121	121	121	0	0	0	0	0	0	0	0	0	0	0	0	0	0	0	0	0	0	0	0	0	0	0	0	0	0	0	9	9	9	9	9	9
971	a	sp|Q9UQE7|SMC3_HUMAN	Q9UQE7	SMC3_HUMAN	SMC3	1217	2.7	Homo sapiens	1:Experimental evidence at protein level	Structural maintenance of chromosomes protein 3	1	0.999	3	2	2	2	0	0	0	0	0	0	0	0	0	0	0	0	0	0	0	0	0	0	0	0	0	0	0	0	0	0	0	0	0	0	0	0	0
972	a	sp|Q9Y224|CN166_HUMAN	Q9Y224	CN166_HUMAN	C14orf166	244	13.1	Homo sapiens	1:Experimental evidence at protein level	UPF0568 protein C14orf166	1	0.999	3	7	7	7	0	0	0	0	0	0	0	0	0	0	0	0	0	0	0	0	0	0	0	0	0	0	0	0	0	0	0	0	0	0	0	0	0
973	a	sp|Q9Y230|RUVB2_HUMAN	Q9Y230	RUVB2_HUMAN	RUVBL2	463	31.5	Homo sapiens	1:Experimental evidence at protein level	RuvB-like 2	1	0.999	13	52	52	52	0	0	0	0	0	0	0	0	0	0	0	0	0	0	0	0	0	0	0	0	0	0	0	0	0	0	0	4	4	4	4	4	4
974	a	sp|Q9Y262|EIF3L_HUMAN	Q9Y262	EIF3L_HUMAN	EIF3L	564	23.2	Homo sapiens	1:Experimental evidence at protein level	Eukaryotic translation initiation factor 3 subunit L	1	0.999	12	51	51	51	0	0	0	0	0	0	0	0	0	0	0	0	0	0	0	0	0	0	0	0	0	0	0	0	0	0	0	5	5	5	5	5	5
975	a	sp|Q9Y263|PLAP_HUMAN	Q9Y263	PLAP_HUMAN	PLAA	795	4	Homo sapiens	1:Experimental evidence at protein level	Phospholipase A-2-activating protein	1	0.999	2	5	5	5	0	0	0	0	0	0	0	0	0	0	0	0	0	0	0	0	0	0	0	0	0	0	0	0	0	0	0	0	0	0	0	0	0
976	a	sp|Q9Y265|RUVB1_HUMAN	Q9Y265	RUVB1_HUMAN	RUVBL1	456	38.4	Homo sapiens	1:Experimental evidence at protein level	RuvB-like 1	1	0.999	13	69	69	69	0	0	0	0	0	0	0	0	0	0	0	0	0	0	0	0	0	0	0	0	0	0	0	0	0	0	0	8	8	8	8	8	8
977	a	sp|Q9Y266|NUDC_HUMAN	Q9Y266	NUDC_HUMAN	NUDC	331	25.1	Homo sapiens	1:Experimental evidence at protein level	Nuclear migration protein nudC	1	0.999	8	46	46	46	0	0	0	0	0	0	0	0	0	0	0	0	0	0	0	0	0	0	0	0	0	0	0	0	0	0	0	4	4	4	4	4	4
978	a	sp|Q9Y277|VDAC3_HUMAN	Q9Y277	VDAC3_HUMAN	VDAC3	283	22.3	Homo sapiens	1:Experimental evidence at protein level	Voltage-dependent anion-selective channel protein 3	1	0.999	6	81	36	36	0	0	0	0	0	0	0	0	0	0	0	0	0	0	0	0	0	0	0	0	0	0	0	0	0	0	0	6	3	3	4	3	3
979	a	sp|Q9Y282|ERGI3_HUMAN	Q9Y282	ERGI3_HUMAN	ERGIC3	383	5.7	Homo sapiens	1:Experimental evidence at protein level	Endoplasmic reticulum-Golgi intermediate compartment protein 3	1	0.999	2	3	3	3	0	0	0	0	0	0	0	0	0	0	0	0	0	0	0	0	0	0	0	0	0	0	0	0	0	0	0	0	0	0	0	0	0
980	a	sp|Q9Y285|SYFA_HUMAN	Q9Y285	SYFA_HUMAN	FARSA	508	9.1	Homo sapiens	1:Experimental evidence at protein level	Phenylalanine--tRNA ligase alpha subunit	1	0.999	4	8	8	8	0	0	0	0	0	0	0	0	0	0	0	0	0	0	0	0	0	0	0	0	0	0	0	0	0	0	0	0	0	0	0	0	0
981	a	sp|Q9Y2B0|CNPY2_HUMAN	Q9Y2B0	CNPY2_HUMAN	CNPY2	182	33.5	Homo sapiens	1:Experimental evidence at protein level	Protein canopy homolog 2	1	0.999	4	12	12	12	0	0	0	0	0	0	0	0	0	0	0	0	0	0	0	0	0	0	0	0	0	0	0	0	0	0	0	1	1	1	1	1	1
982	a	sp|Q9Y2D5|AKAP2_HUMAN	Q9Y2D5	AKAP2_HUMAN	AKAP2	859	5.1	Homo sapiens	1:Experimental evidence at protein level	A-kinase anchor protein 2	1	0.999	3	4	4	4	0	0	0	0	0	0	0	0	0	0	0	0	0	0	0	0	0	0	0	0	0	0	0	0	0	0	0	0	0	0	0	0	0
983	a	sp|Q9Y2Q3|GSTK1_HUMAN	Q9Y2Q3	GSTK1_HUMAN	GSTK1	226	13.3	Homo sapiens	1:Experimental evidence at protein level	Glutathione S-transferase kappa 1	1	0.999	2	9	9	9	0	0	0	0	0	0	0	0	0	0	0	0	0	0	0	0	0	0	0	0	0	0	0	0	0	0	0	1	1	1	1	1	1
984	a	sp|Q9Y2X3|NOP58_HUMAN	Q9Y2X3	NOP58_HUMAN	NOP58	529	14.2	Homo sapiens	1:Experimental evidence at protein level	Nucleolar protein 58	1	0.999	6	30	30	30	0	0	0	0	0	0	0	0	0	0	0	0	0	0	0	0	0	0	0	0	0	0	0	0	0	0	0	3	3	3	3	3	3
985	a	sp|Q9Y2Z0|SGT1_HUMAN	Q9Y2Z0	SGT1_HUMAN	SUGT1	365	23.8	Homo sapiens	1:Experimental evidence at protein level	Protein SGT1 homolog	1	0.999	7	25	25	25	0	0	0	0	0	0	0	0	0	0	0	0	0	0	0	0	0	0	0	0	0	0	0	0	0	0	0	2	2	2	2	2	2
986	a	sp|Q9Y305|ACOT9_HUMAN	Q9Y305	ACOT9_HUMAN	ACOT9	439	6.2	Homo sapiens	1:Experimental evidence at protein level	Acyl-coenzyme A thioesterase 9, mitochondrial	1	0.999	3	13	13	13	0	0	0	0	0	0	0	0	0	0	0	0	0	0	0	0	0	0	0	0	0	0	0	0	0	0	0	1	1	1	1	1	1
987	a	sp|Q9Y383|LC7L2_HUMAN	Q9Y383	LC7L2_HUMAN	LUC7L2	392	18.1	Homo sapiens	1:Experimental evidence at protein level	Putative RNA-binding protein Luc7-like 2	1	0.999	6	22	16	22	0	0	0	0	0	0	0	0	0	0	0	0	0	0	0	0	0	0	0	0	0	0	0	0	0	0	0	2	2	2	2	2	2
988	a	sp|Q9Y394|DHRS7_HUMAN	Q9Y394	DHRS7_HUMAN	DHRS7	339	8.6	Homo sapiens	1:Experimental evidence at protein level	Dehydrogenase/reductase SDR family member 7	1	0.999	3	9	9	9	0	0	0	0	0	0	0	0	0	0	0	0	0	0	0	0	0	0	0	0	0	0	0	0	0	0	0	0	0	0	0	0	0
989	a	sp|Q9Y3A5|SBDS_HUMAN	Q9Y3A5	SBDS_HUMAN	SBDS	250	14.4	Homo sapiens	1:Experimental evidence at protein level	Ribosome maturation protein SBDS	1	0.9983	4	15	15	15	0	0	0	0	0	0	0	0	0	0	0	0	0	0	0	0	0	0	0	0	0	0	0	0	0	0	0	1	1	1	1	1	1
990	a	sp|Q9Y3B3|TMED7_HUMAN	Q9Y3B3	TMED7_HUMAN	TMED7	224	21.9	Homo sapiens	1:Experimental evidence at protein level	Transmembrane emp24 domain-containing protein 7	1	0.999	3	13	13	13	0	0	0	0	0	0	0	0	0	0	0	0	0	0	0	0	0	0	0	0	0	0	0	0	0	0	0	2	2	2	2	2	2
991	a	sp|Q9Y3B4|SF3B6_HUMAN	Q9Y3B4	SF3B6_HUMAN	SF3B6	125	17.6	Homo sapiens	1:Experimental evidence at protein level	Splicing factor 3B subunit 6	1	0.999	2	4	4	4	0	0	0	0	0	0	0	0	0	0	0	0	0	0	0	0	0	0	0	0	0	0	0	0	0	0	0	1	1	1	1	1	1
992	a	sp|Q9Y3B8|ORN_HUMAN	Q9Y3B8	ORN_HUMAN	REXO2	237	8	Homo sapiens	1:Experimental evidence at protein level	Oligoribonuclease, mitochondrial	1	0.999	2	9	9	9	0	0	0	0	0	0	0	0	0	0	0	0	0	0	0	0	0	0	0	0	0	0	0	0	0	0	0	1	1	1	1	1	1
993	a	sp|Q9Y3D9|RT23_HUMAN	Q9Y3D9	RT23_HUMAN	MRPS23	190	15.8	Homo sapiens	1:Experimental evidence at protein level	28S ribosomal protein S23, mitochondrial	1	0.9984	3	10	10	10	0	0	0	0	0	0	0	0	0	0	0	0	0	0	0	0	0	0	0	0	0	0	0	0	0	0	0	0	0	0	0	0	0
994	a	sp|Q9Y3F4|STRAP_HUMAN	Q9Y3F4	STRAP_HUMAN	STRAP	350	31.7	Homo sapiens	1:Experimental evidence at protein level	Serine-threonine kinase receptor-associated protein	1	0.999	8	26	26	26	0	0	0	0	0	0	0	0	0	0	0	0	0	0	0	0	0	0	0	0	0	0	0	0	0	0	0	4	4	4	3	3	3
995	a	sp|Q9Y3I0|RTCB_HUMAN	Q9Y3I0	RTCB_HUMAN	RTCB	505	15.8	Homo sapiens	1:Experimental evidence at protein level	tRNA-splicing ligase RtcB homolog	1	0.999	7	22	22	22	0	0	0	0	0	0	0	0	0	0	0	0	0	0	0	0	0	0	0	0	0	0	0	0	0	0	0	1	1	1	1	1	1
996	a	sp|Q9Y3U8|RL36_HUMAN	Q9Y3U8	RL36_HUMAN	RPL36	105	29.5	Homo sapiens	1:Experimental evidence at protein level	60S ribosomal protein L36	1	0.999	3	25	25	25	0	0	0	0	0	0	0	0	0	0	0	0	0	0	0	0	0	0	0	0	0	0	0	0	0	0	0	1	1	1	1	1	1
997	a	sp|Q9Y446|PKP3_HUMAN	Q9Y446	PKP3_HUMAN	PKP3	797	16.3	Homo sapiens	1:Experimental evidence at protein level	Plakophilin-3	1	0.999	12	31	31	31	0	0	0	0	0	0	0	0	0	0	0	0	0	0	0	0	0	0	0	0	0	0	0	0	0	0	0	3	3	3	3	3	3
998	a	sp|Q9Y450|HBS1L_HUMAN	Q9Y450	HBS1L_HUMAN	HBS1L	684	4.2	Homo sapiens	1:Experimental evidence at protein level	HBS1-like protein	1	0.999	2	3	3	3	0	0	0	0	0	0	0	0	0	0	0	0	0	0	0	0	0	0	0	0	0	0	0	0	0	0	0	0	0	0	0	0	0
999	a	sp|Q9Y4K1|AIM1_HUMAN	Q9Y4K1	AIM1_HUMAN	AIM1	1723	2	Homo sapiens	1:Experimental evidence at protein level	Absent in melanoma 1 protein	1	0.999	3	4	4	4	0	0	0	0	0	0	0	0	0	0	0	0	0	0	0	0	0	0	0	0	0	0	0	0	0	0	0	0	0	0	0	0	0
1000	a	sp|Q9Y4L1|HYOU1_HUMAN	Q9Y4L1	HYOU1_HUMAN	HYOU1	999	18.5	Homo sapiens	1:Experimental evidence at protein level	Hypoxia up-regulated protein 1	1	0.999	16	76	76	76	0	0	0	0	0	0	0	0	0	0	0	0	0	0	0	0	0	0	0	0	0	0	0	0	0	0	0	6	6	6	6	6	6
1001	a	sp|Q9Y4P3|TBL2_HUMAN	Q9Y4P3	TBL2_HUMAN	TBL2	447	8.5	Homo sapiens	1:Experimental evidence at protein level	Transducin beta-like protein 2	1	0.999	3	10	10	10	0	0	0	0	0	0	0	0	0	0	0	0	0	0	0	0	0	0	0	0	0	0	0	0	0	0	0	1	1	1	1	1	1
1002	a	sp|Q9Y4W6|AFG32_HUMAN	Q9Y4W6	AFG32_HUMAN	AFG3L2	797	5.8	Homo sapiens	1:Experimental evidence at protein level	AFG3-like protein 2	1	0.999	5	12	12	12	0	0	0	0	0	0	0	0	0	0	0	0	0	0	0	0	0	0	0	0	0	0	0	0	0	0	0	0	0	0	0	0	0
1003	a	sp|Q9Y512|SAM50_HUMAN	Q9Y512	SAM50_HUMAN	SAMM50	469	10.4	Homo sapiens	1:Experimental evidence at protein level	Sorting and assembly machinery component 50 homolog	1	0.9978	4	6	6	6	0	0	0	0	0	0	0	0	0	0	0	0	0	0	0	0	0	0	0	0	0	0	0	0	0	0	0	0	0	0	0	0	0
1004	a	sp|Q9Y520|PRC2C_HUMAN	Q9Y520	PRC2C_HUMAN	PRRC2C	2896	1.9	Homo sapiens	1:Experimental evidence at protein level	Protein PRRC2C	1	0.999	4	5	5	5	0	0	0	0	0	0	0	0	0	0	0	0	0	0	0	0	0	0	0	0	0	0	0	0	0	0	0	0	0	0	0	0	0
1005	a	sp|Q9Y5A9|YTHD2_HUMAN	Q9Y5A9	YTHD2_HUMAN	YTHDF2	579	4	Homo sapiens	1:Experimental evidence at protein level	YTH domain-containing family protein 2	1	0.999	2	7	7	7	0	0	0	0	0	0	0	0	0	0	0	0	0	0	0	0	0	0	0	0	0	0	0	0	0	0	0	0	0	0	0	0	0
1006	a	sp|Q9Y5B9|SP16H_HUMAN	Q9Y5B9	SP16H_HUMAN	SUPT16H	1047	9.2	Homo sapiens	1:Experimental evidence at protein level	FACT complex subunit SPT16	1	0.999	8	33	33	33	0	0	0	0	0	0	0	0	0	0	0	0	0	0	0	0	0	0	0	0	0	0	0	0	0	0	0	2	2	2	2	2	2
1007	a	sp|Q9Y5K5|UCHL5_HUMAN	Q9Y5K5	UCHL5_HUMAN	UCHL5	329	8.2	Homo sapiens	1:Experimental evidence at protein level	Ubiquitin carboxyl-terminal hydrolase isozyme L5	1	0.999	3	8	8	8	0	0	0	0	0	0	0	0	0	0	0	0	0	0	0	0	0	0	0	0	0	0	0	0	0	0	0	0	0	0	0	0	0
1008	a	sp|Q9Y5M8|SRPRB_HUMAN	Q9Y5M8	SRPRB_HUMAN	SRPRB	271	36.2	Homo sapiens	1:Experimental evidence at protein level	Signal recognition particle receptor subunit beta	1	0.999	8	27	27	27	0	0	0	0	0	0	0	0	0	0	0	0	0	0	0	0	0	0	0	0	0	0	0	0	0	0	0	2	2	2	2	2	2
1009	a	sp|Q9Y5S9|RBM8A_HUMAN	Q9Y5S9	RBM8A_HUMAN	RBM8A	174	16.1	Homo sapiens	1:Experimental evidence at protein level	RNA-binding protein 8A	1	0.999	3	14	14	14	0	0	0	0	0	0	0	0	0	0	0	0	0	0	0	0	0	0	0	0	0	0	0	0	0	0	0	2	2	2	2	2	2
1010	a	sp|Q9Y5X3|SNX5_HUMAN	Q9Y5X3	SNX5_HUMAN	SNX5	404	5.2	Homo sapiens	1:Experimental evidence at protein level	Sorting nexin-5	1	0.999	2	3	3	3	0	0	0	0	0	0	0	0	0	0	0	0	0	0	0	0	0	0	0	0	0	0	0	0	0	0	0	0	0	0	0	0	0
1011	a	sp|Q9Y5Z4|HEBP2_HUMAN	Q9Y5Z4	HEBP2_HUMAN	HEBP2	205	12.2	Homo sapiens	1:Experimental evidence at protein level	Heme-binding protein 2	1	0.999	2	4	4	4	0	0	0	0	0	0	0	0	0	0	0	0	0	0	0	0	0	0	0	0	0	0	0	0	0	0	0	0	0	0	0	0	0
1012	a	sp|Q9Y617|SERC_HUMAN	Q9Y617	SERC_HUMAN	PSAT1	370	26.2	Homo sapiens	1:Experimental evidence at protein level	Phosphoserine aminotransferase	1	0.999	9	48	48	48	0	0	0	0	0	0	0	0	0	0	0	0	0	0	0	0	0	0	0	0	0	0	0	0	0	0	0	5	5	5	5	5	5
1013	a	sp|Q9Y676|RT18B_HUMAN	Q9Y676	RT18B_HUMAN	MRPS18B	258	10.5	Homo sapiens	1:Experimental evidence at protein level	28S ribosomal protein S18b, mitochondrial	1	0.999	2	2	2	2	0	0	0	0	0	0	0	0	0	0	0	0	0	0	0	0	0	0	0	0	0	0	0	0	0	0	0	0	0	0	0	0	0
1014	a	sp|Q9Y6C9|MTCH2_HUMAN	Q9Y6C9	MTCH2_HUMAN	MTCH2	303	5.3	Homo sapiens	1:Experimental evidence at protein level	Mitochondrial carrier homolog 2	1	0.9987	2	9	9	9	0	0	0	0	0	0	0	0	0	0	0	0	0	0	0	0	0	0	0	0	0	0	0	0	0	0	0	1	1	1	1	1	1
1015	a	sp|Q9Y6G9|DC1L1_HUMAN	Q9Y6G9	DC1L1_HUMAN	DYNC1LI1	523	6.9	Homo sapiens	1:Experimental evidence at protein level	Cytoplasmic dynein 1 light intermediate chain 1	1	0.999	2	4	4	4	0	0	0	0	0	0	0	0	0	0	0	0	0	0	0	0	0	0	0	0	0	0	0	0	0	0	0	0	0	0	0	0	0
1016	a	sp|Q9Y6M5|ZNT1_HUMAN	Q9Y6M5	ZNT1_HUMAN	SLC30A1	507	7.5	Homo sapiens	1:Experimental evidence at protein level	Zinc transporter 1	1	0.999	3	6	6	6	0	0	0	0	0	0	0	0	0	0	0	0	0	0	0	0	0	0	0	0	0	0	0	0	0	0	0	0	0	0	0	0	0
1017	a	sp|Q9Y6N5|SQRD_HUMAN	Q9Y6N5	SQRD_HUMAN	SQRDL	450	18.7	Homo sapiens	1:Experimental evidence at protein level	Sulfide:quinone oxidoreductase, mitochondrial	1	0.999	7	35	35	35	0	0	0	0	0	0	0	0	0	0	0	0	0	0	0	0	0	0	0	0	0	0	0	0	0	0	0	4	4	4	4	4	4
1018	a	sp|E9PAV3|NACAM_HUMAN	E9PAV3	NACAM_HUMAN	NACA	2078	28.8	Homo sapiens	1:Experimental evidence at protein level	Nascent polypeptide-associated complex subunit alpha, muscle-specific form	1	0.999	5	33	32	33	0	0	0	0	0	0	0	0	0	0	0	0	0	0	0	0	0	0	0	0	0	0	0	0	0	0	0	2	2	2	1	1	1
1019	a	sp|O00299|CLIC1_HUMAN	O00299	CLIC1_HUMAN	CLIC1	241	49.4	Homo sapiens	1:Experimental evidence at protein level	Chloride intracellular channel protein 1	1	0.999	10	123	110	123	0	0	0	0	0	0	0	0	0	0	0	0	0	0	0	0	0	0	0	0	0	0	0	0	0	0	0	6	5	6	6	5	6
1019	b	sp|Q9Y696|CLIC4_HUMAN	Q9Y696	CLIC4_HUMAN	CLIC4	253	29.6	Homo sapiens	1:Experimental evidence at protein level	Chloride intracellular channel protein 4	1	0.999	7	44	31	31	0	0	0	0	0	0	0	0	0	0	0	0	0	0	0	0	0	0	0	0	0	0	0	0	0	0	0	2	1	1	2	1	1
1020	a	sp|O00410|IPO5_HUMAN	O00410	IPO5_HUMAN	IPO5	1097	12.2	Homo sapiens	1:Experimental evidence at protein level	Importin-5	1	0.999	12	52	52	52	0	0	0	0	0	0	0	0	0	0	0	0	0	0	0	0	0	0	0	0	0	0	0	0	0	0	0	2	2	2	1	1	1
1021	a	sp|O00571|DDX3X_HUMAN	O00571	DDX3X_HUMAN	DDX3X	662	31.3	Homo sapiens	1:Experimental evidence at protein level	ATP-dependent RNA helicase DDX3X	1	0.999	19	85	19	70	0	0	0	0	0	0	0	0	0	0	0	0	0	0	0	0	0	0	0	0	0	0	0	0	0	0	0	4	0	3	4	0	3
1021	b	sp|Q92841|DDX17_HUMAN	Q92841	DDX17_HUMAN	DDX17	729	24.1	Homo sapiens	1:Experimental evidence at protein level	Probable ATP-dependent RNA helicase DDX17	1	0.999	18	111	48	111	0	0	0	0	0	0	0	0	0	0	0	0	0	0	0	0	0	0	0	0	0	0	0	0	0	0	0	10	5	10	10	5	10
1021	c	sp|P17844|DDX5_HUMAN	P17844	DDX5_HUMAN	DDX5	614	30.6	Homo sapiens	1:Experimental evidence at protein level	Probable ATP-dependent RNA helicase DDX5	1	0.999	18	110	45	47	0	0	0	0	0	0	0	0	0	0	0	0	0	0	0	0	0	0	0	0	0	0	0	0	0	0	0	11	6	6	11	6	6
1022	a	sp|O14737|PDCD5_HUMAN	O14737	PDCD5_HUMAN	PDCD5	125	49.6	Homo sapiens	1:Experimental evidence at protein level	Programmed cell death protein 5	1	0.999	6	26	24	26	0	0	0	0	0	0	0	0	0	0	0	0	0	0	0	0	0	0	0	0	0	0	0	0	0	0	0	2	1	2	1	0	1
1023	a	sp|O14818|PSA7_HUMAN	O14818	PSA7_HUMAN	PSMA7	248	35.5	Homo sapiens	1:Experimental evidence at protein level	Proteasome subunit alpha type-7	1	0.999	7	57	57	57	0	0	0	0	0	0	0	0	0	0	0	0	0	0	0	0	0	0	0	0	0	0	0	0	0	0	0	3	3	3	3	3	3
1024	a	sp|O14950|ML12B_HUMAN	O14950	ML12B_HUMAN	MYL12B	172	52.6	Homo sapiens	1:Experimental evidence at protein level	Myosin regulatory light chain 12B	1	0.999	8	72	72	72	0	0	0	0	0	0	0	0	0	0	0	0	0	0	0	0	0	0	0	0	0	0	0	0	0	0	0	2	2	2	2	2	2
1025	a	sp|O15173|PGRC2_HUMAN	O15173	PGRC2_HUMAN	PGRMC2	223	12.6	Homo sapiens	1:Experimental evidence at protein level	Membrane-associated progesterone receptor component 2	1	0.999	2	6	6	6	0	0	0	0	0	0	0	0	0	0	0	0	0	0	0	0	0	0	0	0	0	0	0	0	0	0	0	0	0	0	0	0	0
1026	a	sp|O43707|ACTN4_HUMAN	O43707	ACTN4_HUMAN	ACTN4	911	53.3	Homo sapiens	1:Experimental evidence at protein level	Alpha-actinin-4	1	0.999	40	300	155	300	0	0	0	0	0	0	0	0	0	0	0	0	0	0	0	0	0	0	0	0	0	0	0	0	0	0	0	18	11	18	18	11	18
1026	b	sp|P12814|ACTN1_HUMAN	P12814	ACTN1_HUMAN	ACTN1	892	49.6	Homo sapiens	1:Experimental evidence at protein level	Alpha-actinin-1	1	0.999	36	306	155	167	0	0	0	0	0	0	0	0	0	0	0	0	0	0	0	0	0	0	0	0	0	0	0	0	0	0	0	16	8	9	16	8	9
1027	a	sp|O43795|MYO1B_HUMAN	O43795	MYO1B_HUMAN	MYO1B	1136	14.5	Homo sapiens	1:Experimental evidence at protein level	Unconventional myosin-Ib	1	0.999	15	60	51	60	0	0	0	0	0	0	0	0	0	0	0	0	0	0	0	0	0	0	0	0	0	0	0	0	0	0	0	4	3	4	4	3	4
1028	a	sp|O43818|U3IP2_HUMAN	O43818	U3IP2_HUMAN	RRP9	475	7.8	Homo sapiens	1:Experimental evidence at protein level	U3 small nucleolar RNA-interacting protein 2	1	0.9989	4	7	7	7	0	0	0	0	0	0	0	0	0	0	0	0	0	0	0	0	0	0	0	0	0	0	0	0	0	0	0	0	0	0	0	0	0
1029	a	sp|O60264|SMCA5_HUMAN	O60264	SMCA5_HUMAN	SMARCA5	1052	4.9	Homo sapiens	1:Experimental evidence at protein level	SWI/SNF-related matrix-associated actin-dependent regulator of chromatin subfamily A member 5	1	0.999	5	10	10	10	0	0	0	0	0	0	0	0	0	0	0	0	0	0	0	0	0	0	0	0	0	0	0	0	0	0	0	0	0	0	0	0	0
1030	a	sp|O60814|H2B1K_HUMAN	O60814	H2B1K_HUMAN	HIST1H2BK	126	48.4	Homo sapiens	1:Experimental evidence at protein level	Histone H2B type 1-K	1	0.999	8	110	33	110	0	0	0	0	0	0	0	0	0	0	0	0	0	0	0	0	0	0	0	0	0	0	0	0	0	0	0	7	2	7	5	2	5
1030	b	sp|P06899|H2B1J_HUMAN	P06899	H2B1J_HUMAN	HIST1H2BJ	126	46.8	Homo sapiens	1:Experimental evidence at protein level	Histone H2B type 1-J	1	0.999	7	97	0	20	0	0	0	0	0	0	0	0	0	0	0	0	0	0	0	0	0	0	0	0	0	0	0	0	0	0	0	7	0	2	5	0	2
1031	a	sp|O75131|CPNE3_HUMAN	O75131	CPNE3_HUMAN	CPNE3	537	7.3	Homo sapiens	1:Experimental evidence at protein level	Copine-3	1	0.999	4	19	19	19	0	0	0	0	0	0	0	0	0	0	0	0	0	0	0	0	0	0	0	0	0	0	0	0	0	0	0	1	1	1	1	1	1
1032	a	sp|O75367|H2AY_HUMAN	O75367	H2AY_HUMAN	H2AFY	372	45.2	Homo sapiens	1:Experimental evidence at protein level	Core histone macro-H2A.1	1	0.999	13	90	82	90	0	0	0	0	0	0	0	0	0	0	0	0	0	0	0	0	0	0	0	0	0	0	0	0	0	0	0	8	7	8	8	7	8
1033	a	sp|O75369|FLNB_HUMAN	O75369	FLNB_HUMAN	FLNB	2602	43.8	Homo sapiens	1:Experimental evidence at protein level	Filamin-B	1	0.999	89	698	643	643	0	0	0	0	0	0	0	0	0	0	0	0	0	0	0	0	0	0	0	0	0	0	0	0	0	0	0	50	45	45	49	45	45
1033	b	sp|P21333|FLNA_HUMAN	P21333	FLNA_HUMAN	FLNA	2647	42.3	Homo sapiens	1:Experimental evidence at protein level	Filamin-A	1	0.999	83	798	743	798	0	0	0	0	0	0	0	0	0	0	0	0	0	0	0	0	0	0	0	0	0	0	0	0	0	0	0	58	53	58	57	53	57
1034	a	sp|O75964|ATP5L_HUMAN	O75964	ATP5L_HUMAN	ATP5L	103	23.3	Homo sapiens	1:Experimental evidence at protein level	ATP synthase subunit g, mitochondrial	1	0.999	2	22	22	22	0	0	0	0	0	0	0	0	0	0	0	0	0	0	0	0	0	0	0	0	0	0	0	0	0	0	0	2	2	2	2	2	2
1035	a	sp|O94826|TOM70_HUMAN	O94826	TOM70_HUMAN	TOMM70	608	8.7	Homo sapiens	1:Experimental evidence at protein level	Mitochondrial import receptor subunit TOM70	1	0.999	5	12	12	12	0	0	0	0	0	0	0	0	0	0	0	0	0	0	0	0	0	0	0	0	0	0	0	0	0	0	0	0	0	0	0	0	0
1036	a	sp|O94979|SC31A_HUMAN	O94979	SC31A_HUMAN	SEC31A	1220	6.3	Homo sapiens	1:Experimental evidence at protein level	Protein transport protein Sec31A	1	0.999	8	27	26	27	0	0	0	0	0	0	0	0	0	0	0	0	0	0	0	0	0	0	0	0	0	0	0	0	0	0	0	2	2	2	2	2	2
1037	a	sp|O95302|FKBP9_HUMAN	O95302	FKBP9_HUMAN	FKBP9	570	6.1	Homo sapiens	1:Experimental evidence at protein level	Peptidyl-prolyl cis-trans isomerase FKBP9	1	0.9944	4	4	4	4	0	0	0	0	0	0	0	0	0	0	0	0	0	0	0	0	0	0	0	0	0	0	0	0	0	0	0	0	0	0	0	0	0
1038	a	sp|O95373|IPO7_HUMAN	O95373	IPO7_HUMAN	IPO7	1038	6.9	Homo sapiens	1:Experimental evidence at protein level	Importin-7	1	0.999	6	39	39	39	0	0	0	0	0	0	0	0	0	0	0	0	0	0	0	0	0	0	0	0	0	0	0	0	0	0	0	5	5	5	5	5	5
1039	a	sp|P00367|DHE3_HUMAN	P00367	DHE3_HUMAN	GLUD1	558	19.2	Homo sapiens	1:Experimental evidence at protein level	Glutamate dehydrogenase 1, mitochondrial	1	0.999	9	70	19	70	0	0	0	0	0	0	0	0	0	0	0	0	0	0	0	0	0	0	0	0	0	0	0	0	0	0	0	4	1	4	4	1	4
1040	a	sp|P00533|EGFR_HUMAN	P00533	EGFR_HUMAN	EGFR	1210	1.7	Homo sapiens	1:Experimental evidence at protein level	Epidermal growth factor receptor	1	0.999	2	3	3	3	0	0	0	0	0	0	0	0	0	0	0	0	0	0	0	0	0	0	0	0	0	0	0	0	0	0	0	0	0	0	0	0	0
1041	a	sp|P00558|PGK1_HUMAN	P00558	PGK1_HUMAN	PGK1	417	52	Homo sapiens	1:Experimental evidence at protein level	Phosphoglycerate kinase 1	1	0.999	19	238	238	238	0	0	0	0	0	0	0	0	0	0	0	0	0	0	0	0	0	0	0	0	0	0	0	0	0	0	0	14	14	14	14	14	14
1042	a	sp|P00761|TRYP_PIG	P00761	TRYP_PIG		231	53.2	Sus scrofa	1:Experimental evidence at protein level	Trypsin	1	0.999	10	874	830	874	36	33	36	10	8	10	5866780700	5990419500	5866780700	7	7	7	3	3	3	23231348	23231348	23231348	16	15	16	7	6	7	456337408	446582784	456337408	35	32	35	10	8	10
1042	b	sp|P07477|TRY1_HUMAN	P07477	TRY1_HUMAN	PRSS1	247	11.3	Homo sapiens	1:Experimental evidence at protein level	Trypsin-1	0.9997	0.999	3	64	20	20	5	2	2	3	1	1	9768874	2.30895e+06	2.30895e+06	0	0	0	0	0	0	0	0	0	1	0	0	1	0	0	1.34864e+06	0	0	5	2	2	3	1	1
1042	c	sp|P00760|TRY1_BOVIN	P00760	TRY1_BOVIN		246	11.4	Bos taurus	1:Experimental evidence at protein level	Cationic trypsin	0.9989	0.999	2	25	1	1	2	0	0	1	0	0	22483266	0	0	0	0	0	0	0	0	0	0	0	1	1	1	1	1	1	0	0	0	2	0	0	1	0	0
1043	a	sp|P02545|LMNA_HUMAN	P02545	LMNA_HUMAN	LMNA	664	55.3	Homo sapiens	1:Experimental evidence at protein level	Prelamin-A/C	1	0.999	37	426	405	426	0	0	0	0	0	0	0	0	0	0	0	0	0	0	0	0	0	0	0	0	0	0	0	0	0	0	0	25	24	25	25	24	25
1044	a	sp|P02795|MT2_HUMAN	P02795	MT2_HUMAN	MT2A	61	32.8	Homo sapiens	1:Experimental evidence at protein level	Metallothionein-2	1	0.999	2	25	25	25	0	0	0	0	0	0	0	0	0	0	0	0	0	0	0	0	0	0	0	0	0	0	0	0	0	0	0	2	2	2	2	2	2
1045	a	sp|P04075|ALDOA_HUMAN	P04075	ALDOA_HUMAN	ALDOA	364	68.4	Homo sapiens	1:Experimental evidence at protein level	Fructose-bisphosphate aldolase A	1	0.999	22	243	198	243	0	0	0	0	0	0	0	0	0	0	0	0	0	0	0	0	0	0	0	0	0	0	0	0	0	0	0	16	13	16	15	12	15
1045	b	sp|P09972|ALDOC_HUMAN	P09972	ALDOC_HUMAN	ALDOC	364	16.2	Homo sapiens	1:Experimental evidence at protein level	Fructose-bisphosphate aldolase C	1	0.999	6	53	8	8	0	0	0	0	0	0	0	0	0	0	0	0	0	0	0	0	0	0	0	0	0	0	0	0	0	0	0	4	1	1	4	1	1
1046	a	sp|P04083|ANXA1_HUMAN	P04083	ANXA1_HUMAN	ANXA1	346	43.9	Homo sapiens	1:Experimental evidence at protein level	Annexin A1	1	0.999	14	180	180	180	0	0	0	0	0	0	0	0	0	0	0	0	0	0	0	0	0	0	0	0	0	0	0	0	0	0	0	13	13	13	13	13	13
1047	a	sp|P04406|G3P_HUMAN	P04406	G3P_HUMAN	GAPDH	335	53.7	Homo sapiens	1:Experimental evidence at protein level	Glyceraldehyde-3-phosphate dehydrogenase	1	0.999	13	178	178	178	0	0	0	0	0	0	0	0	0	0	0	0	0	0	0	0	0	0	0	0	0	0	0	0	0	0	0	8	8	8	7	7	7
1048	a	sp|P04632|CPNS1_HUMAN	P04632	CPNS1_HUMAN	CAPNS1	268	25.7	Homo sapiens	1:Experimental evidence at protein level	Calpain small subunit 1	1	0.999	5	24	24	24	0	0	0	0	0	0	0	0	0	0	0	0	0	0	0	0	0	0	0	0	0	0	0	0	0	0	0	1	1	1	1	1	1
1049	a	sp|P05023|AT1A1_HUMAN	P05023	AT1A1_HUMAN	ATP1A1	1023	28.1	Homo sapiens	1:Experimental evidence at protein level	Sodium/potassium-transporting ATPase subunit alpha-1	1	0.999	25	163	98	163	0	0	0	0	0	0	0	0	0	0	0	0	0	0	0	0	0	0	0	0	0	0	0	0	0	0	0	12	7	12	12	7	12
1050	a	sp|P05141|ADT2_HUMAN	P05141	ADT2_HUMAN	SLC25A5	298	57.4	Homo sapiens	1:Experimental evidence at protein level	ADP/ATP translocase 2	1	0.999	14	138	54	138	0	0	0	0	0	0	0	0	0	0	0	0	0	0	0	0	0	0	0	0	0	0	0	0	0	0	0	11	5	11	11	5	11
1050	b	sp|P12236|ADT3_HUMAN	P12236	ADT3_HUMAN	SLC25A6	298	44.3	Homo sapiens	1:Experimental evidence at protein level	ADP/ATP translocase 3	1	0.999	12	129	45	45	0	0	0	0	0	0	0	0	0	0	0	0	0	0	0	0	0	0	0	0	0	0	0	0	0	0	0	8	2	2	8	2	2
1051	a	sp|P05388|RLA0_HUMAN	P05388	RLA0_HUMAN	RPLP0	317	56.2	Homo sapiens	1:Experimental evidence at protein level	60S acidic ribosomal protein P0	1	0.999	14	154	154	154	0	0	0	0	0	0	0	0	0	0	0	0	0	0	0	0	0	0	0	0	0	0	0	0	0	0	0	11	11	11	10	10	10
1052	a	sp|P06733|ENOA_HUMAN	P06733	ENOA_HUMAN	ENO1	434	53.9	Homo sapiens	1:Experimental evidence at protein level	Alpha-enolase	1	0.999	19	363	310	363	0	0	0	0	0	0	0	0	0	1	1	1	1	1	1	1876361	1831514	1876361	2	1	2	1	1	1	4.15636e+06	4.05702e+06	4.15636e+06	17	15	17	15	13	15
1053	a	sp|P06744|G6PI_HUMAN	P06744	G6PI_HUMAN	GPI	558	27.6	Homo sapiens	1:Experimental evidence at protein level	Glucose-6-phosphate isomerase	1	0.999	13	90	90	90	0	0	0	0	0	0	0	0	0	0	0	0	0	0	0	0	0	0	0	0	0	0	0	0	0	0	0	7	7	7	7	7	7
1054	a	sp|P06748|NPM_HUMAN	P06748	NPM_HUMAN	NPM1	294	26.5	Homo sapiens	1:Experimental evidence at protein level	Nucleophosmin	1	0.999	6	98	82	98	0	0	0	0	0	0	0	0	0	0	0	0	0	0	0	0	0	0	0	0	0	0	0	0	0	0	0	5	4	5	4	3	4
1055	a	sp|P07195|LDHB_HUMAN	P07195	LDHB_HUMAN	LDHB	334	39.5	Homo sapiens	1:Experimental evidence at protein level	L-lactate dehydrogenase B chain	1	0.999	14	185	161	161	0	0	0	0	0	0	0	0	0	0	0	0	0	0	0	0	0	0	0	0	0	0	0	0	0	0	0	10	9	9	10	9	9
1055	b	sp|P00338|LDHA_HUMAN	P00338	LDHA_HUMAN	LDHA	332	44	Homo sapiens	1:Experimental evidence at protein level	L-lactate dehydrogenase A chain	1	0.999	13	204	157	204	0	0	0	0	0	0	0	0	0	1	1	1	1	1	1	5650442	4.96025e+06	5650442	0	0	0	0	0	0	0	0	0	12	10	12	12	10	12
1056	a	sp|P07203|GPX1_HUMAN	P07203	GPX1_HUMAN	GPX1	203	18.7	Homo sapiens	1:Experimental evidence at protein level	Glutathione peroxidase 1	1	0.9979	4	12	12	12	0	0	0	0	0	0	0	0	0	0	0	0	0	0	0	0	0	0	0	0	0	0	0	0	0	0	0	0	0	0	0	0	0
1057	a	sp|P07339|CATD_HUMAN	P07339	CATD_HUMAN	CTSD	412	20.6	Homo sapiens	1:Experimental evidence at protein level	Cathepsin D	1	0.999	8	48	48	48	0	0	0	0	0	0	0	0	0	0	0	0	0	0	0	0	0	0	0	0	0	0	0	0	0	0	0	4	4	4	4	4	4
1058	a	sp|P07355|ANXA2_HUMAN	P07355	ANXA2_HUMAN	ANXA2	339	70.2	Homo sapiens	1:Experimental evidence at protein level	Annexin A2	1	0.999	27	520	520	520	1	1	1	1	1	1	82131.6	82131.6	82131.6	4	4	4	4	4	4	376408	376408	376408	0	0	0	0	0	0	0	0	0	30	30	30	20	20	20
1059	a	sp|P07437|TBB5_HUMAN	P07437	TBB5_HUMAN	TUBB	444	75	Homo sapiens	1:Experimental evidence at protein level	Tubulin beta chain	1	0.999	22	390	55	390	0	0	0	0	0	0	0	0	0	0	0	0	0	0	0	0	0	0	0	0	0	0	0	0	0	0	0	30	4	30	20	4	20
1059	b	sp|P68371|TBB4B_HUMAN	P68371	TBB4B_HUMAN	TUBB4B	445	72.6	Homo sapiens	1:Experimental evidence at protein level	Tubulin beta-4B chain	1	0.999	21	368	23	52	0	0	0	0	0	0	0	0	0	0	0	0	0	0	0	0	0	0	0	0	0	0	0	0	0	0	0	27	1	2	17	1	2
1059	c	sp|Q9BVA1|TBB2B_HUMAN	Q9BVA1	TBB2B_HUMAN	TUBB2B	445	55.5	Homo sapiens	1:Experimental evidence at protein level	Tubulin beta-2B chain	1	0.9985	18	326	2	3	0	0	0	0	0	0	0	0	0	0	0	0	0	0	0	0	0	0	0	0	0	0	0	0	0	0	0	24	0	0	14	0	0
1059	d	sp|Q13885|TBB2A_HUMAN	Q13885	TBB2A_HUMAN	TUBB2A	445	46.7	Homo sapiens	1:Experimental evidence at protein level	Tubulin beta-2A chain	1	0.9989	17	321	2	2	0	0	0	0	0	0	0	0	0	0	0	0	0	0	0	0	0	0	0	0	0	0	0	0	0	0	0	23	0	0	13	0	0
1059	e	sp|Q13509|TBB3_HUMAN	Q13509	TBB3_HUMAN	TUBB3	450	38.2	Homo sapiens	1:Experimental evidence at protein level	Tubulin beta-3 chain	1	0.999	15	189	2	16	0	0	0	0	0	0	0	0	0	0	0	0	0	0	0	0	0	0	0	0	0	0	0	0	0	0	0	12	0	1	10	0	1
1059	f	sp|Q9BUF5|TBB6_HUMAN	Q9BUF5	TBB6_HUMAN	TUBB6	446	41.3	Homo sapiens	1:Experimental evidence at protein level	Tubulin beta-6 chain	1	0.999	13	131	25	25	0	0	0	0	0	0	0	0	0	0	0	0	0	0	0	0	0	0	0	0	0	0	0	0	0	0	0	9	1	1	7	1	1
1060	a	sp|P07741|APT_HUMAN	P07741	APT_HUMAN	APRT	180	37.2	Homo sapiens	1:Experimental evidence at protein level	Adenine phosphoribosyltransferase	1	0.999	6	22	22	22	0	0	0	0	0	0	0	0	0	0	0	0	0	0	0	0	0	0	0	0	0	0	0	0	0	0	0	1	1	1	1	1	1
1060	b	sp|O43290|SNUT1_HUMAN	O43290	SNUT1_HUMAN	SART1	800	4.5	Homo sapiens	1:Experimental evidence at protein level	U4/U6.U5 tri-snRNP-associated protein 1	1	0.999	4	5	5	5	0	0	0	0	0	0	0	0	0	0	0	0	0	0	0	0	0	0	0	0	0	0	0	0	0	0	0	0	0	0	0	0	0
1061	a	sp|P07814|SYEP_HUMAN	P07814	SYEP_HUMAN	EPRS	1512	27	Homo sapiens	1:Experimental evidence at protein level	Bifunctional glutamate/proline--tRNA ligase	1	0.999	31	158	155	158	0	0	0	0	0	0	0	0	0	0	0	0	0	0	0	0	0	0	0	0	0	0	0	0	0	0	0	11	11	11	11	11	11
1062	a	sp|P07910|HNRPC_HUMAN	P07910	HNRPC_HUMAN	HNRNPC	306	39.5	Homo sapiens	1:Experimental evidence at protein level	Heterogeneous nuclear ribonucleoproteins C1/C2	1	0.999	15	155	152	155	0	0	0	0	0	0	0	0	0	0	0	0	0	0	0	0	0	0	0	0	0	0	0	0	0	0	0	9	9	9	8	8	8
1063	a	sp|P08238|HS90B_HUMAN	P08238	HS90B_HUMAN	HSP90AB1	724	46.8	Homo sapiens	1:Experimental evidence at protein level	Heat shock protein HSP 90-beta	1	0.999	31	385	191	385	0	0	0	0	0	0	0	0	0	1	0	1	1	0	1	1.1907e+06	0	1.1907e+06	0	0	0	0	0	0	0	0	0	22	11	22	21	11	21
1063	b	sp|P07900|HS90A_HUMAN	P07900	HS90A_HUMAN	HSP90AA1	732	43.4	Homo sapiens	1:Experimental evidence at protein level	Heat shock protein HSP 90-alpha	1	0.999	29	376	207	216	0	0	0	0	0	0	0	0	0	1	0	0	1	0	0	1.20154e+06	0	0	0	0	0	0	0	0	0	0	0	24	14	15	22	13	14
1064	a	sp|P08559|ODPA_HUMAN	P08559	ODPA_HUMAN	PDHA1	390	10.8	Homo sapiens	1:Experimental evidence at protein level	Pyruvate dehydrogenase E1 component subunit alpha, somatic form, mitochondrial	1	0.999	4	8	8	8	0	0	0	0	0	0	0	0	0	0	0	0	0	0	0	0	0	0	0	0	0	0	0	0	0	0	0	0	0	0	0	0	0
1065	a	sp|P08754|GNAI3_HUMAN	P08754	GNAI3_HUMAN	GNAI3	354	15.5	Homo sapiens	1:Experimental evidence at protein level	Guanine nucleotide-binding protein G(k) subunit alpha	1	0.999	5	30	9	30	0	0	0	0	0	0	0	0	0	0	0	0	0	0	0	0	0	0	0	0	0	0	0	0	0	0	0	2	1	2	2	1	2
1065	b	sp|P04899|GNAI2_HUMAN	P04899	GNAI2_HUMAN	GNAI2	355	16.3	Homo sapiens	1:Experimental evidence at protein level	Guanine nucleotide-binding protein G(i) subunit alpha-2	1	0.999	5	29	8	8	0	0	0	0	0	0	0	0	0	0	0	0	0	0	0	0	0	0	0	0	0	0	0	0	0	0	0	1	0	0	1	0	0
1065	c	sp|P63092|GNAS2_HUMAN	P63092	GNAS2_HUMAN	GNAS	394	10.9	Homo sapiens	1:Experimental evidence at protein level	Guanine nucleotide-binding protein G(s) subunit alpha isoforms short	1	0.9966	4	19	5	5	0	0	0	0	0	0	0	0	0	0	0	0	0	0	0	0	0	0	0	0	0	0	0	0	0	0	0	2	1	1	2	1	1
1066	a	sp|P09211|GSTP1_HUMAN	P09211	GSTP1_HUMAN	GSTP1	210	69.5	Homo sapiens	1:Experimental evidence at protein level	Glutathione S-transferase P	1	0.999	12	125	125	125	0	0	0	0	0	0	0	0	0	0	0	0	0	0	0	0	0	0	0	0	0	0	0	0	0	0	0	9	9	9	8	8	8
1067	a	sp|P09429|HMGB1_HUMAN	P09429	HMGB1_HUMAN	HMGB1	215	18.1	Homo sapiens	1:Experimental evidence at protein level	High mobility group protein B1	1	0.999	3	12	10	12	0	0	0	0	0	0	0	0	0	0	0	0	0	0	0	0	0	0	0	0	0	0	0	0	0	0	0	1	1	1	1	1	1
1068	a	sp|P09651|ROA1_HUMAN	P09651	ROA1_HUMAN	HNRNPA1	372	30.1	Homo sapiens	1:Experimental evidence at protein level	Heterogeneous nuclear ribonucleoprotein A1	1	0.999	10	107	93	93	0	0	0	0	0	0	0	0	0	0	0	0	0	0	0	0	0	0	0	0	0	0	0	0	0	0	0	6	6	6	5	5	5
1069	a	sp|P0DN76|U2AF5_HUMAN	P0DN76	U2AF5_HUMAN	U2AF1L5	240	15.8	Homo sapiens	1:Experimental evidence at protein level	Splicing factor U2AF 35 kDa subunit-like protein	1	0.999	5	34	34	34	0	0	0	0	0	0	0	0	0	0	0	0	0	0	0	0	0	0	0	0	0	0	0	0	0	0	0	3	3	3	2	2	2
1070	a	sp|P10412|H14_HUMAN	P10412	H14_HUMAN	HIST1H1E	219	28.8	Homo sapiens	1:Experimental evidence at protein level	Histone H1.4	1	0.999	9	114	23	23	0	0	0	0	0	0	0	0	0	0	0	0	0	0	0	0	0	0	0	0	0	0	0	0	0	0	0	5	1	1	5	1	1
1070	b	sp|P16403|H12_HUMAN	P16403	H12_HUMAN	HIST1H1C	213	29.6	Homo sapiens	1:Experimental evidence at protein level	Histone H1.2	1	0.999	9	116	25	116	0	0	0	0	0	0	0	0	0	0	0	0	0	0	0	0	0	0	0	0	0	0	0	0	0	0	0	5	1	5	5	1	5
1070	c	sp|P16402|H13_HUMAN	P16402	H13_HUMAN	HIST1H1D	221	28.5	Homo sapiens	1:Experimental evidence at protein level	Histone H1.3	1	0.999	9	103	12	12	0	0	0	0	0	0	0	0	0	0	0	0	0	0	0	0	0	0	0	0	0	0	0	0	0	0	0	5	1	1	5	1	1
1071	a	sp|P11021|GRP78_HUMAN	P11021	GRP78_HUMAN	HSPA5	654	49.1	Homo sapiens	1:Experimental evidence at protein level	78 kDa glucose-regulated protein	1	0.999	28	358	309	309	0	0	0	0	0	0	0	0	0	1	1	1	1	1	1	2.04852e+06	888311	888311	1	1	1	1	1	1	504814	218905	218905	18	16	16	18	16	16
1072	a	sp|P11142|HSP7C_HUMAN	P11142	HSP7C_HUMAN	HSPA8	646	58.7	Homo sapiens	1:Experimental evidence at protein level	Heat shock cognate 71 kDa protein	1	0.999	33	448	327	448	0	0	0	0	0	0	0	0	0	0	0	0	0	0	0	0	0	0	0	0	0	0	0	0	0	0	0	25	19	25	25	19	25
1072	b	sp|P0DMV8|HS71A_HUMAN	P0DMV8	HS71A_HUMAN	HSPA1A	641	45.4	Homo sapiens	1:Experimental evidence at protein level	Heat shock 70 kDa protein 1A	1	0.999	23	242	134	172	0	0	0	0	0	0	0	0	0	0	0	0	0	0	0	0	0	0	0	0	0	0	0	0	0	0	0	14	9	12	14	9	12
1073	a	sp|P11216|PYGB_HUMAN	P11216	PYGB_HUMAN	PYGB	843	33	Homo sapiens	1:Experimental evidence at protein level	Glycogen phosphorylase, brain form	1	0.999	26	160	120	160	0	0	0	0	0	0	0	0	0	0	0	0	0	0	0	0	0	0	0	0	0	0	0	0	0	0	0	10	7	10	10	7	10
1073	b	sp|P06737|PYGL_HUMAN	P06737	PYGL_HUMAN	PYGL	847	19.4	Homo sapiens	1:Experimental evidence at protein level	Glycogen phosphorylase, liver form	1	0.999	16	78	38	38	0	0	0	0	0	0	0	0	0	0	0	0	0	0	0	0	0	0	0	0	0	0	0	0	0	0	0	3	0	0	3	0	0
1074	a	sp|P11413|G6PD_HUMAN	P11413	G6PD_HUMAN	G6PD	515	28.9	Homo sapiens	1:Experimental evidence at protein level	Glucose-6-phosphate 1-dehydrogenase	1	0.999	13	56	56	56	0	0	0	0	0	0	0	0	0	0	0	0	0	0	0	0	0	0	0	0	0	0	0	0	0	0	0	3	3	3	3	3	3
1075	a	sp|P11717|MPRI_HUMAN	P11717	MPRI_HUMAN	IGF2R	2491	6.8	Homo sapiens	1:Experimental evidence at protein level	Cation-independent mannose-6-phosphate receptor	1	0.999	17	35	35	35	0	0	0	0	0	0	0	0	0	0	0	0	0	0	0	0	0	0	0	0	0	0	0	0	0	0	0	0	0	0	0	0	0
1076	a	sp|P11940|PABP1_HUMAN	P11940	PABP1_HUMAN	PABPC1	636	29.9	Homo sapiens	1:Experimental evidence at protein level	Polyadenylate-binding protein 1	1	0.999	17	133	70	133	0	0	0	0	0	0	0	0	0	0	0	0	0	0	0	0	0	0	0	0	0	0	0	0	0	0	0	10	6	10	10	6	10
1076	b	sp|Q13310|PABP4_HUMAN	Q13310	PABP4_HUMAN	PABPC4	644	16.8	Homo sapiens	1:Experimental evidence at protein level	Polyadenylate-binding protein 4	1	0.999	9	58	16	16	0	0	0	0	0	0	0	0	0	0	0	0	0	0	0	0	0	0	0	0	0	0	0	0	0	0	0	4	2	2	4	2	2
1077	a	sp|P12532|KCRU_HUMAN	P12532	KCRU_HUMAN	CKMT1A	417	11.5	Homo sapiens	1:Experimental evidence at protein level	Creatine kinase U-type, mitochondrial	1	0.999	4	23	23	23	0	0	0	0	0	0	0	0	0	0	0	0	0	0	0	0	0	0	0	0	0	0	0	0	0	0	0	2	2	2	2	2	2
1078	a	sp|P13693|TCTP_HUMAN	P13693	TCTP_HUMAN	TPT1	172	24.4	Homo sapiens	1:Experimental evidence at protein level	Translationally-controlled tumor protein	1	0.999	4	18	18	18	0	0	0	0	0	0	0	0	0	0	0	0	0	0	0	0	0	0	0	0	0	0	0	0	0	0	0	1	1	1	1	1	1
1079	a	sp|P13797|PLST_HUMAN	P13797	PLST_HUMAN	PLS3	630	33.3	Homo sapiens	1:Experimental evidence at protein level	Plastin-3	1	0.999	17	72	54	72	0	0	0	0	0	0	0	0	0	0	0	0	0	0	0	0	0	0	0	0	0	0	0	0	0	0	0	3	2	3	3	2	3
1080	a	sp|P14618|KPYM_HUMAN	P14618	KPYM_HUMAN	PKM	531	58.6	Homo sapiens	1:Experimental evidence at protein level	Pyruvate kinase PKM	1	0.999	27	363	363	363	0	0	0	0	0	0	0	0	0	0	0	0	0	0	0	0	0	0	0	0	0	0	0	0	0	0	0	18	18	18	16	16	16
1081	a	sp|P14625|ENPL_HUMAN	P14625	ENPL_HUMAN	HSP90B1	803	34.2	Homo sapiens	1:Experimental evidence at protein level	Endoplasmin	1	0.999	25	278	253	253	0	0	0	0	0	0	0	0	0	0	0	0	0	0	0	0	0	0	0	0	0	0	0	0	0	0	0	17	16	16	16	15	15
1082	a	sp|P14678|RSMB_HUMAN	P14678	RSMB_HUMAN	SNRPB	240	15	Homo sapiens	1:Experimental evidence at protein level	Small nuclear ribonucleoprotein-associated proteins B and B'	1	0.999	4	23	14	23	0	0	0	0	0	0	0	0	0	0	0	0	0	0	0	0	0	0	0	0	0	0	0	0	0	0	0	2	1	2	2	1	2
1083	a	sp|P14866|HNRPL_HUMAN	P14866	HNRPL_HUMAN	HNRNPL	589	20.5	Homo sapiens	1:Experimental evidence at protein level	Heterogeneous nuclear ribonucleoprotein L	1	0.999	9	48	48	48	0	0	0	0	0	0	0	0	0	0	0	0	0	0	0	0	0	0	0	0	0	0	0	0	0	0	0	5	5	5	4	4	4
1084	a	sp|P14868|SYDC_HUMAN	P14868	SYDC_HUMAN	DARS	501	26.3	Homo sapiens	1:Experimental evidence at protein level	Aspartate--tRNA ligase, cytoplasmic	1	0.999	12	60	60	60	0	0	0	0	0	0	0	0	0	0	0	0	0	0	0	0	0	0	0	0	0	0	0	0	0	0	0	5	5	5	4	4	4
1085	a	sp|P15121|ALDR_HUMAN	P15121	ALDR_HUMAN	AKR1B1	316	17.4	Homo sapiens	1:Experimental evidence at protein level	Aldose reductase	1	0.9986	6	30	30	30	0	0	0	0	0	0	0	0	0	0	0	0	0	0	0	0	0	0	0	0	0	0	0	0	0	0	0	3	3	3	3	3	3
1086	a	sp|P15311|EZRI_HUMAN	P15311	EZRI_HUMAN	EZR	586	33.1	Homo sapiens	1:Experimental evidence at protein level	Ezrin	1	0.999	22	110	68	69	0	0	0	0	0	0	0	0	0	0	0	0	0	0	0	0	0	0	0	0	0	0	0	0	0	0	0	9	5	5	9	5	5
1086	b	sp|P26038|MOES_HUMAN	P26038	MOES_HUMAN	MSN	577	31.4	Homo sapiens	1:Experimental evidence at protein level	Moesin	1	0.999	21	147	106	147	0	0	0	0	0	0	0	0	0	0	0	0	0	0	0	0	0	0	0	0	0	0	0	0	0	0	0	8	4	8	8	4	8
1086	c	sp|P35241|RADI_HUMAN	P35241	RADI_HUMAN	RDX	583	19.7	Homo sapiens	1:Experimental evidence at protein level	Radixin	1	0.999	13	66	24	24	0	0	0	0	0	0	0	0	0	0	0	0	0	0	0	0	0	0	0	0	0	0	0	0	0	0	0	6	2	2	6	2	2
1087	a	sp|P15531|NDKA_HUMAN	P15531	NDKA_HUMAN	NME1	152	57.9	Homo sapiens	1:Experimental evidence at protein level	Nucleoside diphosphate kinase A	1	0.999	9	76	35	76	0	0	0	0	0	0	0	0	0	0	0	0	0	0	0	0	0	0	0	0	0	0	0	0	0	0	0	5	2	5	5	2	5
1087	b	sp|P22392|NDKB_HUMAN	P22392	NDKB_HUMAN	NME2	152	59.9	Homo sapiens	1:Experimental evidence at protein level	Nucleoside diphosphate kinase B	1	0.9986	9	64	23	23	0	0	0	0	0	0	0	0	0	0	0	0	0	0	0	0	0	0	0	0	0	0	0	0	0	0	0	5	2	2	5	2	2
1088	a	sp|P16144|ITB4_HUMAN	P16144	ITB4_HUMAN	ITGB4	1822	15.6	Homo sapiens	1:Experimental evidence at protein level	Integrin beta-4	1	0.999	25	121	121	121	0	0	0	0	0	0	0	0	0	0	0	0	0	0	0	0	0	0	0	0	0	0	0	0	0	0	0	8	8	8	7	7	7
1088	b	sp|P11177|ODPB_HUMAN	P11177	ODPB_HUMAN	PDHB	359	14.8	Homo sapiens	1:Experimental evidence at protein level	Pyruvate dehydrogenase E1 component subunit beta, mitochondrial	1	0.999	5	28	28	28	0	0	0	0	0	0	0	0	0	0	0	0	0	0	0	0	0	0	0	0	0	0	0	0	0	0	0	2	2	2	2	2	2
1089	a	sp|P16152|CBR1_HUMAN	P16152	CBR1_HUMAN	CBR1	277	30.3	Homo sapiens	1:Experimental evidence at protein level	Carbonyl reductase [NADPH] 1	1	0.999	8	47	47	47	0	0	0	0	0	0	0	0	0	0	0	0	0	0	0	0	0	0	0	0	0	0	0	0	0	0	0	3	3	3	3	3	3
1090	a	sp|P16615|AT2A2_HUMAN	P16615	AT2A2_HUMAN	ATP2A2	1042	17.4	Homo sapiens	1:Experimental evidence at protein level	Sarcoplasmic/endoplasmic reticulum calcium ATPase 2	1	0.999	14	75	66	75	0	0	0	0	0	0	0	0	0	0	0	0	0	0	0	0	0	0	0	0	0	0	0	0	0	0	0	6	5	6	6	5	6
1091	a	sp|P17812|PYRG1_HUMAN	P17812	PYRG1_HUMAN	CTPS1	591	13.2	Homo sapiens	1:Experimental evidence at protein level	CTP synthase 1	1	0.999	6	16	16	16	0	0	0	0	0	0	0	0	0	0	0	0	0	0	0	0	0	0	0	0	0	0	0	0	0	0	0	0	0	0	0	0	0
1092	a	sp|P17980|PRS6A_HUMAN	P17980	PRS6A_HUMAN	PSMC3	439	5.9	Homo sapiens	1:Experimental evidence at protein level	26S protease regulatory subunit 6A	1	0.999	3	9	9	9	0	0	0	0	0	0	0	0	0	0	0	0	0	0	0	0	0	0	0	0	0	0	0	0	0	0	0	1	1	1	1	1	1
1093	a	sp|P18085|ARF4_HUMAN	P18085	ARF4_HUMAN	ARF4	180	42.8	Homo sapiens	1:Experimental evidence at protein level	ADP-ribosylation factor 4	1	0.999	6	81	42	42	0	0	0	0	0	0	0	0	0	0	0	0	0	0	0	0	0	0	0	0	0	0	0	0	0	0	0	6	3	3	6	3	3
1094	a	sp|P18669|PGAM1_HUMAN	P18669	PGAM1_HUMAN	PGAM1	254	40.2	Homo sapiens	1:Experimental evidence at protein level	Phosphoglycerate mutase 1	1	0.999	8	47	37	47	0	0	0	0	0	0	0	0	0	0	0	0	0	0	0	0	0	0	0	0	0	0	0	0	0	0	0	4	4	4	4	4	4
1095	a	sp|P19338|NUCL_HUMAN	P19338	NUCL_HUMAN	NCL	710	35.1	Homo sapiens	1:Experimental evidence at protein level	Nucleolin	1	0.999	25	278	265	278	0	0	0	0	0	0	0	0	0	0	0	0	0	0	0	0	0	0	0	0	0	0	0	0	0	0	0	15	14	15	13	12	13
1096	a	sp|P19367|HXK1_HUMAN	P19367	HXK1_HUMAN	HK1	917	16.5	Homo sapiens	1:Experimental evidence at protein level	Hexokinase-1	1	0.999	14	90	89	90	0	0	0	0	0	0	0	0	0	0	0	0	0	0	0	0	0	0	0	0	0	0	0	0	0	0	0	6	6	6	6	6	6
1097	a	sp|P22087|FBRL_HUMAN	P22087	FBRL_HUMAN	FBL	321	18.4	Homo sapiens	1:Experimental evidence at protein level	rRNA 2'-O-methyltransferase fibrillarin	1	0.999	7	19	19	19	0	0	0	0	0	0	0	0	0	0	0	0	0	0	0	0	0	0	0	0	0	0	0	0	0	0	0	1	1	1	1	1	1
1098	a	sp|P23193|TCEA1_HUMAN	P23193	TCEA1_HUMAN	TCEA1	301	15.6	Homo sapiens	1:Experimental evidence at protein level	Transcription elongation factor A protein 1	1	0.999	4	20	20	20	0	0	0	0	0	0	0	0	0	0	0	0	0	0	0	0	0	0	0	0	0	0	0	0	0	0	0	2	2	2	2	2	2
1099	a	sp|P23284|PPIB_HUMAN	P23284	PPIB_HUMAN	PPIB	216	43.1	Homo sapiens	1:Experimental evidence at protein level	Peptidyl-prolyl cis-trans isomerase B	1	0.999	11	94	93	94	0	0	0	0	0	0	0	0	0	0	0	0	0	0	0	0	0	0	0	0	0	0	0	0	0	0	0	6	6	6	6	6	6
1100	a	sp|P23526|SAHH_HUMAN	P23526	SAHH_HUMAN	AHCY	432	35.4	Homo sapiens	1:Experimental evidence at protein level	Adenosylhomocysteinase	1	0.999	15	93	93	93	0	0	0	0	0	0	0	0	0	0	0	0	0	0	0	0	0	0	0	0	0	0	0	0	0	0	0	7	7	7	7	7	7
1101	a	sp|P23528|COF1_HUMAN	P23528	COF1_HUMAN	CFL1	166	74.1	Homo sapiens	1:Experimental evidence at protein level	Cofilin-1	1	0.999	14	157	145	157	0	0	0	0	0	0	0	0	0	0	0	0	0	0	0	0	0	0	0	0	0	0	0	0	0	0	0	9	8	9	9	8	9
1102	a	sp|P24752|THIL_HUMAN	P24752	THIL_HUMAN	ACAT1	427	25.3	Homo sapiens	1:Experimental evidence at protein level	Acetyl-CoA acetyltransferase, mitochondrial	1	0.999	9	54	54	54	0	0	0	0	0	0	0	0	0	0	0	0	0	0	0	0	0	0	0	0	0	0	0	0	0	0	0	4	4	4	3	3	3
1103	a	sp|P25685|DNJB1_HUMAN	P25685	DNJB1_HUMAN	DNAJB1	340	11.8	Homo sapiens	1:Experimental evidence at protein level	DnaJ homolog subfamily B member 1	1	0.999	3	6	6	6	0	0	0	0	0	0	0	0	0	0	0	0	0	0	0	0	0	0	0	0	0	0	0	0	0	0	0	1	1	1	1	1	1
1104	a	sp|P25787|PSA2_HUMAN	P25787	PSA2_HUMAN	PSMA2	234	13.7	Homo sapiens	1:Experimental evidence at protein level	Proteasome subunit alpha type-2	1	0.999	3	8	8	8	0	0	0	0	0	0	0	0	0	0	0	0	0	0	0	0	0	0	0	0	0	0	0	0	0	0	0	0	0	0	0	0	0
1105	a	sp|P25789|PSA4_HUMAN	P25789	PSA4_HUMAN	PSMA4	261	19.5	Homo sapiens	1:Experimental evidence at protein level	Proteasome subunit alpha type-4	1	0.999	5	38	38	38	0	0	0	0	0	0	0	0	0	0	0	0	0	0	0	0	0	0	0	0	0	0	0	0	0	0	0	4	4	4	4	4	4
1106	a	sp|P26373|RL13_HUMAN	P26373	RL13_HUMAN	RPL13	211	36.5	Homo sapiens	1:Experimental evidence at protein level	60S ribosomal protein L13	1	0.999	9	125	125	125	0	0	0	0	0	0	0	0	0	0	0	0	0	0	0	0	0	0	0	0	0	0	0	0	0	0	0	8	8	8	7	7	7
1107	a	sp|P26599|PTBP1_HUMAN	P26599	PTBP1_HUMAN	PTBP1	531	22	Homo sapiens	1:Experimental evidence at protein level	Polypyrimidine tract-binding protein 1	1	0.999	8	77	68	77	0	0	0	0	0	0	0	0	0	0	0	0	0	0	0	0	0	0	0	0	0	0	0	0	0	0	0	7	6	7	7	6	7
1108	a	sp|P26639|SYTC_HUMAN	P26639	SYTC_HUMAN	TARS	723	17.6	Homo sapiens	1:Experimental evidence at protein level	Threonine--tRNA ligase, cytoplasmic	1	0.999	12	72	72	72	0	0	0	0	0	0	0	0	0	0	0	0	0	0	0	0	0	0	0	0	0	0	0	0	0	0	0	6	6	6	6	6	6
1109	a	sp|P27105|STOM_HUMAN	P27105	STOM_HUMAN	STOM	288	20.8	Homo sapiens	1:Experimental evidence at protein level	Erythrocyte band 7 integral membrane protein	1	0.999	5	36	36	36	0	0	0	0	0	0	0	0	0	0	0	0	0	0	0	0	0	0	0	0	0	0	0	0	0	0	0	3	3	3	3	3	3
1110	a	sp|P27635|RL10_HUMAN	P27635	RL10_HUMAN	RPL10	214	31.3	Homo sapiens	1:Experimental evidence at protein level	60S ribosomal protein L10	1	0.999	5	17	17	17	0	0	0	0	0	0	0	0	0	0	0	0	0	0	0	0	0	0	0	0	0	0	0	0	0	0	0	1	1	1	1	1	1
1111	a	sp|P27816|MAP4_HUMAN	P27816	MAP4_HUMAN	MAP4	1152	20.9	Homo sapiens	1:Experimental evidence at protein level	Microtubule-associated protein 4	1	0.999	18	119	119	119	0	0	0	0	0	0	0	0	0	0	0	0	0	0	0	0	0	0	0	0	0	0	0	0	0	0	0	12	12	12	12	12	12
1112	a	sp|P27824|CALX_HUMAN	P27824	CALX_HUMAN	CANX	592	17.2	Homo sapiens	1:Experimental evidence at protein level	Calnexin	1	0.999	11	92	87	92	0	0	0	0	0	0	0	0	0	0	0	0	0	0	0	0	0	0	0	0	0	0	0	0	0	0	0	9	8	9	7	7	7
1112	b	sp|P16949|STMN1_HUMAN	P16949	STMN1_HUMAN	STMN1	149	38.3	Homo sapiens	1:Experimental evidence at protein level	Stathmin	1	0.999	8	65	58	60	0	0	0	0	0	0	0	0	0	0	0	0	0	0	0	0	0	0	0	0	0	0	0	0	0	0	0	6	5	5	5	5	5
1113	a	sp|P28066|PSA5_HUMAN	P28066	PSA5_HUMAN	PSMA5	241	29.5	Homo sapiens	1:Experimental evidence at protein level	Proteasome subunit alpha type-5	1	0.999	6	36	34	36	0	0	0	0	0	0	0	0	0	0	0	0	0	0	0	0	0	0	0	0	0	0	0	0	0	0	0	3	3	3	3	3	3
1114	a	sp|P28482|MK01_HUMAN	P28482	MK01_HUMAN	MAPK1	360	8.3	Homo sapiens	1:Experimental evidence at protein level	Mitogen-activated protein kinase 1	1	0.999	3	7	6	7	0	0	0	0	0	0	0	0	0	0	0	0	0	0	0	0	0	0	0	0	0	0	0	0	0	0	0	1	1	1	1	1	1
1114	b	sp|P50750|CDK9_HUMAN	P50750	CDK9_HUMAN	CDK9	372	3.2	Homo sapiens	1:Experimental evidence at protein level	Cyclin-dependent kinase 9	0.9979	0.9984	2	3	2	2	0	0	0	0	0	0	0	0	0	0	0	0	0	0	0	0	0	0	0	0	0	0	0	0	0	0	0	0	0	0	0	0	0
1114	c	sp|P19784|CSK22_HUMAN	P19784	CSK22_HUMAN	CSNK2A2	350	5.4	Homo sapiens	1:Experimental evidence at protein level	Casein kinase II subunit alpha'	0.9957	0.9967	2	2	1	1	0	0	0	0	0	0	0	0	0	0	0	0	0	0	0	0	0	0	0	0	0	0	0	0	0	0	0	0	0	0	0	0	0
1115	a	sp|P29317|EPHA2_HUMAN	P29317	EPHA2_HUMAN	EPHA2	976	3.2	Homo sapiens	1:Experimental evidence at protein level	Ephrin type-A receptor 2	0.9973	0.999	3	5	0	3	0	0	0	0	0	0	0	0	0	0	0	0	0	0	0	0	0	0	0	0	0	0	0	0	0	0	0	0	0	0	0	0	0
1116	a	sp|P30048|PRDX3_HUMAN	P30048	PRDX3_HUMAN	PRDX3	256	24.2	Homo sapiens	1:Experimental evidence at protein level	Thioredoxin-dependent peroxide reductase, mitochondrial	1	0.999	6	27	27	27	0	0	0	0	0	0	0	0	0	0	0	0	0	0	0	0	0	0	0	0	0	0	0	0	0	0	0	1	1	1	1	1	1
1117	a	sp|P30153|2AAA_HUMAN	P30153	2AAA_HUMAN	PPP2R1A	589	26.7	Homo sapiens	1:Experimental evidence at protein level	Serine/threonine-protein phosphatase 2A 65 kDa regulatory subunit A alpha isoform	1	0.999	13	43	43	43	0	0	0	0	0	0	0	0	0	0	0	0	0	0	0	0	0	0	0	0	0	0	0	0	0	0	0	3	3	3	3	3	3
1118	a	sp|P30520|PURA2_HUMAN	P30520	PURA2_HUMAN	ADSS	456	15.8	Homo sapiens	1:Experimental evidence at protein level	Adenylosuccinate synthetase isozyme 2	1	0.999	6	19	19	19	0	0	0	0	0	0	0	0	0	0	0	0	0	0	0	0	0	0	0	0	0	0	0	0	0	0	0	2	2	2	2	2	2
1119	a	sp|P31943|HNRH1_HUMAN	P31943	HNRH1_HUMAN	HNRNPH1	449	34.1	Homo sapiens	1:Experimental evidence at protein level	Heterogeneous nuclear ribonucleoprotein H	1	0.999	10	64	55	64	0	0	0	0	0	0	0	0	0	0	0	0	0	0	0	0	0	0	0	0	0	0	0	0	0	0	0	6	5	6	6	5	6
1120	a	sp|P31948|STIP1_HUMAN	P31948	STIP1_HUMAN	STIP1	543	27.3	Homo sapiens	1:Experimental evidence at protein level	Stress-induced-phosphoprotein 1	1	0.999	16	93	90	93	0	0	0	0	0	0	0	0	0	0	0	0	0	0	0	0	0	0	0	0	0	0	0	0	0	0	0	9	9	9	9	9	9
1120	b	sp|O43765|SGTA_HUMAN	O43765	SGTA_HUMAN	SGTA	313	12.5	Homo sapiens	1:Experimental evidence at protein level	Small glutamine-rich tetratricopeptide repeat-containing protein alpha	1	0.999	4	8	5	5	0	0	0	0	0	0	0	0	0	0	0	0	0	0	0	0	0	0	0	0	0	0	0	0	0	0	0	0	0	0	0	0	0
1121	a	sp|P32119|PRDX2_HUMAN	P32119	PRDX2_HUMAN	PRDX2	198	27.3	Homo sapiens	1:Experimental evidence at protein level	Peroxiredoxin-2	1	0.999	7	78	45	53	0	0	0	0	0	0	0	0	0	0	0	0	0	0	0	0	0	0	0	0	0	0	0	0	0	0	0	5	3	4	4	3	4
1121	b	sp|P45984|MK09_HUMAN	P45984	MK09_HUMAN	MAPK9	424	3.5	Homo sapiens	1:Experimental evidence at protein level	Mitogen-activated protein kinase 9	0.7352	0.9953	2	14	0	6	0	0	0	0	0	0	0	0	0	0	0	0	0	0	0	0	0	0	0	0	0	0	0	0	0	0	0	2	0	1	2	0	1
1122	a	sp|P33121|ACSL1_HUMAN	P33121	ACSL1_HUMAN	ACSL1	698	5.9	Homo sapiens	1:Experimental evidence at protein level	Long-chain-fatty-acid--CoA ligase 1	1	0.9981	4	7	7	7	0	0	0	0	0	0	0	0	0	0	0	0	0	0	0	0	0	0	0	0	0	0	0	0	0	0	0	0	0	0	0	0	0
1123	a	sp|P33176|KINH_HUMAN	P33176	KINH_HUMAN	KIF5B	963	21.2	Homo sapiens	1:Experimental evidence at protein level	Kinesin-1 heavy chain	1	0.999	18	70	41	62	0	0	0	0	0	0	0	0	0	0	0	0	0	0	0	0	0	0	0	0	0	0	0	0	0	0	0	6	4	6	6	4	6
1124	a	sp|P34932|HSP74_HUMAN	P34932	HSP74_HUMAN	HSPA4	840	39.2	Homo sapiens	1:Experimental evidence at protein level	Heat shock 70 kDa protein 4	1	0.999	29	140	134	140	0	0	0	0	0	0	0	0	0	0	0	0	0	0	0	0	0	0	0	0	0	0	0	0	0	0	0	11	10	11	11	10	11
1125	a	sp|P35222|CTNB1_HUMAN	P35222	CTNB1_HUMAN	CTNNB1	781	9	Homo sapiens	1:Experimental evidence at protein level	Catenin beta-1	1	0.999	6	19	6	6	0	0	0	0	0	0	0	0	0	0	0	0	0	0	0	0	0	0	0	0	0	0	0	0	0	0	0	1	0	0	1	0	0
1126	a	sp|P35579|MYH9_HUMAN	P35579	MYH9_HUMAN	MYH9	1960	49	Homo sapiens	1:Experimental evidence at protein level	Myosin-9	1	0.999	89	798	636	798	0	0	0	0	0	0	0	0	0	2	1	2	2	1	2	326465	495101	326465	1	1	1	1	1	1	433290	412482	433290	54	42	54	52	40	52
1126	b	sp|P35580|MYH10_HUMAN	P35580	MYH10_HUMAN	MYH10	1976	15	Homo sapiens	1:Experimental evidence at protein level	Myosin-10	1	0.999	26	160	23	25	0	0	0	0	0	0	0	0	0	1	0	0	1	0	0	186495	0	0	0	0	0	0	0	0	0	0	0	11	1	1	11	1	1
1127	a	sp|P35606|COPB2_HUMAN	P35606	COPB2_HUMAN	COPB2	906	17.2	Homo sapiens	1:Experimental evidence at protein level	Coatomer subunit beta'	1	0.999	13	49	49	49	0	0	0	0	0	0	0	0	0	0	0	0	0	0	0	0	0	0	0	0	0	0	0	0	0	0	0	3	3	3	3	3	3
1128	a	sp|P36543|VATE1_HUMAN	P36543	VATE1_HUMAN	ATP6V1E1	226	8	Homo sapiens	1:Experimental evidence at protein level	V-type proton ATPase subunit E 1	1	0.9983	2	7	7	7	0	0	0	0	0	0	0	0	0	0	0	0	0	0	0	0	0	0	0	0	0	0	0	0	0	0	0	0	0	0	0	0	0
1129	a	sp|P37235|HPCL1_HUMAN	P37235	HPCL1_HUMAN	HPCAL1	193	15.5	Homo sapiens	1:Experimental evidence at protein level	Hippocalcin-like protein 1	1	0.999	3	7	7	7	0	0	0	0	0	0	0	0	0	0	0	0	0	0	0	0	0	0	0	0	0	0	0	0	0	0	0	1	1	1	1	1	1
1130	a	sp|P38117|ETFB_HUMAN	P38117	ETFB_HUMAN	ETFB	255	32.9	Homo sapiens	1:Experimental evidence at protein level	Electron transfer flavoprotein subunit beta	1	0.999	8	40	40	40	0	0	0	0	0	0	0	0	0	0	0	0	0	0	0	0	0	0	0	0	0	0	0	0	0	0	0	3	3	3	3	3	3
1131	a	sp|P38159|RBMX_HUMAN	P38159	RBMX_HUMAN	RBMX	391	29.4	Homo sapiens	1:Experimental evidence at protein level	RNA-binding motif protein, X chromosome	1	0.999	12	78	72	78	0	0	0	0	0	0	0	0	0	0	0	0	0	0	0	0	0	0	0	0	0	0	0	0	0	0	0	8	7	8	8	7	8
1132	a	sp|P39023|RL3_HUMAN	P39023	RL3_HUMAN	RPL3	403	31.5	Homo sapiens	1:Experimental evidence at protein level	60S ribosomal protein L3	1	0.999	11	84	84	84	0	0	0	0	0	0	0	0	0	0	0	0	0	0	0	0	0	0	0	0	0	0	0	0	0	0	0	6	6	6	6	6	6
1133	a	sp|P40121|CAPG_HUMAN	P40121	CAPG_HUMAN	CAPG	348	21.8	Homo sapiens	1:Experimental evidence at protein level	Macrophage-capping protein	1	0.999	7	40	40	40	0	0	0	0	0	0	0	0	0	0	0	0	0	0	0	0	0	0	0	0	0	0	0	0	0	0	0	4	4	4	4	4	4
1134	a	sp|P40227|TCPZ_HUMAN	P40227	TCPZ_HUMAN	CCT6A	531	41.2	Homo sapiens	1:Experimental evidence at protein level	T-complex protein 1 subunit zeta	1	0.999	19	149	149	149	0	0	0	0	0	0	0	0	0	0	0	0	0	0	0	0	0	0	0	0	0	0	0	0	0	0	0	12	12	12	12	12	12
1135	a	sp|P40429|RL13A_HUMAN	P40429	RL13A_HUMAN	RPL13A	203	30	Homo sapiens	1:Experimental evidence at protein level	60S ribosomal protein L13a	1	0.999	6	78	78	78	0	0	0	0	0	0	0	0	0	0	0	0	0	0	0	0	0	0	0	0	0	0	0	0	0	0	0	5	5	5	4	4	4
1136	a	sp|P41091|IF2G_HUMAN	P41091	IF2G_HUMAN	EIF2S3	472	39.8	Homo sapiens	1:Experimental evidence at protein level	Eukaryotic translation initiation factor 2 subunit 3	1	0.999	14	72	72	72	0	0	0	0	0	0	0	0	0	0	0	0	0	0	0	0	0	0	0	0	0	0	0	0	0	0	0	9	9	9	9	9	9
1137	a	sp|P41567|EIF1_HUMAN	P41567	EIF1_HUMAN	EIF1	113	41.6	Homo sapiens	1:Experimental evidence at protein level	Eukaryotic translation initiation factor 1	1	0.999	3	14	14	14	0	0	0	0	0	0	0	0	0	0	0	0	0	0	0	0	0	0	0	0	0	0	0	0	0	0	0	3	3	3	3	3	3
1138	a	sp|P42677|RS27_HUMAN	P42677	RS27_HUMAN	RPS27	84	38.1	Homo sapiens	1:Experimental evidence at protein level	40S ribosomal protein S27	1	0.999	3	28	28	28	0	0	0	0	0	0	0	0	0	0	0	0	0	0	0	0	0	0	0	0	0	0	0	0	0	0	0	1	1	1	1	1	1
1139	a	sp|P42704|LPPRC_HUMAN	P42704	LPPRC_HUMAN	LRPPRC	1394	19.3	Homo sapiens	1:Experimental evidence at protein level	Leucine-rich PPR motif-containing protein, mitochondrial	1	0.999	24	119	115	119	0	0	0	0	0	0	0	0	0	0	0	0	0	0	0	0	0	0	0	0	0	0	0	0	0	0	0	9	9	9	9	9	9
1140	a	sp|P43487|RANG_HUMAN	P43487	RANG_HUMAN	RANBP1	201	18.9	Homo sapiens	1:Experimental evidence at protein level	Ran-specific GTPase-activating protein	1	0.999	4	20	20	20	0	0	0	0	0	0	0	0	0	0	0	0	0	0	0	0	0	0	0	0	0	0	0	0	0	0	0	1	1	1	1	1	1
1141	a	sp|P43686|PRS6B_HUMAN	P43686	PRS6B_HUMAN	PSMC4	418	6.2	Homo sapiens	1:Experimental evidence at protein level	26S protease regulatory subunit 6B	1	0.999	3	10	10	10	0	0	0	0	0	0	0	0	0	0	0	0	0	0	0	0	0	0	0	0	0	0	0	0	0	0	0	1	1	1	1	1	1
1142	a	sp|P46777|RL5_HUMAN	P46777	RL5_HUMAN	RPL5	297	20.9	Homo sapiens	1:Experimental evidence at protein level	60S ribosomal protein L5	1	0.999	6	33	33	33	0	0	0	0	0	0	0	0	0	0	0	0	0	0	0	0	0	0	0	0	0	0	0	0	0	0	0	3	3	3	3	3	3
1143	a	sp|P46783|RS10_HUMAN	P46783	RS10_HUMAN	RPS10	165	35.2	Homo sapiens	1:Experimental evidence at protein level	40S ribosomal protein S10	1	0.999	7	47	47	47	0	0	0	0	0	0	0	0	0	0	0	0	0	0	0	0	0	0	0	0	0	0	0	0	0	0	0	3	3	3	2	2	2
1144	a	sp|P46940|IQGA1_HUMAN	P46940	IQGA1_HUMAN	IQGAP1	1657	33.8	Homo sapiens	1:Experimental evidence at protein level	Ras GTPase-activating-like protein IQGAP1	1	0.999	45	267	260	267	0	0	0	0	0	0	0	0	0	0	0	0	0	0	0	0	0	0	0	0	0	0	0	0	0	0	0	18	18	18	18	18	18
1145	a	sp|P47985|UCRI_HUMAN	P47985	UCRI_HUMAN	UQCRFS1	274	19.3	Homo sapiens	1:Experimental evidence at protein level	Cytochrome b-c1 complex subunit Rieske, mitochondrial	1	0.999	6	15	15	15	0	0	0	0	0	0	0	0	0	0	0	0	0	0	0	0	0	0	0	0	0	0	0	0	0	0	0	1	1	1	1	1	1
1146	a	sp|P48556|PSMD8_HUMAN	P48556	PSMD8_HUMAN	PSMD8	350	4.9	Homo sapiens	1:Experimental evidence at protein level	26S proteasome non-ATPase regulatory subunit 8	1	0.9897	3	7	7	7	0	0	0	0	0	0	0	0	0	0	0	0	0	0	0	0	0	0	0	0	0	0	0	0	0	0	0	0	0	0	0	0	0
1147	a	sp|P48643|TCPE_HUMAN	P48643	TCPE_HUMAN	CCT5	541	25.9	Homo sapiens	1:Experimental evidence at protein level	T-complex protein 1 subunit epsilon	1	0.999	15	134	120	120	0	0	0	0	0	0	0	0	0	0	0	0	0	0	0	0	0	0	0	0	0	0	0	0	0	0	0	11	9	9	10	9	9
1148	a	sp|P49189|AL9A1_HUMAN	P49189	AL9A1_HUMAN	ALDH9A1	494	18.2	Homo sapiens	1:Experimental evidence at protein level	4-trimethylaminobutyraldehyde dehydrogenase	1	0.999	8	29	28	29	0	0	0	0	0	0	0	0	0	0	0	0	0	0	0	0	0	0	0	0	0	0	0	0	0	0	0	2	2	2	2	2	2
1148	b	sp|Q15738|NSDHL_HUMAN	Q15738	NSDHL_HUMAN	NSDHL	373	6.2	Homo sapiens	1:Experimental evidence at protein level	Sterol-4-alpha-carboxylate 3-dehydrogenase, decarboxylating	1	0.9983	3	10	9	9	0	0	0	0	0	0	0	0	0	0	0	0	0	0	0	0	0	0	0	0	0	0	0	0	0	0	0	1	1	1	1	1	1
1149	a	sp|P49321|NASP_HUMAN	P49321	NASP_HUMAN	NASP	788	15.7	Homo sapiens	1:Experimental evidence at protein level	Nuclear autoantigenic sperm protein	1	0.999	11	34	34	34	0	0	0	0	0	0	0	0	0	0	0	0	0	0	0	0	0	0	0	0	0	0	0	0	0	0	0	1	1	1	1	1	1
1150	a	sp|P49327|FAS_HUMAN	P49327	FAS_HUMAN	FASN	2511	32.2	Homo sapiens	1:Experimental evidence at protein level	Fatty acid synthase	1	0.999	67	504	498	504	0	0	0	0	0	0	0	0	0	0	0	0	0	0	0	0	0	0	0	0	0	0	0	0	0	0	0	40	39	40	39	38	39
1151	a	sp|P49368|TCPG_HUMAN	P49368	TCPG_HUMAN	CCT3	545	29.5	Homo sapiens	1:Experimental evidence at protein level	T-complex protein 1 subunit gamma	1	0.999	17	131	131	131	0	0	0	0	0	0	0	0	0	0	0	0	0	0	0	0	0	0	0	0	0	0	0	0	0	0	0	11	11	11	11	11	11
1152	a	sp|P49411|EFTU_HUMAN	P49411	EFTU_HUMAN	TUFM	452	34.7	Homo sapiens	1:Experimental evidence at protein level	Elongation factor Tu, mitochondrial	1	0.999	14	86	86	86	0	0	0	0	0	0	0	0	0	0	0	0	0	0	0	0	0	0	0	0	0	0	0	0	0	0	0	6	6	6	6	6	6
1153	a	sp|P49720|PSB3_HUMAN	P49720	PSB3_HUMAN	PSMB3	205	16.6	Homo sapiens	1:Experimental evidence at protein level	Proteasome subunit beta type-3	1	0.999	3	18	18	18	0	0	0	0	0	0	0	0	0	0	0	0	0	0	0	0	0	0	0	0	0	0	0	0	0	0	0	2	2	2	2	2	2
1154	a	sp|P49792|RBP2_HUMAN	P49792	RBP2_HUMAN	RANBP2	3224	2.5	Homo sapiens	1:Experimental evidence at protein level	E3 SUMO-protein ligase RanBP2	1	0.999	5	11	8	11	0	0	0	0	0	0	0	0	0	0	0	0	0	0	0	0	0	0	0	0	0	0	0	0	0	0	0	0	0	0	0	0	0
1155	a	sp|P50395|GDIB_HUMAN	P50395	GDIB_HUMAN	GDI2	445	38.7	Homo sapiens	1:Experimental evidence at protein level	Rab GDP dissociation inhibitor beta	1	0.999	14	108	108	108	0	0	0	0	0	0	0	0	0	0	0	0	0	0	0	0	0	0	0	0	0	0	0	0	0	0	0	7	7	7	7	7	7
1156	a	sp|P50502|F10A1_HUMAN	P50502	F10A1_HUMAN	ST13	369	13.6	Homo sapiens	1:Experimental evidence at protein level	Hsc70-interacting protein	1	0.999	5	38	38	38	0	0	0	0	0	0	0	0	0	0	0	0	0	0	0	0	0	0	0	0	0	0	0	0	0	0	0	3	3	3	3	3	3
1157	a	sp|P50570|DYN2_HUMAN	P50570	DYN2_HUMAN	DNM2	870	4	Homo sapiens	1:Experimental evidence at protein level	Dynamin-2	1	0.999	3	7	2	7	0	0	0	0	0	0	0	0	0	0	0	0	0	0	0	0	0	0	0	0	0	0	0	0	0	0	0	0	0	0	0	0	0
1158	a	sp|P50991|TCPD_HUMAN	P50991	TCPD_HUMAN	CCT4	539	42.9	Homo sapiens	1:Experimental evidence at protein level	T-complex protein 1 subunit delta	1	0.999	19	165	130	144	0	0	0	0	0	0	0	0	0	0	0	0	0	0	0	0	0	0	0	0	0	0	0	0	0	0	0	13	10	12	12	10	11
1159	a	sp|P53396|ACLY_HUMAN	P53396	ACLY_HUMAN	ACLY	1101	26.5	Homo sapiens	1:Experimental evidence at protein level	ATP-citrate synthase	1	0.999	26	137	134	137	0	0	0	0	0	0	0	0	0	0	0	0	0	0	0	0	0	0	0	0	0	0	0	0	0	0	0	12	12	12	12	12	12
1160	a	sp|P53618|COPB_HUMAN	P53618	COPB_HUMAN	COPB1	953	11.6	Homo sapiens	1:Experimental evidence at protein level	Coatomer subunit beta	1	0.999	8	32	32	32	0	0	0	0	0	0	0	0	0	0	0	0	0	0	0	0	0	0	0	0	0	0	0	0	0	0	0	2	2	2	2	2	2
1161	a	sp|P53621|COPA_HUMAN	P53621	COPA_HUMAN	COPA	1224	21.2	Homo sapiens	1:Experimental evidence at protein level	Coatomer subunit alpha	1	0.999	23	87	83	87	0	0	0	0	0	0	0	0	0	0	0	0	0	0	0	0	0	0	0	0	0	0	0	0	0	0	0	7	6	7	7	6	7
1162	a	sp|P54136|SYRC_HUMAN	P54136	SYRC_HUMAN	RARS	660	25	Homo sapiens	1:Experimental evidence at protein level	Arginine--tRNA ligase, cytoplasmic	1	0.999	16	84	76	76	0	0	0	0	0	0	0	0	0	0	0	0	0	0	0	0	0	0	0	0	0	0	0	0	0	0	0	7	6	6	7	6	6
1163	a	sp|P55036|PSMD4_HUMAN	P55036	PSMD4_HUMAN	PSMD4	377	17.5	Homo sapiens	1:Experimental evidence at protein level	26S proteasome non-ATPase regulatory subunit 4	1	0.999	5	13	13	13	0	0	0	0	0	0	0	0	0	0	0	0	0	0	0	0	0	0	0	0	0	0	0	0	0	0	0	1	1	1	1	1	1
1164	a	sp|P55786|PSA_HUMAN	P55786	PSA_HUMAN	NPEPPS	919	7.5	Homo sapiens	1:Experimental evidence at protein level	Puromycin-sensitive aminopeptidase	1	0.999	6	9	9	9	0	0	0	0	0	0	0	0	0	0	0	0	0	0	0	0	0	0	0	0	0	0	0	0	0	0	0	0	0	0	0	0	0
1165	a	sp|P56192|SYMC_HUMAN	P56192	SYMC_HUMAN	MARS	900	5.7	Homo sapiens	1:Experimental evidence at protein level	Methionine--tRNA ligase, cytoplasmic	1	0.999	5	21	16	21	0	0	0	0	0	0	0	0	0	0	0	0	0	0	0	0	0	0	0	0	0	0	0	0	0	0	0	1	1	1	1	1	1
1166	a	sp|P60660|MYL6_HUMAN	P60660	MYL6_HUMAN	MYL6	151	45	Homo sapiens	1:Experimental evidence at protein level	Myosin light polypeptide 6	1	0.999	8	102	102	102	0	0	0	0	0	0	0	0	0	0	0	0	0	0	0	0	0	0	0	0	0	0	0	0	0	0	0	7	7	7	6	6	6
1167	a	sp|P60842|IF4A1_HUMAN	P60842	IF4A1_HUMAN	EIF4A1	406	58.1	Homo sapiens	1:Experimental evidence at protein level	Eukaryotic initiation factor 4A-I	1	0.999	19	145	125	145	0	0	0	0	0	0	0	0	0	0	0	0	0	0	0	0	0	0	0	0	0	0	0	0	0	0	0	9	8	9	9	8	9
1168	a	sp|P60953|CDC42_HUMAN	P60953	CDC42_HUMAN	CDC42	191	33.5	Homo sapiens	1:Experimental evidence at protein level	Cell division control protein 42 homolog	1	0.999	6	59	40	59	0	0	0	0	0	0	0	0	0	0	0	0	0	0	0	0	0	0	0	0	0	0	0	0	0	0	0	4	3	4	4	3	4
1168	b	sp|P84095|RHOG_HUMAN	P84095	RHOG_HUMAN	RHOG	191	17.3	Homo sapiens	1:Experimental evidence at protein level	Rho-related GTP-binding protein RhoG	1	0.999	3	25	6	6	0	0	0	0	0	0	0	0	0	0	0	0	0	0	0	0	0	0	0	0	0	0	0	0	0	0	0	2	1	1	2	1	1
1168	c	sp|P15153|RAC2_HUMAN	P15153	RAC2_HUMAN	RAC2	192	22.4	Homo sapiens	1:Experimental evidence at protein level	Ras-related C3 botulinum toxin substrate 2	0.9999	0.999	4	45	7	26	0	0	0	0	0	0	0	0	0	0	0	0	0	0	0	0	0	0	0	0	0	0	0	0	0	0	0	4	1	3	4	1	3
1168	d	sp|P63000|RAC1_HUMAN	P63000	RAC1_HUMAN	RAC1	192	22.4	Homo sapiens	1:Experimental evidence at protein level	Ras-related C3 botulinum toxin substrate 1	0.9996	0.996	4	40	2	2	0	0	0	0	0	0	0	0	0	0	0	0	0	0	0	0	0	0	0	0	0	0	0	0	0	0	0	3	0	0	3	0	0
1169	a	sp|P61019|RAB2A_HUMAN	P61019	RAB2A_HUMAN	RAB2A	212	39.6	Homo sapiens	1:Experimental evidence at protein level	Ras-related protein Rab-2A	1	0.999	7	37	37	37	0	0	0	0	0	0	0	0	0	0	0	0	0	0	0	0	0	0	0	0	0	0	0	0	0	0	0	3	3	3	3	3	3
1170	a	sp|P61088|UBE2N_HUMAN	P61088	UBE2N_HUMAN	UBE2N	152	20.4	Homo sapiens	1:Experimental evidence at protein level	Ubiquitin-conjugating enzyme E2 N	1	0.999	3	31	22	31	0	0	0	0	0	0	0	0	0	0	0	0	0	0	0	0	0	0	0	0	0	0	0	0	0	0	0	2	1	2	2	1	2
1170	b	sp|P61086|UBE2K_HUMAN	P61086	UBE2K_HUMAN	UBE2K	200	9.5	Homo sapiens	1:Experimental evidence at protein level	Ubiquitin-conjugating enzyme E2 K	1	0.999	3	20	11	11	0	0	0	0	0	0	0	0	0	0	0	0	0	0	0	0	0	0	0	0	0	0	0	0	0	0	0	3	2	2	2	1	1
1171	a	sp|P61158|ARP3_HUMAN	P61158	ARP3_HUMAN	ACTR3	418	35.2	Homo sapiens	1:Experimental evidence at protein level	Actin-related protein 3	1	0.999	11	59	59	59	0	0	0	0	0	0	0	0	0	0	0	0	0	0	0	0	0	0	0	0	0	0	0	0	0	0	0	4	4	4	4	4	4
1172	a	sp|P61224|RAP1B_HUMAN	P61224	RAP1B_HUMAN	RAP1B	184	34.8	Homo sapiens	1:Experimental evidence at protein level	Ras-related protein Rap-1b	1	0.999	6	51	25	51	0	0	0	0	0	0	0	0	0	0	0	0	0	0	0	0	0	0	0	0	0	0	0	0	0	0	0	4	2	4	4	2	4
1172	b	sp|P01111|RASN_HUMAN	P01111	RASN_HUMAN	NRAS	189	17.5	Homo sapiens	1:Experimental evidence at protein level	GTPase NRas	1	0.9984	3	14	5	5	0	0	0	0	0	0	0	0	0	0	0	0	0	0	0	0	0	0	0	0	0	0	0	0	0	0	0	1	0	0	1	0	0
1173	a	sp|P61254|RL26_HUMAN	P61254	RL26_HUMAN	RPL26	145	29	Homo sapiens	1:Experimental evidence at protein level	60S ribosomal protein L26	1	0.999	7	76	76	76	0	0	0	0	0	0	0	0	0	0	0	0	0	0	0	0	0	0	0	0	0	0	0	0	0	0	0	5	5	5	5	5	5
1174	a	sp|P61513|RL37A_HUMAN	P61513	RL37A_HUMAN	RPL37A	92	37	Homo sapiens	1:Experimental evidence at protein level	60S ribosomal protein L37a	1	0.999	3	15	15	15	0	0	0	0	0	0	0	0	0	0	0	0	0	0	0	0	0	0	0	0	0	0	0	0	0	0	0	1	1	1	1	1	1
1175	a	sp|P61586|RHOA_HUMAN	P61586	RHOA_HUMAN	RHOA	193	31.1	Homo sapiens	1:Experimental evidence at protein level	Transforming protein RhoA	1	0.999	7	27	3	3	0	0	0	0	0	0	0	0	0	0	0	0	0	0	0	0	0	0	0	0	0	0	0	0	0	0	0	3	0	0	3	0	0
1175	b	sp|P08134|RHOC_HUMAN	P08134	RHOC_HUMAN	RHOC	193	25.9	Homo sapiens	1:Experimental evidence at protein level	Rho-related GTP-binding protein RhoC	1	0.999	6	33	9	33	0	0	0	0	0	0	0	0	0	0	0	0	0	0	0	0	0	0	0	0	0	0	0	0	0	0	0	4	1	4	4	1	4
1175	c	sp|P61225|RAP2B_HUMAN	P61225	RAP2B_HUMAN	RAP2B	183	26.2	Homo sapiens	1:Experimental evidence at protein level	Ras-related protein Rap-2b	1	0.9943	4	8	1	8	0	0	0	0	0	0	0	0	0	0	0	0	0	0	0	0	0	0	0	0	0	0	0	0	0	0	0	0	0	0	0	0	0
1176	a	sp|P61619|S61A1_HUMAN	P61619	S61A1_HUMAN	SEC61A1	476	9.9	Homo sapiens	1:Experimental evidence at protein level	Protein transport protein Sec61 subunit alpha isoform 1	1	0.9989	5	46	46	46	0	0	0	0	0	0	0	0	0	0	0	0	0	0	0	0	0	0	0	0	0	0	0	0	0	0	0	3	3	3	3	3	3
1177	a	sp|P62158|CALM_HUMAN	P62158	CALM_HUMAN	CALM1	149	36.9	Homo sapiens	1:Experimental evidence at protein level	Calmodulin	1	0.999	7	90	90	90	0	0	0	0	0	0	0	0	0	0	0	0	0	0	0	0	0	0	0	0	0	0	0	0	0	0	0	4	4	4	4	4	4
1178	a	sp|P62191|PRS4_HUMAN	P62191	PRS4_HUMAN	PSMC1	440	29.1	Homo sapiens	1:Experimental evidence at protein level	26S protease regulatory subunit 4	1	0.999	10	37	36	37	0	0	0	0	0	0	0	0	0	0	0	0	0	0	0	0	0	0	0	0	0	0	0	0	0	0	0	3	3	3	3	3	3
1178	b	sp|P62195|PRS8_HUMAN	P62195	PRS8_HUMAN	PSMC5	406	17.2	Homo sapiens	1:Experimental evidence at protein level	26S protease regulatory subunit 8	1	0.999	7	26	25	25	0	0	0	0	0	0	0	0	0	0	0	0	0	0	0	0	0	0	0	0	0	0	0	0	0	0	0	2	2	2	2	2	2
1179	a	sp|P62269|RS18_HUMAN	P62269	RS18_HUMAN	RPS18	152	43.4	Homo sapiens	1:Experimental evidence at protein level	40S ribosomal protein S18	1	0.999	8	94	94	94	0	0	0	0	0	0	0	0	0	0	0	0	0	0	0	0	0	0	0	0	0	0	0	0	0	0	0	5	5	5	5	5	5
1180	a	sp|P62277|RS13_HUMAN	P62277	RS13_HUMAN	RPS13	151	43	Homo sapiens	1:Experimental evidence at protein level	40S ribosomal protein S13	1	0.999	7	60	60	60	0	0	0	0	0	0	0	0	0	0	0	0	0	0	0	0	0	0	0	0	0	0	0	0	0	0	0	4	4	4	4	4	4
1181	a	sp|P62701|RS4X_HUMAN	P62701	RS4X_HUMAN	RPS4X	263	39.5	Homo sapiens	1:Experimental evidence at protein level	40S ribosomal protein S4, X isoform	1	0.999	11	92	58	92	0	0	0	0	0	0	0	0	0	0	0	0	0	0	0	0	0	0	0	0	0	0	0	0	0	0	0	6	3	6	6	3	6
1182	a	sp|P62820|RAB1A_HUMAN	P62820	RAB1A_HUMAN	RAB1A	205	57.6	Homo sapiens	1:Experimental evidence at protein level	Ras-related protein Rab-1A	1	0.999	11	84	15	84	0	0	0	0	0	0	0	0	0	0	0	0	0	0	0	0	0	0	0	0	0	0	0	0	0	0	0	6	1	6	6	1	6
1182	b	sp|Q9H0U4|RAB1B_HUMAN	Q9H0U4	RAB1B_HUMAN	RAB1B	201	61.2	Homo sapiens	1:Experimental evidence at protein level	Ras-related protein Rab-1B	1	0.999	10	77	8	8	0	0	0	0	0	0	0	0	0	0	0	0	0	0	0	0	0	0	0	0	0	0	0	0	0	0	0	6	1	1	6	1	1
1182	c	sp|P61106|RAB14_HUMAN	P61106	RAB14_HUMAN	RAB14	215	37.7	Homo sapiens	1:Experimental evidence at protein level	Ras-related protein Rab-14	1	0.999	7	33	15	15	0	0	0	0	0	0	0	0	0	0	0	0	0	0	0	0	0	0	0	0	0	0	0	0	0	0	0	2	1	1	2	1	1
1182	d	sp|P20340|RAB6A_HUMAN	P20340	RAB6A_HUMAN	RAB6A	208	32.7	Homo sapiens	1:Experimental evidence at protein level	Ras-related protein Rab-6A	1	0.999	6	48	30	30	0	0	0	0	0	0	0	0	0	0	0	0	0	0	0	0	0	0	0	0	0	0	0	0	0	0	0	3	2	2	3	2	2
1182	e	sp|P61006|RAB8A_HUMAN	P61006	RAB8A_HUMAN	RAB8A	207	19.8	Homo sapiens	1:Experimental evidence at protein level	Ras-related protein Rab-8A	0.9997	0.999	4	35	1	1	0	0	0	0	0	0	0	0	0	0	0	0	0	0	0	0	0	0	0	0	0	0	0	0	0	0	0	1	0	0	1	0	0
1182	f	sp|P61026|RAB10_HUMAN	P61026	RAB10_HUMAN	RAB10	200	18	Homo sapiens	1:Experimental evidence at protein level	Ras-related protein Rab-10	0.9996	0.9925	4	34	1	6	0	0	0	0	0	0	0	0	0	0	0	0	0	0	0	0	0	0	0	0	0	0	0	0	0	0	0	2	0	1	2	0	1
1182	g	sp|Q15286|RAB35_HUMAN	Q15286	RAB35_HUMAN	RAB35	201	10.9	Homo sapiens	1:Experimental evidence at protein level	Ras-related protein Rab-35	0.9995	0.999	3	30	2	2	0	0	0	0	0	0	0	0	0	0	0	0	0	0	0	0	0	0	0	0	0	0	0	0	0	0	0	1	0	0	1	0	0
1182	j	sp|O95716|RAB3D_HUMAN	O95716	RAB3D_HUMAN	RAB3D	219	13.2	Homo sapiens	1:Experimental evidence at protein level	Ras-related protein Rab-3D	0.9853	0.997	3	24	0	1	0	0	0	0	0	0	0	0	0	0	0	0	0	0	0	0	0	0	0	0	0	0	0	0	0	0	0	1	0	0	1	0	0
1183	a	sp|P62854|RS26_HUMAN	P62854	RS26_HUMAN	RPS26	115	27	Homo sapiens	1:Experimental evidence at protein level	40S ribosomal protein S26	1	0.999	3	37	37	37	0	0	0	0	0	0	0	0	0	0	0	0	0	0	0	0	0	0	0	0	0	0	0	0	0	0	0	2	2	2	2	2	2
1184	a	sp|P62879|GBB2_HUMAN	P62879	GBB2_HUMAN	GNB2	340	20.3	Homo sapiens	1:Experimental evidence at protein level	Guanine nucleotide-binding protein G(I)/G(S)/G(T) subunit beta-2	1	0.999	6	23	4	5	0	0	0	0	0	0	0	0	0	0	0	0	0	0	0	0	0	0	0	0	0	0	0	0	0	0	0	1	0	0	1	0	0
1184	b	sp|P62873|GBB1_HUMAN	P62873	GBB1_HUMAN	GNB1	340	18.2	Homo sapiens	1:Experimental evidence at protein level	Guanine nucleotide-binding protein G(I)/G(S)/G(T) subunit beta-1	1	0.999	5	33	15	33	0	0	0	0	0	0	0	0	0	0	0	0	0	0	0	0	0	0	0	0	0	0	0	0	0	0	0	2	1	2	2	1	2
1184	c	sp|Q9HAV0|GBB4_HUMAN	Q9HAV0	GBB4_HUMAN	GNB4	340	14.7	Homo sapiens	1:Experimental evidence at protein level	Guanine nucleotide-binding protein subunit beta-4	0.9997	0.9978	5	21	2	2	0	0	0	0	0	0	0	0	0	0	0	0	0	0	0	0	0	0	0	0	0	0	0	0	0	0	0	1	0	0	1	0	0
1185	a	sp|P62913|RL11_HUMAN	P62913	RL11_HUMAN	RPL11	178	43.3	Homo sapiens	1:Experimental evidence at protein level	60S ribosomal protein L11	1	0.999	6	71	71	71	0	0	0	0	0	0	0	0	0	0	0	0	0	0	0	0	0	0	0	0	0	0	0	0	0	0	0	4	4	4	4	4	4
1186	a	sp|P62937|PPIA_HUMAN	P62937	PPIA_HUMAN	PPIA	165	52.7	Homo sapiens	1:Experimental evidence at protein level	Peptidyl-prolyl cis-trans isomerase A	1	0.999	9	119	110	119	0	0	0	0	0	0	0	0	0	0	0	0	0	0	0	0	0	0	0	0	0	0	0	0	0	0	0	5	5	5	4	4	4
1187	a	sp|P62979|RS27A_HUMAN	P62979	RS27A_HUMAN	RPS27A	156	35.9	Homo sapiens	1:Experimental evidence at protein level	Ubiquitin-40S ribosomal protein S27a	1	0.999	5	58	58	58	0	0	0	0	0	0	0	0	0	0	0	0	0	0	0	0	0	0	0	0	0	0	0	0	0	0	0	3	3	3	3	3	3
1188	a	sp|P63241|IF5A1_HUMAN	P63241	IF5A1_HUMAN	EIF5A	154	67.5	Homo sapiens	1:Experimental evidence at protein level	Eukaryotic translation initiation factor 5A-1	1	0.999	9	66	44	66	0	0	0	0	0	0	0	0	0	0	0	0	0	0	0	0	0	0	0	0	0	0	0	0	0	0	0	6	4	6	5	3	5
1189	a	sp|P63244|RACK1_HUMAN	P63244	RACK1_HUMAN	RACK1	317	63.7	Homo sapiens	1:Experimental evidence at protein level	Receptor of activated protein C kinase 1	1	0.999	15	131	131	131	0	0	0	0	0	0	0	0	0	0	0	0	0	0	0	0	0	0	0	0	0	0	0	0	0	0	0	8	8	8	8	8	8
1190	a	sp|P63261|ACTG_HUMAN	P63261	ACTG_HUMAN	ACTG1	375	75.5	Homo sapiens	1:Experimental evidence at protein level	Actin, cytoplasmic 2	1	0.999	20	543	20	543	2	0	2	2	0	2	351768	0	351768	3	0	3	3	0	3	203916	0	203916	1	0	1	1	0	1	216907	0	216907	25	1	25	15	1	15
1190	b	sp|P60709|ACTB_HUMAN	P60709	ACTB_HUMAN	ACTB	375	75.5	Homo sapiens	1:Experimental evidence at protein level	Actin, cytoplasmic 1	1	0.999	20	534	11	11	2	0	0	2	0	0	351717	0	0	3	0	0	3	0	0	203887	0	0	1	0	0	1	0	0	217796	0	0	24	0	0	14	0	0
1190	c	sp|P68032|ACTC_HUMAN	P68032	ACTC_HUMAN	ACTC1	377	41.4	Homo sapiens	1:Experimental evidence at protein level	Actin, alpha cardiac muscle 1	1	0.9989	13	320	0	1	1	0	0	1	0	0	645512	0	0	2	0	0	2	0	0	224209	0	0	0	0	0	0	0	0	0	0	0	13	0	0	8	0	0
1190	d	sp|Q562R1|ACTBL_HUMAN	Q562R1	ACTBL_HUMAN	ACTBL2	376	23.9	Homo sapiens	1:Experimental evidence at protein level	Beta-actin-like protein 2	1	0.999	7	125	5	5	1	0	0	1	0	0	586221	0	0	1	0	0	1	0	0	174641	0	0	0	0	0	0	0	0	0	0	0	4	0	0	3	0	0
1190	e	sp|P61160|ARP2_HUMAN	P61160	ARP2_HUMAN	ACTR2	394	21.3	Homo sapiens	1:Experimental evidence at protein level	Actin-related protein 2	1	0.999	7	40	38	38	0	0	0	0	0	0	0	0	0	0	0	0	0	0	0	0	0	0	0	0	0	0	0	0	0	0	0	3	3	3	3	3	3
1190	f	sp|P61163|ACTZ_HUMAN	P61163	ACTZ_HUMAN	ACTR1A	376	15.7	Homo sapiens	1:Experimental evidence at protein level	Alpha-centractin	1	0.999	5	14	12	12	0	0	0	0	0	0	0	0	0	0	0	0	0	0	0	0	0	0	0	0	0	0	0	0	0	0	0	0	0	0	0	0	0
1191	a	sp|P67809|YBOX1_HUMAN	P67809	YBOX1_HUMAN	YBX1	324	36.7	Homo sapiens	1:Experimental evidence at protein level	Nuclease-sensitive element-binding protein 1	1	0.999	8	80	48	80	0	0	0	0	0	0	0	0	0	0	0	0	0	0	0	0	0	0	0	0	0	0	0	0	0	0	0	4	2	4	4	2	4
1191	b	sp|P16989|YBOX3_HUMAN	P16989	YBOX3_HUMAN	YBX3	372	32.5	Homo sapiens	1:Experimental evidence at protein level	Y-box-binding protein 3	1	0.999	7	47	15	15	0	0	0	0	0	0	0	0	0	0	0	0	0	0	0	0	0	0	0	0	0	0	0	0	0	0	0	3	1	1	3	1	1
1192	a	sp|P68104|EF1A1_HUMAN	P68104	EF1A1_HUMAN	EEF1A1	462	42.6	Homo sapiens	1:Experimental evidence at protein level	Elongation factor 1-alpha 1	1	0.999	15	227	205	227	0	0	0	0	0	0	0	0	0	0	0	0	0	0	0	0	0	0	0	0	0	0	0	0	0	0	0	14	13	14	12	11	12
1193	a	sp|P68431|H31_HUMAN	P68431	H31_HUMAN	HIST1H3A	136	22.1	Homo sapiens	1:Experimental evidence at protein level	Histone H3.1	1	0.9978	4	53	53	53	0	0	0	0	0	0	0	0	0	0	0	0	0	0	0	0	0	0	0	0	0	0	0	0	0	0	0	2	2	2	2	2	2
1194	a	sp|P69849|NOMO3_HUMAN	P69849	NOMO3_HUMAN	NOMO3	1222	3.5	Homo sapiens	3:Protein inferred from homology	Nodal modulator 3	1	0.999	4	9	0	9	0	0	0	0	0	0	0	0	0	0	0	0	0	0	0	0	0	0	0	0	0	0	0	0	0	0	0	0	0	0	0	0	0
1195	a	sp|P78527|PRKDC_HUMAN	P78527	PRKDC_HUMAN	PRKDC	4128	13.8	Homo sapiens	1:Experimental evidence at protein level	DNA-dependent protein kinase catalytic subunit	1	0.999	52	193	193	193	0	0	0	0	0	0	0	0	0	0	0	0	0	0	0	0	0	0	0	0	0	0	0	0	0	0	0	16	16	16	15	15	15
1196	a	sp|Q00610|CLH1_HUMAN	Q00610	CLH1_HUMAN	CLTC	1675	28.6	Homo sapiens	1:Experimental evidence at protein level	Clathrin heavy chain 1	1	0.999	42	259	259	259	0	0	0	0	0	0	0	0	0	0	0	0	0	0	0	0	0	0	0	0	0	0	0	0	0	0	0	22	22	22	22	22	22
1197	a	sp|Q00839|HNRPU_HUMAN	Q00839	HNRPU_HUMAN	HNRNPU	825	22.5	Homo sapiens	1:Experimental evidence at protein level	Heterogeneous nuclear ribonucleoprotein U	1	0.999	18	143	139	143	0	0	0	0	0	0	0	0	0	0	0	0	0	0	0	0	0	0	0	0	0	0	0	0	0	0	0	11	10	11	11	10	11
1197	b	sp|O60610|DIAP1_HUMAN	O60610	DIAP1_HUMAN	DIAPH1	1272	5.1	Homo sapiens	1:Experimental evidence at protein level	Protein diaphanous homolog 1	1	0.999	6	19	19	19	0	0	0	0	0	0	0	0	0	0	0	0	0	0	0	0	0	0	0	0	0	0	0	0	0	0	0	0	0	0	0	0	0
1198	a	sp|Q01082|SPTB2_HUMAN	Q01082	SPTB2_HUMAN	SPTBN1	2364	16.5	Homo sapiens	1:Experimental evidence at protein level	Spectrin beta chain, non-erythrocytic 1	1	0.999	32	97	97	97	0	0	0	0	0	0	0	0	0	0	0	0	0	0	0	0	0	0	0	0	0	0	0	0	0	0	0	6	6	6	6	6	6
1199	a	sp|Q01105|SET_HUMAN	Q01105	SET_HUMAN	SET	290	22.8	Homo sapiens	1:Experimental evidence at protein level	Protein SET	1	0.999	5	59	59	59	0	0	0	0	0	0	0	0	0	0	0	0	0	0	0	0	0	0	0	0	0	0	0	0	0	0	0	2	2	2	2	2	2
1200	a	sp|Q01130|SRSF2_HUMAN	Q01130	SRSF2_HUMAN	SRSF2	221	14	Homo sapiens	1:Experimental evidence at protein level	Serine/arginine-rich splicing factor 2	1	0.999	3	32	32	32	0	0	0	0	0	0	0	0	0	0	0	0	0	0	0	0	0	0	0	0	0	0	0	0	0	0	0	2	2	2	2	2	2
1201	a	sp|Q01518|CAP1_HUMAN	Q01518	CAP1_HUMAN	CAP1	475	33.7	Homo sapiens	1:Experimental evidence at protein level	Adenylyl cyclase-associated protein 1	1	0.999	15	143	143	143	0	0	0	0	0	0	0	0	0	0	0	0	0	0	0	0	0	0	0	0	0	0	0	0	0	0	0	9	9	9	9	9	9
1202	a	sp|Q01650|LAT1_HUMAN	Q01650	LAT1_HUMAN	SLC7A5	507	25.4	Homo sapiens	1:Experimental evidence at protein level	Large neutral amino acids transporter small subunit 1	1	0.999	7	64	64	64	0	0	0	0	0	0	0	0	0	0	0	0	0	0	0	0	0	0	0	0	0	0	0	0	0	0	0	5	5	5	5	5	5
1203	a	sp|Q02218|ODO1_HUMAN	Q02218	ODO1_HUMAN	OGDH	1023	6.9	Homo sapiens	1:Experimental evidence at protein level	2-oxoglutarate dehydrogenase, mitochondrial	1	0.999	7	11	11	11	0	0	0	0	0	0	0	0	0	0	0	0	0	0	0	0	0	0	0	0	0	0	0	0	0	0	0	0	0	0	0	0	0
1204	a	sp|Q02880|TOP2B_HUMAN	Q02880	TOP2B_HUMAN	TOP2B	1626	3.4	Homo sapiens	1:Experimental evidence at protein level	DNA topoisomerase 2-beta	1	0.999	4	4	4	4	0	0	0	0	0	0	0	0	0	0	0	0	0	0	0	0	0	0	0	0	0	0	0	0	0	0	0	0	0	0	0	0	0
1205	a	sp|Q04695|K1C17_HUMAN	Q04695	K1C17_HUMAN	KRT17	432	76.2	Homo sapiens	1:Experimental evidence at protein level	Keratin, type I cytoskeletal 17	1	0.999	32	408	244	408	9	0	9	4	0	4	1.19188e+06	0	1.19188e+06	1	0	1	1	0	1	136242	0	136242	0	0	0	0	0	0	0	0	0	20	13	20	18	11	18
1205	b	sp|P13645|K1C10_HUMAN	P13645	K1C10_HUMAN	KRT10	584	57.9	Homo sapiens	1:Experimental evidence at protein level	Keratin, type I cytoskeletal 10	1	0.999	31	212	107	155	13	8	10	11	6	8	4.65562e+06	1.90297e+06	1925941	0	0	0	0	0	0	0	0	0	6	4	6	6	4	6	3.28336e+06	482149	439079	2	0	0	2	0	0
1205	c	sp|P02533|K1C14_HUMAN	P02533	K1C14_HUMAN	KRT14	472	59.5	Homo sapiens	1:Experimental evidence at protein level	Keratin, type I cytoskeletal 14	1	0.999	27	365	97	201	15	3	6	8	2	4	1.13549e+06	211957	518785	1	0	0	1	0	0	136242	0	0	0	0	0	0	0	0	0	0	0	17	4	10	16	4	9
1205	d	sp|P08779|K1C16_HUMAN	P08779	K1C16_HUMAN	KRT16	473	50.7	Homo sapiens	1:Experimental evidence at protein level	Keratin, type I cytoskeletal 16	1	0.999	22	272	38	38	15	4	4	7	2	2	2.10303e+06	0	0	1	0	0	1	0	0	124114	0	0	0	0	0	0	0	0	0	0	0	13	2	2	12	2	2
1205	e	sp|P05783|K1C18_HUMAN	P05783	K1C18_HUMAN	KRT18	430	43	Homo sapiens	1:Experimental evidence at protein level	Keratin, type I cytoskeletal 18	1	0.999	18	223	195	195	1	0	0	1	0	0	2.55069e+06	0	0	0	0	0	0	0	0	0	0	0	0	0	0	0	0	0	0	0	0	13	12	12	13	12	12
1205	f	sp|P35527|K1C9_HUMAN	P35527	K1C9_HUMAN	KRT9	623	36.9	Homo sapiens	1:Experimental evidence at protein level	Keratin, type I cytoskeletal 9	1	0.999	17	85	60	60	14	13	13	13	12	12	4431332	718826	718826	0	0	0	0	0	0	0	0	0	6	6	6	6	6	6	1.69879e+06	138843	138843	2	1	1	2	1	1
1205	g	sp|P19012|K1C15_HUMAN	P19012	K1C15_HUMAN	KRT15	456	19.1	Homo sapiens	1:Experimental evidence at protein level	Keratin, type I cytoskeletal 15	1	0.9988	11	162	2	4	10	0	0	4	0	0	2101263	0	0	1	0	0	1	0	0	124114	0	0	0	0	0	0	0	0	0	0	0	6	0	0	6	0	0
1205	j	sp|P02534|K1M1_SHEEP	P02534	K1M1_SHEEP		412	4.4	Ovis aries	1:Experimental evidence at protein level	Keratin, type I microfibrillar 48 kDa, component 8C-1	0.9907	0.9967	2	36	0	8	1	0	0	1	0	0	2.55069e+06	0	0	0	0	0	0	0	0	0	0	0	0	0	0	0	0	0	0	0	0	2	0	1	2	0	1
1206	a	sp|Q04828|AK1C1_HUMAN	Q04828	AK1C1_HUMAN	AKR1C1	323	15.5	Homo sapiens	1:Experimental evidence at protein level	Aldo-keto reductase family 1 member C1	1	0.999	5	14	2	14	0	0	0	0	0	0	0	0	0	0	0	0	0	0	0	0	0	0	0	0	0	0	0	0	0	0	0	0	0	0	0	0	0
1207	a	sp|Q06210|GFPT1_HUMAN	Q06210	GFPT1_HUMAN	GFPT1	699	20.9	Homo sapiens	1:Experimental evidence at protein level	Glutamine--fructose-6-phosphate aminotransferase [isomerizing] 1	1	0.999	11	32	32	32	0	0	0	0	0	0	0	0	0	0	0	0	0	0	0	0	0	0	0	0	0	0	0	0	0	0	0	3	3	3	3	3	3
1208	a	sp|Q07866|KLC1_HUMAN	Q07866	KLC1_HUMAN	KLC1	573	14.3	Homo sapiens	1:Experimental evidence at protein level	Kinesin light chain 1	1	0.999	8	17	8	17	0	0	0	0	0	0	0	0	0	0	0	0	0	0	0	0	0	0	0	0	0	0	0	0	0	0	0	1	0	1	1	0	1
1208	b	sp|Q9H0B6|KLC2_HUMAN	Q9H0B6	KLC2_HUMAN	KLC2	622	8.8	Homo sapiens	1:Experimental evidence at protein level	Kinesin light chain 2	1	0.9986	5	11	2	2	0	0	0	0	0	0	0	0	0	0	0	0	0	0	0	0	0	0	0	0	0	0	0	0	0	0	0	1	0	0	1	0	0
1209	a	sp|Q08209|PP2BA_HUMAN	Q08209	PP2BA_HUMAN	PPP3CA	521	7.5	Homo sapiens	1:Experimental evidence at protein level	Serine/threonine-protein phosphatase 2B catalytic subunit alpha isoform	1	0.999	4	7	6	7	0	0	0	0	0	0	0	0	0	0	0	0	0	0	0	0	0	0	0	0	0	0	0	0	0	0	0	0	0	0	0	0	0
1210	a	sp|Q09666|AHNK_HUMAN	Q09666	AHNK_HUMAN	AHNAK	5890	35.1	Homo sapiens	1:Experimental evidence at protein level	Neuroblast differentiation-associated protein AHNAK	1	0.999	108	657	657	657	0	0	0	0	0	0	0	0	0	0	0	0	0	0	0	0	0	0	0	0	0	0	0	0	0	0	0	45	45	45	44	44	44
1211	a	sp|Q12906|ILF3_HUMAN	Q12906	ILF3_HUMAN	ILF3	894	25.8	Homo sapiens	1:Experimental evidence at protein level	Interleukin enhancer-binding factor 3	1	0.999	20	88	88	88	0	0	0	0	0	0	0	0	0	0	0	0	0	0	0	0	0	0	0	0	0	0	0	0	0	0	0	7	7	7	7	7	7
1212	a	sp|Q13085|ACACA_HUMAN	Q13085	ACACA_HUMAN	ACACA	2346	0.9	Homo sapiens	1:Experimental evidence at protein level	Acetyl-CoA carboxylase 1	1	0.999	2	3	3	3	0	0	0	0	0	0	0	0	0	0	0	0	0	0	0	0	0	0	0	0	0	0	0	0	0	0	0	0	0	0	0	0	0
1213	a	sp|Q13151|ROA0_HUMAN	Q13151	ROA0_HUMAN	HNRNPA0	305	30.2	Homo sapiens	1:Experimental evidence at protein level	Heterogeneous nuclear ribonucleoprotein A0	1	0.999	6	35	35	35	0	0	0	0	0	0	0	0	0	0	0	0	0	0	0	0	0	0	0	0	0	0	0	0	0	0	0	2	2	2	2	2	2
1214	a	sp|Q13177|PAK2_HUMAN	Q13177	PAK2_HUMAN	PAK2	524	17	Homo sapiens	1:Experimental evidence at protein level	Serine/threonine-protein kinase PAK 2	1	0.999	7	21	13	21	0	0	0	0	0	0	0	0	0	0	0	0	0	0	0	0	0	0	0	0	0	0	0	0	0	0	0	0	0	0	0	0	0
1215	a	sp|Q13247|SRSF6_HUMAN	Q13247	SRSF6_HUMAN	SRSF6	344	14.2	Homo sapiens	1:Experimental evidence at protein level	Serine/arginine-rich splicing factor 6	1	0.999	6	47	15	47	0	0	0	0	0	0	0	0	0	0	0	0	0	0	0	0	0	0	0	0	0	0	0	0	0	0	0	4	1	4	4	1	4
1215	b	sp|Q08170|SRSF4_HUMAN	Q08170	SRSF4_HUMAN	SRSF4	494	8.3	Homo sapiens	1:Experimental evidence at protein level	Serine/arginine-rich splicing factor 4	1	0.999	4	33	1	1	0	0	0	0	0	0	0	0	0	0	0	0	0	0	0	0	0	0	0	0	0	0	0	0	0	0	0	3	0	0	3	0	0
1216	a	sp|Q13404|UB2V1_HUMAN	Q13404	UB2V1_HUMAN	UBE2V1	147	23.8	Homo sapiens	1:Experimental evidence at protein level	Ubiquitin-conjugating enzyme E2 variant 1	1	0.9986	4	14	14	14	0	0	0	0	0	0	0	0	0	0	0	0	0	0	0	0	0	0	0	0	0	0	0	0	0	0	0	1	1	1	1	1	1
1217	a	sp|Q13838|DX39B_HUMAN	Q13838	DX39B_HUMAN	DDX39B	428	29.2	Homo sapiens	1:Experimental evidence at protein level	Spliceosome RNA helicase DDX39B	1	0.999	11	90	90	90	0	0	0	0	0	0	0	0	0	0	0	0	0	0	0	0	0	0	0	0	0	0	0	0	0	0	0	7	7	7	7	7	7
1218	a	sp|Q14152|EIF3A_HUMAN	Q14152	EIF3A_HUMAN	EIF3A	1382	13.1	Homo sapiens	1:Experimental evidence at protein level	Eukaryotic translation initiation factor 3 subunit A	1	0.999	16	33	33	33	0	0	0	0	0	0	0	0	0	0	0	0	0	0	0	0	0	0	0	0	0	0	0	0	0	0	0	2	2	2	1	1	1
1219	a	sp|Q14160|SCRIB_HUMAN	Q14160	SCRIB_HUMAN	SCRIB	1630	2.9	Homo sapiens	1:Experimental evidence at protein level	Protein scribble homolog	1	0.9975	5	5	5	5	0	0	0	0	0	0	0	0	0	0	0	0	0	0	0	0	0	0	0	0	0	0	0	0	0	0	0	0	0	0	0	0	0
1220	a	sp|Q14839|CHD4_HUMAN	Q14839	CHD4_HUMAN	CHD4	1912	1.2	Homo sapiens	1:Experimental evidence at protein level	Chromodomain-helicase-DNA-binding protein 4	1	0.9986	2	2	2	2	0	0	0	0	0	0	0	0	0	0	0	0	0	0	0	0	0	0	0	0	0	0	0	0	0	0	0	0	0	0	0	0	0
1221	a	sp|Q15005|SPCS2_HUMAN	Q15005	SPCS2_HUMAN	SPCS2	226	16.8	Homo sapiens	1:Experimental evidence at protein level	Signal peptidase complex subunit 2	1	0.999	3	9	9	9	0	0	0	0	0	0	0	0	0	0	0	0	0	0	0	0	0	0	0	0	0	0	0	0	0	0	0	0	0	0	0	0	0
1222	a	sp|Q15046|SYK_HUMAN	Q15046	SYK_HUMAN	KARS	597	15.6	Homo sapiens	1:Experimental evidence at protein level	Lysine--tRNA ligase	1	0.999	8	43	43	43	0	0	0	0	0	0	0	0	0	0	0	0	0	0	0	0	0	0	0	0	0	0	0	0	0	0	0	3	3	3	3	3	3
1223	a	sp|Q15149|PLEC_HUMAN	Q15149	PLEC_HUMAN	PLEC	4684	48.7	Homo sapiens	1:Experimental evidence at protein level	Plectin	1	0.999	216	2202	2127	2202	0	0	0	0	0	0	0	0	0	0	0	0	0	0	0	0	0	0	0	0	0	0	0	0	0	0	0	141	137	141	139	135	139
1223	b	sp|P13647|K2C5_HUMAN	P13647	K2C5_HUMAN	KRT5	590	51.7	Homo sapiens	1:Experimental evidence at protein level	Keratin, type II cytoskeletal 5	1	0.999	39	553	335	335	4	3	3	4	3	3	394087	169242	169242	1	0	0	1	0	0	116529	0	0	1	0	0	1	0	0	384882	0	0	27	16	16	25	15	15
1223	c	sp|P02538|K2C6A_HUMAN	P02538	K2C6A_HUMAN	KRT6A	564	52.7	Homo sapiens	1:Experimental evidence at protein level	Keratin, type II cytoskeletal 6A	1	0.999	36	580	84	580	2	0	2	2	0	2	778219	0	778219	1	0	1	1	0	1	116529	0	116529	2	0	2	2	0	2	270134	0	270134	30	5	30	29	5	29
1223	d	sp|P04264|K2C1_HUMAN	P04264	K2C1_HUMAN	KRT1	644	48.6	Homo sapiens	1:Experimental evidence at protein level	Keratin, type II cytoskeletal 1	1	0.999	39	328	175	221	16	12	14	14	11	13	14632169	2633548	3.74464e+06	1	0	0	1	0	0	140863	0	0	11	8	10	11	8	10	1455902	466922	642587	5	0	0	5	0	0
1223	e	sp|P08670|VIME_HUMAN	P08670	VIME_HUMAN	VIM	466	70.4	Homo sapiens	1:Experimental evidence at protein level	Vimentin	1	0.999	36	541	493	539	0	0	0	0	0	0	0	0	0	3	2	3	3	2	3	208065	324821	189114	1	1	1	1	1	1	1.99956e+06	1754885	1.81742e+06	27	25	27	24	22	24
1223	f	sp|P35908|K22E_HUMAN	P35908	K22E_HUMAN	KRT2	639	52.6	Homo sapiens	1:Experimental evidence at protein level	Keratin, type II cytoskeletal 2 epidermal	1	0.999	33	273	50	54	8	4	4	8	4	4	2.36768e+06	356008	356008	1	0	0	1	0	0	125903	0	0	4	0	0	4	0	0	593996	0	0	8	0	0	7	0	0
1223	g	sp|P08729|K2C7_HUMAN	P08729	K2C7_HUMAN	KRT7	469	44.1	Homo sapiens	1:Experimental evidence at protein level	Keratin, type II cytoskeletal 7	1	0.999	23	393	289	349	1	0	1	1	0	1	7.22353e+06	0	3115864	1	0	0	1	0	0	159973	0	0	1	0	1	1	0	1	243155	0	104885	21	16	19	20	15	18
1223	h	sp|P05787|K2C8_HUMAN	P05787	K2C8_HUMAN	KRT8	483	33.7	Homo sapiens	1:Experimental evidence at protein level	Keratin, type II cytoskeletal 8	1	0.999	23	231	120	120	1	0	0	1	0	0	7.19518e+06	0	0	1	0	0	1	0	0	145120	0	0	1	0	0	1	0	0	242201	0	0	14	9	9	14	9	9
1223	i	sp|Q07065|CKAP4_HUMAN	Q07065	CKAP4_HUMAN	CKAP4	602	38	Homo sapiens	1:Experimental evidence at protein level	Cytoskeleton-associated protein 4	1	0.999	20	120	118	118	0	0	0	0	0	0	0	0	0	0	0	0	0	0	0	0	0	0	0	0	0	0	0	0	0	0	0	8	8	8	8	8	8
1223	j	sp|Q8N1N4|K2C78_HUMAN	Q8N1N4	K2C78_HUMAN	KRT78	520	31.3	Homo sapiens	2:Experimental evidence at transcript level	Keratin, type II cytoskeletal 78	1	0.999	16	52	11	12	0	0	0	0	0	0	0	0	0	0	0	0	0	0	0	0	0	0	0	0	0	0	0	0	0	0	0	2	0	0	2	0	0
1223	k	sp|Q7Z794|K2C1B_HUMAN	Q7Z794	K2C1B_HUMAN	KRT77	578	19	Homo sapiens	2:Experimental evidence at transcript level	Keratin, type II cytoskeletal 1b	1	0.999	13	105	6	7	1	0	0	1	0	0	24065246	0	0	1	0	0	1	0	0	125174	0	0	1	0	0	1	0	0	2.70647e+06	0	0	3	0	0	3	0	0
1223	l	sp|Q5XKE5|K2C79_HUMAN	Q5XKE5	K2C79_HUMAN	KRT79	535	17.6	Homo sapiens	1:Experimental evidence at protein level	Keratin, type II cytoskeletal 79	1	0.999	12	159	1	1	1	0	0	1	0	0	827665	0	0	1	0	0	1	0	0	116461	0	0	1	0	0	1	0	0	384658	0	0	8	0	0	7	0	0
1223	m	sp|Q14533|KRT81_HUMAN	Q14533	KRT81_HUMAN	KRT81	505	21.2	Homo sapiens	1:Experimental evidence at protein level	Keratin, type II cuticular Hb1	1	0.999	11	93	33	91	0	0	0	0	0	0	0	0	0	0	0	0	0	0	0	0	0	0	0	0	0	0	0	0	0	0	0	7	2	7	7	2	7
1224	a	sp|Q15365|PCBP1_HUMAN	Q15365	PCBP1_HUMAN	PCBP1	356	41	Homo sapiens	1:Experimental evidence at protein level	Poly(rC)-binding protein 1	1	0.999	10	114	76	114	0	0	0	0	0	0	0	0	0	0	0	0	0	0	0	0	0	0	0	0	0	0	0	0	0	0	0	8	6	8	6	5	6
1224	b	sp|Q15366|PCBP2_HUMAN	Q15366	PCBP2_HUMAN	PCBP2	365	37.5	Homo sapiens	1:Experimental evidence at protein level	Poly(rC)-binding protein 2	1	0.999	9	97	59	59	0	0	0	0	0	0	0	0	0	0	0	0	0	0	0	0	0	0	0	0	0	0	0	0	0	0	0	7	5	5	6	5	5
1225	a	sp|Q15424|SAFB1_HUMAN	Q15424	SAFB1_HUMAN	SAFB	915	4	Homo sapiens	1:Experimental evidence at protein level	Scaffold attachment factor B1	1	0.999	2	14	14	14	0	0	0	0	0	0	0	0	0	0	0	0	0	0	0	0	0	0	0	0	0	0	0	0	0	0	0	1	1	1	1	1	1
1226	a	sp|Q15437|SC23B_HUMAN	Q15437	SC23B_HUMAN	SEC23B	767	3	Homo sapiens	1:Experimental evidence at protein level	Protein transport protein Sec23B	1	0.999	2	7	7	7	0	0	0	0	0	0	0	0	0	0	0	0	0	0	0	0	0	0	0	0	0	0	0	0	0	0	0	0	0	0	0	0	0
1227	a	sp|Q15691|MARE1_HUMAN	Q15691	MARE1_HUMAN	MAPRE1	268	29.1	Homo sapiens	1:Experimental evidence at protein level	Microtubule-associated protein RP/EB family member 1	1	0.999	7	32	32	32	0	0	0	0	0	0	0	0	0	0	0	0	0	0	0	0	0	0	0	0	0	0	0	0	0	0	0	2	2	2	2	2	2
1228	a	sp|Q15717|ELAV1_HUMAN	Q15717	ELAV1_HUMAN	ELAVL1	326	23.6	Homo sapiens	1:Experimental evidence at protein level	ELAV-like protein 1	1	0.999	7	35	35	35	0	0	0	0	0	0	0	0	0	0	0	0	0	0	0	0	0	0	0	0	0	0	0	0	0	0	0	4	4	4	4	4	4
1229	a	sp|Q15907|RB11B_HUMAN	Q15907	RB11B_HUMAN	RAB11B	218	37.2	Homo sapiens	1:Experimental evidence at protein level	Ras-related protein Rab-11B	1	0.999	8	43	42	43	0	0	0	0	0	0	0	0	0	0	0	0	0	0	0	0	0	0	0	0	0	0	0	0	0	0	0	3	3	3	3	3	3
1230	a	sp|Q16181|SEPT7_HUMAN	Q16181	SEPT7_HUMAN	44446	437	13	Homo sapiens	1:Experimental evidence at protein level	Septin-7	1	0.999	6	37	24	37	0	0	0	0	0	0	0	0	0	0	0	0	0	0	0	0	0	0	0	0	0	0	0	0	0	0	0	3	2	3	3	2	3
1230	b	sp|Q9NVA2|SEP11_HUMAN	Q9NVA2	SEP11_HUMAN	44450	429	17.7	Homo sapiens	1:Experimental evidence at protein level	Septin-11	1	0.999	5	26	13	13	0	0	0	0	0	0	0	0	0	0	0	0	0	0	0	0	0	0	0	0	0	0	0	0	0	0	0	2	1	1	2	1	1
1230	c	sp|Q92599|SEPT8_HUMAN	Q92599	SEPT8_HUMAN	44447	483	3.7	Homo sapiens	1:Experimental evidence at protein level	Septin-8	0.9983	0.9985	2	15	2	2	0	0	0	0	0	0	0	0	0	0	0	0	0	0	0	0	0	0	0	0	0	0	0	0	0	0	0	1	0	0	1	0	0
1231	a	sp|Q16222|UAP1_HUMAN	Q16222	UAP1_HUMAN	UAP1	522	18.6	Homo sapiens	1:Experimental evidence at protein level	UDP-N-acetylhexosamine pyrophosphorylase	1	0.999	8	49	49	49	0	0	0	0	0	0	0	0	0	0	0	0	0	0	0	0	0	0	0	0	0	0	0	0	0	0	0	4	4	4	4	4	4
1232	a	sp|Q16531|DDB1_HUMAN	Q16531	DDB1_HUMAN	DDB1	1140	8.9	Homo sapiens	1:Experimental evidence at protein level	DNA damage-binding protein 1	1	0.999	8	15	15	15	0	0	0	0	0	0	0	0	0	0	0	0	0	0	0	0	0	0	0	0	0	0	0	0	0	0	0	0	0	0	0	0	0
1233	a	sp|Q16555|DPYL2_HUMAN	Q16555	DPYL2_HUMAN	DPYSL2	572	25.7	Homo sapiens	1:Experimental evidence at protein level	Dihydropyrimidinase-related protein 2	1	0.999	11	87	61	87	0	0	0	0	0	0	0	0	0	0	0	0	0	0	0	0	0	0	0	0	0	0	0	0	0	0	0	7	5	7	7	5	7
1234	a	sp|Q16777|H2A2C_HUMAN	Q16777	H2A2C_HUMAN	HIST2H2AC	129	55	Homo sapiens	1:Experimental evidence at protein level	Histone H2A type 2-C	1	0.999	5	135	31	31	0	0	0	0	0	0	0	0	0	1	0	0	1	0	0	111371	0	0	2	2	2	2	2	2	4703618	228874	228874	8	1	1	5	1	1
1234	b	sp|P0C0S5|H2AZ_HUMAN	P0C0S5	H2AZ_HUMAN	H2AFZ	128	43	Homo sapiens	1:Experimental evidence at protein level	Histone H2A.Z	1	0.999	4	96	29	29	0	0	0	0	0	0	0	0	0	1	0	0	1	0	0	119401	0	0	0	0	0	0	0	0	0	0	0	6	1	1	3	1	1
1234	c	sp|Q8IUE6|H2A2B_HUMAN	Q8IUE6	H2A2B_HUMAN	HIST2H2AB	130	54.6	Homo sapiens	1:Experimental evidence at protein level	Histone H2A type 2-B	0.9999	0.999	5	109	5	37	1	0	1	1	0	1	2.54999e+06	0	527630	2	0	1	2	0	1	185487	0	69524.5	1	0	1	1	0	1	2.81784e+06	0	583052	6	1	2	4	1	1
1234	d	sp|P16104|H2AX_HUMAN	P16104	H2AX_HUMAN	H2AFX	143	55.2	Homo sapiens	1:Experimental evidence at protein level	Histone H2AX	0.9963	0.999	6	144	8	112	1	0	0	1	0	0	2.53529e+06	0	0	2	0	1	2	0	1	185551	0	123398	1	0	0	1	0	0	2.80159e+06	0	0	8	0	7	4	0	4
1235	a	sp|Q16851|UGPA_HUMAN	Q16851	UGPA_HUMAN	UGP2	508	18.5	Homo sapiens	1:Experimental evidence at protein level	UTP--glucose-1-phosphate uridylyltransferase	1	0.999	8	19	19	19	0	0	0	0	0	0	0	0	0	0	0	0	0	0	0	0	0	0	0	0	0	0	0	0	0	0	0	1	1	1	1	1	1
1236	a	sp|Q16891|MIC60_HUMAN	Q16891	MIC60_HUMAN	IMMT	758	24.9	Homo sapiens	1:Experimental evidence at protein level	MIC	1	0.999	16	55	55	55	0	0	0	0	0	0	0	0	0	0	0	0	0	0	0	0	0	0	0	0	0	0	0	0	0	0	0	2	2	2	2	2	2
1237	a	sp|Q3SY69|AL1L2_HUMAN	Q3SY69	AL1L2_HUMAN	ALDH1L2	923	12.9	Homo sapiens	1:Experimental evidence at protein level	Mitochondrial 10-formyltetrahydrofolate dehydrogenase	1	0.999	12	26	26	26	0	0	0	0	0	0	0	0	0	0	0	0	0	0	0	0	0	0	0	0	0	0	0	0	0	0	0	0	0	0	0	0	0
1238	a	sp|Q5JTZ9|SYAM_HUMAN	Q5JTZ9	SYAM_HUMAN	AARS2	985	4.2	Homo sapiens	1:Experimental evidence at protein level	Alanine--tRNA ligase, mitochondrial	1	0.999	4	6	6	6	0	0	0	0	0	0	0	0	0	0	0	0	0	0	0	0	0	0	0	0	0	0	0	0	0	0	0	0	0	0	0	0	0
1239	a	sp|Q5SW79|CE170_HUMAN	Q5SW79	CE170_HUMAN	CEP170	1584	4.4	Homo sapiens	1:Experimental evidence at protein level	Centrosomal protein of 170 kDa	1	0.9989	5	8	8	8	0	0	0	0	0	0	0	0	0	0	0	0	0	0	0	0	0	0	0	0	0	0	0	0	0	0	0	0	0	0	0	0	0
1240	a	sp|Q5VT79|AXA81_HUMAN	Q5VT79	AXA81_HUMAN	ANXA8L1	327	41.6	Homo sapiens	2:Experimental evidence at transcript level	Annexin A8-like protein 1	1	0.999	12	42	42	42	0	0	0	0	0	0	0	0	0	0	0	0	0	0	0	0	0	0	0	0	0	0	0	0	0	0	0	1	1	1	1	1	1
1241	a	sp|Q6P2Q9|PRP8_HUMAN	Q6P2Q9	PRP8_HUMAN	PRPF8	2335	6	Homo sapiens	1:Experimental evidence at protein level	Pre-mRNA-processing-splicing factor 8	1	0.999	14	22	22	22	0	0	0	0	0	0	0	0	0	0	0	0	0	0	0	0	0	0	0	0	0	0	0	0	0	0	0	0	0	0	0	0	0
1242	a	sp|Q7L576|CYFP1_HUMAN	Q7L576	CYFP1_HUMAN	CYFIP1	1253	2.5	Homo sapiens	1:Experimental evidence at protein level	Cytoplasmic FMR1-interacting protein 1	1	0.999	3	4	4	4	0	0	0	0	0	0	0	0	0	0	0	0	0	0	0	0	0	0	0	0	0	0	0	0	0	0	0	0	0	0	0	0	0
1243	a	sp|Q7Z739|YTHD3_HUMAN	Q7Z739	YTHD3_HUMAN	YTHDF3	585	5	Homo sapiens	1:Experimental evidence at protein level	YTH domain-containing family protein 3	1	0.999	2	4	4	4	0	0	0	0	0	0	0	0	0	0	0	0	0	0	0	0	0	0	0	0	0	0	0	0	0	0	0	0	0	0	0	0	0
1244	a	sp|Q86VP6|CAND1_HUMAN	Q86VP6	CAND1_HUMAN	CAND1	1230	19.2	Homo sapiens	1:Experimental evidence at protein level	Cullin-associated NEDD8-dissociated protein 1	1	0.999	21	83	83	83	0	0	0	0	0	0	0	0	0	0	0	0	0	0	0	0	0	0	0	0	0	0	0	0	0	0	0	7	7	7	7	7	7
1245	a	sp|Q8N8S7|ENAH_HUMAN	Q8N8S7	ENAH_HUMAN	ENAH	591	4.7	Homo sapiens	1:Experimental evidence at protein level	Protein enabled homolog	1	0.999	3	5	5	5	0	0	0	0	0	0	0	0	0	0	0	0	0	0	0	0	0	0	0	0	0	0	0	0	0	0	0	0	0	0	0	0	0
1246	a	sp|Q8WUM4|PDC6I_HUMAN	Q8WUM4	PDC6I_HUMAN	PDCD6IP	868	26.8	Homo sapiens	1:Experimental evidence at protein level	Programmed cell death 6-interacting protein	1	0.999	22	67	66	67	0	0	0	0	0	0	0	0	0	0	0	0	0	0	0	0	0	0	0	0	0	0	0	0	0	0	0	6	6	6	5	5	5
1247	a	sp|Q8WX93|PALLD_HUMAN	Q8WX93	PALLD_HUMAN	PALLD	1383	6.9	Homo sapiens	1:Experimental evidence at protein level	Palladin	1	0.999	8	22	22	22	0	0	0	0	0	0	0	0	0	0	0	0	0	0	0	0	0	0	0	0	0	0	0	0	0	0	0	1	1	1	1	1	1
1248	a	sp|Q92552|RT27_HUMAN	Q92552	RT27_HUMAN	MRPS27	414	10.1	Homo sapiens	1:Experimental evidence at protein level	28S ribosomal protein S27, mitochondrial	1	0.9987	4	5	5	5	0	0	0	0	0	0	0	0	0	0	0	0	0	0	0	0	0	0	0	0	0	0	0	0	0	0	0	0	0	0	0	0	0
1249	a	sp|Q92688|AN32B_HUMAN	Q92688	AN32B_HUMAN	ANP32B	251	39	Homo sapiens	1:Experimental evidence at protein level	Acidic leucine-rich nuclear phosphoprotein 32 family member B	1	0.999	10	44	20	44	0	0	0	0	0	0	0	0	0	0	0	0	0	0	0	0	0	0	0	0	0	0	0	0	0	0	0	6	2	6	6	2	6
1249	b	sp|P39687|AN32A_HUMAN	P39687	AN32A_HUMAN	ANP32A	249	26.1	Homo sapiens	1:Experimental evidence at protein level	Acidic leucine-rich nuclear phosphoprotein 32 family member A	1	0.9986	7	41	17	17	0	0	0	0	0	0	0	0	0	0	0	0	0	0	0	0	0	0	0	0	0	0	0	0	0	0	0	7	3	3	7	3	3
1250	a	sp|Q92769|HDAC2_HUMAN	Q92769	HDAC2_HUMAN	HDAC2	488	4.3	Homo sapiens	1:Experimental evidence at protein level	Histone deacetylase 2	1	0.999	2	4	4	4	0	0	0	0	0	0	0	0	0	0	0	0	0	0	0	0	0	0	0	0	0	0	0	0	0	0	0	0	0	0	0	0	0
1251	a	sp|Q92896|GSLG1_HUMAN	Q92896	GSLG1_HUMAN	GLG1	1179	6	Homo sapiens	1:Experimental evidence at protein level	Golgi apparatus protein 1	1	0.999	7	11	11	11	0	0	0	0	0	0	0	0	0	0	0	0	0	0	0	0	0	0	0	0	0	0	0	0	0	0	0	0	0	0	0	0	0
1252	a	sp|Q92905|CSN5_HUMAN	Q92905	CSN5_HUMAN	COPS5	334	7.5	Homo sapiens	1:Experimental evidence at protein level	COP9 signalosome complex subunit 5	1	0.999	3	11	11	11	0	0	0	0	0	0	0	0	0	0	0	0	0	0	0	0	0	0	0	0	0	0	0	0	0	0	0	0	0	0	0	0	0
1253	a	sp|Q92973|TNPO1_HUMAN	Q92973	TNPO1_HUMAN	TNPO1	898	6.5	Homo sapiens	1:Experimental evidence at protein level	Transportin-1	1	0.999	5	16	16	16	0	0	0	0	0	0	0	0	0	0	0	0	0	0	0	0	0	0	0	0	0	0	0	0	0	0	0	2	2	2	2	2	2
1254	a	sp|Q92974|ARHG2_HUMAN	Q92974	ARHG2_HUMAN	ARHGEF2	986	12.8	Homo sapiens	1:Experimental evidence at protein level	Rho guanine nucleotide exchange factor 2	1	0.999	13	31	31	31	0	0	0	0	0	0	0	0	0	0	0	0	0	0	0	0	0	0	0	0	0	0	0	0	0	0	0	3	3	3	3	3	3
1255	a	sp|Q93008|USP9X_HUMAN	Q93008	USP9X_HUMAN	USP9X	2570	0.9	Homo sapiens	1:Experimental evidence at protein level	Probable ubiquitin carboxyl-terminal hydrolase FAF-X	1	0.999	2	2	2	2	0	0	0	0	0	0	0	0	0	0	0	0	0	0	0	0	0	0	0	0	0	0	0	0	0	0	0	0	0	0	0	0	0
1256	a	sp|Q969Q0|RL36L_HUMAN	Q969Q0	RL36L_HUMAN	RPL36AL	106	34.9	Homo sapiens	1:Experimental evidence at protein level	60S ribosomal protein L36a-like	1	0.9989	4	30	30	30	0	0	0	0	0	0	0	0	0	0	0	0	0	0	0	0	0	0	0	0	0	0	0	0	0	0	0	1	1	1	1	1	1
1257	a	sp|Q96A72|MGN2_HUMAN	Q96A72	MGN2_HUMAN	MAGOHB	148	25.7	Homo sapiens	1:Experimental evidence at protein level	Protein mago nashi homolog 2	1	0.999	3	14	14	14	0	0	0	0	0	0	0	0	0	0	0	0	0	0	0	0	0	0	0	0	0	0	0	0	0	0	0	1	1	1	1	1	1
1258	a	sp|Q96HE7|ERO1A_HUMAN	Q96HE7	ERO1A_HUMAN	ERO1A	468	11.1	Homo sapiens	1:Experimental evidence at protein level	ERO1-like protein alpha	1	0.999	5	26	26	26	0	0	0	0	0	0	0	0	0	0	0	0	0	0	0	0	0	0	0	0	0	0	0	0	0	0	0	1	1	1	1	1	1
1259	a	sp|Q96HS1|PGAM5_HUMAN	Q96HS1	PGAM5_HUMAN	PGAM5	289	13.1	Homo sapiens	1:Experimental evidence at protein level	Serine/threonine-protein phosphatase PGAM5, mitochondrial	1	0.999	4	12	12	12	0	0	0	0	0	0	0	0	0	0	0	0	0	0	0	0	0	0	0	0	0	0	0	0	0	0	0	1	1	1	1	1	1
1260	a	sp|Q99439|CNN2_HUMAN	Q99439	CNN2_HUMAN	CNN2	309	24.3	Homo sapiens	1:Experimental evidence at protein level	Calponin-2	1	0.999	7	37	37	37	0	0	0	0	0	0	0	0	0	0	0	0	0	0	0	0	0	0	0	0	0	0	0	0	0	0	0	3	3	3	3	3	3
1261	a	sp|Q99497|PARK7_HUMAN	Q99497	PARK7_HUMAN	PARK7	189	52.4	Homo sapiens	1:Experimental evidence at protein level	Protein deglycase DJ-1	1	0.999	10	75	75	75	0	0	0	0	0	0	0	0	0	0	0	0	0	0	0	0	0	0	0	0	0	0	0	0	0	0	0	5	5	5	5	5	5
1262	a	sp|Q99798|ACON_HUMAN	Q99798	ACON_HUMAN	ACO2	780	19.6	Homo sapiens	1:Experimental evidence at protein level	Aconitate hydratase, mitochondrial	1	0.999	13	52	52	52	0	0	0	0	0	0	0	0	0	0	0	0	0	0	0	0	0	0	0	0	0	0	0	0	0	0	0	6	6	6	6	6	6
1263	a	sp|Q99832|TCPH_HUMAN	Q99832	TCPH_HUMAN	CCT7	543	48.4	Homo sapiens	1:Experimental evidence at protein level	T-complex protein 1 subunit eta	1	0.999	21	151	141	151	0	0	0	0	0	0	0	0	0	0	0	0	0	0	0	0	0	0	0	0	0	0	0	0	0	0	0	13	12	13	13	12	13
1264	a	sp|Q99873|ANM1_HUMAN	Q99873	ANM1_HUMAN	PRMT1	361	33.5	Homo sapiens	1:Experimental evidence at protein level	Protein arginine N-methyltransferase 1	1	0.999	11	64	64	64	0	0	0	0	0	0	0	0	0	0	0	0	0	0	0	0	0	0	0	0	0	0	0	0	0	0	0	6	6	6	6	6	6
1265	a	sp|Q9BQE3|TBA1C_HUMAN	Q9BQE3	TBA1C_HUMAN	TUBA1C	449	52.3	Homo sapiens	1:Experimental evidence at protein level	Tubulin alpha-1C chain	1	0.999	19	267	8	22	0	0	0	0	0	0	0	0	0	1	0	0	1	0	0	55201.5	0	0	0	0	0	0	0	0	0	0	0	15	1	2	14	1	2
1265	b	sp|Q71U36|TBA1A_HUMAN	Q71U36	TBA1A_HUMAN	TUBA1A	451	52.1	Homo sapiens	1:Experimental evidence at protein level	Tubulin alpha-1A chain	1	0.999	19	262	0	1	0	0	0	0	0	0	0	0	0	1	0	0	1	0	0	55201.5	0	0	0	0	0	0	0	0	0	0	0	15	0	0	14	0	0
1265	c	sp|P68366|TBA4A_HUMAN	P68366	TBA4A_HUMAN	TUBA4A	448	52	Homo sapiens	1:Experimental evidence at protein level	Tubulin alpha-4A chain	1	0.999	18	219	64	64	0	0	0	0	0	0	0	0	0	0	0	0	0	0	0	0	0	0	0	0	0	0	0	0	0	0	0	14	4	4	13	4	4
1265	d	sp|P68363|TBA1B_HUMAN	P68363	TBA1B_HUMAN	TUBA1B	451	0	Homo sapiens	1:Experimental evidence at protein level	Tubulin alpha-1B chain	0.0395	0.999	19	274	0	256	0	0	0	0	0	0	0	0	0	1	0	1	1	0	1	55201.5	0	55201.5	0	0	0	0	0	0	0	0	0	15	0	14	14	0	13
1266	a	sp|Q9BR76|COR1B_HUMAN	Q9BR76	COR1B_HUMAN	CORO1B	489	10.8	Homo sapiens	1:Experimental evidence at protein level	Coronin-1B	1	0.9978	5	7	5	5	0	0	0	0	0	0	0	0	0	0	0	0	0	0	0	0	0	0	0	0	0	0	0	0	0	0	0	0	0	0	0	0	0
1267	a	sp|Q9BSJ8|ESYT1_HUMAN	Q9BSJ8	ESYT1_HUMAN	ESYT1	1104	10.1	Homo sapiens	1:Experimental evidence at protein level	Extended synaptotagmin-1	1	0.999	8	21	21	21	0	0	0	0	0	0	0	0	0	0	0	0	0	0	0	0	0	0	0	0	0	0	0	0	0	0	0	1	1	1	1	1	1
1268	a	sp|Q9BVK6|TMED9_HUMAN	Q9BVK6	TMED9_HUMAN	TMED9	235	7.7	Homo sapiens	1:Experimental evidence at protein level	Transmembrane emp24 domain-containing protein 9	0.9989	0.999	2	18	18	18	0	0	0	0	0	0	0	0	0	0	0	0	0	0	0	0	0	0	0	0	0	0	0	0	0	0	0	1	1	1	1	1	1
1269	a	sp|Q9BVP2|GNL3_HUMAN	Q9BVP2	GNL3_HUMAN	GNL3	549	12.6	Homo sapiens	1:Experimental evidence at protein level	Guanine nucleotide-binding protein-like 3	1	0.999	7	16	16	16	0	0	0	0	0	0	0	0	0	0	0	0	0	0	0	0	0	0	0	0	0	0	0	0	0	0	0	2	2	2	2	2	2
1270	a	sp|Q9BZK7|TBL1R_HUMAN	Q9BZK7	TBL1R_HUMAN	TBL1XR1	514	7.6	Homo sapiens	1:Experimental evidence at protein level	F-box-like/WD repeat-containing protein TBL1XR1	1	0.999	2	8	8	8	0	0	0	0	0	0	0	0	0	0	0	0	0	0	0	0	0	0	0	0	0	0	0	0	0	0	0	1	1	1	1	1	1
1271	a	sp|Q9H4M9|EHD1_HUMAN	Q9H4M9	EHD1_HUMAN	EHD1	534	6.2	Homo sapiens	1:Experimental evidence at protein level	EH domain-containing protein 1	1	0.999	3	7	7	7	0	0	0	0	0	0	0	0	0	0	0	0	0	0	0	0	0	0	0	0	0	0	0	0	0	0	0	0	0	0	0	0	0
1272	a	sp|Q9H8Y8|GORS2_HUMAN	Q9H8Y8	GORS2_HUMAN	GORASP2	452	7.3	Homo sapiens	1:Experimental evidence at protein level	Golgi reassembly-stacking protein 2	1	0.999	3	6	6	6	0	0	0	0	0	0	0	0	0	0	0	0	0	0	0	0	0	0	0	0	0	0	0	0	0	0	0	0	0	0	0	0	0
1273	a	sp|Q9H936|GHC1_HUMAN	Q9H936	GHC1_HUMAN	SLC25A22	323	11.1	Homo sapiens	1:Experimental evidence at protein level	Mitochondrial glutamate carrier 1	1	0.999	3	5	5	5	0	0	0	0	0	0	0	0	0	0	0	0	0	0	0	0	0	0	0	0	0	0	0	0	0	0	0	0	0	0	0	0	0
1274	a	sp|Q9HCY8|S10AE_HUMAN	Q9HCY8	S10AE_HUMAN	S100A14	104	61.5	Homo sapiens	1:Experimental evidence at protein level	Protein S100-A14	1	0.999	6	55	55	55	0	0	0	0	0	0	0	0	0	0	0	0	0	0	0	0	0	0	0	0	0	0	0	0	0	0	0	4	4	4	4	4	4
1275	a	sp|Q9NP97|DLRB1_HUMAN	Q9NP97	DLRB1_HUMAN	DYNLRB1	96	37.5	Homo sapiens	1:Experimental evidence at protein level	Dynein light chain roadblock-type 1	1	0.999	3	10	10	10	0	0	0	0	0	0	0	0	0	0	0	0	0	0	0	0	0	0	0	0	0	0	0	0	0	0	0	1	1	1	1	1	1
1276	a	sp|Q9NR30|DDX21_HUMAN	Q9NR30	DDX21_HUMAN	DDX21	783	28.4	Homo sapiens	1:Experimental evidence at protein level	Nucleolar RNA helicase 2	1	0.999	18	58	58	58	0	0	0	0	0	0	0	0	0	0	0	0	0	0	0	0	0	0	0	0	0	0	0	0	0	0	0	5	5	5	4	4	4
1277	a	sp|Q9NR31|SAR1A_HUMAN	Q9NR31	SAR1A_HUMAN	SAR1A	198	23.2	Homo sapiens	1:Experimental evidence at protein level	GTP-binding protein SAR1a	1	0.999	3	26	26	26	0	0	0	0	0	0	0	0	0	0	0	0	0	0	0	0	0	0	0	0	0	0	0	0	0	0	0	2	2	2	2	2	2
1278	a	sp|Q9NR56|MBNL1_HUMAN	Q9NR56	MBNL1_HUMAN	MBNL1	388	7.2	Homo sapiens	1:Experimental evidence at protein level	Muscleblind-like protein 1	1	0.9985	3	8	8	8	0	0	0	0	0	0	0	0	0	0	0	0	0	0	0	0	0	0	0	0	0	0	0	0	0	0	0	0	0	0	0	0	0
1279	a	sp|Q9NVD7|PARVA_HUMAN	Q9NVD7	PARVA_HUMAN	PARVA	372	14	Homo sapiens	1:Experimental evidence at protein level	Alpha-parvin	1	0.999	4	8	8	8	0	0	0	0	0	0	0	0	0	0	0	0	0	0	0	0	0	0	0	0	0	0	0	0	0	0	0	0	0	0	0	0	0
1280	a	sp|Q9NVI7|ATD3A_HUMAN	Q9NVI7	ATD3A_HUMAN	ATAD3A	634	8.8	Homo sapiens	1:Experimental evidence at protein level	ATPase family AAA domain-containing protein 3A	1	0.999	6	12	7	12	0	0	0	0	0	0	0	0	0	0	0	0	0	0	0	0	0	0	0	0	0	0	0	0	0	0	0	1	0	1	1	0	1
1281	a	sp|Q9NVJ2|ARL8B_HUMAN	Q9NVJ2	ARL8B_HUMAN	ARL8B	186	10.8	Homo sapiens	1:Experimental evidence at protein level	ADP-ribosylation factor-like protein 8B	1	0.9979	2	5	5	5	0	0	0	0	0	0	0	0	0	0	0	0	0	0	0	0	0	0	0	0	0	0	0	0	0	0	0	0	0	0	0	0	0
1282	a	sp|Q9P0V9|SEP10_HUMAN	Q9P0V9	SEP10_HUMAN	44449	454	5.1	Homo sapiens	1:Experimental evidence at protein level	Septin-10	1	0.999	2	3	3	3	0	0	0	0	0	0	0	0	0	0	0	0	0	0	0	0	0	0	0	0	0	0	0	0	0	0	0	0	0	0	0	0	0
1283	a	sp|Q9P2E9|RRBP1_HUMAN	Q9P2E9	RRBP1_HUMAN	RRBP1	1410	26.2	Homo sapiens	1:Experimental evidence at protein level	Ribosome-binding protein 1	1	0.999	31	120	118	120	0	0	0	0	0	0	0	0	0	0	0	0	0	0	0	0	0	0	0	0	0	0	0	0	0	0	0	6	6	6	6	6	6
1284	a	sp|Q9P2R7|SUCB1_HUMAN	Q9P2R7	SUCB1_HUMAN	SUCLA2	463	9.5	Homo sapiens	1:Experimental evidence at protein level	Succinate--CoA ligase [ADP-forming] subunit beta, mitochondrial	1	0.999	5	9	9	9	0	0	0	0	0	0	0	0	0	0	0	0	0	0	0	0	0	0	0	0	0	0	0	0	0	0	0	0	0	0	0	0	0
1285	a	sp|Q9UBI6|GBG12_HUMAN	Q9UBI6	GBG12_HUMAN	GNG12	72	66.7	Homo sapiens	1:Experimental evidence at protein level	Guanine nucleotide-binding protein G(I)/G(S)/G(O) subunit gamma-12	1	0.999	4	28	28	28	0	0	0	0	0	0	0	0	0	0	0	0	0	0	0	0	0	0	0	0	0	0	0	0	0	0	0	3	3	3	3	3	3
1286	a	sp|Q9UHD8|SEPT9_HUMAN	Q9UHD8	SEPT9_HUMAN	44448	586	24.7	Homo sapiens	1:Experimental evidence at protein level	Septin-9	1	0.999	15	72	65	72	0	0	0	0	0	0	0	0	0	0	0	0	0	0	0	0	0	0	0	0	0	0	0	0	0	0	0	5	5	5	5	5	5
1287	a	sp|Q9UJZ1|STML2_HUMAN	Q9UJZ1	STML2_HUMAN	STOML2	356	18	Homo sapiens	1:Experimental evidence at protein level	Stomatin-like protein 2, mitochondrial	1	0.999	6	37	36	37	0	0	0	0	0	0	0	0	0	0	0	0	0	0	0	0	0	0	0	0	0	0	0	0	0	0	0	4	4	4	4	4	4
1287	b	sp|Q53FA7|QORX_HUMAN	Q53FA7	QORX_HUMAN	TP53I3	332	10.8	Homo sapiens	1:Experimental evidence at protein level	Quinone oxidoreductase PIG3	1	0.999	4	8	7	7	0	0	0	0	0	0	0	0	0	0	0	0	0	0	0	0	0	0	0	0	0	0	0	0	0	0	0	0	0	0	0	0	0
1288	a	sp|Q9UMX0|UBQL1_HUMAN	Q9UMX0	UBQL1_HUMAN	UBQLN1	589	17	Homo sapiens	1:Experimental evidence at protein level	Ubiquilin-1	1	0.999	5	19	9	19	0	0	0	0	0	0	0	0	0	0	0	0	0	0	0	0	0	0	0	0	0	0	0	0	0	0	0	1	0	1	1	0	1
1289	a	sp|Q9Y2W1|TR150_HUMAN	Q9Y2W1	TR150_HUMAN	THRAP3	955	9.1	Homo sapiens	1:Experimental evidence at protein level	Thyroid hormone receptor-associated protein 3	1	0.999	7	17	17	17	0	0	0	0	0	0	0	0	0	0	0	0	0	0	0	0	0	0	0	0	0	0	0	0	0	0	0	1	1	1	1	1	1
1290	a	sp|Q9Y371|SHLB1_HUMAN	Q9Y371	SHLB1_HUMAN	SH3GLB1	365	5.2	Homo sapiens	1:Experimental evidence at protein level	Endophilin-B1	1	0.999	2	5	5	5	0	0	0	0	0	0	0	0	0	0	0	0	0	0	0	0	0	0	0	0	0	0	0	0	0	0	0	1	1	1	1	1	1
1291	a	sp|Q9Y490|TLN1_HUMAN	Q9Y490	TLN1_HUMAN	TLN1	2541	23.4	Homo sapiens	1:Experimental evidence at protein level	Talin-1	1	0.999	45	192	192	192	0	0	0	0	0	0	0	0	0	0	0	0	0	0	0	0	0	0	0	0	0	0	0	0	0	0	0	12	12	12	12	12	12
1292	a	sp|Q9Y678|COPG1_HUMAN	Q9Y678	COPG1_HUMAN	COPG1	874	15.7	Homo sapiens	1:Experimental evidence at protein level	Coatomer subunit gamma-1	1	0.999	12	39	39	39	0	0	0	0	0	0	0	0	0	0	0	0	0	0	0	0	0	0	0	0	0	0	0	0	0	0	0	2	2	2	2	2	2
1293	a	sp|Q9Y6E0|STK24_HUMAN	Q9Y6E0	STK24_HUMAN	STK24	443	17.6	Homo sapiens	1:Experimental evidence at protein level	Serine/threonine-protein kinase 24	1	0.999	7	16	10	16	0	0	0	0	0	0	0	0	0	0	0	0	0	0	0	0	0	0	0	0	0	0	0	0	0	0	0	0	0	0	0	0	0
1294	a	sp|Q9Y6H1|CHCH2_HUMAN	Q9Y6H1	CHCH2_HUMAN	CHCHD2	151	15.2	Homo sapiens	1:Experimental evidence at protein level	Coiled-coil-helix-coiled-coil-helix domain-containing protein 2	1	0.999	2	15	15	15	0	0	0	0	0	0	0	0	0	0	0	0	0	0	0	0	0	0	0	0	0	0	0	0	0	0	0	1	1	1	1	1	1
1295	a	sp|O00505|IMA4_HUMAN	O00505	IMA4_HUMAN	KPNA3	521	6.9	Homo sapiens	1:Experimental evidence at protein level	Importin subunit alpha-4	0.9999	0.9915	4	10	5	10	0	0	0	0	0	0	0	0	0	0	0	0	0	0	0	0	0	0	0	0	0	0	0	0	0	0	0	1	0	1	1	0	1
1296	a	sp|O15381|NVL_HUMAN	O15381	NVL_HUMAN	NVL	856	2.8	Homo sapiens	1:Experimental evidence at protein level	Nuclear valosin-containing protein-like	0.9999	0.9988	2	3	3	3	0	0	0	0	0	0	0	0	0	0	0	0	0	0	0	0	0	0	0	0	0	0	0	0	0	0	0	0	0	0	0	0	0
1297	a	sp|O15460|P4HA2_HUMAN	O15460	P4HA2_HUMAN	P4HA2	535	4.1	Homo sapiens	1:Experimental evidence at protein level	Prolyl 4-hydroxylase subunit alpha-2	0.9999	0.999	2	4	4	4	0	0	0	0	0	0	0	0	0	0	0	0	0	0	0	0	0	0	0	0	0	0	0	0	0	0	0	0	0	0	0	0	0
1298	a	sp|O43169|CYB5B_HUMAN	O43169	CYB5B_HUMAN	CYB5B	146	14.4	Homo sapiens	1:Experimental evidence at protein level	Cytochrome b5 type B	0.9999	0.999	2	5	5	5	0	0	0	0	0	0	0	0	0	0	0	0	0	0	0	0	0	0	0	0	0	0	0	0	0	0	0	0	0	0	0	0	0
1299	a	sp|O43447|PPIH_HUMAN	O43447	PPIH_HUMAN	PPIH	177	10.7	Homo sapiens	1:Experimental evidence at protein level	Peptidyl-prolyl cis-trans isomerase H	0.9999	0.9985	2	4	4	4	0	0	0	0	0	0	0	0	0	0	0	0	0	0	0	0	0	0	0	0	0	0	0	0	0	0	0	0	0	0	0	0	0
1300	a	sp|O43752|STX6_HUMAN	O43752	STX6_HUMAN	STX6	255	8.6	Homo sapiens	1:Experimental evidence at protein level	Syntaxin-6	0.9999	0.9989	2	2	2	2	0	0	0	0	0	0	0	0	0	0	0	0	0	0	0	0	0	0	0	0	0	0	0	0	0	0	0	0	0	0	0	0	0
1301	a	sp|O75312|ZPR1_HUMAN	O75312	ZPR1_HUMAN	ZPR1	459	5.2	Homo sapiens	1:Experimental evidence at protein level	Zinc finger protein ZPR1	0.9999	0.9978	2	3	3	3	0	0	0	0	0	0	0	0	0	0	0	0	0	0	0	0	0	0	0	0	0	0	0	0	0	0	0	0	0	0	0	0	0
1302	a	sp|O75607|NPM3_HUMAN	O75607	NPM3_HUMAN	NPM3	178	15.2	Homo sapiens	1:Experimental evidence at protein level	Nucleoplasmin-3	0.9999	0.999	2	8	8	8	0	0	0	0	0	0	0	0	0	0	0	0	0	0	0	0	0	0	0	0	0	0	0	0	0	0	0	0	0	0	0	0	0
1303	a	sp|O76054|S14L2_HUMAN	O76054	S14L2_HUMAN	SEC14L2	403	5	Homo sapiens	1:Experimental evidence at protein level	SEC14-like protein 2	0.9999	0.9964	2	2	2	2	0	0	0	0	0	0	0	0	0	0	0	0	0	0	0	0	0	0	0	0	0	0	0	0	0	0	0	0	0	0	0	0	0
1304	a	sp|O94929|ABLM3_HUMAN	O94929	ABLM3_HUMAN	ABLIM3	683	4	Homo sapiens	1:Experimental evidence at protein level	Actin-binding LIM protein 3	0.9999	0.9989	2	2	2	2	0	0	0	0	0	0	0	0	0	0	0	0	0	0	0	0	0	0	0	0	0	0	0	0	0	0	0	0	0	0	0	0	0
1305	a	sp|O95425|SVIL_HUMAN	O95425	SVIL_HUMAN	SVIL	2214	1.4	Homo sapiens	1:Experimental evidence at protein level	Supervillin	0.9999	0.999	2	2	2	2	0	0	0	0	0	0	0	0	0	0	0	0	0	0	0	0	0	0	0	0	0	0	0	0	0	0	0	0	0	0	0	0	0
1306	a	sp|O95810|SDPR_HUMAN	O95810	SDPR_HUMAN	SDPR	425	6.4	Homo sapiens	1:Experimental evidence at protein level	Serum deprivation-response protein	0.9999	0.999	2	2	2	2	0	0	0	0	0	0	0	0	0	0	0	0	0	0	0	0	0	0	0	0	0	0	0	0	0	0	0	0	0	0	0	0	0
1307	a	sp|P00403|COX2_HUMAN	P00403	COX2_HUMAN	MT-CO2	227	7.5	Homo sapiens	1:Experimental evidence at protein level	Cytochrome c oxidase subunit 2	0.9999	0.9988	2	16	16	16	0	0	0	0	0	0	0	0	0	0	0	0	0	0	0	0	0	0	0	0	0	0	0	0	0	0	0	1	1	1	1	1	1
1308	a	sp|P09669|COX6C_HUMAN	P09669	COX6C_HUMAN	COX6C	75	20	Homo sapiens	1:Experimental evidence at protein level	Cytochrome c oxidase subunit 6C	0.9999	0.9983	2	4	4	4	0	0	0	0	0	0	0	0	0	0	0	0	0	0	0	0	0	0	0	0	0	0	0	0	0	0	0	0	0	0	0	0	0
1309	a	sp|P12273|PIP_HUMAN	P12273	PIP_HUMAN	PIP	146	21.2	Homo sapiens	1:Experimental evidence at protein level	Prolactin-inducible protein	0.9999	0.999	2	2	2	2	0	0	0	0	0	0	0	0	0	0	0	0	0	0	0	0	0	0	0	0	0	0	0	0	0	0	0	0	0	0	0	0	0
1310	a	sp|P17858|PFKAL_HUMAN	P17858	PFKAL_HUMAN	PFKL	780	6.9	Homo sapiens	1:Experimental evidence at protein level	ATP-dependent 6-phosphofructokinase, liver type	0.9999	0.9988	5	11	6	6	0	0	0	0	0	0	0	0	0	0	0	0	0	0	0	0	0	0	0	0	0	0	0	0	0	0	0	1	1	1	0	0	0
1311	a	sp|P25325|THTM_HUMAN	P25325	THTM_HUMAN	MPST	297	6.7	Homo sapiens	1:Experimental evidence at protein level	3-mercaptopyruvate sulfurtransferase	0.9999	0.9983	2	4	4	4	0	0	0	0	0	0	0	0	0	0	0	0	0	0	0	0	0	0	0	0	0	0	0	0	0	0	0	0	0	0	0	0	0
1312	a	sp|P27694|RFA1_HUMAN	P27694	RFA1_HUMAN	RPA1	616	3.2	Homo sapiens	1:Experimental evidence at protein level	Replication protein A 70 kDa DNA-binding subunit	0.9999	0.9989	2	5	5	5	0	0	0	0	0	0	0	0	0	0	0	0	0	0	0	0	0	0	0	0	0	0	0	0	0	0	0	0	0	0	0	0	0
1313	a	sp|P36873|PP1G_HUMAN	P36873	PP1G_HUMAN	PPP1CC	323	30.7	Homo sapiens	1:Experimental evidence at protein level	Serine/threonine-protein phosphatase PP1-gamma catalytic subunit	0.9999	0.999	8	44	3	15	0	0	0	0	0	0	0	0	0	0	0	0	0	0	0	0	0	0	0	0	0	0	0	0	0	0	0	3	0	1	3	0	1
1314	a	sp|P46108|CRK_HUMAN	P46108	CRK_HUMAN	CRK	304	6.2	Homo sapiens	1:Experimental evidence at protein level	Adapter molecule crk	0.9999	0.999	2	6	6	6	0	0	0	0	0	0	0	0	0	0	0	0	0	0	0	0	0	0	0	0	0	0	0	0	0	0	0	0	0	0	0	0	0
1315	a	sp|P48507|GSH0_HUMAN	P48507	GSH0_HUMAN	GCLM	274	8.8	Homo sapiens	1:Experimental evidence at protein level	Glutamate--cysteine ligase regulatory subunit	0.9999	0.999	2	3	3	3	0	0	0	0	0	0	0	0	0	0	0	0	0	0	0	0	0	0	0	0	0	0	0	0	0	0	0	0	0	0	0	0	0
1316	a	sp|P49406|RM19_HUMAN	P49406	RM19_HUMAN	MRPL19	292	5.8	Homo sapiens	1:Experimental evidence at protein level	39S ribosomal protein L19, mitochondrial	0.9999	0.9989	2	4	4	4	0	0	0	0	0	0	0	0	0	0	0	0	0	0	0	0	0	0	0	0	0	0	0	0	0	0	0	0	0	0	0	0	0
1317	a	sp|P49790|NU153_HUMAN	P49790	NU153_HUMAN	NUP153	1475	1.5	Homo sapiens	1:Experimental evidence at protein level	Nuclear pore complex protein Nup153	0.9999	0.9973	2	3	3	3	0	0	0	0	0	0	0	0	0	0	0	0	0	0	0	0	0	0	0	0	0	0	0	0	0	0	0	0	0	0	0	0	0
1318	a	sp|P54920|SNAA_HUMAN	P54920	SNAA_HUMAN	NAPA	295	9.5	Homo sapiens	1:Experimental evidence at protein level	Alpha-soluble NSF attachment protein	0.9999	0.999	2	4	4	4	0	0	0	0	0	0	0	0	0	0	0	0	0	0	0	0	0	0	0	0	0	0	0	0	0	0	0	0	0	0	0	0	0
1319	a	sp|P68402|PA1B2_HUMAN	P68402	PA1B2_HUMAN	PAFAH1B2	229	17.9	Homo sapiens	1:Experimental evidence at protein level	Platelet-activating factor acetylhydrolase IB subunit beta	0.9999	0.999	3	7	7	7	0	0	0	0	0	0	0	0	0	0	0	0	0	0	0	0	0	0	0	0	0	0	0	0	0	0	0	0	0	0	0	0	0
1320	a	sp|P78347|GTF2I_HUMAN	P78347	GTF2I_HUMAN	GTF2I	998	2	Homo sapiens	1:Experimental evidence at protein level	General transcription factor II-I	0.9999	0.9983	2	3	3	3	0	0	0	0	0	0	0	0	0	0	0	0	0	0	0	0	0	0	0	0	0	0	0	0	0	0	0	0	0	0	0	0	0
1321	a	sp|Q00059|TFAM_HUMAN	Q00059	TFAM_HUMAN	TFAM	246	6.9	Homo sapiens	1:Experimental evidence at protein level	Transcription factor A, mitochondrial	0.9999	0.9983	2	4	4	4	0	0	0	0	0	0	0	0	0	0	0	0	0	0	0	0	0	0	0	0	0	0	0	0	0	0	0	0	0	0	0	0	0
1322	a	sp|Q00765|REEP5_HUMAN	Q00765	REEP5_HUMAN	REEP5	189	10.6	Homo sapiens	1:Experimental evidence at protein level	Receptor expression-enhancing protein 5	0.9999	0.999	2	8	8	8	0	0	0	0	0	0	0	0	0	0	0	0	0	0	0	0	0	0	0	0	0	0	0	0	0	0	0	0	0	0	0	0	0
1323	a	sp|Q03154|ACY1_HUMAN	Q03154	ACY1_HUMAN	ACY1	408	3.9	Homo sapiens	1:Experimental evidence at protein level	Aminoacylase-1	0.9999	0.999	2	3	3	3	0	0	0	0	0	0	0	0	0	0	0	0	0	0	0	0	0	0	0	0	0	0	0	0	0	0	0	0	0	0	0	0	0
1324	a	sp|Q13217|DNJC3_HUMAN	Q13217	DNJC3_HUMAN	DNAJC3	504	3.8	Homo sapiens	1:Experimental evidence at protein level	DnaJ homolog subfamily C member 3	0.9999	0.9984	2	4	4	4	0	0	0	0	0	0	0	0	0	0	0	0	0	0	0	0	0	0	0	0	0	0	0	0	0	0	0	1	1	1	0	0	0
1325	a	sp|Q13601|KRR1_HUMAN	Q13601	KRR1_HUMAN	KRR1	381	8.9	Homo sapiens	1:Experimental evidence at protein level	KRR1 small subunit processome component homolog	0.9999	0.9978	3	2	2	2	0	0	0	0	0	0	0	0	0	0	0	0	0	0	0	0	0	0	0	0	0	0	0	0	0	0	0	0	0	0	0	0	0
1326	a	sp|Q14692|BMS1_HUMAN	Q14692	BMS1_HUMAN	BMS1	1282	1.6	Homo sapiens	1:Experimental evidence at protein level	Ribosome biogenesis protein BMS1 homolog	0.9999	0.9969	2	2	2	2	0	0	0	0	0	0	0	0	0	0	0	0	0	0	0	0	0	0	0	0	0	0	0	0	0	0	0	0	0	0	0	0	0
1327	a	sp|Q14696|MESD_HUMAN	Q14696	MESD_HUMAN	MESDC2	234	12.4	Homo sapiens	1:Experimental evidence at protein level	LDLR chaperone MESD	0.9999	0.999	3	3	3	3	0	0	0	0	0	0	0	0	0	0	0	0	0	0	0	0	0	0	0	0	0	0	0	0	0	0	0	0	0	0	0	0	0
1329	a	sp|Q15642|CIP4_HUMAN	Q15642	CIP4_HUMAN	TRIP10	601	3.8	Homo sapiens	1:Experimental evidence at protein level	Cdc42-interacting protein 4	0.9999	0.9969	2	2	2	2	0	0	0	0	0	0	0	0	0	0	0	0	0	0	0	0	0	0	0	0	0	0	0	0	0	0	0	0	0	0	0	0	0
1330	a	sp|Q15785|TOM34_HUMAN	Q15785	TOM34_HUMAN	TOMM34	309	8.4	Homo sapiens	1:Experimental evidence at protein level	Mitochondrial import receptor subunit TOM34	0.9999	0.999	2	3	3	3	0	0	0	0	0	0	0	0	0	0	0	0	0	0	0	0	0	0	0	0	0	0	0	0	0	0	0	1	1	1	1	1	1
1331	a	sp|Q16881|TRXR1_HUMAN	Q16881	TRXR1_HUMAN	TXNRD1	649	3.5	Homo sapiens	1:Experimental evidence at protein level	Thioredoxin reductase 1, cytoplasmic	0.9999	0.998	2	6	6	6	0	0	0	0	0	0	0	0	0	0	0	0	0	0	0	0	0	0	0	0	0	0	0	0	0	0	0	1	1	1	1	1	1
1333	a	sp|Q8N6L1|KTAP2_HUMAN	Q8N6L1	KTAP2_HUMAN	KRTCAP2	136	27.9	Homo sapiens	1:Experimental evidence at protein level	Keratinocyte-associated protein 2	0.9999	0.999	2	4	4	4	0	0	0	0	0	0	0	0	0	0	0	0	0	0	0	0	0	0	0	0	0	0	0	0	0	0	0	0	0	0	0	0	0
1334	a	sp|Q8N6T3|ARFG1_HUMAN	Q8N6T3	ARFG1_HUMAN	ARFGAP1	406	7.1	Homo sapiens	1:Experimental evidence at protein level	ADP-ribosylation factor GTPase-activating protein 1	0.9999	0.999	2	3	3	3	0	0	0	0	0	0	0	0	0	0	0	0	0	0	0	0	0	0	0	0	0	0	0	0	0	0	0	0	0	0	0	0	0
1335	a	sp|Q92747|ARC1A_HUMAN	Q92747	ARC1A_HUMAN	ARPC1A	370	8.1	Homo sapiens	1:Experimental evidence at protein level	Actin-related protein 2/3 complex subunit 1A	0.9999	0.999	2	2	2	2	0	0	0	0	0	0	0	0	0	0	0	0	0	0	0	0	0	0	0	0	0	0	0	0	0	0	0	0	0	0	0	0	0
1336	a	sp|Q92820|GGH_HUMAN	Q92820	GGH_HUMAN	GGH	318	6.6	Homo sapiens	1:Experimental evidence at protein level	Gamma-glutamyl hydrolase	0.9999	0.999	2	3	3	3	0	0	0	0	0	0	0	0	0	0	0	0	0	0	0	0	0	0	0	0	0	0	0	0	0	0	0	0	0	0	0	0	0
1337	a	sp|Q969X5|ERGI1_HUMAN	Q969X5	ERGI1_HUMAN	ERGIC1	290	6.6	Homo sapiens	1:Experimental evidence at protein level	Endoplasmic reticulum-Golgi intermediate compartment protein 1	0.9999	0.9982	2	4	4	4	0	0	0	0	0	0	0	0	0	0	0	0	0	0	0	0	0	0	0	0	0	0	0	0	0	0	0	0	0	0	0	0	0
1338	a	sp|Q96I24|FUBP3_HUMAN	Q96I24	FUBP3_HUMAN	FUBP3	572	7.2	Homo sapiens	1:Experimental evidence at protein level	Far upstream element-binding protein 3	0.9999	0.999	5	15	4	4	0	0	0	0	0	0	0	0	0	0	0	0	0	0	0	0	0	0	0	0	0	0	0	0	0	0	0	1	0	0	1	0	0
1339	a	sp|Q96JJ7|TMX3_HUMAN	Q96JJ7	TMX3_HUMAN	TMX3	454	4	Homo sapiens	1:Experimental evidence at protein level	Protein disulfide-isomerase TMX3	0.9999	0.999	2	2	2	2	0	0	0	0	0	0	0	0	0	0	0	0	0	0	0	0	0	0	0	0	0	0	0	0	0	0	0	0	0	0	0	0	0
1340	a	sp|Q96KR1|ZFR_HUMAN	Q96KR1	ZFR_HUMAN	ZFR	1074	2.7	Homo sapiens	1:Experimental evidence at protein level	Zinc finger RNA-binding protein	0.9999	0.999	2	3	3	3	0	0	0	0	0	0	0	0	0	0	0	0	0	0	0	0	0	0	0	0	0	0	0	0	0	0	0	0	0	0	0	0	0
1341	a	sp|Q96M27|PRRC1_HUMAN	Q96M27	PRRC1_HUMAN	PRRC1	445	4.5	Homo sapiens	1:Experimental evidence at protein level	Protein PRRC1	0.9999	0.999	2	7	7	7	0	0	0	0	0	0	0	0	0	0	0	0	0	0	0	0	0	0	0	0	0	0	0	0	0	0	0	0	0	0	0	0	0
1342	a	sp|Q96N66|MBOA7_HUMAN	Q96N66	MBOA7_HUMAN	MBOAT7	472	5.1	Homo sapiens	1:Experimental evidence at protein level	Lysophospholipid acyltransferase 7	0.9999	0.9989	2	3	3	3	0	0	0	0	0	0	0	0	0	0	0	0	0	0	0	0	0	0	0	0	0	0	0	0	0	0	0	0	0	0	0	0	0
1343	a	sp|Q9BTV4|TMM43_HUMAN	Q9BTV4	TMM43_HUMAN	TMEM43	400	5	Homo sapiens	1:Experimental evidence at protein level	Transmembrane protein 43	0.9999	0.9943	2	6	6	6	0	0	0	0	0	0	0	0	0	0	0	0	0	0	0	0	0	0	0	0	0	0	0	0	0	0	0	0	0	0	0	0	0
1344	a	sp|Q9BY44|EIF2A_HUMAN	Q9BY44	EIF2A_HUMAN	EIF2A	585	2.7	Homo sapiens	1:Experimental evidence at protein level	Eukaryotic translation initiation factor 2A	0.9999	0.9983	2	5	5	5	0	0	0	0	0	0	0	0	0	0	0	0	0	0	0	0	0	0	0	0	0	0	0	0	0	0	0	0	0	0	0	0	0
1345	a	sp|Q9H2H9|S38A1_HUMAN	Q9H2H9	S38A1_HUMAN	SLC38A1	487	3.9	Homo sapiens	1:Experimental evidence at protein level	Sodium-coupled neutral amino acid transporter 1	0.9999	0.9985	2	2	2	2	0	0	0	0	0	0	0	0	0	0	0	0	0	0	0	0	0	0	0	0	0	0	0	0	0	0	0	0	0	0	0	0	0
1346	a	sp|Q9Y2A7|NCKP1_HUMAN	Q9Y2A7	NCKP1_HUMAN	NCKAP1	1128	1.6	Homo sapiens	1:Experimental evidence at protein level	Nck-associated protein 1	0.9999	0.9974	2	3	3	3	0	0	0	0	0	0	0	0	0	0	0	0	0	0	0	0	0	0	0	0	0	0	0	0	0	0	0	0	0	0	0	0	0
1347	a	sp|Q9Y2P8|RCL1_HUMAN	Q9Y2P8	RCL1_HUMAN	RCL1	373	4.3	Homo sapiens	1:Experimental evidence at protein level	RNA 3'-terminal phosphate cyclase-like protein	0.9999	0.998	2	4	4	4	0	0	0	0	0	0	0	0	0	0	0	0	0	0	0	0	0	0	0	0	0	0	0	0	0	0	0	0	0	0	0	0	0
1348	a	sp|Q9Y315|DEOC_HUMAN	Q9Y315	DEOC_HUMAN	DERA	318	8.8	Homo sapiens	1:Experimental evidence at protein level	Deoxyribose-phosphate aldolase	0.9999	0.999	2	4	4	4	0	0	0	0	0	0	0	0	0	0	0	0	0	0	0	0	0	0	0	0	0	0	0	0	0	0	0	0	0	0	0	0	0
1349	a	sp|O75351|VPS4B_HUMAN	O75351	VPS4B_HUMAN	VPS4B	444	5	Homo sapiens	1:Experimental evidence at protein level	Vacuolar protein sorting-associated protein 4B	0.9999	0.999	2	3	3	3	0	0	0	0	0	0	0	0	0	0	0	0	0	0	0	0	0	0	0	0	0	0	0	0	0	0	0	0	0	0	0	0	0
1351	a	sp|Q07666|KHDR1_HUMAN	Q07666	KHDR1_HUMAN	KHDRBS1	443	4.3	Homo sapiens	1:Experimental evidence at protein level	KH domain-containing, RNA-binding, signal transduction-associated protein 1	0.9999	0.9952	2	5	5	5	0	0	0	0	0	0	0	0	0	0	0	0	0	0	0	0	0	0	0	0	0	0	0	0	0	0	0	0	0	0	0	0	0
1352	a	sp|O75746|CMC1_HUMAN	O75746	CMC1_HUMAN	SLC25A12	678	9.3	Homo sapiens	1:Experimental evidence at protein level	Calcium-binding mitochondrial carrier protein Aralar1	0.9998	0.9952	6	15	3	3	0	0	0	0	0	0	0	0	0	0	0	0	0	0	0	0	0	0	0	0	0	0	0	0	0	0	0	1	0	0	1	0	0
1353	a	sp|O94906|PRP6_HUMAN	O94906	PRP6_HUMAN	PRPF6	941	3.2	Homo sapiens	1:Experimental evidence at protein level	Pre-mRNA-processing factor 6	0.9998	0.999	2	2	2	2	0	0	0	0	0	0	0	0	0	0	0	0	0	0	0	0	0	0	0	0	0	0	0	0	0	0	0	0	0	0	0	0	0
1354	a	sp|P41227|NAA10_HUMAN	P41227	NAA10_HUMAN	NAA10	235	11.5	Homo sapiens	1:Experimental evidence at protein level	N-alpha-acetyltransferase 10	0.9998	0.9968	2	3	3	3	0	0	0	0	0	0	0	0	0	0	0	0	0	0	0	0	0	0	0	0	0	0	0	0	0	0	0	0	0	0	0	0	0
1355	a	sp|P49756|RBM25_HUMAN	P49756	RBM25_HUMAN	RBM25	843	3.8	Homo sapiens	1:Experimental evidence at protein level	RNA-binding protein 25	0.9998	0.997	2	3	3	3	0	0	0	0	0	0	0	0	0	0	0	0	0	0	0	0	0	0	0	0	0	0	0	0	0	0	0	0	0	0	0	0	0
1356	a	sp|P56182|RRP1_HUMAN	P56182	RRP1_HUMAN	RRP1	461	4.8	Homo sapiens	1:Experimental evidence at protein level	Ribosomal RNA processing protein 1 homolog A	0.9998	0.999	2	4	4	4	0	0	0	0	0	0	0	0	0	0	0	0	0	0	0	0	0	0	0	0	0	0	0	0	0	0	0	0	0	0	0	0	0
1357	a	sp|P61970|NTF2_HUMAN	P61970	NTF2_HUMAN	NUTF2	127	11.8	Homo sapiens	1:Experimental evidence at protein level	Nuclear transport factor 2	0.9998	0.9984	2	10	10	10	0	0	0	0	0	0	0	0	0	0	0	0	0	0	0	0	0	0	0	0	0	0	0	0	0	0	0	1	1	1	1	1	1
1358	a	sp|Q01085|TIAR_HUMAN	Q01085	TIAR_HUMAN	TIAL1	375	5.6	Homo sapiens	1:Experimental evidence at protein level	Nucleolysin TIAR	0.9998	0.999	2	3	3	3	0	0	0	0	0	0	0	0	0	0	0	0	0	0	0	0	0	0	0	0	0	0	0	0	0	0	0	1	1	1	1	1	1
1359	a	sp|Q16890|TPD53_HUMAN	Q16890	TPD53_HUMAN	TPD52L1	204	13.7	Homo sapiens	1:Experimental evidence at protein level	Tumor protein D53	0.9998	0.999	2	5	5	5	0	0	0	0	0	0	0	0	0	0	0	0	0	0	0	0	0	0	0	0	0	0	0	0	0	0	0	0	0	0	0	0	0
1360	a	sp|Q6DD88|ATLA3_HUMAN	Q6DD88	ATLA3_HUMAN	ATL3	541	3.5	Homo sapiens	1:Experimental evidence at protein level	Atlastin-3	0.9998	0.9933	2	8	8	8	0	0	0	0	0	0	0	0	0	0	0	0	0	0	0	0	0	0	0	0	0	0	0	0	0	0	0	0	0	0	0	0	0
1361	a	sp|Q8IXB1|DJC10_HUMAN	Q8IXB1	DJC10_HUMAN	DNAJC10	793	2.5	Homo sapiens	1:Experimental evidence at protein level	DnaJ homolog subfamily C member 10	0.9998	0.9968	2	2	2	2	0	0	0	0	0	0	0	0	0	0	0	0	0	0	0	0	0	0	0	0	0	0	0	0	0	0	0	0	0	0	0	0	0
1362	a	sp|Q96C36|P5CR2_HUMAN	Q96C36	P5CR2_HUMAN	PYCR2	320	12.5	Homo sapiens	1:Experimental evidence at protein level	Pyrroline-5-carboxylate reductase 2	0.9998	0.999	3	12	3	12	0	0	0	0	0	0	0	0	0	0	0	0	0	0	0	0	0	0	0	0	0	0	0	0	0	0	0	1	1	1	1	1	1
1363	a	sp|Q9H307|PININ_HUMAN	Q9H307	PININ_HUMAN	PNN	717	2.4	Homo sapiens	1:Experimental evidence at protein level	Pinin	0.9998	0.9979	2	6	6	6	0	0	0	0	0	0	0	0	0	0	0	0	0	0	0	0	0	0	0	0	0	0	0	0	0	0	0	0	0	0	0	0	0
1364	a	sp|Q9NTI5|PDS5B_HUMAN	Q9NTI5	PDS5B_HUMAN	PDS5B	1447	1.3	Homo sapiens	1:Experimental evidence at protein level	Sister chromatid cohesion protein PDS5 homolog B	0.9998	0.999	2	2	2	2	0	0	0	0	0	0	0	0	0	0	0	0	0	0	0	0	0	0	0	0	0	0	0	0	0	0	0	0	0	0	0	0	0
1365	a	sp|Q9Y5J7|TIM9_HUMAN	Q9Y5J7	TIM9_HUMAN	TIMM9	89	29.2	Homo sapiens	1:Experimental evidence at protein level	Mitochondrial import inner membrane translocase subunit Tim9	0.9998	0.999	2	3	3	3	0	0	0	0	0	0	0	0	0	0	0	0	0	0	0	0	0	0	0	0	0	0	0	0	0	0	0	0	0	0	0	0	0
1366	a	sp|P09496|CLCA_HUMAN	P09496	CLCA_HUMAN	CLTA	248	6.5	Homo sapiens	1:Experimental evidence at protein level	Clathrin light chain A	0.9998	0.9965	2	4	4	4	0	0	0	0	0	0	0	0	0	0	0	0	0	0	0	0	0	0	0	0	0	0	0	0	0	0	0	0	0	0	0	0	0
1367	a	sp|P41236|IPP2_HUMAN	P41236	IPP2_HUMAN	PPP1R2	205	9.3	Homo sapiens	1:Experimental evidence at protein level	Protein phosphatase inhibitor 2	0.9994	0.9982	2	4	4	4	0	0	0	0	0	0	0	0	0	0	0	0	0	0	0	0	0	0	0	0	0	0	0	0	0	0	0	0	0	0	0	0	0
1368	a	sp|P62070|RRAS2_HUMAN	P62070	RRAS2_HUMAN	RRAS2	204	11.3	Homo sapiens	1:Experimental evidence at protein level	Ras-related protein R-Ras2	0.9998	0.999	2	9	9	9	0	0	0	0	0	0	0	0	0	0	0	0	0	0	0	0	0	0	0	0	0	0	0	0	0	0	0	0	0	0	0	0	0
1369	a	sp|P14927|QCR7_HUMAN	P14927	QCR7_HUMAN	UQCRB	111	18.9	Homo sapiens	1:Experimental evidence at protein level	Cytochrome b-c1 complex subunit 7	0.9997	0.999	2	5	5	5	0	0	0	0	0	0	0	0	0	0	0	0	0	0	0	0	0	0	0	0	0	0	0	0	0	0	0	0	0	0	0	0	0
1370	a	sp|P35249|RFC4_HUMAN	P35249	RFC4_HUMAN	RFC4	363	6.9	Homo sapiens	1:Experimental evidence at protein level	Replication factor C subunit 4	0.9997	0.9982	2	3	3	3	0	0	0	0	0	0	0	0	0	0	0	0	0	0	0	0	0	0	0	0	0	0	0	0	0	0	0	0	0	0	0	0	0
1371	a	sp|P53990|IST1_HUMAN	P53990	IST1_HUMAN	IST1	364	5.2	Homo sapiens	1:Experimental evidence at protein level	IST1 homolog	0.9997	0.9985	2	3	3	3	0	0	0	0	0	0	0	0	0	0	0	0	0	0	0	0	0	0	0	0	0	0	0	0	0	0	0	0	0	0	0	0	0
1372	a	sp|P60468|SC61B_HUMAN	P60468	SC61B_HUMAN	SEC61B	96	26	Homo sapiens	1:Experimental evidence at protein level	Protein transport protein Sec61 subunit beta	0.9997	0.9983	2	8	8	8	0	0	0	0	0	0	0	0	0	0	0	0	0	0	0	0	0	0	0	0	0	0	0	0	0	0	0	0	0	0	0	0	0
1373	a	sp|Q13868|EXOS2_HUMAN	Q13868	EXOS2_HUMAN	EXOSC2	293	8.9	Homo sapiens	1:Experimental evidence at protein level	Exosome complex component RRP4	0.9997	0.9909	2	2	2	2	0	0	0	0	0	0	0	0	0	0	0	0	0	0	0	0	0	0	0	0	0	0	0	0	0	0	0	0	0	0	0	0	0
1374	a	sp|Q14116|IL18_HUMAN	Q14116	IL18_HUMAN	IL18	193	8.8	Homo sapiens	1:Experimental evidence at protein level	Interleukin-18	0.9997	0.9986	2	12	12	12	0	0	0	0	0	0	0	0	0	0	0	0	0	0	0	0	0	0	0	0	0	0	0	0	0	0	0	1	1	1	1	1	1
1376	a	sp|Q9Y6E2|BZW2_HUMAN	Q9Y6E2	BZW2_HUMAN	BZW2	419	8.1	Homo sapiens	1:Experimental evidence at protein level	Basic leucine zipper and W2 domain-containing protein 2	0.9997	0.999	3	5	3	3	0	0	0	0	0	0	0	0	0	0	0	0	0	0	0	0	0	0	0	0	0	0	0	0	0	0	0	0	0	0	0	0	0
1377	a	sp|P13861|KAP2_HUMAN	P13861	KAP2_HUMAN	PRKAR2A	404	6.7	Homo sapiens	1:Experimental evidence at protein level	cAMP-dependent protein kinase type II-alpha regulatory subunit	0.9997	0.999	2	4	4	4	0	0	0	0	0	0	0	0	0	0	0	0	0	0	0	0	0	0	0	0	0	0	0	0	0	0	0	0	0	0	0	0	0
1378	a	sp|P63027|VAMP2_HUMAN	P63027	VAMP2_HUMAN	VAMP2	116	24	Homo sapiens	1:Experimental evidence at protein level	Vesicle-associated membrane protein 2	0.9997	0.999	2	8	8	8	0	0	0	0	0	0	0	0	0	0	0	0	0	0	0	0	0	0	0	0	0	0	0	0	0	0	0	1	1	1	1	1	1
1379	a	sp|A8MWD9|RUXGL_HUMAN	A8MWD9	RUXGL_HUMAN	SNRPGP15	76	25	Homo sapiens	5:Protein uncertain	Putative small nuclear ribonucleoprotein G-like protein 15	0.9996	0.9974	2	2	2	2	0	0	0	0	0	0	0	0	0	0	0	0	0	0	0	0	0	0	0	0	0	0	0	0	0	0	0	0	0	0	0	0	0
1380	a	sp|O60437|PEPL_HUMAN	O60437	PEPL_HUMAN	PPL	1756	1.1	Homo sapiens	1:Experimental evidence at protein level	Periplakin	0.9996	0.9982	2	3	3	3	0	0	0	0	0	0	0	0	0	0	0	0	0	0	0	0	0	0	0	0	0	0	0	0	0	0	0	0	0	0	0	0	0
1381	a	sp|P08579|RU2B_HUMAN	P08579	RU2B_HUMAN	SNRPB2	225	16	Homo sapiens	1:Experimental evidence at protein level	U2 small nuclear ribonucleoprotein B''	0.9996	0.999	4	25	11	11	0	0	0	0	0	0	0	0	0	0	0	0	0	0	0	0	0	0	0	0	0	0	0	0	0	0	0	2	1	1	2	1	1
1382	a	sp|Q13595|TRA2A_HUMAN	Q13595	TRA2A_HUMAN	TRA2A	282	8.2	Homo sapiens	1:Experimental evidence at protein level	Transformer-2 protein homolog alpha	0.9996	0.999	2	4	4	4	0	0	0	0	0	0	0	0	0	0	0	0	0	0	0	0	0	0	0	0	0	0	0	0	0	0	0	0	0	0	0	0	0
1383	a	sp|Q8IYI6|EXOC8_HUMAN	Q8IYI6	EXOC8_HUMAN	EXOC8	725	3	Homo sapiens	1:Experimental evidence at protein level	Exocyst complex component 8	0.9996	0.999	2	1	1	1	0	0	0	0	0	0	0	0	0	0	0	0	0	0	0	0	0	0	0	0	0	0	0	0	0	0	0	0	0	0	0	0	0
1384	a	sp|Q8WVY7|UBCP1_HUMAN	Q8WVY7	UBCP1_HUMAN	UBLCP1	318	6.6	Homo sapiens	1:Experimental evidence at protein level	Ubiquitin-like domain-containing CTD phosphatase 1	0.9996	0.9981	2	4	4	4	0	0	0	0	0	0	0	0	0	0	0	0	0	0	0	0	0	0	0	0	0	0	0	0	0	0	0	0	0	0	0	0	0
1385	a	sp|Q99805|TM9S2_HUMAN	Q99805	TM9S2_HUMAN	TM9SF2	663	3.2	Homo sapiens	1:Experimental evidence at protein level	Transmembrane 9 superfamily member 2	0.9996	0.9983	2	6	6	6	0	0	0	0	0	0	0	0	0	0	0	0	0	0	0	0	0	0	0	0	0	0	0	0	0	0	0	1	1	1	1	1	1
1386	a	sp|Q9BQ04|RBM4B_HUMAN	Q9BQ04	RBM4B_HUMAN	RBM4B	359	7.5	Homo sapiens	1:Experimental evidence at protein level	RNA-binding protein 4B	0.9996	0.999	3	3	3	3	0	0	0	0	0	0	0	0	0	0	0	0	0	0	0	0	0	0	0	0	0	0	0	0	0	0	0	0	0	0	0	0	0
1387	a	sp|Q9BYD2|RM09_HUMAN	Q9BYD2	RM09_HUMAN	MRPL9	267	6	Homo sapiens	1:Experimental evidence at protein level	39S ribosomal protein L9, mitochondrial	0.9996	0.9968	2	6	6	6	0	0	0	0	0	0	0	0	0	0	0	0	0	0	0	0	0	0	0	0	0	0	0	0	0	0	0	0	0	0	0	0	0
1388	a	sp|Q9HCC0|MCCB_HUMAN	Q9HCC0	MCCB_HUMAN	MCCC2	563	5.9	Homo sapiens	1:Experimental evidence at protein level	Methylcrotonoyl-CoA carboxylase beta chain, mitochondrial	0.9996	0.9953	2	2	2	2	0	0	0	0	0	0	0	0	0	0	0	0	0	0	0	0	0	0	0	0	0	0	0	0	0	0	0	0	0	0	0	0	0
1389	a	sp|Q9UNX4|WDR3_HUMAN	Q9UNX4	WDR3_HUMAN	WDR3	943	3.2	Homo sapiens	1:Experimental evidence at protein level	WD repeat-containing protein 3	0.9996	0.9988	2	2	2	2	0	0	0	0	0	0	0	0	0	0	0	0	0	0	0	0	0	0	0	0	0	0	0	0	0	0	0	1	1	1	1	1	1
1390	a	sp|Q9Y6W5|WASF2_HUMAN	Q9Y6W5	WASF2_HUMAN	WASF2	498	4	Homo sapiens	1:Experimental evidence at protein level	Wiskott-Aldrich syndrome protein family member 2	0.9996	0.9939	2	3	3	3	0	0	0	0	0	0	0	0	0	0	0	0	0	0	0	0	0	0	0	0	0	0	0	0	0	0	0	0	0	0	0	0	0
1391	a	sp|P48163|MAOX_HUMAN	P48163	MAOX_HUMAN	ME1	572	3	Homo sapiens	1:Experimental evidence at protein level	NADP-dependent malic enzyme	0.9995	0.9962	2	4	4	4	0	0	0	0	0	0	0	0	0	0	0	0	0	0	0	0	0	0	0	0	0	0	0	0	0	0	0	0	0	0	0	0	0
1392	a	sp|Q13618|CUL3_HUMAN	Q13618	CUL3_HUMAN	CUL3	768	2.7	Homo sapiens	1:Experimental evidence at protein level	Cullin-3	0.9995	0.9924	2	2	2	2	0	0	0	0	0	0	0	0	0	0	0	0	0	0	0	0	0	0	0	0	0	0	0	0	0	0	0	0	0	0	0	0	0
1394	a	sp|Q86XP3|DDX42_HUMAN	Q86XP3	DDX42_HUMAN	DDX42	938	2.3	Homo sapiens	1:Experimental evidence at protein level	ATP-dependent RNA helicase DDX42	0.9995	0.9984	2	3	3	3	0	0	0	0	0	0	0	0	0	0	0	0	0	0	0	0	0	0	0	0	0	0	0	0	0	0	0	0	0	0	0	0	0
1396	a	sp|Q9NZ01|TECR_HUMAN	Q9NZ01	TECR_HUMAN	TECR	308	7.1	Homo sapiens	1:Experimental evidence at protein level	Very-long-chain enoyl-CoA reductase	0.9995	0.999	2	7	7	7	0	0	0	0	0	0	0	0	0	0	0	0	0	0	0	0	0	0	0	0	0	0	0	0	0	0	0	1	1	1	1	1	1
1397	a	sp|P51114|FXR1_HUMAN	P51114	FXR1_HUMAN	FXR1	621	2.6	Homo sapiens	1:Experimental evidence at protein level	Fragile X mental retardation syndrome-related protein 1	0.9995	0.9912	2	10	10	10	0	0	0	0	0	0	0	0	0	0	0	0	0	0	0	0	0	0	0	0	0	0	0	0	0	0	0	1	1	1	1	1	1
1398	a	sp|Q96ST8|CEP89_HUMAN	Q96ST8	CEP89_HUMAN	CEP89	783	2	Homo sapiens	1:Experimental evidence at protein level	Centrosomal protein of 89 kDa	0.9994	0.9912	2	9	9	9	0	0	0	0	0	0	0	0	0	0	0	0	0	0	0	0	0	0	0	0	0	0	0	0	0	0	0	0	0	0	0	0	0
1399	a	sp|P52701|MSH6_HUMAN	P52701	MSH6_HUMAN	MSH6	1360	1.9	Homo sapiens	1:Experimental evidence at protein level	DNA mismatch repair protein Msh6	0.9994	0.9959	2	2	2	2	0	0	0	0	0	0	0	0	0	0	0	0	0	0	0	0	0	0	0	0	0	0	0	0	0	0	0	0	0	0	0	0	0
1400	a	sp|Q02413|DSG1_HUMAN	Q02413	DSG1_HUMAN	DSG1	1049	2	Homo sapiens	1:Experimental evidence at protein level	Desmoglein-1	0.9994	0.9976	2	2	2	2	0	0	0	0	0	0	0	0	0	0	0	0	0	0	0	0	0	0	0	0	0	0	0	0	0	0	0	0	0	0	0	0	0
1401	a	sp|Q09028|RBBP4_HUMAN	Q09028	RBBP4_HUMAN	RBBP4	425	8	Homo sapiens	1:Experimental evidence at protein level	Histone-binding protein RBBP4	0.9994	0.999	3	4	2	4	0	0	0	0	0	0	0	0	0	0	0	0	0	0	0	0	0	0	0	0	0	0	0	0	0	0	0	0	0	0	0	0	0
1402	a	sp|Q9HC35|EMAL4_HUMAN	Q9HC35	EMAL4_HUMAN	EML4	981	1.9	Homo sapiens	1:Experimental evidence at protein level	Echinoderm microtubule-associated protein-like 4	0.9994	0.9965	2	2	2	2	0	0	0	0	0	0	0	0	0	0	0	0	0	0	0	0	0	0	0	0	0	0	0	0	0	0	0	0	0	0	0	0	0
1403	a	sp|Q9NRG0|CHRC1_HUMAN	Q9NRG0	CHRC1_HUMAN	CHRAC1	131	19.8	Homo sapiens	1:Experimental evidence at protein level	Chromatin accessibility complex protein 1	0.9994	0.999	2	3	3	3	0	0	0	0	0	0	0	0	0	0	0	0	0	0	0	0	0	0	0	0	0	0	0	0	0	0	0	0	0	0	0	0	0
1404	a	sp|O15305|PMM2_HUMAN	O15305	PMM2_HUMAN	PMM2	246	10.2	Homo sapiens	1:Experimental evidence at protein level	Phosphomannomutase 2	0.9993	0.999	2	5	5	5	0	0	0	0	0	0	0	0	0	0	0	0	0	0	0	0	0	0	0	0	0	0	0	0	0	0	0	0	0	0	0	0	0
1405	a	sp|P55809|SCOT1_HUMAN	P55809	SCOT1_HUMAN	OXCT1	520	4	Homo sapiens	1:Experimental evidence at protein level	Succinyl-CoA:3-ketoacid coenzyme A transferase 1, mitochondrial	0.9993	0.999	2	7	7	7	0	0	0	0	0	0	0	0	0	0	0	0	0	0	0	0	0	0	0	0	0	0	0	0	0	0	0	1	1	1	1	1	1
1406	a	sp|P62136|PP1A_HUMAN	P62136	PP1A_HUMAN	PPP1CA	330	29.7	Homo sapiens	1:Experimental evidence at protein level	Serine/threonine-protein phosphatase PP1-alpha catalytic subunit	0.9993	0.9986	8	53	12	12	0	0	0	0	0	0	0	0	0	0	0	0	0	0	0	0	0	0	0	0	0	0	0	0	0	0	0	4	1	1	4	1	1
1407	a	sp|Q32P28|P3H1_HUMAN	Q32P28	P3H1_HUMAN	P3H1	736	3	Homo sapiens	1:Experimental evidence at protein level	Prolyl 3-hydroxylase 1	0.9993	0.999	2	2	2	2	0	0	0	0	0	0	0	0	0	0	0	0	0	0	0	0	0	0	0	0	0	0	0	0	0	0	0	0	0	0	0	0	0
1410	a	sp|Q9UHG3|PCYOX_HUMAN	Q9UHG3	PCYOX_HUMAN	PCYOX1	505	4	Homo sapiens	1:Experimental evidence at protein level	Prenylcysteine oxidase 1	0.9993	0.999	2	4	4	4	0	0	0	0	0	0	0	0	0	0	0	0	0	0	0	0	0	0	0	0	0	0	0	0	0	0	0	0	0	0	0	0	0
1411	a	sp|O75477|ERLN1_HUMAN	O75477	ERLN1_HUMAN	ERLIN1	346	13	Homo sapiens	1:Experimental evidence at protein level	Erlin-1	0.9992	0.999	4	25	3	3	0	0	0	0	0	0	0	0	0	0	0	0	0	0	0	0	0	0	0	0	0	0	0	0	0	0	0	1	0	0	1	0	0
1412	a	sp|P62328|TYB4_HUMAN	P62328	TYB4_HUMAN	TMSB4X	44	40.9	Homo sapiens	1:Experimental evidence at protein level	Thymosin beta-4	0.9992	0.999	2	26	19	19	0	0	0	0	0	0	0	0	0	0	0	0	0	0	0	0	0	0	0	0	0	0	0	0	0	0	0	1	0	0	1	0	0
1413	a	sp|P63313|TYB10_HUMAN	P63313	TYB10_HUMAN	TMSB10	44	47.7	Homo sapiens	1:Experimental evidence at protein level	Thymosin beta-10	0.9992	0.999	2	44	37	44	0	0	0	0	0	0	0	0	0	0	0	0	0	0	0	0	0	0	0	0	0	0	0	0	0	0	0	2	1	2	2	1	2
1414	a	sp|Q13418|ILK_HUMAN	Q13418	ILK_HUMAN	ILK	452	3.5	Homo sapiens	1:Experimental evidence at protein level	Integrin-linked protein kinase	0.9992	0.9975	2	2	2	2	0	0	0	0	0	0	0	0	0	0	0	0	0	0	0	0	0	0	0	0	0	0	0	0	0	0	0	0	0	0	0	0	0
1415	a	sp|Q9NQ29|LUC7L_HUMAN	Q9NQ29	LUC7L_HUMAN	LUC7L	371	12.1	Homo sapiens	1:Experimental evidence at protein level	Putative RNA-binding protein Luc7-like 1	0.9992	0.999	4	7	1	1	0	0	0	0	0	0	0	0	0	0	0	0	0	0	0	0	0	0	0	0	0	0	0	0	0	0	0	0	0	0	0	0	0
1416	a	sp|P36507|MP2K2_HUMAN	P36507	MP2K2_HUMAN	MAP2K2	400	6.5	Homo sapiens	1:Experimental evidence at protein level	Dual specificity mitogen-activated protein kinase kinase 2	0.9991	0.999	2	3	2	3	0	0	0	0	0	0	0	0	0	0	0	0	0	0	0	0	0	0	0	0	0	0	0	0	0	0	0	0	0	0	0	0	0
1417	a	sp|P52594|AGFG1_HUMAN	P52594	AGFG1_HUMAN	AGFG1	562	6	Homo sapiens	1:Experimental evidence at protein level	Arf-GAP domain and FG repeat-containing protein 1	0.9991	0.999	2	2	2	2	0	0	0	0	0	0	0	0	0	0	0	0	0	0	0	0	0	0	0	0	0	0	0	0	0	0	0	0	0	0	0	0	0
1418	a	sp|Q15008|PSMD6_HUMAN	Q15008	PSMD6_HUMAN	PSMD6	389	5.4	Homo sapiens	1:Experimental evidence at protein level	26S proteasome non-ATPase regulatory subunit 6	0.9991	0.9989	2	3	3	3	0	0	0	0	0	0	0	0	0	0	0	0	0	0	0	0	0	0	0	0	0	0	0	0	0	0	0	0	0	0	0	0	0
1419	a	sp|Q8TBQ9|KISHA_HUMAN	Q8TBQ9	KISHA_HUMAN	TMEM167A	72	45.8	Homo sapiens	1:Experimental evidence at protein level	Protein kish-A	0.9991	0.999	2	1	1	1	0	0	0	0	0	0	0	0	0	0	0	0	0	0	0	0	0	0	0	0	0	0	0	0	0	0	0	0	0	0	0	0	0
1420	a	sp|Q8TC07|TBC15_HUMAN	Q8TC07	TBC15_HUMAN	TBC1D15	691	3.5	Homo sapiens	1:Experimental evidence at protein level	TBC1 domain family member 15	0.9991	0.9957	2	2	2	2	0	0	0	0	0	0	0	0	0	0	0	0	0	0	0	0	0	0	0	0	0	0	0	0	0	0	0	0	0	0	0	0	0
1421	a	sp|P17900|SAP3_HUMAN	P17900	SAP3_HUMAN	GM2A	193	8.8	Homo sapiens	1:Experimental evidence at protein level	Ganglioside GM2 activator	0.999	0.9925	2	5	5	5	0	0	0	0	0	0	0	0	0	0	0	0	0	0	0	0	0	0	0	0	0	0	0	0	0	0	0	0	0	0	0	0	0
1422	a	sp|P30049|ATPD_HUMAN	P30049	ATPD_HUMAN	ATP5D	168	13.7	Homo sapiens	1:Experimental evidence at protein level	ATP synthase subunit delta, mitochondrial	0.999	0.999	2	20	20	20	0	0	0	0	0	0	0	0	0	0	0	0	0	0	0	0	0	0	0	0	0	0	0	0	0	0	0	1	1	1	1	1	1
1424	a	sp|Q9NRX1|PNO1_HUMAN	Q9NRX1	PNO1_HUMAN	PNO1	252	6.3	Homo sapiens	1:Experimental evidence at protein level	RNA-binding protein PNO1	0.999	0.999	2	2	2	2	0	0	0	0	0	0	0	0	0	0	0	0	0	0	0	0	0	0	0	0	0	0	0	0	0	0	0	0	0	0	0	0	0
1425	a	sp|P07108|ACBP_HUMAN	P07108	ACBP_HUMAN	DBI	87	31	Homo sapiens	1:Experimental evidence at protein level	Acyl-CoA-binding protein	0.9989	0.999	2	10	10	10	0	0	0	0	0	0	0	0	0	0	0	0	0	0	0	0	0	0	0	0	0	0	0	0	0	0	0	1	1	1	1	1	1
1426	a	sp|Q06124|PTN11_HUMAN	Q06124	PTN11_HUMAN	PTPN11	597	4	Homo sapiens	1:Experimental evidence at protein level	Tyrosine-protein phosphatase non-receptor type 11	0.9989	0.9944	2	3	3	3	0	0	0	0	0	0	0	0	0	0	0	0	0	0	0	0	0	0	0	0	0	0	0	0	0	0	0	0	0	0	0	0	0
1427	a	sp|Q9Y295|DRG1_HUMAN	Q9Y295	DRG1_HUMAN	DRG1	367	7.4	Homo sapiens	1:Experimental evidence at protein level	Developmentally-regulated GTP-binding protein 1	0.9989	0.999	2	1	1	1	0	0	0	0	0	0	0	0	0	0	0	0	0	0	0	0	0	0	0	0	0	0	0	0	0	0	0	0	0	0	0	0	0
1429	a	sp|O95182|NDUA7_HUMAN	O95182	NDUA7_HUMAN	NDUFA7	113	22.1	Homo sapiens	1:Experimental evidence at protein level	NADH dehydrogenase [ubiquinone] 1 alpha subcomplex subunit 7	0.9988	0.999	2	2	2	2	0	0	0	0	0	0	0	0	0	0	0	0	0	0	0	0	0	0	0	0	0	0	0	0	0	0	0	0	0	0	0	0	0
1430	a	sp|Q9H3U1|UN45A_HUMAN	Q9H3U1	UN45A_HUMAN	UNC45A	944	2	Homo sapiens	1:Experimental evidence at protein level	Protein unc-45 homolog A	0.9988	0.9953	2	2	2	2	0	0	0	0	0	0	0	0	0	0	0	0	0	0	0	0	0	0	0	0	0	0	0	0	0	0	0	0	0	0	0	0	0
1431	a	sp|Q8IX12|CCAR1_HUMAN	Q8IX12	CCAR1_HUMAN	CCAR1	1150	1.7	Homo sapiens	1:Experimental evidence at protein level	Cell division cycle and apoptosis regulator protein 1	0.9988	0.999	2	2	2	2	0	0	0	0	0	0	0	0	0	0	0	0	0	0	0	0	0	0	0	0	0	0	0	0	0	0	0	0	0	0	0	0	0
1432	a	sp|P84085|ARF5_HUMAN	P84085	ARF5_HUMAN	ARF5	180	38.9	Homo sapiens	1:Experimental evidence at protein level	ADP-ribosylation factor 5	0.9987	0.9983	5	71	9	9	0	0	0	0	0	0	0	0	0	0	0	0	0	0	0	0	0	0	0	0	0	0	0	0	0	0	0	4	0	0	4	0	0
1433	a	sp|Q99567|NUP88_HUMAN	Q99567	NUP88_HUMAN	NUP88	741	3.2	Homo sapiens	1:Experimental evidence at protein level	Nuclear pore complex protein Nup88	0.9987	0.999	2	3	3	3	0	0	0	0	0	0	0	0	0	0	0	0	0	0	0	0	0	0	0	0	0	0	0	0	0	0	0	0	0	0	0	0	0
1435	a	sp|Q96CS3|FAF2_HUMAN	Q96CS3	FAF2_HUMAN	FAF2	445	6.7	Homo sapiens	1:Experimental evidence at protein level	FAS-associated factor 2	0.9986	0.9984	2	3	3	3	0	0	0	0	0	0	0	0	0	0	0	0	0	0	0	0	0	0	0	0	0	0	0	0	0	0	0	0	0	0	0	0	0
1436	a	sp|Q6NYC8|PPR18_HUMAN	Q6NYC8	PPR18_HUMAN	PPP1R18	613	3.1	Homo sapiens	1:Experimental evidence at protein level	Phostensin	0.9986	0.9972	2	3	3	3	0	0	0	0	0	0	0	0	0	0	0	0	0	0	0	0	0	0	0	0	0	0	0	0	0	0	0	0	0	0	0	0	0
1438	a	sp|P37198|NUP62_HUMAN	P37198	NUP62_HUMAN	NUP62	522	5.9	Homo sapiens	1:Experimental evidence at protein level	Nuclear pore glycoprotein p62	0.9984	0.9987	2	8	8	8	0	0	0	0	0	0	0	0	0	0	0	0	0	0	0	0	0	0	0	0	0	0	0	0	0	0	0	1	1	1	1	1	1
1439	a	sp|O00461|GOLI4_HUMAN	O00461	GOLI4_HUMAN	GOLIM4	696	3.3	Homo sapiens	1:Experimental evidence at protein level	Golgi integral membrane protein 4	0.9983	0.999	2	2	2	2	0	0	0	0	0	0	0	0	0	0	0	0	0	0	0	0	0	0	0	0	0	0	0	0	0	0	0	0	0	0	0	0	0
1440	a	sp|O75152|ZC11A_HUMAN	O75152	ZC11A_HUMAN	ZC3H11A	810	3	Homo sapiens	1:Experimental evidence at protein level	Zinc finger CCCH domain-containing protein 11A	0.9983	0.9978	2	2	2	2	0	0	0	0	0	0	0	0	0	0	0	0	0	0	0	0	0	0	0	0	0	0	0	0	0	0	0	0	0	0	0	0	0
1441	a	sp|P14406|CX7A2_HUMAN	P14406	CX7A2_HUMAN	COX7A2	83	27.7	Homo sapiens	1:Experimental evidence at protein level	Cytochrome c oxidase subunit 7A2, mitochondrial	0.9983	0.999	2	1	1	1	0	0	0	0	0	0	0	0	0	0	0	0	0	0	0	0	0	0	0	0	0	0	0	0	0	0	0	0	0	0	0	0	0
1442	a	sp|P30622|CLIP1_HUMAN	P30622	CLIP1_HUMAN	CLIP1	1438	1.9	Homo sapiens	1:Experimental evidence at protein level	CAP-Gly domain-containing linker protein 1	0.9983	0.999	2	1	1	1	0	0	0	0	0	0	0	0	0	0	0	0	0	0	0	0	0	0	0	0	0	0	0	0	0	0	0	0	0	0	0	0	0
1443	a	sp|P45973|CBX5_HUMAN	P45973	CBX5_HUMAN	CBX5	191	12	Homo sapiens	1:Experimental evidence at protein level	Chromobox protein homolog 5	0.9983	0.999	2	7	3	3	0	0	0	0	0	0	0	0	0	0	0	0	0	0	0	0	0	0	0	0	0	0	0	0	0	0	0	1	0	0	1	0	0
1444	a	sp|P55196|AFAD_HUMAN	P55196	AFAD_HUMAN	AFDN	1824	1.3	Homo sapiens	1:Experimental evidence at protein level	Afadin	0.9983	0.9979	2	3	3	3	0	0	0	0	0	0	0	0	0	0	0	0	0	0	0	0	0	0	0	0	0	0	0	0	0	0	0	0	0	0	0	0	0
1445	a	sp|P61020|RAB5B_HUMAN	P61020	RAB5B_HUMAN	RAB5B	215	21.4	Homo sapiens	1:Experimental evidence at protein level	Ras-related protein Rab-5B	0.9983	0.999	4	28	5	5	0	0	0	0	0	0	0	0	0	0	0	0	0	0	0	0	0	0	0	0	0	0	0	0	0	0	0	2	1	1	2	1	1
1446	a	sp|P83916|CBX1_HUMAN	P83916	CBX1_HUMAN	CBX1	185	15.1	Homo sapiens	1:Experimental evidence at protein level	Chromobox protein homolog 1	0.9983	0.999	2	3	2	2	0	0	0	0	0	0	0	0	0	0	0	0	0	0	0	0	0	0	0	0	0	0	0	0	0	0	0	0	0	0	0	0	0
1447	a	sp|Q16576|RBBP7_HUMAN	Q16576	RBBP7_HUMAN	RBBP7	425	4.7	Homo sapiens	1:Experimental evidence at protein level	Histone-binding protein RBBP7	0.9983	0.999	2	3	1	1	0	0	0	0	0	0	0	0	0	0	0	0	0	0	0	0	0	0	0	0	0	0	0	0	0	0	0	0	0	0	0	0	0
1448	a	sp|Q66PJ3|AR6P4_HUMAN	Q66PJ3	AR6P4_HUMAN	ARL6IP4	421	7.6	Homo sapiens	1:Experimental evidence at protein level	ADP-ribosylation factor-like protein 6-interacting protein 4	0.9983	0.999	2	2	2	2	0	0	0	0	0	0	0	0	0	0	0	0	0	0	0	0	0	0	0	0	0	0	0	0	0	0	0	0	0	0	0	0	0
1449	a	sp|Q96A65|EXOC4_HUMAN	Q96A65	EXOC4_HUMAN	EXOC4	974	2.4	Homo sapiens	1:Experimental evidence at protein level	Exocyst complex component 4	0.9983	0.999	2	1	1	1	0	0	0	0	0	0	0	0	0	0	0	0	0	0	0	0	0	0	0	0	0	0	0	0	0	0	0	0	0	0	0	0	0
1450	a	sp|Q9NR50|EI2BG_HUMAN	Q9NR50	EI2BG_HUMAN	EIF2B3	452	4.6	Homo sapiens	1:Experimental evidence at protein level	Translation initiation factor eIF-2B subunit gamma	0.9983	0.9979	2	3	3	3	0	0	0	0	0	0	0	0	0	0	0	0	0	0	0	0	0	0	0	0	0	0	0	0	0	0	0	0	0	0	0	0	0
1451	a	sp|Q7Z2K6|ERMP1_HUMAN	Q7Z2K6	ERMP1_HUMAN	ERMP1	904	2.1	Homo sapiens	1:Experimental evidence at protein level	Endoplasmic reticulum metallopeptidase 1	0.9981	0.9982	2	2	2	2	0	0	0	0	0	0	0	0	0	0	0	0	0	0	0	0	0	0	0	0	0	0	0	0	0	0	0	0	0	0	0	0	0
1453	a	sp|Q6NXG1|ESRP1_HUMAN	Q6NXG1	ESRP1_HUMAN	ESRP1	681	4	Homo sapiens	1:Experimental evidence at protein level	Epithelial splicing regulatory protein 1	0.9981	0.9974	2	3	3	3	0	0	0	0	0	0	0	0	0	0	0	0	0	0	0	0	0	0	0	0	0	0	0	0	0	0	0	0	0	0	0	0	0
1456	a	sp|P13674|P4HA1_HUMAN	P13674	P4HA1_HUMAN	P4HA1	534	6	Homo sapiens	1:Experimental evidence at protein level	Prolyl 4-hydroxylase subunit alpha-1	0.998	0.9982	2	2	2	2	0	0	0	0	0	0	0	0	0	0	0	0	0	0	0	0	0	0	0	0	0	0	0	0	0	0	0	0	0	0	0	0	0
1457	a	sp|P15170|ERF3A_HUMAN	P15170	ERF3A_HUMAN	GSPT1	499	8.4	Homo sapiens	1:Experimental evidence at protein level	Eukaryotic peptide chain release factor GTP-binding subunit ERF3A	0.998	0.999	4	11	2	11	0	0	0	0	0	0	0	0	0	0	0	0	0	0	0	0	0	0	0	0	0	0	0	0	0	0	0	1	0	1	1	0	1
1458	a	sp|P49959|MRE11_HUMAN	P49959	MRE11_HUMAN	MRE11A	708	3.8	Homo sapiens	1:Experimental evidence at protein level	Double-strand break repair protein MRE11A	0.998	0.9971	3	4	4	4	0	0	0	0	0	0	0	0	0	0	0	0	0	0	0	0	0	0	0	0	0	0	0	0	0	0	0	0	0	0	0	0	0
1460	a	sp|P06865|HEXA_HUMAN	P06865	HEXA_HUMAN	HEXA	529	3.6	Homo sapiens	1:Experimental evidence at protein level	Beta-hexosaminidase subunit alpha	0.9978	0.9987	2	4	2	2	0	0	0	0	0	0	0	0	0	0	0	0	0	0	0	0	0	0	0	0	0	0	0	0	0	0	0	0	0	0	0	0	0
1461	a	sp|P07099|HYEP_HUMAN	P07099	HYEP_HUMAN	EPHX1	455	3.5	Homo sapiens	1:Experimental evidence at protein level	Epoxide hydrolase 1	0.9978	0.9938	2	2	2	2	0	0	0	0	0	0	0	0	0	0	0	0	0	0	0	0	0	0	0	0	0	0	0	0	0	0	0	0	0	0	0	0	0
1462	a	sp|P26232|CTNA2_HUMAN	P26232	CTNA2_HUMAN	CTNNA2	953	9.4	Homo sapiens	1:Experimental evidence at protein level	Catenin alpha-2	0.9977	0.9956	7	29	1	1	0	0	0	0	0	0	0	0	0	0	0	0	0	0	0	0	0	0	0	0	0	0	0	0	0	0	0	2	0	0	1	0	0
1465	a	sp|Q01581|HMCS1_HUMAN	Q01581	HMCS1_HUMAN	HMGCS1	520	4.2	Homo sapiens	1:Experimental evidence at protein level	Hydroxymethylglutaryl-CoA synthase, cytoplasmic	0.9975	0.9985	2	6	6	6	0	0	0	0	0	0	0	0	0	0	0	0	0	0	0	0	0	0	0	0	0	0	0	0	0	0	0	1	1	1	1	1	1
1466	a	sp|P48509|CD151_HUMAN	P48509	CD151_HUMAN	CD151	253	3.6	Homo sapiens	1:Experimental evidence at protein level	CD151 antigen	0.9975	0.9973	2	5	5	5	0	0	0	0	0	0	0	0	0	0	0	0	0	0	0	0	0	0	0	0	0	0	0	0	0	0	0	1	1	1	1	1	1
1468	a	sp|Q8WUP2|FBLI1_HUMAN	Q8WUP2	FBLI1_HUMAN	FBLIM1	373	5.1	Homo sapiens	1:Experimental evidence at protein level	Filamin-binding LIM protein 1	0.9973	0.9968	2	4	4	4	0	0	0	0	0	0	0	0	0	0	0	0	0	0	0	0	0	0	0	0	0	0	0	0	0	0	0	0	0	0	0	0	0
1470	a	sp|O95336|6PGL_HUMAN	O95336	6PGL_HUMAN	PGLS	258	7.4	Homo sapiens	1:Experimental evidence at protein level	6-phosphogluconolactonase	0.9972	0.9966	2	3	3	3	0	0	0	0	0	0	0	0	0	0	0	0	0	0	0	0	0	0	0	0	0	0	0	0	0	0	0	1	1	1	1	1	1
1471	a	sp|Q02750|MP2K1_HUMAN	Q02750	MP2K1_HUMAN	MAP2K1	393	6.6	Homo sapiens	1:Experimental evidence at protein level	Dual specificity mitogen-activated protein kinase kinase 1	0.9972	0.9983	2	2	1	1	0	0	0	0	0	0	0	0	0	0	0	0	0	0	0	0	0	0	0	0	0	0	0	0	0	0	0	0	0	0	0	0	0
1472	a	sp|P50452|SPB8_HUMAN	P50452	SPB8_HUMAN	SERPINB8	374	6.1	Homo sapiens	1:Experimental evidence at protein level	Serpin B8	0.997	0.9982	2	3	2	2	0	0	0	0	0	0	0	0	0	0	0	0	0	0	0	0	0	0	0	0	0	0	0	0	0	0	0	0	0	0	0	0	0
1474	a	sp|P36551|HEM6_HUMAN	P36551	HEM6_HUMAN	CPOX	454	5.9	Homo sapiens	1:Experimental evidence at protein level	Oxygen-dependent coproporphyrinogen-III oxidase, mitochondrial	0.9963	0.9933	2	2	2	2	0	0	0	0	0	0	0	0	0	0	0	0	0	0	0	0	0	0	0	0	0	0	0	0	0	0	0	0	0	0	0	0	0
1475	a	sp|Q99816|TS101_HUMAN	Q99816	TS101_HUMAN	TSG101	390	5.1	Homo sapiens	1:Experimental evidence at protein level	Tumor susceptibility gene 101 protein	0.9962	0.9977	2	2	2	2	0	0	0	0	0	0	0	0	0	0	0	0	0	0	0	0	0	0	0	0	0	0	0	0	0	0	0	0	0	0	0	0	0
1476	a	sp|P56381|ATP5E_HUMAN	P56381	ATP5E_HUMAN	ATP5E	51	29.4	Homo sapiens	1:Experimental evidence at protein level	ATP synthase subunit epsilon, mitochondrial	0.9955	0.9966	2	2	2	2	0	0	0	0	0	0	0	0	0	0	0	0	0	0	0	0	0	0	0	0	0	0	0	0	0	0	0	0	0	0	0	0	0
1477	a	sp|Q8N983|RM43_HUMAN	Q8N983	RM43_HUMAN	MRPL43	215	8.4	Homo sapiens	1:Experimental evidence at protein level	39S ribosomal protein L43, mitochondrial	0.9955	0.9956	2	3	3	3	0	0	0	0	0	0	0	0	0	0	0	0	0	0	0	0	0	0	0	0	0	0	0	0	0	0	0	0	0	0	0	0	0
1480	a	sp|P26447|S10A4_HUMAN	P26447	S10A4_HUMAN	S100A4	101	17.8	Homo sapiens	1:Experimental evidence at protein level	Protein S100-A4	0.9945	0.9908	2	3	3	3	0	0	0	0	0	0	0	0	0	0	0	0	0	0	0	0	0	0	0	0	0	0	0	0	0	0	0	0	0	0	0	0	0
1483	a	sp|Q08AD1|CAMP2_HUMAN	Q08AD1	CAMP2_HUMAN	CAMSAP2	1489	1.8	Homo sapiens	1:Experimental evidence at protein level	Calmodulin-regulated spectrin-associated protein 2	0.9928	0.9932	2	1	1	1	0	0	0	0	0	0	0	0	0	0	0	0	0	0	0	0	0	0	0	0	0	0	0	0	0	0	0	0	0	0	0	0	0
1484	a	sp|Q86X29|LSR_HUMAN	Q86X29	LSR_HUMAN	LSR	649	2.9	Homo sapiens	1:Experimental evidence at protein level	Lipolysis-stimulated lipoprotein receptor	0.9925	0.9955	2	2	2	2	0	0	0	0	0	0	0	0	0	0	0	0	0	0	0	0	0	0	0	0	0	0	0	0	0	0	0	0	0	0	0	0	0
1489	a	sp|Q8NI36|WDR36_HUMAN	Q8NI36	WDR36_HUMAN	WDR36	951	1.9	Homo sapiens	1:Experimental evidence at protein level	WD repeat-containing protein 36	0.9896	0.9919	2	2	2	2	0	0	0	0	0	0	0	0	0	0	0	0	0	0	0	0	0	0	0	0	0	0	0	0	0	0	0	0	0	0	0	0	0
1491	a	sp|P34059|GALNS_HUMAN	P34059	GALNS_HUMAN	GALNS	522	3.3	Homo sapiens	1:Experimental evidence at protein level	N-acetylgalactosamine-6-sulfatase	0.9884	0.9904	2	1	1	1	0	0	0	0	0	0	0	0	0	0	0	0	0	0	0	0	0	0	0	0	0	0	0	0	0	0	0	0	0	0	0	0	0
1493	a	sp|Q13619|CUL4A_HUMAN	Q13619	CUL4A_HUMAN	CUL4A	759	2.6	Homo sapiens	1:Experimental evidence at protein level	Cullin-4A	0.9879	0.9927	2	2	1	1	0	0	0	0	0	0	0	0	0	0	0	0	0	0	0	0	0	0	0	0	0	0	0	0	0	0	0	0	0	0	0	0	0
1500	a	sp|Q9UI12|VATH_HUMAN	Q9UI12	VATH_HUMAN	ATP6V1H	483	5	Homo sapiens	1:Experimental evidence at protein level	V-type proton ATPase subunit H	0.9836	0.9901	2	2	2	2	0	0	0	0	0	0	0	0	0	0	0	0	0	0	0	0	0	0	0	0	0	0	0	0	0	0	0	0	0	0	0	0	0
1511	a	sp|O00483|NDUA4_HUMAN	O00483	NDUA4_HUMAN	NDUFA4	81	12.3	Homo sapiens	1:Experimental evidence at protein level	Cytochrome c oxidase subunit NDUFA4	0.9782	0.999	1	7	7	7	0	0	0	0	0	0	0	0	0	0	0	0	0	0	0	0	0	0	0	0	0	0	0	0	0	0	0	1	1	1	1	1	1
1512	a	sp|O00487|PSDE_HUMAN	O00487	PSDE_HUMAN	PSMD14	310	4.2	Homo sapiens	1:Experimental evidence at protein level	26S proteasome non-ATPase regulatory subunit 14	0.9782	0.999	1	12	12	12	0	0	0	0	0	0	0	0	0	0	0	0	0	0	0	0	0	0	0	0	0	0	0	0	0	0	0	1	1	1	1	1	1
1513	a	sp|O00764|PDXK_HUMAN	O00764	PDXK_HUMAN	PDXK	312	3.8	Homo sapiens	1:Experimental evidence at protein level	Pyridoxal kinase	0.9782	0.999	1	12	12	12	0	0	0	0	0	0	0	0	0	0	0	0	0	0	0	0	0	0	0	0	0	0	0	0	0	0	0	1	1	1	1	1	1
1514	a	sp|O14745|NHRF1_HUMAN	O14745	NHRF1_HUMAN	SLC9A3R1	358	3.4	Homo sapiens	1:Experimental evidence at protein level	Na(+)/H(+) exchange regulatory cofactor NHE-RF1	0.9782	0.999	1	1	1	1	0	0	0	0	0	0	0	0	0	0	0	0	0	0	0	0	0	0	0	0	0	0	0	0	0	0	0	0	0	0	0	0	0
1515	a	sp|O14964|HGS_HUMAN	O14964	HGS_HUMAN	HGS	777	1.5	Homo sapiens	1:Experimental evidence at protein level	Hepatocyte growth factor-regulated tyrosine kinase substrate	0.9782	0.999	1	2	2	2	0	0	0	0	0	0	0	0	0	0	0	0	0	0	0	0	0	0	0	0	0	0	0	0	0	0	0	0	0	0	0	0	0
1516	a	sp|O15118|NPC1_HUMAN	O15118	NPC1_HUMAN	NPC1	1278	0.9	Homo sapiens	1:Experimental evidence at protein level	Niemann-Pick C1 protein	0.9782	0.999	1	3	3	3	0	0	0	0	0	0	0	0	0	0	0	0	0	0	0	0	0	0	0	0	0	0	0	0	0	0	0	0	0	0	0	0	0
1517	a	sp|O15400|STX7_HUMAN	O15400	STX7_HUMAN	STX7	261	5.4	Homo sapiens	1:Experimental evidence at protein level	Syntaxin-7	0.9782	0.999	1	2	2	2	0	0	0	0	0	0	0	0	0	0	0	0	0	0	0	0	0	0	0	0	0	0	0	0	0	0	0	0	0	0	0	0	0
1518	a	sp|O15511|ARPC5_HUMAN	O15511	ARPC5_HUMAN	ARPC5	151	7.9	Homo sapiens	1:Experimental evidence at protein level	Actin-related protein 2/3 complex subunit 5	0.9782	0.999	1	4	4	4	0	0	0	0	0	0	0	0	0	0	0	0	0	0	0	0	0	0	0	0	0	0	0	0	0	0	0	0	0	0	0	0	0
1519	a	sp|O43291|SPIT2_HUMAN	O43291	SPIT2_HUMAN	SPINT2	252	4.8	Homo sapiens	1:Experimental evidence at protein level	Kunitz-type protease inhibitor 2	0.9782	0.999	1	1	1	1	0	0	0	0	0	0	0	0	0	0	0	0	0	0	0	0	0	0	0	0	0	0	0	0	0	0	0	0	0	0	0	0	0
1520	a	sp|O43488|ARK72_HUMAN	O43488	ARK72_HUMAN	AKR7A2	359	5.3	Homo sapiens	1:Experimental evidence at protein level	Aflatoxin B1 aldehyde reductase member 2	0.9782	0.999	1	3	3	3	0	0	0	0	0	0	0	0	0	0	0	0	0	0	0	0	0	0	0	0	0	0	0	0	0	0	0	0	0	0	0	0	0
1521	a	sp|O43598|DNPH1_HUMAN	O43598	DNPH1_HUMAN	DNPH1	174	9.8	Homo sapiens	1:Experimental evidence at protein level	2'-deoxynucleoside 5'-phosphate N-hydrolase 1	0.9782	0.999	1	8	8	8	0	0	0	0	0	0	0	0	0	0	0	0	0	0	0	0	0	0	0	0	0	0	0	0	0	0	0	1	1	1	1	1	1
1522	a	sp|O43768|ENSA_HUMAN	O43768	ENSA_HUMAN	ENSA	121	9.8	Homo sapiens	1:Experimental evidence at protein level	Alpha-endosulfine	0.9782	0.999	1	3	3	3	0	0	0	0	0	0	0	0	0	0	0	0	0	0	0	0	0	0	0	0	0	0	0	0	0	0	0	0	0	0	0	0	0
1523	a	sp|O43813|LANC1_HUMAN	O43813	LANC1_HUMAN	LANCL1	399	3	Homo sapiens	1:Experimental evidence at protein level	LanC-like protein 1	0.9782	0.999	1	2	2	2	0	0	0	0	0	0	0	0	0	0	0	0	0	0	0	0	0	0	0	0	0	0	0	0	0	0	0	0	0	0	0	0	0
1524	a	sp|O43815|STRN_HUMAN	O43815	STRN_HUMAN	STRN	780	1.8	Homo sapiens	1:Experimental evidence at protein level	Striatin	0.9782	0.999	1	2	2	2	0	0	0	0	0	0	0	0	0	0	0	0	0	0	0	0	0	0	0	0	0	0	0	0	0	0	0	0	0	0	0	0	0
1525	a	sp|O43847|NRDC_HUMAN	O43847	NRDC_HUMAN	NRDC	1150	1	Homo sapiens	1:Experimental evidence at protein level	Nardilysin	0.9782	0.999	1	1	1	1	0	0	0	0	0	0	0	0	0	0	0	0	0	0	0	0	0	0	0	0	0	0	0	0	0	0	0	0	0	0	0	0	0
1526	a	sp|O60568|PLOD3_HUMAN	O60568	PLOD3_HUMAN	PLOD3	738	1.4	Homo sapiens	1:Experimental evidence at protein level	Procollagen-lysine,2-oxoglutarate 5-dioxygenase 3	0.9782	0.999	1	4	4	4	0	0	0	0	0	0	0	0	0	0	0	0	0	0	0	0	0	0	0	0	0	0	0	0	0	0	0	0	0	0	0	0	0
1527	a	sp|O60613|SEP15_HUMAN	O60613	SEP15_HUMAN	44454	162	7.4	Homo sapiens	1:Experimental evidence at protein level	15 kDa selenoprotein	0.9782	0.999	1	2	2	2	0	0	0	0	0	0	0	0	0	0	0	0	0	0	0	0	0	0	0	0	0	0	0	0	0	0	0	0	0	0	0	0	0
1528	a	sp|O60888|CUTA_HUMAN	O60888	CUTA_HUMAN	CUTA	179	7.8	Homo sapiens	1:Experimental evidence at protein level	Protein CutA	0.9782	0.999	1	3	3	3	0	0	0	0	0	0	0	0	0	0	0	0	0	0	0	0	0	0	0	0	0	0	0	0	0	0	0	0	0	0	0	0	0
1529	a	sp|O75044|SRGP2_HUMAN	O75044	SRGP2_HUMAN	SRGAP2	1071	1.1	Homo sapiens	1:Experimental evidence at protein level	SLIT-ROBO Rho GTPase-activating protein 2	0.9782	0.999	1	2	2	2	0	0	0	0	0	0	0	0	0	0	0	0	0	0	0	0	0	0	0	0	0	0	0	0	0	0	0	0	0	0	0	0	0
1530	a	sp|O75122|CLAP2_HUMAN	O75122	CLAP2_HUMAN	CLASP2	1294	1.2	Homo sapiens	1:Experimental evidence at protein level	CLIP-associating protein 2	0.9782	0.999	1	2	2	2	0	0	0	0	0	0	0	0	0	0	0	0	0	0	0	0	0	0	0	0	0	0	0	0	0	0	0	0	0	0	0	0	0
1531	a	sp|O75348|VATG1_HUMAN	O75348	VATG1_HUMAN	ATP6V1G1	118	12.7	Homo sapiens	1:Experimental evidence at protein level	V-type proton ATPase subunit G 1	0.9782	0.999	1	6	6	6	0	0	0	0	0	0	0	0	0	0	0	0	0	0	0	0	0	0	0	0	0	0	0	0	0	0	0	0	0	0	0	0	0
1532	a	sp|O75368|SH3L1_HUMAN	O75368	SH3L1_HUMAN	SH3BGRL	114	11.4	Homo sapiens	1:Experimental evidence at protein level	SH3 domain-binding glutamic acid-rich-like protein	0.9782	0.999	1	2	2	2	0	0	0	0	0	0	0	0	0	0	0	0	0	0	0	0	0	0	0	0	0	0	0	0	0	0	0	0	0	0	0	0	0
1533	a	sp|O75436|VP26A_HUMAN	O75436	VP26A_HUMAN	VPS26A	327	3.7	Homo sapiens	1:Experimental evidence at protein level	Vacuolar protein sorting-associated protein 26A	0.9782	0.999	1	4	4	4	0	0	0	0	0	0	0	0	0	0	0	0	0	0	0	0	0	0	0	0	0	0	0	0	0	0	0	0	0	0	0	0	0
1534	a	sp|O76070|SYUG_HUMAN	O76070	SYUG_HUMAN	SNCG	127	10.2	Homo sapiens	1:Experimental evidence at protein level	Gamma-synuclein	0.9782	0.999	1	4	4	4	0	0	0	0	0	0	0	0	0	0	0	0	0	0	0	0	0	0	0	0	0	0	0	0	0	0	0	0	0	0	0	0	0
1535	a	sp|O94874|UFL1_HUMAN	O94874	UFL1_HUMAN	UFL1	794	1.8	Homo sapiens	1:Experimental evidence at protein level	E3 UFM1-protein ligase 1	0.9782	0.999	1	1	1	1	0	0	0	0	0	0	0	0	0	0	0	0	0	0	0	0	0	0	0	0	0	0	0	0	0	0	0	0	0	0	0	0	0
1536	a	sp|O94888|UBXN7_HUMAN	O94888	UBXN7_HUMAN	UBXN7	489	2.7	Homo sapiens	1:Experimental evidence at protein level	UBX domain-containing protein 7	0.9782	0.999	1	2	2	2	0	0	0	0	0	0	0	0	0	0	0	0	0	0	0	0	0	0	0	0	0	0	0	0	0	0	0	0	0	0	0	0	0
1537	a	sp|O95168|NDUB4_HUMAN	O95168	NDUB4_HUMAN	NDUFB4	129	7.8	Homo sapiens	1:Experimental evidence at protein level	NADH dehydrogenase [ubiquinone] 1 beta subcomplex subunit 4	0.9782	0.999	1	3	3	3	0	0	0	0	0	0	0	0	0	0	0	0	0	0	0	0	0	0	0	0	0	0	0	0	0	0	0	0	0	0	0	0	0
1538	a	sp|O95218|ZRAB2_HUMAN	O95218	ZRAB2_HUMAN	ZRANB2	330	3	Homo sapiens	1:Experimental evidence at protein level	Zinc finger Ran-binding domain-containing protein 2	0.9782	0.999	1	1	1	1	0	0	0	0	0	0	0	0	0	0	0	0	0	0	0	0	0	0	0	0	0	0	0	0	0	0	0	0	0	0	0	0	0
1539	a	sp|O95295|SNAPN_HUMAN	O95295	SNAPN_HUMAN	SNAPIN	136	10.3	Homo sapiens	1:Experimental evidence at protein level	SNARE-associated protein Snapin	0.9782	0.999	1	2	2	2	0	0	0	0	0	0	0	0	0	0	0	0	0	0	0	0	0	0	0	0	0	0	0	0	0	0	0	0	0	0	0	0	0
1540	a	sp|O95777|LSM8_HUMAN	O95777	LSM8_HUMAN	LSM8	96	10.4	Homo sapiens	1:Experimental evidence at protein level	U6 snRNA-associated Sm-like protein LSm8	0.9782	0.999	1	3	3	3	0	0	0	0	0	0	0	0	0	0	0	0	0	0	0	0	0	0	0	0	0	0	0	0	0	0	0	0	0	0	0	0	0
1541	a	sp|O96009|NAPSA_HUMAN	O96009	NAPSA_HUMAN	NAPSA	420	9	Homo sapiens	1:Experimental evidence at protein level	Napsin-A	0.9782	0.999	1	1	1	1	0	0	0	0	0	0	0	0	0	0	0	0	0	0	0	0	0	0	0	0	0	0	0	0	0	0	0	0	0	0	0	0	0
1542	a	sp|P00846|ATP6_HUMAN	P00846	ATP6_HUMAN	MT-ATP6	226	4.4	Homo sapiens	1:Experimental evidence at protein level	ATP synthase subunit a	0.9782	0.999	1	9	9	9	0	0	0	0	0	0	0	0	0	0	0	0	0	0	0	0	0	0	0	0	0	0	0	0	0	0	0	1	1	1	1	1	1
1543	a	sp|P01040|CYTA_HUMAN	P01040	CYTA_HUMAN	CSTA	98	12.2	Homo sapiens	1:Experimental evidence at protein level	Cystatin-A	0.9782	0.999	1	1	1	1	0	0	0	0	0	0	0	0	0	0	0	0	0	0	0	0	0	0	0	0	0	0	0	0	0	0	0	0	0	0	0	0	0
1544	a	sp|P04080|CYTB_HUMAN	P04080	CYTB_HUMAN	CSTB	98	12.2	Homo sapiens	1:Experimental evidence at protein level	Cystatin-B	0.9782	0.999	1	14	14	14	0	0	0	0	0	0	0	0	0	0	0	0	0	0	0	0	0	0	0	0	0	0	0	0	0	0	0	1	1	1	1	1	1
1545	a	sp|P05204|HMGN2_HUMAN	P05204	HMGN2_HUMAN	HMGN2	90	13.3	Homo sapiens	1:Experimental evidence at protein level	Non-histone chromosomal protein HMG-17	0.9782	0.999	1	4	4	4	0	0	0	0	0	0	0	0	0	0	0	0	0	0	0	0	0	0	0	0	0	0	0	0	0	0	0	0	0	0	0	0	0
1546	a	sp|P05386|RLA1_HUMAN	P05386	RLA1_HUMAN	RPLP1	114	22.8	Homo sapiens	1:Experimental evidence at protein level	60S acidic ribosomal protein P1	0.9782	0.999	1	7	7	7	0	0	0	0	0	0	0	0	0	0	0	0	0	0	0	0	0	0	0	0	0	0	0	0	0	0	0	1	1	1	1	1	1
1547	a	sp|P07093|GDN_HUMAN	P07093	GDN_HUMAN	SERPINE2	398	3	Homo sapiens	1:Experimental evidence at protein level	Glia-derived nexin	0.9782	0.999	1	2	2	2	0	0	0	0	0	0	0	0	0	0	0	0	0	0	0	0	0	0	0	0	0	0	0	0	0	0	0	0	0	0	0	0	0
1548	a	sp|P07947|YES_HUMAN	P07947	YES_HUMAN	YES1	543	2.4	Homo sapiens	1:Experimental evidence at protein level	Tyrosine-protein kinase Yes	0.9782	0.999	1	2	2	2	0	0	0	0	0	0	0	0	0	0	0	0	0	0	0	0	0	0	0	0	0	0	0	0	0	0	0	0	0	0	0	0	0
1549	a	sp|P11498|PYC_HUMAN	P11498	PYC_HUMAN	PC	1178	1.1	Homo sapiens	1:Experimental evidence at protein level	Pyruvate carboxylase, mitochondrial	0.9782	0.999	1	1	1	1	0	0	0	0	0	0	0	0	0	0	0	0	0	0	0	0	0	0	0	0	0	0	0	0	0	0	0	0	0	0	0	0	0
1550	a	sp|P13073|COX41_HUMAN	P13073	COX41_HUMAN	COX4I1	169	5.9	Homo sapiens	1:Experimental evidence at protein level	Cytochrome c oxidase subunit 4 isoform 1, mitochondrial	0.9782	0.999	1	2	2	2	0	0	0	0	0	0	0	0	0	0	0	0	0	0	0	0	0	0	0	0	0	0	0	0	0	0	0	0	0	0	0	0	0
1551	a	sp|P13164|IFM1_HUMAN	P13164	IFM1_HUMAN	IFITM1	125	12.8	Homo sapiens	1:Experimental evidence at protein level	Interferon-induced transmembrane protein 1	0.9782	0.999	1	2	2	2	0	0	0	0	0	0	0	0	0	0	0	0	0	0	0	0	0	0	0	0	0	0	0	0	0	0	0	0	0	0	0	0	0
1552	a	sp|P13995|MTDC_HUMAN	P13995	MTDC_HUMAN	MTHFD2	350	3.4	Homo sapiens	1:Experimental evidence at protein level	Bifunctional methylenetetrahydrofolate dehydrogenase/cyclohydrolase, mitochondrial	0.9782	0.999	1	5	5	5	0	0	0	0	0	0	0	0	0	0	0	0	0	0	0	0	0	0	0	0	0	0	0	0	0	0	0	0	0	0	0	0	0
1553	a	sp|P17535|JUND_HUMAN	P17535	JUND_HUMAN	JUND	347	4.3	Homo sapiens	1:Experimental evidence at protein level	Transcription factor jun-D	0.9782	0.999	1	1	1	1	0	0	0	0	0	0	0	0	0	0	0	0	0	0	0	0	0	0	0	0	0	0	0	0	0	0	0	0	0	0	0	0	0
1554	a	sp|P19971|TYPH_HUMAN	P19971	TYPH_HUMAN	TYMP	482	2.3	Homo sapiens	1:Experimental evidence at protein level	Thymidine phosphorylase	0.9782	0.999	1	3	3	3	0	0	0	0	0	0	0	0	0	0	0	0	0	0	0	0	0	0	0	0	0	0	0	0	0	0	0	0	0	0	0	0	0
1555	a	sp|P20290|BTF3_HUMAN	P20290	BTF3_HUMAN	BTF3	206	9.2	Homo sapiens	1:Experimental evidence at protein level	Transcription factor BTF3	0.9782	0.999	1	8	8	8	0	0	0	0	0	0	0	0	0	0	0	0	0	0	0	0	0	0	0	0	0	0	0	0	0	0	0	1	1	1	1	1	1
1556	a	sp|P21912|SDHB_HUMAN	P21912	SDHB_HUMAN	SDHB	280	3.6	Homo sapiens	1:Experimental evidence at protein level	Succinate dehydrogenase [ubiquinone] iron-sulfur subunit, mitochondrial	0.9782	0.999	1	5	5	5	0	0	0	0	0	0	0	0	0	0	0	0	0	0	0	0	0	0	0	0	0	0	0	0	0	0	0	1	1	1	1	1	1
1557	a	sp|P21926|CD9_HUMAN	P21926	CD9_HUMAN	CD9	228	4.4	Homo sapiens	1:Experimental evidence at protein level	CD9 antigen	0.9782	0.999	1	4	4	4	0	0	0	0	0	0	0	0	0	0	0	0	0	0	0	0	0	0	0	0	0	0	0	0	0	0	0	0	0	0	0	0	0
1558	a	sp|P26885|FKBP2_HUMAN	P26885	FKBP2_HUMAN	FKBP2	142	8.5	Homo sapiens	1:Experimental evidence at protein level	Peptidyl-prolyl cis-trans isomerase FKBP2	0.9782	0.999	1	4	4	4	0	0	0	0	0	0	0	0	0	0	0	0	0	0	0	0	0	0	0	0	0	0	0	0	0	0	0	0	0	0	0	0	0
1559	a	sp|P27701|CD82_HUMAN	P27701	CD82_HUMAN	CD82	267	3.7	Homo sapiens	1:Experimental evidence at protein level	CD82 antigen	0.9782	0.999	1	6	6	6	0	0	0	0	0	0	0	0	0	0	0	0	0	0	0	0	0	0	0	0	0	0	0	0	0	0	0	1	1	1	1	1	1
1560	a	sp|P28799|GRN_HUMAN	P28799	GRN_HUMAN	GRN	593	2.4	Homo sapiens	1:Experimental evidence at protein level	Granulins	0.9782	0.999	1	3	3	3	0	0	0	0	0	0	0	0	0	0	0	0	0	0	0	0	0	0	0	0	0	0	0	0	0	0	0	0	0	0	0	0	0
1561	a	sp|P31689|DNJA1_HUMAN	P31689	DNJA1_HUMAN	DNAJA1	397	3.3	Homo sapiens	1:Experimental evidence at protein level	DnaJ homolog subfamily A member 1	0.9782	0.999	1	4	4	4	0	0	0	0	0	0	0	0	0	0	0	0	0	0	0	0	0	0	0	0	0	0	0	0	0	0	0	1	1	1	1	1	1
1562	a	sp|P31937|3HIDH_HUMAN	P31937	3HIDH_HUMAN	HIBADH	336	4.8	Homo sapiens	1:Experimental evidence at protein level	3-hydroxyisobutyrate dehydrogenase, mitochondrial	0.9782	0.999	1	2	2	2	0	0	0	0	0	0	0	0	0	0	0	0	0	0	0	0	0	0	0	0	0	0	0	0	0	0	0	0	0	0	0	0	0
1563	a	sp|P35080|PROF2_HUMAN	P35080	PROF2_HUMAN	PFN2	140	10	Homo sapiens	1:Experimental evidence at protein level	Profilin-2	0.9782	0.999	1	5	5	5	0	0	0	0	0	0	0	0	0	0	0	0	0	0	0	0	0	0	0	0	0	0	0	0	0	0	0	0	0	0	0	0	0
1564	a	sp|P35250|RFC2_HUMAN	P35250	RFC2_HUMAN	RFC2	354	3.7	Homo sapiens	1:Experimental evidence at protein level	Replication factor C subunit 2	0.9782	0.999	1	2	2	2	0	0	0	0	0	0	0	0	0	0	0	0	0	0	0	0	0	0	0	0	0	0	0	0	0	0	0	0	0	0	0	0	0
1565	a	sp|P35270|SPRE_HUMAN	P35270	SPRE_HUMAN	SPR	261	5.7	Homo sapiens	1:Experimental evidence at protein level	Sepiapterin reductase	0.9782	0.999	1	2	2	2	0	0	0	0	0	0	0	0	0	0	0	0	0	0	0	0	0	0	0	0	0	0	0	0	0	0	0	0	0	0	0	0	0
1566	a	sp|P41240|CSK_HUMAN	P41240	CSK_HUMAN	CSK	450	2.4	Homo sapiens	1:Experimental evidence at protein level	Tyrosine-protein kinase CSK	0.9782	0.999	1	2	2	2	0	0	0	0	0	0	0	0	0	0	0	0	0	0	0	0	0	0	0	0	0	0	0	0	0	0	0	0	0	0	0	0	0
1567	a	sp|P42766|RL35_HUMAN	P42766	RL35_HUMAN	RPL35	123	8.1	Homo sapiens	1:Experimental evidence at protein level	60S ribosomal protein L35	0.9782	0.999	1	23	23	23	0	0	0	0	0	0	0	0	0	0	0	0	0	0	0	0	0	0	0	0	0	0	0	0	0	0	0	1	1	1	1	1	1
1568	a	sp|P46459|NSF_HUMAN	P46459	NSF_HUMAN	NSF	744	2.2	Homo sapiens	1:Experimental evidence at protein level	Vesicle-fusing ATPase	0.9782	0.999	1	1	1	1	0	0	0	0	0	0	0	0	0	0	0	0	0	0	0	0	0	0	0	0	0	0	0	0	0	0	0	0	0	0	0	0	0
1569	a	sp|P46976|GLYG_HUMAN	P46976	GLYG_HUMAN	GYG1	350	4.6	Homo sapiens	1:Experimental evidence at protein level	Glycogenin-1	0.9782	0.999	1	2	2	2	0	0	0	0	0	0	0	0	0	0	0	0	0	0	0	0	0	0	0	0	0	0	0	0	0	0	0	0	0	0	0	0	0
1570	a	sp|P47914|RL29_HUMAN	P47914	RL29_HUMAN	RPL29	159	9.4	Homo sapiens	1:Experimental evidence at protein level	60S ribosomal protein L29	0.9782	0.999	1	23	23	23	0	0	0	0	0	0	0	0	0	0	0	0	0	0	0	0	0	0	0	0	0	0	0	0	0	0	0	1	1	1	1	1	1
1571	a	sp|P49458|SRP09_HUMAN	P49458	SRP09_HUMAN	SRP9	86	12.8	Homo sapiens	1:Experimental evidence at protein level	Signal recognition particle 9 kDa protein	0.9782	0.999	1	8	8	8	0	0	0	0	0	0	0	0	0	0	0	0	0	0	0	0	0	0	0	0	0	0	0	0	0	0	0	1	1	1	1	1	1
1572	a	sp|P49585|PCY1A_HUMAN	P49585	PCY1A_HUMAN	PCYT1A	367	3.3	Homo sapiens	1:Experimental evidence at protein level	Choline-phosphate cytidylyltransferase A	0.9782	0.999	1	2	2	2	0	0	0	0	0	0	0	0	0	0	0	0	0	0	0	0	0	0	0	0	0	0	0	0	0	0	0	0	0	0	0	0	0
1573	a	sp|P50402|EMD_HUMAN	P50402	EMD_HUMAN	EMD	254	3.9	Homo sapiens	1:Experimental evidence at protein level	Emerin	0.9782	0.999	1	4	4	4	0	0	0	0	0	0	0	0	0	0	0	0	0	0	0	0	0	0	0	0	0	0	0	0	0	0	0	1	1	1	1	1	1
1574	a	sp|P50579|MAP2_HUMAN	P50579	MAP2_HUMAN	METAP2	478	2.7	Homo sapiens	1:Experimental evidence at protein level	Methionine aminopeptidase 2	0.9782	0.999	1	2	2	2	0	0	0	0	0	0	0	0	0	0	0	0	0	0	0	0	0	0	0	0	0	0	0	0	0	0	0	0	0	0	0	0	0
1575	a	sp|P50897|PPT1_HUMAN	P50897	PPT1_HUMAN	PPT1	306	4.9	Homo sapiens	1:Experimental evidence at protein level	Palmitoyl-protein thioesterase 1	0.9782	0.999	1	3	3	3	0	0	0	0	0	0	0	0	0	0	0	0	0	0	0	0	0	0	0	0	0	0	0	0	0	0	0	0	0	0	0	0	0
1576	a	sp|P52926|HMGA2_HUMAN	P52926	HMGA2_HUMAN	HMGA2	109	31.2	Homo sapiens	1:Experimental evidence at protein level	High mobility group protein HMGI-C	0.9782	0.999	2	1	1	1	0	0	0	0	0	0	0	0	0	0	0	0	0	0	0	0	0	0	0	0	0	0	0	0	0	0	0	0	0	0	0	0	0
1577	a	sp|P53367|ARFP1_HUMAN	P53367	ARFP1_HUMAN	ARFIP1	373	2.9	Homo sapiens	1:Experimental evidence at protein level	Arfaptin-1	0.9782	0.999	1	1	1	1	0	0	0	0	0	0	0	0	0	0	0	0	0	0	0	0	0	0	0	0	0	0	0	0	0	0	0	0	0	0	0	0	0
1578	a	sp|P53582|MAP11_HUMAN	P53582	MAP11_HUMAN	METAP1	386	3.1	Homo sapiens	1:Experimental evidence at protein level	Methionine aminopeptidase 1	0.9782	0.999	1	4	4	4	0	0	0	0	0	0	0	0	0	0	0	0	0	0	0	0	0	0	0	0	0	0	0	0	0	0	0	0	0	0	0	0	0
1579	a	sp|P54105|ICLN_HUMAN	P54105	ICLN_HUMAN	CLNS1A	237	5.5	Homo sapiens	1:Experimental evidence at protein level	Methylosome subunit pICln	0.9782	0.999	1	4	4	4	0	0	0	0	0	0	0	0	0	0	0	0	0	0	0	0	0	0	0	0	0	0	0	0	0	0	0	0	0	0	0	0	0
1580	a	sp|P55854|SUMO3_HUMAN	P55854	SUMO3_HUMAN	SUMO3	103	12.6	Homo sapiens	1:Experimental evidence at protein level	Small ubiquitin-related modifier 3	0.9782	0.999	1	17	17	17	0	0	0	0	0	0	0	0	0	0	0	0	0	0	0	0	0	0	0	0	0	0	0	0	0	0	0	1	1	1	1	1	1
1581	a	sp|P56556|NDUA6_HUMAN	P56556	NDUA6_HUMAN	NDUFA6	154	5.2	Homo sapiens	1:Experimental evidence at protein level	NADH dehydrogenase [ubiquinone] 1 alpha subcomplex subunit 6	0.9782	0.999	1	2	2	2	0	0	0	0	0	0	0	0	0	0	0	0	0	0	0	0	0	0	0	0	0	0	0	0	0	0	0	0	0	0	0	0	0
1582	a	sp|P57105|SYJ2B_HUMAN	P57105	SYJ2B_HUMAN	SYNJ2BP	145	9.7	Homo sapiens	1:Experimental evidence at protein level	Synaptojanin-2-binding protein	0.9782	0.999	1	2	2	2	0	0	0	0	0	0	0	0	0	0	0	0	0	0	0	0	0	0	0	0	0	0	0	0	0	0	0	0	0	0	0	0	0
1583	a	sp|P60510|PP4C_HUMAN	P60510	PP4C_HUMAN	PPP4C	307	3.6	Homo sapiens	1:Experimental evidence at protein level	Serine/threonine-protein phosphatase 4 catalytic subunit	0.9782	0.999	1	5	5	5	0	0	0	0	0	0	0	0	0	0	0	0	0	0	0	0	0	0	0	0	0	0	0	0	0	0	0	0	0	0	0	0	0
1584	a	sp|P61077|UB2D3_HUMAN	P61077	UB2D3_HUMAN	UBE2D3	147	7.5	Homo sapiens	1:Experimental evidence at protein level	Ubiquitin-conjugating enzyme E2 D3	0.9782	0.999	1	7	7	7	0	0	0	0	0	0	0	0	0	0	0	0	0	0	0	0	0	0	0	0	0	0	0	0	0	0	0	0	0	0	0	0	0
1585	a	sp|P61421|VA0D1_HUMAN	P61421	VA0D1_HUMAN	ATP6V0D1	351	3.7	Homo sapiens	1:Experimental evidence at protein level	V-type proton ATPase subunit d 1	0.9782	0.999	1	3	3	3	0	0	0	0	0	0	0	0	0	0	0	0	0	0	0	0	0	0	0	0	0	0	0	0	0	0	0	0	0	0	0	0	0
1586	a	sp|P62304|RUXE_HUMAN	P62304	RUXE_HUMAN	SNRPE	92	13	Homo sapiens	1:Experimental evidence at protein level	Small nuclear ribonucleoprotein E	0.9782	0.999	1	12	12	12	0	0	0	0	0	0	0	0	0	0	0	0	0	0	0	0	0	0	0	0	0	0	0	0	0	0	0	1	1	1	1	1	1
1587	a	sp|P62847|RS24_HUMAN	P62847	RS24_HUMAN	RPS24	133	11.3	Homo sapiens	1:Experimental evidence at protein level	40S ribosomal protein S24	0.9782	0.999	1	11	11	11	0	0	0	0	0	0	0	0	0	0	0	0	0	0	0	0	0	0	0	0	0	0	0	0	0	0	0	1	1	1	1	1	1
1588	a	sp|P62861|RS30_HUMAN	P62861	RS30_HUMAN	FAU	59	16.9	Homo sapiens	1:Experimental evidence at protein level	40S ribosomal protein S30	0.9782	0.999	1	19	19	19	0	0	0	0	0	0	0	0	0	0	0	0	0	0	0	0	0	0	0	0	0	0	0	0	0	0	0	1	1	1	1	1	1
1589	a	sp|P62877|RBX1_HUMAN	P62877	RBX1_HUMAN	RBX1	108	16.7	Homo sapiens	1:Experimental evidence at protein level	E3 ubiquitin-protein ligase RBX1	0.9782	0.999	1	3	3	3	0	0	0	0	0	0	0	0	0	0	0	0	0	0	0	0	0	0	0	0	0	0	0	0	0	0	0	0	0	0	0	0	0
1590	a	sp|P62942|FKB1A_HUMAN	P62942	FKB1A_HUMAN	FKBP1A	108	12	Homo sapiens	1:Experimental evidence at protein level	Peptidyl-prolyl cis-trans isomerase FKBP1A	0.9782	0.999	1	14	14	14	0	0	0	0	0	0	0	0	0	0	0	0	0	0	0	0	0	0	0	0	0	0	0	0	0	0	0	1	1	1	1	1	1
1591	a	sp|P63218|GBG5_HUMAN	P63218	GBG5_HUMAN	GNG5	68	13.2	Homo sapiens	1:Experimental evidence at protein level	Guanine nucleotide-binding protein G(I)/G(S)/G(O) subunit gamma-5	0.9782	0.999	1	9	9	9	0	0	0	0	0	0	0	0	0	0	0	0	0	0	0	0	0	0	0	0	0	0	0	0	0	0	0	1	1	1	1	1	1
1592	a	sp|P67870|CSK2B_HUMAN	P67870	CSK2B_HUMAN	CSNK2B	215	5.1	Homo sapiens	1:Experimental evidence at protein level	Casein kinase II subunit beta	0.9782	0.999	1	3	3	3	0	0	0	0	0	0	0	0	0	0	0	0	0	0	0	0	0	0	0	0	0	0	0	0	0	0	0	0	0	0	0	0	0
1593	a	sp|P68400|CSK21_HUMAN	P68400	CSK21_HUMAN	CSNK2A1	391	3.8	Homo sapiens	1:Experimental evidence at protein level	Casein kinase II subunit alpha	0.9782	0.999	1	3	3	3	0	0	0	0	0	0	0	0	0	0	0	0	0	0	0	0	0	0	0	0	0	0	0	0	0	0	0	0	0	0	0	0	0
1594	a	sp|P81605|DCD_HUMAN	P81605	DCD_HUMAN	DCD	110	10	Homo sapiens	1:Experimental evidence at protein level	Dermcidin	0.9782	0.999	1	23	23	23	1	1	1	1	1	1	551885	551885	551885	0	0	0	0	0	0	0	0	0	1	1	1	1	1	1	110096	110096	110096	1	1	1	1	1	1
1595	a	sp|Q01780|EXOSX_HUMAN	Q01780	EXOSX_HUMAN	EXOSC10	885	1.2	Homo sapiens	1:Experimental evidence at protein level	Exosome component 10	0.9782	0.999	1	3	3	3	0	0	0	0	0	0	0	0	0	0	0	0	0	0	0	0	0	0	0	0	0	0	0	0	0	0	0	0	0	0	0	0	0
1596	a	sp|Q01844|EWS_HUMAN	Q01844	EWS_HUMAN	EWSR1	656	2.1	Homo sapiens	1:Experimental evidence at protein level	RNA-binding protein EWS	0.9782	0.999	1	11	11	11	0	0	0	0	0	0	0	0	0	0	0	0	0	0	0	0	0	0	0	0	0	0	0	0	0	0	0	1	1	1	1	1	1
1597	a	sp|Q05519|SRS11_HUMAN	Q05519	SRS11_HUMAN	SRSF11	484	3.5	Homo sapiens	1:Experimental evidence at protein level	Serine/arginine-rich splicing factor 11	0.9782	0.999	1	1	1	1	0	0	0	0	0	0	0	0	0	0	0	0	0	0	0	0	0	0	0	0	0	0	0	0	0	0	0	0	0	0	0	0	0
1598	a	sp|Q08380|LG3BP_HUMAN	Q08380	LG3BP_HUMAN	LGALS3BP	585	1.9	Homo sapiens	1:Experimental evidence at protein level	Galectin-3-binding protein	0.9782	0.999	1	2	2	2	0	0	0	0	0	0	0	0	0	0	0	0	0	0	0	0	0	0	0	0	0	0	0	0	0	0	0	0	0	0	0	0	0
1599	a	sp|Q12874|SF3A3_HUMAN	Q12874	SF3A3_HUMAN	SF3A3	501	2.4	Homo sapiens	1:Experimental evidence at protein level	Splicing factor 3A subunit 3	0.9782	0.999	1	2	2	2	0	0	0	0	0	0	0	0	0	0	0	0	0	0	0	0	0	0	0	0	0	0	0	0	0	0	0	0	0	0	0	0	0
1600	a	sp|Q12888|TP53B_HUMAN	Q12888	TP53B_HUMAN	TP53BP1	1972	0.7	Homo sapiens	1:Experimental evidence at protein level	Tumor suppressor p53-binding protein 1	0.9782	0.999	1	2	2	2	0	0	0	0	0	0	0	0	0	0	0	0	0	0	0	0	0	0	0	0	0	0	0	0	0	0	0	0	0	0	0	0	0
1601	a	sp|Q12959|DLG1_HUMAN	Q12959	DLG1_HUMAN	DLG1	904	1.3	Homo sapiens	1:Experimental evidence at protein level	Disks large homolog 1	0.9782	0.999	1	1	1	1	0	0	0	0	0	0	0	0	0	0	0	0	0	0	0	0	0	0	0	0	0	0	0	0	0	0	0	0	0	0	0	0	0
1602	a	sp|Q12996|CSTF3_HUMAN	Q12996	CSTF3_HUMAN	CSTF3	717	1.8	Homo sapiens	1:Experimental evidence at protein level	Cleavage stimulation factor subunit 3	0.9782	0.999	1	1	1	1	0	0	0	0	0	0	0	0	0	0	0	0	0	0	0	0	0	0	0	0	0	0	0	0	0	0	0	0	0	0	0	0	0
1603	a	sp|Q13144|EI2BE_HUMAN	Q13144	EI2BE_HUMAN	EIF2B5	721	1.7	Homo sapiens	1:Experimental evidence at protein level	Translation initiation factor eIF-2B subunit epsilon	0.9782	0.999	1	4	4	4	0	0	0	0	0	0	0	0	0	0	0	0	0	0	0	0	0	0	0	0	0	0	0	0	0	0	0	0	0	0	0	0	0
1604	a	sp|Q13642|FHL1_HUMAN	Q13642	FHL1_HUMAN	FHL1	323	3.7	Homo sapiens	1:Experimental evidence at protein level	Four and a half LIM domains protein 1	0.9782	0.999	1	2	2	2	0	0	0	0	0	0	0	0	0	0	0	0	0	0	0	0	0	0	0	0	0	0	0	0	0	0	0	0	0	0	0	0	0
1605	a	sp|Q13740|CD166_HUMAN	Q13740	CD166_HUMAN	ALCAM	583	1.7	Homo sapiens	1:Experimental evidence at protein level	CD166 antigen	0.9782	0.999	1	1	1	1	0	0	0	0	0	0	0	0	0	0	0	0	0	0	0	0	0	0	0	0	0	0	0	0	0	0	0	0	0	0	0	0	0
1606	a	sp|Q13951|PEBB_HUMAN	Q13951	PEBB_HUMAN	CBFB	182	8.8	Homo sapiens	1:Experimental evidence at protein level	Core-binding factor subunit beta	0.9782	0.999	1	1	1	1	0	0	0	0	0	0	0	0	0	0	0	0	0	0	0	0	0	0	0	0	0	0	0	0	0	0	0	0	0	0	0	0	0
1607	a	sp|Q14197|ICT1_HUMAN	Q14197	ICT1_HUMAN	MRPL58	206	5.8	Homo sapiens	1:Experimental evidence at protein level	Peptidyl-tRNA hydrolase ICT1, mitochondrial	0.9782	0.999	1	4	4	4	0	0	0	0	0	0	0	0	0	0	0	0	0	0	0	0	0	0	0	0	0	0	0	0	0	0	0	0	0	0	0	0	0
1608	a	sp|Q14554|PDIA5_HUMAN	Q14554	PDIA5_HUMAN	PDIA5	519	4.6	Homo sapiens	1:Experimental evidence at protein level	Protein disulfide-isomerase A5	0.9782	0.999	1	2	2	2	0	0	0	0	0	0	0	0	0	0	0	0	0	0	0	0	0	0	0	0	0	0	0	0	0	0	0	0	0	0	0	0	0
1609	a	sp|Q14558|KPRA_HUMAN	Q14558	KPRA_HUMAN	PRPSAP1	356	4.2	Homo sapiens	1:Experimental evidence at protein level	Phosphoribosyl pyrophosphate synthase-associated protein 1	0.9782	0.999	1	1	1	1	0	0	0	0	0	0	0	0	0	0	0	0	0	0	0	0	0	0	0	0	0	0	0	0	0	0	0	0	0	0	0	0	0
1610	a	sp|Q15003|CND2_HUMAN	Q15003	CND2_HUMAN	NCAPH	741	1.6	Homo sapiens	1:Experimental evidence at protein level	Condensin complex subunit 2	0.9782	0.999	1	1	1	1	0	0	0	0	0	0	0	0	0	0	0	0	0	0	0	0	0	0	0	0	0	0	0	0	0	0	0	0	0	0	0	0	0
1611	a	sp|Q15024|EXOS7_HUMAN	Q15024	EXOS7_HUMAN	EXOSC7	291	5.8	Homo sapiens	1:Experimental evidence at protein level	Exosome complex component RRP42	0.9782	0.999	1	1	1	1	0	0	0	0	0	0	0	0	0	0	0	0	0	0	0	0	0	0	0	0	0	0	0	0	0	0	0	0	0	0	0	0	0
1612	a	sp|Q15042|RB3GP_HUMAN	Q15042	RB3GP_HUMAN	RAB3GAP1	981	1.3	Homo sapiens	1:Experimental evidence at protein level	Rab3 GTPase-activating protein catalytic subunit	0.9782	0.999	1	2	2	2	0	0	0	0	0	0	0	0	0	0	0	0	0	0	0	0	0	0	0	0	0	0	0	0	0	0	0	0	0	0	0	0	0
1613	a	sp|Q15061|WDR43_HUMAN	Q15061	WDR43_HUMAN	WDR43	677	1.6	Homo sapiens	1:Experimental evidence at protein level	WD repeat-containing protein 43	0.9782	0.999	1	2	2	2	0	0	0	0	0	0	0	0	0	0	0	0	0	0	0	0	0	0	0	0	0	0	0	0	0	0	0	0	0	0	0	0	0
1614	a	sp|Q15121|PEA15_HUMAN	Q15121	PEA15_HUMAN	PEA15	130	7.7	Homo sapiens	1:Experimental evidence at protein level	Astrocytic phosphoprotein PEA-15	0.9782	0.999	1	3	3	3	0	0	0	0	0	0	0	0	0	0	0	0	0	0	0	0	0	0	0	0	0	0	0	0	0	0	0	0	0	0	0	0	0
1615	a	sp|Q15257|PTPA_HUMAN	Q15257	PTPA_HUMAN	PPP2R4	358	2.8	Homo sapiens	1:Experimental evidence at protein level	Serine/threonine-protein phosphatase 2A activator	0.9782	0.999	1	2	2	2	0	0	0	0	0	0	0	0	0	0	0	0	0	0	0	0	0	0	0	0	0	0	0	0	0	0	0	0	0	0	0	0	0
1616	a	sp|Q15382|RHEB_HUMAN	Q15382	RHEB_HUMAN	RHEB	184	5.4	Homo sapiens	1:Experimental evidence at protein level	GTP-binding protein Rheb	0.9782	0.999	1	3	3	3	0	0	0	0	0	0	0	0	0	0	0	0	0	0	0	0	0	0	0	0	0	0	0	0	0	0	0	0	0	0	0	0	0
1617	a	sp|Q16563|SYPL1_HUMAN	Q16563	SYPL1_HUMAN	SYPL1	259	4.2	Homo sapiens	1:Experimental evidence at protein level	Synaptophysin-like protein 1	0.9782	0.999	1	10	10	10	0	0	0	0	0	0	0	0	0	0	0	0	0	0	0	0	0	0	0	0	0	0	0	0	0	0	0	1	1	1	1	1	1
1618	a	sp|Q3MHD2|LSM12_HUMAN	Q3MHD2	LSM12_HUMAN	LSM12	195	6.7	Homo sapiens	1:Experimental evidence at protein level	Protein LSM12 homolog	0.9782	0.999	1	4	4	4	0	0	0	0	0	0	0	0	0	0	0	0	0	0	0	0	0	0	0	0	0	0	0	0	0	0	0	0	0	0	0	0	0
1619	a	sp|Q5BJH7|YIF1B_HUMAN	Q5BJH7	YIF1B_HUMAN	YIF1B	314	4.1	Homo sapiens	1:Experimental evidence at protein level	Protein YIF1B	0.9782	0.999	1	1	1	1	0	0	0	0	0	0	0	0	0	0	0	0	0	0	0	0	0	0	0	0	0	0	0	0	0	0	0	0	0	0	0	0	0
1620	a	sp|Q5JTJ3|COA6_HUMAN	Q5JTJ3	COA6_HUMAN	COA6	125	11.2	Homo sapiens	1:Experimental evidence at protein level	Cytochrome c oxidase assembly factor 6 homolog	0.9782	0.999	1	2	2	2	0	0	0	0	0	0	0	0	0	0	0	0	0	0	0	0	0	0	0	0	0	0	0	0	0	0	0	0	0	0	0	0	0
1621	a	sp|Q5T3I0|GPTC4_HUMAN	Q5T3I0	GPTC4_HUMAN	GPATCH4	446	2.5	Homo sapiens	1:Experimental evidence at protein level	G patch domain-containing protein 4	0.9782	0.999	1	2	2	2	0	0	0	0	0	0	0	0	0	0	0	0	0	0	0	0	0	0	0	0	0	0	0	0	0	0	0	0	0	0	0	0	0
1622	a	sp|Q66K74|MAP1S_HUMAN	Q66K74	MAP1S_HUMAN	MAP1S	1059	0.9	Homo sapiens	1:Experimental evidence at protein level	Microtubule-associated protein 1S	0.9782	0.999	1	1	1	1	0	0	0	0	0	0	0	0	0	0	0	0	0	0	0	0	0	0	0	0	0	0	0	0	0	0	0	0	0	0	0	0	0
1623	a	sp|Q6NUM9|RETST_HUMAN	Q6NUM9	RETST_HUMAN	RETSAT	610	2.1	Homo sapiens	1:Experimental evidence at protein level	All-trans-retinol 13,14-reductase	0.9782	0.999	1	2	2	2	0	0	0	0	0	0	0	0	0	0	0	0	0	0	0	0	0	0	0	0	0	0	0	0	0	0	0	0	0	0	0	0	0
1624	a	sp|Q6P1L8|RM14_HUMAN	Q6P1L8	RM14_HUMAN	MRPL14	145	6.9	Homo sapiens	1:Experimental evidence at protein level	39S ribosomal protein L14, mitochondrial	0.9782	0.999	1	2	2	2	0	0	0	0	0	0	0	0	0	0	0	0	0	0	0	0	0	0	0	0	0	0	0	0	0	0	0	0	0	0	0	0	0
1625	a	sp|Q6ZSJ8|CA122_HUMAN	Q6ZSJ8	CA122_HUMAN	C1orf122	110	10	Homo sapiens	4:Protein predicted	Uncharacterized protein C1orf122	0.9782	0.999	1	2	2	2	0	0	0	0	0	0	0	0	0	0	0	0	0	0	0	0	0	0	0	0	0	0	0	0	0	0	0	0	0	0	0	0	0
1626	a	sp|Q70UQ0|IKIP_HUMAN	Q70UQ0	IKIP_HUMAN	IKBIP	350	3.4	Homo sapiens	1:Experimental evidence at protein level	Inhibitor of nuclear factor kappa-B kinase-interacting protein	0.9782	0.999	1	2	2	2	0	0	0	0	0	0	0	0	0	0	0	0	0	0	0	0	0	0	0	0	0	0	0	0	0	0	0	0	0	0	0	0	0
1627	a	sp|Q7Z2W4|ZCCHV_HUMAN	Q7Z2W4	ZCCHV_HUMAN	ZC3HAV1	902	2	Homo sapiens	1:Experimental evidence at protein level	Zinc finger CCCH-type antiviral protein 1	0.9782	0.999	1	2	2	2	0	0	0	0	0	0	0	0	0	0	0	0	0	0	0	0	0	0	0	0	0	0	0	0	0	0	0	0	0	0	0	0	0
1628	a	sp|Q7Z3B4|NUP54_HUMAN	Q7Z3B4	NUP54_HUMAN	NUP54	507	3.4	Homo sapiens	1:Experimental evidence at protein level	Nucleoporin p54	0.9782	0.999	1	2	2	2	0	0	0	0	0	0	0	0	0	0	0	0	0	0	0	0	0	0	0	0	0	0	0	0	0	0	0	0	0	0	0	0	0
1629	a	sp|Q86YP4|P66A_HUMAN	Q86YP4	P66A_HUMAN	GATAD2A	633	1.9	Homo sapiens	1:Experimental evidence at protein level	Transcriptional repressor p66-alpha	0.9782	0.999	1	2	2	2	0	0	0	0	0	0	0	0	0	0	0	0	0	0	0	0	0	0	0	0	0	0	0	0	0	0	0	0	0	0	0	0	0
1630	a	sp|Q8IXM2|BAP18_HUMAN	Q8IXM2	BAP18_HUMAN	BAP18	172	8.1	Homo sapiens	1:Experimental evidence at protein level	Chromatin complexes subunit BAP18	0.9782	0.999	1	3	3	3	0	0	0	0	0	0	0	0	0	0	0	0	0	0	0	0	0	0	0	0	0	0	0	0	0	0	0	0	0	0	0	0	0
1631	a	sp|Q8IYB3|SRRM1_HUMAN	Q8IYB3	SRRM1_HUMAN	SRRM1	904	1.9	Homo sapiens	1:Experimental evidence at protein level	Serine/arginine repetitive matrix protein 1	0.9782	0.999	1	3	3	3	0	0	0	0	0	0	0	0	0	0	0	0	0	0	0	0	0	0	0	0	0	0	0	0	0	0	0	1	1	1	1	1	1
1632	a	sp|Q8IZQ5|SELH_HUMAN	Q8IZQ5	SELH_HUMAN	SELH	122	9	Homo sapiens	1:Experimental evidence at protein level	Selenoprotein H	0.9782	0.999	1	1	1	1	0	0	0	0	0	0	0	0	0	0	0	0	0	0	0	0	0	0	0	0	0	0	0	0	0	0	0	0	0	0	0	0	0
1633	a	sp|Q8N6M0|OTU6B_HUMAN	Q8N6M0	OTU6B_HUMAN	OTUD6B	293	4.4	Homo sapiens	1:Experimental evidence at protein level	OTU domain-containing protein 6B	0.9782	0.999	1	2	2	2	0	0	0	0	0	0	0	0	0	0	0	0	0	0	0	0	0	0	0	0	0	0	0	0	0	0	0	0	0	0	0	0	0
[truncated: 287 more rows]
[truncated: 202 more columns]
