# Supplementary material for: IonQuant Enables Accurate and Sensitive Label-Free Quantification With FDR-Controlled Match-Between-Runs
Source: Mol Cell Proteomics. 2021 Apr 2;20:100077. doi: 10.1016/j.mcpro.2021.100077 (PMC8131922; doi:10.1016/j.mcpro.2021.100077)
Supplement: Supplemental Table S9 [file mmc10.xlsx]

## Sheet: Caption
Supporting Table S9. Proteins from the single-cell FAIMS dataset analyzed by MSFragger and IonQuant with match-between-runs and 1% FDR.
Column annotations:
Protein Group:	protein group ID
SubGroup:	protein subgroup ID
Protein:	identified protein
Protein ID:	protein ID
Entry Name:	protein name
Gene Names:	gene name
Protein Length:	protein length
Coverage:	coverage by identified peptides
Organism:	organism name
Protein Existence:	protein existence evidence
Description:	protein description
Protein Probability:	ProteinProphet probability
Top Peptide Probability:	the bese peptide probability of this protein
Unique Stripped Peptides:	number of unique peptides
Summarized Total Spectral Count:	total number of identified spectra
Summarized Unique Spectral Count:	number of spectra belonging to unique peptides
Summarized Razor Spectral Count:	number of spectra belonging to razor peptides
Column R to CT:	total number of identified spectra, number of spectra belonging to unique peptides, number of spectra belonging to razor peptides, total number of quantified ions, number of quantified ions belonging to unique peptides, number of quantified ions belonging to razor peptides, label free quantification intensity using all peptides, label free quantification intensity using unique peptides, label fre…
Column CU:	proteins that cannot be distinguished from this one
Indistinguishable Proteins:	proteins that cannot be distinguished from this one

## Sheet: 1
Protein Group	SubGroup	Protein	Protein ID	Entry Name	Gene Names	Protein Length	Coverage	Organism	Protein Existence	Description	Protein Probability	Top Peptide Probability	Unique Stripped Peptides	Summarized Total Spectral Count	Summarized Unique Spectral Count	Summarized Razor Spectral Count	blank_4 Total Spectral Count	blank_4 Unique Spectral Count	blank_4 Razor Spectral Count	blank_4 Total Ion Count	blank_4 Unique Ion Count	blank_4 Razor Ion Count	blank_4 Total Intensity	blank_4 Unique Intensity	blank_4 Razor Intensity	blank_5 Total Spectral Count	blank_5 Unique Spectral Count	blank_5 Razor Spectral Count	blank_5 Total Ion Count	blank_5 Unique Ion Count	blank_5 Razor Ion Count	blank_5 Total Intensity	blank_5 Unique Intensity	blank_5 Razor Intensity	blank_6 Total Spectral Count	blank_6 Unique Spectral Count	blank_6 Razor Spectral Count	blank_6 Total Ion Count	blank_6 Unique Ion Count	blank_6 Razor Ion Count	blank_6 Total Intensity	blank_6 Unique Intensity	blank_6 Razor Intensity	library_1 Total Spectral Count	library_1 Unique Spectral Count	library_1 Razor Spectral Count	library_1 Total Ion Count	library_1 Unique Ion Count	library_1 Razor Ion Count
1	a	sp|A0A0B4J2D5|GAL3B_HUMAN	A0A0B4J2D5	GAL3B_HUMAN	GATD3B	268	24.3	Homo sapiens OX=9606	1:Experimental evidence at protein level	Glutamine amidotransferase-like class 1 domain-containing protein 3B, mitochondrial	1	0.9985	5	8	8	8	0	0	0	0	0	0	0	0	0	0	0	0	0	0	0	0	0	0	0	0	0	0	0	0	0	0	0	2	2	2	4	4	4
2	a	sp|A0AVT1|UBA6_HUMAN	A0AVT1	UBA6_HUMAN	UBA6	1052	12.6	Homo sapiens OX=9606	1:Experimental evidence at protein level	Ubiquitin-like modifier-activating enzyme 6	1	0.999	11	19	19	19	0	0	0	0	0	0	0	0	0	0	0	0	0	0	0	0	0	0	0	0	0	0	0	0	0	0	0	6	6	6	8	8	8
3	a	sp|A0FGR8|ESYT2_HUMAN	A0FGR8	ESYT2_HUMAN	ESYT2	921	9.6	Homo sapiens OX=9606	1:Experimental evidence at protein level	Extended synaptotagmin-2	1	0.9973	7	8	8	8	0	0	0	0	0	0	0	0	0	0	0	0	0	0	0	0	0	0	0	0	0	0	0	0	0	0	0	2	2	2	2	2	2
4	a	sp|A0MZ66|SHOT1_HUMAN	A0MZ66	SHOT1_HUMAN	SHTN1	631	8.2	Homo sapiens OX=9606	1:Experimental evidence at protein level	Shootin-1	1	0.9942	4	4	4	4	0	0	0	0	0	0	0	0	0	0	0	0	0	0	0	0	0	0	0	0	0	0	0	0	0	0	0	1	1	1	1	1	1
5	a	sp|A1L0T0|ILVBL_HUMAN	A1L0T0	ILVBL_HUMAN	ILVBL	632	4.4	Homo sapiens OX=9606	1:Experimental evidence at protein level	Acetolactate synthase-like protein	1	0.999	2	3	3	3	0	0	0	0	0	0	0	0	0	0	0	0	0	0	0	0	0	0	0	0	0	0	0	0	0	0	0	2	2	2	1	1	1
6	a	sp|A5YKK6|CNOT1_HUMAN	A5YKK6	CNOT1_HUMAN	CNOT1	2376	6.2	Homo sapiens OX=9606	1:Experimental evidence at protein level	CCR4-NOT transcription complex subunit 1	1	0.9956	13	15	15	15	0	0	0	0	0	0	0	0	0	0	0	0	0	0	0	0	0	0	0	0	0	0	0	0	0	0	0	5	5	5	5	5	5
7	a	sp|A6NDG6|PGP_HUMAN	A6NDG6	PGP_HUMAN	PGP	321	17.1	Homo sapiens OX=9606	1:Experimental evidence at protein level	Glycerol-3-phosphate phosphatase	1	0.999	5	8	8	8	0	0	0	0	0	0	0	0	0	0	0	0	0	0	0	0	0	0	0	0	0	0	0	0	0	0	0	3	3	3	3	3	3
8	a	sp|A6NHG4|DDTL_HUMAN	A6NHG4	DDTL_HUMAN	DDTL	134	22.9	Homo sapiens OX=9606	2:Experimental evidence at transcript level	D-dopachrome decarboxylase-like protein	1	0.999	2	6	6	6	0	0	0	0	0	0	0	0	0	0	0	0	0	0	0	0	0	0	0	0	0	0	0	0	0	0	0	2	2	2	2	2	2
9	a	sp|A6NHR9|SMHD1_HUMAN	A6NHR9	SMHD1_HUMAN	SMCHD1	2005	2.6	Homo sapiens OX=9606	1:Experimental evidence at protein level	Structural maintenance of chromosomes flexible hinge domain-containing protein 1	1	0.9948	4	4	4	4	0	0	0	0	0	0	0	0	0	0	0	0	0	0	0	0	0	0	0	0	0	0	0	0	0	0	0	2	2	2	2	2	2
10	a	sp|A8CG34|P121C_HUMAN	A8CG34	P121C_HUMAN	POM121C	1229	2	Homo sapiens OX=9606	1:Experimental evidence at protein level	Nuclear envelope pore membrane protein POM 121C	1	0.9966	3	4	4	4	0	0	0	0	0	0	0	0	0	0	0	0	0	0	0	0	0	0	0	0	0	0	0	0	0	0	0	1	1	1	1	1	1
11	a	sp|B5ME19|EIFCL_HUMAN	B5ME19	EIFCL_HUMAN	EIF3CL	914	20.2	Homo sapiens OX=9606	1:Experimental evidence at protein level	Eukaryotic translation initiation factor 3 subunit C-like protein	1	0.999	16	27	27	27	0	0	0	0	0	0	0	0	0	0	0	0	0	0	0	0	0	0	0	0	0	0	0	0	0	0	0	8	8	8	10	10	10
12	a	sp|O00116|ADAS_HUMAN	O00116	ADAS_HUMAN	AGPS	658	18.2	Homo sapiens OX=9606	1:Experimental evidence at protein level	Alkyldihydroxyacetonephosphate synthase, peroxisomal	1	0.999	8	17	17	17	0	0	0	0	0	0	0	0	0	0	0	0	0	0	0	0	0	0	0	0	0	0	0	0	0	0	0	6	6	6	6	6	6
13	a	sp|O00139|KIF2A_HUMAN	O00139	KIF2A_HUMAN	KIF2A	706	7.8	Homo sapiens OX=9606	1:Experimental evidence at protein level	Kinesin-like protein KIF2A	1	0.999	6	9	8	9	0	0	0	0	0	0	0	0	0	0	0	0	0	0	0	0	0	0	0	0	0	0	0	0	0	0	0	2	2	2	4	4	4
14	a	sp|O00151|PDLI1_HUMAN	O00151	PDLI1_HUMAN	PDLIM1	329	29.5	Homo sapiens OX=9606	1:Experimental evidence at protein level	PDZ and LIM domain protein 1	1	0.999	7	14	14	14	0	0	0	0	0	0	0	0	0	0	0	0	0	0	0	0	0	0	0	0	0	0	0	0	0	0	0	5	5	5	4	4	4
15	a	sp|O00154|BACH_HUMAN	O00154	BACH_HUMAN	ACOT7	380	13.7	Homo sapiens OX=9606	1:Experimental evidence at protein level	Cytosolic acyl coenzyme A thioester hydrolase	1	0.999	3	4	4	4	0	0	0	0	0	0	0	0	0	0	0	0	0	0	0	0	0	0	0	0	0	0	0	0	0	0	0	1	1	1	2	2	2
16	a	sp|O00159|MYO1C_HUMAN	O00159	MYO1C_HUMAN	MYO1C	1063	27.4	Homo sapiens OX=9606	1:Experimental evidence at protein level	Unconventional myosin-Ic	1	0.999	23	42	41	42	0	0	0	0	0	0	0	0	0	1	1	1	1	1	1	38267744	38267744	38267744	0	0	0	0	0	0	0	0	0	11	10	11	15	14	15
17	a	sp|O00161|SNP23_HUMAN	O00161	SNP23_HUMAN	SNAP23	211	11.4	Homo sapiens OX=9606	1:Experimental evidence at protein level	Synaptosomal-associated protein 23	1	0.9976	3	6	6	6	0	0	0	0	0	0	0	0	0	0	0	0	0	0	0	0	0	0	0	0	0	0	0	0	0	0	0	2	2	2	2	2	2
18	a	sp|O00170|AIP_HUMAN	O00170	AIP_HUMAN	AIP	330	17.9	Homo sapiens OX=9606	1:Experimental evidence at protein level	AH receptor-interacting protein	1	0.999	4	6	6	6	0	0	0	0	0	0	0	0	0	0	0	0	0	0	0	0	0	0	0	0	0	0	0	0	0	0	0	1	1	1	2	2	2
19	a	sp|O00186|STXB3_HUMAN	O00186	STXB3_HUMAN	STXBP3	592	3.2	Homo sapiens OX=9606	1:Experimental evidence at protein level	Syntaxin-binding protein 3	1	0.9975	2	5	5	5	0	0	0	0	0	0	0	0	0	0	0	0	0	0	0	0	0	0	0	0	0	0	0	0	0	0	0	2	2	2	2	2	2
20	a	sp|O00193|SMAP_HUMAN	O00193	SMAP_HUMAN	SMAP	183	22.4	Homo sapiens OX=9606	1:Experimental evidence at protein level	Small acidic protein	1	0.999	4	6	6	6	0	0	0	0	0	0	0	0	0	0	0	0	0	0	0	0	0	0	0	0	0	0	0	0	0	0	0	0	0	0	2	2	2
21	a	sp|O00203|AP3B1_HUMAN	O00203	AP3B1_HUMAN	AP3B1	1094	7.6	Homo sapiens OX=9606	1:Experimental evidence at protein level	AP-3 complex subunit beta-1	1	0.9979	8	11	7	11	0	0	0	0	0	0	0	0	0	0	0	0	0	0	0	0	0	0	0	0	0	0	0	0	0	0	0	4	3	4	5	4	5
22	a	sp|O00231|PSD11_HUMAN	O00231	PSD11_HUMAN	PSMD11	422	36.5	Homo sapiens OX=9606	1:Experimental evidence at protein level	26S proteasome non-ATPase regulatory subunit 11	1	0.9989	14	24	24	24	0	0	0	0	0	0	0	0	0	0	0	0	0	0	0	0	0	0	0	0	0	0	0	0	0	0	0	6	6	6	7	7	7
23	a	sp|O00232|PSD12_HUMAN	O00232	PSD12_HUMAN	PSMD12	456	23.9	Homo sapiens OX=9606	1:Experimental evidence at protein level	26S proteasome non-ATPase regulatory subunit 12	1	0.9987	8	14	14	14	0	0	0	0	0	0	0	0	0	0	0	0	0	0	0	0	0	0	0	0	0	0	0	0	0	0	0	5	5	5	6	6	6
24	a	sp|O00233|PSMD9_HUMAN	O00233	PSMD9_HUMAN	PSMD9	223	19.3	Homo sapiens OX=9606	1:Experimental evidence at protein level	26S proteasome non-ATPase regulatory subunit 9	1	0.9988	4	8	8	8	0	0	0	0	0	0	0	0	0	0	0	0	0	0	0	0	0	0	0	0	0	0	0	0	0	0	0	3	3	3	4	4	4
25	a	sp|O00264|PGRC1_HUMAN	O00264	PGRC1_HUMAN	PGRMC1	195	34.4	Homo sapiens OX=9606	1:Experimental evidence at protein level	Membrane-associated progesterone receptor component 1	1	0.9983	6	13	9	9	0	0	0	0	0	0	0	0	0	0	0	0	0	0	0	0	0	0	0	0	0	0	0	0	0	0	0	3	2	2	5	4	4
26	a	sp|O00267|SPT5H_HUMAN	O00267	SPT5H_HUMAN	SUPT5H	1087	8.4	Homo sapiens OX=9606	1:Experimental evidence at protein level	Transcription elongation factor SPT5	1	0.9953	6	8	8	8	0	0	0	0	0	0	0	0	0	0	0	0	0	0	0	0	0	0	0	0	0	0	0	0	0	0	0	3	3	3	4	4	4
27	a	sp|O00273|DFFA_HUMAN	O00273	DFFA_HUMAN	DFFA	331	21.5	Homo sapiens OX=9606	1:Experimental evidence at protein level	DNA fragmentation factor subunit alpha	1	0.9968	6	8	8	8	0	0	0	0	0	0	0	0	0	0	0	0	0	0	0	0	0	0	0	0	0	0	0	0	0	0	0	2	2	2	4	4	4
28	a	sp|O00303|EIF3F_HUMAN	O00303	EIF3F_HUMAN	EIF3F	357	40.9	Homo sapiens OX=9606	1:Experimental evidence at protein level	Eukaryotic translation initiation factor 3 subunit F	1	0.999	8	16	16	16	0	0	0	0	0	0	0	0	0	0	0	0	0	0	0	0	0	0	0	0	0	0	0	0	0	0	0	6	6	6	7	7	7
29	a	sp|O00330|ODPX_HUMAN	O00330	ODPX_HUMAN	PDHX	501	6.2	Homo sapiens OX=9606	1:Experimental evidence at protein level	Pyruvate dehydrogenase protein X component, mitochondrial	1	0.998	3	6	6	6	0	0	0	0	0	0	0	0	0	0	0	0	0	0	0	0	0	0	0	0	0	0	0	0	0	0	0	2	2	2	2	2	2
30	a	sp|O00410|IPO5_HUMAN	O00410	IPO5_HUMAN	IPO5	1097	25.1	Homo sapiens OX=9606	1:Experimental evidence at protein level	Importin-5	1	0.999	17	32	29	32	0	0	0	0	0	0	0	0	0	0	0	0	0	0	0	0	0	0	0	0	0	0	0	0	0	0	0	10	9	10	12	11	12
31	a	sp|O00429|DNM1L_HUMAN	O00429	DNM1L_HUMAN	DNM1L	736	35.6	Homo sapiens OX=9606	1:Experimental evidence at protein level	Dynamin-1-like protein	1	0.999	18	31	31	31	0	0	0	0	0	0	0	0	0	0	0	0	0	0	0	0	0	0	0	0	0	0	0	0	0	0	0	10	10	10	13	13	13
32	a	sp|O00461|GOLI4_HUMAN	O00461	GOLI4_HUMAN	GOLIM4	696	9.2	Homo sapiens OX=9606	1:Experimental evidence at protein level	Golgi integral membrane protein 4	1	0.997	5	10	10	10	0	0	0	0	0	0	0	0	0	0	0	0	0	0	0	0	0	0	0	0	0	0	0	0	0	0	0	2	2	2	5	5	5
33	a	sp|O00469|PLOD2_HUMAN	O00469	PLOD2_HUMAN	PLOD2	737	16.6	Homo sapiens OX=9606	1:Experimental evidence at protein level	Procollagen-lysine,2-oxoglutarate 5-dioxygenase 2	1	0.9989	10	13	13	13	0	0	0	0	0	0	0	0	0	0	0	0	0	0	0	0	0	0	0	0	0	0	0	0	0	0	0	5	5	5	8	8	8
34	a	sp|O00487|PSDE_HUMAN	O00487	PSDE_HUMAN	PSMD14	310	14.8	Homo sapiens OX=9606	1:Experimental evidence at protein level	26S proteasome non-ATPase regulatory subunit 14	1	0.999	3	6	6	6	0	0	0	0	0	0	0	0	0	0	0	0	0	0	0	0	0	0	0	0	0	0	0	0	0	0	0	2	2	2	2	2	2
35	a	sp|O00499|BIN1_HUMAN	O00499	BIN1_HUMAN	BIN1	593	11.1	Homo sapiens OX=9606	1:Experimental evidence at protein level	Myc box-dependent-interacting protein 1	1	0.999	4	8	8	8	0	0	0	0	0	0	0	0	0	0	0	0	0	0	0	0	0	0	0	0	0	0	0	0	0	0	0	2	2	2	3	3	3
36	a	sp|O00505|IMA4_HUMAN	O00505	IMA4_HUMAN	KPNA3	521	6.1	Homo sapiens OX=9606	1:Experimental evidence at protein level	Importin subunit alpha-4	1	0.999	3	6	4	4	0	0	0	0	0	0	0	0	0	0	0	0	0	0	0	0	0	0	0	0	0	0	0	0	0	0	0	2	2	2	3	2	2
37	a	sp|O00541|PESC_HUMAN	O00541	PESC_HUMAN	PES1	588	10.7	Homo sapiens OX=9606	1:Experimental evidence at protein level	Pescadillo homolog	1	0.9973	6	18	18	18	0	0	0	0	0	0	0	0	0	0	0	0	0	0	0	0	0	0	0	0	0	1	1	1	41742004	41742004	41742004	4	4	4	5	5	5
38	a	sp|O00566|MPP10_HUMAN	O00566	MPP10_HUMAN	MPHOSPH10	681	7.3	Homo sapiens OX=9606	1:Experimental evidence at protein level	U3 small nucleolar ribonucleoprotein protein MPP10	1	0.9986	3	7	7	7	0	0	0	0	0	0	0	0	0	0	0	0	0	0	0	0	0	0	0	0	0	0	0	0	0	0	0	1	1	1	3	3	3
39	a	sp|O00567|NOP56_HUMAN	O00567	NOP56_HUMAN	NOP56	594	22.1	Homo sapiens OX=9606	1:Experimental evidence at protein level	Nucleolar protein 56	1	0.999	12	21	21	21	0	0	0	0	0	0	0	0	0	0	0	0	0	0	0	0	0	0	0	0	0	0	0	0	0	0	0	7	7	7	10	10	10
40	a	sp|O00592|PODXL_HUMAN	O00592	PODXL_HUMAN	PODXL	558	6.5	Homo sapiens OX=9606	1:Experimental evidence at protein level	Podocalyxin	1	0.9989	3	8	8	8	0	0	0	0	0	0	0	0	0	0	0	0	0	0	0	0	0	0	0	0	0	0	0	0	0	0	0	3	3	3	2	2	2
41	a	sp|O00625|PIR_HUMAN	O00625	PIR_HUMAN	PIR	290	25.5	Homo sapiens OX=9606	1:Experimental evidence at protein level	Pirin	1	0.999	5	13	13	13	0	0	0	0	0	0	0	0	0	0	0	0	0	0	0	0	0	0	0	0	0	0	0	0	0	0	0	4	4	4	3	3	3
42	a	sp|O00629|IMA3_HUMAN	O00629	IMA3_HUMAN	KPNA4	521	16.9	Homo sapiens OX=9606	1:Experimental evidence at protein level	Importin subunit alpha-3	1	0.999	6	10	8	10	0	0	0	0	0	0	0	0	0	0	0	0	0	0	0	0	0	0	0	0	0	0	0	0	0	0	0	3	3	3	6	5	6
43	a	sp|O00743|PPP6_HUMAN	O00743	PPP6_HUMAN	PPP6C	305	15.7	Homo sapiens OX=9606	1:Experimental evidence at protein level	Serine/threonine-protein phosphatase 6 catalytic subunit	1	0.999	3	3	3	3	0	0	0	0	0	0	0	0	0	0	0	0	0	0	0	0	0	0	0	0	0	0	0	0	0	0	0	1	1	1	1	1	1
44	a	sp|O00762|UBE2C_HUMAN	O00762	UBE2C_HUMAN	UBE2C	179	28.5	Homo sapiens	1:Experimental evidence at protein level	Ubiquitin-conjugating enzyme E2 C	1	0.999	4	7	7	7	0	0	0	0	0	0	0	0	0	0	0	0	0	0	0	0	0	0	0	0	0	0	0	0	0	0	0	2	2	2	2	2	2
45	a	sp|O00764|PDXK_HUMAN	O00764	PDXK_HUMAN	PDXK	312	20.5	Homo sapiens OX=9606	1:Experimental evidence at protein level	Pyridoxal kinase	1	0.999	5	13	13	13	0	0	0	0	0	0	0	0	0	0	0	0	0	0	0	0	0	0	0	0	0	0	0	0	0	0	0	3	3	3	3	3	3
46	a	sp|O14579|COPE_HUMAN	O14579	COPE_HUMAN	COPE	308	43.5	Homo sapiens OX=9606	1:Experimental evidence at protein level	Coatomer subunit epsilon	1	0.999	8	15	15	15	0	0	0	0	0	0	0	0	0	0	0	0	0	0	0	0	0	0	0	0	0	0	0	0	0	0	0	7	7	7	7	7	7
47	a	sp|O14617|AP3D1_HUMAN	O14617	AP3D1_HUMAN	AP3D1	1153	2.9	Homo sapiens OX=9606	1:Experimental evidence at protein level	AP-3 complex subunit delta-1	1	0.9971	2	4	4	4	0	0	0	0	0	0	0	0	0	0	0	0	0	0	0	0	0	0	0	0	0	0	0	0	0	0	0	1	1	1	1	1	1
48	a	sp|O14639|ABLM1_HUMAN	O14639	ABLM1_HUMAN	ABLIM1	778	7.5	Homo sapiens OX=9606	1:Experimental evidence at protein level	Actin-binding LIM protein 1	1	0.9983	5	6	6	6	0	0	0	0	0	0	0	0	0	0	0	0	0	0	0	0	0	0	0	0	0	0	0	0	0	0	0	2	2	2	0	0	0
49	a	sp|O14737|PDCD5_HUMAN	O14737	PDCD5_HUMAN	PDCD5	125	36.8	Homo sapiens OX=9606	1:Experimental evidence at protein level	Programmed cell death protein 5	1	0.9989	4	8	8	8	0	0	0	0	0	0	0	0	0	0	0	0	0	0	0	0	0	0	0	0	0	0	0	0	0	0	0	3	3	3	2	2	2
50	a	sp|O14744|ANM5_HUMAN	O14744	ANM5_HUMAN	PRMT5	637	22.8	Homo sapiens OX=9606	1:Experimental evidence at protein level	Protein arginine N-methyltransferase 5	1	0.999	11	24	24	24	0	0	0	0	0	0	0	0	0	0	0	0	0	0	0	0	0	0	0	0	0	0	0	0	0	0	0	6	6	6	10	10	10
51	a	sp|O14745|NHRF1_HUMAN	O14745	NHRF1_HUMAN	SLC9A3R1	358	30.2	Homo sapiens OX=9606	1:Experimental evidence at protein level	Na(+)/H(+) exchange regulatory cofactor NHE-RF1	1	0.999	8	20	20	20	0	0	0	0	0	0	0	0	0	0	0	0	0	0	0	0	0	0	0	0	0	0	0	0	0	0	0	6	6	6	5	5	5
52	a	sp|O14777|NDC80_HUMAN	O14777	NDC80_HUMAN	NDC80	642	5.8	Homo sapiens OX=9606	1:Experimental evidence at protein level	Kinetochore protein NDC80 homolog	1	0.997	4	2	2	2	0	0	0	0	0	0	0	0	0	0	0	0	0	0	0	0	0	0	0	0	0	0	0	0	0	0	0	0	0	0	1	1	1
53	a	sp|O14828|SCAM3_HUMAN	O14828	SCAM3_HUMAN	SCAMP3	347	16.4	Homo sapiens OX=9606	1:Experimental evidence at protein level	Secretory carrier-associated membrane protein 3	1	0.999	3	7	7	7	0	0	0	0	0	0	0	0	0	0	0	0	0	0	0	0	0	0	0	0	0	0	0	0	0	0	0	2	2	2	3	3	3
54	a	sp|O14929|HAT1_HUMAN	O14929	HAT1_HUMAN	HAT1	419	15.8	Homo sapiens OX=9606	1:Experimental evidence at protein level	Histone acetyltransferase type B catalytic subunit	1	0.999	5	8	8	8	0	0	0	0	0	0	0	0	0	0	0	0	0	0	0	0	0	0	0	0	0	0	0	0	0	0	0	2	2	2	4	4	4
55	a	sp|O14936|CSKP_HUMAN	O14936	CSKP_HUMAN	CASK	926	4	Homo sapiens OX=9606	1:Experimental evidence at protein level	Peripheral plasma membrane protein CASK	1	0.998	3	3	3	3	0	0	0	0	0	0	0	0	0	0	0	0	0	0	0	0	0	0	0	0	0	0	0	0	0	0	0	0	0	0	0	0	0
56	a	sp|O14950|ML12B_HUMAN	O14950	ML12B_HUMAN	MYL12B	172	51.5	Homo sapiens OX=9606	1:Experimental evidence at protein level	Myosin regulatory light chain 12B	1	0.999	9	40	14	40	0	0	0	0	0	0	0	0	0	0	0	0	0	0	0	0	0	0	0	0	0	1	0	1	71839960	0	71839960	9	3	9	10	3	10
57	a	sp|O14964|HGS_HUMAN	O14964	HGS_HUMAN	HGS	777	5.1	Homo sapiens OX=9606	1:Experimental evidence at protein level	Hepatocyte growth factor-regulated tyrosine kinase substrate	1	0.9984	4	8	8	8	0	0	0	0	0	0	0	0	0	0	0	0	0	0	0	0	0	0	0	0	0	0	0	0	0	0	0	4	4	4	4	4	4
58	a	sp|O14974|MYPT1_HUMAN	O14974	MYPT1_HUMAN	PPP1R12A	1030	13.9	Homo sapiens OX=9606	1:Experimental evidence at protein level	Protein phosphatase 1 regulatory subunit 12A	1	0.999	13	22	22	22	0	0	0	0	0	0	0	0	0	0	0	0	0	0	0	0	0	0	0	0	0	0	0	0	0	0	0	6	6	6	8	8	8
59	a	sp|O14976|GAK_HUMAN	O14976	GAK_HUMAN	GAK	1311	2.1	Homo sapiens OX=9606	1:Experimental evidence at protein level	Cyclin-G-associated kinase	1	0.999	2	3	3	3	0	0	0	0	0	0	0	0	0	0	0	0	0	0	0	0	0	0	0	0	0	0	0	0	0	0	0	1	1	1	1	1	1
60	a	sp|O14979|HNRDL_HUMAN	O14979	HNRDL_HUMAN	HNRNPDL	420	22.1	Homo sapiens OX=9606	1:Experimental evidence at protein level	Heterogeneous nuclear ribonucleoprotein D-like	1	0.999	9	36	16	16	1	1	1	1	1	1	1.64468e+06	500820	500820	2	0	0	2	0	0	127335864	0	0	0	0	0	0	0	0	0	0	0	8	4	4	8	6	6
61	a	sp|O14980|XPO1_HUMAN	O14980	XPO1_HUMAN	XPO1	1071	18	Homo sapiens OX=9606	1:Experimental evidence at protein level	Exportin-1	1	0.999	14	24	24	24	0	0	0	0	0	0	0	0	0	0	0	0	0	0	0	0	0	0	0	0	0	0	0	0	0	0	0	6	6	6	10	10	10
62	a	sp|O14981|BTAF1_HUMAN	O14981	BTAF1_HUMAN	BTAF1	1849	1.8	Homo sapiens OX=9606	1:Experimental evidence at protein level	TATA-binding protein-associated factor 172	1	0.9974	3	3	3	3	0	0	0	0	0	0	0	0	0	0	0	0	0	0	0	0	0	0	0	0	0	0	0	0	0	0	0	0	0	0	0	0	0
63	a	sp|O15020|SPTN2_HUMAN	O15020	SPTN2_HUMAN	SPTBN2	2390	5	Homo sapiens OX=9606	1:Experimental evidence at protein level	Spectrin beta chain, non-erythrocytic 2	1	0.9988	9	11	8	8	0	0	0	0	0	0	0	0	0	0	0	0	0	0	0	0	0	0	0	0	0	0	0	0	0	0	0	5	3	3	6	5	5
64	a	sp|O15027|SC16A_HUMAN	O15027	SC16A_HUMAN	SEC16A	2357	9.8	Homo sapiens OX=9606	1:Experimental evidence at protein level	Protein transport protein Sec16A	1	0.999	14	15	15	15	0	0	0	0	0	0	0	0	0	0	0	0	0	0	0	0	0	0	0	0	0	0	0	0	0	0	0	9	9	9	10	10	10
65	a	sp|O15031|PLXB2_HUMAN	O15031	PLXB2_HUMAN	PLXNB2	1838	2.2	Homo sapiens OX=9606	1:Experimental evidence at protein level	Plexin-B2	1	0.9956	4	5	5	5	0	0	0	0	0	0	0	0	0	0	0	0	0	0	0	0	0	0	0	0	0	0	0	0	0	0	0	0	0	0	2	2	2
66	a	sp|O15061|SYNEM_HUMAN	O15061	SYNEM_HUMAN	SYNM	1565	4.5	Homo sapiens OX=9606	1:Experimental evidence at protein level	Synemin	1	0.9906	6	4	4	4	0	0	0	0	0	0	0	0	0	0	0	0	0	0	0	0	0	0	0	0	0	0	0	0	0	0	0	0	0	0	1	1	1
67	a	sp|O15067|PUR4_HUMAN	O15067	PUR4_HUMAN	PFAS	1338	20.8	Homo sapiens OX=9606	1:Experimental evidence at protein level	Phosphoribosylformylglycinamidine synthase	1	0.999	18	35	35	35	0	0	0	0	0	0	0	0	0	1	1	1	1	1	1	1264377730	1264377730	1264377730	0	0	0	0	0	0	0	0	0	11	11	11	11	11	11
68	a	sp|O15143|ARC1B_HUMAN	O15143	ARC1B_HUMAN	ARPC1B	372	24.5	Homo sapiens OX=9606	1:Experimental evidence at protein level	Actin-related protein 2/3 complex subunit 1B	1	0.999	7	16	16	16	0	0	0	0	0	0	0	0	0	0	0	0	0	0	0	0	0	0	0	0	0	0	0	0	0	0	0	4	4	4	7	7	7
69	a	sp|O15144|ARPC2_HUMAN	O15144	ARPC2_HUMAN	ARPC2	300	33.3	Homo sapiens OX=9606	1:Experimental evidence at protein level	Actin-related protein 2/3 complex subunit 2	1	0.9986	11	18	18	18	0	0	0	0	0	0	0	0	0	0	0	0	0	0	0	0	0	0	0	0	0	0	0	0	0	0	0	6	6	6	7	7	7
70	a	sp|O15145|ARPC3_HUMAN	O15145	ARPC3_HUMAN	ARPC3	178	21.3	Homo sapiens OX=9606	1:Experimental evidence at protein level	Actin-related protein 2/3 complex subunit 3	1	0.9989	4	7	7	7	0	0	0	0	0	0	0	0	0	0	0	0	0	0	0	0	0	0	0	0	0	0	0	0	0	0	0	3	3	3	3	3	3
71	a	sp|O15160|RPAC1_HUMAN	O15160	RPAC1_HUMAN	POLR1C	346	21.7	Homo sapiens OX=9606	1:Experimental evidence at protein level	DNA-directed RNA polymerases I and III subunit RPAC1	1	0.999	5	10	10	10	0	0	0	0	0	0	0	0	0	0	0	0	0	0	0	0	0	0	0	0	0	0	0	0	0	0	0	4	4	4	4	4	4
72	a	sp|O15173|PGRC2_HUMAN	O15173	PGRC2_HUMAN	PGRMC2	223	36.8	Homo sapiens OX=9606	1:Experimental evidence at protein level	Membrane-associated progesterone receptor component 2	1	0.999	6	14	10	14	0	0	0	0	0	0	0	0	0	0	0	0	0	0	0	0	0	0	0	0	0	0	0	0	0	0	0	2	1	2	4	3	4
73	a	sp|O15226|NKRF_HUMAN	O15226	NKRF_HUMAN	NKRF	690	10.4	Homo sapiens OX=9606	1:Experimental evidence at protein level	NF-kappa-B-repressing factor	1	0.9975	7	8	8	8	0	0	0	0	0	0	0	0	0	0	0	0	0	0	0	0	0	0	0	0	0	0	0	0	0	0	0	2	2	2	2	2	2
74	a	sp|O15260|SURF4_HUMAN	O15260	SURF4_HUMAN	SURF4	269	18.2	Homo sapiens OX=9606	1:Experimental evidence at protein level	Surfeit locus protein 4	1	0.9983	4	11	11	11	0	0	0	0	0	0	0	0	0	0	0	0	0	0	0	0	0	0	0	0	0	0	0	0	0	0	0	3	3	3	3	3	3
75	a	sp|O15269|SPTC1_HUMAN	O15269	SPTC1_HUMAN	SPTLC1	473	10.1	Homo sapiens OX=9606	1:Experimental evidence at protein level	Serine palmitoyltransferase 1	1	0.999	4	6	6	6	0	0	0	0	0	0	0	0	0	0	0	0	0	0	0	0	0	0	0	0	0	0	0	0	0	0	0	2	2	2	2	2	2
76	a	sp|O15294|OGT1_HUMAN	O15294	OGT1_HUMAN	OGT	1046	5.8	Homo sapiens OX=9606	1:Experimental evidence at protein level	UDP-N-acetylglucosamine--peptide N-acetylglucosaminyltransferase 110 kDa subunit	1	0.9984	5	6	6	6	0	0	0	0	0	0	0	0	0	0	0	0	0	0	0	0	0	0	0	0	0	0	0	0	0	0	0	2	2	2	2	2	2
77	a	sp|O15355|PPM1G_HUMAN	O15355	PPM1G_HUMAN	PPM1G	546	20	Homo sapiens OX=9606	1:Experimental evidence at protein level	Protein phosphatase 1G	1	0.999	7	13	13	13	0	0	0	0	0	0	0	0	0	0	0	0	0	0	0	0	0	0	0	0	0	0	0	0	0	0	0	2	2	2	4	4	4
78	a	sp|O15371|EIF3D_HUMAN	O15371	EIF3D_HUMAN	EIF3D	548	25.5	Homo sapiens OX=9606	1:Experimental evidence at protein level	Eukaryotic translation initiation factor 3 subunit D	1	0.999	9	16	16	16	0	0	0	0	0	0	0	0	0	0	0	0	0	0	0	0	0	0	0	0	0	0	0	0	0	0	0	5	5	5	4	4	4
79	a	sp|O15372|EIF3H_HUMAN	O15372	EIF3H_HUMAN	EIF3H	352	23.6	Homo sapiens OX=9606	1:Experimental evidence at protein level	Eukaryotic translation initiation factor 3 subunit H	1	0.9989	8	16	16	16	0	0	0	0	0	0	0	0	0	0	0	0	0	0	0	0	0	0	0	0	0	0	0	0	0	0	0	4	4	4	5	5	5
80	a	sp|O15397|IPO8_HUMAN	O15397	IPO8_HUMAN	IPO8	1037	8.3	Homo sapiens OX=9606	1:Experimental evidence at protein level	Importin-8	1	0.999	7	10	10	10	0	0	0	0	0	0	0	0	0	0	0	0	0	0	0	0	0	0	0	0	0	0	0	0	0	0	0	2	2	2	4	4	4
81	a	sp|O15427|MOT4_HUMAN	O15427	MOT4_HUMAN	SLC16A3	465	8.8	Homo sapiens OX=9606	1:Experimental evidence at protein level	Monocarboxylate transporter 4	1	0.999	4	7	7	7	0	0	0	0	0	0	0	0	0	0	0	0	0	0	0	0	0	0	0	0	0	0	0	0	0	0	0	3	3	3	3	3	3
82	a	sp|O15460|P4HA2_HUMAN	O15460	P4HA2_HUMAN	P4HA2	535	16.6	Homo sapiens OX=9606	1:Experimental evidence at protein level	Prolyl 4-hydroxylase subunit alpha-2	1	0.999	6	10	10	10	0	0	0	0	0	0	0	0	0	0	0	0	0	0	0	0	0	0	0	0	0	0	0	0	0	0	0	5	5	5	4	4	4
83	a	sp|O15498|YKT6_HUMAN	O15498	YKT6_HUMAN	YKT6	198	26.8	Homo sapiens OX=9606	1:Experimental evidence at protein level	Synaptobrevin homolog YKT6	1	0.999	5	7	7	7	0	0	0	0	0	0	0	0	0	0	0	0	0	0	0	0	0	0	0	0	0	0	0	0	0	0	0	3	3	3	4	4	4
84	a	sp|O15511|ARPC5_HUMAN	O15511	ARPC5_HUMAN	ARPC5	151	44.4	Homo sapiens OX=9606	1:Experimental evidence at protein level	Actin-related protein 2/3 complex subunit 5	1	0.999	5	15	12	15	0	0	0	0	0	0	0	0	0	0	0	0	0	0	0	0	0	0	0	0	0	0	0	0	0	0	0	3	2	3	4	3	4
85	a	sp|O43143|DHX15_HUMAN	O43143	DHX15_HUMAN	DHX15	795	33	Homo sapiens OX=9606	1:Experimental evidence at protein level	Pre-mRNA-splicing factor ATP-dependent RNA helicase DHX15	1	0.999	20	38	37	38	0	0	0	0	0	0	0	0	0	0	0	0	0	0	0	0	0	0	0	0	0	0	0	0	0	0	0	14	14	14	15	15	15
86	a	sp|O43159|RRP8_HUMAN	O43159	RRP8_HUMAN	RRP8	456	13.2	Homo sapiens OX=9606	1:Experimental evidence at protein level	Ribosomal RNA-processing protein 8	1	0.999	5	5	5	5	0	0	0	0	0	0	0	0	0	0	0	0	0	0	0	0	0	0	0	0	0	0	0	0	0	0	0	1	1	1	3	3	3
87	a	sp|O43169|CYB5B_HUMAN	O43169	CYB5B_HUMAN	CYB5B	150	35.3	Homo sapiens OX=9606	1:Experimental evidence at protein level	Cytochrome b5 type B	1	0.999	2	3	3	3	0	0	0	0	0	0	0	0	0	0	0	0	0	0	0	0	0	0	0	0	0	0	0	0	0	0	0	1	1	1	2	2	2
88	a	sp|O43172|PRP4_HUMAN	O43172	PRP4_HUMAN	PRPF4	522	23.4	Homo sapiens OX=9606	1:Experimental evidence at protein level	U4/U6 small nuclear ribonucleoprotein Prp4	1	0.999	8	8	8	8	0	0	0	0	0	0	0	0	0	0	0	0	0	0	0	0	0	0	0	0	0	0	0	0	0	0	0	2	2	2	6	6	6
89	a	sp|O43175|SERA_HUMAN	O43175	SERA_HUMAN	PHGDH	533	40.3	Homo sapiens OX=9606	1:Experimental evidence at protein level	D-3-phosphoglycerate dehydrogenase	1	0.999	18	50	44	50	0	0	0	0	0	0	0	0	0	0	0	0	0	0	0	0	0	0	0	0	0	0	0	0	0	0	0	10	9	10	14	13	14
90	a	sp|O43237|DC1L2_HUMAN	O43237	DC1L2_HUMAN	DYNC1LI2	492	12	Homo sapiens OX=9606	1:Experimental evidence at protein level	Cytoplasmic dynein 1 light intermediate chain 2	1	0.999	3	6	6	6	0	0	0	0	0	0	0	0	0	0	0	0	0	0	0	0	0	0	0	0	0	0	0	0	0	0	0	1	1	1	3	3	3
91	a	sp|O43242|PSMD3_HUMAN	O43242	PSMD3_HUMAN	PSMD3	534	28.3	Homo sapiens OX=9606	1:Experimental evidence at protein level	26S proteasome non-ATPase regulatory subunit 3	1	0.9986	15	17	17	17	0	0	0	0	0	0	0	0	0	0	0	0	0	0	0	0	0	0	0	0	0	0	0	0	0	0	0	7	7	7	7	7	7
92	a	sp|O43252|PAPS1_HUMAN	O43252	PAPS1_HUMAN	PAPSS1	624	26.1	Homo sapiens OX=9606	1:Experimental evidence at protein level	Bifunctional 3'-phosphoadenosine 5'-phosphosulfate synthase 1	1	0.999	12	15	13	15	0	0	0	0	0	0	0	0	0	0	0	0	0	0	0	0	0	0	0	0	0	0	0	0	0	0	0	5	4	5	7	6	7
93	a	sp|O43290|SNUT1_HUMAN	O43290	SNUT1_HUMAN	SART1	800	14.6	Homo sapiens OX=9606	1:Experimental evidence at protein level	U4/U6.U5 tri-snRNP-associated protein 1	1	0.9972	10	16	16	16	0	0	0	0	0	0	0	0	0	0	0	0	0	0	0	0	0	0	0	0	0	0	0	0	0	0	0	3	3	3	7	7	7
94	a	sp|O43294|TGFI1_HUMAN	O43294	TGFI1_HUMAN	TGFB1I1	461	5.4	Homo sapiens OX=9606	1:Experimental evidence at protein level	Transforming growth factor beta-1-induced transcript 1 protein	1	0.9987	2	3	3	3	0	0	0	0	0	0	0	0	0	0	0	0	0	0	0	0	0	0	0	0	0	0	0	0	0	0	0	1	1	1	1	1	1
95	a	sp|O43324|MCA3_HUMAN	O43324	MCA3_HUMAN	EEF1E1	174	12.1	Homo sapiens OX=9606	1:Experimental evidence at protein level	Eukaryotic translation elongation factor 1 epsilon-1	1	0.999	2	4	4	4	0	0	0	0	0	0	0	0	0	0	0	0	0	0	0	0	0	0	0	0	0	0	0	0	0	0	0	2	2	2	2	2	2
96	a	sp|O43390|HNRPR_HUMAN	O43390	HNRPR_HUMAN	HNRNPR	633	35.4	Homo sapiens OX=9606	1:Experimental evidence at protein level	Heterogeneous nuclear ribonucleoprotein R	1	0.999	18	52	30	52	0	0	0	0	0	0	0	0	0	0	0	0	0	0	0	0	0	0	0	0	0	1	0	1	107510376	0	107510376	11	8	11	15	9	15
97	a	sp|O43395|PRPF3_HUMAN	O43395	PRPF3_HUMAN	PRPF3	683	10.8	Homo sapiens OX=9606	1:Experimental evidence at protein level	U4/U6 small nuclear ribonucleoprotein Prp3	1	0.9978	5	12	12	12	0	0	0	0	0	0	0	0	0	0	0	0	0	0	0	0	0	0	0	0	0	0	0	0	0	0	0	4	4	4	3	3	3
98	a	sp|O43396|TXNL1_HUMAN	O43396	TXNL1_HUMAN	TXNL1	289	51.2	Homo sapiens OX=9606	1:Experimental evidence at protein level	Thioredoxin-like protein 1	1	0.999	9	23	23	23	0	0	0	0	0	0	0	0	0	0	0	0	0	0	0	0	0	0	0	0	0	0	0	0	0	0	0	7	7	7	8	8	8
99	a	sp|O43399|TPD54_HUMAN	O43399	TPD54_HUMAN	TPD52L2	206	40.8	Homo sapiens OX=9606	1:Experimental evidence at protein level	Tumor protein D54	1	0.999	7	16	16	16	0	0	0	0	0	0	0	0	0	0	0	0	0	0	0	0	0	0	0	0	0	0	0	0	0	0	0	3	3	3	6	6	6
100	a	sp|O43402|EMC8_HUMAN	O43402	EMC8_HUMAN	EMC8	210	20.5	Homo sapiens OX=9606	1:Experimental evidence at protein level	ER membrane protein complex subunit 8	1	0.999	4	6	6	6	0	0	0	0	0	0	0	0	0	0	0	0	0	0	0	0	0	0	0	0	0	0	0	0	0	0	0	2	2	2	2	2	2
101	a	sp|O43432|IF4G3_HUMAN	O43432	IF4G3_HUMAN	EIF4G3	1585	4.2	Homo sapiens OX=9606	1:Experimental evidence at protein level	Eukaryotic translation initiation factor 4 gamma 3	1	0.9984	6	8	6	6	0	0	0	0	0	0	0	0	0	0	0	0	0	0	0	0	0	0	0	0	0	0	0	0	0	0	0	3	3	3	5	4	4
102	a	sp|O43447|PPIH_HUMAN	O43447	PPIH_HUMAN	PPIH	177	19.2	Homo sapiens OX=9606	1:Experimental evidence at protein level	Peptidyl-prolyl cis-trans isomerase H	1	0.9983	4	7	7	7	0	0	0	0	0	0	0	0	0	0	0	0	0	0	0	0	0	0	0	0	0	0	0	0	0	0	0	2	2	2	3	3	3
103	a	sp|O43583|DENR_HUMAN	O43583	DENR_HUMAN	DENR	198	13.6	Homo sapiens OX=9606	1:Experimental evidence at protein level	Density-regulated protein	1	0.999	3	4	4	4	0	0	0	0	0	0	0	0	0	0	0	0	0	0	0	0	0	0	0	0	0	0	0	0	0	0	0	1	1	1	2	2	2
104	a	sp|O43592|XPOT_HUMAN	O43592	XPOT_HUMAN	XPOT	962	6.8	Homo sapiens OX=9606	1:Experimental evidence at protein level	Exportin-T	1	0.999	5	3	3	3	0	0	0	0	0	0	0	0	0	0	0	0	0	0	0	0	0	0	0	0	0	0	0	0	0	0	0	0	0	0	2	2	2
105	a	sp|O43598|DNPH1_HUMAN	O43598	DNPH1_HUMAN	DNPH1	174	22.4	Homo sapiens OX=9606	1:Experimental evidence at protein level	2'-deoxynucleoside 5'-phosphate N-hydrolase 1	1	0.9986	3	6	6	6	0	0	0	0	0	0	0	0	0	0	0	0	0	0	0	0	0	0	0	0	0	0	0	0	0	0	0	2	2	2	2	2	2
106	a	sp|O43615|TIM44_HUMAN	O43615	TIM44_HUMAN	TIMM44	452	19.2	Homo sapiens OX=9606	1:Experimental evidence at protein level	Mitochondrial import inner membrane translocase subunit TIM44	1	0.9988	8	14	14	14	0	0	0	0	0	0	0	0	0	0	0	0	0	0	0	0	0	0	0	0	0	0	0	0	0	0	0	4	4	4	6	6	6
107	a	sp|O43617|TPPC3_HUMAN	O43617	TPPC3_HUMAN	TRAPPC3	180	24.4	Homo sapiens OX=9606	1:Experimental evidence at protein level	Trafficking protein particle complex subunit 3	1	0.9981	5	9	9	9	0	0	0	0	0	0	0	0	0	0	0	0	0	0	0	0	0	0	0	0	0	0	0	0	0	0	0	2	2	2	3	3	3
108	a	sp|O43660|PLRG1_HUMAN	O43660	PLRG1_HUMAN	PLRG1	514	13	Homo sapiens OX=9606	1:Experimental evidence at protein level	Pleiotropic regulator 1	1	0.9909	4	4	4	4	0	0	0	0	0	0	0	0	0	0	0	0	0	0	0	0	0	0	0	0	0	0	0	0	0	0	0	0	0	0	2	2	2
109	a	sp|O43663|PRC1_HUMAN	O43663	PRC1_HUMAN	PRC1	620	8.4	Homo sapiens OX=9606	1:Experimental evidence at protein level	Protein regulator of cytokinesis 1	1	0.9985	5	7	7	7	0	0	0	0	0	0	0	0	0	0	0	0	0	0	0	0	0	0	0	0	0	0	0	0	0	0	0	2	2	2	2	2	2
110	a	sp|O43670|ZN207_HUMAN	O43670	ZN207_HUMAN	ZNF207	478	8.8	Homo sapiens OX=9606	1:Experimental evidence at protein level	BUB3-interacting and GLEBS motif-containing protein ZNF207	1	0.999	3	8	8	8	0	0	0	0	0	0	0	0	0	0	0	0	0	0	0	0	0	0	0	0	0	0	0	0	0	0	0	3	3	3	3	3	3
111	a	sp|O43681|ASNA_HUMAN	O43681	ASNA_HUMAN	ASNA1	348	22.1	Homo sapiens OX=9606	1:Experimental evidence at protein level	ATPase ASNA1	1	0.999	5	8	8	8	0	0	0	0	0	0	0	0	0	0	0	0	0	0	0	0	0	0	0	0	0	0	0	0	0	0	0	1	1	1	4	4	4
112	a	sp|O43684|BUB3_HUMAN	O43684	BUB3_HUMAN	BUB3	328	25.6	Homo sapiens OX=9606	1:Experimental evidence at protein level	Mitotic checkpoint protein BUB3	1	0.999	6	11	11	11	0	0	0	0	0	0	0	0	0	0	0	0	0	0	0	0	0	0	0	0	0	0	0	0	0	0	0	5	5	5	5	5	5
113	a	sp|O43765|SGTA_HUMAN	O43765	SGTA_HUMAN	SGTA	313	10.2	Homo sapiens OX=9606	1:Experimental evidence at protein level	Small glutamine-rich tetratricopeptide repeat-containing protein alpha	1	0.999	3	6	6	6	0	0	0	0	0	0	0	0	0	0	0	0	0	0	0	0	0	0	0	0	0	0	0	0	0	0	0	2	2	2	2	2	2
114	a	sp|O43768|ENSA_HUMAN	O43768	ENSA_HUMAN	ENSA	121	43	Homo sapiens OX=9606	1:Experimental evidence at protein level	Alpha-endosulfine	1	0.9979	4	3	2	3	0	0	0	0	0	0	0	0	0	0	0	0	0	0	0	0	0	0	0	0	0	0	0	0	0	0	0	0	0	0	3	2	3
115	a	sp|O43776|SYNC_HUMAN	O43776	SYNC_HUMAN	NARS	548	23.4	Homo sapiens OX=9606	1:Experimental evidence at protein level	Asparagine--tRNA ligase, cytoplasmic	1	0.999	9	18	18	18	0	0	0	0	0	0	0	0	0	0	0	0	0	0	0	0	0	0	0	0	0	0	0	0	0	0	0	4	4	4	7	7	7
116	a	sp|O43795|MYO1B_HUMAN	O43795	MYO1B_HUMAN	MYO1B	1136	6.3	Homo sapiens OX=9606	1:Experimental evidence at protein level	Unconventional myosin-Ib	1	0.998	8	11	10	10	0	0	0	0	0	0	0	0	0	0	0	0	0	0	0	0	0	0	0	0	0	0	0	0	0	0	0	4	3	3	6	5	5
117	a	sp|O43809|CPSF5_HUMAN	O43809	CPSF5_HUMAN	NUDT21	227	30	Homo sapiens OX=9606	1:Experimental evidence at protein level	Cleavage and polyadenylation specificity factor subunit 5	1	0.999	5	8	8	8	0	0	0	0	0	0	0	0	0	0	0	0	0	0	0	0	0	0	0	0	0	0	0	0	0	0	0	3	3	3	3	3	3
118	a	sp|O43813|LANC1_HUMAN	O43813	LANC1_HUMAN	LANCL1	399	20.1	Homo sapiens OX=9606	1:Experimental evidence at protein level	Glutathione S-transferase LANCL1	1	0.9984	6	7	7	7	0	0	0	0	0	0	0	0	0	0	0	0	0	0	0	0	0	0	0	0	0	0	0	0	0	0	0	2	2	2	3	3	3
119	a	sp|O43815|STRN_HUMAN	O43815	STRN_HUMAN	STRN	780	7.9	Homo sapiens OX=9606	1:Experimental evidence at protein level	Striatin	1	0.9842	4	3	3	3	0	0	0	0	0	0	0	0	0	0	0	0	0	0	0	0	0	0	0	0	0	0	0	0	0	0	0	2	2	2	2	2	2
120	a	sp|O43818|U3IP2_HUMAN	O43818	U3IP2_HUMAN	RRP9	475	11.6	Homo sapiens OX=9606	1:Experimental evidence at protein level	U3 small nucleolar RNA-interacting protein 2	1	0.996	4	4	4	4	0	0	0	0	0	0	0	0	0	0	0	0	0	0	0	0	0	0	0	0	0	0	0	0	0	0	0	2	2	2	1	1	1
121	a	sp|O43823|AKAP8_HUMAN	O43823	AKAP8_HUMAN	AKAP8	692	4.2	Homo sapiens OX=9606	1:Experimental evidence at protein level	A-kinase anchor protein 8	1	0.9986	2	5	5	5	0	0	0	0	0	0	0	0	0	0	0	0	0	0	0	0	0	0	0	0	0	0	0	0	0	0	0	2	2	2	2	2	2
122	a	sp|O43837|IDH3B_HUMAN	O43837	IDH3B_HUMAN	IDH3B	385	22.3	Homo sapiens OX=9606	1:Experimental evidence at protein level	Isocitrate dehydrogenase [NAD] subunit beta, mitochondrial	1	0.999	6	10	10	10	0	0	0	0	0	0	0	0	0	0	0	0	0	0	0	0	0	0	0	0	0	0	0	0	0	0	0	3	3	3	4	4	4
123	a	sp|O43847|NRDC_HUMAN	O43847	NRDC_HUMAN	NRDC	1151	8.3	Homo sapiens OX=9606	1:Experimental evidence at protein level	Nardilysin	1	0.999	9	18	18	18	0	0	0	0	0	0	0	0	0	0	0	0	0	0	0	0	0	0	0	0	0	0	0	0	0	0	0	6	6	6	7	7	7
124	a	sp|O43852|CALU_HUMAN	O43852	CALU_HUMAN	CALU	315	60.3	Homo sapiens OX=9606	1:Experimental evidence at protein level	Calumenin	1	0.999	16	38	38	38	0	0	0	0	0	0	0	0	0	0	0	0	0	0	0	0	0	0	0	0	0	0	0	0	0	0	0	11	11	11	12	12	12
125	a	sp|O43854|EDIL3_HUMAN	O43854	EDIL3_HUMAN	EDIL3	480	13.5	Homo sapiens OX=9606	1:Experimental evidence at protein level	EGF-like repeat and discoidin I-like domain-containing protein 3	1	0.9984	5	6	6	6	0	0	0	0	0	0	0	0	0	0	0	0	0	0	0	0	0	0	0	0	0	1	1	1	14812367	14812367	14812367	1	1	1	3	3	3
126	a	sp|O60264|SMCA5_HUMAN	O60264	SMCA5_HUMAN	SMARCA5	1052	14.6	Homo sapiens OX=9606	1:Experimental evidence at protein level	SWI/SNF-related matrix-associated actin-dependent regulator of chromatin subfamily A member 5	1	0.9986	14	23	15	23	0	0	0	0	0	0	0	0	0	0	0	0	0	0	0	0	0	0	0	0	0	0	0	0	0	0	0	5	3	5	9	6	9
127	a	sp|O60306|AQR_HUMAN	O60306	AQR_HUMAN	AQR	1485	6.7	Homo sapiens OX=9606	1:Experimental evidence at protein level	RNA helicase aquarius	1	0.999	9	11	11	11	0	0	0	0	0	0	0	0	0	0	0	0	0	0	0	0	0	0	0	0	0	0	0	0	0	0	0	3	3	3	5	5	5
128	a	sp|O60313|OPA1_HUMAN	O60313	OPA1_HUMAN	OPA1	960	12.4	Homo sapiens OX=9606	1:Experimental evidence at protein level	Dynamin-like 120 kDa protein, mitochondrial	1	0.999	10	12	12	12	0	0	0	0	0	0	0	0	0	0	0	0	0	0	0	0	0	0	0	0	0	0	0	0	0	0	0	3	3	3	3	3	3
129	a	sp|O60437|PEPL_HUMAN	O60437	PEPL_HUMAN	PPL	1756	19.5	Homo sapiens OX=9606	1:Experimental evidence at protein level	Periplakin	1	0.999	29	43	43	43	0	0	0	0	0	0	0	0	0	0	0	0	0	0	0	0	0	0	0	0	0	1	1	1	13611321	13611321	13611321	14	14	14	17	17	17
130	a	sp|O60488|ACSL4_HUMAN	O60488	ACSL4_HUMAN	ACSL4	711	5.8	Homo sapiens OX=9606	1:Experimental evidence at protein level	Long-chain-fatty-acid--CoA ligase 4	1	0.9987	3	6	5	5	0	0	0	0	0	0	0	0	0	0	0	0	0	0	0	0	0	0	0	0	0	0	0	0	0	0	0	2	1	1	2	2	2
131	a	sp|O60502|OGA_HUMAN	O60502	OGA_HUMAN	OGA	916	8.7	Homo sapiens OX=9606	1:Experimental evidence at protein level	Protein O-GlcNAcase	1	0.999	7	11	11	11	0	0	0	0	0	0	0	0	0	0	0	0	0	0	0	0	0	0	0	0	0	0	0	0	0	0	0	5	5	5	5	5	5
132	a	sp|O60506|HNRPQ_HUMAN	O60506	HNRPQ_HUMAN	SYNCRIP	623	31	Homo sapiens OX=9606	1:Experimental evidence at protein level	Heterogeneous nuclear ribonucleoprotein Q	1	0.999	17	46	24	24	0	0	0	0	0	0	0	0	0	0	0	0	0	0	0	0	0	0	0	0	0	2	1	1	112296248	68904704	68904704	8	5	5	15	9	9
133	a	sp|O60568|PLOD3_HUMAN	O60568	PLOD3_HUMAN	PLOD3	738	6.5	Homo sapiens OX=9606	1:Experimental evidence at protein level	Multifunctional procollagen lysine hydroxylase and glycosyltransferase LH3	1	0.9957	5	5	5	5	0	0	0	0	0	0	0	0	0	0	0	0	0	0	0	0	0	0	0	0	0	0	0	0	0	0	0	0	0	0	2	2	2
134	a	sp|O60610|DIAP1_HUMAN	O60610	DIAP1_HUMAN	DIAPH1	1272	17	Homo sapiens OX=9606	1:Experimental evidence at protein level	Protein diaphanous homolog 1	1	0.999	17	24	23	24	0	0	0	0	0	0	0	0	0	0	0	0	0	0	0	0	0	0	0	0	0	0	0	0	0	0	0	7	6	7	9	8	9
135	a	sp|O60645|EXOC3_HUMAN	O60645	EXOC3_HUMAN	EXOC3	745	8.5	Homo sapiens OX=9606	1:Experimental evidence at protein level	Exocyst complex component 3	1	0.998	5	6	6	6	0	0	0	0	0	0	0	0	0	0	0	0	0	0	0	0	0	0	0	0	0	0	0	0	0	0	0	1	1	1	2	2	2
136	a	sp|O60664|PLIN3_HUMAN	O60664	PLIN3_HUMAN	PLIN3	434	39.6	Homo sapiens OX=9606	1:Experimental evidence at protein level	Perilipin-3	1	0.999	12	27	27	27	0	0	0	0	0	0	0	0	0	0	0	0	0	0	0	0	0	0	0	0	0	0	0	0	0	0	0	9	9	9	9	9	9
137	a	sp|O60701|UGDH_HUMAN	O60701	UGDH_HUMAN	UGDH	494	30.6	Homo sapiens OX=9606	1:Experimental evidence at protein level	UDP-glucose 6-dehydrogenase	1	0.999	12	35	35	35	0	0	0	0	0	0	0	0	0	0	0	0	0	0	0	0	0	0	0	0	0	0	0	0	0	0	0	7	7	7	6	6	6
138	a	sp|O60716|CTND1_HUMAN	O60716	CTND1_HUMAN	CTNND1	968	16.1	Homo sapiens OX=9606	1:Experimental evidence at protein level	Catenin delta-1	1	0.999	12	25	25	25	0	0	0	0	0	0	0	0	0	0	0	0	0	0	0	0	0	0	0	0	0	0	0	0	0	0	0	8	8	8	9	9	9
139	a	sp|O60749|SNX2_HUMAN	O60749	SNX2_HUMAN	SNX2	519	7.1	Homo sapiens OX=9606	1:Experimental evidence at protein level	Sorting nexin-2	1	0.999	3	7	7	7	0	0	0	0	0	0	0	0	0	0	0	0	0	0	0	0	0	0	0	0	0	0	0	0	0	0	0	3	3	3	3	3	3
140	a	sp|O60762|DPM1_HUMAN	O60762	DPM1_HUMAN	DPM1	260	16.9	Homo sapiens OX=9606	1:Experimental evidence at protein level	Dolichol-phosphate mannosyltransferase subunit 1	1	0.999	3	5	5	5	0	0	0	0	0	0	0	0	0	0	0	0	0	0	0	0	0	0	0	0	0	0	0	0	0	0	0	1	1	1	1	1	1
141	a	sp|O60763|USO1_HUMAN	O60763	USO1_HUMAN	USO1	962	5.9	Homo sapiens OX=9606	1:Experimental evidence at protein level	General vesicular transport factor p115	1	0.999	5	6	6	6	0	0	0	0	0	0	0	0	0	0	0	0	0	0	0	0	0	0	0	0	0	0	0	0	0	0	0	3	3	3	3	3	3
142	a	sp|O60826|CCD22_HUMAN	O60826	CCD22_HUMAN	CCDC22	627	8.3	Homo sapiens OX=9606	1:Experimental evidence at protein level	Coiled-coil domain-containing protein 22	1	0.9977	3	3	3	3	0	0	0	0	0	0	0	0	0	0	0	0	0	0	0	0	0	0	0	0	0	0	0	0	0	0	0	1	1	1	1	1	1
143	a	sp|O60828|PQBP1_HUMAN	O60828	PQBP1_HUMAN	PQBP1	265	25.3	Homo sapiens OX=9606	1:Experimental evidence at protein level	Polyglutamine-binding protein 1	1	0.9977	3	4	4	4	0	0	0	0	0	0	0	0	0	0	0	0	0	0	0	0	0	0	0	0	0	0	0	0	0	0	0	1	1	1	2	2	2
144	a	sp|O60832|DKC1_HUMAN	O60832	DKC1_HUMAN	DKC1	514	28.2	Homo sapiens OX=9606	1:Experimental evidence at protein level	H/ACA ribonucleoprotein complex subunit DKC1	1	0.999	9	16	16	16	0	0	0	0	0	0	0	0	0	0	0	0	0	0	0	0	0	0	0	0	0	1	1	1	22801416	22801416	22801416	3	3	3	6	6	6
145	a	sp|O60841|IF2P_HUMAN	O60841	IF2P_HUMAN	EIF5B	1220	17.9	Homo sapiens OX=9606	1:Experimental evidence at protein level	Eukaryotic translation initiation factor 5B	1	0.999	14	24	24	24	0	0	0	0	0	0	0	0	0	0	0	0	0	0	0	0	0	0	0	0	0	0	0	0	0	0	0	7	7	7	8	8	8
146	a	sp|O60869|EDF1_HUMAN	O60869	EDF1_HUMAN	EDF1	148	30.4	Homo sapiens OX=9606	1:Experimental evidence at protein level	Endothelial differentiation-related factor 1	1	0.999	4	13	13	13	0	0	0	0	0	0	0	0	0	0	0	0	0	0	0	0	0	0	0	0	0	0	0	0	0	0	0	3	3	3	3	3	3
147	a	sp|O60884|DNJA2_HUMAN	O60884	DNJA2_HUMAN	DNAJA2	412	21.4	Homo sapiens OX=9606	1:Experimental evidence at protein level	DnaJ homolog subfamily A member 2	1	0.999	6	11	11	11	0	0	0	0	0	0	0	0	0	0	0	0	0	0	0	0	0	0	0	0	0	0	0	0	0	0	0	3	3	3	5	5	5
148	a	sp|O60888|CUTA_HUMAN	O60888	CUTA_HUMAN	CUTA	179	25.1	Homo sapiens OX=9606	1:Experimental evidence at protein level	Protein CutA	1	0.9966	2	4	4	4	0	0	0	0	0	0	0	0	0	0	0	0	0	0	0	0	0	0	0	0	0	0	0	0	0	0	0	1	1	1	1	1	1
149	a	sp|O60936|NOL3_HUMAN	O60936	NOL3_HUMAN	NOL3	208	17.8	Homo sapiens OX=9606	1:Experimental evidence at protein level	Nucleolar protein 3	1	0.9969	3	4	4	4	0	0	0	0	0	0	0	0	0	0	0	0	0	0	0	0	0	0	0	0	0	0	0	0	0	0	0	1	1	1	1	1	1
150	a	sp|O75027|ABCB7_HUMAN	O75027	ABCB7_HUMAN	ABCB7	752	2.7	Homo sapiens OX=9606	1:Experimental evidence at protein level	ATP-binding cassette sub-family B member 7, mitochondrial	1	0.997	2	3	3	3	0	0	0	0	0	0	0	0	0	0	0	0	0	0	0	0	0	0	0	0	0	0	0	0	0	0	0	1	1	1	1	1	1
151	a	sp|O75083|WDR1_HUMAN	O75083	WDR1_HUMAN	WDR1	606	53.1	Homo sapiens OX=9606	1:Experimental evidence at protein level	WD repeat-containing protein 1	1	0.999	23	57	57	57	0	0	0	0	0	0	0	0	0	0	0	0	0	0	0	0	0	0	0	0	0	0	0	0	0	0	0	16	16	16	21	21	21
152	a	sp|O75116|ROCK2_HUMAN	O75116	ROCK2_HUMAN	ROCK2	1388	19	Homo sapiens OX=9606	1:Experimental evidence at protein level	Rho-associated protein kinase 2	1	0.999	22	29	27	29	0	0	0	0	0	0	0	0	0	0	0	0	0	0	0	0	0	0	0	0	0	0	0	0	0	0	0	11	11	11	14	14	14
153	a	sp|O75122|CLAP2_HUMAN	O75122	CLAP2_HUMAN	CLASP2	1294	3.6	Homo sapiens OX=9606	1:Experimental evidence at protein level	CLIP-associating protein 2	1	0.9975	4	4	4	4	0	0	0	0	0	0	0	0	0	0	0	0	0	0	0	0	0	0	0	0	0	0	0	0	0	0	0	2	2	2	2	2	2
154	a	sp|O75150|BRE1B_HUMAN	O75150	BRE1B_HUMAN	RNF40	1001	4.8	Homo sapiens OX=9606	1:Experimental evidence at protein level	E3 ubiquitin-protein ligase BRE1B	1	0.9981	4	6	6	6	0	0	0	0	0	0	0	0	0	0	0	0	0	0	0	0	0	0	0	0	0	0	0	0	0	0	0	4	4	4	3	3	3
155	a	sp|O75223|GGCT_HUMAN	O75223	GGCT_HUMAN	GGCT	188	30.3	Homo sapiens OX=9606	1:Experimental evidence at protein level	Gamma-glutamylcyclotransferase	1	0.9989	4	11	11	11	0	0	0	0	0	0	0	0	0	0	0	0	0	0	0	0	0	0	0	0	0	0	0	0	0	0	0	3	3	3	3	3	3
156	a	sp|O75312|ZPR1_HUMAN	O75312	ZPR1_HUMAN	ZPR1	459	13.3	Homo sapiens OX=9606	1:Experimental evidence at protein level	Zinc finger protein ZPR1	1	0.999	5	4	4	4	0	0	0	0	0	0	0	0	0	0	0	0	0	0	0	0	0	0	0	0	0	0	0	0	0	0	0	0	0	0	0	0	0
157	a	sp|O75340|PDCD6_HUMAN	O75340	PDCD6_HUMAN	PDCD6	191	47.1	Homo sapiens OX=9606	1:Experimental evidence at protein level	Programmed cell death protein 6	1	0.999	7	22	22	22	0	0	0	0	0	0	0	0	0	0	0	0	0	0	0	0	0	0	0	0	0	0	0	0	0	0	0	6	6	6	7	7	7
158	a	sp|O75347|TBCA_HUMAN	O75347	TBCA_HUMAN	TBCA	108	47.2	Homo sapiens OX=9606	1:Experimental evidence at protein level	Tubulin-specific chaperone A	1	0.9984	9	19	19	19	0	0	0	0	0	0	0	0	0	0	0	0	0	0	0	0	0	0	0	0	0	0	0	0	0	0	0	5	5	5	7	7	7
159	a	sp|O75348|VATG1_HUMAN	O75348	VATG1_HUMAN	ATP6V1G1	118	31.4	Homo sapiens OX=9606	1:Experimental evidence at protein level	V-type proton ATPase subunit G 1	1	0.999	3	5	5	5	0	0	0	0	0	0	0	0	0	0	0	0	0	0	0	0	0	0	0	0	0	0	0	0	0	0	0	3	3	3	3	3	3
160	a	sp|O75351|VPS4B_HUMAN	O75351	VPS4B_HUMAN	VPS4B	444	22.1	Homo sapiens OX=9606	1:Experimental evidence at protein level	Vacuolar protein sorting-associated protein 4B	1	0.999	7	9	8	9	0	0	0	0	0	0	0	0	0	0	0	0	0	0	0	0	0	0	0	0	0	0	0	0	0	0	0	4	3	4	5	4	5
161	a	sp|O75368|SH3L1_HUMAN	O75368	SH3L1_HUMAN	SH3BGRL	114	48.2	Homo sapiens OX=9606	1:Experimental evidence at protein level	SH3 domain-binding glutamic acid-rich-like protein	1	0.999	5	15	15	15	0	0	0	0	0	0	0	0	0	0	0	0	0	0	0	0	0	0	0	0	0	0	0	0	0	0	0	5	5	5	4	4	4
162	a	sp|O75369|FLNB_HUMAN	O75369	FLNB_HUMAN	FLNB	2602	49.3	Homo sapiens OX=9606	1:Experimental evidence at protein level	Filamin-B	1	0.999	98	295	266	271	1	1	1	1	1	1	777490	474667	474667	7	6	6	6	5	5	249184480	152824048	152824048	3	2	2	9	8	8	168070304	139348064	139348064	66	61	63	77	70	71
163	a	sp|O75380|NDUS6_HUMAN	O75380	NDUS6_HUMAN	NDUFS6	124	29	Homo sapiens OX=9606	1:Experimental evidence at protein level	NADH dehydrogenase [ubiquinone] iron-sulfur protein 6, mitochondrial	1	0.999	3	5	5	5	0	0	0	0	0	0	0	0	0	0	0	0	0	0	0	0	0	0	0	0	0	0	0	0	0	0	0	0	0	0	2	2	2
164	a	sp|O75381|PEX14_HUMAN	O75381	PEX14_HUMAN	PEX14	377	10.6	Homo sapiens OX=9606	1:Experimental evidence at protein level	Peroxisomal membrane protein PEX14	1	0.999	2	3	3	3	0	0	0	0	0	0	0	0	0	0	0	0	0	0	0	0	0	0	0	0	0	0	0	0	0	0	0	1	1	1	1	1	1
165	a	sp|O75390|CISY_HUMAN	O75390	CISY_HUMAN	CS	466	27.3	Homo sapiens OX=9606	1:Experimental evidence at protein level	Citrate synthase, mitochondrial	1	0.9984	8	11	11	11	0	0	0	0	0	0	0	0	0	0	0	0	0	0	0	0	0	0	0	0	0	1	1	1	224443728	224443728	224443728	5	5	5	5	5	5
166	a	sp|O75391|SPAG7_HUMAN	O75391	SPAG7_HUMAN	SPAG7	227	18.9	Homo sapiens OX=9606	1:Experimental evidence at protein level	Sperm-associated antigen 7	1	0.9981	4	5	5	5	0	0	0	0	0	0	0	0	0	0	0	0	0	0	0	0	0	0	0	0	0	0	0	0	0	0	0	1	1	1	1	1	1
167	a	sp|O75396|SC22B_HUMAN	O75396	SC22B_HUMAN	SEC22B	215	25.6	Homo sapiens OX=9606	1:Experimental evidence at protein level	Vesicle-trafficking protein SEC22b	1	0.9973	5	12	12	12	0	0	0	0	0	0	0	0	0	0	0	0	0	0	0	0	0	0	0	0	0	1	1	1	78676288	78676288	78676288	2	2	2	4	4	4
168	a	sp|O75436|VP26A_HUMAN	O75436	VP26A_HUMAN	VPS26A	327	12.8	Homo sapiens OX=9606	1:Experimental evidence at protein level	Vacuolar protein sorting-associated protein 26A	1	0.9966	4	7	7	7	0	0	0	0	0	0	0	0	0	0	0	0	0	0	0	0	0	0	0	0	0	0	0	0	0	0	0	4	4	4	4	4	4
169	a	sp|O75439|MPPB_HUMAN	O75439	MPPB_HUMAN	PMPCB	489	21.1	Homo sapiens OX=9606	1:Experimental evidence at protein level	Mitochondrial-processing peptidase subunit beta	1	0.999	8	16	16	16	0	0	0	0	0	0	0	0	0	0	0	0	0	0	0	0	0	0	0	0	0	0	0	0	0	0	0	5	5	5	8	8	8
170	a	sp|O75475|PSIP1_HUMAN	O75475	PSIP1_HUMAN	PSIP1	530	31.5	Homo sapiens OX=9606	1:Experimental evidence at protein level	PC4 and SFRS1-interacting protein	1	0.999	13	26	26	26	0	0	0	0	0	0	0	0	0	0	0	0	0	0	0	0	0	0	0	0	0	0	0	0	0	0	0	8	8	8	11	11	11
171	a	sp|O75489|NDUS3_HUMAN	O75489	NDUS3_HUMAN	NDUFS3	264	14	Homo sapiens OX=9606	1:Experimental evidence at protein level	NADH dehydrogenase [ubiquinone] iron-sulfur protein 3, mitochondrial	1	0.9989	3	6	6	6	0	0	0	0	0	0	0	0	0	0	0	0	0	0	0	0	0	0	0	0	0	0	0	0	0	0	0	1	1	1	1	1	1
172	a	sp|O75521|ECI2_HUMAN	O75521	ECI2_HUMAN	ECI2	394	8.6	Homo sapiens OX=9606	1:Experimental evidence at protein level	Enoyl-CoA delta isomerase 2, mitochondrial	1	0.9984	3	4	4	4	0	0	0	0	0	0	0	0	0	0	0	0	0	0	0	0	0	0	0	0	0	0	0	0	0	0	0	2	2	2	2	2	2
173	a	sp|O75531|BAF_HUMAN	O75531	BAF_HUMAN	BANF1	89	58.4	Homo sapiens OX=9606	1:Experimental evidence at protein level	Barrier-to-autointegration factor	1	0.999	5	13	13	13	0	0	0	0	0	0	0	0	0	0	0	0	0	0	0	0	0	0	0	0	0	0	0	0	0	0	0	3	3	3	5	5	5
174	a	sp|O75533|SF3B1_HUMAN	O75533	SF3B1_HUMAN	SF3B1	1304	23.5	Homo sapiens OX=9606	1:Experimental evidence at protein level	Splicing factor 3B subunit 1	1	0.999	21	48	48	48	0	0	0	0	0	0	0	0	0	0	0	0	0	0	0	0	0	0	0	0	0	0	0	0	0	0	0	16	16	16	20	20	20
175	a	sp|O75534|CSDE1_HUMAN	O75534	CSDE1_HUMAN	CSDE1	798	32.5	Homo sapiens OX=9606	1:Experimental evidence at protein level	Cold shock domain-containing protein E1	1	0.999	21	42	42	42	0	0	0	0	0	0	0	0	0	0	0	0	0	0	0	0	0	0	0	0	0	0	0	0	0	0	0	12	12	12	19	19	19
176	a	sp|O75608|LYPA1_HUMAN	O75608	LYPA1_HUMAN	LYPLA1	230	21.7	Homo sapiens OX=9606	1:Experimental evidence at protein level	Acyl-protein thioesterase 1	1	0.999	3	5	5	5	0	0	0	0	0	0	0	0	0	0	0	0	0	0	0	0	0	0	0	0	0	0	0	0	0	0	0	2	2	2	1	1	1
177	a	sp|O75643|U520_HUMAN	O75643	U520_HUMAN	SNRNP200	2136	24.8	Homo sapiens OX=9606	1:Experimental evidence at protein level	U5 small nuclear ribonucleoprotein 200 kDa helicase	1	0.999	39	76	76	76	0	0	0	0	0	0	0	0	0	0	0	0	0	0	0	0	0	0	0	0	0	0	0	0	0	0	0	26	26	26	27	27	27
178	a	sp|O75663|TIPRL_HUMAN	O75663	TIPRL_HUMAN	TIPRL	272	18	Homo sapiens OX=9606	1:Experimental evidence at protein level	TIP41-like protein	1	0.996	4	7	7	7	0	0	0	0	0	0	0	0	0	0	0	0	0	0	0	0	0	0	0	0	0	0	0	0	0	0	0	2	2	2	4	4	4
179	a	sp|O75694|NU155_HUMAN	O75694	NU155_HUMAN	NUP155	1391	11.8	Homo sapiens OX=9606	1:Experimental evidence at protein level	Nuclear pore complex protein Nup155	1	0.999	11	21	21	21	0	0	0	0	0	0	0	0	0	0	0	0	0	0	0	0	0	0	0	0	0	1	1	1	104210056	104210056	104210056	8	8	8	8	8	8
180	a	sp|O75717|WDHD1_HUMAN	O75717	WDHD1_HUMAN	WDHD1	1129	3.7	Homo sapiens OX=9606	1:Experimental evidence at protein level	WD repeat and HMG-box DNA-binding protein 1	1	0.9924	3	5	5	5	0	0	0	0	0	0	0	0	0	0	0	0	0	0	0	0	0	0	0	0	0	0	0	0	0	0	0	2	2	2	2	2	2
181	a	sp|O75718|CRTAP_HUMAN	O75718	CRTAP_HUMAN	CRTAP	401	10.2	Homo sapiens OX=9606	1:Experimental evidence at protein level	Cartilage-associated protein	1	0.9903	5	6	6	6	0	0	0	0	0	0	0	0	0	0	0	0	0	0	0	0	0	0	0	0	0	0	0	0	0	0	0	2	2	2	3	3	3
182	a	sp|O75787|RENR_HUMAN	O75787	RENR_HUMAN	ATP6AP2	350	9.1	Homo sapiens OX=9606	1:Experimental evidence at protein level	Renin receptor	1	0.999	3	4	4	4	0	0	0	0	0	0	0	0	0	0	0	0	0	0	0	0	0	0	0	0	0	0	0	0	0	0	0	2	2	2	2	2	2
183	a	sp|O75794|CD123_HUMAN	O75794	CD123_HUMAN	CDC123	336	9.2	Homo sapiens OX=9606	1:Experimental evidence at protein level	Cell division cycle protein 123 homolog	1	0.9987	4	6	6	6	0	0	0	0	0	0	0	0	0	0	0	0	0	0	0	0	0	0	0	0	0	0	0	0	0	0	0	1	1	1	3	3	3
184	a	sp|O75822|EIF3J_HUMAN	O75822	EIF3J_HUMAN	EIF3J	258	31.8	Homo sapiens OX=9606	1:Experimental evidence at protein level	Eukaryotic translation initiation factor 3 subunit J	1	0.9989	9	21	21	21	0	0	0	0	0	0	0	0	0	0	0	0	0	0	0	0	0	0	0	0	0	0	0	0	0	0	0	7	7	7	9	9	9
185	a	sp|O75832|PSD10_HUMAN	O75832	PSD10_HUMAN	PSMD10	226	27	Homo sapiens OX=9606	1:Experimental evidence at protein level	26S proteasome non-ATPase regulatory subunit 10	1	0.9986	4	8	8	8	0	0	0	0	0	0	0	0	0	0	0	0	0	0	0	0	0	0	0	0	0	0	0	0	0	0	0	3	3	3	3	3	3
186	a	sp|O75844|FACE1_HUMAN	O75844	FACE1_HUMAN	ZMPSTE24	475	26.9	Homo sapiens OX=9606	1:Experimental evidence at protein level	CAAX prenyl protease 1 homolog	1	0.9988	9	17	17	17	0	0	0	0	0	0	0	0	0	0	0	0	0	0	0	0	0	0	0	0	0	0	0	0	0	0	0	7	7	7	7	7	7
187	a	sp|O75874|IDHC_HUMAN	O75874	IDHC_HUMAN	IDH1	414	21	Homo sapiens OX=9606	1:Experimental evidence at protein level	Isocitrate dehydrogenase [NADP] cytoplasmic	1	0.999	7	13	12	13	0	0	0	0	0	0	0	0	0	0	0	0	0	0	0	0	0	0	0	0	0	0	0	0	0	0	0	5	5	5	6	5	6
188	a	sp|O75915|PRAF3_HUMAN	O75915	PRAF3_HUMAN	ARL6IP5	188	19.1	Homo sapiens OX=9606	1:Experimental evidence at protein level	PRA1 family protein 3	1	0.9978	4	6	6	6	0	0	0	0	0	0	0	0	0	0	0	0	0	0	0	0	0	0	0	0	0	0	0	0	0	0	0	2	2	2	3	3	3
189	a	sp|O75935|DCTN3_HUMAN	O75935	DCTN3_HUMAN	DCTN3	186	25.8	Homo sapiens OX=9606	1:Experimental evidence at protein level	Dynactin subunit 3	1	0.999	4	7	7	7	0	0	0	0	0	0	0	0	0	0	0	0	0	0	0	0	0	0	0	0	0	0	0	0	0	0	0	3	3	3	4	4	4
190	a	sp|O75937|DNJC8_HUMAN	O75937	DNJC8_HUMAN	DNAJC8	253	39.1	Homo sapiens OX=9606	1:Experimental evidence at protein level	DnaJ homolog subfamily C member 8	1	0.999	8	15	15	15	0	0	0	0	0	0	0	0	0	0	0	0	0	0	0	0	0	0	1	1	1	1	1	1	0	0	0	5	5	5	5	5	5
191	a	sp|O75947|ATP5H_HUMAN	O75947	ATP5H_HUMAN	ATP5PD	161	50.9	Homo sapiens OX=9606	1:Experimental evidence at protein level	ATP synthase subunit d, mitochondrial	1	0.999	8	20	20	20	0	0	0	0	0	0	0	0	0	0	0	0	0	0	0	0	0	0	1	1	1	1	1	1	38787000	38787000	38787000	3	3	3	7	7	7
192	a	sp|O75955|FLOT1_HUMAN	O75955	FLOT1_HUMAN	FLOT1	427	21.5	Homo sapiens OX=9606	1:Experimental evidence at protein level	Flotillin-1	1	0.999	7	12	12	12	0	0	0	0	0	0	0	0	0	0	0	0	0	0	0	0	0	0	0	0	0	0	0	0	0	0	0	4	4	4	4	4	4
193	a	sp|O75964|ATP5L_HUMAN	O75964	ATP5L_HUMAN	ATP5MG	103	33	Homo sapiens OX=9606	1:Experimental evidence at protein level	ATP synthase subunit g, mitochondrial	1	0.999	3	9	9	9	0	0	0	0	0	0	0	0	0	1	1	1	1	1	1	109052768	109052768	109052768	0	0	0	0	0	0	0	0	0	2	2	2	1	1	1
194	a	sp|O76003|GLRX3_HUMAN	O76003	GLRX3_HUMAN	GLRX3	335	10.4	Homo sapiens OX=9606	1:Experimental evidence at protein level	Glutaredoxin-3	1	0.9982	3	5	5	5	0	0	0	0	0	0	0	0	0	0	0	0	0	0	0	0	0	0	0	0	0	0	0	0	0	0	0	2	2	2	2	2	2
195	a	sp|O76021|RL1D1_HUMAN	O76021	RL1D1_HUMAN	RSL1D1	490	20.4	Homo sapiens OX=9606	1:Experimental evidence at protein level	Ribosomal L1 domain-containing protein 1	1	0.999	9	14	14	14	0	0	0	0	0	0	0	0	0	0	0	0	0	0	0	0	0	0	0	0	0	0	0	0	0	0	0	4	4	4	7	7	7
196	a	sp|O76031|CLPX_HUMAN	O76031	CLPX_HUMAN	CLPX	633	9.8	Homo sapiens OX=9606	1:Experimental evidence at protein level	ATP-dependent Clp protease ATP-binding subunit clpX-like, mitochondrial	1	0.999	5	6	6	6	0	0	0	0	0	0	0	0	0	0	0	0	0	0	0	0	0	0	0	0	0	0	0	0	0	0	0	1	1	1	2	2	2
197	a	sp|O76070|SYUG_HUMAN	O76070	SYUG_HUMAN	SNCG	127	76.4	Homo sapiens OX=9606	1:Experimental evidence at protein level	Gamma-synuclein	1	0.9986	8	17	17	17	0	0	0	0	0	0	0	0	0	0	0	0	0	0	0	0	0	0	0	0	0	1	1	1	793788990	793788990	793788990	2	2	2	5	5	5
198	a	sp|O76071|CIAO1_HUMAN	O76071	CIAO1_HUMAN	CIAO1	339	13.9	Homo sapiens OX=9606	1:Experimental evidence at protein level	Probable cytosolic iron-sulfur protein assembly protein CIAO1	1	0.9971	3	3	3	3	0	0	0	0	0	0	0	0	0	0	0	0	0	0	0	0	0	0	0	0	0	0	0	0	0	0	0	1	1	1	2	2	2
199	a	sp|O76094|SRP72_HUMAN	O76094	SRP72_HUMAN	SRP72	671	24	Homo sapiens OX=9606	1:Experimental evidence at protein level	Signal recognition particle subunit SRP72	1	0.999	13	26	26	26	0	0	0	0	0	0	0	0	0	0	0	0	0	0	0	0	0	0	0	0	0	0	0	0	0	0	0	8	8	8	10	10	10
200	a	sp|O94826|TOM70_HUMAN	O94826	TOM70_HUMAN	TOMM70	608	12.7	Homo sapiens OX=9606	1:Experimental evidence at protein level	Mitochondrial import receptor subunit TOM70	1	0.999	5	8	8	8	0	0	0	0	0	0	0	0	0	0	0	0	0	0	0	0	0	0	0	0	0	0	0	0	0	0	0	3	3	3	4	4	4
201	a	sp|O94874|UFL1_HUMAN	O94874	UFL1_HUMAN	UFL1	794	4.2	Homo sapiens OX=9606	1:Experimental evidence at protein level	E3 UFM1-protein ligase 1	1	0.999	3	5	5	5	0	0	0	0	0	0	0	0	0	0	0	0	0	0	0	0	0	0	0	0	0	0	0	0	0	0	0	2	2	2	2	2	2
202	a	sp|O94906|PRP6_HUMAN	O94906	PRP6_HUMAN	PRPF6	941	19	Homo sapiens OX=9606	1:Experimental evidence at protein level	Pre-mRNA-processing factor 6	1	0.999	16	24	24	24	0	0	0	0	0	0	0	0	0	0	0	0	0	0	0	0	0	0	0	0	0	0	0	0	0	0	0	6	6	6	8	8	8
203	a	sp|O94973|AP2A2_HUMAN	O94973	AP2A2_HUMAN	AP2A2	939	7	Homo sapiens OX=9606	1:Experimental evidence at protein level	AP-2 complex subunit alpha-2	1	0.9989	5	9	5	5	0	0	0	0	0	0	0	0	0	0	0	0	0	0	0	0	0	0	0	0	0	0	0	0	0	0	0	3	2	2	4	2	2
204	a	sp|O94979|SC31A_HUMAN	O94979	SC31A_HUMAN	SEC31A	1220	13.6	Homo sapiens OX=9606	1:Experimental evidence at protein level	Protein transport protein Sec31A	1	0.999	16	27	27	27	0	0	0	0	0	0	0	0	0	0	0	0	0	0	0	0	0	0	0	0	0	0	0	0	0	0	0	9	9	9	12	12	12
205	a	sp|O94992|HEXI1_HUMAN	O94992	HEXI1_HUMAN	HEXIM1	359	8.6	Homo sapiens OX=9606	1:Experimental evidence at protein level	Protein HEXIM1	1	0.999	2	3	3	3	0	0	0	0	0	0	0	0	0	0	0	0	0	0	0	0	0	0	0	0	0	0	0	0	0	0	0	1	1	1	1	1	1
206	a	sp|O95070|YIF1A_HUMAN	O95070	YIF1A_HUMAN	YIF1A	293	10.6	Homo sapiens OX=9606	1:Experimental evidence at protein level	Protein YIF1A	1	0.999	2	4	4	4	0	0	0	0	0	0	0	0	0	0	0	0	0	0	0	0	0	0	0	0	0	0	0	0	0	0	0	1	1	1	1	1	1
207	a	sp|O95071|UBR5_HUMAN	O95071	UBR5_HUMAN	UBR5	2799	1.8	Homo sapiens OX=9606	1:Experimental evidence at protein level	E3 ubiquitin-protein ligase UBR5	1	0.9989	3	3	3	3	0	0	0	0	0	0	0	0	0	0	0	0	0	0	0	0	0	0	0	0	0	0	0	0	0	0	0	0	0	0	1	1	1
208	a	sp|O95155|UBE4B_HUMAN	O95155	UBE4B_HUMAN	UBE4B	1302	4.8	Homo sapiens OX=9606	1:Experimental evidence at protein level	Ubiquitin conjugation factor E4 B	1	0.999	4	4	4	4	0	0	0	0	0	0	0	0	0	0	0	0	0	0	0	0	0	0	0	0	0	0	0	0	0	0	0	1	1	1	3	3	3
209	a	sp|O95163|ELP1_HUMAN	O95163	ELP1_HUMAN	ELP1	1332	9.9	Homo sapiens OX=9606	1:Experimental evidence at protein level	Elongator complex protein 1	1	0.999	9	13	13	13	0	0	0	0	0	0	0	0	0	0	0	0	0	0	0	0	0	0	0	0	0	0	0	0	0	0	0	4	4	4	7	7	7
210	a	sp|O95202|LETM1_HUMAN	O95202	LETM1_HUMAN	LETM1	739	6.6	Homo sapiens OX=9606	1:Experimental evidence at protein level	Mitochondrial proton/calcium exchanger protein	1	0.999	4	7	7	7	0	0	0	0	0	0	0	0	0	0	0	0	0	0	0	0	0	0	0	0	0	0	0	0	0	0	0	2	2	2	2	2	2
211	a	sp|O95218|ZRAB2_HUMAN	O95218	ZRAB2_HUMAN	ZRANB2	330	8.5	Homo sapiens OX=9606	1:Experimental evidence at protein level	Zinc finger Ran-binding domain-containing protein 2	1	0.999	3	6	6	6	0	0	0	0	0	0	0	0	0	0	0	0	0	0	0	0	0	0	0	0	0	0	0	0	0	0	0	3	3	3	3	3	3
212	a	sp|O95235|KI20A_HUMAN	O95235	KI20A_HUMAN	KIF20A	890	4.9	Homo sapiens OX=9606	1:Experimental evidence at protein level	Kinesin-like protein KIF20A	1	0.999	3	3	3	3	0	0	0	0	0	0	0	0	0	0	0	0	0	0	0	0	0	0	0	0	0	0	0	0	0	0	0	1	1	1	2	2	2
213	a	sp|O95292|VAPB_HUMAN	O95292	VAPB_HUMAN	VAPB	243	16.5	Homo sapiens OX=9606	1:Experimental evidence at protein level	Vesicle-associated membrane protein-associated protein B/C	1	0.999	4	9	9	9	0	0	0	0	0	0	0	0	0	0	0	0	0	0	0	0	0	0	0	0	0	0	0	0	0	0	0	4	4	4	3	3	3
214	a	sp|O95297|MPZL1_HUMAN	O95297	MPZL1_HUMAN	MPZL1	269	7.8	Homo sapiens OX=9606	1:Experimental evidence at protein level	Myelin protein zero-like protein 1	1	0.999	3	6	6	6	0	0	0	0	0	0	0	0	0	0	0	0	0	0	0	0	0	0	0	0	0	0	0	0	0	0	0	3	3	3	2	2	2
215	a	sp|O95336|6PGL_HUMAN	O95336	6PGL_HUMAN	PGLS	258	15.9	Homo sapiens OX=9606	1:Experimental evidence at protein level	6-phosphogluconolactonase	1	0.9972	3	4	4	4	0	0	0	0	0	0	0	0	0	0	0	0	0	0	0	0	0	0	0	0	0	0	0	0	0	0	0	2	2	2	3	3	3
216	a	sp|O95340|PAPS2_HUMAN	O95340	PAPS2_HUMAN	PAPSS2	614	15.5	Homo sapiens OX=9606	1:Experimental evidence at protein level	Bifunctional 3'-phosphoadenosine 5'-phosphosulfate synthase 2	1	0.999	7	12	10	10	0	0	0	0	0	0	0	0	0	0	0	0	0	0	0	0	0	0	0	0	0	0	0	0	0	0	0	4	3	3	5	4	4
217	a	sp|O95347|SMC2_HUMAN	O95347	SMC2_HUMAN	SMC2	1197	17.4	Homo sapiens OX=9606	1:Experimental evidence at protein level	Structural maintenance of chromosomes protein 2	1	0.999	17	33	33	33	0	0	0	0	0	0	0	0	0	0	0	0	0	0	0	0	0	0	0	0	0	0	0	0	0	0	0	10	10	10	12	12	12
218	a	sp|O95372|LYPA2_HUMAN	O95372	LYPA2_HUMAN	LYPLA2	231	25.5	Homo sapiens OX=9606	1:Experimental evidence at protein level	Acyl-protein thioesterase 2	1	0.999	3	9	9	9	0	0	0	0	0	0	0	0	0	0	0	0	0	0	0	0	0	0	0	0	0	0	0	0	0	0	0	1	1	1	3	3	3
219	a	sp|O95373|IPO7_HUMAN	O95373	IPO7_HUMAN	IPO7	1038	22.9	Homo sapiens OX=9606	1:Experimental evidence at protein level	Importin-7	1	0.999	18	36	36	36	0	0	0	0	0	0	0	0	0	0	0	0	0	0	0	0	0	0	0	0	0	0	0	0	0	0	0	13	13	13	14	14	14
220	a	sp|O95376|ARI2_HUMAN	O95376	ARI2_HUMAN	ARIH2	493	5.7	Homo sapiens OX=9606	1:Experimental evidence at protein level	E3 ubiquitin-protein ligase ARIH2	1	0.999	2	3	3	3	0	0	0	0	0	0	0	0	0	0	0	0	0	0	0	0	0	0	0	0	0	0	0	0	0	0	0	1	1	1	2	2	2
221	a	sp|O95425|SVIL_HUMAN	O95425	SVIL_HUMAN	SVIL	2214	2	Homo sapiens OX=9606	1:Experimental evidence at protein level	Supervillin	1	0.9977	3	6	6	6	0	0	0	0	0	0	0	0	0	0	0	0	0	0	0	0	0	0	0	0	0	0	0	0	0	0	0	2	2	2	2	2	2
222	a	sp|O95433|AHSA1_HUMAN	O95433	AHSA1_HUMAN	AHSA1	338	40.5	Homo sapiens OX=9606	1:Experimental evidence at protein level	Activator of 90 kDa heat shock protein ATPase homolog 1	1	0.999	10	17	17	17	0	0	0	0	0	0	0	0	0	0	0	0	0	0	0	0	0	0	0	0	0	0	0	0	0	0	0	5	5	5	7	7	7
223	a	sp|O95456|PSMG1_HUMAN	O95456	PSMG1_HUMAN	PSMG1	288	12.8	Homo sapiens OX=9606	1:Experimental evidence at protein level	Proteasome assembly chaperone 1	1	0.9987	3	6	6	6	0	0	0	0	0	0	0	0	0	0	0	0	0	0	0	0	0	0	0	0	0	0	0	0	0	0	0	1	1	1	2	2	2
224	a	sp|O95486|SC24A_HUMAN	O95486	SC24A_HUMAN	SEC24A	1093	3.1	Homo sapiens OX=9606	1:Experimental evidence at protein level	Protein transport protein Sec24A	1	0.999	3	6	6	6	0	0	0	0	0	0	0	0	0	0	0	0	0	0	0	0	0	0	0	0	0	0	0	0	0	0	0	2	2	2	2	2	2
225	a	sp|O95487|SC24B_HUMAN	O95487	SC24B_HUMAN	SEC24B	1268	2.7	Homo sapiens OX=9606	1:Experimental evidence at protein level	Protein transport protein Sec24B	1	0.9982	3	6	6	6	0	0	0	0	0	0	0	0	0	0	0	0	0	0	0	0	0	0	0	0	0	0	0	0	0	0	0	2	2	2	2	2	2
226	a	sp|O95571|ETHE1_HUMAN	O95571	ETHE1_HUMAN	ETHE1	254	21.7	Homo sapiens OX=9606	1:Experimental evidence at protein level	Persulfide dioxygenase ETHE1, mitochondrial	1	0.9985	3	4	4	4	0	0	0	0	0	0	0	0	0	0	0	0	0	0	0	0	0	0	0	0	0	0	0	0	0	0	0	1	1	1	2	2	2
227	a	sp|O95573|ACSL3_HUMAN	O95573	ACSL3_HUMAN	ACSL3	720	13.5	Homo sapiens OX=9606	1:Experimental evidence at protein level	Long-chain-fatty-acid--CoA ligase 3	1	0.999	8	10	9	10	0	0	0	0	0	0	0	0	0	0	0	0	0	0	0	0	0	0	0	0	0	0	0	0	0	0	0	5	4	5	5	5	5
228	a	sp|O95757|HS74L_HUMAN	O95757	HS74L_HUMAN	HSPA4L	839	22.1	Homo sapiens OX=9606	1:Experimental evidence at protein level	Heat shock 70 kDa protein 4L	1	0.9989	14	22	17	17	0	0	0	0	0	0	0	0	0	0	0	0	0	0	0	0	0	0	0	0	0	0	0	0	0	0	0	9	7	7	11	9	9
229	a	sp|O95777|LSM8_HUMAN	O95777	LSM8_HUMAN	LSM8	96	36.5	Homo sapiens OX=9606	1:Experimental evidence at protein level	U6 snRNA-associated Sm-like protein LSm8	1	0.9981	3	8	8	8	0	0	0	0	0	0	0	0	0	0	0	0	0	0	0	0	0	0	0	0	0	0	0	0	0	0	0	3	3	3	3	3	3
230	a	sp|O95782|AP2A1_HUMAN	O95782	AP2A1_HUMAN	AP2A1	977	9.7	Homo sapiens OX=9606	1:Experimental evidence at protein level	AP-2 complex subunit alpha-1	1	0.999	10	18	14	18	0	0	0	0	0	0	0	0	0	0	0	0	0	0	0	0	0	0	0	0	0	1	1	1	17135644	11665247	17135644	8	7	8	9	7	9
231	a	sp|O95801|TTC4_HUMAN	O95801	TTC4_HUMAN	TTC4	387	12.4	Homo sapiens OX=9606	1:Experimental evidence at protein level	Tetratricopeptide repeat protein 4	1	0.9913	5	6	6	6	0	0	0	0	0	0	0	0	0	0	0	0	0	0	0	0	0	0	0	0	0	0	0	0	0	0	0	2	2	2	3	3	3
232	a	sp|O95817|BAG3_HUMAN	O95817	BAG3_HUMAN	BAG3	575	29.9	Homo sapiens OX=9606	1:Experimental evidence at protein level	BAG family molecular chaperone regulator 3	1	0.999	10	7	7	7	0	0	0	0	0	0	0	0	0	0	0	0	0	0	0	0	0	0	0	0	0	0	0	0	0	0	0	1	1	1	5	5	5
233	a	sp|O95819|M4K4_HUMAN	O95819	M4K4_HUMAN	MAP4K4	1239	4.8	Homo sapiens OX=9606	1:Experimental evidence at protein level	Mitogen-activated protein kinase kinase kinase kinase 4	1	0.9982	3	3	3	3	0	0	0	0	0	0	0	0	0	0	0	0	0	0	0	0	0	0	0	0	0	0	0	0	0	0	0	1	1	1	2	2	2
234	a	sp|O95831|AIFM1_HUMAN	O95831	AIFM1_HUMAN	AIFM1	613	17.3	Homo sapiens OX=9606	1:Experimental evidence at protein level	Apoptosis-inducing factor 1, mitochondrial	1	0.9989	8	17	17	17	0	0	0	0	0	0	0	0	0	0	0	0	0	0	0	0	0	0	1	1	1	1	1	1	48555968	48555968	48555968	2	2	2	7	7	7
235	a	sp|O95833|CLIC3_HUMAN	O95833	CLIC3_HUMAN	CLIC3	236	30.9	Homo sapiens OX=9606	1:Experimental evidence at protein level	Chloride intracellular channel protein 3	1	0.999	7	12	12	12	0	0	0	0	0	0	0	0	0	0	0	0	0	0	0	0	0	0	0	0	0	0	0	0	0	0	0	5	5	5	5	5	5
236	a	sp|O95861|BPNT1_HUMAN	O95861	BPNT1_HUMAN	BPNT1	308	14.3	Homo sapiens OX=9606	1:Experimental evidence at protein level	3'(2'),5'-bisphosphate nucleotidase 1	1	0.9989	4	7	7	7	0	0	0	0	0	0	0	0	0	0	0	0	0	0	0	0	0	0	0	0	0	0	0	0	0	0	0	2	2	2	3	3	3
237	a	sp|O95881|TXD12_HUMAN	O95881	TXD12_HUMAN	TXNDC12	172	22.1	Homo sapiens OX=9606	1:Experimental evidence at protein level	Thioredoxin domain-containing protein 12	1	0.999	4	7	7	7	0	0	0	0	0	0	0	0	0	0	0	0	0	0	0	0	0	0	0	0	0	0	0	0	0	0	0	2	2	2	3	3	3
238	a	sp|O96005|CLPT1_HUMAN	O96005	CLPT1_HUMAN	CLPTM1	669	8.8	Homo sapiens OX=9606	1:Experimental evidence at protein level	Cleft lip and palate transmembrane protein 1	1	0.9984	4	6	6	6	0	0	0	0	0	0	0	0	0	0	0	0	0	0	0	0	0	0	0	0	0	0	0	0	0	0	0	1	1	1	1	1	1
239	a	sp|O96008|TOM40_HUMAN	O96008	TOM40_HUMAN	TOMM40	361	29.1	Homo sapiens OX=9606	1:Experimental evidence at protein level	Mitochondrial import receptor subunit TOM40 homolog	1	0.999	5	7	7	7	0	0	0	0	0	0	0	0	0	0	0	0	0	0	0	0	0	0	0	0	0	0	0	0	0	0	0	3	3	3	3	3	3
240	a	sp|P00167|CYB5_HUMAN	P00167	CYB5_HUMAN	CYB5A	134	22.4	Homo sapiens	1:Experimental evidence at protein level	Cytochrome b5	1	0.999	2	6	6	6	0	0	0	0	0	0	0	0	0	0	0	0	0	0	0	0	0	0	0	0	0	0	0	0	0	0	0	2	2	2	1	1	1
241	a	sp|P00403|COX2_HUMAN	P00403	COX2_HUMAN	MT-CO2	227	8.8	Homo sapiens OX=9606	1:Experimental evidence at protein level	Cytochrome c oxidase subunit 2	1	0.9967	2	8	8	8	0	0	0	0	0	0	0	0	0	0	0	0	0	0	0	0	0	0	0	0	0	0	0	0	0	0	0	2	2	2	2	2	2
242	a	sp|P00441|SODC_HUMAN	P00441	SODC_HUMAN	SOD1	154	72.1	Homo sapiens	1:Experimental evidence at protein level	Superoxide dismutase [Cu-Zn]	1	0.999	6	17	17	17	0	0	0	0	0	0	0	0	0	0	0	0	0	0	0	0	0	0	0	0	0	0	0	0	0	0	0	6	6	6	5	5	5
243	a	sp|P00491|PNPH_HUMAN	P00491	PNPH_HUMAN	PNP	289	54	Homo sapiens OX=9606	1:Experimental evidence at protein level	Purine nucleoside phosphorylase	1	0.999	13	32	32	32	0	0	0	0	0	0	0	0	0	0	0	0	0	0	0	0	0	0	0	0	0	0	0	0	0	0	0	10	10	10	11	11	11
244	a	sp|P00492|HPRT_HUMAN	P00492	HPRT_HUMAN	HPRT1	218	42.7	Homo sapiens OX=9606	1:Experimental evidence at protein level	Hypoxanthine-guanine phosphoribosyltransferase	1	0.9978	6	12	12	12	0	0	0	0	0	0	0	0	0	0	0	0	0	0	0	0	0	0	0	0	0	0	0	0	0	0	0	3	3	3	2	2	2
245	a	sp|P00505|AATM_HUMAN	P00505	AATM_HUMAN	GOT2	430	28.8	Homo sapiens OX=9606	1:Experimental evidence at protein level	Aspartate aminotransferase, mitochondrial	1	0.999	11	27	27	27	0	0	0	0	0	0	0	0	0	0	0	0	0	0	0	0	0	0	0	0	0	0	0	0	0	0	0	7	7	7	7	7	7
246	a	sp|P00533|EGFR_HUMAN	P00533	EGFR_HUMAN	EGFR	1210	6.4	Homo sapiens OX=9606	1:Experimental evidence at protein level	Epidermal growth factor receptor	1	0.999	6	11	11	11	0	0	0	0	0	0	0	0	0	0	0	0	0	0	0	0	0	0	0	0	0	0	0	0	0	0	0	3	3	3	5	5	5
247	a	sp|P00568|KAD1_HUMAN	P00568	KAD1_HUMAN	AK1	194	50.5	Homo sapiens OX=9606	1:Experimental evidence at protein level	Adenylate kinase isoenzyme 1	1	0.999	8	16	16	16	0	0	0	0	0	0	0	0	0	0	0	0	0	0	0	0	0	0	0	0	0	0	0	0	0	0	0	6	6	6	8	8	8
248	a	sp|P00761|TRYP_PIG	P00761	TRYP_PIG		231	29.4	Sus scrofa	1:Experimental evidence at protein level	Trypsin	1	0.999	5	67	67	67	5	5	5	3	3	3	179445552	179445552	179445552	5	5	5	2	2	2	102081585000	102081585000	102081585000	7	7	7	5	5	5	10004566000	10004566000	10004566000	7	7	7	5	5	5
249	a	sp|P00918|CAH2_HUMAN	P00918	CAH2_HUMAN	CA2	260	20.4	Homo sapiens	1:Experimental evidence at protein level	Carbonic anhydrase 2	1	0.9925	3	3	3	3	0	0	0	0	0	0	0	0	0	0	0	0	0	0	0	0	0	0	0	0	0	0	0	0	0	0	0	2	2	2	2	2	2
250	a	sp|P01023|A2MG_HUMAN	P01023	A2MG_HUMAN	A2M	1474	2.6	Homo sapiens OX=9606	1:Experimental evidence at protein level	Alpha-2-macroglobulin	1	0.999	4	5	5	5	0	0	0	0	0	0	0	0	0	0	0	0	0	0	0	0	0	0	0	0	0	0	0	0	0	0	0	2	2	2	1	1	1
251	a	sp|P01833|PIGR_HUMAN	P01833	PIGR_HUMAN	PIGR	764	7.2	Homo sapiens OX=9606	1:Experimental evidence at protein level	Polymeric immunoglobulin receptor	1	0.999	7	14	14	14	1	1	1	1	1	1	821593	821593	821593	0	0	0	0	0	0	0	0	0	0	0	0	0	0	0	0	0	0	0	0	0	1	1	1
252	a	sp|P02545|LMNA_HUMAN	P02545	LMNA_HUMAN	LMNA	664	64.3	Homo sapiens OX=9606	1:Experimental evidence at protein level	Prelamin-A/C	1	0.999	44	168	166	168	0	0	0	0	0	0	0	0	0	10	10	10	9	9	9	1603728900	1603728900	1603728900	2	2	2	1	1	1	44736856	44736856	44736856	28	28	28	36	35	36
253	a	sp|P02786|TFR1_HUMAN	P02786	TFR1_HUMAN	TFRC	760	33.3	Homo sapiens OX=9606	1:Experimental evidence at protein level	Transferrin receptor protein 1	1	0.999	21	57	57	57	0	0	0	0	0	0	0	0	0	0	0	0	0	0	0	0	0	0	0	0	0	1	1	1	242247632	242247632	242247632	13	13	13	16	16	16
254	a	sp|P04040|CATA_HUMAN	P04040	CATA_HUMAN	CAT	527	21.8	Homo sapiens	1:Experimental evidence at protein level	Catalase	1	0.999	8	16	16	16	0	0	0	0	0	0	0	0	0	0	0	0	0	0	0	0	0	0	0	0	0	0	0	0	0	0	0	7	7	7	7	7	7
255	a	sp|P04080|CYTB_HUMAN	P04080	CYTB_HUMAN	CSTB	98	67.3	Homo sapiens OX=9606	1:Experimental evidence at protein level	Cystatin-B	1	0.997	5	12	12	12	0	0	0	0	0	0	0	0	0	0	0	0	0	0	0	0	0	0	0	0	0	0	0	0	0	0	0	4	4	4	4	4	4
256	a	sp|P04181|OAT_HUMAN	P04181	OAT_HUMAN	OAT	439	16.4	Homo sapiens OX=9606	1:Experimental evidence at protein level	Ornithine aminotransferase, mitochondrial	1	0.999	4	8	8	8	0	0	0	0	0	0	0	0	0	0	0	0	0	0	0	0	0	0	0	0	0	0	0	0	0	0	0	2	2	2	3	3	3
257	a	sp|P04183|KITH_HUMAN	P04183	KITH_HUMAN	TK1	234	27.8	Homo sapiens OX=9606	1:Experimental evidence at protein level	Thymidine kinase, cytosolic	1	0.999	5	8	8	8	0	0	0	0	0	0	0	0	0	0	0	0	0	0	0	0	0	0	0	0	0	0	0	0	0	0	0	3	3	3	5	5	5
258	a	sp|P04632|CPNS1_HUMAN	P04632	CPNS1_HUMAN	CAPNS1	268	47.4	Homo sapiens OX=9606	1:Experimental evidence at protein level	Calpain small subunit 1	1	0.999	8	26	24	26	0	0	0	0	0	0	0	0	0	0	0	0	0	0	0	0	0	0	0	0	0	0	0	0	0	0	0	8	8	8	8	7	8
259	a	sp|P04792|HSPB1_HUMAN	P04792	HSPB1_HUMAN	HSPB1	205	55.6	Homo sapiens OX=9606	1:Experimental evidence at protein level	Heat shock protein beta-1	1	0.9984	13	45	45	45	0	0	0	0	0	0	0	0	0	4	4	4	3	3	3	327350304	327350304	327350304	2	2	2	2	2	2	768370180	768370180	768370180	5	5	5	8	8	8
260	a	sp|P04818|TYSY_HUMAN	P04818	TYSY_HUMAN	TYMS	313	17.3	Homo sapiens OX=9606	1:Experimental evidence at protein level	Thymidylate synthase	1	0.999	4	6	6	6	0	0	0	0	0	0	0	0	0	0	0	0	0	0	0	0	0	0	0	0	0	0	0	0	0	0	0	2	2	2	3	3	3
261	a	sp|P04843|RPN1_HUMAN	P04843	RPN1_HUMAN	RPN1	607	39.2	Homo sapiens OX=9606	1:Experimental evidence at protein level	Dolichyl-diphosphooligosaccharide--protein glycosyltransferase subunit 1	1	0.999	18	57	57	57	0	0	0	0	0	0	0	0	0	1	1	1	1	1	1	139673536	139673536	139673536	0	0	0	1	1	1	116267800	116267800	116267800	11	11	11	16	16	16
262	a	sp|P04844|RPN2_HUMAN	P04844	RPN2_HUMAN	RPN2	631	27.1	Homo sapiens OX=9606	1:Experimental evidence at protein level	Dolichyl-diphosphooligosaccharide--protein glycosyltransferase subunit 2	1	0.999	11	24	24	24	0	0	0	0	0	0	0	0	0	0	0	0	0	0	0	0	0	0	0	0	0	0	0	0	0	0	0	6	6	6	9	9	9
263	a	sp|P05026|AT1B1_HUMAN	P05026	AT1B1_HUMAN	ATP1B1	303	20.8	Homo sapiens OX=9606	1:Experimental evidence at protein level	Sodium/potassium-transporting ATPase subunit beta-1	1	0.999	5	8	8	8	0	0	0	0	0	0	0	0	0	0	0	0	0	0	0	0	0	0	0	0	0	0	0	0	0	0	0	4	4	4	3	3	3
264	a	sp|P05114|HMGN1_HUMAN	P05114	HMGN1_HUMAN	HMGN1	100	50	Homo sapiens OX=9606	1:Experimental evidence at protein level	Non-histone chromosomal protein HMG-14	1	0.999	4	10	10	10	0	0	0	0	0	0	0	0	0	0	0	0	0	0	0	0	0	0	0	0	0	0	0	0	0	0	0	2	2	2	2	2	2
265	a	sp|P05161|ISG15_HUMAN	P05161	ISG15_HUMAN	ISG15	165	23.6	Homo sapiens OX=9606	1:Experimental evidence at protein level	Ubiquitin-like protein ISG15	1	0.999	3	3	3	3	0	0	0	0	0	0	0	0	0	0	0	0	0	0	0	0	0	0	0	0	0	0	0	0	0	0	0	1	1	1	1	1	1
266	a	sp|P05198|IF2A_HUMAN	P05198	IF2A_HUMAN	EIF2S1	315	40	Homo sapiens OX=9606	1:Experimental evidence at protein level	Eukaryotic translation initiation factor 2 subunit 1	1	0.999	13	28	28	28	0	0	0	0	0	0	0	0	0	0	0	0	0	0	0	0	0	0	0	0	0	0	0	0	0	0	0	4	4	4	9	9	9
267	a	sp|P05386|RLA1_HUMAN	P05386	RLA1_HUMAN	RPLP1	114	36.8	Homo sapiens OX=9606	1:Experimental evidence at protein level	60S acidic ribosomal protein P1	1	0.999	2	4	4	4	0	0	0	0	0	0	0	0	0	0	0	0	0	0	0	0	0	0	0	0	0	0	0	0	0	0	0	1	1	1	1	1	1
268	a	sp|P05387|RLA2_HUMAN	P05387	RLA2_HUMAN	RPLP2	115	48.7	Homo sapiens OX=9606	1:Experimental evidence at protein level	60S acidic ribosomal protein P2	1	0.999	6	19	19	19	0	0	0	0	0	0	0	0	0	0	0	0	0	0	0	0	0	0	0	0	0	1	1	1	272753632	272753632	272753632	3	3	3	6	6	6
269	a	sp|P05455|LA_HUMAN	P05455	LA_HUMAN	SSB	408	47.3	Homo sapiens OX=9606	1:Experimental evidence at protein level	Lupus La protein	1	0.999	19	43	43	43	0	0	0	0	0	0	0	0	0	0	0	0	0	0	0	0	0	0	0	0	0	0	0	0	0	0	0	12	12	12	16	16	16
270	a	sp|P06132|DCUP_HUMAN	P06132	DCUP_HUMAN	UROD	367	38.1	Homo sapiens OX=9606	1:Experimental evidence at protein level	Uroporphyrinogen decarboxylase	1	0.999	7	14	14	14	0	0	0	0	0	0	0	0	0	0	0	0	0	0	0	0	0	0	0	0	0	0	0	0	0	0	0	4	4	4	6	6	6
271	a	sp|P06396|GELS_HUMAN	P06396	GELS_HUMAN	GSN	782	23.7	Homo sapiens	1:Experimental evidence at protein level	Gelsolin	1	0.999	14	25	25	25	0	0	0	0	0	0	0	0	0	0	0	0	0	0	0	0	0	0	0	0	0	0	0	0	0	0	0	9	9	9	10	10	10
272	a	sp|P06454|PTMA_HUMAN	P06454	PTMA_HUMAN	PTMA	111	23.4	Homo sapiens OX=9606	1:Experimental evidence at protein level	Prothymosin alpha	1	0.9986	3	8	8	8	0	0	0	0	0	0	0	0	0	0	0	0	0	0	0	0	0	0	0	0	0	0	0	0	0	0	0	2	2	2	2	2	2
273	a	sp|P06576|ATPB_HUMAN	P06576	ATPB_HUMAN	ATP5F1B	529	51.2	Homo sapiens OX=9606	1:Experimental evidence at protein level	ATP synthase subunit beta, mitochondrial	1	0.999	22	95	95	95	3	3	3	3	3	3	1.53485e+06	1.53485e+06	1.53485e+06	0	0	0	0	0	0	0	0	0	1	1	1	1	1	1	92664832	92664832	92664832	19	19	19	20	20	20
274	a	sp|P06703|S10A6_HUMAN	P06703	S10A6_HUMAN	S100A6	90	76.7	Homo sapiens OX=9606	1:Experimental evidence at protein level	Protein S100-A6	1	0.999	7	17	17	17	0	0	0	0	0	0	0	0	0	0	0	0	1	1	1	1290706430	1290706430	1290706430	0	0	0	1	1	1	426160096	426160096	426160096	5	5	5	6	6	6
275	a	sp|P06733|ENOA_HUMAN	P06733	ENOA_HUMAN	ENO1	434	64.7	Homo sapiens OX=9606	1:Experimental evidence at protein level	Alpha-enolase	1	0.999	21	95	82	95	0	0	0	0	0	0	0	0	0	1	1	1	1	1	1	768468540	691032130	768468540	0	0	0	3	2	3	276712096	547723520	276712096	21	18	21	22	19	22
276	a	sp|P06748|NPM_HUMAN	P06748	NPM_HUMAN	NPM1	294	28.9	Homo sapiens OX=9606	1:Experimental evidence at protein level	Nucleophosmin	1	0.999	6	35	35	35	1	1	1	1	1	1	358764	358764	358764	0	0	0	0	0	0	0	0	0	1	1	1	2	2	2	210099952	210099952	210099952	6	6	6	6	6	6
277	a	sp|P06756|ITAV_HUMAN	P06756	ITAV_HUMAN	ITGAV	1048	10.9	Homo sapiens OX=9606	1:Experimental evidence at protein level	Integrin alpha-V	1	0.9989	10	15	15	15	0	0	0	0	0	0	0	0	0	0	0	0	0	0	0	0	0	0	0	0	0	0	0	0	0	0	0	3	3	3	7	7	7
278	a	sp|P06858|LIPL_HUMAN	P06858	LIPL_HUMAN	LPL	475	7.2	Homo sapiens OX=9606	1:Experimental evidence at protein level	Lipoprotein lipase	1	0.999	2	4	4	4	0	0	0	0	0	0	0	0	0	0	0	0	0	0	0	0	0	0	0	0	0	0	0	0	0	0	0	2	2	2	2	2	2
279	a	sp|P07099|HYEP_HUMAN	P07099	HYEP_HUMAN	EPHX1	455	33.8	Homo sapiens OX=9606	1:Experimental evidence at protein level	Epoxide hydrolase 1	1	0.999	10	18	18	18	0	0	0	0	0	0	0	0	0	0	0	0	0	0	0	0	0	0	0	0	0	0	0	0	0	0	0	8	8	8	7	7	7
280	a	sp|P07108|ACBP_HUMAN	P07108	ACBP_HUMAN	DBI	87	34.5	Homo sapiens OX=9606	1:Experimental evidence at protein level	Acyl-CoA-binding protein	1	0.9966	3	11	11	11	0	0	0	0	0	0	0	0	0	0	0	0	0	0	0	0	0	0	0	0	0	0	0	0	0	0	0	1	1	1	1	1	1
281	a	sp|P07203|GPX1_HUMAN	P07203	GPX1_HUMAN	GPX1	203	21.7	Homo sapiens OX=9606	1:Experimental evidence at protein level	Glutathione peroxidase 1	1	0.999	3	5	5	5	0	0	0	0	0	0	0	0	0	0	0	0	0	0	0	0	0	0	0	0	0	0	0	0	0	0	0	2	2	2	3	3	3
282	a	sp|P07384|CAN1_HUMAN	P07384	CAN1_HUMAN	CAPN1	714	15.4	Homo sapiens OX=9606	1:Experimental evidence at protein level	Calpain-1 catalytic subunit	1	0.9951	11	19	19	19	0	0	0	0	0	0	0	0	0	0	0	0	0	0	0	0	0	0	0	0	0	0	0	0	0	0	0	4	4	4	6	6	6
283	a	sp|P07686|HEXB_HUMAN	P07686	HEXB_HUMAN	HEXB	556	3.8	Homo sapiens OX=9606	1:Experimental evidence at protein level	Beta-hexosaminidase subunit beta	1	0.998	3	4	4	4	0	0	0	0	0	0	0	0	0	0	0	0	0	0	0	0	0	0	0	0	0	0	0	0	0	0	0	1	1	1	2	2	2
284	a	sp|P07737|PROF1_HUMAN	P07737	PROF1_HUMAN	PFN1	140	71.4	Homo sapiens OX=9606	1:Experimental evidence at protein level	Profilin-1	1	0.999	9	49	49	49	0	0	0	0	0	0	0	0	0	0	0	0	0	0	0	0	0	0	1	1	1	2	2	2	242658464	242658464	242658464	10	10	10	11	11	11
285	a	sp|P07814|SYEP_HUMAN	P07814	SYEP_HUMAN	EPRS	1512	30.2	Homo sapiens OX=9606	1:Experimental evidence at protein level	Bifunctional glutamate/proline--tRNA ligase	1	0.999	37	89	87	89	0	0	0	0	0	0	0	0	0	0	0	0	0	0	0	0	0	0	0	0	0	0	0	0	0	0	0	32	31	32	34	33	34
286	a	sp|P07942|LAMB1_HUMAN	P07942	LAMB1_HUMAN	LAMB1	1786	2.7	Homo sapiens OX=9606	1:Experimental evidence at protein level	Laminin subunit beta-1	1	0.9989	4	5	5	5	0	0	0	0	0	0	0	0	0	0	0	0	0	0	0	0	0	0	0	0	0	0	0	0	0	0	0	2	2	2	1	1	1
287	a	sp|P07951|TPM2_HUMAN	P07951	TPM2_HUMAN	TPM2	284	32	Homo sapiens OX=9606	1:Experimental evidence at protein level	Tropomyosin beta chain	1	0.9982	12	38	7	7	1	0	0	1	0	0	297931	0	0	0	0	0	0	0	0	0	0	0	0	0	0	1	0	0	38227476	0	0	7	1	1	10	2	2
288	a	sp|P08195|4F2_HUMAN	P08195	4F2_HUMAN	SLC3A2	630	38.7	Homo sapiens OX=9606	1:Experimental evidence at protein level	4F2 cell-surface antigen heavy chain	1	0.999	20	58	58	58	1	1	1	1	1	1	913016	913016	913016	0	0	0	0	0	0	0	0	0	1	1	1	2	2	2	129912120	129912120	129912120	15	15	15	17	17	17
289	a	sp|P08237|PFKAM_HUMAN	P08237	PFKAM_HUMAN	PFKM	780	22.6	Homo sapiens OX=9606	1:Experimental evidence at protein level	ATP-dependent 6-phosphofructokinase, muscle type	1	0.9986	13	20	13	14	0	0	0	0	0	0	0	0	0	0	0	0	0	0	0	0	0	0	0	0	0	0	0	0	0	0	0	4	3	3	7	4	5
290	a	sp|P08240|SRPRA_HUMAN	P08240	SRPRA_HUMAN	SRPRA	638	11.3	Homo sapiens OX=9606	1:Experimental evidence at protein level	Signal recognition particle receptor subunit alpha	1	0.999	6	7	7	7	0	0	0	0	0	0	0	0	0	0	0	0	0	0	0	0	0	0	0	0	0	0	0	0	0	0	0	4	4	4	4	4	4
291	a	sp|P08243|ASNS_HUMAN	P08243	ASNS_HUMAN	ASNS	561	9.6	Homo sapiens OX=9606	1:Experimental evidence at protein level	Asparagine synthetase [glutamine-hydrolyzing]	1	0.9984	4	9	9	9	0	0	0	0	0	0	0	0	0	0	0	0	0	0	0	0	0	0	0	0	0	0	0	0	0	0	0	3	3	3	3	3	3
292	a	sp|P08559|ODPA_HUMAN	P08559	ODPA_HUMAN	PDHA1	390	27.9	Homo sapiens OX=9606	1:Experimental evidence at protein level	Pyruvate dehydrogenase E1 component subunit alpha, somatic form, mitochondrial	1	0.999	9	20	20	20	0	0	0	0	0	0	0	0	0	0	0	0	0	0	0	0	0	0	1	1	1	2	2	2	34094740	34094740	34094740	6	6	6	8	8	8
293	a	sp|P08574|CY1_HUMAN	P08574	CY1_HUMAN	CYC1	325	27.4	Homo sapiens OX=9606	1:Experimental evidence at protein level	Cytochrome c1, heme protein, mitochondrial	1	0.999	5	10	10	10	0	0	0	0	0	0	0	0	0	0	0	0	0	0	0	0	0	0	0	0	0	0	0	0	0	0	0	2	2	2	3	3	3
294	a	sp|P08621|RU17_HUMAN	P08621	RU17_HUMAN	SNRNP70	437	31.6	Homo sapiens OX=9606	1:Experimental evidence at protein level	U1 small nuclear ribonucleoprotein 70 kDa	1	0.999	13	24	24	24	0	0	0	0	0	0	0	0	0	0	0	0	0	0	0	0	0	0	0	0	0	1	1	1	74811288	74811288	74811288	8	8	8	8	8	8
295	a	sp|P08648|ITA5_HUMAN	P08648	ITA5_HUMAN	ITGA5	1049	6.3	Homo sapiens OX=9606	1:Experimental evidence at protein level	Integrin alpha-5	1	0.9985	6	10	10	10	0	0	0	0	0	0	0	0	0	0	0	0	0	0	0	0	0	0	0	0	0	0	0	0	0	0	0	5	5	5	3	3	3
296	a	sp|P08708|RS17_HUMAN	P08708	RS17_HUMAN	RPS17	135	49.6	Homo sapiens OX=9606	1:Experimental evidence at protein level	40S ribosomal protein S17	1	0.999	6	13	13	13	0	0	0	0	0	0	0	0	0	0	0	0	0	0	0	0	0	0	0	0	0	0	0	0	0	0	0	3	3	3	6	6	6
297	a	sp|P08865|RSSA_HUMAN	P08865	RSSA_HUMAN	RPSA	295	54.9	Homo sapiens OX=9606	1:Experimental evidence at protein level	40S ribosomal protein SA	1	0.999	12	40	40	40	0	0	0	0	0	0	0	0	0	1	1	1	1	1	1	120901520	120901520	120901520	0	0	0	0	0	0	0	0	0	10	10	10	12	12	12
298	a	sp|P09012|SNRPA_HUMAN	P09012	SNRPA_HUMAN	SNRPA	282	22	Homo sapiens OX=9606	1:Experimental evidence at protein level	U1 small nuclear ribonucleoprotein A	1	0.999	5	18	12	18	0	0	0	0	0	0	0	0	0	0	0	0	0	0	0	0	0	0	1	1	1	1	1	1	22196464	19448910	22196464	3	2	3	5	3	5
299	a	sp|P09211|GSTP1_HUMAN	P09211	GSTP1_HUMAN	GSTP1	210	50	Homo sapiens	1:Experimental evidence at protein level	Glutathione S-transferase P	1	0.999	8	34	29	34	0	0	0	0	0	0	0	0	0	0	0	0	0	0	0	0	0	0	1	1	1	1	1	1	78433232	62934096	78433232	6	5	6	7	6	7
300	a	sp|P09382|LEG1_HUMAN	P09382	LEG1_HUMAN	LGALS1	135	60.7	Homo sapiens OX=9606	1:Experimental evidence at protein level	Galectin-1	1	0.999	7	24	24	24	0	0	0	0	0	0	0	0	0	0	0	0	0	0	0	0	0	0	0	0	0	0	0	0	0	0	0	4	4	4	7	7	7
301	a	sp|P09497|CLCB_HUMAN	P09497	CLCB_HUMAN	CLTB	229	21	Homo sapiens OX=9606	1:Experimental evidence at protein level	Clathrin light chain B	1	0.999	5	10	10	10	0	0	0	0	0	0	0	0	0	0	0	0	0	0	0	0	0	0	0	0	0	0	0	0	0	0	0	4	4	4	4	4	4
302	a	sp|P09543|CN37_HUMAN	P09543	CN37_HUMAN	CNP	421	19.7	Homo sapiens OX=9606	1:Experimental evidence at protein level	2',3'-cyclic-nucleotide 3'-phosphodiesterase	1	0.9979	7	10	10	10	0	0	0	0	0	0	0	0	0	0	0	0	0	0	0	0	0	0	0	0	0	0	0	0	0	0	0	5	5	5	4	4	4
303	a	sp|P09601|HMOX1_HUMAN	P09601	HMOX1_HUMAN	HMOX1	288	27.8	Homo sapiens OX=9606	1:Experimental evidence at protein level	Heme oxygenase 1	1	0.9989	6	15	15	15	0	0	0	0	0	0	0	0	0	0	0	0	0	0	0	0	0	0	0	0	0	0	0	0	0	0	0	3	3	3	4	4	4
304	a	sp|P09622|DLDH_HUMAN	P09622	DLDH_HUMAN	DLD	509	23.8	Homo sapiens OX=9606	1:Experimental evidence at protein level	Dihydrolipoyl dehydrogenase, mitochondrial	1	0.999	11	24	24	24	0	0	0	0	0	0	0	0	0	0	0	0	0	0	0	0	0	0	0	0	0	0	0	0	0	0	0	6	6	6	7	7	7
305	a	sp|P09661|RU2A_HUMAN	P09661	RU2A_HUMAN	SNRPA1	255	28.2	Homo sapiens OX=9606	1:Experimental evidence at protein level	U2 small nuclear ribonucleoprotein A'	1	0.999	6	10	10	10	0	0	0	0	0	0	0	0	0	0	0	0	0	0	0	0	0	0	0	0	0	0	0	0	0	0	0	2	2	2	3	3	3
306	a	sp|P09874|PARP1_HUMAN	P09874	PARP1_HUMAN	PARP1	1014	29.2	Homo sapiens OX=9606	1:Experimental evidence at protein level	Poly [ADP-ribose] polymerase 1	1	0.999	23	48	48	48	0	0	0	0	0	0	0	0	0	0	0	0	0	0	0	0	0	0	0	0	0	1	1	1	48997772	48997772	48997772	16	16	16	17	17	17
307	a	sp|P09884|DPOLA_HUMAN	P09884	DPOLA_HUMAN	POLA1	1462	2.7	Homo sapiens OX=9606	1:Experimental evidence at protein level	DNA polymerase alpha catalytic subunit	1	0.999	4	4	4	4	0	0	0	0	0	0	0	0	0	0	0	0	0	0	0	0	0	0	0	0	0	0	0	0	0	0	0	2	2	2	2	2	2
308	a	sp|P09960|LKHA4_HUMAN	P09960	LKHA4_HUMAN	LTA4H	611	22.9	Homo sapiens OX=9606	1:Experimental evidence at protein level	Leukotriene A-4 hydrolase	1	0.999	12	22	22	22	0	0	0	0	0	0	0	0	0	0	0	0	0	0	0	0	0	0	0	0	0	0	0	0	0	0	0	7	7	7	10	10	10
309	a	sp|P0DN79|CBSL_HUMAN	P0DN79	CBSL_HUMAN	CBSL	551	4	Homo sapiens OX=9606	1:Experimental evidence at protein level	Cystathionine beta-synthase-like protein	1	0.9989	2	5	5	5	0	0	0	0	0	0	0	0	0	0	0	0	0	0	0	0	0	0	0	0	0	0	0	0	0	0	0	1	1	1	1	1	1
310	a	sp|P10155|RO60_HUMAN	P10155	RO60_HUMAN	RO60	538	16.2	Homo sapiens OX=9606	1:Experimental evidence at protein level	60 kDa SS-A/Ro ribonucleoprotein	1	0.999	6	14	14	14	0	0	0	0	0	0	0	0	0	0	0	0	0	0	0	0	0	0	0	0	0	0	0	0	0	0	0	4	4	4	6	6	6
311	a	sp|P10515|ODP2_HUMAN	P10515	ODP2_HUMAN	DLAT	647	9.9	Homo sapiens OX=9606	1:Experimental evidence at protein level	Dihydrolipoyllysine-residue acetyltransferase component of pyruvate dehydrogenase complex, mitochondrial	1	0.9989	5	11	11	11	0	0	0	0	0	0	0	0	0	0	0	0	0	0	0	0	0	0	0	0	0	0	0	0	0	0	0	2	2	2	3	3	3
312	a	sp|P10599|THIO_HUMAN	P10599	THIO_HUMAN	TXN	105	86.7	Homo sapiens	1:Experimental evidence at protein level	Thioredoxin	1	0.999	7	25	25	25	2	2	2	1	1	1	283830	283830	283830	0	0	0	0	0	0	0	0	0	1	1	1	1	1	1	27762768	27762768	27762768	3	3	3	6	6	6
313	a	sp|P10768|ESTD_HUMAN	P10768	ESTD_HUMAN	ESD	282	43.3	Homo sapiens OX=9606	1:Experimental evidence at protein level	S-formylglutathione hydrolase	1	0.999	7	17	17	17	0	0	0	0	0	0	0	0	0	0	0	0	0	0	0	0	0	0	0	0	0	0	0	0	0	0	0	7	7	7	6	6	6
314	a	sp|P10809|CH60_HUMAN	P10809	CH60_HUMAN	HSPD1	573	57.2	Homo sapiens OX=9606	1:Experimental evidence at protein level	60 kDa heat shock protein, mitochondrial	1	0.999	33	134	134	134	4	4	4	3	3	3	7760559	7760559	7760559	4	4	4	5	5	5	1203209980	1203209980	1203209980	1	1	1	5	5	5	684701500	684701500	684701500	26	26	26	29	29	29
315	a	sp|P10909|CLUS_HUMAN	P10909	CLUS_HUMAN	CLU	449	13.6	Homo sapiens OX=9606	1:Experimental evidence at protein level	Clusterin	1	0.9941	5	11	11	11	0	0	0	0	0	0	0	0	0	0	0	0	0	0	0	0	0	0	0	0	0	0	0	0	0	0	0	2	2	2	3	3	3
316	a	sp|P11166|GTR1_HUMAN	P11166	GTR1_HUMAN	SLC2A1	492	3.7	Homo sapiens OX=9606	1:Experimental evidence at protein level	Solute carrier family 2, facilitated glucose transporter member 1	1	0.9989	2	11	11	11	0	0	0	0	0	0	0	0	0	0	0	0	0	0	0	0	0	0	0	0	0	0	0	0	0	0	0	2	2	2	2	2	2
317	a	sp|P11172|UMPS_HUMAN	P11172	UMPS_HUMAN	UMPS	480	19.2	Homo sapiens OX=9606	1:Experimental evidence at protein level	Uridine 5'-monophosphate synthase	1	0.999	9	16	16	16	0	0	0	0	0	0	0	0	0	0	0	0	0	0	0	0	0	0	0	0	0	0	0	0	0	0	0	6	6	6	7	7	7
318	a	sp|P11177|ODPB_HUMAN	P11177	ODPB_HUMAN	PDHB	359	42.3	Homo sapiens OX=9606	1:Experimental evidence at protein level	Pyruvate dehydrogenase E1 component subunit beta, mitochondrial	1	0.999	10	20	20	20	0	0	0	0	0	0	0	0	0	0	0	0	0	0	0	0	0	0	0	0	0	0	0	0	0	0	0	7	7	7	9	9	9
319	a	sp|P11279|LAMP1_HUMAN	P11279	LAMP1_HUMAN	LAMP1	417	7.9	Homo sapiens OX=9606	1:Experimental evidence at protein level	Lysosome-associated membrane glycoprotein 1	1	0.999	3	9	9	9	0	0	0	0	0	0	0	0	0	0	0	0	0	0	0	0	0	0	0	0	0	0	0	0	0	0	0	3	3	3	3	3	3
320	a	sp|P11310|ACADM_HUMAN	P11310	ACADM_HUMAN	ACADM	421	26.6	Homo sapiens OX=9606	1:Experimental evidence at protein level	Medium-chain specific acyl-CoA dehydrogenase, mitochondrial	1	0.999	8	13	13	13	0	0	0	0	0	0	0	0	0	0	0	0	0	0	0	0	0	0	0	0	0	0	0	0	0	0	0	3	3	3	5	5	5
321	a	sp|P11388|TOP2A_HUMAN	P11388	TOP2A_HUMAN	TOP2A	1531	18.5	Homo sapiens OX=9606	1:Experimental evidence at protein level	DNA topoisomerase 2-alpha	1	0.999	25	40	25	40	0	0	0	0	0	0	0	0	0	0	0	0	0	0	0	0	0	0	0	0	0	0	0	0	0	0	0	14	9	14	16	10	16
322	a	sp|P11498|PYC_HUMAN	P11498	PYC_HUMAN	PC	1178	14.2	Homo sapiens OX=9606	1:Experimental evidence at protein level	Pyruvate carboxylase, mitochondrial	1	0.999	12	15	15	15	0	0	0	0	0	0	0	0	0	0	0	0	0	0	0	0	0	0	0	0	0	0	0	0	0	0	0	4	4	4	6	6	6
323	a	sp|P11586|C1TC_HUMAN	P11586	C1TC_HUMAN	MTHFD1	935	34.3	Homo sapiens OX=9606	1:Experimental evidence at protein level	C-1-tetrahydrofolate synthase, cytoplasmic	1	0.999	29	72	72	72	0	0	0	0	0	0	0	0	0	0	0	0	0	0	0	0	0	0	0	0	0	0	0	0	0	0	0	17	17	17	23	23	23
324	a	sp|P11717|MPRI_HUMAN	P11717	MPRI_HUMAN	IGF2R	2491	2.3	Homo sapiens OX=9606	1:Experimental evidence at protein level	Cation-independent mannose-6-phosphate receptor	1	0.999	5	7	7	7	0	0	0	0	0	0	0	0	0	0	0	0	0	0	0	0	0	0	0	0	0	0	0	0	0	0	0	1	1	1	3	3	3
325	a	sp|P11766|ADHX_HUMAN	P11766	ADHX_HUMAN	ADH5	374	25.4	Homo sapiens OX=9606	1:Experimental evidence at protein level	Alcohol dehydrogenase class-3	1	0.999	8	13	13	13	0	0	0	0	0	0	0	0	0	0	0	0	0	0	0	0	0	0	0	0	0	0	0	0	0	0	0	2	2	2	4	4	4
326	a	sp|P12004|PCNA_HUMAN	P12004	PCNA_HUMAN	PCNA	261	34.1	Homo sapiens OX=9606	1:Experimental evidence at protein level	Proliferating cell nuclear antigen	1	0.999	8	29	29	29	0	0	0	0	0	0	0	0	0	0	0	0	0	0	0	0	0	0	0	0	0	0	0	0	0	0	0	5	5	5	7	7	7
327	a	sp|P12268|IMDH2_HUMAN	P12268	IMDH2_HUMAN	IMPDH2	514	38.3	Homo sapiens OX=9606	1:Experimental evidence at protein level	Inosine-5'-monophosphate dehydrogenase 2	1	0.999	14	38	36	38	0	0	0	0	0	0	0	0	0	0	0	0	0	0	0	0	0	0	0	0	0	0	0	0	0	0	0	10	10	10	13	12	13
328	a	sp|P12270|TPR_HUMAN	P12270	TPR_HUMAN	TPR	2363	17.5	Homo sapiens OX=9606	1:Experimental evidence at protein level	Nucleoprotein TPR	1	0.999	31	49	49	49	0	0	0	0	0	0	0	0	0	0	0	0	0	0	0	0	0	0	0	0	0	0	0	0	0	0	0	16	16	16	19	19	19
329	a	sp|P12277|KCRB_HUMAN	P12277	KCRB_HUMAN	CKB	381	43.3	Homo sapiens OX=9606	1:Experimental evidence at protein level	Creatine kinase B-type	1	0.999	10	30	30	30	0	0	0	0	0	0	0	0	0	0	0	0	0	0	0	0	0	0	0	0	0	0	0	0	0	0	0	10	10	10	9	9	9
330	a	sp|P12429|ANXA3_HUMAN	P12429	ANXA3_HUMAN	ANXA3	323	56.7	Homo sapiens OX=9606	1:Experimental evidence at protein level	Annexin A3	1	0.999	16	42	42	42	0	0	0	0	0	0	0	0	0	0	0	0	0	0	0	0	0	0	0	0	0	0	0	0	0	0	0	12	12	12	13	13	13
331	a	sp|P12955|PEPD_HUMAN	P12955	PEPD_HUMAN	PEPD	493	10.1	Homo sapiens OX=9606	1:Experimental evidence at protein level	Xaa-Pro dipeptidase	1	0.9927	4	4	4	4	0	0	0	0	0	0	0	0	0	0	0	0	0	0	0	0	0	0	0	0	0	0	0	0	0	0	0	2	2	2	2	2	2
332	a	sp|P12956|XRCC6_HUMAN	P12956	XRCC6_HUMAN	XRCC6	609	44.8	Homo sapiens OX=9606	1:Experimental evidence at protein level	X-ray repair cross-complementing protein 6	1	0.999	24	58	58	58	0	0	0	0	0	0	0	0	0	0	0	0	0	0	0	0	0	0	0	0	0	0	0	0	0	0	0	12	12	12	14	14	14
333	a	sp|P13010|XRCC5_HUMAN	P13010	XRCC5_HUMAN	XRCC5	732	60.7	Homo sapiens OX=9606	1:Experimental evidence at protein level	X-ray repair cross-complementing protein 5	1	0.999	33	87	87	87	0	0	0	0	0	0	0	0	0	0	0	0	0	0	0	0	0	0	1	1	1	3	3	3	156289344	156289344	156289344	19	19	19	27	27	27
334	a	sp|P13073|COX41_HUMAN	P13073	COX41_HUMAN	COX4I1	169	24.9	Homo sapiens OX=9606	1:Experimental evidence at protein level	Cytochrome c oxidase subunit 4 isoform 1, mitochondrial	1	0.993	4	7	7	7	0	0	0	0	0	0	0	0	0	0	0	0	0	0	0	0	0	0	0	0	0	0	0	0	0	0	0	1	1	1	3	3	3
335	a	sp|P13473|LAMP2_HUMAN	P13473	LAMP2_HUMAN	LAMP2	410	11	Homo sapiens OX=9606	1:Experimental evidence at protein level	Lysosome-associated membrane glycoprotein 2	1	0.9974	5	13	13	13	0	0	0	0	0	0	0	0	0	0	0	0	0	0	0	0	0	0	0	0	0	0	0	0	0	0	0	3	3	3	3	3	3
336	a	sp|P13489|RINI_HUMAN	P13489	RINI_HUMAN	RNH1	461	18.2	Homo sapiens OX=9606	1:Experimental evidence at protein level	Ribonuclease inhibitor	1	0.999	6	7	7	7	0	0	0	0	0	0	0	0	0	0	0	0	0	0	0	0	0	0	0	0	0	0	0	0	0	0	0	1	1	1	2	2	2
337	a	sp|P13639|EF2_HUMAN	P13639	EF2_HUMAN	EEF2	858	57.6	Homo sapiens OX=9606	1:Experimental evidence at protein level	Elongation factor 2	1	0.999	44	120	118	120	0	0	0	0	0	0	0	0	0	1	1	1	1	1	1	73043336	73043336	73043336	2	2	2	2	2	2	85994280	85994280	85994280	29	29	29	38	38	38
338	a	sp|P13667|PDIA4_HUMAN	P13667	PDIA4_HUMAN	PDIA4	645	25.6	Homo sapiens OX=9606	1:Experimental evidence at protein level	Protein disulfide-isomerase A4	1	0.999	11	30	28	28	0	0	0	0	0	0	0	0	0	0	0	0	0	0	0	0	0	0	0	0	0	0	0	0	0	0	0	7	7	7	10	10	10
339	a	sp|P13798|ACPH_HUMAN	P13798	ACPH_HUMAN	APEH	732	12.6	Homo sapiens OX=9606	1:Experimental evidence at protein level	Acylamino-acid-releasing enzyme	1	0.999	7	11	11	11	0	0	0	0	0	0	0	0	0	0	0	0	0	0	0	0	0	0	0	0	0	0	0	0	0	0	0	3	3	3	4	4	4
340	a	sp|P13804|ETFA_HUMAN	P13804	ETFA_HUMAN	ETFA	333	30	Homo sapiens OX=9606	1:Experimental evidence at protein level	Electron transfer flavoprotein subunit alpha, mitochondrial	1	0.999	7	14	14	14	0	0	0	0	0	0	0	0	0	0	0	0	0	0	0	0	0	0	0	0	0	0	0	0	0	0	0	3	3	3	6	6	6
341	a	sp|P13861|KAP2_HUMAN	P13861	KAP2_HUMAN	PRKAR2A	404	24	Homo sapiens OX=9606	1:Experimental evidence at protein level	cAMP-dependent protein kinase type II-alpha regulatory subunit	1	0.999	8	16	16	16	0	0	0	0	0	0	0	0	0	0	0	0	0	0	0	0	0	0	0	0	0	0	0	0	0	0	0	5	5	5	7	7	7
342	a	sp|P13984|T2FB_HUMAN	P13984	T2FB_HUMAN	GTF2F2	249	30.5	Homo sapiens OX=9606	1:Experimental evidence at protein level	General transcription factor IIF subunit 2	1	0.999	5	7	7	7	0	0	0	0	0	0	0	0	0	0	0	0	0	0	0	0	0	0	0	0	0	0	0	0	0	0	0	2	2	2	2	2	2
343	a	sp|P13987|CD59_HUMAN	P13987	CD59_HUMAN	CD59	128	25	Homo sapiens OX=9606	1:Experimental evidence at protein level	CD59 glycoprotein	1	0.9959	3	5	5	5	0	0	0	0	0	0	0	0	0	0	0	0	0	0	0	0	0	0	0	0	0	0	0	0	0	0	0	1	1	1	3	3	3
344	a	sp|P14314|GLU2B_HUMAN	P14314	GLU2B_HUMAN	PRKCSH	528	34.1	Homo sapiens OX=9606	1:Experimental evidence at protein level	Glucosidase 2 subunit beta	1	0.999	11	22	22	22	0	0	0	0	0	0	0	0	0	0	0	0	0	0	0	0	0	0	0	0	0	0	0	0	0	0	0	6	6	6	8	8	8
345	a	sp|P14324|FPPS_HUMAN	P14324	FPPS_HUMAN	FDPS	419	14.6	Homo sapiens OX=9606	1:Experimental evidence at protein level	Farnesyl pyrophosphate synthase	1	0.9981	7	16	16	16	0	0	0	0	0	0	0	0	0	0	0	0	0	0	0	0	0	0	0	0	0	0	0	0	0	0	0	6	6	6	6	6	6
346	a	sp|P14550|AK1A1_HUMAN	P14550	AK1A1_HUMAN	AKR1A1	325	27.1	Homo sapiens OX=9606	1:Experimental evidence at protein level	Aldo-keto reductase family 1 member A1	1	0.999	6	13	8	8	0	0	0	0	0	0	0	0	0	0	0	0	0	0	0	0	0	0	0	0	0	0	0	0	0	0	0	4	3	3	6	5	5
347	a	sp|P14635|CCNB1_HUMAN	P14635	CCNB1_HUMAN	CCNB1	433	9.7	Homo sapiens OX=9606	1:Experimental evidence at protein level	G2/mitotic-specific cyclin-B1	1	0.9954	4	7	7	7	0	0	0	0	0	0	0	0	0	0	0	0	0	0	0	0	0	0	0	0	0	0	0	0	0	0	0	1	1	1	1	1	1
348	a	sp|P14735|IDE_HUMAN	P14735	IDE_HUMAN	IDE	1019	9.2	Homo sapiens OX=9606	1:Experimental evidence at protein level	Insulin-degrading enzyme	1	0.9976	9	17	17	17	0	0	0	0	0	0	0	0	0	0	0	0	0	0	0	0	0	0	0	0	0	0	0	0	0	0	0	5	5	5	4	4	4
349	a	sp|P14866|HNRPL_HUMAN	P14866	HNRPL_HUMAN	HNRNPL	589	36.7	Homo sapiens OX=9606	1:Experimental evidence at protein level	Heterogeneous nuclear ribonucleoprotein L	1	0.999	14	30	29	30	0	0	0	0	0	0	0	0	0	0	0	0	1	1	1	139841344	139841344	139841344	0	0	0	0	0	0	0	0	0	9	9	9	11	11	11
350	a	sp|P14868|SYDC_HUMAN	P14868	SYDC_HUMAN	DARS	501	31.5	Homo sapiens OX=9606	1:Experimental evidence at protein level	Aspartate--tRNA ligase, cytoplasmic	1	0.999	13	33	33	33	0	0	0	0	0	0	0	0	0	0	0	0	0	0	0	0	0	0	0	0	0	0	0	0	0	0	0	9	9	9	11	11	11
351	a	sp|P14927|QCR7_HUMAN	P14927	QCR7_HUMAN	UQCRB	111	29.7	Homo sapiens OX=9606	1:Experimental evidence at protein level	Cytochrome b-c1 complex subunit 7	1	0.999	3	6	6	6	0	0	0	0	0	0	0	0	0	0	0	0	0	0	0	0	0	0	0	0	0	0	0	0	0	0	0	3	3	3	2	2	2
352	a	sp|P15170|ERF3A_HUMAN	P15170	ERF3A_HUMAN	GSPT1	499	36.7	Homo sapiens OX=9606	1:Experimental evidence at protein level	Eukaryotic peptide chain release factor GTP-binding subunit ERF3A	1	0.999	14	29	11	29	0	0	0	0	0	0	0	0	0	0	0	0	0	0	0	0	0	0	0	0	0	0	0	0	0	0	0	9	4	9	11	5	11
353	a	sp|P15328|FOLR1_HUMAN	P15328	FOLR1_HUMAN	FOLR1	257	18.7	Homo sapiens OX=9606	1:Experimental evidence at protein level	Folate receptor alpha	1	0.999	4	8	8	8	0	0	0	0	0	0	0	0	0	0	0	0	0	0	0	0	0	0	0	0	0	0	0	0	0	0	0	2	2	2	4	4	4
354	a	sp|P15374|UCHL3_HUMAN	P15374	UCHL3_HUMAN	UCHL3	230	34.3	Homo sapiens OX=9606	1:Experimental evidence at protein level	Ubiquitin carboxyl-terminal hydrolase isozyme L3	1	0.999	5	10	10	10	0	0	0	0	0	0	0	0	0	0	0	0	0	0	0	0	0	0	0	0	0	0	0	0	0	0	0	3	3	3	4	4	4
355	a	sp|P15559|NQO1_HUMAN	P15559	NQO1_HUMAN	NQO1	274	33.6	Homo sapiens	1:Experimental evidence at protein level	NAD(P)H dehydrogenase [quinone] 1	1	0.999	10	25	25	25	0	0	0	0	0	0	0	0	0	0	0	0	0	0	0	0	0	0	0	0	0	0	0	0	0	0	0	5	5	5	7	7	7
356	a	sp|P15880|RS2_HUMAN	P15880	RS2_HUMAN	RPS2	293	31.7	Homo sapiens OX=9606	1:Experimental evidence at protein level	40S ribosomal protein S2	1	0.999	8	29	29	29	0	0	0	0	0	0	0	0	0	2	2	2	2	2	2	106367776	106367776	106367776	0	0	0	0	0	0	0	0	0	6	6	6	7	7	7
357	a	sp|P15924|DESP_HUMAN	P15924	DESP_HUMAN	DSP	2871	5.5	Homo sapiens OX=9606	1:Experimental evidence at protein level	Desmoplakin	1	0.9975	16	11	11	11	0	0	0	0	0	0	0	0	0	0	0	0	0	0	0	0	0	0	0	0	0	0	0	0	0	0	0	1	1	1	5	5	5
358	a	sp|P15927|RFA2_HUMAN	P15927	RFA2_HUMAN	RPA2	270	25.9	Homo sapiens OX=9606	1:Experimental evidence at protein level	Replication protein A 32 kDa subunit	1	0.999	4	5	5	5	0	0	0	0	0	0	0	0	0	0	0	0	0	0	0	0	0	0	0	0	0	0	0	0	0	0	0	3	3	3	2	2	2
359	a	sp|P16070|CD44_HUMAN	P16070	CD44_HUMAN	CD44	742	8.1	Homo sapiens OX=9606	1:Experimental evidence at protein level	CD44 antigen	1	0.999	5	13	13	13	0	0	0	0	0	0	0	0	0	1	1	1	1	1	1	83177432	83177432	83177432	0	0	0	0	0	0	0	0	0	3	3	3	4	4	4
360	a	sp|P16083|NQO2_HUMAN	P16083	NQO2_HUMAN	NQO2	231	23.8	Homo sapiens	1:Experimental evidence at protein level	Ribosyldihydronicotinamide dehydrogenase [quinone]	1	0.999	4	7	7	7	0	0	0	0	0	0	0	0	0	0	0	0	0	0	0	0	0	0	0	0	0	0	0	0	0	0	0	1	1	1	2	2	2
361	a	sp|P16144|ITB4_HUMAN	P16144	ITB4_HUMAN	ITGB4	1822	1.8	Homo sapiens OX=9606	1:Experimental evidence at protein level	Integrin beta-4	1	0.999	3	4	4	4	0	0	0	0	0	0	0	0	0	0	0	0	0	0	0	0	0	0	0	0	0	0	0	0	0	0	0	2	2	2	2	2	2
362	a	sp|P16401|H15_HUMAN	P16401	H15_HUMAN	HIST1H1B	226	15.9	Homo sapiens OX=9606	1:Experimental evidence at protein level	Histone H1.5	1	0.9983	3	12	12	12	0	0	0	0	0	0	0	0	0	0	0	0	0	0	0	0	0	0	0	0	0	0	0	0	0	0	0	3	3	3	2	2	2
363	a	sp|P16435|NCPR_HUMAN	P16435	NCPR_HUMAN	POR	677	10.5	Homo sapiens OX=9606	1:Experimental evidence at protein level	NADPH--cytochrome P450 reductase	1	0.9974	6	10	10	10	0	0	0	0	0	0	0	0	0	0	0	0	0	0	0	0	0	0	0	0	0	0	0	0	0	0	0	3	3	3	5	5	5
364	a	sp|P17096|HMGA1_HUMAN	P17096	HMGA1_HUMAN	HMGA1	107	39.3	Homo sapiens OX=9606	1:Experimental evidence at protein level	High mobility group protein HMG-I/HMG-Y	1	0.999	3	9	9	9	0	0	0	0	0	0	0	0	0	0	0	0	0	0	0	0	0	0	0	0	0	0	0	0	0	0	0	1	1	1	1	1	1
365	a	sp|P17174|AATC_HUMAN	P17174	AATC_HUMAN	GOT1	413	41.4	Homo sapiens OX=9606	1:Experimental evidence at protein level	Aspartate aminotransferase, cytoplasmic	1	0.999	12	31	31	31	0	0	0	0	0	0	0	0	0	0	0	0	0	0	0	0	0	0	0	0	0	0	0	0	0	0	0	10	10	10	11	11	11
366	a	sp|P17480|UBF1_HUMAN	P17480	UBF1_HUMAN	UBTF	764	5.2	Homo sapiens OX=9606	1:Experimental evidence at protein level	Nucleolar transcription factor 1	1	0.9983	3	4	4	4	0	0	0	0	0	0	0	0	0	0	0	0	0	0	0	0	0	0	0	0	0	0	0	0	0	0	0	2	2	2	2	2	2
367	a	sp|P17655|CAN2_HUMAN	P17655	CAN2_HUMAN	CAPN2	700	27	Homo sapiens OX=9606	1:Experimental evidence at protein level	Calpain-2 catalytic subunit	1	0.999	17	27	27	27	0	0	0	0	0	0	0	0	0	0	0	0	0	0	0	0	0	0	0	0	0	0	0	0	0	0	0	10	10	10	13	13	13
368	a	sp|P17813|EGLN_HUMAN	P17813	EGLN_HUMAN	ENG	658	8.4	Homo sapiens OX=9606	1:Experimental evidence at protein level	Endoglin	1	0.9989	4	6	6	6	0	0	0	0	0	0	0	0	0	0	0	0	0	0	0	0	0	0	0	0	0	0	0	0	0	0	0	2	2	2	1	1	1
369	a	sp|P17931|LEG3_HUMAN	P17931	LEG3_HUMAN	LGALS3	250	31.2	Homo sapiens OX=9606	1:Experimental evidence at protein level	Galectin-3	1	0.9983	7	13	13	13	0	0	0	0	0	0	0	0	0	0	0	0	0	0	0	0	0	0	0	0	0	0	0	0	0	0	0	2	2	2	3	3	3
370	a	sp|P17980|PRS6A_HUMAN	P17980	PRS6A_HUMAN	PSMC3	439	34.2	Homo sapiens OX=9606	1:Experimental evidence at protein level	26S proteasome regulatory subunit 6A	1	0.999	11	24	24	24	0	0	0	0	0	0	0	0	0	0	0	0	0	0	0	0	0	0	0	0	0	0	0	0	0	0	0	8	8	8	9	9	9
371	a	sp|P17987|TCPA_HUMAN	P17987	TCPA_HUMAN	TCP1	556	39.7	Homo sapiens OX=9606	1:Experimental evidence at protein level	T-complex protein 1 subunit alpha	1	0.999	18	51	51	51	0	0	0	0	0	0	0	0	0	0	0	0	0	0	0	0	0	0	0	0	0	0	0	0	0	0	0	8	8	8	14	14	14
372	a	sp|P18077|RL35A_HUMAN	P18077	RL35A_HUMAN	RPL35A	110	34.5	Homo sapiens OX=9606	1:Experimental evidence at protein level	60S ribosomal protein L35a	1	0.9968	6	13	13	13	0	0	0	0	0	0	0	0	0	0	0	0	0	0	0	0	0	0	0	0	0	1	1	1	306637632	306637632	306637632	3	3	3	4	4	4
373	a	sp|P18124|RL7_HUMAN	P18124	RL7_HUMAN	RPL7	248	45.6	Homo sapiens OX=9606	1:Experimental evidence at protein level	60S ribosomal protein L7	1	0.999	14	43	43	43	1	1	1	1	1	1	1108218	1108218	1108218	2	2	2	2	2	2	123685216	123685216	123685216	1	1	1	1	1	1	423919264	423919264	423919264	8	8	8	10	10	10
374	a	sp|P18206|VINC_HUMAN	P18206	VINC_HUMAN	VCL	1134	42.9	Homo sapiens OX=9606	1:Experimental evidence at protein level	Vinculin	1	0.999	45	142	142	142	0	0	0	0	0	0	0	0	0	0	0	0	0	0	0	0	0	0	0	0	0	0	0	0	0	0	0	32	32	32	32	32	32
375	a	sp|P18583|SON_HUMAN	P18583	SON_HUMAN	SON	2426	5.2	Homo sapiens OX=9606	1:Experimental evidence at protein level	Protein SON	1	0.9972	8	8	8	8	0	0	0	0	0	0	0	0	0	0	0	0	0	0	0	0	0	0	0	0	0	0	0	0	0	0	0	1	1	1	6	6	6
376	a	sp|P18621|RL17_HUMAN	P18621	RL17_HUMAN	RPL17	184	42.4	Homo sapiens OX=9606	1:Experimental evidence at protein level	60S ribosomal protein L17	1	0.999	7	20	20	20	0	0	0	0	0	0	0	0	0	0	0	0	0	0	0	0	0	0	0	0	0	0	0	0	0	0	0	3	3	3	4	4	4
377	a	sp|P18754|RCC1_HUMAN	P18754	RCC1_HUMAN	RCC1	421	19.7	Homo sapiens OX=9606	1:Experimental evidence at protein level	Regulator of chromosome condensation	1	0.999	7	21	21	21	0	0	0	0	0	0	0	0	0	1	1	1	1	1	1	42639056	42639056	42639056	0	0	0	0	0	0	0	0	0	5	5	5	5	5	5
378	a	sp|P18858|DNLI1_HUMAN	P18858	DNLI1_HUMAN	LIG1	919	9.2	Homo sapiens OX=9606	1:Experimental evidence at protein level	DNA ligase 1	1	0.999	5	5	5	5	0	0	0	0	0	0	0	0	0	0	0	0	0	0	0	0	0	0	0	0	0	0	0	0	0	0	0	1	1	1	2	2	2
379	a	sp|P18859|ATP5J_HUMAN	P18859	ATP5J_HUMAN	ATP5PF	108	26.9	Homo sapiens OX=9606	1:Experimental evidence at protein level	ATP synthase-coupling factor 6, mitochondrial	1	0.999	3	10	10	10	0	0	0	0	0	0	0	0	0	0	0	0	0	0	0	0	0	0	0	0	0	0	0	0	0	0	0	3	3	3	3	3	3
380	a	sp|P18887|XRCC1_HUMAN	P18887	XRCC1_HUMAN	XRCC1	633	11.8	Homo sapiens OX=9606	1:Experimental evidence at protein level	DNA repair protein XRCC1	1	0.999	6	8	8	8	0	0	0	0	0	0	0	0	0	0	0	0	0	0	0	0	0	0	0	0	0	0	0	0	0	0	0	3	3	3	5	5	5
381	a	sp|P19338|NUCL_HUMAN	P19338	NUCL_HUMAN	NCL	710	27.3	Homo sapiens OX=9606	1:Experimental evidence at protein level	Nucleolin	1	0.999	20	68	66	68	0	0	0	0	0	0	0	0	0	0	0	0	1	1	1	155610272	155610272	155610272	0	0	0	2	2	2	184997952	184997952	184997952	13	13	13	16	16	16
382	a	sp|P19623|SPEE_HUMAN	P19623	SPEE_HUMAN	SRM	302	24.5	Homo sapiens OX=9606	1:Experimental evidence at protein level	Spermidine synthase	1	0.999	6	18	18	18	0	0	0	0	0	0	0	0	0	0	0	0	0	0	0	0	0	0	0	0	0	0	0	0	0	0	0	4	4	4	5	5	5
383	a	sp|P20042|IF2B_HUMAN	P20042	IF2B_HUMAN	EIF2S2	333	35.7	Homo sapiens OX=9606	1:Experimental evidence at protein level	Eukaryotic translation initiation factor 2 subunit 2	1	0.999	13	27	27	27	0	0	0	0	0	0	0	0	0	0	0	0	0	0	0	0	0	0	0	0	0	0	0	0	0	0	0	8	8	8	10	10	10
384	a	sp|P20073|ANXA7_HUMAN	P20073	ANXA7_HUMAN	ANXA7	488	25	Homo sapiens OX=9606	1:Experimental evidence at protein level	Annexin A7	1	0.999	10	18	18	18	0	0	0	0	0	0	0	0	0	0	0	0	0	0	0	0	0	0	0	0	0	0	0	0	0	0	0	3	3	3	6	6	6
385	a	sp|P20290|BTF3_HUMAN	P20290	BTF3_HUMAN	BTF3	206	33.5	Homo sapiens OX=9606	1:Experimental evidence at protein level	Transcription factor BTF3	1	0.999	3	10	10	10	0	0	0	0	0	0	0	0	0	0	0	0	0	0	0	0	0	0	0	0	0	0	0	0	0	0	0	3	3	3	3	3	3
386	a	sp|P20618|PSB1_HUMAN	P20618	PSB1_HUMAN	PSMB1	241	27.4	Homo sapiens OX=9606	1:Experimental evidence at protein level	Proteasome subunit beta type-1	1	0.9989	5	16	16	16	0	0	0	0	0	0	0	0	0	0	0	0	0	0	0	0	0	0	0	0	0	0	0	0	0	0	0	4	4	4	5	5	5
387	a	sp|P20645|MPRD_HUMAN	P20645	MPRD_HUMAN	M6PR	277	11.2	Homo sapiens OX=9606	1:Experimental evidence at protein level	Cation-dependent mannose-6-phosphate receptor	1	0.999	3	8	8	8	0	0	0	0	0	0	0	0	0	0	0	0	0	0	0	0	0	0	0	0	0	0	0	0	0	0	0	2	2	2	2	2	2
388	a	sp|P20674|COX5A_HUMAN	P20674	COX5A_HUMAN	COX5A	150	22	Homo sapiens OX=9606	1:Experimental evidence at protein level	Cytochrome c oxidase subunit 5A, mitochondrial	1	0.9989	4	11	11	11	0	0	0	0	0	0	0	0	0	1	1	1	1	1	1	101855832	101855832	101855832	0	0	0	0	0	0	0	0	0	2	2	2	3	3	3
389	a	sp|P20700|LMNB1_HUMAN	P20700	LMNB1_HUMAN	LMNB1	586	43.7	Homo sapiens OX=9606	1:Experimental evidence at protein level	Lamin-B1	1	0.999	24	57	54	55	0	0	0	0	0	0	0	0	0	2	2	2	2	2	2	615077250	299205120	299205120	0	0	0	0	0	0	0	0	0	12	12	12	20	18	19
390	a	sp|P20810|ICAL_HUMAN	P20810	ICAL_HUMAN	CAST	708	32.6	Homo sapiens OX=9606	1:Experimental evidence at protein level	Calpastatin	1	0.999	15	24	24	24	0	0	0	0	0	0	0	0	0	0	0	0	0	0	0	0	0	0	0	0	0	0	0	0	0	0	0	7	7	7	8	8	8
391	a	sp|P20908|CO5A1_HUMAN	P20908	CO5A1_HUMAN	COL5A1	1838	4.2	Homo sapiens OX=9606	1:Experimental evidence at protein level	Collagen alpha-1(V) chain	1	0.998	5	4	4	4	0	0	0	0	0	0	0	0	0	0	0	0	0	0	0	0	0	0	0	0	0	0	0	0	0	0	0	1	1	1	2	2	2
392	a	sp|P21266|GSTM3_HUMAN	P21266	GSTM3_HUMAN	GSTM3	225	60.4	Homo sapiens OX=9606	1:Experimental evidence at protein level	Glutathione S-transferase Mu 3	1	0.999	12	28	23	28	0	0	0	0	0	0	0	0	0	0	0	0	0	0	0	0	0	0	0	0	0	0	0	0	0	0	0	7	6	7	11	10	11
393	a	sp|P21283|VATC1_HUMAN	P21283	VATC1_HUMAN	ATP6V1C1	382	10.7	Homo sapiens OX=9606	1:Experimental evidence at protein level	V-type proton ATPase subunit C 1	1	0.999	4	6	6	6	0	0	0	0	0	0	0	0	0	0	0	0	0	0	0	0	0	0	0	0	0	0	0	0	0	0	0	2	2	2	2	2	2
394	a	sp|P21291|CSRP1_HUMAN	P21291	CSRP1_HUMAN	CSRP1	193	44.6	Homo sapiens OX=9606	1:Experimental evidence at protein level	Cysteine and glycine-rich protein 1	1	0.999	8	36	36	36	0	0	0	0	0	0	0	0	0	0	0	0	0	0	0	0	0	0	1	1	1	1	1	1	46155984	46155984	46155984	7	7	7	7	7	7
395	a	sp|P21333|FLNA_HUMAN	P21333	FLNA_HUMAN	FLNA	2647	57.9	Homo sapiens OX=9606	1:Experimental evidence at protein level	Filamin-A	1	0.999	113	375	338	375	2	2	2	2	2	2	2.97888e+06	3.01668e+06	2.97888e+06	4	3	4	4	3	4	316933568	241979280	316933568	3	2	3	10	9	10	343656768	429353376	343656768	73	68	73	97	87	97
396	a	sp|P21399|ACOC_HUMAN	P21399	ACOC_HUMAN	ACO1	889	21.3	Homo sapiens OX=9606	1:Experimental evidence at protein level	Cytoplasmic aconitate hydratase	1	0.999	16	25	25	25	0	0	0	0	0	0	0	0	0	0	0	0	0	0	0	0	0	0	0	0	0	0	0	0	0	0	0	6	6	6	10	10	10
397	a	sp|P21796|VDAC1_HUMAN	P21796	VDAC1_HUMAN	VDAC1	283	65	Homo sapiens OX=9606	1:Experimental evidence at protein level	Voltage-dependent anion-selective channel protein 1	1	0.999	13	52	41	52	1	0	1	1	0	1	939536	0	939536	1	0	1	1	0	1	274614080	0	274614080	1	0	1	2	1	2	105575424	131727080	105575424	10	9	10	10	9	10
398	a	sp|P21912|SDHB_HUMAN	P21912	SDHB_HUMAN	SDHB	280	15.7	Homo sapiens OX=9606	1:Experimental evidence at protein level	Succinate dehydrogenase [ubiquinone] iron-sulfur subunit, mitochondrial	1	0.9965	4	5	5	5	0	0	0	0	0	0	0	0	0	0	0	0	0	0	0	0	0	0	0	0	0	0	0	0	0	0	0	1	1	1	2	2	2
399	a	sp|P21964|COMT_HUMAN	P21964	COMT_HUMAN	COMT	271	12.5	Homo sapiens OX=9606	1:Experimental evidence at protein level	Catechol O-methyltransferase	1	0.9944	3	5	5	5	0	0	0	0	0	0	0	0	0	0	0	0	0	0	0	0	0	0	0	0	0	0	0	0	0	0	0	1	1	1	2	2	2
400	a	sp|P21980|TGM2_HUMAN	P21980	TGM2_HUMAN	TGM2	687	6.7	Homo sapiens OX=9606	1:Experimental evidence at protein level	Protein-glutamine gamma-glutamyltransferase 2	1	0.9988	4	9	9	9	0	0	0	0	0	0	0	0	0	0	0	0	0	0	0	0	0	0	0	0	0	0	0	0	0	0	0	2	2	2	3	3	3
401	a	sp|P22061|PIMT_HUMAN	P22061	PIMT_HUMAN	PCMT1	227	26	Homo sapiens OX=9606	1:Experimental evidence at protein level	Protein-L-isoaspartate(D-aspartate) O-methyltransferase	1	0.999	4	8	8	8	0	0	0	0	0	0	0	0	0	0	0	0	0	0	0	0	0	0	0	0	0	0	0	0	0	0	0	2	2	2	3	3	3
402	a	sp|P22102|PUR2_HUMAN	P22102	PUR2_HUMAN	GART	1010	28	Homo sapiens OX=9606	1:Experimental evidence at protein level	Trifunctional purine biosynthetic protein adenosine-3	1	0.999	20	36	36	36	0	0	0	0	0	0	0	0	0	0	0	0	0	0	0	0	0	0	0	0	0	0	0	0	0	0	0	11	11	11	13	13	13
403	a	sp|P22234|PUR6_HUMAN	P22234	PUR6_HUMAN	PAICS	425	38.8	Homo sapiens OX=9606	1:Experimental evidence at protein level	Multifunctional protein ADE2	1	0.999	15	40	40	40	0	0	0	0	0	0	0	0	0	0	0	0	0	0	0	0	0	0	0	0	0	0	0	0	0	0	0	13	13	13	12	12	12
404	a	sp|P22307|NLTP_HUMAN	P22307	NLTP_HUMAN	SCP2	547	12.1	Homo sapiens OX=9606	1:Experimental evidence at protein level	Non-specific lipid-transfer protein	1	0.999	7	13	13	13	0	0	0	0	0	0	0	0	0	0	0	0	0	0	0	0	0	0	0	0	0	0	0	0	0	0	0	5	5	5	4	4	4
405	a	sp|P22314|UBA1_HUMAN	P22314	UBA1_HUMAN	UBA1	1058	34.1	Homo sapiens OX=9606	1:Experimental evidence at protein level	Ubiquitin-like modifier-activating enzyme 1	1	0.999	26	65	65	65	0	0	0	0	0	0	0	0	0	0	0	0	0	0	0	0	0	0	1	1	1	1	1	1	22434030	22434030	22434030	19	19	19	23	23	23
406	a	sp|P22626|ROA2_HUMAN	P22626	ROA2_HUMAN	HNRNPA2B1	353	51.8	Homo sapiens OX=9606	1:Experimental evidence at protein level	Heterogeneous nuclear ribonucleoproteins A2/B1	1	0.999	18	85	82	85	0	0	0	0	0	0	0	0	0	7	7	7	7	6	7	491151808	513957824	491151808	1	1	1	1	1	1	1153863940	1072145410	1153863940	15	15	15	15	14	15
407	a	sp|P22695|QCR2_HUMAN	P22695	QCR2_HUMAN	UQCRC2	453	28	Homo sapiens OX=9606	1:Experimental evidence at protein level	Cytochrome b-c1 complex subunit 2, mitochondrial	1	0.999	9	18	18	18	0	0	0	0	0	0	0	0	0	0	0	0	0	0	0	0	0	0	0	0	0	0	0	0	0	0	0	5	5	5	6	6	6
408	a	sp|P23193|TCEA1_HUMAN	P23193	TCEA1_HUMAN	TCEA1	301	20.3	Homo sapiens OX=9606	1:Experimental evidence at protein level	Transcription elongation factor A protein 1	1	0.999	5	8	6	8	0	0	0	0	0	0	0	0	0	0	0	0	0	0	0	0	0	0	0	0	0	0	0	0	0	0	0	3	2	3	4	3	4
409	a	sp|P23229|ITA6_HUMAN	P23229	ITA6_HUMAN	ITGA6	1130	4.9	Homo sapiens OX=9606	1:Experimental evidence at protein level	Integrin alpha-6	1	0.9982	6	8	8	8	0	0	0	0	0	0	0	0	0	0	0	0	0	0	0	0	0	0	0	0	0	0	0	0	0	0	0	1	1	1	3	3	3
410	a	sp|P23246|SFPQ_HUMAN	P23246	SFPQ_HUMAN	SFPQ	707	25.3	Homo sapiens OX=9606	1:Experimental evidence at protein level	Splicing factor, proline- and glutamine-rich	1	0.999	16	58	53	58	1	0	1	1	0	1	123528	0	123528	2	2	2	3	2	3	891617280	297137088	891617280	0	0	0	1	0	1	218097024	0	218097024	14	13	14	15	14	15
411	a	sp|P23381|SYWC_HUMAN	P23381	SYWC_HUMAN	WARS	471	19.3	Homo sapiens OX=9606	1:Experimental evidence at protein level	Tryptophan--tRNA ligase, cytoplasmic	1	0.999	5	7	7	7	0	0	0	0	0	0	0	0	0	0	0	0	0	0	0	0	0	0	0	0	0	0	0	0	0	0	0	2	2	2	3	3	3
412	a	sp|P23396|RS3_HUMAN	P23396	RS3_HUMAN	RPS3	243	62.1	Homo sapiens OX=9606	1:Experimental evidence at protein level	40S ribosomal protein S3	1	0.999	14	48	48	48	0	0	0	0	0	0	0	0	0	0	0	0	0	0	0	0	0	0	0	0	0	2	2	2	684886400	684886400	684886400	12	12	12	13	13	13
413	a	sp|P23526|SAHH_HUMAN	P23526	SAHH_HUMAN	AHCY	432	33.3	Homo sapiens OX=9606	1:Experimental evidence at protein level	Adenosylhomocysteinase	1	0.999	15	39	38	39	0	0	0	0	0	0	0	0	0	0	0	0	0	0	0	0	0	0	0	0	0	0	0	0	0	0	0	8	8	8	10	10	10
414	a	sp|P23528|COF1_HUMAN	P23528	COF1_HUMAN	CFL1	166	54.8	Homo sapiens OX=9606	1:Experimental evidence at protein level	Cofilin-1	1	0.999	12	35	26	35	0	0	0	0	0	0	0	0	0	0	0	0	0	0	0	0	0	0	0	0	0	0	0	0	0	0	0	6	4	6	9	7	9
415	a	sp|P23588|IF4B_HUMAN	P23588	IF4B_HUMAN	EIF4B	611	25.2	Homo sapiens OX=9606	1:Experimental evidence at protein level	Eukaryotic translation initiation factor 4B	1	0.999	15	19	19	19	0	0	0	0	0	0	0	0	0	0	0	0	0	0	0	0	0	0	0	0	0	0	0	0	0	0	0	5	5	5	8	8	8
416	a	sp|P23919|KTHY_HUMAN	P23919	KTHY_HUMAN	DTYMK	212	29.7	Homo sapiens OX=9606	1:Experimental evidence at protein level	Thymidylate kinase	1	0.9983	6	11	11	11	0	0	0	0	0	0	0	0	0	0	0	0	0	0	0	0	0	0	0	0	0	0	0	0	0	0	0	3	3	3	5	5	5
417	a	sp|P23921|RIR1_HUMAN	P23921	RIR1_HUMAN	RRM1	792	28.7	Homo sapiens OX=9606	1:Experimental evidence at protein level	Ribonucleoside-diphosphate reductase large subunit	1	0.999	16	40	40	40	0	0	0	0	0	0	0	0	0	0	0	0	0	0	0	0	0	0	0	0	0	1	1	1	7749606	7749606	7749606	12	12	12	12	12	12
418	a	sp|P24534|EF1B_HUMAN	P24534	EF1B_HUMAN	EEF1B2	225	38.7	Homo sapiens OX=9606	1:Experimental evidence at protein level	Elongation factor 1-beta	1	0.999	5	16	16	16	0	0	0	0	0	0	0	0	0	0	0	0	0	0	0	0	0	0	0	0	0	0	0	0	0	0	0	5	5	5	5	5	5
419	a	sp|P24539|AT5F1_HUMAN	P24539	AT5F1_HUMAN	ATP5PB	256	26.2	Homo sapiens OX=9606	1:Experimental evidence at protein level	ATP synthase F(0) complex subunit B1, mitochondrial	1	0.9986	7	13	13	13	0	0	0	0	0	0	0	0	0	0	0	0	0	0	0	0	0	0	0	0	0	1	1	1	184131696	184131696	184131696	4	4	4	7	7	7
420	a	sp|P24666|PPAC_HUMAN	P24666	PPAC_HUMAN	ACP1	158	45.6	Homo sapiens OX=9606	1:Experimental evidence at protein level	Low molecular weight phosphotyrosine protein phosphatase	1	0.999	4	5	5	5	0	0	0	0	0	0	0	0	0	0	0	0	0	0	0	0	0	0	0	0	0	0	0	0	0	0	0	1	1	1	2	2	2
421	a	sp|P24844|MYL9_HUMAN	P24844	MYL9_HUMAN	MYL9	172	62.2	Homo sapiens OX=9606	1:Experimental evidence at protein level	Myosin regulatory light polypeptide 9	1	0.999	9	35	9	9	0	0	0	0	0	0	0	0	0	0	0	0	0	0	0	0	0	0	0	0	0	1	0	0	71867568	0	0	9	3	3	10	3	3
422	a	sp|P24928|RPB1_HUMAN	P24928	RPB1_HUMAN	POLR2A	1970	4.5	Homo sapiens OX=9606	1:Experimental evidence at protein level	DNA-directed RNA polymerase II subunit RPB1	1	0.9984	8	12	12	12	0	0	0	0	0	0	0	0	0	0	0	0	0	0	0	0	0	0	0	0	0	0	0	0	0	0	0	4	4	4	7	7	7
423	a	sp|P25205|MCM3_HUMAN	P25205	MCM3_HUMAN	MCM3	808	23.1	Homo sapiens OX=9606	1:Experimental evidence at protein level	DNA replication licensing factor MCM3	1	0.9987	17	46	44	46	0	0	0	0	0	0	0	0	0	0	0	0	0	0	0	0	0	0	0	0	0	1	1	1	31822784	31822784	31822784	13	13	13	16	15	16
424	a	sp|P25325|THTM_HUMAN	P25325	THTM_HUMAN	MPST	297	12.8	Homo sapiens OX=9606	1:Experimental evidence at protein level	3-mercaptopyruvate sulfurtransferase	1	0.9978	4	7	7	7	0	0	0	0	0	0	0	0	0	0	0	0	0	0	0	0	0	0	0	0	0	0	0	0	0	0	0	3	3	3	3	3	3
425	a	sp|P25398|RS12_HUMAN	P25398	RS12_HUMAN	RPS12	132	53	Homo sapiens OX=9606	1:Experimental evidence at protein level	40S ribosomal protein S12	1	0.999	6	23	23	23	0	0	0	0	0	0	0	0	0	0	0	0	0	0	0	0	0	0	0	0	0	0	0	0	0	0	0	3	3	3	5	5	5
426	a	sp|P25705|ATPA_HUMAN	P25705	ATPA_HUMAN	ATP5F1A	553	45.2	Homo sapiens OX=9606	1:Experimental evidence at protein level	ATP synthase subunit alpha, mitochondrial	1	0.999	21	80	80	80	1	1	1	1	1	1	615420	615420	615420	2	2	2	2	2	2	356451520	356451520	356451520	3	3	3	4	4	4	181744928	181744928	181744928	15	15	15	20	20	20
427	a	sp|P25786|PSA1_HUMAN	P25786	PSA1_HUMAN	PSMA1	263	41.4	Homo sapiens OX=9606	1:Experimental evidence at protein level	Proteasome subunit alpha type-1	1	0.999	10	18	18	18	0	0	0	0	0	0	0	0	0	0	0	0	0	0	0	0	0	0	0	0	0	0	0	0	0	0	0	6	6	6	8	8	8
428	a	sp|P25787|PSA2_HUMAN	P25787	PSA2_HUMAN	PSMA2	234	40.6	Homo sapiens OX=9606	1:Experimental evidence at protein level	Proteasome subunit alpha type-2	1	0.999	6	13	13	13	0	0	0	0	0	0	0	0	0	0	0	0	0	0	0	0	0	0	0	0	0	0	0	0	0	0	0	3	3	3	6	6	6
429	a	sp|P25788|PSA3_HUMAN	P25788	PSA3_HUMAN	PSMA3	255	38.8	Homo sapiens OX=9606	1:Experimental evidence at protein level	Proteasome subunit alpha type-3	1	0.9989	9	24	24	24	0	0	0	0	0	0	0	0	0	0	0	0	0	0	0	0	0	0	0	0	0	0	0	0	0	0	0	8	8	8	7	7	7
430	a	sp|P26006|ITA3_HUMAN	P26006	ITA3_HUMAN	ITGA3	1051	6	Homo sapiens OX=9606	1:Experimental evidence at protein level	Integrin alpha-3	1	0.9989	6	12	12	12	0	0	0	0	0	0	0	0	0	0	0	0	0	0	0	0	0	0	0	0	0	0	0	0	0	0	0	5	5	5	6	6	6
431	a	sp|P26196|DDX6_HUMAN	P26196	DDX6_HUMAN	DDX6	483	24.4	Homo sapiens OX=9606	1:Experimental evidence at protein level	Probable ATP-dependent RNA helicase DDX6	1	0.999	6	16	16	16	0	0	0	0	0	0	0	0	0	0	0	0	0	0	0	0	0	0	0	0	0	0	0	0	0	0	0	4	4	4	6	6	6
432	a	sp|P26358|DNMT1_HUMAN	P26358	DNMT1_HUMAN	DNMT1	1616	6.6	Homo sapiens OX=9606	1:Experimental evidence at protein level	DNA (cytosine-5)-methyltransferase 1	1	0.999	10	18	18	18	0	0	0	0	0	0	0	0	0	0	0	0	0	0	0	0	0	0	0	0	0	0	0	0	0	0	0	5	5	5	8	8	8
433	a	sp|P26368|U2AF2_HUMAN	P26368	U2AF2_HUMAN	U2AF2	475	27.6	Homo sapiens OX=9606	1:Experimental evidence at protein level	Splicing factor U2AF 65 kDa subunit	1	0.999	9	19	19	19	0	0	0	0	0	0	0	0	0	0	0	0	0	0	0	0	0	0	1	1	1	1	1	1	25156528	25156528	25156528	5	5	5	6	6	6
434	a	sp|P26373|RL13_HUMAN	P26373	RL13_HUMAN	RPL13	211	33.2	Homo sapiens OX=9606	1:Experimental evidence at protein level	60S ribosomal protein L13	1	0.9977	7	23	23	23	1	1	1	1	1	1	761497	761497	761497	1	1	1	1	1	1	181108256	181108256	181108256	1	1	1	1	1	1	225351328	225351328	225351328	2	2	2	4	4	4
435	a	sp|P26583|HMGB2_HUMAN	P26583	HMGB2_HUMAN	HMGB2	209	25.8	Homo sapiens OX=9606	1:Experimental evidence at protein level	High mobility group protein B2	1	0.999	4	9	9	9	0	0	0	0	0	0	0	0	0	0	0	0	0	0	0	0	0	0	0	0	0	0	0	0	0	0	0	3	3	3	3	3	3
436	a	sp|P26640|SYVC_HUMAN	P26640	SYVC_HUMAN	VARS	1264	17.8	Homo sapiens OX=9606	1:Experimental evidence at protein level	Valine--tRNA ligase	1	0.999	17	29	29	29	0	0	0	0	0	0	0	0	0	0	0	0	0	0	0	0	0	0	0	0	0	0	0	0	0	0	0	9	9	9	11	11	11
437	a	sp|P26641|EF1G_HUMAN	P26641	EF1G_HUMAN	EEF1G	437	38.2	Homo sapiens OX=9606	1:Experimental evidence at protein level	Elongation factor 1-gamma	1	0.999	15	43	43	43	0	0	0	0	0	0	0	0	0	0	0	0	0	0	0	0	0	0	0	0	0	0	0	0	0	0	0	9	9	9	11	11	11
438	a	sp|P27144|KAD4_HUMAN	P27144	KAD4_HUMAN	AK4	223	17	Homo sapiens OX=9606	1:Experimental evidence at protein level	Adenylate kinase 4, mitochondrial	1	0.999	3	6	6	6	0	0	0	0	0	0	0	0	0	0	0	0	0	0	0	0	0	0	0	0	0	0	0	0	0	0	0	2	2	2	2	2	2
439	a	sp|P27348|1433T_HUMAN	P27348	1433T_HUMAN	YWHAQ	245	56.7	Homo sapiens OX=9606	1:Experimental evidence at protein level	14-3-3 protein theta	1	0.999	16	47	29	29	0	0	0	0	0	0	0	0	0	0	0	0	0	0	0	0	0	0	0	0	0	1	0	0	457707552	0	0	9	5	5	12	8	8
440	a	sp|P27694|RFA1_HUMAN	P27694	RFA1_HUMAN	RPA1	616	16.2	Homo sapiens OX=9606	1:Experimental evidence at protein level	Replication protein A 70 kDa DNA-binding subunit	1	0.999	7	15	15	15	0	0	0	0	0	0	0	0	0	0	0	0	0	0	0	0	0	0	0	0	0	0	0	0	0	0	0	4	4	4	6	6	6
441	a	sp|P27695|APEX1_HUMAN	P27695	APEX1_HUMAN	APEX1	318	34.9	Homo sapiens OX=9606	1:Experimental evidence at protein level	DNA-(apurinic or apyrimidinic site) lyase	1	0.999	10	26	26	26	0	0	0	0	0	0	0	0	0	0	0	0	0	0	0	0	0	0	0	0	0	1	1	1	23723820	23723820	23723820	7	7	7	9	9	9
442	a	sp|P27708|PYR1_HUMAN	P27708	PYR1_HUMAN	CAD	2225	13.7	Homo sapiens OX=9606	1:Experimental evidence at protein level	CAD protein	1	0.999	26	42	37	37	0	0	0	0	0	0	0	0	0	0	0	0	0	0	0	0	0	0	0	0	0	0	0	0	0	0	0	13	11	11	13	11	11
443	a	sp|P27797|CALR_HUMAN	P27797	CALR_HUMAN	CALR	417	58.8	Homo sapiens OX=9606	1:Experimental evidence at protein level	Calreticulin	1	0.999	17	44	44	44	0	0	0	0	0	0	0	0	0	0	0	0	0	0	0	0	0	0	0	0	0	1	1	1	158964912	158964912	158964912	13	13	13	16	16	16
444	a	sp|P27816|MAP4_HUMAN	P27816	MAP4_HUMAN	MAP4	1152	24.3	Homo sapiens OX=9606	1:Experimental evidence at protein level	Microtubule-associated protein 4	1	0.999	19	45	45	45	0	0	0	0	0	0	0	0	0	0	0	0	0	0	0	0	0	0	0	0	0	0	0	0	0	0	0	13	13	13	12	12	12
445	a	sp|P28070|PSB4_HUMAN	P28070	PSB4_HUMAN	PSMB4	264	35.6	Homo sapiens OX=9606	1:Experimental evidence at protein level	Proteasome subunit beta type-4	1	0.999	7	18	18	18	0	0	0	0	0	0	0	0	0	0	0	0	0	0	0	0	0	0	0	0	0	0	0	0	0	0	0	7	7	7	6	6	6
446	a	sp|P28072|PSB6_HUMAN	P28072	PSB6_HUMAN	PSMB6	239	29.3	Homo sapiens OX=9606	1:Experimental evidence at protein level	Proteasome subunit beta type-6	1	0.999	4	19	19	19	0	0	0	0	0	0	0	0	0	0	0	0	0	0	0	0	0	0	0	0	0	0	0	0	0	0	0	5	5	5	4	4	4
447	a	sp|P28074|PSB5_HUMAN	P28074	PSB5_HUMAN	PSMB5	263	36.5	Homo sapiens OX=9606	1:Experimental evidence at protein level	Proteasome subunit beta type-5	1	0.999	9	22	22	22	0	0	0	0	0	0	0	0	0	0	0	0	0	0	0	0	0	0	0	0	0	0	0	0	0	0	0	8	8	8	9	9	9
448	a	sp|P28288|ABCD3_HUMAN	P28288	ABCD3_HUMAN	ABCD3	659	5.3	Homo sapiens OX=9606	1:Experimental evidence at protein level	ATP-binding cassette sub-family D member 3	1	0.9989	3	6	6	6	0	0	0	0	0	0	0	0	0	0	0	0	0	0	0	0	0	0	0	0	0	0	0	0	0	0	0	2	2	2	2	2	2
449	a	sp|P28331|NDUS1_HUMAN	P28331	NDUS1_HUMAN	NDUFS1	727	13.6	Homo sapiens OX=9606	1:Experimental evidence at protein level	NADH-ubiquinone oxidoreductase 75 kDa subunit, mitochondrial	1	0.999	8	12	12	12	0	0	0	0	0	0	0	0	0	0	0	0	0	0	0	0	0	0	0	0	0	0	0	0	0	0	0	4	4	4	7	7	7
450	a	sp|P28340|DPOD1_HUMAN	P28340	DPOD1_HUMAN	POLD1	1107	4.6	Homo sapiens OX=9606	1:Experimental evidence at protein level	DNA polymerase delta catalytic subunit	1	0.999	4	3	3	3	0	0	0	0	0	0	0	0	0	0	0	0	0	0	0	0	0	0	0	0	0	0	0	0	0	0	0	1	1	1	2	2	2
451	a	sp|P28370|SMCA1_HUMAN	P28370	SMCA1_HUMAN	SMARCA1	1054	6.7	Homo sapiens OX=9606	1:Experimental evidence at protein level	Probable global transcription activator SNF2L1	1	0.9976	7	13	5	5	0	0	0	0	0	0	0	0	0	0	0	0	0	0	0	0	0	0	0	0	0	0	0	0	0	0	0	4	2	2	4	1	1
452	a	sp|P28838|AMPL_HUMAN	P28838	AMPL_HUMAN	LAP3	519	21.6	Homo sapiens OX=9606	1:Experimental evidence at protein level	Cytosol aminopeptidase	1	0.999	10	21	21	21	0	0	0	0	0	0	0	0	0	0	0	0	0	0	0	0	0	0	0	0	0	0	0	0	0	0	0	7	7	7	7	7	7
453	a	sp|P29144|TPP2_HUMAN	P29144	TPP2_HUMAN	TPP2	1249	17.5	Homo sapiens OX=9606	1:Experimental evidence at protein level	Tripeptidyl-peptidase 2	1	0.999	14	19	19	19	0	0	0	0	0	0	0	0	0	0	0	0	0	0	0	0	0	0	0	0	0	0	0	0	0	0	0	6	6	6	8	8	8
454	a	sp|P29401|TKT_HUMAN	P29401	TKT_HUMAN	TKT	623	60.7	Homo sapiens OX=9606	1:Experimental evidence at protein level	Transketolase	1	0.999	30	108	108	108	1	1	1	1	1	1	1.53759e+06	1.53759e+06	1.53759e+06	0	0	0	0	0	0	0	0	0	0	0	0	4	4	4	598860290	598860290	598860290	24	24	24	27	27	27
455	a	sp|P29590|PML_HUMAN	P29590	PML_HUMAN	PML	882	4.5	Homo sapiens OX=9606	1:Experimental evidence at protein level	Protein PML	1	0.9963	4	5	5	5	0	0	0	0	0	0	0	0	0	0	0	0	0	0	0	0	0	0	0	0	0	0	0	0	0	0	0	1	1	1	3	3	3
456	a	sp|P29692|EF1D_HUMAN	P29692	EF1D_HUMAN	EEF1D	281	47.3	Homo sapiens OX=9606	1:Experimental evidence at protein level	Elongation factor 1-delta	1	0.999	10	47	47	47	0	0	0	0	0	0	0	0	0	1	1	1	1	1	1	95375376	95375376	95375376	0	0	0	0	0	0	0	0	0	10	10	10	11	11	11
457	a	sp|P29966|MARCS_HUMAN	P29966	MARCS_HUMAN	MARCKS	332	41	Homo sapiens OX=9606	1:Experimental evidence at protein level	Myristoylated alanine-rich C-kinase substrate	1	0.999	11	39	39	39	0	0	0	0	0	0	0	0	0	0	0	0	0	0	0	0	0	0	0	0	0	0	0	0	0	0	0	10	10	10	8	8	8
458	a	sp|P30040|ERP29_HUMAN	P30040	ERP29_HUMAN	ERP29	261	23	Homo sapiens OX=9606	1:Experimental evidence at protein level	Endoplasmic reticulum resident protein 29	1	0.9982	7	15	15	15	0	0	0	0	0	0	0	0	0	0	0	0	0	0	0	0	0	0	0	0	0	2	2	2	38517712	38517712	38517712	6	6	6	7	7	7
459	a	sp|P30041|PRDX6_HUMAN	P30041	PRDX6_HUMAN	PRDX6	224	70.5	Homo sapiens OX=9606	1:Experimental evidence at protein level	Peroxiredoxin-6	1	0.999	16	50	50	50	0	0	0	0	0	0	0	0	0	0	0	0	0	0	0	0	0	0	0	0	0	0	0	0	0	0	0	10	10	10	16	16	16
460	a	sp|P30043|BLVRB_HUMAN	P30043	BLVRB_HUMAN	BLVRB	206	28.2	Homo sapiens OX=9606	1:Experimental evidence at protein level	Flavin reductase (NADPH)	1	0.9982	3	6	6	6	0	0	0	0	0	0	0	0	0	0	0	0	0	0	0	0	0	0	0	0	0	0	0	0	0	0	0	3	3	3	2	2	2
461	a	sp|P30044|PRDX5_HUMAN	P30044	PRDX5_HUMAN	PRDX5	214	52.3	Homo sapiens OX=9606	1:Experimental evidence at protein level	Peroxiredoxin-5, mitochondrial	1	0.999	8	27	27	27	0	0	0	0	0	0	0	0	0	0	0	0	0	0	0	0	0	0	1	1	1	1	1	1	61195044	61195044	61195044	7	7	7	7	7	7
462	a	sp|P30048|PRDX3_HUMAN	P30048	PRDX3_HUMAN	PRDX3	256	46.5	Homo sapiens OX=9606	1:Experimental evidence at protein level	Thioredoxin-dependent peroxide reductase, mitochondrial	1	0.999	7	13	13	13	0	0	0	0	0	0	0	0	0	0	0	0	0	0	0	0	0	0	0	0	0	0	0	0	0	0	0	5	5	5	6	6	6
463	a	sp|P30049|ATPD_HUMAN	P30049	ATPD_HUMAN	ATP5F1D	168	13.7	Homo sapiens OX=9606	1:Experimental evidence at protein level	ATP synthase subunit delta, mitochondrial	1	0.999	2	10	10	10	0	0	0	0	0	0	0	0	0	1	1	1	1	1	1	159166448	159166448	159166448	0	0	0	0	0	0	0	0	0	2	2	2	2	2	2
464	a	sp|P30050|RL12_HUMAN	P30050	RL12_HUMAN	RPL12	165	55.2	Homo sapiens OX=9606	1:Experimental evidence at protein level	60S ribosomal protein L12	1	0.999	7	19	19	19	0	0	0	0	0	0	0	0	0	0	0	0	0	0	0	0	0	0	0	0	0	1	1	1	60145292	60145292	60145292	3	3	3	8	8	8
465	a	sp|P30084|ECHM_HUMAN	P30084	ECHM_HUMAN	ECHS1	290	17.6	Homo sapiens OX=9606	1:Experimental evidence at protein level	Enoyl-CoA hydratase, mitochondrial	1	0.9885	4	9	9	9	0	0	0	0	0	0	0	0	0	0	0	0	0	0	0	0	0	0	0	0	0	0	0	0	0	0	0	2	2	2	3	3	3
466	a	sp|P30086|PEBP1_HUMAN	P30086	PEBP1_HUMAN	PEBP1	187	59.4	Homo sapiens OX=9606	1:Experimental evidence at protein level	Phosphatidylethanolamine-binding protein 1	1	0.999	7	23	23	23	0	0	0	0	0	0	0	0	0	0	0	0	0	0	0	0	0	0	0	0	0	0	0	0	0	0	0	4	4	4	6	6	6
467	a	sp|P30101|PDIA3_HUMAN	P30101	PDIA3_HUMAN	PDIA3	505	49.9	Homo sapiens OX=9606	1:Experimental evidence at protein level	Protein disulfide-isomerase A3	1	0.999	24	84	81	84	0	0	0	0	0	0	0	0	0	3	3	3	3	3	3	145106800	145106800	145106800	0	0	0	0	0	0	0	0	0	18	17	18	23	22	23
468	a	sp|P30153|2AAA_HUMAN	P30153	2AAA_HUMAN	PPP2R1A	589	37.5	Homo sapiens OX=9606	1:Experimental evidence at protein level	Serine/threonine-protein phosphatase 2A 65 kDa regulatory subunit A alpha isoform	1	0.999	16	32	28	32	0	0	0	0	0	0	0	0	0	0	0	0	0	0	0	0	0	0	0	0	0	0	0	0	0	0	0	9	8	9	11	9	11
469	a	sp|P30405|PPIF_HUMAN	P30405	PPIF_HUMAN	PPIF	207	27.5	Homo sapiens OX=9606	1:Experimental evidence at protein level	Peptidyl-prolyl cis-trans isomerase F, mitochondrial	1	0.999	3	2	2	2	0	0	0	0	0	0	0	0	0	0	0	0	0	0	0	0	0	0	0	0	0	0	0	0	0	0	0	0	0	0	0	0	0
470	a	sp|P30519|HMOX2_HUMAN	P30519	HMOX2_HUMAN	HMOX2	316	20.9	Homo sapiens OX=9606	1:Experimental evidence at protein level	Heme oxygenase 2	1	0.996	5	7	7	7	0	0	0	0	0	0	0	0	0	0	0	0	0	0	0	0	0	0	0	0	0	0	0	0	0	0	0	2	2	2	3	3	3
471	a	sp|P30533|AMRP_HUMAN	P30533	AMRP_HUMAN	LRPAP1	357	24.9	Homo sapiens OX=9606	1:Experimental evidence at protein level	Alpha-2-macroglobulin receptor-associated protein	1	0.9976	8	17	17	17	0	0	0	0	0	0	0	0	0	0	0	0	0	0	0	0	0	0	0	0	0	0	0	0	0	0	0	3	3	3	4	4	4
472	a	sp|P30566|PUR8_HUMAN	P30566	PUR8_HUMAN	ADSL	484	31	Homo sapiens OX=9606	1:Experimental evidence at protein level	Adenylosuccinate lyase	1	0.999	9	19	19	19	0	0	0	0	0	0	0	0	0	0	0	0	0	0	0	0	0	0	0	0	0	0	0	0	0	0	0	9	9	9	9	9	9
473	a	sp|P30622|CLIP1_HUMAN	P30622	CLIP1_HUMAN	CLIP1	1438	7.4	Homo sapiens OX=9606	1:Experimental evidence at protein level	CAP-Gly domain-containing linker protein 1	1	0.999	8	11	11	11	0	0	0	0	0	0	0	0	0	0	0	0	0	0	0	0	0	0	0	0	0	0	0	0	0	0	0	3	3	3	4	4	4
474	a	sp|P30626|SORCN_HUMAN	P30626	SORCN_HUMAN	SRI	198	27.8	Homo sapiens OX=9606	1:Experimental evidence at protein level	Sorcin	1	0.9978	6	16	16	16	0	0	0	0	0	0	0	0	0	0	0	0	0	0	0	0	0	0	0	0	0	0	0	0	0	0	0	3	3	3	4	4	4
475	a	sp|P30876|RPB2_HUMAN	P30876	RPB2_HUMAN	POLR2B	1174	8.4	Homo sapiens OX=9606	1:Experimental evidence at protein level	DNA-directed RNA polymerase II subunit RPB2	1	0.9988	8	12	12	12	0	0	0	0	0	0	0	0	0	0	0	0	0	0	0	0	0	0	0	0	0	0	0	0	0	0	0	4	4	4	7	7	7
476	a	sp|P31040|SDHA_HUMAN	P31040	SDHA_HUMAN	SDHA	664	25.3	Homo sapiens OX=9606	1:Experimental evidence at protein level	Succinate dehydrogenase [ubiquinone] flavoprotein subunit, mitochondrial	1	0.999	14	32	32	32	0	0	0	0	0	0	0	0	0	1	1	1	1	1	1	106421352	106421352	106421352	0	0	0	1	1	1	73017648	73017648	73017648	9	9	9	10	10	10
477	a	sp|P31150|GDIA_HUMAN	P31150	GDIA_HUMAN	GDI1	447	31.5	Homo sapiens OX=9606	1:Experimental evidence at protein level	Rab GDP dissociation inhibitor alpha	1	0.999	11	26	3	3	0	0	0	0	0	0	0	0	0	0	0	0	0	0	0	0	0	0	0	0	0	0	0	0	0	0	0	7	1	1	11	3	3
478	a	sp|P31327|CPSM_HUMAN	P31327	CPSM_HUMAN	CPS1	1500	26	Homo sapiens OX=9606	1:Experimental evidence at protein level	Carbamoyl-phosphate synthase [ammonia], mitochondrial	1	0.999	32	62	56	62	0	0	0	0	0	0	0	0	0	0	0	0	0	0	0	0	0	0	0	0	0	3	3	3	101590376	105169312	101590376	21	19	21	23	21	23
479	a	sp|P31689|DNJA1_HUMAN	P31689	DNJA1_HUMAN	DNAJA1	397	38.5	Homo sapiens OX=9606	1:Experimental evidence at protein level	DnaJ homolog subfamily A member 1	1	0.999	14	23	23	23	0	0	0	0	0	0	0	0	0	0	0	0	0	0	0	0	0	0	0	0	0	0	0	0	0	0	0	8	8	8	10	10	10
480	a	sp|P31930|QCR1_HUMAN	P31930	QCR1_HUMAN	UQCRC1	480	35.8	Homo sapiens OX=9606	1:Experimental evidence at protein level	Cytochrome b-c1 complex subunit 1, mitochondrial	1	0.999	13	34	34	34	0	0	0	0	0	0	0	0	0	1	1	1	1	1	1	41925444	41925444	41925444	0	0	0	0	0	0	0	0	0	8	8	8	10	10	10
481	a	sp|P31937|3HIDH_HUMAN	P31937	3HIDH_HUMAN	HIBADH	336	13.1	Homo sapiens OX=9606	1:Experimental evidence at protein level	3-hydroxyisobutyrate dehydrogenase, mitochondrial	1	0.999	4	7	7	7	0	0	0	0	0	0	0	0	0	0	0	0	0	0	0	0	0	0	0	0	0	0	0	0	0	0	0	1	1	1	3	3	3
482	a	sp|P31939|PUR9_HUMAN	P31939	PUR9_HUMAN	ATIC	592	39.2	Homo sapiens OX=9606	1:Experimental evidence at protein level	Bifunctional purine biosynthesis protein PURH	1	0.999	20	58	58	58	0	0	0	0	0	0	0	0	0	0	0	0	0	0	0	0	0	0	0	0	0	0	0	0	0	0	0	13	13	13	16	16	16
483	a	sp|P31942|HNRH3_HUMAN	P31942	HNRH3_HUMAN	HNRNPH3	346	39	Homo sapiens OX=9606	1:Experimental evidence at protein level	Heterogeneous nuclear ribonucleoprotein H3	1	0.999	9	27	24	24	0	0	0	0	0	0	0	0	0	2	2	2	2	2	2	484024448	231881104	231881104	0	0	0	0	0	0	0	0	0	7	6	6	7	6	6
484	a	sp|P31943|HNRH1_HUMAN	P31943	HNRH1_HUMAN	HNRNPH1	449	51.9	Homo sapiens OX=9606	1:Experimental evidence at protein level	Heterogeneous nuclear ribonucleoprotein H	1	0.999	15	59	29	59	1	0	1	1	0	1	868054	0	868054	0	0	0	1	0	1	639202300	0	639202300	0	0	0	1	1	1	133532152	27075264	133532152	17	10	17	14	8	14
485	a	sp|P31946|1433B_HUMAN	P31946	1433B_HUMAN	YWHAB	246	58.9	Homo sapiens OX=9606	1:Experimental evidence at protein level	14-3-3 protein beta/alpha	1	0.999	14	50	24	32	0	0	0	0	0	0	0	0	0	0	0	0	0	0	0	0	0	0	0	0	0	1	0	0	457707552	0	0	12	7	8	13	7	9
486	a	sp|P31947|1433S_HUMAN	P31947	1433S_HUMAN	SFN	248	50.4	Homo sapiens OX=9606	1:Experimental evidence at protein level	14-3-3 protein sigma	1	0.999	12	46	30	30	0	0	0	0	0	0	0	0	0	0	0	0	0	0	0	0	0	0	0	0	0	1	0	0	457707552	0	0	11	8	8	12	9	9
487	a	sp|P31948|STIP1_HUMAN	P31948	STIP1_HUMAN	STIP1	543	52.5	Homo sapiens OX=9606	1:Experimental evidence at protein level	Stress-induced-phosphoprotein 1	1	0.999	29	59	59	59	0	0	0	0	0	0	0	0	0	0	0	0	0	0	0	0	0	0	0	0	0	0	0	0	0	0	0	13	13	13	22	22	22
488	a	sp|P31949|S10AB_HUMAN	P31949	S10AB_HUMAN	S100A11	105	72.4	Homo sapiens OX=9606	1:Experimental evidence at protein level	Protein S100-A11	1	0.999	7	28	28	28	1	1	1	1	1	1	1.45047e+06	1.45047e+06	1.45047e+06	0	0	0	0	0	0	0	0	0	0	0	0	1	1	1	86504192	86504192	86504192	7	7	7	5	5	5
489	a	sp|P32004|L1CAM_HUMAN	P32004	L1CAM_HUMAN	L1CAM	1257	13.4	Homo sapiens OX=9606	1:Experimental evidence at protein level	Neural cell adhesion molecule L1	1	0.999	13	25	25	25	0	0	0	0	0	0	0	0	0	0	0	0	0	0	0	0	0	0	0	0	0	0	0	0	0	0	0	8	8	8	10	10	10
490	a	sp|P32320|CDD_HUMAN	P32320	CDD_HUMAN	CDA	146	55.5	Homo sapiens OX=9606	1:Experimental evidence at protein level	Cytidine deaminase	1	0.999	4	8	8	8	0	0	0	0	0	0	0	0	0	0	0	0	0	0	0	0	0	0	0	0	0	0	0	0	0	0	0	2	2	2	3	3	3
491	a	sp|P32456|GBP2_HUMAN	P32456	GBP2_HUMAN	GBP2	591	9.6	Homo sapiens OX=9606	1:Experimental evidence at protein level	Guanylate-binding protein 2	1	0.9975	6	8	4	4	0	0	0	0	0	0	0	0	0	0	0	0	0	0	0	0	0	0	0	0	0	0	0	0	0	0	0	3	2	2	3	1	1
492	a	sp|P32969|RL9_HUMAN	P32969	RL9_HUMAN	RPL9	192	53.6	Homo sapiens OX=9606	1:Experimental evidence at protein level	60S ribosomal protein L9	1	0.999	6	22	22	22	0	0	0	0	0	0	0	0	0	0	0	0	0	0	0	0	0	0	0	0	0	0	0	0	0	0	0	5	5	5	5	5	5
493	a	sp|P33316|DUT_HUMAN	P33316	DUT_HUMAN	DUT	252	29	Homo sapiens OX=9606	1:Experimental evidence at protein level	Deoxyuridine 5'-triphosphate nucleotidohydrolase, mitochondrial	1	0.999	6	13	13	13	0	0	0	0	0	0	0	0	0	0	0	0	0	0	0	0	0	0	0	0	0	0	0	0	0	0	0	3	3	3	5	5	5
494	a	sp|P33527|MRP1_HUMAN	P33527	MRP1_HUMAN	ABCC1	1531	3.6	Homo sapiens OX=9606	1:Experimental evidence at protein level	Multidrug resistance-associated protein 1	1	0.9957	4	4	4	4	0	0	0	0	0	0	0	0	0	0	0	0	0	0	0	0	0	0	0	0	0	0	0	0	0	0	0	0	0	0	3	3	3
495	a	sp|P33991|MCM4_HUMAN	P33991	MCM4_HUMAN	MCM4	863	26	Homo sapiens OX=9606	1:Experimental evidence at protein level	DNA replication licensing factor MCM4	1	0.999	17	35	35	35	0	0	0	0	0	0	0	0	0	0	0	0	0	0	0	0	0	0	0	0	0	0	0	0	0	0	0	9	9	9	11	11	11
496	a	sp|P34896|GLYC_HUMAN	P34896	GLYC_HUMAN	SHMT1	483	13.7	Homo sapiens OX=9606	1:Experimental evidence at protein level	Serine hydroxymethyltransferase, cytosolic	1	0.9989	6	9	9	9	0	0	0	0	0	0	0	0	0	0	0	0	0	0	0	0	0	0	0	0	0	0	0	0	0	0	0	3	3	3	5	5	5
497	a	sp|P34897|GLYM_HUMAN	P34897	GLYM_HUMAN	SHMT2	504	36.5	Homo sapiens OX=9606	1:Experimental evidence at protein level	Serine hydroxymethyltransferase, mitochondrial	1	0.999	16	37	37	37	0	0	0	0	0	0	0	0	0	0	0	0	0	0	0	0	0	0	0	0	0	0	0	0	0	0	0	9	9	9	10	10	10
498	a	sp|P34932|HSP74_HUMAN	P34932	HSP74_HUMAN	HSPA4	840	36.1	Homo sapiens OX=9606	1:Experimental evidence at protein level	Heat shock 70 kDa protein 4	1	0.999	24	50	49	50	0	0	0	0	0	0	0	0	0	0	0	0	0	0	0	0	0	0	0	0	0	0	0	0	0	0	0	16	15	16	17	16	17
499	a	sp|P35080|PROF2_HUMAN	P35080	PROF2_HUMAN	PFN2	140	26.4	Homo sapiens OX=9606	1:Experimental evidence at protein level	Profilin-2	1	0.999	3	7	7	7	0	0	0	0	0	0	0	0	0	0	0	0	0	0	0	0	0	0	0	0	0	0	0	0	0	0	0	2	2	2	3	3	3
500	a	sp|P35232|PHB_HUMAN	P35232	PHB_HUMAN	PHB	272	65.4	Homo sapiens OX=9606	1:Experimental evidence at protein level	Prohibitin	1	0.999	13	48	48	48	0	0	0	0	0	0	0	0	0	2	2	2	2	2	2	124927344	124927344	124927344	2	2	2	2	2	2	151130000	151130000	151130000	11	11	11	11	11	11
501	a	sp|P35237|SPB6_HUMAN	P35237	SPB6_HUMAN	SERPINB6	376	27.9	Homo sapiens OX=9606	1:Experimental evidence at protein level	Serpin B6	1	0.999	9	15	15	15	0	0	0	0	0	0	0	0	0	0	0	0	0	0	0	0	0	0	0	0	0	0	0	0	0	0	0	5	5	5	6	6	6
502	a	sp|P35244|RFA3_HUMAN	P35244	RFA3_HUMAN	RPA3	121	35.5	Homo sapiens OX=9606	1:Experimental evidence at protein level	Replication protein A 14 kDa subunit	1	0.9981	3	6	6	6	0	0	0	0	0	0	0	0	0	0	0	0	0	0	0	0	0	0	0	0	0	0	0	0	0	0	0	2	2	2	3	3	3
503	a	sp|P35249|RFC4_HUMAN	P35249	RFC4_HUMAN	RFC4	363	15.4	Homo sapiens OX=9606	1:Experimental evidence at protein level	Replication factor C subunit 4	1	0.9973	5	8	8	8	0	0	0	0	0	0	0	0	0	0	0	0	0	0	0	0	0	0	0	0	0	0	0	0	0	0	0	2	2	2	3	3	3
504	a	sp|P35250|RFC2_HUMAN	P35250	RFC2_HUMAN	RFC2	354	21.8	Homo sapiens OX=9606	1:Experimental evidence at protein level	Replication factor C subunit 2	1	0.999	6	10	10	10	0	0	0	0	0	0	0	0	0	0	0	0	0	0	0	0	0	0	0	0	0	0	0	0	0	0	0	4	4	4	5	5	5
505	a	sp|P35268|RL22_HUMAN	P35268	RL22_HUMAN	RPL22	128	28.9	Homo sapiens OX=9606	1:Experimental evidence at protein level	60S ribosomal protein L22	1	0.9989	2	5	5	5	0	0	0	0	0	0	0	0	0	0	0	0	0	0	0	0	0	0	0	0	0	0	0	0	0	0	0	2	2	2	2	2	2
506	a	sp|P35269|T2FA_HUMAN	P35269	T2FA_HUMAN	GTF2F1	517	11	Homo sapiens OX=9606	1:Experimental evidence at protein level	General transcription factor IIF subunit 1	1	0.9952	4	6	6	6	0	0	0	0	0	0	0	0	0	0	0	0	0	0	0	0	0	0	0	0	0	0	0	0	0	0	0	3	3	3	2	2	2
507	a	sp|P35270|SPRE_HUMAN	P35270	SPRE_HUMAN	SPR	261	18.8	Homo sapiens OX=9606	1:Experimental evidence at protein level	Sepiapterin reductase	1	0.999	4	8	8	8	0	0	0	0	0	0	0	0	0	0	0	0	0	0	0	0	0	0	0	0	0	0	0	0	0	0	0	1	1	1	2	2	2
508	a	sp|P35573|GDE_HUMAN	P35573	GDE_HUMAN	AGL	1532	7.8	Homo sapiens OX=9606	1:Experimental evidence at protein level	Glycogen debranching enzyme	1	0.999	10	14	14	14	0	0	0	0	0	0	0	0	0	0	0	0	0	0	0	0	0	0	0	0	0	0	0	0	0	0	0	6	6	6	7	7	7
509	a	sp|P35606|COPB2_HUMAN	P35606	COPB2_HUMAN	COPB2	906	21.3	Homo sapiens OX=9606	1:Experimental evidence at protein level	Coatomer subunit beta'	1	0.999	14	27	27	27	0	0	0	0	0	0	0	0	0	0	0	0	0	0	0	0	0	0	0	0	0	0	0	0	0	0	0	8	8	8	12	12	12
510	a	sp|P35613|BASI_HUMAN	P35613	BASI_HUMAN	BSG	385	18.4	Homo sapiens OX=9606	1:Experimental evidence at protein level	Basigin	1	0.999	5	26	26	26	0	0	0	0	0	0	0	0	0	0	0	0	1	1	1	227568384	227568384	227568384	0	0	0	0	0	0	0	0	0	5	5	5	6	6	6
511	a	sp|P35637|FUS_HUMAN	P35637	FUS_HUMAN	FUS	526	20.5	Homo sapiens OX=9606	1:Experimental evidence at protein level	RNA-binding protein FUS	1	0.999	6	23	12	23	0	0	0	0	0	0	0	0	0	1	0	1	1	0	1	109097280	0	109097280	0	0	0	0	0	0	0	0	0	5	4	5	6	4	6
512	a	sp|P35658|NU214_HUMAN	P35658	NU214_HUMAN	NUP214	2090	5.6	Homo sapiens OX=9606	1:Experimental evidence at protein level	Nuclear pore complex protein Nup214	1	0.998	9	10	10	10	0	0	0	0	0	0	0	0	0	0	0	0	0	0	0	0	0	0	0	0	0	0	0	0	0	0	0	2	2	2	4	4	4
513	a	sp|P35659|DEK_HUMAN	P35659	DEK_HUMAN	DEK	375	20	Homo sapiens OX=9606	1:Experimental evidence at protein level	Protein DEK	1	0.9985	8	10	10	10	0	0	0	0	0	0	0	0	0	0	0	0	0	0	0	0	0	0	0	0	0	0	0	0	0	0	0	3	3	3	3	3	3
514	a	sp|P35754|GLRX1_HUMAN	P35754	GLRX1_HUMAN	GLRX	106	54.7	Homo sapiens OX=9606	1:Experimental evidence at protein level	Glutaredoxin-1	1	0.999	3	3	3	3	0	0	0	0	0	0	0	0	0	0	0	0	0	0	0	0	0	0	0	0	0	0	0	0	0	0	0	1	1	1	2	2	2
515	a	sp|P36405|ARL3_HUMAN	P36405	ARL3_HUMAN	ARL3	182	31.9	Homo sapiens OX=9606	1:Experimental evidence at protein level	ADP-ribosylation factor-like protein 3	1	0.999	3	7	7	7	0	0	0	0	0	0	0	0	0	0	0	0	0	0	0	0	0	0	0	0	0	0	0	0	0	0	0	2	2	2	3	3	3
516	a	sp|P36507|MP2K2_HUMAN	P36507	MP2K2_HUMAN	MAP2K2	400	24	Homo sapiens OX=9606	1:Experimental evidence at protein level	Dual specificity mitogen-activated protein kinase kinase 2	1	0.9989	8	14	8	14	0	0	0	0	0	0	0	0	0	0	0	0	0	0	0	0	0	0	0	0	0	0	0	0	0	0	0	5	3	5	7	3	7
517	a	sp|P36542|ATPG_HUMAN	P36542	ATPG_HUMAN	ATP5F1C	298	19.1	Homo sapiens OX=9606	1:Experimental evidence at protein level	ATP synthase subunit gamma, mitochondrial	1	0.999	6	22	22	22	0	0	0	0	0	0	0	0	0	0	0	0	0	0	0	0	0	0	0	0	0	0	0	0	0	0	0	4	4	4	5	5	5
518	a	sp|P36578|RL4_HUMAN	P36578	RL4_HUMAN	RPL4	427	34.7	Homo sapiens OX=9606	1:Experimental evidence at protein level	60S ribosomal protein L4	1	0.999	13	57	57	57	0	0	0	0	0	0	0	0	0	1	1	1	1	1	1	38786944	38786944	38786944	2	2	2	3	3	3	270167904	270167904	270167904	11	11	11	13	13	13
519	a	sp|P36639|8ODP_HUMAN	P36639	8ODP_HUMAN	NUDT1	197	17.8	Homo sapiens OX=9606	1:Experimental evidence at protein level	7,8-dihydro-8-oxoguanine triphosphatase	1	0.999	4	5	5	5	0	0	0	0	0	0	0	0	0	0	0	0	0	0	0	0	0	0	0	0	0	0	0	0	0	0	0	1	1	1	1	1	1
520	a	sp|P36776|LONM_HUMAN	P36776	LONM_HUMAN	LONP1	959	10.9	Homo sapiens OX=9606	1:Experimental evidence at protein level	Lon protease homolog, mitochondrial	1	0.999	9	12	12	12	0	0	0	0	0	0	0	0	0	0	0	0	0	0	0	0	0	0	0	0	0	0	0	0	0	0	0	3	3	3	7	7	7
521	a	sp|P36871|PGM1_HUMAN	P36871	PGM1_HUMAN	PGM1	562	39.1	Homo sapiens OX=9606	1:Experimental evidence at protein level	Phosphoglucomutase-1	1	0.999	15	24	24	24	0	0	0	0	0	0	0	0	0	0	0	0	0	0	0	0	0	0	0	0	0	0	0	0	0	0	0	8	8	8	11	11	11
522	a	sp|P36915|GNL1_HUMAN	P36915	GNL1_HUMAN	GNL1	607	7.6	Homo sapiens OX=9606	1:Experimental evidence at protein level	Guanine nucleotide-binding protein-like 1	1	0.9985	5	5	5	5	0	0	0	0	0	0	0	0	0	0	0	0	0	0	0	0	0	0	0	0	0	0	0	0	0	0	0	0	0	0	1	1	1
523	a	sp|P36952|SPB5_HUMAN	P36952	SPB5_HUMAN	SERPINB5	375	52.8	Homo sapiens OX=9606	1:Experimental evidence at protein level	Serpin B5	1	0.999	14	34	34	34	0	0	0	0	0	0	0	0	0	0	0	0	0	0	0	0	0	0	0	0	0	0	0	0	0	0	0	6	6	6	8	8	8
524	a	sp|P36957|ODO2_HUMAN	P36957	ODO2_HUMAN	DLST	453	19.4	Homo sapiens OX=9606	1:Experimental evidence at protein level	Dihydrolipoyllysine-residue succinyltransferase component of 2-oxoglutarate dehydrogenase complex, mitochondrial	1	0.999	7	17	17	17	0	0	0	0	0	0	0	0	0	0	0	0	0	0	0	0	0	0	0	0	0	0	0	0	0	0	0	5	5	5	5	5	5
525	a	sp|P36969|GPX4_HUMAN	P36969	GPX4_HUMAN	GPX4	197	11.7	Homo sapiens OX=9606	1:Experimental evidence at protein level	Phospholipid hydroperoxide glutathione peroxidase	1	0.9985	2	2	2	2	0	0	0	0	0	0	0	0	0	0	0	0	0	0	0	0	0	0	0	0	0	0	0	0	0	0	0	0	0	0	0	0	0
526	a	sp|P37108|SRP14_HUMAN	P37108	SRP14_HUMAN	SRP14	136	54.4	Homo sapiens OX=9606	1:Experimental evidence at protein level	Signal recognition particle 14 kDa protein	1	0.999	5	18	18	18	0	0	0	0	0	0	0	0	0	0	0	0	0	0	0	0	0	0	0	0	0	0	0	0	0	0	0	4	4	4	5	5	5
527	a	sp|P37198|NUP62_HUMAN	P37198	NUP62_HUMAN	NUP62	522	10.2	Homo sapiens OX=9606	1:Experimental evidence at protein level	Nuclear pore glycoprotein p62	1	0.996	4	6	6	6	0	0	0	0	0	0	0	0	0	0	0	0	0	0	0	0	0	0	0	0	0	0	0	0	0	0	0	1	1	1	1	1	1
528	a	sp|P37802|TAGL2_HUMAN	P37802	TAGL2_HUMAN	TAGLN2	199	81.4	Homo sapiens OX=9606	1:Experimental evidence at protein level	Transgelin-2	1	0.999	13	49	49	49	0	0	0	0	0	0	0	0	0	0	0	0	1	1	1	1441979900	1441979900	1441979900	0	0	0	1	1	1	978150910	978150910	978150910	7	7	7	8	8	8
529	a	sp|P37837|TALDO_HUMAN	P37837	TALDO_HUMAN	TALDO1	337	35	Homo sapiens OX=9606	1:Experimental evidence at protein level	Transaldolase	1	0.999	12	30	30	30	0	0	0	0	0	0	0	0	0	0	0	0	0	0	0	0	0	0	0	0	0	0	0	0	0	0	0	6	6	6	10	10	10
530	a	sp|P38117|ETFB_HUMAN	P38117	ETFB_HUMAN	ETFB	255	35.3	Homo sapiens OX=9606	1:Experimental evidence at protein level	Electron transfer flavoprotein subunit beta	1	0.9989	11	30	30	30	0	0	0	0	0	0	0	0	0	0	0	0	0	0	0	0	0	0	0	0	0	0	0	0	0	0	0	6	6	6	7	7	7
531	a	sp|P38646|GRP75_HUMAN	P38646	GRP75_HUMAN	HSPA9	679	54.1	Homo sapiens OX=9606	1:Experimental evidence at protein level	Stress-70 protein, mitochondrial	1	0.999	27	74	71	74	1	1	1	1	1	1	1.63944e+06	1.68782e+06	1.63944e+06	2	2	2	2	2	2	159201136	158764400	159201136	0	0	0	2	2	2	100101840	100358160	100101840	18	17	18	22	21	22
532	a	sp|P38919|IF4A3_HUMAN	P38919	IF4A3_HUMAN	EIF4A3	411	41.8	Homo sapiens OX=9606	1:Experimental evidence at protein level	Eukaryotic initiation factor 4A-III	1	0.999	14	33	26	26	0	0	0	0	0	0	0	0	0	0	0	0	0	0	0	0	0	0	0	0	0	0	0	0	0	0	0	6	5	5	12	10	10
533	a	sp|P39019|RS19_HUMAN	P39019	RS19_HUMAN	RPS19	145	42.1	Homo sapiens OX=9606	1:Experimental evidence at protein level	40S ribosomal protein S19	1	0.9989	7	21	21	21	0	0	0	0	0	0	0	0	0	1	1	1	1	1	1	220183280	220183280	220183280	0	0	0	0	0	0	0	0	0	3	3	3	5	5	5
534	a	sp|P39656|OST48_HUMAN	P39656	OST48_HUMAN	DDOST	456	21.7	Homo sapiens OX=9606	1:Experimental evidence at protein level	Dolichyl-diphosphooligosaccharide--protein glycosyltransferase 48 kDa subunit	1	0.9989	7	13	13	13	0	0	0	0	0	0	0	0	0	0	0	0	0	0	0	0	0	0	0	0	0	0	0	0	0	0	0	3	3	3	6	6	6
535	a	sp|P39748|FEN1_HUMAN	P39748	FEN1_HUMAN	FEN1	380	28.2	Homo sapiens OX=9606	1:Experimental evidence at protein level	Flap endonuclease 1	1	0.999	7	22	22	22	0	0	0	0	0	0	0	0	0	1	1	1	1	1	1	69816792	69816792	69816792	0	0	0	0	0	0	0	0	0	5	5	5	6	6	6
536	a	sp|P40222|TXLNA_HUMAN	P40222	TXLNA_HUMAN	TXLNA	546	22.7	Homo sapiens OX=9606	1:Experimental evidence at protein level	Alpha-taxilin	1	0.9989	10	19	19	19	0	0	0	0	0	0	0	0	0	0	0	0	0	0	0	0	0	0	0	0	0	0	0	0	0	0	0	7	7	7	6	6	6
537	a	sp|P40261|NNMT_HUMAN	P40261	NNMT_HUMAN	NNMT	264	23.5	Homo sapiens OX=9606	1:Experimental evidence at protein level	Nicotinamide N-methyltransferase	1	0.999	4	5	5	5	0	0	0	0	0	0	0	0	0	0	0	0	0	0	0	0	0	0	0	0	0	0	0	0	0	0	0	1	1	1	2	2	2
538	a	sp|P40429|RL13A_HUMAN	P40429	RL13A_HUMAN	RPL13A	203	9.9	Homo sapiens OX=9606	1:Experimental evidence at protein level	60S ribosomal protein L13a	1	0.999	2	9	9	9	0	0	0	0	0	0	0	0	0	0	0	0	0	0	0	0	0	0	0	0	0	0	0	0	0	0	0	2	2	2	2	2	2
539	a	sp|P40763|STAT3_HUMAN	P40763	STAT3_HUMAN	STAT3	770	20.3	Homo sapiens OX=9606	1:Experimental evidence at protein level	Signal transducer and activator of transcription 3	1	0.999	11	16	16	16	0	0	0	0	0	0	0	0	0	0	0	0	0	0	0	0	0	0	0	0	0	0	0	0	0	0	0	6	6	6	9	9	9
540	a	sp|P40925|MDHC_HUMAN	P40925	MDHC_HUMAN	MDH1	334	28.1	Homo sapiens OX=9606	1:Experimental evidence at protein level	Malate dehydrogenase, cytoplasmic	1	0.9982	8	17	17	17	0	0	0	0	0	0	0	0	0	0	0	0	0	0	0	0	0	0	0	0	0	0	0	0	0	0	0	3	3	3	5	5	5
541	a	sp|P40926|MDHM_HUMAN	P40926	MDHM_HUMAN	MDH2	338	48.5	Homo sapiens OX=9606	1:Experimental evidence at protein level	Malate dehydrogenase, mitochondrial	1	0.999	13	39	39	39	0	0	0	0	0	0	0	0	0	1	1	1	1	1	1	278498912	278498912	278498912	0	0	0	2	2	2	68965544	68965544	68965544	6	6	6	8	8	8
542	a	sp|P40937|RFC5_HUMAN	P40937	RFC5_HUMAN	RFC5	340	19.7	Homo sapiens OX=9606	1:Experimental evidence at protein level	Replication factor C subunit 5	1	0.9984	4	5	5	5	0	0	0	0	0	0	0	0	0	0	0	0	0	0	0	0	0	0	0	0	0	0	0	0	0	0	0	2	2	2	2	2	2
543	a	sp|P40938|RFC3_HUMAN	P40938	RFC3_HUMAN	RFC3	356	20.8	Homo sapiens OX=9606	1:Experimental evidence at protein level	Replication factor C subunit 3	1	0.999	4	7	7	7	0	0	0	0	0	0	0	0	0	0	0	0	0	0	0	0	0	0	0	0	0	0	0	0	0	0	0	3	3	3	3	3	3
544	a	sp|P40939|ECHA_HUMAN	P40939	ECHA_HUMAN	HADHA	763	20.3	Homo sapiens OX=9606	1:Experimental evidence at protein level	Trifunctional enzyme subunit alpha, mitochondrial	1	0.999	12	35	35	35	0	0	0	0	0	0	0	0	0	1	1	1	1	1	1	38440344	38440344	38440344	0	0	0	1	1	1	12087027	12087027	12087027	10	10	10	8	8	8
545	a	sp|P41223|BUD31_HUMAN	P41223	BUD31_HUMAN	BUD31	144	39.6	Homo sapiens OX=9606	1:Experimental evidence at protein level	Protein BUD31 homolog	1	0.999	5	7	7	7	0	0	0	0	0	0	0	0	0	0	0	0	0	0	0	0	0	0	0	0	0	0	0	0	0	0	0	3	3	3	3	3	3
546	a	sp|P41250|GARS_HUMAN	P41250	GARS_HUMAN	GARS	739	35.7	Homo sapiens OX=9606	1:Experimental evidence at protein level	Glycine--tRNA ligase	1	0.999	23	47	47	47	0	0	0	0	0	0	0	0	0	0	0	0	0	0	0	0	0	0	0	0	0	0	0	0	0	0	0	16	16	16	18	18	18
547	a	sp|P42166|LAP2A_HUMAN	P42166	LAP2A_HUMAN	TMPO	694	41.2	Homo sapiens OX=9606	1:Experimental evidence at protein level	Lamina-associated polypeptide 2, isoform alpha	1	0.999	20	45	22	45	0	0	0	0	0	0	0	0	0	0	0	0	0	0	0	0	0	0	0	0	0	0	0	0	0	0	0	17	8	17	16	9	16
548	a	sp|P42167|LAP2B_HUMAN	P42167	LAP2B_HUMAN	TMPO	454	37.4	Homo sapiens OX=9606	1:Experimental evidence at protein level	Lamina-associated polypeptide 2, isoforms beta/gamma	1	0.999	13	34	11	11	0	0	0	0	0	0	0	0	0	0	0	0	0	0	0	0	0	0	0	0	0	0	0	0	0	0	0	14	5	5	12	5	5
549	a	sp|P42285|MTREX_HUMAN	P42285	MTREX_HUMAN	MTREX	1042	10.7	Homo sapiens OX=9606	1:Experimental evidence at protein level	Exosome RNA helicase MTR4	1	0.999	9	12	12	12	0	0	0	0	0	0	0	0	0	0	0	0	0	0	0	0	0	0	0	0	0	0	0	0	0	0	0	4	4	4	5	5	5
550	a	sp|P42345|MTOR_HUMAN	P42345	MTOR_HUMAN	MTOR	2549	3.3	Homo sapiens OX=9606	1:Experimental evidence at protein level	Serine/threonine-protein kinase mTOR	1	0.999	5	6	6	6	0	0	0	0	0	0	0	0	0	0	0	0	0	0	0	0	0	0	0	0	0	0	0	0	0	0	0	2	2	2	3	3	3
551	a	sp|P42765|THIM_HUMAN	P42765	THIM_HUMAN	ACAA2	397	43.1	Homo sapiens OX=9606	1:Experimental evidence at protein level	3-ketoacyl-CoA thiolase, mitochondrial	1	0.999	12	25	25	25	0	0	0	0	0	0	0	0	0	0	0	0	0	0	0	0	0	0	0	0	0	0	0	0	0	0	0	7	7	7	9	9	9
552	a	sp|P42892|ECE1_HUMAN	P42892	ECE1_HUMAN	ECE1	770	12.1	Homo sapiens OX=9606	1:Experimental evidence at protein level	Endothelin-converting enzyme 1	1	0.999	8	17	17	17	0	0	0	0	0	0	0	0	0	0	0	0	0	0	0	0	0	0	0	0	0	0	0	0	0	0	0	6	6	6	6	6	6
553	a	sp|P43034|LIS1_HUMAN	P43034	LIS1_HUMAN	PAFAH1B1	410	29.5	Homo sapiens OX=9606	1:Experimental evidence at protein level	Platelet-activating factor acetylhydrolase IB subunit alpha	1	0.997	8	11	10	10	0	0	0	0	0	0	0	0	0	0	0	0	0	0	0	0	0	0	0	0	0	0	0	0	0	0	0	5	5	5	6	6	6
554	a	sp|P43243|MATR3_HUMAN	P43243	MATR3_HUMAN	MATR3	847	34	Homo sapiens OX=9606	1:Experimental evidence at protein level	Matrin-3	1	0.999	24	50	50	50	0	0	0	0	0	0	0	0	0	2	2	2	2	2	2	153867200	153867200	153867200	0	0	0	1	1	1	33820128	33820128	33820128	9	9	9	15	15	15
555	a	sp|P43246|MSH2_HUMAN	P43246	MSH2_HUMAN	MSH2	934	17.2	Homo sapiens OX=9606	1:Experimental evidence at protein level	DNA mismatch repair protein Msh2	1	0.999	13	21	21	21	0	0	0	0	0	0	0	0	0	0	0	0	0	0	0	0	0	0	0	0	0	0	0	0	0	0	0	7	7	7	8	8	8
556	a	sp|P43307|SSRA_HUMAN	P43307	SSRA_HUMAN	SSR1	286	11.9	Homo sapiens OX=9606	1:Experimental evidence at protein level	Translocon-associated protein subunit alpha	1	0.999	3	10	10	10	0	0	0	0	0	0	0	0	0	0	0	0	0	0	0	0	0	0	0	0	0	0	0	0	0	0	0	2	2	2	3	3	3
557	a	sp|P43487|RANG_HUMAN	P43487	RANG_HUMAN	RANBP1	201	54.2	Homo sapiens OX=9606	1:Experimental evidence at protein level	Ran-specific GTPase-activating protein	1	0.999	6	15	15	15	0	0	0	0	0	0	0	0	0	0	0	0	0	0	0	0	0	0	0	0	0	0	0	0	0	0	0	5	5	5	6	6	6
558	a	sp|P43490|NAMPT_HUMAN	P43490	NAMPT_HUMAN	NAMPT	491	32.2	Homo sapiens OX=9606	1:Experimental evidence at protein level	Nicotinamide phosphoribosyltransferase	1	0.999	11	19	19	19	0	0	0	0	0	0	0	0	0	0	0	0	0	0	0	0	0	0	0	0	0	0	0	0	0	0	0	6	6	6	6	6	6
559	a	sp|P43897|EFTS_HUMAN	P43897	EFTS_HUMAN	TSFM	325	18.8	Homo sapiens OX=9606	1:Experimental evidence at protein level	Elongation factor Ts, mitochondrial	1	0.9976	5	12	12	12	0	0	0	0	0	0	0	0	0	0	0	0	0	0	0	0	0	0	0	0	0	0	0	0	0	0	0	3	3	3	4	4	4
560	a	sp|P45877|PPIC_HUMAN	P45877	PPIC_HUMAN	PPIC	212	11.8	Homo sapiens OX=9606	1:Experimental evidence at protein level	Peptidyl-prolyl cis-trans isomerase C	1	0.9971	3	11	5	5	0	0	0	0	0	0	0	0	0	0	0	0	0	0	0	0	0	0	0	0	0	0	0	0	0	0	0	3	1	1	2	1	1
561	a	sp|P45880|VDAC2_HUMAN	P45880	VDAC2_HUMAN	VDAC2	294	38.4	Homo sapiens OX=9606	1:Experimental evidence at protein level	Voltage-dependent anion-selective channel protein 2	1	0.999	8	27	27	27	0	0	0	0	0	0	0	0	0	2	2	2	2	2	2	71149608	71149608	71149608	0	0	0	1	1	1	146438624	146438624	146438624	6	6	6	6	6	6
562	a	sp|P45973|CBX5_HUMAN	P45973	CBX5_HUMAN	CBX5	191	25.7	Homo sapiens OX=9606	1:Experimental evidence at protein level	Chromobox protein homolog 5	1	0.998	5	6	6	6	0	0	0	0	0	0	0	0	0	0	0	0	0	0	0	0	0	0	0	0	0	0	0	0	0	0	0	2	2	2	3	3	3
563	a	sp|P45974|UBP5_HUMAN	P45974	UBP5_HUMAN	USP5	858	28.8	Homo sapiens OX=9606	1:Experimental evidence at protein level	Ubiquitin carboxyl-terminal hydrolase 5	1	0.999	18	34	34	34	0	0	0	0	0	0	0	0	0	0	0	0	0	0	0	0	0	0	0	0	0	0	0	0	0	0	0	10	10	10	12	12	12
564	a	sp|P46013|KI67_HUMAN	P46013	KI67_HUMAN	MKI67	3256	14.4	Homo sapiens OX=9606	1:Experimental evidence at protein level	Proliferation marker protein Ki-67	1	0.999	29	44	44	44	0	0	0	0	0	0	0	0	0	0	0	0	0	0	0	0	0	0	0	0	0	0	0	0	0	0	0	10	10	10	14	14	14
565	a	sp|P46060|RAGP1_HUMAN	P46060	RAGP1_HUMAN	RANGAP1	587	25.9	Homo sapiens OX=9606	1:Experimental evidence at protein level	Ran GTPase-activating protein 1	1	0.999	12	28	28	28	0	0	0	0	0	0	0	0	0	0	0	0	0	0	0	0	0	0	0	0	0	0	0	0	0	0	0	6	6	6	8	8	8
566	a	sp|P46063|RECQ1_HUMAN	P46063	RECQ1_HUMAN	RECQL	649	25.9	Homo sapiens OX=9606	1:Experimental evidence at protein level	ATP-dependent DNA helicase Q1	1	0.999	11	14	14	14	0	0	0	0	0	0	0	0	0	0	0	0	0	0	0	0	0	0	0	0	0	0	0	0	0	0	0	7	7	7	6	6	6
567	a	sp|P46087|NOP2_HUMAN	P46087	NOP2_HUMAN	NOP2	812	12.8	Homo sapiens OX=9606	1:Experimental evidence at protein level	Probable 28S rRNA (cytosine(4447)-C(5))-methyltransferase	1	0.999	11	26	26	26	0	0	0	0	0	0	0	0	0	0	0	0	0	0	0	0	0	0	0	0	0	0	0	0	0	0	0	7	7	7	9	9	9
568	a	sp|P46100|ATRX_HUMAN	P46100	ATRX_HUMAN	ATRX	2492	3.1	Homo sapiens OX=9606	1:Experimental evidence at protein level	Transcriptional regulator ATRX	1	0.999	7	10	10	10	0	0	0	0	0	0	0	0	0	0	0	0	0	0	0	0	0	0	0	0	0	0	0	0	0	0	0	3	3	3	4	4	4
569	a	sp|P46108|CRK_HUMAN	P46108	CRK_HUMAN	CRK	304	18.4	Homo sapiens OX=9606	1:Experimental evidence at protein level	Adapter molecule crk	1	0.9987	4	10	10	10	0	0	0	0	0	0	0	0	0	0	0	0	0	0	0	0	0	0	0	0	0	0	0	0	0	0	0	3	3	3	2	2	2
570	a	sp|P46379|BAG6_HUMAN	P46379	BAG6_HUMAN	BAG6	1132	9.6	Homo sapiens OX=9606	1:Experimental evidence at protein level	Large proline-rich protein BAG6	1	0.999	6	10	10	10	0	0	0	0	0	0	0	0	0	0	0	0	0	0	0	0	0	0	0	0	0	0	0	0	0	0	0	4	4	4	5	5	5
571	a	sp|P46459|NSF_HUMAN	P46459	NSF_HUMAN	NSF	744	11.7	Homo sapiens OX=9606	1:Experimental evidence at protein level	Vesicle-fusing ATPase	1	0.9979	9	10	9	10	0	0	0	0	0	0	0	0	0	0	0	0	0	0	0	0	0	0	0	0	0	0	0	0	0	0	0	4	4	4	6	6	6
572	a	sp|P46776|RL27A_HUMAN	P46776	RL27A_HUMAN	RPL27A	148	19.6	Homo sapiens OX=9606	1:Experimental evidence at protein level	60S ribosomal protein L27a	1	0.9986	3	15	15	15	0	0	0	0	0	0	0	0	0	1	1	1	1	1	1	119116728	119116728	119116728	0	0	0	0	0	0	0	0	0	2	2	2	3	3	3
573	a	sp|P46778|RL21_HUMAN	P46778	RL21_HUMAN	RPL21	160	14.4	Homo sapiens OX=9606	1:Experimental evidence at protein level	60S ribosomal protein L21	1	0.999	3	9	9	9	0	0	0	0	0	0	0	0	0	0	0	0	0	0	0	0	0	0	0	0	0	0	0	0	0	0	0	2	2	2	2	2	2
574	a	sp|P46779|RL28_HUMAN	P46779	RL28_HUMAN	RPL28	137	34.3	Homo sapiens OX=9606	1:Experimental evidence at protein level	60S ribosomal protein L28	1	0.999	5	18	18	18	0	0	0	0	0	0	0	0	0	0	0	0	0	0	0	0	0	0	1	1	1	1	1	1	286955104	286955104	286955104	3	3	3	4	4	4
575	a	sp|P46781|RS9_HUMAN	P46781	RS9_HUMAN	RPS9	194	38.7	Homo sapiens OX=9606	1:Experimental evidence at protein level	40S ribosomal protein S9	1	0.9988	10	36	36	36	0	0	0	0	0	0	0	0	0	0	0	0	0	0	0	0	0	0	0	0	0	0	0	0	0	0	0	6	6	6	10	10	10
576	a	sp|P46782|RS5_HUMAN	P46782	RS5_HUMAN	RPS5	204	66.7	Homo sapiens OX=9606	1:Experimental evidence at protein level	40S ribosomal protein S5	1	0.999	10	21	21	21	0	0	0	0	0	0	0	0	0	0	0	0	0	0	0	0	0	0	0	0	0	1	1	1	32331682	32331682	32331682	6	6	6	6	6	6
577	a	sp|P46821|MAP1B_HUMAN	P46821	MAP1B_HUMAN	MAP1B	2468	17.7	Homo sapiens OX=9606	1:Experimental evidence at protein level	Microtubule-associated protein 1B	1	0.999	27	36	36	36	0	0	0	0	0	0	0	0	0	0	0	0	0	0	0	0	0	0	0	0	0	0	0	0	0	0	0	9	9	9	14	14	14
578	a	sp|P46937|YAP1_HUMAN	P46937	YAP1_HUMAN	YAP1	504	12.7	Homo sapiens OX=9606	1:Experimental evidence at protein level	Transcriptional coactivator YAP1	1	0.9978	4	6	6	6	0	0	0	0	0	0	0	0	0	0	0	0	0	0	0	0	0	0	0	0	0	0	0	0	0	0	0	1	1	1	3	3	3
579	a	sp|P46939|UTRO_HUMAN	P46939	UTRO_HUMAN	UTRN	3433	2.6	Homo sapiens OX=9606	1:Experimental evidence at protein level	Utrophin	1	0.9983	6	6	6	6	0	0	0	0	0	0	0	0	0	0	0	0	0	0	0	0	0	0	0	0	0	0	0	0	0	0	0	2	2	2	2	2	2
580	a	sp|P46977|STT3A_HUMAN	P46977	STT3A_HUMAN	STT3A	705	7.4	Homo sapiens OX=9606	1:Experimental evidence at protein level	Dolichyl-diphosphooligosaccharide--protein glycosyltransferase subunit STT3A	1	0.9981	6	7	7	7	0	0	0	0	0	0	0	0	0	0	0	0	0	0	0	0	0	0	0	0	0	0	0	0	0	0	0	4	4	4	4	4	4
581	a	sp|P47712|PA24A_HUMAN	P47712	PA24A_HUMAN	PLA2G4A	749	13.2	Homo sapiens OX=9606	1:Experimental evidence at protein level	Cytosolic phospholipase A2	1	0.999	7	10	10	10	0	0	0	0	0	0	0	0	0	0	0	0	0	0	0	0	0	0	0	0	0	0	0	0	0	0	0	4	4	4	4	4	4
582	a	sp|P47755|CAZA2_HUMAN	P47755	CAZA2_HUMAN	CAPZA2	286	38.5	Homo sapiens OX=9606	1:Experimental evidence at protein level	F-actin-capping protein subunit alpha-2	1	0.999	7	29	21	21	0	0	0	0	0	0	0	0	0	0	0	0	0	0	0	0	0	0	0	0	0	0	0	0	0	0	0	7	5	5	7	5	5
583	a	sp|P47756|CAPZB_HUMAN	P47756	CAPZB_HUMAN	CAPZB	277	40.1	Homo sapiens OX=9606	1:Experimental evidence at protein level	F-actin-capping protein subunit beta	1	0.999	10	25	25	25	0	0	0	0	0	0	0	0	0	0	0	0	0	0	0	0	0	0	0	0	0	0	0	0	0	0	0	8	8	8	8	8	8
584	a	sp|P47897|SYQ_HUMAN	P47897	SYQ_HUMAN	QARS	775	28.3	Homo sapiens OX=9606	1:Experimental evidence at protein level	Glutamine--tRNA ligase	1	0.999	19	49	47	47	0	0	0	0	0	0	0	0	0	0	0	0	0	0	0	0	0	0	0	0	0	0	0	0	0	0	0	16	15	15	14	13	13
585	a	sp|P48047|ATPO_HUMAN	P48047	ATPO_HUMAN	ATP5PO	213	37.6	Homo sapiens OX=9606	1:Experimental evidence at protein level	ATP synthase subunit O, mitochondrial	1	0.999	7	18	18	18	0	0	0	0	0	0	0	0	0	1	1	1	1	1	1	65396160	65396160	65396160	0	0	0	0	0	0	0	0	0	4	4	4	5	5	5
586	a	sp|P48147|PPCE_HUMAN	P48147	PPCE_HUMAN	PREP	710	8.3	Homo sapiens OX=9606	1:Experimental evidence at protein level	Prolyl endopeptidase	1	0.9974	4	5	5	5	0	0	0	0	0	0	0	0	0	0	0	0	0	0	0	0	0	0	0	0	0	0	0	0	0	0	0	1	1	1	3	3	3
587	a	sp|P48163|MAOX_HUMAN	P48163	MAOX_HUMAN	ME1	572	12.4	Homo sapiens OX=9606	1:Experimental evidence at protein level	NADP-dependent malic enzyme	1	0.9969	5	6	6	6	0	0	0	0	0	0	0	0	0	0	0	0	0	0	0	0	0	0	0	0	0	0	0	0	0	0	0	2	2	2	3	3	3
588	a	sp|P48444|COPD_HUMAN	P48444	COPD_HUMAN	ARCN1	511	26.2	Homo sapiens OX=9606	1:Experimental evidence at protein level	Coatomer subunit delta	1	0.9984	12	18	18	18	0	0	0	0	0	0	0	0	0	0	0	0	0	0	0	0	0	0	0	0	0	0	0	0	0	0	0	7	7	7	7	7	7
589	a	sp|P48556|PSMD8_HUMAN	P48556	PSMD8_HUMAN	PSMD8	350	17.4	Homo sapiens OX=9606	1:Experimental evidence at protein level	26S proteasome non-ATPase regulatory subunit 8	1	0.9953	4	4	4	4	0	0	0	0	0	0	0	0	0	0	0	0	0	0	0	0	0	0	0	0	0	0	0	0	0	0	0	1	1	1	2	2	2
590	a	sp|P48634|PRC2A_HUMAN	P48634	PRC2A_HUMAN	PRRC2A	2157	3.6	Homo sapiens OX=9606	1:Experimental evidence at protein level	Protein PRRC2A	1	0.999	5	7	7	7	0	0	0	0	0	0	0	0	0	0	0	0	0	0	0	0	0	0	0	0	0	0	0	0	0	0	0	3	3	3	2	2	2
591	a	sp|P48637|GSHB_HUMAN	P48637	GSHB_HUMAN	GSS	474	11.4	Homo sapiens OX=9606	1:Experimental evidence at protein level	Glutathione synthetase	1	0.9983	7	8	8	8	0	0	0	0	0	0	0	0	0	0	0	0	0	0	0	0	0	0	0	0	0	0	0	0	0	0	0	1	1	1	4	4	4
592	a	sp|P48681|NEST_HUMAN	P48681	NEST_HUMAN	NES	1621	8	Homo sapiens OX=9606	1:Experimental evidence at protein level	Nestin	1	0.9989	12	17	17	17	0	0	0	0	0	0	0	0	0	0	0	0	0	0	0	0	0	0	0	0	0	0	0	0	0	0	0	5	5	5	9	9	9
593	a	sp|P48735|IDHP_HUMAN	P48735	IDHP_HUMAN	IDH2	452	7.5	Homo sapiens OX=9606	1:Experimental evidence at protein level	Isocitrate dehydrogenase [NADP], mitochondrial	1	0.9985	3	6	5	5	0	0	0	0	0	0	0	0	0	0	0	0	0	0	0	0	0	0	0	0	0	0	0	0	0	0	0	1	1	1	2	1	1
594	a	sp|P48739|PIPNB_HUMAN	P48739	PIPNB_HUMAN	PITPNB	271	20.3	Homo sapiens OX=9606	1:Experimental evidence at protein level	Phosphatidylinositol transfer protein beta isoform	1	0.999	5	10	6	10	0	0	0	0	0	0	0	0	0	0	0	0	0	0	0	0	0	0	0	0	0	0	0	0	0	0	0	3	2	3	4	2	4
595	a	sp|P48960|CD97_HUMAN	P48960	CD97_HUMAN	CD97	835	6.6	Homo sapiens OX=9606	1:Experimental evidence at protein level	CD97 antigen	1	0.999	5	8	8	8	0	0	0	0	0	0	0	0	0	0	0	0	0	0	0	0	0	0	0	0	0	0	0	0	0	0	0	3	3	3	4	4	4
596	a	sp|P49023|PAXI_HUMAN	P49023	PAXI_HUMAN	PXN	591	10	Homo sapiens OX=9606	1:Experimental evidence at protein level	Paxillin	1	0.9989	4	7	7	7	0	0	0	0	0	0	0	0	0	0	0	0	0	0	0	0	0	0	0	0	0	0	0	0	0	0	0	2	2	2	4	4	4
597	a	sp|P49189|AL9A1_HUMAN	P49189	AL9A1_HUMAN	ALDH9A1	494	8.9	Homo sapiens OX=9606	1:Experimental evidence at protein level	4-trimethylaminobutyraldehyde dehydrogenase	1	0.998	4	7	7	7	0	0	0	0	0	0	0	0	0	0	0	0	0	0	0	0	0	0	0	0	0	0	0	0	0	0	0	3	3	3	3	3	3
598	a	sp|P49207|RL34_HUMAN	P49207	RL34_HUMAN	RPL34	117	36.8	Homo sapiens OX=9606	1:Experimental evidence at protein level	60S ribosomal protein L34	1	0.997	5	11	11	11	0	0	0	0	0	0	0	0	0	0	0	0	0	0	0	0	0	0	1	1	1	1	1	1	173005744	173005744	173005744	2	2	2	3	3	3
599	a	sp|P49257|LMAN1_HUMAN	P49257	LMAN1_HUMAN	LMAN1	510	22.7	Homo sapiens OX=9606	1:Experimental evidence at protein level	Protein ERGIC-53	1	0.999	8	12	12	12	0	0	0	0	0	0	0	0	0	0	0	0	0	0	0	0	0	0	0	0	0	0	0	0	0	0	0	3	3	3	5	5	5
600	a	sp|P49321|NASP_HUMAN	P49321	NASP_HUMAN	NASP	788	37.6	Homo sapiens OX=9606	1:Experimental evidence at protein level	Nuclear autoantigenic sperm protein	1	0.999	19	40	40	40	0	0	0	0	0	0	0	0	0	0	0	0	0	0	0	0	0	0	0	0	0	0	0	0	0	0	0	15	15	15	17	17	17
601	a	sp|P49419|AL7A1_HUMAN	P49419	AL7A1_HUMAN	ALDH7A1	539	8	Homo sapiens OX=9606	1:Experimental evidence at protein level	Alpha-aminoadipic semialdehyde dehydrogenase	1	0.9985	4	9	9	9	0	0	0	0	0	0	0	0	0	0	0	0	0	0	0	0	0	0	0	0	0	0	0	0	0	0	0	3	3	3	4	4	4
602	a	sp|P49454|CENPF_HUMAN	P49454	CENPF_HUMAN	CENPF	3114	1.5	Homo sapiens OX=9606	1:Experimental evidence at protein level	Centromere protein F	1	0.9935	4	5	5	5	0	0	0	0	0	0	0	0	0	0	0	0	0	0	0	0	0	0	0	0	0	0	0	0	0	0	0	2	2	2	3	3	3
603	a	sp|P49458|SRP09_HUMAN	P49458	SRP09_HUMAN	SRP9	86	43	Homo sapiens OX=9606	1:Experimental evidence at protein level	Signal recognition particle 9 kDa protein	1	0.9989	4	6	6	6	0	0	0	0	0	0	0	0	0	0	0	0	0	0	0	0	0	0	0	0	0	0	0	0	0	0	0	2	2	2	2	2	2
604	a	sp|P49588|SYAC_HUMAN	P49588	SYAC_HUMAN	AARS	968	12.9	Homo sapiens OX=9606	1:Experimental evidence at protein level	Alanine--tRNA ligase, cytoplasmic	1	0.999	9	18	18	18	0	0	0	0	0	0	0	0	0	0	0	0	0	0	0	0	0	0	0	0	0	0	0	0	0	0	0	7	7	7	8	8	8
605	a	sp|P49589|SYCC_HUMAN	P49589	SYCC_HUMAN	CARS	748	8.4	Homo sapiens OX=9606	1:Experimental evidence at protein level	Cysteine--tRNA ligase, cytoplasmic	1	0.9953	5	8	8	8	0	0	0	0	0	0	0	0	0	0	0	0	0	0	0	0	0	0	0	0	0	0	0	0	0	0	0	2	2	2	3	3	3
606	a	sp|P49591|SYSC_HUMAN	P49591	SYSC_HUMAN	SARS	514	20.4	Homo sapiens OX=9606	1:Experimental evidence at protein level	Serine--tRNA ligase, cytoplasmic	1	0.999	8	15	15	15	0	0	0	0	0	0	0	0	0	0	0	0	0	0	0	0	0	0	0	0	0	0	0	0	0	0	0	3	3	3	7	7	7
607	a	sp|P49643|PRI2_HUMAN	P49643	PRI2_HUMAN	PRIM2	509	8.8	Homo sapiens OX=9606	1:Experimental evidence at protein level	DNA primase large subunit	1	0.9982	3	3	3	3	0	0	0	0	0	0	0	0	0	0	0	0	0	0	0	0	0	0	0	0	0	0	0	0	0	0	0	2	2	2	1	1	1
608	a	sp|P49720|PSB3_HUMAN	P49720	PSB3_HUMAN	PSMB3	205	29.8	Homo sapiens OX=9606	1:Experimental evidence at protein level	Proteasome subunit beta type-3	1	0.999	4	5	5	5	0	0	0	0	0	0	0	0	0	0	0	0	0	0	0	0	0	0	0	0	0	0	0	0	0	0	0	1	1	1	4	4	4
609	a	sp|P49721|PSB2_HUMAN	P49721	PSB2_HUMAN	PSMB2	201	44.8	Homo sapiens OX=9606	1:Experimental evidence at protein level	Proteasome subunit beta type-2	1	0.999	8	18	18	18	0	0	0	0	0	0	0	0	0	0	0	0	0	0	0	0	0	0	0	0	0	0	0	0	0	0	0	7	7	7	7	7	7
610	a	sp|P49736|MCM2_HUMAN	P49736	MCM2_HUMAN	MCM2	904	17.4	Homo sapiens OX=9606	1:Experimental evidence at protein level	DNA replication licensing factor MCM2	1	0.999	13	31	31	31	0	0	0	0	0	0	0	0	0	0	0	0	0	0	0	0	0	0	0	0	0	0	0	0	0	0	0	11	11	11	11	11	11
611	a	sp|P49748|ACADV_HUMAN	P49748	ACADV_HUMAN	ACADVL	655	15.4	Homo sapiens OX=9606	1:Experimental evidence at protein level	Very long-chain specific acyl-CoA dehydrogenase, mitochondrial	1	0.999	10	18	18	18	0	0	0	0	0	0	0	0	0	0	0	0	0	0	0	0	0	0	0	0	0	0	0	0	0	0	0	5	5	5	7	7	7
612	a	sp|P49750|YLPM1_HUMAN	P49750	YLPM1_HUMAN	YLPM1	2146	2.3	Homo sapiens OX=9606	1:Experimental evidence at protein level	YLP motif-containing protein 1	1	0.9916	4	8	8	8	0	0	0	0	0	0	0	0	0	0	0	0	0	0	0	0	0	0	0	0	0	0	0	0	0	0	0	2	2	2	3	3	3
613	a	sp|P49755|TMEDA_HUMAN	P49755	TMEDA_HUMAN	TMED10	219	22.4	Homo sapiens OX=9606	1:Experimental evidence at protein level	Transmembrane emp24 domain-containing protein 10	1	0.997	3	6	6	6	0	0	0	0	0	0	0	0	0	0	0	0	0	0	0	0	0	0	0	0	0	0	0	0	0	0	0	1	1	1	2	2	2
614	a	sp|P49756|RBM25_HUMAN	P49756	RBM25_HUMAN	RBM25	843	6.2	Homo sapiens OX=9606	1:Experimental evidence at protein level	RNA-binding protein 25	1	0.999	4	5	5	5	0	0	0	0	0	0	0	0	0	0	0	0	0	0	0	0	0	0	0	0	0	0	0	0	0	0	0	1	1	1	2	2	2
615	a	sp|P49773|HINT1_HUMAN	P49773	HINT1_HUMAN	HINT1	126	77.8	Homo sapiens OX=9606	1:Experimental evidence at protein level	Histidine triad nucleotide-binding protein 1	1	0.999	6	21	21	21	0	0	0	0	0	0	0	0	0	0	0	0	1	1	1	838344900	838344900	838344900	0	0	0	0	0	0	0	0	0	5	5	5	7	7	7
616	a	sp|P49790|NU153_HUMAN	P49790	NU153_HUMAN	NUP153	1475	8.7	Homo sapiens OX=9606	1:Experimental evidence at protein level	Nuclear pore complex protein Nup153	1	0.999	8	15	15	15	0	0	0	0	0	0	0	0	0	0	0	0	0	0	0	0	0	0	0	0	0	0	0	0	0	0	0	6	6	6	8	8	8
617	a	sp|P49915|GUAA_HUMAN	P49915	GUAA_HUMAN	GMPS	693	21.9	Homo sapiens OX=9606	1:Experimental evidence at protein level	GMP synthase [glutamine-hydrolyzing]	1	0.9985	10	15	15	15	0	0	0	0	0	0	0	0	0	0	0	0	0	0	0	0	0	0	0	0	0	0	0	0	0	0	0	6	6	6	7	7	7
618	a	sp|P49959|MRE11_HUMAN	P49959	MRE11_HUMAN	MRE11	708	10.7	Homo sapiens OX=9606	1:Experimental evidence at protein level	Double-strand break repair protein MRE11	1	0.999	6	11	11	11	0	0	0	0	0	0	0	0	0	0	0	0	0	0	0	0	0	0	0	0	0	0	0	0	0	0	0	3	3	3	3	3	3
619	a	sp|P50213|IDH3A_HUMAN	P50213	IDH3A_HUMAN	IDH3A	366	34.4	Homo sapiens OX=9606	1:Experimental evidence at protein level	Isocitrate dehydrogenase [NAD] subunit alpha, mitochondrial	1	0.999	11	27	27	27	0	0	0	0	0	0	0	0	0	0	0	0	0	0	0	0	0	0	0	0	0	0	0	0	0	0	0	8	8	8	7	7	7
620	a	sp|P50238|CRIP1_HUMAN	P50238	CRIP1_HUMAN	CRIP1	77	55.8	Homo sapiens OX=9606	1:Experimental evidence at protein level	Cysteine-rich protein 1	1	0.999	3	4	4	4	0	0	0	0	0	0	0	0	0	0	0	0	0	0	0	0	0	0	0	0	0	0	0	0	0	0	0	0	0	0	3	3	3
621	a	sp|P50395|GDIB_HUMAN	P50395	GDIB_HUMAN	GDI2	445	62.2	Homo sapiens OX=9606	1:Experimental evidence at protein level	Rab GDP dissociation inhibitor beta	1	0.999	21	60	37	60	0	0	0	0	0	0	0	0	0	0	0	0	0	0	0	0	0	0	0	0	0	0	0	0	0	0	0	17	11	17	19	11	19
622	a	sp|P50402|EMD_HUMAN	P50402	EMD_HUMAN	EMD	254	31.9	Homo sapiens OX=9606	1:Experimental evidence at protein level	Emerin	1	0.999	6	21	21	21	0	0	0	0	0	0	0	0	0	0	0	0	0	0	0	0	0	0	0	0	0	0	0	0	0	0	0	6	6	6	5	5	5
623	a	sp|P50454|SERPH_HUMAN	P50454	SERPH_HUMAN	SERPINH1	418	55.7	Homo sapiens OX=9606	1:Experimental evidence at protein level	Serpin H1	1	0.999	18	43	43	43	0	0	0	0	0	0	0	0	0	0	0	0	0	0	0	0	0	0	0	0	0	0	0	0	0	0	0	11	11	11	13	13	13
624	a	sp|P50579|MAP2_HUMAN	P50579	MAP2_HUMAN	METAP2	478	11.9	Homo sapiens OX=9606	1:Experimental evidence at protein level	Methionine aminopeptidase 2	1	0.999	5	8	8	8	0	0	0	0	0	0	0	0	0	0	0	0	0	0	0	0	0	0	0	0	0	0	0	0	0	0	0	3	3	3	4	4	4
625	a	sp|P50583|AP4A_HUMAN	P50583	AP4A_HUMAN	NUDT2	147	36.1	Homo sapiens OX=9606	1:Experimental evidence at protein level	Bis(5'-nucleosyl)-tetraphosphatase [asymmetrical]	1	0.999	3	4	4	4	0	0	0	0	0	0	0	0	0	0	0	0	0	0	0	0	0	0	0	0	0	0	0	0	0	0	0	3	3	3	3	3	3
626	a	sp|P50851|LRBA_HUMAN	P50851	LRBA_HUMAN	LRBA	2863	2.7	Homo sapiens OX=9606	1:Experimental evidence at protein level	Lipopolysaccharide-responsive and beige-like anchor protein	1	0.999	6	7	7	7	0	0	0	0	0	0	0	0	0	0	0	0	0	0	0	0	0	0	0	0	0	0	0	0	0	0	0	1	1	1	1	1	1
627	a	sp|P50914|RL14_HUMAN	P50914	RL14_HUMAN	RPL14	215	24.2	Homo sapiens OX=9606	1:Experimental evidence at protein level	60S ribosomal protein L14	1	0.999	5	14	14	14	0	0	0	0	0	0	0	0	0	1	1	1	1	1	1	93072856	93072856	93072856	0	0	0	0	0	0	0	0	0	3	3	3	4	4	4
628	a	sp|P50990|TCPQ_HUMAN	P50990	TCPQ_HUMAN	CCT8	548	55.1	Homo sapiens OX=9606	1:Experimental evidence at protein level	T-complex protein 1 subunit theta	1	0.999	26	86	86	86	0	0	0	0	0	0	0	0	0	0	0	0	0	0	0	0	0	0	0	0	0	0	0	0	0	0	0	17	17	17	19	19	19
629	a	sp|P51114|FXR1_HUMAN	P51114	FXR1_HUMAN	FXR1	621	30.6	Homo sapiens OX=9606	1:Experimental evidence at protein level	Fragile X mental retardation syndrome-related protein 1	1	0.999	14	18	17	18	0	0	0	0	0	0	0	0	0	0	0	0	0	0	0	0	0	0	0	0	0	0	0	0	0	0	0	7	6	7	10	9	10
630	a	sp|P51116|FXR2_HUMAN	P51116	FXR2_HUMAN	FXR2	673	10	Homo sapiens OX=9606	1:Experimental evidence at protein level	Fragile X mental retardation syndrome-related protein 2	1	0.999	6	6	5	5	0	0	0	0	0	0	0	0	0	0	0	0	0	0	0	0	0	0	0	0	0	0	0	0	0	0	0	2	1	1	3	2	2
631	a	sp|P51148|RAB5C_HUMAN	P51148	RAB5C_HUMAN	RAB5C	216	30.1	Homo sapiens OX=9606	1:Experimental evidence at protein level	Ras-related protein Rab-5C	1	0.999	5	12	5	5	0	0	0	0	0	0	0	0	0	0	0	0	0	0	0	0	0	0	0	0	0	0	0	0	0	0	0	4	2	2	4	2	2
632	a	sp|P51149|RAB7A_HUMAN	P51149	RAB7A_HUMAN	RAB7A	207	62.8	Homo sapiens OX=9606	1:Experimental evidence at protein level	Ras-related protein Rab-7a	1	0.999	10	27	27	27	0	0	0	0	0	0	0	0	0	0	0	0	0	0	0	0	0	0	0	0	0	0	0	0	0	0	0	6	6	6	9	9	9
633	a	sp|P51398|RT29_HUMAN	P51398	RT29_HUMAN	DAP3	398	13.6	Homo sapiens OX=9606	1:Experimental evidence at protein level	28S ribosomal protein S29, mitochondrial	1	0.999	4	7	7	7	0	0	0	0	0	0	0	0	0	0	0	0	0	0	0	0	0	0	0	0	0	0	0	0	0	0	0	3	3	3	3	3	3
634	a	sp|P51532|SMCA4_HUMAN	P51532	SMCA4_HUMAN	SMARCA4	1647	5.1	Homo sapiens OX=9606	1:Experimental evidence at protein level	Transcription activator BRG1	1	0.999	7	10	6	10	0	0	0	0	0	0	0	0	0	0	0	0	0	0	0	0	0	0	0	0	0	0	0	0	0	0	0	2	1	2	5	3	5
635	a	sp|P51570|GALK1_HUMAN	P51570	GALK1_HUMAN	GALK1	392	10.7	Homo sapiens OX=9606	1:Experimental evidence at protein level	Galactokinase	1	0.9984	3	4	4	4	0	0	0	0	0	0	0	0	0	0	0	0	0	0	0	0	0	0	0	0	0	0	0	0	0	0	0	1	1	1	0	0	0
636	a	sp|P51571|SSRD_HUMAN	P51571	SSRD_HUMAN	SSR4	173	17.9	Homo sapiens OX=9606	1:Experimental evidence at protein level	Translocon-associated protein subunit delta	1	0.9973	3	5	5	5	0	0	0	0	0	0	0	0	0	0	0	0	0	0	0	0	0	0	1	1	1	1	1	1	70191608	70191608	70191608	1	1	1	1	1	1
637	a	sp|P51572|BAP31_HUMAN	P51572	BAP31_HUMAN	BCAP31	246	22.8	Homo sapiens OX=9606	1:Experimental evidence at protein level	B-cell receptor-associated protein 31	1	0.9985	8	20	20	20	0	0	0	0	0	0	0	0	0	0	0	0	0	0	0	0	0	0	0	0	0	0	0	0	0	0	0	7	7	7	7	7	7
638	a	sp|P51636|CAV2_HUMAN	P51636	CAV2_HUMAN	CAV2	162	26.5	Homo sapiens OX=9606	1:Experimental evidence at protein level	Caveolin-2	1	0.9984	2	3	3	3	0	0	0	0	0	0	0	0	0	0	0	0	0	0	0	0	0	0	0	0	0	0	0	0	0	0	0	2	2	2	2	2	2
639	a	sp|P51659|DHB4_HUMAN	P51659	DHB4_HUMAN	HSD17B4	736	25.4	Homo sapiens OX=9606	1:Experimental evidence at protein level	Peroxisomal multifunctional enzyme type 2	1	0.999	12	20	20	20	0	0	0	0	0	0	0	0	0	0	0	0	0	0	0	0	0	0	0	0	0	0	0	0	0	0	0	8	8	8	9	9	9
640	a	sp|P51665|PSMD7_HUMAN	P51665	PSMD7_HUMAN	PSMD7	324	33.6	Homo sapiens OX=9606	1:Experimental evidence at protein level	26S proteasome non-ATPase regulatory subunit 7	1	0.999	7	16	16	16	0	0	0	0	0	0	0	0	0	0	0	0	0	0	0	0	0	0	0	0	0	1	1	1	20353844	20353844	20353844	3	3	3	6	6	6
641	a	sp|P51858|HDGF_HUMAN	P51858	HDGF_HUMAN	HDGF	240	55	Homo sapiens OX=9606	1:Experimental evidence at protein level	Hepatoma-derived growth factor	1	0.999	12	28	28	28	0	0	0	0	0	0	0	0	0	0	0	0	0	0	0	0	0	0	0	0	0	0	0	0	0	0	0	6	6	6	9	9	9
642	a	sp|P51991|ROA3_HUMAN	P51991	ROA3_HUMAN	HNRNPA3	378	37.6	Homo sapiens OX=9606	1:Experimental evidence at protein level	Heterogeneous nuclear ribonucleoprotein A3	1	0.999	17	37	34	34	0	0	0	0	0	0	0	0	0	0	0	0	1	0	0	82751104	0	0	0	0	0	1	1	1	222401424	171877024	171877024	8	8	8	11	10	10
643	a	sp|P52306|GDS1_HUMAN	P52306	GDS1_HUMAN	RAP1GDS1	607	18.5	Homo sapiens OX=9606	1:Experimental evidence at protein level	Rap1 GTPase-GDP dissociation stimulator 1	1	0.999	8	14	14	14	0	0	0	0	0	0	0	0	0	0	0	0	0	0	0	0	0	0	0	0	0	0	0	0	0	0	0	4	4	4	6	6	6
644	a	sp|P52565|GDIR1_HUMAN	P52565	GDIR1_HUMAN	ARHGDIA	204	43.1	Homo sapiens OX=9606	1:Experimental evidence at protein level	Rho GDP-dissociation inhibitor 1	1	0.9981	7	10	10	10	0	0	0	0	0	0	0	0	0	0	0	0	0	0	0	0	0	0	0	0	0	0	0	0	0	0	0	4	4	4	3	3	3
645	a	sp|P52594|AGFG1_HUMAN	P52594	AGFG1_HUMAN	AGFG1	562	6	Homo sapiens OX=9606	1:Experimental evidence at protein level	Arf-GAP domain and FG repeat-containing protein 1	1	0.999	2	7	7	7	0	0	0	0	0	0	0	0	0	0	0	0	0	0	0	0	0	0	0	0	0	0	0	0	0	0	0	2	2	2	2	2	2
646	a	sp|P52597|HNRPF_HUMAN	P52597	HNRPF_HUMAN	HNRNPF	415	37.3	Homo sapiens OX=9606	1:Experimental evidence at protein level	Heterogeneous nuclear ribonucleoprotein F	1	0.999	10	33	22	22	0	0	0	0	0	0	0	0	0	0	0	0	0	0	0	0	0	0	0	0	0	0	0	0	0	0	0	9	6	6	9	7	7
647	a	sp|P52732|KIF11_HUMAN	P52732	KIF11_HUMAN	KIF11	1056	4.2	Homo sapiens OX=9606	1:Experimental evidence at protein level	Kinesin-like protein KIF11	1	0.9967	4	6	6	6	0	0	0	0	0	0	0	0	0	0	0	0	0	0	0	0	0	0	0	0	0	0	0	0	0	0	0	1	1	1	2	2	2
648	a	sp|P52788|SPSY_HUMAN	P52788	SPSY_HUMAN	SMS	366	40.7	Homo sapiens OX=9606	1:Experimental evidence at protein level	Spermine synthase	1	0.999	10	19	19	19	0	0	0	0	0	0	0	0	0	0	0	0	0	0	0	0	0	0	0	0	0	0	0	0	0	0	0	5	5	5	8	8	8
649	a	sp|P52815|RM12_HUMAN	P52815	RM12_HUMAN	MRPL12	198	17.7	Homo sapiens OX=9606	1:Experimental evidence at protein level	39S ribosomal protein L12, mitochondrial	1	0.9984	2	3	3	3	0	0	0	0	0	0	0	0	0	0	0	0	0	0	0	0	0	0	0	0	0	0	0	0	0	0	0	2	2	2	2	2	2
650	a	sp|P52888|THOP1_HUMAN	P52888	THOP1_HUMAN	THOP1	689	7.5	Homo sapiens OX=9606	1:Experimental evidence at protein level	Thimet oligopeptidase	1	0.9988	4	6	6	6	0	0	0	0	0	0	0	0	0	0	0	0	0	0	0	0	0	0	0	0	0	0	0	0	0	0	0	2	2	2	3	3	3
651	a	sp|P52907|CAZA1_HUMAN	P52907	CAZA1_HUMAN	CAPZA1	286	48.6	Homo sapiens OX=9606	1:Experimental evidence at protein level	F-actin-capping protein subunit alpha-1	1	0.999	8	26	18	26	0	0	0	0	0	0	0	0	0	0	0	0	0	0	0	0	0	0	0	0	0	0	0	0	0	0	0	5	3	5	8	6	8
652	a	sp|P52943|CRIP2_HUMAN	P52943	CRIP2_HUMAN	CRIP2	208	35.6	Homo sapiens OX=9606	1:Experimental evidence at protein level	Cysteine-rich protein 2	1	0.999	4	8	8	8	0	0	0	0	0	0	0	0	0	0	0	0	0	0	0	0	0	0	0	0	0	0	0	0	0	0	0	3	3	3	4	4	4
653	a	sp|P52948|NUP98_HUMAN	P52948	NUP98_HUMAN	NUP98	1817	4	Homo sapiens OX=9606	1:Experimental evidence at protein level	Nuclear pore complex protein Nup98-Nup96	1	0.9985	6	7	7	7	0	0	0	0	0	0	0	0	0	0	0	0	0	0	0	0	0	0	0	0	0	0	0	0	0	0	0	2	2	2	3	3	3
654	a	sp|P53004|BIEA_HUMAN	P53004	BIEA_HUMAN	BLVRA	296	11.8	Homo sapiens OX=9606	1:Experimental evidence at protein level	Biliverdin reductase A	1	0.9981	3	7	7	7	0	0	0	0	0	0	0	0	0	0	0	0	0	0	0	0	0	0	0	0	0	0	0	0	0	0	0	3	3	3	3	3	3
655	a	sp|P53007|TXTP_HUMAN	P53007	TXTP_HUMAN	SLC25A1	311	18.6	Homo sapiens OX=9606	1:Experimental evidence at protein level	Tricarboxylate transport protein, mitochondrial	1	0.9976	6	7	7	7	0	0	0	0	0	0	0	0	0	0	0	0	0	0	0	0	0	0	0	0	0	0	0	0	0	0	0	2	2	2	3	3	3
656	a	sp|P53041|PPP5_HUMAN	P53041	PPP5_HUMAN	PPP5C	499	17.8	Homo sapiens OX=9606	1:Experimental evidence at protein level	Serine/threonine-protein phosphatase 5	1	0.9974	8	8	8	8	0	0	0	0	0	0	0	0	0	0	0	0	0	0	0	0	0	0	0	0	0	0	0	0	0	0	0	0	0	0	3	3	3
657	a	sp|P53365|ARFP2_HUMAN	P53365	ARFP2_HUMAN	ARFIP2	341	12.9	Homo sapiens OX=9606	1:Experimental evidence at protein level	Arfaptin-2	1	0.9979	4	6	4	4	0	0	0	0	0	0	0	0	0	0	0	0	0	0	0	0	0	0	0	0	0	0	0	0	0	0	0	2	1	1	3	2	2
658	a	sp|P53367|ARFP1_HUMAN	P53367	ARFP1_HUMAN	ARFIP1	373	22	Homo sapiens OX=9606	1:Experimental evidence at protein level	Arfaptin-1	1	0.9923	6	9	7	9	0	0	0	0	0	0	0	0	0	0	0	0	0	0	0	0	0	0	0	0	0	0	0	0	0	0	0	4	3	4	4	3	4
659	a	sp|P53396|ACLY_HUMAN	P53396	ACLY_HUMAN	ACLY	1101	36.6	Homo sapiens OX=9606	1:Experimental evidence at protein level	ATP-citrate synthase	1	0.999	32	85	85	85	0	0	0	0	0	0	0	0	0	0	0	0	0	0	0	0	0	0	0	0	0	0	0	0	0	0	0	24	24	24	26	26	26
660	a	sp|P53582|MAP11_HUMAN	P53582	MAP11_HUMAN	METAP1	386	18.7	Homo sapiens OX=9606	1:Experimental evidence at protein level	Methionine aminopeptidase 1	1	0.999	5	9	9	9	0	0	0	0	0	0	0	0	0	0	0	0	0	0	0	0	0	0	0	0	0	0	0	0	0	0	0	4	4	4	5	5	5
661	a	sp|P53597|SUCA_HUMAN	P53597	SUCA_HUMAN	SUCLG1	346	13	Homo sapiens OX=9606	1:Experimental evidence at protein level	Succinate--CoA ligase [ADP/GDP-forming] subunit alpha, mitochondrial	1	0.999	3	5	5	5	0	0	0	0	0	0	0	0	0	0	0	0	0	0	0	0	0	0	0	0	0	0	0	0	0	0	0	1	1	1	1	1	1
662	a	sp|P53611|PGTB2_HUMAN	P53611	PGTB2_HUMAN	RABGGTB	331	6.6	Homo sapiens OX=9606	1:Experimental evidence at protein level	Geranylgeranyl transferase type-2 subunit beta	1	0.999	2	5	5	5	0	0	0	0	0	0	0	0	0	0	0	0	0	0	0	0	0	0	0	0	0	0	0	0	0	0	0	1	1	1	2	2	2
663	a	sp|P53985|MOT1_HUMAN	P53985	MOT1_HUMAN	SLC16A1	500	7.2	Homo sapiens OX=9606	1:Experimental evidence at protein level	Monocarboxylate transporter 1	1	0.9983	3	5	5	5	0	0	0	0	0	0	0	0	0	0	0	0	0	0	0	0	0	0	0	0	0	0	0	0	0	0	0	2	2	2	3	3	3
664	a	sp|P53990|IST1_HUMAN	P53990	IST1_HUMAN	IST1	364	12.4	Homo sapiens OX=9606	1:Experimental evidence at protein level	IST1 homolog	1	0.9903	4	5	5	5	0	0	0	0	0	0	0	0	0	0	0	0	0	0	0	0	0	0	0	0	0	0	0	0	0	0	0	0	0	0	3	3	3
665	a	sp|P53992|SC24C_HUMAN	P53992	SC24C_HUMAN	SEC24C	1094	10.9	Homo sapiens OX=9606	1:Experimental evidence at protein level	Protein transport protein Sec24C	1	0.999	8	10	10	10	0	0	0	0	0	0	0	0	0	0	0	0	0	0	0	0	0	0	0	0	0	0	0	0	0	0	0	3	3	3	3	3	3
666	a	sp|P53999|TCP4_HUMAN	P53999	TCP4_HUMAN	SUB1	127	37	Homo sapiens OX=9606	1:Experimental evidence at protein level	Activated RNA polymerase II transcriptional coactivator p15	1	0.9985	4	18	18	18	0	0	0	0	0	0	0	0	0	0	0	0	0	0	0	0	0	0	0	0	0	0	0	0	0	0	0	5	5	5	4	4	4
667	a	sp|P54105|ICLN_HUMAN	P54105	ICLN_HUMAN	CLNS1A	237	12.2	Homo sapiens OX=9606	1:Experimental evidence at protein level	Methylosome subunit pICln	1	0.9989	2	3	3	3	0	0	0	0	0	0	0	0	0	0	0	0	0	0	0	0	0	0	0	0	0	0	0	0	0	0	0	0	0	0	0	0	0
668	a	sp|P54136|SYRC_HUMAN	P54136	SYRC_HUMAN	RARS	660	30.3	Homo sapiens OX=9606	1:Experimental evidence at protein level	Arginine--tRNA ligase, cytoplasmic	1	0.999	18	32	32	32	0	0	0	0	0	0	0	0	0	0	0	0	0	0	0	0	0	0	0	0	0	0	0	0	0	0	0	14	14	14	15	15	15
669	a	sp|P54289|CA2D1_HUMAN	P54289	CA2D1_HUMAN	CACNA2D1	1103	3.6	Homo sapiens OX=9606	1:Experimental evidence at protein level	Voltage-dependent calcium channel subunit alpha-2/delta-1	1	0.991	3	4	4	4	0	0	0	0	0	0	0	0	0	0	0	0	0	0	0	0	0	0	0	0	0	0	0	0	0	0	0	3	3	3	3	3	3
670	a	sp|P54577|SYYC_HUMAN	P54577	SYYC_HUMAN	YARS	528	39.6	Homo sapiens OX=9606	1:Experimental evidence at protein level	Tyrosine--tRNA ligase, cytoplasmic	1	0.999	19	45	45	45	0	0	0	0	0	0	0	0	0	0	0	0	0	0	0	0	0	0	0	0	0	0	0	0	0	0	0	11	11	11	16	16	16
671	a	sp|P54578|UBP14_HUMAN	P54578	UBP14_HUMAN	USP14	494	19.2	Homo sapiens OX=9606	1:Experimental evidence at protein level	Ubiquitin carboxyl-terminal hydrolase 14	1	0.999	7	13	13	13	0	0	0	0	0	0	0	0	0	0	0	0	0	0	0	0	0	0	0	0	0	0	0	0	0	0	0	3	3	3	4	4	4
672	a	sp|P54725|RD23A_HUMAN	P54725	RD23A_HUMAN	RAD23A	363	15.7	Homo sapiens OX=9606	1:Experimental evidence at protein level	UV excision repair protein RAD23 homolog A	1	0.997	4	9	6	6	0	0	0	0	0	0	0	0	0	0	0	0	0	0	0	0	0	0	0	0	0	0	0	0	0	0	0	3	2	2	4	2	2
673	a	sp|P54886|P5CS_HUMAN	P54886	P5CS_HUMAN	ALDH18A1	795	20.6	Homo sapiens OX=9606	1:Experimental evidence at protein level	Delta-1-pyrroline-5-carboxylate synthase	1	0.999	13	30	30	30	0	0	0	0	0	0	0	0	0	0	0	0	0	0	0	0	0	0	0	0	0	0	0	0	0	0	0	9	9	9	11	11	11
674	a	sp|P55010|IF5_HUMAN	P55010	IF5_HUMAN	EIF5	431	28.1	Homo sapiens OX=9606	1:Experimental evidence at protein level	Eukaryotic translation initiation factor 5	1	0.999	10	17	17	17	0	0	0	0	0	0	0	0	0	0	0	0	0	0	0	0	0	0	0	0	0	0	0	0	0	0	0	5	5	5	9	9	9
675	a	sp|P55060|XPO2_HUMAN	P55060	XPO2_HUMAN	CSE1L	971	28.7	Homo sapiens OX=9606	1:Experimental evidence at protein level	Exportin-2	1	0.999	23	40	40	40	0	0	0	0	0	0	0	0	0	0	0	0	0	0	0	0	0	0	0	0	0	0	0	0	0	0	0	10	10	10	18	18	18
676	a	sp|P55072|TERA_HUMAN	P55072	TERA_HUMAN	VCP	806	51.2	Homo sapiens OX=9606	1:Experimental evidence at protein level	Transitional endoplasmic reticulum ATPase	1	0.999	33	88	88	88	0	0	0	0	0	0	0	0	0	0	0	0	0	0	0	0	0	0	0	0	0	0	0	0	0	0	0	18	18	18	27	27	27
677	a	sp|P55081|MFAP1_HUMAN	P55081	MFAP1_HUMAN	MFAP1	439	10.7	Homo sapiens OX=9606	1:Experimental evidence at protein level	Microfibrillar-associated protein 1	1	0.999	3	6	6	6	0	0	0	0	0	0	0	0	0	0	0	0	0	0	0	0	0	0	0	0	0	0	0	0	0	0	0	1	1	1	2	2	2
678	a	sp|P55084|ECHB_HUMAN	P55084	ECHB_HUMAN	HADHB	474	29.1	Homo sapiens OX=9606	1:Experimental evidence at protein level	Trifunctional enzyme subunit beta, mitochondrial	1	0.999	11	27	27	27	0	0	0	0	0	0	0	0	0	0	0	0	0	0	0	0	0	0	0	0	0	0	0	0	0	0	0	6	6	6	8	8	8
679	a	sp|P55145|MANF_HUMAN	P55145	MANF_HUMAN	MANF	182	24.7	Homo sapiens OX=9606	1:Experimental evidence at protein level	Mesencephalic astrocyte-derived neurotrophic factor	1	0.9957	4	8	8	8	0	0	0	0	0	0	0	0	0	0	0	0	0	0	0	0	0	0	0	0	0	0	0	0	0	0	0	1	1	1	2	2	2
680	a	sp|P55209|NP1L1_HUMAN	P55209	NP1L1_HUMAN	NAP1L1	391	16.4	Homo sapiens OX=9606	1:Experimental evidence at protein level	Nucleosome assembly protein 1-like 1	1	0.999	4	11	10	10	0	0	0	0	0	0	0	0	0	0	0	0	0	0	0	0	0	0	0	0	0	0	0	0	0	0	0	3	3	3	3	3	3
681	a	sp|P55263|ADK_HUMAN	P55263	ADK_HUMAN	ADK	362	35.9	Homo sapiens OX=9606	1:Experimental evidence at protein level	Adenosine kinase	1	0.999	9	8	8	8	0	0	0	0	0	0	0	0	0	0	0	0	0	0	0	0	0	0	0	0	0	0	0	0	0	0	0	2	2	2	3	3	3
682	a	sp|P55265|DSRAD_HUMAN	P55265	DSRAD_HUMAN	ADAR	1226	9.7	Homo sapiens OX=9606	1:Experimental evidence at protein level	Double-stranded RNA-specific adenosine deaminase	1	0.9985	10	18	18	18	0	0	0	0	0	0	0	0	0	0	0	0	0	0	0	0	0	0	0	0	0	1	1	1	7.52564e+06	7.52564e+06	7.52564e+06	5	5	5	6	6	6
683	a	sp|P55327|TPD52_HUMAN	P55327	TPD52_HUMAN	TPD52	224	26.3	Homo sapiens OX=9606	1:Experimental evidence at protein level	Tumor protein D52	1	0.999	3	7	7	7	0	0	0	0	0	0	0	0	0	0	0	0	0	0	0	0	0	0	0	0	0	0	0	0	0	0	0	2	2	2	3	3	3
684	a	sp|P55735|SEC13_HUMAN	P55735	SEC13_HUMAN	SEC13	322	29.8	Homo sapiens OX=9606	1:Experimental evidence at protein level	Protein SEC13 homolog	1	0.9989	5	8	8	8	0	0	0	0	0	0	0	0	0	0	0	0	0	0	0	0	0	0	0	0	0	0	0	0	0	0	0	1	1	1	2	2	2
685	a	sp|P55795|HNRH2_HUMAN	P55795	HNRH2_HUMAN	HNRNPH2	449	50.1	Homo sapiens OX=9606	1:Experimental evidence at protein level	Heterogeneous nuclear ribonucleoprotein H2	1	0.999	15	46	18	18	1	0	0	1	0	0	1.02915e+06	0	0	0	0	0	1	0	0	740249410	0	0	0	0	0	0	0	0	0	0	0	13	6	6	11	6	6
686	a	sp|P55884|EIF3B_HUMAN	P55884	EIF3B_HUMAN	EIF3B	814	29.5	Homo sapiens OX=9606	1:Experimental evidence at protein level	Eukaryotic translation initiation factor 3 subunit B	1	0.999	16	31	31	31	0	0	0	0	0	0	0	0	0	0	0	0	0	0	0	0	0	0	0	0	0	0	0	0	0	0	0	9	9	9	12	12	12
687	a	sp|P55957|BID_HUMAN	P55957	BID_HUMAN	BID	195	15.4	Homo sapiens	1:Experimental evidence at protein level	BH3-interacting domain death agonist	1	0.999	2	4	4	4	0	0	0	0	0	0	0	0	0	0	0	0	0	0	0	0	0	0	0	0	0	0	0	0	0	0	0	1	1	1	1	1	1
688	a	sp|P56182|RRP1_HUMAN	P56182	RRP1_HUMAN	RRP1	461	6.5	Homo sapiens OX=9606	1:Experimental evidence at protein level	Ribosomal RNA processing protein 1 homolog A	1	0.9987	3	2	2	2	0	0	0	0	0	0	0	0	0	0	0	0	0	0	0	0	0	0	0	0	0	0	0	0	0	0	0	0	0	0	0	0	0
689	a	sp|P56192|SYMC_HUMAN	P56192	SYMC_HUMAN	MARS	900	16.3	Homo sapiens OX=9606	1:Experimental evidence at protein level	Methionine--tRNA ligase, cytoplasmic	1	0.9982	13	16	15	16	0	0	0	0	0	0	0	0	0	0	0	0	0	0	0	0	0	0	0	0	0	0	0	0	0	0	0	4	4	4	7	6	7
690	a	sp|P56545|CTBP2_HUMAN	P56545	CTBP2_HUMAN	CTBP2	445	9.2	Homo sapiens OX=9606	1:Experimental evidence at protein level	C-terminal-binding protein 2	1	0.999	3	5	5	5	0	0	0	0	0	0	0	0	0	0	0	0	0	0	0	0	0	0	0	0	0	0	0	0	0	0	0	3	3	3	3	3	3
691	a	sp|P56556|NDUA6_HUMAN	P56556	NDUA6_HUMAN	NDUFA6	128	46.1	Homo sapiens OX=9606	1:Experimental evidence at protein level	NADH dehydrogenase [ubiquinone] 1 alpha subcomplex subunit 6	1	0.9973	5	9	9	9	0	0	0	0	0	0	0	0	0	0	0	0	0	0	0	0	0	0	0	0	0	0	0	0	0	0	0	3	3	3	5	5	5
692	a	sp|P57088|TMM33_HUMAN	P57088	TMM33_HUMAN	TMEM33	247	12.6	Homo sapiens OX=9606	1:Experimental evidence at protein level	Transmembrane protein 33	1	0.999	3	11	11	11	0	0	0	0	0	0	0	0	0	0	0	0	0	0	0	0	0	0	0	0	0	0	0	0	0	0	0	3	3	3	3	3	3
693	a	sp|P57105|SYJ2B_HUMAN	P57105	SYJ2B_HUMAN	SYNJ2BP	145	29	Homo sapiens OX=9606	1:Experimental evidence at protein level	Synaptojanin-2-binding protein	1	0.9973	4	10	10	10	0	0	0	0	0	0	0	0	0	0	0	0	0	0	0	0	0	0	0	0	0	0	0	0	0	0	0	3	3	3	3	3	3
694	a	sp|P57678|GEMI4_HUMAN	P57678	GEMI4_HUMAN	GEMIN4	1058	4.3	Homo sapiens OX=9606	1:Experimental evidence at protein level	Gem-associated protein 4	1	0.9968	4	6	6	6	0	0	0	0	0	0	0	0	0	0	0	0	0	0	0	0	0	0	0	0	0	0	0	0	0	0	0	3	3	3	4	4	4
695	a	sp|P57740|NU107_HUMAN	P57740	NU107_HUMAN	NUP107	925	19.7	Homo sapiens OX=9606	1:Experimental evidence at protein level	Nuclear pore complex protein Nup107	1	0.999	13	17	17	17	0	0	0	0	0	0	0	0	0	0	0	0	0	0	0	0	0	0	0	0	0	0	0	0	0	0	0	4	4	4	5	5	5
696	a	sp|P58107|EPIPL_HUMAN	P58107	EPIPL_HUMAN	EPPK1	5088	53.5	Homo sapiens OX=9606	1:Experimental evidence at protein level	Epiplakin	1	0.999	89	213	175	175	1	0	0	1	0	0	1.43856e+06	0	0	2	0	0	2	0	0	551519550	0	0	2	2	2	4	3	3	537315840	225905712	225905712	54	49	49	67	60	60
697	a	sp|P59998|ARPC4_HUMAN	P59998	ARPC4_HUMAN	ARPC4	168	40.5	Homo sapiens OX=9606	1:Experimental evidence at protein level	Actin-related protein 2/3 complex subunit 4	1	0.999	5	13	13	13	0	0	0	0	0	0	0	0	0	0	0	0	0	0	0	0	0	0	0	0	0	1	1	1	62391660	62391660	62391660	4	4	4	5	5	5
698	a	sp|P60174|TPIS_HUMAN	P60174	TPIS_HUMAN	TPI1	286	61.5	Homo sapiens OX=9606	1:Experimental evidence at protein level	Triosephosphate isomerase	1	0.999	12	52	52	52	0	0	0	0	0	0	0	0	0	1	1	1	1	1	1	151185392	151185392	151185392	0	0	0	1	1	1	320550208	320550208	320550208	12	12	12	13	13	13
699	a	sp|P60228|EIF3E_HUMAN	P60228	EIF3E_HUMAN	EIF3E	445	30.8	Homo sapiens OX=9606	1:Experimental evidence at protein level	Eukaryotic translation initiation factor 3 subunit E	1	0.999	11	26	26	26	0	0	0	0	0	0	0	0	0	0	0	0	0	0	0	0	0	0	0	0	0	0	0	0	0	0	0	8	8	8	10	10	10
700	a	sp|P60468|SC61B_HUMAN	P60468	SC61B_HUMAN	SEC61B	96	37.5	Homo sapiens OX=9606	1:Experimental evidence at protein level	Protein transport protein Sec61 subunit beta	1	0.999	3	11	11	11	0	0	0	0	0	0	0	0	0	0	0	0	0	0	0	0	0	0	0	0	0	0	0	0	0	0	0	2	2	2	3	3	3
701	a	sp|P60510|PP4C_HUMAN	P60510	PP4C_HUMAN	PPP4C	307	18.2	Homo sapiens OX=9606	1:Experimental evidence at protein level	Serine/threonine-protein phosphatase 4 catalytic subunit	1	0.9751	4	9	9	9	0	0	0	0	0	0	0	0	0	0	0	0	0	0	0	0	0	0	0	0	0	0	0	0	0	0	0	3	3	3	2	2	2
702	a	sp|P60866|RS20_HUMAN	P60866	RS20_HUMAN	RPS20	119	28.6	Homo sapiens OX=9606	1:Experimental evidence at protein level	40S ribosomal protein S20	1	0.999	4	10	10	10	0	0	0	0	0	0	0	0	0	0	0	0	0	0	0	0	0	0	0	0	0	0	0	0	0	0	0	2	2	2	3	3	3
703	a	sp|P60900|PSA6_HUMAN	P60900	PSA6_HUMAN	PSMA6	246	38.2	Homo sapiens OX=9606	1:Experimental evidence at protein level	Proteasome subunit alpha type-6	1	0.9985	9	23	23	23	0	0	0	0	0	0	0	0	0	0	0	0	0	0	0	0	0	0	0	0	0	0	0	0	0	0	0	5	5	5	5	5	5
704	a	sp|P60903|S10AA_HUMAN	P60903	S10AA_HUMAN	S100A10	97	61.9	Homo sapiens OX=9606	1:Experimental evidence at protein level	Protein S100-A10	1	0.999	4	11	11	11	0	0	0	0	0	0	0	0	0	0	0	0	0	0	0	0	0	0	0	0	0	1	1	1	681429180	681429180	681429180	3	3	3	3	3	3
705	a	sp|P60981|DEST_HUMAN	P60981	DEST_HUMAN	DSTN	165	62.4	Homo sapiens OX=9606	1:Experimental evidence at protein level	Destrin	1	0.999	11	23	22	22	0	0	0	0	0	0	0	0	0	0	0	0	0	0	0	0	0	0	0	0	0	0	0	0	0	0	0	6	6	6	8	8	8
706	a	sp|P61011|SRP54_HUMAN	P61011	SRP54_HUMAN	SRP54	504	17.5	Homo sapiens OX=9606	1:Experimental evidence at protein level	Signal recognition particle 54 kDa protein	1	0.999	7	16	16	16	0	0	0	0	0	0	0	0	0	0	0	0	0	0	0	0	0	0	0	0	0	0	0	0	0	0	0	5	5	5	6	6	6
707	a	sp|P61024|CKS1_HUMAN	P61024	CKS1_HUMAN	CKS1B	79	20.3	Homo sapiens OX=9606	1:Experimental evidence at protein level	Cyclin-dependent kinases regulatory subunit 1	1	0.9989	2	5	5	5	0	0	0	0	0	0	0	0	0	0	0	0	0	0	0	0	0	0	0	0	0	0	0	0	0	0	0	2	2	2	2	2	2
708	a	sp|P61086|UBE2K_HUMAN	P61086	UBE2K_HUMAN	UBE2K	200	21.5	Homo sapiens OX=9606	1:Experimental evidence at protein level	Ubiquitin-conjugating enzyme E2 K	1	0.999	3	6	6	6	0	0	0	0	0	0	0	0	0	0	0	0	0	0	0	0	0	0	0	0	0	0	0	0	0	0	0	3	3	3	2	2	2
709	a	sp|P61201|CSN2_HUMAN	P61201	CSN2_HUMAN	COPS2	443	32.3	Homo sapiens OX=9606	1:Experimental evidence at protein level	COP9 signalosome complex subunit 2	1	0.999	11	19	19	19	0	0	0	0	0	0	0	0	0	0	0	0	0	0	0	0	0	0	0	0	0	0	0	0	0	0	0	7	7	7	7	7	7
710	a	sp|P61204|ARF3_HUMAN	P61204	ARF3_HUMAN	ARF3	181	41.4	Homo sapiens OX=9606	1:Experimental evidence at protein level	ADP-ribosylation factor 3	1	0.9989	5	19	7	7	0	0	0	0	0	0	0	0	0	0	0	0	0	0	0	0	0	0	0	0	0	0	0	0	0	0	0	2	0	0	6	3	3
711	a	sp|P61221|ABCE1_HUMAN	P61221	ABCE1_HUMAN	ABCE1	599	18.7	Homo sapiens OX=9606	1:Experimental evidence at protein level	ATP-binding cassette sub-family E member 1	1	0.999	9	18	18	18	0	0	0	0	0	0	0	0	0	0	0	0	0	0	0	0	0	0	0	0	0	0	0	0	0	0	0	6	6	6	8	8	8
712	a	sp|P61247|RS3A_HUMAN	P61247	RS3A_HUMAN	RPS3A	264	48.5	Homo sapiens OX=9606	1:Experimental evidence at protein level	40S ribosomal protein S3a	1	0.999	15	45	45	45	0	0	0	0	0	0	0	0	0	0	0	0	0	0	0	0	0	0	0	0	0	3	3	3	51402444	51402444	51402444	8	8	8	10	10	10
713	a	sp|P61289|PSME3_HUMAN	P61289	PSME3_HUMAN	PSME3	254	44.9	Homo sapiens OX=9606	1:Experimental evidence at protein level	Proteasome activator complex subunit 3	1	0.9989	10	23	23	23	0	0	0	0	0	0	0	0	0	0	0	0	0	0	0	0	0	0	0	0	0	0	0	0	0	0	0	7	7	7	7	7	7
714	a	sp|P61313|RL15_HUMAN	P61313	RL15_HUMAN	RPL15	204	27.5	Homo sapiens OX=9606	1:Experimental evidence at protein level	60S ribosomal protein L15	1	0.999	6	13	13	13	0	0	0	0	0	0	0	0	0	1	1	1	1	1	1	267112016	267112016	267112016	0	0	0	0	0	0	0	0	0	2	2	2	3	3	3
715	a	sp|P61326|MGN_HUMAN	P61326	MGN_HUMAN	MAGOH	146	24.7	Homo sapiens OX=9606	1:Experimental evidence at protein level	Protein mago nashi homolog	1	0.9982	4	10	10	10	0	0	0	0	0	0	0	0	0	0	0	0	0	0	0	0	0	0	0	0	0	0	0	0	0	0	0	2	2	2	4	4	4
716	a	sp|P61353|RL27_HUMAN	P61353	RL27_HUMAN	RPL27	136	42.6	Homo sapiens OX=9606	1:Experimental evidence at protein level	60S ribosomal protein L27	1	0.9958	5	15	15	15	0	0	0	0	0	0	0	0	0	0	0	0	0	0	0	0	0	0	1	1	1	1	1	1	123960504	123960504	123960504	3	3	3	4	4	4
717	a	sp|P61604|CH10_HUMAN	P61604	CH10_HUMAN	HSPE1	102	61.8	Homo sapiens OX=9606	1:Experimental evidence at protein level	10 kDa heat shock protein, mitochondrial	1	0.9989	7	25	25	25	0	0	0	0	0	0	0	0	0	1	1	1	2	2	2	204510768	204510768	204510768	0	0	0	1	1	1	180406848	180406848	180406848	4	4	4	6	6	6
718	a	sp|P61758|PFD3_HUMAN	P61758	PFD3_HUMAN	VBP1	197	37.1	Homo sapiens OX=9606	1:Experimental evidence at protein level	Prefoldin subunit 3	1	0.999	7	16	16	16	0	0	0	0	0	0	0	0	0	0	0	0	0	0	0	0	0	0	0	0	0	0	0	0	0	0	0	5	5	5	5	5	5
719	a	sp|P61764|STXB1_HUMAN	P61764	STXB1_HUMAN	STXBP1	594	6.7	Homo sapiens OX=9606	1:Experimental evidence at protein level	Syntaxin-binding protein 1	1	0.9985	3	8	8	8	0	0	0	0	0	0	0	0	0	0	0	0	0	0	0	0	0	0	0	0	0	0	0	0	0	0	0	3	3	3	3	3	3
720	a	sp|P61769|B2MG_HUMAN	P61769	B2MG_HUMAN	B2M	119	35.3	Homo sapiens	1:Experimental evidence at protein level	Beta-2-microglobulin	1	0.999	3	14	14	14	0	0	0	0	0	0	0	0	0	0	0	0	0	0	0	0	0	0	0	0	0	0	0	0	0	0	0	2	2	2	3	3	3
721	a	sp|P61803|DAD1_HUMAN	P61803	DAD1_HUMAN	DAD1	113	24.8	Homo sapiens OX=9606	1:Experimental evidence at protein level	Dolichyl-diphosphooligosaccharide--protein glycosyltransferase subunit DAD1	1	0.9968	3	9	9	9	0	0	0	0	0	0	0	0	0	0	0	0	0	0	0	0	0	0	1	1	1	1	1	1	50512736	50512736	50512736	2	2	2	3	3	3
722	a	sp|P61970|NTF2_HUMAN	P61970	NTF2_HUMAN	NUTF2	127	44.9	Homo sapiens OX=9606	1:Experimental evidence at protein level	Nuclear transport factor 2	1	0.999	3	5	5	5	0	0	0	0	0	0	0	0	0	0	0	0	0	0	0	0	0	0	0	0	0	0	0	0	0	0	0	2	2	2	1	1	1
723	a	sp|P61978|HNRPK_HUMAN	P61978	HNRPK_HUMAN	HNRNPK	463	43.8	Homo sapiens OX=9606	1:Experimental evidence at protein level	Heterogeneous nuclear ribonucleoprotein K	1	0.999	17	74	74	74	0	0	0	0	0	0	0	0	0	0	0	0	0	0	0	0	0	0	1	1	1	1	1	1	101571240	101571240	101571240	17	17	17	16	16	16
724	a	sp|P61981|1433G_HUMAN	P61981	1433G_HUMAN	YWHAG	247	64.4	Homo sapiens OX=9606	1:Experimental evidence at protein level	14-3-3 protein gamma	1	0.999	13	46	22	22	0	0	0	0	0	0	0	0	0	0	0	0	0	0	0	0	0	0	0	0	0	1	0	0	457707552	0	0	9	5	5	10	5	5
725	a	sp|P62081|RS7_HUMAN	P62081	RS7_HUMAN	RPS7	194	39.2	Homo sapiens OX=9606	1:Experimental evidence at protein level	40S ribosomal protein S7	1	0.999	5	23	23	23	0	0	0	0	0	0	0	0	0	0	0	0	0	0	0	0	0	0	0	0	0	0	0	0	0	0	0	6	6	6	5	5	5
726	a	sp|P62136|PP1A_HUMAN	P62136	PP1A_HUMAN	PPP1CA	330	38.8	Homo sapiens OX=9606	1:Experimental evidence at protein level	Serine/threonine-protein phosphatase PP1-alpha catalytic subunit	1	0.9942	12	26	5	6	0	0	0	0	0	0	0	0	0	0	0	0	0	0	0	0	0	0	1	0	0	1	0	0	79367952	0	0	7	1	1	9	1	1
727	a	sp|P62140|PP1B_HUMAN	P62140	PP1B_HUMAN	PPP1CB	327	54.7	Homo sapiens OX=9606	1:Experimental evidence at protein level	Serine/threonine-protein phosphatase PP1-beta catalytic subunit	1	0.999	13	32	12	32	0	0	0	0	0	0	0	0	0	0	0	0	0	0	0	0	0	0	1	0	1	1	0	1	81599984	0	81599984	9	3	9	12	4	12
728	a	sp|P62241|RS8_HUMAN	P62241	RS8_HUMAN	RPS8	208	40.9	Homo sapiens OX=9606	1:Experimental evidence at protein level	40S ribosomal protein S8	1	0.999	7	17	17	17	0	0	0	0	0	0	0	0	0	0	0	0	0	0	0	0	0	0	0	0	0	1	1	1	287615712	287615712	287615712	4	4	4	4	4	4
729	a	sp|P62244|RS15A_HUMAN	P62244	RS15A_HUMAN	RPS15A	130	64.6	Homo sapiens OX=9606	1:Experimental evidence at protein level	40S ribosomal protein S15a	1	0.999	8	22	22	22	0	0	0	0	0	0	0	0	0	0	0	0	0	0	0	0	0	0	0	0	0	0	0	0	0	0	0	3	3	3	6	6	6
730	a	sp|P62249|RS16_HUMAN	P62249	RS16_HUMAN	RPS16	146	52.1	Homo sapiens OX=9606	1:Experimental evidence at protein level	40S ribosomal protein S16	1	0.999	8	27	27	27	0	0	0	0	0	0	0	0	0	1	1	1	0	0	0	0	0	0	1	1	1	1	1	1	156885088	156885088	156885088	3	3	3	5	5	5
731	a	sp|P62258|1433E_HUMAN	P62258	1433E_HUMAN	YWHAE	255	62	Homo sapiens OX=9606	1:Experimental evidence at protein level	14-3-3 protein epsilon	1	0.999	17	56	43	43	0	0	0	0	0	0	0	0	0	0	0	0	0	0	0	0	0	0	0	0	0	1	1	1	67384528	37365596	37365596	10	8	8	15	13	13
732	a	sp|P62263|RS14_HUMAN	P62263	RS14_HUMAN	RPS14	151	47.7	Homo sapiens OX=9606	1:Experimental evidence at protein level	40S ribosomal protein S14	1	0.999	3	12	12	12	0	0	0	0	0	0	0	0	0	0	0	0	0	0	0	0	0	0	1	1	1	1	1	1	61184396	61184396	61184396	4	4	4	4	4	4
733	a	sp|P62266|RS23_HUMAN	P62266	RS23_HUMAN	RPS23	143	18.9	Homo sapiens OX=9606	1:Experimental evidence at protein level	40S ribosomal protein S23	1	0.999	3	6	6	6	0	0	0	0	0	0	0	0	0	0	0	0	0	0	0	0	0	0	0	0	0	0	0	0	0	0	0	1	1	1	1	1	1
734	a	sp|P62269|RS18_HUMAN	P62269	RS18_HUMAN	RPS18	152	43.4	Homo sapiens OX=9606	1:Experimental evidence at protein level	40S ribosomal protein S18	1	0.9981	8	39	39	39	0	0	0	0	0	0	0	0	0	2	2	2	2	2	2	752220030	752220030	752220030	0	0	0	0	0	0	0	0	0	6	6	6	7	7	7
735	a	sp|P62273|RS29_HUMAN	P62273	RS29_HUMAN	RPS29	56	32.1	Homo sapiens OX=9606	1:Experimental evidence at protein level	40S ribosomal protein S29	1	0.9971	2	11	11	11	0	0	0	0	0	0	0	0	0	0	0	0	0	0	0	0	0	0	0	0	0	0	0	0	0	0	0	2	2	2	2	2	2
736	a	sp|P62280|RS11_HUMAN	P62280	RS11_HUMAN	RPS11	158	48.7	Homo sapiens OX=9606	1:Experimental evidence at protein level	40S ribosomal protein S11	1	0.999	11	28	28	28	0	0	0	0	0	0	0	0	0	0	0	0	0	0	0	0	0	0	0	0	0	1	1	1	154541024	154541024	154541024	4	4	4	8	8	8
737	a	sp|P62304|RUXE_HUMAN	P62304	RUXE_HUMAN	SNRPE	92	39.1	Homo sapiens OX=9606	1:Experimental evidence at protein level	Small nuclear ribonucleoprotein E	1	0.9988	2	9	9	9	0	0	0	0	0	0	0	0	0	0	0	0	0	0	0	0	0	0	0	0	0	0	0	0	0	0	0	1	1	1	1	1	1
738	a	sp|P62314|SMD1_HUMAN	P62314	SMD1_HUMAN	SNRPD1	119	27.7	Homo sapiens OX=9606	1:Experimental evidence at protein level	Small nuclear ribonucleoprotein Sm D1	1	0.9982	3	12	12	12	0	0	0	0	0	0	0	0	0	0	0	0	0	0	0	0	0	0	0	0	0	0	0	0	0	0	0	2	2	2	2	2	2
739	a	sp|P62316|SMD2_HUMAN	P62316	SMD2_HUMAN	SNRPD2	118	55.9	Homo sapiens OX=9606	1:Experimental evidence at protein level	Small nuclear ribonucleoprotein Sm D2	1	0.999	6	11	11	11	0	0	0	0	0	0	0	0	0	0	0	0	0	0	0	0	0	0	0	0	0	0	0	0	0	0	0	3	3	3	3	3	3
740	a	sp|P62318|SMD3_HUMAN	P62318	SMD3_HUMAN	SNRPD3	126	47.6	Homo sapiens OX=9606	1:Experimental evidence at protein level	Small nuclear ribonucleoprotein Sm D3	1	0.999	4	20	20	20	0	0	0	0	0	0	0	0	0	0	0	0	0	0	0	0	0	0	0	0	0	0	0	0	0	0	0	5	5	5	4	4	4
741	a	sp|P62328|TYB4_HUMAN	P62328	TYB4_HUMAN	TMSB4X	44	77.3	Homo sapiens OX=9606	1:Experimental evidence at protein level	Thymosin beta-4	1	0.9984	6	12	12	12	0	0	0	0	0	0	0	0	0	0	0	0	0	0	0	0	0	0	0	0	0	0	0	0	0	0	0	2	2	2	3	3	3
742	a	sp|P62333|PRS10_HUMAN	P62333	PRS10_HUMAN	PSMC6	389	27.8	Homo sapiens OX=9606	1:Experimental evidence at protein level	26S proteasome regulatory subunit 10B	1	0.999	8	18	18	18	0	0	0	0	0	0	0	0	0	0	0	0	0	0	0	0	0	0	0	0	0	0	0	0	0	0	0	6	6	6	8	8	8
743	a	sp|P62424|RL7A_HUMAN	P62424	RL7A_HUMAN	RPL7A	266	42.5	Homo sapiens OX=9606	1:Experimental evidence at protein level	60S ribosomal protein L7a	1	0.999	14	39	39	39	0	0	0	0	0	0	0	0	0	1	1	1	1	1	1	186866848	186866848	186866848	2	2	2	2	2	2	125083040	125083040	125083040	8	8	8	11	11	11
744	a	sp|P62495|ERF1_HUMAN	P62495	ERF1_HUMAN	ETF1	437	42.3	Homo sapiens OX=9606	1:Experimental evidence at protein level	Eukaryotic peptide chain release factor subunit 1	1	0.999	13	28	28	28	0	0	0	0	0	0	0	0	0	0	0	0	0	0	0	0	0	0	0	0	0	1	1	1	15097530	15097530	15097530	7	7	7	11	11	11
745	a	sp|P62633|CNBP_HUMAN	P62633	CNBP_HUMAN	CNBP	177	39	Homo sapiens OX=9606	1:Experimental evidence at protein level	Cellular nucleic acid-binding protein	1	0.999	5	11	11	11	0	0	0	0	0	0	0	0	0	0	0	0	0	0	0	0	0	0	0	0	0	0	0	0	0	0	0	4	4	4	5	5	5
746	a	sp|P62714|PP2AB_HUMAN	P62714	PP2AB_HUMAN	PPP2CB	309	28.2	Homo sapiens OX=9606	1:Experimental evidence at protein level	Serine/threonine-protein phosphatase 2A catalytic subunit beta isoform	1	0.999	6	12	12	12	0	0	0	0	0	0	0	0	0	0	0	0	0	0	0	0	0	0	0	0	0	0	0	0	0	0	0	3	3	3	3	3	3
747	a	sp|P62750|RL23A_HUMAN	P62750	RL23A_HUMAN	RPL23A	156	35.3	Homo sapiens OX=9606	1:Experimental evidence at protein level	60S ribosomal protein L23a	1	0.999	8	23	23	23	0	0	0	0	0	0	0	0	0	0	0	0	0	0	0	0	0	0	0	0	0	0	0	0	0	0	0	9	9	9	8	8	8
748	a	sp|P62753|RS6_HUMAN	P62753	RS6_HUMAN	RPS6	249	24.1	Homo sapiens OX=9606	1:Experimental evidence at protein level	40S ribosomal protein S6	1	0.9989	5	13	13	13	0	0	0	0	0	0	0	0	0	0	0	0	0	0	0	0	0	0	0	0	0	0	0	0	0	0	0	3	3	3	3	3	3
749	a	sp|P62805|H4_HUMAN	P62805	H4_HUMAN	HIST1H4A	103	56.3	Homo sapiens OX=9606	1:Experimental evidence at protein level	Histone H4	1	0.999	9	49	49	49	1	1	1	1	1	1	468307	468307	468307	2	2	2	1	1	1	3163493120	3163493120	3163493120	3	3	3	3	3	3	1119761660	1119761660	1119761660	5	5	5	7	7	7
750	a	sp|P62826|RAN_HUMAN	P62826	RAN_HUMAN	RAN	216	39.8	Homo sapiens OX=9606	1:Experimental evidence at protein level	GTP-binding nuclear protein Ran	1	0.999	8	32	32	32	0	0	0	0	0	0	0	0	0	0	0	0	0	0	0	0	0	0	0	0	0	0	0	0	0	0	0	6	6	6	8	8	8
751	a	sp|P62829|RL23_HUMAN	P62829	RL23_HUMAN	RPL23	140	43.6	Homo sapiens OX=9606	1:Experimental evidence at protein level	60S ribosomal protein L23	1	0.999	5	17	17	17	0	0	0	0	0	0	0	0	0	0	0	0	0	0	0	0	0	0	1	1	1	1	1	1	338944224	338944224	338944224	4	4	4	5	5	5
752	a	sp|P62841|RS15_HUMAN	P62841	RS15_HUMAN	RPS15	145	51.7	Homo sapiens OX=9606	1:Experimental evidence at protein level	40S ribosomal protein S15	1	0.999	4	7	7	7	0	0	0	0	0	0	0	0	0	0	0	0	0	0	0	0	0	0	0	0	0	0	0	0	0	0	0	2	2	2	2	2	2
753	a	sp|P62847|RS24_HUMAN	P62847	RS24_HUMAN	RPS24	133	35.3	Homo sapiens OX=9606	1:Experimental evidence at protein level	40S ribosomal protein S24	1	0.9892	4	7	7	7	0	0	0	0	0	0	0	0	0	0	0	0	0	0	0	0	0	0	0	0	0	0	0	0	0	0	0	2	2	2	2	2	2
754	a	sp|P62851|RS25_HUMAN	P62851	RS25_HUMAN	RPS25	125	28	Homo sapiens OX=9606	1:Experimental evidence at protein level	40S ribosomal protein S25	1	0.9981	4	18	18	18	0	0	0	0	0	0	0	0	0	0	0	0	0	0	0	0	0	0	0	0	0	0	0	0	0	0	0	2	2	2	3	3	3
755	a	sp|P62854|RS26_HUMAN	P62854	RS26_HUMAN	RPS26	115	16.5	Homo sapiens OX=9606	1:Experimental evidence at protein level	40S ribosomal protein S26	1	0.999	2	6	6	6	0	0	0	0	0	0	0	0	0	0	0	0	0	0	0	0	0	0	0	0	0	0	0	0	0	0	0	2	2	2	1	1	1
756	a	sp|P62857|RS28_HUMAN	P62857	RS28_HUMAN	RPS28	69	46.4	Homo sapiens OX=9606	1:Experimental evidence at protein level	40S ribosomal protein S28	1	0.999	3	17	17	17	0	0	0	0	0	0	0	0	0	0	0	0	0	0	0	0	0	0	1	1	1	1	1	1	207238592	207238592	207238592	4	4	4	3	3	3
757	a	sp|P62888|RL30_HUMAN	P62888	RL30_HUMAN	RPL30	115	44.3	Homo sapiens OX=9606	1:Experimental evidence at protein level	60S ribosomal protein L30	1	0.999	5	14	14	14	0	0	0	0	0	0	0	0	0	0	0	0	0	0	0	0	0	0	0	0	0	1	1	1	302456288	302456288	302456288	3	3	3	4	4	4
758	a	sp|P62899|RL31_HUMAN	P62899	RL31_HUMAN	RPL31	125	38.4	Homo sapiens OX=9606	1:Experimental evidence at protein level	60S ribosomal protein L31	1	0.999	5	9	9	9	0	0	0	0	0	0	0	0	0	0	0	0	1	1	1	289655712	289655712	289655712	0	0	0	1	1	1	146941696	146941696	146941696	1	1	1	3	3	3
759	a	sp|P62906|RL10A_HUMAN	P62906	RL10A_HUMAN	RPL10A	217	51.2	Homo sapiens OX=9606	1:Experimental evidence at protein level	60S ribosomal protein L10a	1	0.999	9	22	22	22	0	0	0	0	0	0	0	0	0	0	0	0	0	0	0	0	0	0	1	1	1	1	1	1	121489664	121489664	121489664	5	5	5	9	9	9
760	a	sp|P62910|RL32_HUMAN	P62910	RL32_HUMAN	RPL32	135	18.5	Homo sapiens OX=9606	1:Experimental evidence at protein level	60S ribosomal protein L32	1	0.9928	3	7	7	7	0	0	0	0	0	0	0	0	0	0	0	0	0	0	0	0	0	0	0	0	0	0	0	0	0	0	0	1	1	1	3	3	3
761	a	sp|P62917|RL8_HUMAN	P62917	RL8_HUMAN	RPL8	257	38.1	Homo sapiens OX=9606	1:Experimental evidence at protein level	60S ribosomal protein L8	1	0.999	8	21	21	21	1	1	1	1	1	1	350648	350648	350648	1	1	1	1	1	1	322528736	322528736	322528736	1	1	1	1	1	1	382413504	382413504	382413504	4	4	4	4	4	4
762	a	sp|P62942|FKB1A_HUMAN	P62942	FKB1A_HUMAN	FKBP1A	108	59.3	Homo sapiens OX=9606	1:Experimental evidence at protein level	Peptidyl-prolyl cis-trans isomerase FKBP1A	1	0.999	4	8	8	8	0	0	0	0	0	0	0	0	0	0	0	0	0	0	0	0	0	0	0	0	0	0	0	0	0	0	0	3	3	3	3	3	3
763	a	sp|P62993|GRB2_HUMAN	P62993	GRB2_HUMAN	GRB2	217	13.4	Homo sapiens OX=9606	1:Experimental evidence at protein level	Growth factor receptor-bound protein 2	1	0.9915	3	6	6	6	0	0	0	0	0	0	0	0	0	0	0	0	0	0	0	0	0	0	0	0	0	0	0	0	0	0	0	0	0	0	3	3	3
764	a	sp|P63010|AP2B1_HUMAN	P63010	AP2B1_HUMAN	AP2B1	937	13.2	Homo sapiens OX=9606	1:Experimental evidence at protein level	AP-2 complex subunit beta	1	0.9977	13	28	12	28	0	0	0	0	0	0	0	0	0	0	0	0	0	0	0	0	0	0	0	0	0	0	0	0	0	0	0	9	4	9	10	5	10
765	a	sp|P63104|1433Z_HUMAN	P63104	1433Z_HUMAN	YWHAZ	245	68.6	Homo sapiens OX=9606	1:Experimental evidence at protein level	14-3-3 protein zeta/delta	1	0.999	18	66	51	66	0	0	0	0	0	0	0	0	0	0	0	0	0	0	0	0	0	0	0	0	0	0	0	0	0	0	0	15	12	15	15	12	15
766	a	sp|P63173|RL38_HUMAN	P63173	RL38_HUMAN	RPL38	70	41.4	Homo sapiens OX=9606	1:Experimental evidence at protein level	60S ribosomal protein L38	1	0.9719	3	13	13	13	0	0	0	0	0	0	0	0	0	0	0	0	0	0	0	0	0	0	0	0	0	0	0	0	0	0	0	4	4	4	3	3	3
767	a	sp|P63208|SKP1_HUMAN	P63208	SKP1_HUMAN	SKP1	163	55.8	Homo sapiens OX=9606	1:Experimental evidence at protein level	S-phase kinase-associated protein 1	1	0.999	6	13	13	13	0	0	0	0	0	0	0	0	0	0	0	0	0	0	0	0	0	0	0	0	0	0	0	0	0	0	0	4	4	4	5	5	5
768	a	sp|P63220|RS21_HUMAN	P63220	RS21_HUMAN	RPS21	83	66.3	Homo sapiens OX=9606	1:Experimental evidence at protein level	40S ribosomal protein S21	1	0.999	5	34	34	34	0	0	0	0	0	0	0	0	0	0	0	0	0	0	0	0	0	0	0	0	0	0	0	0	0	0	0	8	8	8	6	6	6
769	a	sp|P63244|RACK1_HUMAN	P63244	RACK1_HUMAN	RACK1	317	61.8	Homo sapiens OX=9606	1:Experimental evidence at protein level	Receptor of activated protein C kinase 1	1	0.999	13	29	29	29	0	0	0	0	0	0	0	0	0	0	0	0	0	0	0	0	0	0	0	0	0	0	0	0	0	0	0	5	5	5	11	11	11
770	a	sp|P63279|UBC9_HUMAN	P63279	UBC9_HUMAN	UBE2I	158	13.9	Homo sapiens	1:Experimental evidence at protein level	SUMO-conjugating enzyme UBC9	1	0.999	2	7	7	7	0	0	0	0	0	0	0	0	0	0	0	0	0	0	0	0	0	0	0	0	0	0	0	0	0	0	0	2	2	2	1	1	1
771	a	sp|P67870|CSK2B_HUMAN	P67870	CSK2B_HUMAN	CSNK2B	215	26	Homo sapiens OX=9606	1:Experimental evidence at protein level	Casein kinase II subunit beta	1	0.9923	5	8	8	8	0	0	0	0	0	0	0	0	0	0	0	0	0	0	0	0	0	0	0	0	0	0	0	0	0	0	0	2	2	2	2	2	2
772	a	sp|P67936|TPM4_HUMAN	P67936	TPM4_HUMAN	TPM4	248	26.6	Homo sapiens OX=9606	1:Experimental evidence at protein level	Tropomyosin alpha-4 chain	1	0.9985	10	38	15	38	1	0	1	1	0	1	351258	0	351258	1	1	1	1	1	1	0	0	0	1	1	1	2	1	2	38826064	22750468	38826064	5	2	5	6	2	6
773	a	sp|P68400|CSK21_HUMAN	P68400	CSK21_HUMAN	CSNK2A1	391	30.2	Homo sapiens OX=9606	1:Experimental evidence at protein level	Casein kinase II subunit alpha	1	0.999	8	14	14	14	0	0	0	0	0	0	0	0	0	0	0	0	0	0	0	0	0	0	0	0	0	0	0	0	0	0	0	4	4	4	6	6	6
774	a	sp|P68402|PA1B2_HUMAN	P68402	PA1B2_HUMAN	PAFAH1B2	229	32.3	Homo sapiens OX=9606	1:Experimental evidence at protein level	Platelet-activating factor acetylhydrolase IB subunit beta	1	0.999	4	10	10	10	0	0	0	0	0	0	0	0	0	0	0	0	0	0	0	0	0	0	0	0	0	0	0	0	0	0	0	3	3	3	3	3	3
775	a	sp|P69849|NOMO3_HUMAN	P69849	NOMO3_HUMAN	NOMO3	1222	6.4	Homo sapiens OX=9606	3:Protein inferred from homology	Nodal modulator 3	1	0.9976	6	8	8	8	0	0	0	0	0	0	0	0	0	0	0	0	0	0	0	0	0	0	0	0	0	0	0	0	0	0	0	1	1	1	3	3	3
776	a	sp|P78316|NOP14_HUMAN	P78316	NOP14_HUMAN	NOP14	857	2.3	Homo sapiens OX=9606	1:Experimental evidence at protein level	Nucleolar protein 14	1	0.9989	2	3	3	3	0	0	0	0	0	0	0	0	0	0	0	0	0	0	0	0	0	0	0	0	0	0	0	0	0	0	0	2	2	2	2	2	2
777	a	sp|P78318|IGBP1_HUMAN	P78318	IGBP1_HUMAN	IGBP1	339	9.7	Homo sapiens OX=9606	1:Experimental evidence at protein level	Immunoglobulin-binding protein 1	1	0.999	3	4	4	4	0	0	0	0	0	0	0	0	0	0	0	0	0	0	0	0	0	0	0	0	0	0	0	0	0	0	0	1	1	1	2	2	2
778	a	sp|P78330|SERB_HUMAN	P78330	SERB_HUMAN	PSPH	225	27.1	Homo sapiens OX=9606	1:Experimental evidence at protein level	Phosphoserine phosphatase	1	0.9989	5	4	4	4	0	0	0	0	0	0	0	0	0	0	0	0	0	0	0	0	0	0	0	0	0	0	0	0	0	0	0	2	2	2	2	2	2
779	a	sp|P78344|IF4G2_HUMAN	P78344	IF4G2_HUMAN	EIF4G2	907	16.9	Homo sapiens OX=9606	1:Experimental evidence at protein level	Eukaryotic translation initiation factor 4 gamma 2	1	0.9986	14	21	21	21	0	0	0	0	0	0	0	0	0	0	0	0	0	0	0	0	0	0	0	0	0	0	0	0	0	0	0	5	5	5	7	7	7
780	a	sp|P78345|RPP38_HUMAN	P78345	RPP38_HUMAN	RPP38	283	9.9	Homo sapiens OX=9606	1:Experimental evidence at protein level	Ribonuclease P protein subunit p38	1	0.9819	3	5	5	5	0	0	0	0	0	0	0	0	0	0	0	0	0	0	0	0	0	0	0	0	0	0	0	0	0	0	0	2	2	2	3	3	3
781	a	sp|P78346|RPP30_HUMAN	P78346	RPP30_HUMAN	RPP30	268	16.8	Homo sapiens OX=9606	1:Experimental evidence at protein level	Ribonuclease P protein subunit p30	1	0.9989	2	3	3	3	0	0	0	0	0	0	0	0	0	0	0	0	0	0	0	0	0	0	0	0	0	0	0	0	0	0	0	1	1	1	2	2	2
782	a	sp|P78371|TCPB_HUMAN	P78371	TCPB_HUMAN	CCT2	535	52.3	Homo sapiens OX=9606	1:Experimental evidence at protein level	T-complex protein 1 subunit beta	1	0.999	22	71	71	71	0	0	0	0	0	0	0	0	0	0	0	0	0	0	0	0	0	0	0	0	0	0	0	0	0	0	0	16	16	16	18	18	18
783	a	sp|P78406|RAE1L_HUMAN	P78406	RAE1L_HUMAN	RAE1	368	19.8	Homo sapiens OX=9606	1:Experimental evidence at protein level	mRNA export factor	1	0.999	4	13	13	13	0	0	0	0	0	0	0	0	0	0	0	0	0	0	0	0	0	0	0	0	0	0	0	0	0	0	0	4	4	4	3	3	3
784	a	sp|P78417|GSTO1_HUMAN	P78417	GSTO1_HUMAN	GSTO1	241	26.1	Homo sapiens OX=9606	1:Experimental evidence at protein level	Glutathione S-transferase omega-1	1	0.999	8	10	10	10	0	0	0	0	0	0	0	0	0	0	0	0	0	0	0	0	0	0	0	0	0	0	0	0	0	0	0	1	1	1	2	2	2
785	a	sp|P80303|NUCB2_HUMAN	P80303	NUCB2_HUMAN	NUCB2	420	14.8	Homo sapiens OX=9606	1:Experimental evidence at protein level	Nucleobindin-2	1	0.999	5	9	9	9	0	0	0	0	0	0	0	0	0	0	0	0	0	0	0	0	0	0	0	0	0	0	0	0	0	0	0	3	3	3	5	5	5
786	a	sp|P80723|BASP1_HUMAN	P80723	BASP1_HUMAN	BASP1	227	60.4	Homo sapiens OX=9606	1:Experimental evidence at protein level	Brain acid soluble protein 1	1	0.999	12	41	41	41	0	0	0	0	0	0	0	0	0	0	0	0	0	0	0	0	0	0	0	0	0	0	0	0	0	0	0	10	10	10	10	10	10
787	a	sp|P81605|DCD_HUMAN	P81605	DCD_HUMAN	DCD	110	53.6	Homo sapiens OX=9606	1:Experimental evidence at protein level	Dermcidin	1	0.999	9	26	26	26	1	1	1	1	1	1	1.84992e+06	1.84992e+06	1.84992e+06	2	2	2	2	2	2	386610144	386610144	386610144	0	0	0	1	1	1	844349950	844349950	844349950	1	1	1	1	1	1
788	a	sp|P82650|RT22_HUMAN	P82650	RT22_HUMAN	MRPS22	360	10.6	Homo sapiens OX=9606	1:Experimental evidence at protein level	28S ribosomal protein S22, mitochondrial	1	0.9989	2	4	4	4	0	0	0	0	0	0	0	0	0	0	0	0	0	0	0	0	0	0	0	0	0	0	0	0	0	0	0	2	2	2	2	2	2
789	a	sp|P82675|RT05_HUMAN	P82675	RT05_HUMAN	MRPS5	430	6.3	Homo sapiens OX=9606	1:Experimental evidence at protein level	28S ribosomal protein S5, mitochondrial	1	0.9983	3	3	3	3	0	0	0	0	0	0	0	0	0	0	0	0	0	0	0	0	0	0	0	0	0	0	0	0	0	0	0	1	1	1	1	1	1
790	a	sp|P82914|RT15_HUMAN	P82914	RT15_HUMAN	MRPS15	257	7.4	Homo sapiens OX=9606	1:Experimental evidence at protein level	28S ribosomal protein S15, mitochondrial	1	0.9984	2	4	4	4	0	0	0	0	0	0	0	0	0	0	0	0	0	0	0	0	0	0	0	0	0	0	0	0	0	0	0	2	2	2	2	2	2
791	a	sp|P82930|RT34_HUMAN	P82930	RT34_HUMAN	MRPS34	218	22.5	Homo sapiens OX=9606	1:Experimental evidence at protein level	28S ribosomal protein S34, mitochondrial	1	0.9834	4	8	8	8	0	0	0	0	0	0	0	0	0	0	0	0	0	0	0	0	0	0	0	0	0	0	0	0	0	0	0	3	3	3	4	4	4
792	a	sp|P82979|SARNP_HUMAN	P82979	SARNP_HUMAN	SARNP	210	32.4	Homo sapiens OX=9606	1:Experimental evidence at protein level	SAP domain-containing ribonucleoprotein	1	0.999	6	19	19	19	0	0	0	0	0	0	0	0	0	0	0	0	0	0	0	0	0	0	1	1	1	1	1	1	83649504	83649504	83649504	4	4	4	6	6	6
793	a	sp|P83731|RL24_HUMAN	P83731	RL24_HUMAN	RPL24	157	30.6	Homo sapiens OX=9606	1:Experimental evidence at protein level	60S ribosomal protein L24	1	0.9989	5	24	24	24	0	0	0	0	0	0	0	0	0	0	0	0	0	0	0	0	0	0	1	1	1	1	1	1	65470228	65470228	65470228	4	4	4	5	5	5
794	a	sp|P83916|CBX1_HUMAN	P83916	CBX1_HUMAN	CBX1	185	35.1	Homo sapiens OX=9606	1:Experimental evidence at protein level	Chromobox protein homolog 1	1	0.999	5	8	6	6	0	0	0	0	0	0	0	0	0	0	0	0	0	0	0	0	0	0	0	0	0	0	0	0	0	0	0	3	2	2	3	2	2
795	a	sp|P84090|ERH_HUMAN	P84090	ERH_HUMAN	ERH	104	37.5	Homo sapiens OX=9606	1:Experimental evidence at protein level	Enhancer of rudimentary homolog	1	0.999	3	11	11	11	0	0	0	0	0	0	0	0	0	0	0	0	0	0	0	0	0	0	0	0	0	0	0	0	0	0	0	3	3	3	3	3	3
796	a	sp|P84103|SRSF3_HUMAN	P84103	SRSF3_HUMAN	SRSF3	164	32.9	Homo sapiens OX=9606	1:Experimental evidence at protein level	Serine/arginine-rich splicing factor 3	1	0.994	6	12	10	10	0	0	0	0	0	0	0	0	0	1	1	1	1	1	1	55244824	55244824	55244824	0	0	0	1	1	1	16474559	16474559	16474559	2	1	1	4	3	3
797	a	sp|P98082|DAB2_HUMAN	P98082	DAB2_HUMAN	DAB2	770	16.5	Homo sapiens OX=9606	1:Experimental evidence at protein level	Disabled homolog 2	1	0.9989	9	11	11	11	0	0	0	0	0	0	0	0	0	0	0	0	0	0	0	0	0	0	0	0	0	0	0	0	0	0	0	4	4	4	8	8	8
798	a	sp|P98175|RBM10_HUMAN	P98175	RBM10_HUMAN	RBM10	930	4.4	Homo sapiens OX=9606	1:Experimental evidence at protein level	RNA-binding protein 10	1	0.999	3	6	6	6	0	0	0	0	0	0	0	0	0	0	0	0	0	0	0	0	0	0	0	0	0	0	0	0	0	0	0	3	3	3	3	3	3
799	a	sp|P98179|RBM3_HUMAN	P98179	RBM3_HUMAN	RBM3	157	17.8	Homo sapiens OX=9606	1:Experimental evidence at protein level	RNA-binding protein 3	1	0.999	2	26	26	26	1	1	1	1	1	1	538050	538050	538050	1	1	1	1	1	1	46729064	46729064	46729064	1	1	1	2	2	2	31181506	31181506	31181506	3	3	3	3	3	3
800	a	sp|Q00325|MPCP_HUMAN	Q00325	MPCP_HUMAN	SLC25A3	362	17.1	Homo sapiens OX=9606	1:Experimental evidence at protein level	Phosphate carrier protein, mitochondrial	1	0.9978	7	12	12	12	0	0	0	0	0	0	0	0	0	0	0	0	0	0	0	0	0	0	2	2	2	2	2	2	40145936	40145936	40145936	4	4	4	4	4	4
801	a	sp|Q00341|VIGLN_HUMAN	Q00341	VIGLN_HUMAN	HDLBP	1268	21.5	Homo sapiens OX=9606	1:Experimental evidence at protein level	Vigilin	1	0.999	20	34	34	34	0	0	0	0	0	0	0	0	0	0	0	0	0	0	0	0	0	0	0	0	0	0	0	0	0	0	0	11	11	11	10	10	10
802	a	sp|Q00688|FKBP3_HUMAN	Q00688	FKBP3_HUMAN	FKBP3	224	33.5	Homo sapiens OX=9606	1:Experimental evidence at protein level	Peptidyl-prolyl cis-trans isomerase FKBP3	1	0.999	5	7	7	7	0	0	0	0	0	0	0	0	0	0	0	0	0	0	0	0	0	0	0	0	0	0	0	0	0	0	0	1	1	1	2	2	2
803	a	sp|Q00765|REEP5_HUMAN	Q00765	REEP5_HUMAN	REEP5	189	10.1	Homo sapiens OX=9606	1:Experimental evidence at protein level	Receptor expression-enhancing protein 5	1	0.999	2	4	4	4	0	0	0	0	0	0	0	0	0	0	0	0	0	0	0	0	0	0	0	0	0	0	0	0	0	0	0	1	1	1	1	1	1
804	a	sp|Q00796|DHSO_HUMAN	Q00796	DHSO_HUMAN	SORD	357	42.3	Homo sapiens OX=9606	1:Experimental evidence at protein level	Sorbitol dehydrogenase	1	0.999	11	27	27	27	0	0	0	0	0	0	0	0	0	0	0	0	0	0	0	0	0	0	0	0	0	0	0	0	0	0	0	9	9	9	10	10	10
805	a	sp|Q01085|TIAR_HUMAN	Q01085	TIAR_HUMAN	TIAL1	375	11.7	Homo sapiens OX=9606	1:Experimental evidence at protein level	Nucleolysin TIAR	1	0.999	3	3	3	3	0	0	0	0	0	0	0	0	0	0	0	0	0	0	0	0	0	0	0	0	0	0	0	0	0	0	0	1	1	1	3	3	3
806	a	sp|Q01130|SRSF2_HUMAN	Q01130	SRSF2_HUMAN	SRSF2	221	25.8	Homo sapiens OX=9606	1:Experimental evidence at protein level	Serine/arginine-rich splicing factor 2	1	0.999	5	14	7	14	0	0	0	0	0	0	0	0	0	0	0	0	0	0	0	0	0	0	0	0	0	1	0	1	94516912	0	94516912	2	2	2	4	2	4
807	a	sp|Q01469|FABP5_HUMAN	Q01469	FABP5_HUMAN	FABP5	135	38.5	Homo sapiens OX=9606	1:Experimental evidence at protein level	Fatty acid-binding protein 5	1	0.9961	5	17	17	17	0	0	0	0	0	0	0	0	0	0	0	0	0	0	0	0	0	0	0	0	0	0	0	0	0	0	0	4	4	4	5	5	5
808	a	sp|Q01518|CAP1_HUMAN	Q01518	CAP1_HUMAN	CAP1	475	52.2	Homo sapiens OX=9606	1:Experimental evidence at protein level	Adenylyl cyclase-associated protein 1	1	0.999	19	44	42	44	0	0	0	0	0	0	0	0	0	0	0	0	0	0	0	0	0	0	0	0	0	0	0	0	0	0	0	11	11	11	14	13	14
809	a	sp|Q01581|HMCS1_HUMAN	Q01581	HMCS1_HUMAN	HMGCS1	520	22.7	Homo sapiens OX=9606	1:Experimental evidence at protein level	Hydroxymethylglutaryl-CoA synthase, cytoplasmic	1	0.9976	9	12	12	12	0	0	0	0	0	0	0	0	0	0	0	0	0	0	0	0	0	0	0	0	0	0	0	0	0	0	0	3	3	3	5	5	5
810	a	sp|Q01780|EXOSX_HUMAN	Q01780	EXOSX_HUMAN	EXOSC10	885	12.7	Homo sapiens OX=9606	1:Experimental evidence at protein level	Exosome component 10	1	0.999	8	14	14	14	0	0	0	0	0	0	0	0	0	0	0	0	0	0	0	0	0	0	0	0	0	0	0	0	0	0	0	4	4	4	6	6	6
811	a	sp|Q01813|PFKAP_HUMAN	Q01813	PFKAP_HUMAN	PFKP	784	32.1	Homo sapiens OX=9606	1:Experimental evidence at protein level	ATP-dependent 6-phosphofructokinase, platelet type	1	0.999	20	38	31	38	0	0	0	0	0	0	0	0	0	0	0	0	0	0	0	0	0	0	0	0	0	0	0	0	0	0	0	10	9	10	12	9	12
812	a	sp|Q01844|EWS_HUMAN	Q01844	EWS_HUMAN	EWSR1	656	12	Homo sapiens OX=9606	1:Experimental evidence at protein level	RNA-binding protein EWS	1	0.999	5	10	10	10	0	0	0	0	0	0	0	0	0	0	0	0	0	0	0	0	0	0	0	0	0	0	0	0	0	0	0	4	4	4	4	4	4
813	a	sp|Q01970|PLCB3_HUMAN	Q01970	PLCB3_HUMAN	PLCB3	1234	5.8	Homo sapiens OX=9606	1:Experimental evidence at protein level	1-phosphatidylinositol 4,5-bisphosphate phosphodiesterase beta-3	1	0.9984	7	8	8	8	0	0	0	0	0	0	0	0	0	0	0	0	0	0	0	0	0	0	0	0	0	0	0	0	0	0	0	3	3	3	5	5	5
814	a	sp|Q02241|KIF23_HUMAN	Q02241	KIF23_HUMAN	KIF23	960	5.2	Homo sapiens OX=9606	1:Experimental evidence at protein level	Kinesin-like protein KIF23	1	0.9987	3	8	8	8	0	0	0	0	0	0	0	0	0	0	0	0	0	0	0	0	0	0	0	0	0	0	0	0	0	0	0	2	2	2	3	3	3
815	a	sp|Q02539|H11_HUMAN	Q02539	H11_HUMAN	HIST1H1A	215	13.5	Homo sapiens OX=9606	1:Experimental evidence at protein level	Histone H1.1	1	0.999	2	5	5	5	0	0	0	0	0	0	0	0	0	0	0	0	0	0	0	0	0	0	0	0	0	0	0	0	0	0	0	1	1	1	2	2	2
816	a	sp|Q02543|RL18A_HUMAN	Q02543	RL18A_HUMAN	RPL18A	176	39.8	Homo sapiens OX=9606	1:Experimental evidence at protein level	60S ribosomal protein L18a	1	0.9985	8	15	15	15	0	0	0	0	0	0	0	0	0	0	0	0	0	0	0	0	0	0	0	0	0	0	0	0	0	0	0	5	5	5	5	5	5
817	a	sp|Q02750|MP2K1_HUMAN	Q02750	MP2K1_HUMAN	MAP2K1	393	25.4	Homo sapiens OX=9606	1:Experimental evidence at protein level	Dual specificity mitogen-activated protein kinase kinase 1	1	0.9885	9	11	5	5	0	0	0	0	0	0	0	0	0	0	0	0	0	0	0	0	0	0	0	0	0	0	0	0	0	0	0	4	2	2	7	3	3
818	a	sp|Q02790|FKBP4_HUMAN	Q02790	FKBP4_HUMAN	FKBP4	459	56.2	Homo sapiens OX=9606	1:Experimental evidence at protein level	Peptidyl-prolyl cis-trans isomerase FKBP4	1	0.999	21	57	57	57	0	0	0	0	0	0	0	0	0	0	0	0	0	0	0	0	0	0	0	0	0	0	0	0	0	0	0	13	13	13	18	18	18
819	a	sp|Q02818|NUCB1_HUMAN	Q02818	NUCB1_HUMAN	NUCB1	461	25.6	Homo sapiens OX=9606	1:Experimental evidence at protein level	Nucleobindin-1	1	0.9983	11	17	17	17	0	0	0	0	0	0	0	0	0	0	0	0	0	0	0	0	0	0	0	0	0	0	0	0	0	0	0	4	4	4	6	6	6
820	a	sp|Q02878|RL6_HUMAN	Q02878	RL6_HUMAN	RPL6	288	36.5	Homo sapiens OX=9606	1:Experimental evidence at protein level	60S ribosomal protein L6	1	0.999	11	44	44	44	0	0	0	0	0	0	0	0	0	1	1	1	1	1	1	208025600	208025600	208025600	2	2	2	2	2	2	239744224	239744224	239744224	8	8	8	10	10	10
821	a	sp|Q02952|AKA12_HUMAN	Q02952	AKA12_HUMAN	AKAP12	1782	13.7	Homo sapiens OX=9606	1:Experimental evidence at protein level	A-kinase anchor protein 12	1	0.999	14	24	24	24	0	0	0	0	0	0	0	0	0	0	0	0	0	0	0	0	0	0	0	0	0	0	0	0	0	0	0	8	8	8	12	12	12
822	a	sp|Q02978|M2OM_HUMAN	Q02978	M2OM_HUMAN	SLC25A11	314	14	Homo sapiens OX=9606	1:Experimental evidence at protein level	Mitochondrial 2-oxoglutarate/malate carrier protein	1	0.999	4	6	6	6	0	0	0	0	0	0	0	0	0	0	0	0	0	0	0	0	0	0	0	0	0	0	0	0	0	0	0	0	0	0	3	3	3
823	a	sp|Q03001|DYST_HUMAN	Q03001	DYST_HUMAN	DST	7570	2.4	Homo sapiens OX=9606	1:Experimental evidence at protein level	Dystonin	1	0.999	16	18	18	18	0	0	0	0	0	0	0	0	0	0	0	0	0	0	0	0	0	0	0	0	0	0	0	0	0	0	0	4	4	4	9	9	9
824	a	sp|Q03135|CAV1_HUMAN	Q03135	CAV1_HUMAN	CAV1	178	24.2	Homo sapiens OX=9606	1:Experimental evidence at protein level	Caveolin-1	1	0.999	3	8	8	8	0	0	0	0	0	0	0	0	0	0	0	0	0	0	0	0	0	0	0	0	0	1	1	1	70410440	70410440	70410440	2	2	2	3	3	3
825	a	sp|Q03169|TNAP2_HUMAN	Q03169	TNAP2_HUMAN	TNFAIP2	654	4.1	Homo sapiens OX=9606	2:Experimental evidence at transcript level	Tumor necrosis factor alpha-induced protein 2	1	0.9987	2	4	4	4	0	0	0	0	0	0	0	0	0	0	0	0	0	0	0	0	0	0	0	0	0	0	0	0	0	0	0	1	1	1	1	1	1
826	a	sp|Q03252|LMNB2_HUMAN	Q03252	LMNB2_HUMAN	LMNB2	620	14.5	Homo sapiens OX=9606	1:Experimental evidence at protein level	Lamin-B2	1	0.9988	10	18	15	15	0	0	0	0	0	0	0	0	0	1	1	1	1	1	1	903759550	75393360	75393360	0	0	0	0	0	0	0	0	0	5	5	5	8	6	6
827	a	sp|Q04206|TF65_HUMAN	Q04206	TF65_HUMAN	RELA	551	7.1	Homo sapiens OX=9606	1:Experimental evidence at protein level	Transcription factor p65	1	0.9898	5	8	8	8	0	0	0	0	0	0	0	0	0	0	0	0	0	0	0	0	0	0	0	0	0	0	0	0	0	0	0	3	3	3	3	3	3
828	a	sp|Q04323|UBXN1_HUMAN	Q04323	UBXN1_HUMAN	UBXN1	297	38.4	Homo sapiens OX=9606	1:Experimental evidence at protein level	UBX domain-containing protein 1	1	0.999	6	10	10	10	0	0	0	0	0	0	0	0	0	0	0	0	0	0	0	0	0	0	0	0	0	0	0	0	0	0	0	3	3	3	3	3	3
829	a	sp|Q04446|GLGB_HUMAN	Q04446	GLGB_HUMAN	GBE1	702	21.7	Homo sapiens OX=9606	1:Experimental evidence at protein level	1,4-alpha-glucan-branching enzyme	1	0.999	10	20	20	20	0	0	0	0	0	0	0	0	0	0	0	0	0	0	0	0	0	0	0	0	0	0	0	0	0	0	0	6	6	6	10	10	10
830	a	sp|Q04637|IF4G1_HUMAN	Q04637	IF4G1_HUMAN	EIF4G1	1599	15.2	Homo sapiens OX=9606	1:Experimental evidence at protein level	Eukaryotic translation initiation factor 4 gamma 1	1	0.999	18	36	34	36	0	0	0	0	0	0	0	0	0	0	0	0	0	0	0	0	0	0	0	0	0	1	1	1	34646920	33971512	34646920	9	9	9	10	9	10
831	a	sp|Q04760|LGUL_HUMAN	Q04760	LGUL_HUMAN	GLO1	184	56.5	Homo sapiens OX=9606	1:Experimental evidence at protein level	Lactoylglutathione lyase	1	0.9988	8	10	10	10	0	0	0	0	0	0	0	0	0	0	0	0	0	0	0	0	0	0	0	0	0	0	0	0	0	0	0	3	3	3	6	6	6
832	a	sp|Q04837|SSBP_HUMAN	Q04837	SSBP_HUMAN	SSBP1	148	49.3	Homo sapiens OX=9606	1:Experimental evidence at protein level	Single-stranded DNA-binding protein, mitochondrial	1	0.999	6	11	11	11	0	0	0	0	0	0	0	0	0	0	0	0	0	0	0	0	0	0	1	1	1	1	1	1	59642148	59642148	59642148	3	3	3	5	5	5
833	a	sp|Q04917|1433F_HUMAN	Q04917	1433F_HUMAN	YWHAH	246	54.9	Homo sapiens OX=9606	1:Experimental evidence at protein level	14-3-3 protein eta	1	0.999	13	46	30	33	0	0	0	0	0	0	0	0	0	0	0	0	0	0	0	0	0	0	0	0	0	1	0	1	457707552	0	342887360	12	9	10	12	9	10
834	a	sp|Q05048|CSTF1_HUMAN	Q05048	CSTF1_HUMAN	CSTF1	431	16.2	Homo sapiens OX=9606	1:Experimental evidence at protein level	Cleavage stimulation factor subunit 1	1	0.9977	5	7	7	7	0	0	0	0	0	0	0	0	0	0	0	0	0	0	0	0	0	0	0	0	0	0	0	0	0	0	0	2	2	2	3	3	3
835	a	sp|Q05209|PTN12_HUMAN	Q05209	PTN12_HUMAN	PTPN12	780	5.1	Homo sapiens OX=9606	1:Experimental evidence at protein level	Tyrosine-protein phosphatase non-receptor type 12	1	0.9682	4	3	3	3	0	0	0	0	0	0	0	0	0	0	0	0	0	0	0	0	0	0	0	0	0	0	0	0	0	0	0	0	0	0	2	2	2
836	a	sp|Q05D32|CTSL2_HUMAN	Q05D32	CTSL2_HUMAN	CTDSPL2	466	12.2	Homo sapiens OX=9606	1:Experimental evidence at protein level	CTD small phosphatase-like protein 2	1	0.999	4	4	4	4	0	0	0	0	0	0	0	0	0	0	0	0	0	0	0	0	0	0	0	0	0	0	0	0	0	0	0	1	1	1	1	1	1
837	a	sp|Q06124|PTN11_HUMAN	Q06124	PTN11_HUMAN	PTPN11	597	14.6	Homo sapiens OX=9606	1:Experimental evidence at protein level	Tyrosine-protein phosphatase non-receptor type 11	1	0.9961	6	8	8	8	0	0	0	0	0	0	0	0	0	0	0	0	0	0	0	0	0	0	0	0	0	0	0	0	0	0	0	3	3	3	4	4	4
838	a	sp|Q06203|PUR1_HUMAN	Q06203	PUR1_HUMAN	PPAT	517	8.9	Homo sapiens OX=9606	1:Experimental evidence at protein level	Amidophosphoribosyltransferase	1	0.999	4	8	8	8	0	0	0	0	0	0	0	0	0	0	0	0	0	0	0	0	0	0	0	0	0	0	0	0	0	0	0	2	2	2	3	3	3
839	a	sp|Q06210|GFPT1_HUMAN	Q06210	GFPT1_HUMAN	GFPT1	699	17	Homo sapiens OX=9606	1:Experimental evidence at protein level	Glutamine--fructose-6-phosphate aminotransferase [isomerizing] 1	1	0.999	10	13	12	13	0	0	0	0	0	0	0	0	0	0	0	0	0	0	0	0	0	0	0	0	0	0	0	0	0	0	0	6	6	6	7	6	7
840	a	sp|Q06323|PSME1_HUMAN	Q06323	PSME1_HUMAN	PSME1	249	24.9	Homo sapiens OX=9606	1:Experimental evidence at protein level	Proteasome activator complex subunit 1	1	0.999	4	7	7	7	0	0	0	0	0	0	0	0	0	0	0	0	0	0	0	0	0	0	0	0	0	0	0	0	0	0	0	2	2	2	2	2	2
841	a	sp|Q06830|PRDX1_HUMAN	Q06830	PRDX1_HUMAN	PRDX1	199	75.4	Homo sapiens	1:Experimental evidence at protein level	Peroxiredoxin-1	1	0.999	16	83	69	83	0	0	0	0	0	0	0	0	0	3	2	3	3	2	3	1981552770	1387840380	1981552770	2	1	2	2	1	2	319826592	70026712	319826592	18	16	18	15	12	15
842	a	sp|Q07020|RL18_HUMAN	Q07020	RL18_HUMAN	RPL18	188	30.3	Homo sapiens OX=9606	1:Experimental evidence at protein level	60S ribosomal protein L18	1	0.9984	6	13	13	13	0	0	0	0	0	0	0	0	0	0	0	0	0	0	0	0	0	0	0	0	0	0	0	0	0	0	0	2	2	2	3	3	3
843	a	sp|Q07021|C1QBP_HUMAN	Q07021	C1QBP_HUMAN	C1QBP	282	30.9	Homo sapiens OX=9606	1:Experimental evidence at protein level	Complement component 1 Q subcomponent-binding protein, mitochondrial	1	0.999	4	13	13	13	0	0	0	0	0	0	0	0	0	0	0	0	0	0	0	0	0	0	1	1	1	1	1	1	19281248	19281248	19281248	3	3	3	4	4	4
844	a	sp|Q07157|ZO1_HUMAN	Q07157	ZO1_HUMAN	TJP1	1748	20.2	Homo sapiens OX=9606	1:Experimental evidence at protein level	Tight junction protein ZO-1	1	0.999	23	41	41	41	0	0	0	0	0	0	0	0	0	0	0	0	0	0	0	0	0	0	0	0	0	0	0	0	0	0	0	15	15	15	17	17	17
845	a	sp|Q07666|KHDR1_HUMAN	Q07666	KHDR1_HUMAN	KHDRBS1	443	13.1	Homo sapiens OX=9606	1:Experimental evidence at protein level	KH domain-containing, RNA-binding, signal transduction-associated protein 1	1	0.999	5	19	19	19	0	0	0	0	0	0	0	0	0	1	1	1	1	1	1	179403056	179403056	179403056	0	0	0	0	0	0	0	0	0	5	5	5	5	5	5
846	a	sp|Q07955|SRSF1_HUMAN	Q07955	SRSF1_HUMAN	SRSF1	248	44.8	Homo sapiens OX=9606	1:Experimental evidence at protein level	Serine/arginine-rich splicing factor 1	1	0.999	11	29	29	29	0	0	0	0	0	0	0	0	0	0	0	0	0	0	0	0	0	0	0	0	0	0	0	0	0	0	0	6	6	6	8	8	8
847	a	sp|Q07960|RHG01_HUMAN	Q07960	RHG01_HUMAN	ARHGAP1	439	24.4	Homo sapiens OX=9606	1:Experimental evidence at protein level	Rho GTPase-activating protein 1	1	0.999	9	11	11	11	0	0	0	0	0	0	0	0	0	0	0	0	0	0	0	0	0	0	0	0	0	0	0	0	0	0	0	1	1	1	2	2	2
848	a	sp|Q08211|DHX9_HUMAN	Q08211	DHX9_HUMAN	DHX9	1270	24.2	Homo sapiens OX=9606	1:Experimental evidence at protein level	ATP-dependent RNA helicase A	1	0.999	27	70	70	70	0	0	0	0	0	0	0	0	0	1	1	1	1	1	1	112441840	112441840	112441840	0	0	0	0	0	0	0	0	0	16	16	16	21	21	21
849	a	sp|Q08378|GOGA3_HUMAN	Q08378	GOGA3_HUMAN	GOLGA3	1498	6.9	Homo sapiens OX=9606	1:Experimental evidence at protein level	Golgin subfamily A member 3	1	0.999	8	9	9	9	0	0	0	0	0	0	0	0	0	0	0	0	0	0	0	0	0	0	0	0	0	0	0	0	0	0	0	1	1	1	3	3	3
850	a	sp|Q08379|GOGA2_HUMAN	Q08379	GOGA2_HUMAN	GOLGA2	1002	13.2	Homo sapiens OX=9606	1:Experimental evidence at protein level	Golgin subfamily A member 2	1	0.999	10	18	18	18	0	0	0	0	0	0	0	0	0	0	0	0	0	0	0	0	0	0	0	0	0	0	0	0	0	0	0	5	5	5	6	6	6
851	a	sp|Q08380|LG3BP_HUMAN	Q08380	LG3BP_HUMAN	LGALS3BP	585	7.4	Homo sapiens OX=9606	1:Experimental evidence at protein level	Galectin-3-binding protein	1	0.999	3	6	6	6	0	0	0	0	0	0	0	0	0	0	0	0	0	0	0	0	0	0	0	0	0	0	0	0	0	0	0	3	3	3	3	3	3
852	a	sp|Q08623|HDHD1_HUMAN	Q08623	HDHD1_HUMAN	PUDP	228	12.3	Homo sapiens OX=9606	1:Experimental evidence at protein level	Pseudouridine-5'-phosphatase	1	0.9986	2	4	4	4	0	0	0	0	0	0	0	0	0	0	0	0	0	0	0	0	0	0	0	0	0	0	0	0	0	0	0	2	2	2	2	2	2
853	a	sp|Q08752|PPID_HUMAN	Q08752	PPID_HUMAN	PPID	370	16.8	Homo sapiens OX=9606	1:Experimental evidence at protein level	Peptidyl-prolyl cis-trans isomerase D	1	0.9984	6	10	10	10	0	0	0	0	0	0	0	0	0	0	0	0	0	0	0	0	0	0	0	0	0	0	0	0	0	0	0	2	2	2	4	4	4
854	a	sp|Q08945|SSRP1_HUMAN	Q08945	SSRP1_HUMAN	SSRP1	709	14.4	Homo sapiens OX=9606	1:Experimental evidence at protein level	FACT complex subunit SSRP1	1	0.999	8	14	14	14	0	0	0	0	0	0	0	0	0	0	0	0	0	0	0	0	0	0	0	0	0	0	0	0	0	0	0	6	6	6	6	6	6
855	a	sp|Q08J23|NSUN2_HUMAN	Q08J23	NSUN2_HUMAN	NSUN2	767	44.7	Homo sapiens OX=9606	1:Experimental evidence at protein level	tRNA (cytosine(34)-C(5))-methyltransferase	1	0.999	28	55	55	55	0	0	0	0	0	0	0	0	0	0	0	0	0	0	0	0	0	0	0	0	0	0	0	0	0	0	0	17	17	17	19	19	19
856	a	sp|Q09028|RBBP4_HUMAN	Q09028	RBBP4_HUMAN	RBBP4	425	58.6	Homo sapiens OX=9606	1:Experimental evidence at protein level	Histone-binding protein RBBP4	1	0.999	13	37	23	23	0	0	0	0	0	0	0	0	0	0	0	0	0	0	0	0	0	0	0	0	0	1	0	0	121514264	0	0	10	7	7	12	8	8
857	a	sp|Q09161|NCBP1_HUMAN	Q09161	NCBP1_HUMAN	NCBP1	790	14.9	Homo sapiens OX=9606	1:Experimental evidence at protein level	Nuclear cap-binding protein subunit 1	1	0.999	9	14	14	14	0	0	0	0	0	0	0	0	0	0	0	0	0	0	0	0	0	0	0	0	0	0	0	0	0	0	0	5	5	5	5	5	5
858	a	sp|Q0VDF9|HSP7E_HUMAN	Q0VDF9	HSP7E_HUMAN	HSPA14	509	8.3	Homo sapiens OX=9606	1:Experimental evidence at protein level	Heat shock 70 kDa protein 14	1	0.9882	4	3	3	3	0	0	0	0	0	0	0	0	0	0	0	0	0	0	0	0	0	0	0	0	0	0	0	0	0	0	0	1	1	1	3	3	3
859	a	sp|Q10471|GALT2_HUMAN	Q10471	GALT2_HUMAN	GALNT2	571	25.6	Homo sapiens OX=9606	1:Experimental evidence at protein level	Polypeptide N-acetylgalactosaminyltransferase 2	1	0.999	12	29	29	29	0	0	0	0	0	0	0	0	0	0	0	0	0	0	0	0	0	0	0	0	0	0	0	0	0	0	0	10	10	10	11	11	11
860	a	sp|Q10472|GALT1_HUMAN	Q10472	GALT1_HUMAN	GALNT1	559	5.4	Homo sapiens OX=9606	1:Experimental evidence at protein level	Polypeptide N-acetylgalactosaminyltransferase 1	1	0.9953	3	3	3	3	0	0	0	0	0	0	0	0	0	0	0	0	0	0	0	0	0	0	0	0	0	0	0	0	0	0	0	0	0	0	1	1	1
861	a	sp|Q10567|AP1B1_HUMAN	Q10567	AP1B1_HUMAN	AP1B1	949	12.1	Homo sapiens OX=9606	1:Experimental evidence at protein level	AP-1 complex subunit beta-1	1	0.999	11	22	6	6	0	0	0	0	0	0	0	0	0	0	0	0	0	0	0	0	0	0	0	0	0	0	0	0	0	0	0	7	2	2	7	2	2
862	a	sp|Q10570|CPSF1_HUMAN	Q10570	CPSF1_HUMAN	CPSF1	1443	4.3	Homo sapiens OX=9606	1:Experimental evidence at protein level	Cleavage and polyadenylation specificity factor subunit 1	1	0.9965	5	6	6	6	0	0	0	0	0	0	0	0	0	0	0	0	0	0	0	0	0	0	0	0	0	0	0	0	0	0	0	1	1	1	1	1	1
863	a	sp|Q10589|BST2_HUMAN	Q10589	BST2_HUMAN	BST2	180	18.3	Homo sapiens OX=9606	1:Experimental evidence at protein level	Bone marrow stromal antigen 2	1	0.9984	4	5	5	5	0	0	0	0	0	0	0	0	0	0	0	0	0	0	0	0	0	0	0	0	0	0	0	0	0	0	0	1	1	1	2	2	2
864	a	sp|Q10713|MPPA_HUMAN	Q10713	MPPA_HUMAN	PMPCA	525	21.3	Homo sapiens OX=9606	1:Experimental evidence at protein level	Mitochondrial-processing peptidase subunit alpha	1	0.999	8	13	13	13	0	0	0	0	0	0	0	0	0	0	0	0	0	0	0	0	0	0	0	0	0	0	0	0	0	0	0	3	3	3	5	5	5
865	a	sp|Q12765|SCRN1_HUMAN	Q12765	SCRN1_HUMAN	SCRN1	414	13.5	Homo sapiens OX=9606	1:Experimental evidence at protein level	Secernin-1	1	0.9985	5	12	12	12	0	0	0	0	0	0	0	0	0	0	0	0	0	0	0	0	0	0	0	0	0	0	0	0	0	0	0	4	4	4	4	4	4
866	a	sp|Q12769|NU160_HUMAN	Q12769	NU160_HUMAN	NUP160	1436	5.7	Homo sapiens OX=9606	1:Experimental evidence at protein level	Nuclear pore complex protein Nup160	1	0.9954	6	9	9	9	0	0	0	0	0	0	0	0	0	0	0	0	0	0	0	0	0	0	0	0	0	0	0	0	0	0	0	3	3	3	3	3	3
867	a	sp|Q12788|TBL3_HUMAN	Q12788	TBL3_HUMAN	TBL3	808	5.9	Homo sapiens OX=9606	1:Experimental evidence at protein level	Transducin beta-like protein 3	1	0.9989	3	3	3	3	0	0	0	0	0	0	0	0	0	0	0	0	0	0	0	0	0	0	0	0	0	0	0	0	0	0	0	2	2	2	2	2	2
868	a	sp|Q12789|TF3C1_HUMAN	Q12789	TF3C1_HUMAN	GTF3C1	2109	2.6	Homo sapiens OX=9606	1:Experimental evidence at protein level	General transcription factor 3C polypeptide 1	1	0.9876	5	4	4	4	0	0	0	0	0	0	0	0	0	0	0	0	0	0	0	0	0	0	0	0	0	0	0	0	0	0	0	2	2	2	2	2	2
869	a	sp|Q12792|TWF1_HUMAN	Q12792	TWF1_HUMAN	TWF1	350	19.1	Homo sapiens OX=9606	1:Experimental evidence at protein level	Twinfilin-1	1	0.999	6	13	12	12	0	0	0	0	0	0	0	0	0	0	0	0	0	0	0	0	0	0	0	0	0	0	0	0	0	0	0	2	2	2	5	5	5
870	a	sp|Q12797|ASPH_HUMAN	Q12797	ASPH_HUMAN	ASPH	758	21.1	Homo sapiens OX=9606	1:Experimental evidence at protein level	Aspartyl/asparaginyl beta-hydroxylase	1	0.999	12	28	27	27	0	0	0	0	0	0	0	0	0	0	0	0	0	0	0	0	0	0	0	0	0	0	0	0	0	0	0	7	7	7	9	8	8
871	a	sp|Q12802|AKP13_HUMAN	Q12802	AKP13_HUMAN	AKAP13	2813	2.2	Homo sapiens OX=9606	1:Experimental evidence at protein level	A-kinase anchor protein 13	1	0.999	4	7	7	7	0	0	0	0	0	0	0	0	0	0	0	0	0	0	0	0	0	0	0	0	0	0	0	0	0	0	0	2	2	2	1	1	1
872	a	sp|Q12849|GRSF1_HUMAN	Q12849	GRSF1_HUMAN	GRSF1	480	30.6	Homo sapiens OX=9606	1:Experimental evidence at protein level	G-rich sequence factor 1	1	0.999	10	14	14	14	0	0	0	0	0	0	0	0	0	0	0	0	0	0	0	0	0	0	0	0	0	0	0	0	0	0	0	3	3	3	8	8	8
873	a	sp|Q12874|SF3A3_HUMAN	Q12874	SF3A3_HUMAN	SF3A3	501	26.1	Homo sapiens OX=9606	1:Experimental evidence at protein level	Splicing factor 3A subunit 3	1	0.999	11	17	17	17	0	0	0	0	0	0	0	0	0	0	0	0	0	0	0	0	0	0	0	0	0	0	0	0	0	0	0	6	6	6	7	7	7
874	a	sp|Q12888|TP53B_HUMAN	Q12888	TP53B_HUMAN	TP53BP1	1972	5.5	Homo sapiens OX=9606	1:Experimental evidence at protein level	TP53-binding protein 1	1	0.999	9	18	18	18	0	0	0	0	0	0	0	0	0	0	0	0	0	0	0	0	0	0	0	0	0	0	0	0	0	0	0	4	4	4	5	5	5
875	a	sp|Q12904|AIMP1_HUMAN	Q12904	AIMP1_HUMAN	AIMP1	312	34.9	Homo sapiens OX=9606	1:Experimental evidence at protein level	Aminoacyl tRNA synthase complex-interacting multifunctional protein 1	1	0.9988	7	17	17	17	0	0	0	0	0	0	0	0	0	0	0	0	0	0	0	0	0	0	0	0	0	0	0	0	0	0	0	4	4	4	5	5	5
876	a	sp|Q12905|ILF2_HUMAN	Q12905	ILF2_HUMAN	ILF2	390	27.4	Homo sapiens OX=9606	1:Experimental evidence at protein level	Interleukin enhancer-binding factor 2	1	0.999	7	19	19	19	0	0	0	0	0	0	0	0	0	0	0	0	0	0	0	0	0	0	0	0	0	0	0	0	0	0	0	4	4	4	5	5	5
877	a	sp|Q12906|ILF3_HUMAN	Q12906	ILF3_HUMAN	ILF3	894	29.8	Homo sapiens OX=9606	1:Experimental evidence at protein level	Interleukin enhancer-binding factor 3	1	0.999	20	37	28	37	0	0	0	0	0	0	0	0	0	0	0	0	0	0	0	0	0	0	0	0	0	0	0	0	0	0	0	9	7	9	14	11	14
878	a	sp|Q12907|LMAN2_HUMAN	Q12907	LMAN2_HUMAN	LMAN2	356	32.9	Homo sapiens OX=9606	1:Experimental evidence at protein level	Vesicular integral-membrane protein VIP36	1	0.999	8	20	20	20	0	0	0	0	0	0	0	0	0	0	0	0	0	0	0	0	0	0	0	0	0	0	0	0	0	0	0	7	7	7	7	7	7
879	a	sp|Q12913|PTPRJ_HUMAN	Q12913	PTPRJ_HUMAN	PTPRJ	1337	4.7	Homo sapiens OX=9606	1:Experimental evidence at protein level	Receptor-type tyrosine-protein phosphatase eta	1	0.9962	4	4	4	4	0	0	0	0	0	0	0	0	0	0	0	0	0	0	0	0	0	0	0	0	0	0	0	0	0	0	0	0	0	0	2	2	2
880	a	sp|Q12931|TRAP1_HUMAN	Q12931	TRAP1_HUMAN	TRAP1	704	30.3	Homo sapiens OX=9606	1:Experimental evidence at protein level	Heat shock protein 75 kDa, mitochondrial	1	0.9989	19	41	38	38	0	0	0	0	0	0	0	0	0	0	0	0	0	0	0	0	0	0	0	0	0	0	0	0	0	0	0	13	13	13	14	13	13
881	a	sp|Q12959|DLG1_HUMAN	Q12959	DLG1_HUMAN	DLG1	904	3.5	Homo sapiens OX=9606	1:Experimental evidence at protein level	Disks large homolog 1	1	0.9986	2	3	3	3	0	0	0	0	0	0	0	0	0	0	0	0	0	0	0	0	0	0	0	0	0	0	0	0	0	0	0	0	0	0	1	1	1
882	a	sp|Q12972|PP1R8_HUMAN	Q12972	PP1R8_HUMAN	PPP1R8	351	19.9	Homo sapiens OX=9606	1:Experimental evidence at protein level	Nuclear inhibitor of protein phosphatase 1	1	0.9974	4	7	7	7	0	0	0	0	0	0	0	0	0	0	0	0	0	0	0	0	0	0	0	0	0	0	0	0	0	0	0	3	3	3	3	3	3
883	a	sp|Q13011|ECH1_HUMAN	Q13011	ECH1_HUMAN	ECH1	328	15.9	Homo sapiens OX=9606	1:Experimental evidence at protein level	Delta(3,5)-Delta(2,4)-dienoyl-CoA isomerase, mitochondrial	1	0.9975	6	6	6	6	0	0	0	0	0	0	0	0	0	0	0	0	0	0	0	0	0	0	0	0	0	0	0	0	0	0	0	2	2	2	2	2	2
884	a	sp|Q13045|FLII_HUMAN	Q13045	FLII_HUMAN	FLII	1269	8.7	Homo sapiens OX=9606	1:Experimental evidence at protein level	Protein flightless-1 homolog	1	0.999	9	9	9	9	0	0	0	0	0	0	0	0	0	0	0	0	0	0	0	0	0	0	0	0	0	0	0	0	0	0	0	4	4	4	5	5	5
885	a	sp|Q13098|CSN1_HUMAN	Q13098	CSN1_HUMAN	GPS1	491	13.2	Homo sapiens OX=9606	1:Experimental evidence at protein level	COP9 signalosome complex subunit 1	1	0.9976	6	12	12	12	0	0	0	0	0	0	0	0	0	0	0	0	0	0	0	0	0	0	0	0	0	0	0	0	0	0	0	3	3	3	6	6	6
886	a	sp|Q13123|RED_HUMAN	Q13123	RED_HUMAN	IK	557	25.5	Homo sapiens OX=9606	1:Experimental evidence at protein level	Protein Red	1	0.999	11	15	15	15	0	0	0	0	0	0	0	0	0	0	0	0	0	0	0	0	0	0	0	0	0	0	0	0	0	0	0	4	4	4	7	7	7
887	a	sp|Q13126|MTAP_HUMAN	Q13126	MTAP_HUMAN	MTAP	283	53	Homo sapiens OX=9606	1:Experimental evidence at protein level	S-methyl-5'-thioadenosine phosphorylase	1	0.999	12	26	26	26	0	0	0	0	0	0	0	0	0	0	0	0	0	0	0	0	0	0	0	0	0	0	0	0	0	0	0	7	7	7	10	10	10
888	a	sp|Q13136|LIPA1_HUMAN	Q13136	LIPA1_HUMAN	PPFIA1	1202	5.4	Homo sapiens OX=9606	1:Experimental evidence at protein level	Liprin-alpha-1	1	0.999	5	4	4	4	0	0	0	0	0	0	0	0	0	0	0	0	0	0	0	0	0	0	0	0	0	0	0	0	0	0	0	1	1	1	1	1	1
889	a	sp|Q13148|TADBP_HUMAN	Q13148	TADBP_HUMAN	TARDBP	414	15.2	Homo sapiens OX=9606	1:Experimental evidence at protein level	TAR DNA-binding protein 43	1	0.999	4	11	11	11	0	0	0	0	0	0	0	0	0	0	0	0	0	0	0	0	0	0	0	0	0	0	0	0	0	0	0	5	5	5	4	4	4
890	a	sp|Q13155|AIMP2_HUMAN	Q13155	AIMP2_HUMAN	AIMP2	320	19.4	Homo sapiens OX=9606	1:Experimental evidence at protein level	Aminoacyl tRNA synthase complex-interacting multifunctional protein 2	1	0.9773	4	4	4	4	0	0	0	0	0	0	0	0	0	0	0	0	0	0	0	0	0	0	0	0	0	0	0	0	0	0	0	1	1	1	2	2	2
891	a	sp|Q13162|PRDX4_HUMAN	Q13162	PRDX4_HUMAN	PRDX4	271	32.1	Homo sapiens OX=9606	1:Experimental evidence at protein level	Peroxiredoxin-4	1	0.9984	8	12	5	5	0	0	0	0	0	0	0	0	0	0	0	0	0	0	0	0	0	0	0	0	0	0	0	0	0	0	0	2	1	1	4	2	2
892	a	sp|Q13185|CBX3_HUMAN	Q13185	CBX3_HUMAN	CBX3	183	22.4	Homo sapiens OX=9606	1:Experimental evidence at protein level	Chromobox protein homolog 3	1	0.999	4	14	12	14	0	0	0	0	0	0	0	0	0	0	0	0	0	0	0	0	0	0	0	0	0	0	0	0	0	0	0	4	3	4	4	3	4
893	a	sp|Q13200|PSMD2_HUMAN	Q13200	PSMD2_HUMAN	PSMD2	908	26.7	Homo sapiens OX=9606	1:Experimental evidence at protein level	26S proteasome non-ATPase regulatory subunit 2	1	0.999	18	42	42	42	0	0	0	0	0	0	0	0	0	0	0	0	0	0	0	0	0	0	0	0	0	0	0	0	0	0	0	12	12	12	13	13	13
894	a	sp|Q13228|SBP1_HUMAN	Q13228	SBP1_HUMAN	SELENBP1	472	14.4	Homo sapiens OX=9606	1:Experimental evidence at protein level	Methanethiol oxidase	1	0.999	4	2	2	2	0	0	0	0	0	0	0	0	0	0	0	0	0	0	0	0	0	0	0	0	0	0	0	0	0	0	0	0	0	0	2	2	2
895	a	sp|Q13242|SRSF9_HUMAN	Q13242	SRSF9_HUMAN	SRSF9	221	22.6	Homo sapiens OX=9606	1:Experimental evidence at protein level	Serine/arginine-rich splicing factor 9	1	0.999	5	10	10	10	0	0	0	0	0	0	0	0	0	0	0	0	0	0	0	0	0	0	0	0	0	0	0	0	0	0	0	3	3	3	4	4	4
896	a	sp|Q13247|SRSF6_HUMAN	Q13247	SRSF6_HUMAN	SRSF6	344	14.8	Homo sapiens OX=9606	1:Experimental evidence at protein level	Serine/arginine-rich splicing factor 6	1	0.9988	6	18	11	18	0	0	0	0	0	0	0	0	0	0	0	0	0	0	0	0	0	0	0	0	0	0	0	0	0	0	0	4	3	4	3	2	3
897	a	sp|Q13263|TIF1B_HUMAN	Q13263	TIF1B_HUMAN	TRIM28	835	29.2	Homo sapiens OX=9606	1:Experimental evidence at protein level	Transcription intermediary factor 1-beta	1	0.999	15	31	31	31	0	0	0	0	0	0	0	0	0	0	0	0	0	0	0	0	0	0	0	0	0	0	0	0	0	0	0	8	8	8	9	9	9
898	a	sp|Q13283|G3BP1_HUMAN	Q13283	G3BP1_HUMAN	G3BP1	466	38.2	Homo sapiens OX=9606	1:Experimental evidence at protein level	Ras GTPase-activating protein-binding protein 1	1	0.999	12	33	30	33	0	0	0	0	0	0	0	0	0	0	0	0	0	0	0	0	0	0	0	0	0	0	0	0	0	0	0	10	9	10	11	10	11
899	a	sp|Q13347|EIF3I_HUMAN	Q13347	EIF3I_HUMAN	EIF3I	325	27.4	Homo sapiens OX=9606	1:Experimental evidence at protein level	Eukaryotic translation initiation factor 3 subunit I	1	0.999	8	18	18	18	0	0	0	0	0	0	0	0	0	0	0	0	0	0	0	0	0	0	0	0	0	0	0	0	0	0	0	4	4	4	8	8	8
900	a	sp|Q13409|DC1I2_HUMAN	Q13409	DC1I2_HUMAN	DYNC1I2	638	21.8	Homo sapiens OX=9606	1:Experimental evidence at protein level	Cytoplasmic dynein 1 intermediate chain 2	1	0.999	10	20	20	20	0	0	0	0	0	0	0	0	0	0	0	0	0	0	0	0	0	0	0	0	0	0	0	0	0	0	0	7	7	7	8	8	8
901	a	sp|Q13418|ILK_HUMAN	Q13418	ILK_HUMAN	ILK	452	20.4	Homo sapiens OX=9606	1:Experimental evidence at protein level	Integrin-linked protein kinase	1	0.999	8	16	16	16	0	0	0	0	0	0	0	0	0	0	0	0	0	0	0	0	0	0	0	0	0	0	0	0	0	0	0	7	7	7	8	8	8
902	a	sp|Q13423|NNTM_HUMAN	Q13423	NNTM_HUMAN	NNT	1086	17	Homo sapiens OX=9606	1:Experimental evidence at protein level	NAD(P) transhydrogenase, mitochondrial	1	0.9988	15	35	35	35	0	0	0	0	0	0	0	0	0	1	1	1	1	1	1	83378872	83378872	83378872	0	0	0	0	0	0	0	0	0	9	9	9	12	12	12
903	a	sp|Q13428|TCOF_HUMAN	Q13428	TCOF_HUMAN	TCOF1	1488	16.9	Homo sapiens OX=9606	1:Experimental evidence at protein level	Treacle protein	1	0.999	20	42	42	42	0	0	0	0	0	0	0	0	0	1	1	1	1	1	1	40944816	40944816	40944816	0	0	0	3	3	3	20574800	20574800	20574800	9	9	9	14	14	14
904	a	sp|Q13435|SF3B2_HUMAN	Q13435	SF3B2_HUMAN	SF3B2	895	17.9	Homo sapiens OX=9606	1:Experimental evidence at protein level	Splicing factor 3B subunit 2	1	0.999	14	20	20	20	0	0	0	0	0	0	0	0	0	0	0	0	0	0	0	0	0	0	0	0	0	0	0	0	0	0	0	7	7	7	8	8	8
905	a	sp|Q13501|SQSTM_HUMAN	Q13501	SQSTM_HUMAN	SQSTM1	440	39.5	Homo sapiens OX=9606	1:Experimental evidence at protein level	Sequestosome-1	1	0.999	8	23	23	23	0	0	0	0	0	0	0	0	0	0	0	0	0	0	0	0	0	0	0	0	0	0	0	0	0	0	0	5	5	5	6	6	6
906	a	sp|Q13505|MTX1_HUMAN	Q13505	MTX1_HUMAN	MTX1	466	5.2	Homo sapiens OX=9606	1:Experimental evidence at protein level	Metaxin-1	1	0.9988	2	5	5	5	0	0	0	0	0	0	0	0	0	0	0	0	0	0	0	0	0	0	0	0	0	0	0	0	0	0	0	1	1	1	2	2	2
907	a	sp|Q13523|PRP4B_HUMAN	Q13523	PRP4B_HUMAN	PRPF4B	1007	2.6	Homo sapiens OX=9606	1:Experimental evidence at protein level	Serine/threonine-protein kinase PRP4 homolog	1	0.9989	2	3	3	3	0	0	0	0	0	0	0	0	0	0	0	0	0	0	0	0	0	0	0	0	0	0	0	0	0	0	0	1	1	1	2	2	2
908	a	sp|Q13526|PIN1_HUMAN	Q13526	PIN1_HUMAN	PIN1	163	44.2	Homo sapiens OX=9606	1:Experimental evidence at protein level	Peptidyl-prolyl cis-trans isomerase NIMA-interacting 1	1	0.999	4	11	11	11	0	0	0	0	0	0	0	0	0	0	0	0	0	0	0	0	0	0	0	0	0	0	0	0	0	0	0	3	3	3	3	3	3
909	a	sp|Q13547|HDAC1_HUMAN	Q13547	HDAC1_HUMAN	HDAC1	482	12.7	Homo sapiens OX=9606	1:Experimental evidence at protein level	Histone deacetylase 1	1	0.9987	5	16	8	16	0	0	0	0	0	0	0	0	0	0	0	0	0	0	0	0	0	0	0	0	0	0	0	0	0	0	0	5	3	5	5	3	5
910	a	sp|Q13561|DCTN2_HUMAN	Q13561	DCTN2_HUMAN	DCTN2	401	20.9	Homo sapiens OX=9606	1:Experimental evidence at protein level	Dynactin subunit 2	1	0.9989	7	13	13	13	0	0	0	0	0	0	0	0	0	0	0	0	0	0	0	0	0	0	0	0	0	0	0	0	0	0	0	2	2	2	3	3	3
911	a	sp|Q13573|SNW1_HUMAN	Q13573	SNW1_HUMAN	SNW1	536	11.8	Homo sapiens OX=9606	1:Experimental evidence at protein level	SNW domain-containing protein 1	1	0.998	5	6	6	6	0	0	0	0	0	0	0	0	0	0	0	0	0	0	0	0	0	0	0	0	0	0	0	0	0	0	0	3	3	3	4	4	4
912	a	sp|Q13596|SNX1_HUMAN	Q13596	SNX1_HUMAN	SNX1	522	17.4	Homo sapiens OX=9606	1:Experimental evidence at protein level	Sorting nexin-1	1	0.9989	8	16	16	16	0	0	0	0	0	0	0	0	0	0	0	0	0	0	0	0	0	0	0	0	0	0	0	0	0	0	0	5	5	5	6	6	6
913	a	sp|Q13617|CUL2_HUMAN	Q13617	CUL2_HUMAN	CUL2	745	9.5	Homo sapiens OX=9606	1:Experimental evidence at protein level	Cullin-2	1	0.9986	6	5	5	5	0	0	0	0	0	0	0	0	0	0	0	0	0	0	0	0	0	0	0	0	0	0	0	0	0	0	0	2	2	2	2	2	2
914	a	sp|Q13618|CUL3_HUMAN	Q13618	CUL3_HUMAN	CUL3	768	6.4	Homo sapiens OX=9606	1:Experimental evidence at protein level	Cullin-3	1	0.9967	4	5	5	5	0	0	0	0	0	0	0	0	0	0	0	0	0	0	0	0	0	0	0	0	0	0	0	0	0	0	0	2	2	2	2	2	2
915	a	sp|Q13619|CUL4A_HUMAN	Q13619	CUL4A_HUMAN	CUL4A	759	27.3	Homo sapiens OX=9606	1:Experimental evidence at protein level	Cullin-4A	1	0.999	17	29	22	29	0	0	0	0	0	0	0	0	0	0	0	0	0	0	0	0	0	0	0	0	0	0	0	0	0	0	0	9	8	9	12	11	12
916	a	sp|Q13630|FCL_HUMAN	Q13630	FCL_HUMAN	TSTA3	321	17.1	Homo sapiens OX=9606	1:Experimental evidence at protein level	GDP-L-fucose synthase	1	0.9987	4	7	7	7	0	0	0	0	0	0	0	0	0	0	0	0	0	0	0	0	0	0	0	0	0	0	0	0	0	0	0	2	2	2	3	3	3
917	a	sp|Q13636|RAB31_HUMAN	Q13636	RAB31_HUMAN	RAB31	194	23.7	Homo sapiens OX=9606	1:Experimental evidence at protein level	Ras-related protein Rab-31	1	0.999	3	5	4	5	0	0	0	0	0	0	0	0	0	0	0	0	0	0	0	0	0	0	0	0	0	0	0	0	0	0	0	1	1	1	2	2	2
918	a	sp|Q13637|RAB32_HUMAN	Q13637	RAB32_HUMAN	RAB32	225	48	Homo sapiens OX=9606	1:Experimental evidence at protein level	Ras-related protein Rab-32	1	0.9985	9	14	14	14	0	0	0	0	0	0	0	0	0	0	0	0	0	0	0	0	0	0	0	0	0	0	0	0	0	0	0	3	3	3	5	5	5
919	a	sp|Q13642|FHL1_HUMAN	Q13642	FHL1_HUMAN	FHL1	323	16.7	Homo sapiens OX=9606	1:Experimental evidence at protein level	Four and a half LIM domains protein 1	1	0.9989	3	5	5	5	0	0	0	0	0	0	0	0	0	0	0	0	0	0	0	0	0	0	0	0	0	0	0	0	0	0	0	2	2	2	3	3	3
920	a	sp|Q13643|FHL3_HUMAN	Q13643	FHL3_HUMAN	FHL3	280	19.6	Homo sapiens OX=9606	1:Experimental evidence at protein level	Four and a half LIM domains protein 3	1	0.999	5	7	7	7	0	0	0	0	0	0	0	0	0	0	0	0	0	0	0	0	0	0	0	0	0	0	0	0	0	0	0	3	3	3	3	3	3
921	a	sp|Q13724|MOGS_HUMAN	Q13724	MOGS_HUMAN	MOGS	837	8.2	Homo sapiens OX=9606	1:Experimental evidence at protein level	Mannosyl-oligosaccharide glucosidase	1	0.999	5	6	6	6	0	0	0	0	0	0	0	0	0	0	0	0	0	0	0	0	0	0	0	0	0	0	0	0	0	0	0	2	2	2	3	3	3
922	a	sp|Q13740|CD166_HUMAN	Q13740	CD166_HUMAN	ALCAM	583	7	Homo sapiens OX=9606	1:Experimental evidence at protein level	CD166 antigen	1	0.998	4	4	4	4	0	0	0	0	0	0	0	0	0	0	0	0	0	0	0	0	0	0	0	0	0	0	0	0	0	0	0	1	1	1	3	3	3
923	a	sp|Q13813|SPTN1_HUMAN	Q13813	SPTN1_HUMAN	SPTAN1	2472	47	Homo sapiens OX=9606	1:Experimental evidence at protein level	Spectrin alpha chain, non-erythrocytic 1	1	0.999	90	237	237	237	0	0	0	0	0	0	0	0	0	0	0	0	0	0	0	0	0	0	1	1	1	0	0	0	0	0	0	65	65	65	75	75	75
924	a	sp|Q13867|BLMH_HUMAN	Q13867	BLMH_HUMAN	BLMH	455	11.4	Homo sapiens OX=9606	1:Experimental evidence at protein level	Bleomycin hydrolase	1	0.999	3	3	3	3	0	0	0	0	0	0	0	0	0	0	0	0	0	0	0	0	0	0	0	0	0	0	0	0	0	0	0	2	2	2	2	2	2
925	a	sp|Q13868|EXOS2_HUMAN	Q13868	EXOS2_HUMAN	EXOSC2	293	10.9	Homo sapiens OX=9606	1:Experimental evidence at protein level	Exosome complex component RRP4	1	0.9925	3	6	6	6	0	0	0	0	0	0	0	0	0	0	0	0	0	0	0	0	0	0	0	0	0	0	0	0	0	0	0	1	1	1	2	2	2
926	a	sp|Q13895|BYST_HUMAN	Q13895	BYST_HUMAN	BYSL	437	16	Homo sapiens OX=9606	1:Experimental evidence at protein level	Bystin	1	0.999	5	7	7	7	0	0	0	0	0	0	0	0	0	0	0	0	0	0	0	0	0	0	0	0	0	0	0	0	0	0	0	3	3	3	2	2	2
927	a	sp|Q13951|PEBB_HUMAN	Q13951	PEBB_HUMAN	CBFB	182	18.7	Homo sapiens OX=9606	1:Experimental evidence at protein level	Core-binding factor subunit beta	1	0.9989	3	8	8	8	0	0	0	0	0	0	0	0	0	0	0	0	0	0	0	0	0	0	0	0	0	0	0	0	0	0	0	3	3	3	3	3	3
928	a	sp|Q14008|CKAP5_HUMAN	Q14008	CKAP5_HUMAN	CKAP5	2032	5.4	Homo sapiens OX=9606	1:Experimental evidence at protein level	Cytoskeleton-associated protein 5	1	0.9983	10	10	10	10	0	0	0	0	0	0	0	0	0	0	0	0	0	0	0	0	0	0	0	0	0	0	0	0	0	0	0	4	4	4	5	5	5
929	a	sp|Q14011|CIRBP_HUMAN	Q14011	CIRBP_HUMAN	CIRBP	172	25	Homo sapiens OX=9606	1:Experimental evidence at protein level	Cold-inducible RNA-binding protein	1	0.999	3	7	7	7	0	0	0	0	0	0	0	0	0	0	0	0	0	0	0	0	0	0	0	0	0	0	0	0	0	0	0	2	2	2	2	2	2
930	a	sp|Q14019|COTL1_HUMAN	Q14019	COTL1_HUMAN	COTL1	142	48.6	Homo sapiens OX=9606	1:Experimental evidence at protein level	Coactosin-like protein	1	0.9986	6	20	20	20	0	0	0	0	0	0	0	0	0	0	0	0	0	0	0	0	0	0	0	0	0	0	0	0	0	0	0	5	5	5	6	6	6
931	a	sp|Q14103|HNRPD_HUMAN	Q14103	HNRPD_HUMAN	HNRNPD	355	21.7	Homo sapiens OX=9606	1:Experimental evidence at protein level	Heterogeneous nuclear ribonucleoprotein D0	1	0.999	10	38	18	38	0	0	0	0	0	0	0	0	0	3	1	3	3	1	3	124762680	32767142	124762680	0	0	0	1	1	1	139978912	46769404	139978912	8	4	8	7	5	7
932	a	sp|Q14108|SCRB2_HUMAN	Q14108	SCRB2_HUMAN	SCARB2	478	8.4	Homo sapiens OX=9606	1:Experimental evidence at protein level	Lysosome membrane protein 2	1	0.9976	2	5	5	5	0	0	0	0	0	0	0	0	0	0	0	0	0	0	0	0	0	0	0	0	0	0	0	0	0	0	0	2	2	2	2	2	2
933	a	sp|Q14116|IL18_HUMAN	Q14116	IL18_HUMAN	IL18	193	30.1	Homo sapiens OX=9606	1:Experimental evidence at protein level	Interleukin-18	1	0.9982	4	4	4	4	0	0	0	0	0	0	0	0	0	0	0	0	0	0	0	0	0	0	0	0	0	0	0	0	0	0	0	1	1	1	2	2	2
934	a	sp|Q14126|DSG2_HUMAN	Q14126	DSG2_HUMAN	DSG2	1118	8.1	Homo sapiens OX=9606	1:Experimental evidence at protein level	Desmoglein-2	1	0.999	5	7	7	7	0	0	0	0	0	0	0	0	0	0	0	0	0	0	0	0	0	0	0	0	0	0	0	0	0	0	0	2	2	2	3	3	3
935	a	sp|Q14137|BOP1_HUMAN	Q14137	BOP1_HUMAN	BOP1	746	16.2	Homo sapiens OX=9606	1:Experimental evidence at protein level	Ribosome biogenesis protein BOP1	1	0.999	7	13	13	13	0	0	0	0	0	0	0	0	0	0	0	0	0	0	0	0	0	0	0	0	0	0	0	0	0	0	0	4	4	4	6	6	6
936	a	sp|Q14151|SAFB2_HUMAN	Q14151	SAFB2_HUMAN	SAFB2	953	14.2	Homo sapiens OX=9606	1:Experimental evidence at protein level	Scaffold attachment factor B2	1	0.9986	12	16	4	4	0	0	0	0	0	0	0	0	0	0	0	0	0	0	0	0	0	0	0	0	0	0	0	0	0	0	0	3	0	0	5	1	1
937	a	sp|Q14157|UBP2L_HUMAN	Q14157	UBP2L_HUMAN	UBAP2L	1087	12	Homo sapiens OX=9606	1:Experimental evidence at protein level	Ubiquitin-associated protein 2-like	1	0.999	9	24	24	24	0	0	0	0	0	0	0	0	0	0	0	0	0	0	0	0	0	0	0	0	0	0	0	0	0	0	0	6	6	6	7	7	7
938	a	sp|Q14166|TTL12_HUMAN	Q14166	TTL12_HUMAN	TTLL12	644	16	Homo sapiens OX=9606	1:Experimental evidence at protein level	Tubulin--tyrosine ligase-like protein 12	1	0.999	7	12	12	12	0	0	0	0	0	0	0	0	0	0	0	0	0	0	0	0	0	0	0	0	0	0	0	0	0	0	0	3	3	3	4	4	4
939	a	sp|Q14181|DPOA2_HUMAN	Q14181	DPOA2_HUMAN	POLA2	598	14	Homo sapiens OX=9606	1:Experimental evidence at protein level	DNA polymerase alpha subunit B	1	0.999	5	6	6	6	0	0	0	0	0	0	0	0	0	0	0	0	0	0	0	0	0	0	0	0	0	0	0	0	0	0	0	1	1	1	2	2	2
940	a	sp|Q14192|FHL2_HUMAN	Q14192	FHL2_HUMAN	FHL2	279	26.2	Homo sapiens OX=9606	1:Experimental evidence at protein level	Four and a half LIM domains protein 2	1	0.999	7	9	9	9	0	0	0	0	0	0	0	0	0	0	0	0	0	0	0	0	0	0	0	0	0	0	0	0	0	0	0	3	3	3	5	5	5
941	a	sp|Q14197|ICT1_HUMAN	Q14197	ICT1_HUMAN	MRPL58	206	20.4	Homo sapiens OX=9606	1:Experimental evidence at protein level	Peptidyl-tRNA hydrolase ICT1, mitochondrial	1	0.9984	4	3	3	3	0	0	0	0	0	0	0	0	0	0	0	0	0	0	0	0	0	0	0	0	0	0	0	0	0	0	0	0	0	0	1	1	1
942	a	sp|Q14203|DCTN1_HUMAN	Q14203	DCTN1_HUMAN	DCTN1	1278	11.4	Homo sapiens OX=9606	1:Experimental evidence at protein level	Dynactin subunit 1	1	0.999	11	19	19	19	0	0	0	0	0	0	0	0	0	0	0	0	0	0	0	0	0	0	0	0	0	0	0	0	0	0	0	7	7	7	9	9	9
943	a	sp|Q14204|DYHC1_HUMAN	Q14204	DYHC1_HUMAN	DYNC1H1	4646	27.9	Homo sapiens OX=9606	1:Experimental evidence at protein level	Cytoplasmic dynein 1 heavy chain 1	1	0.999	100	182	182	182	0	0	0	0	0	0	0	0	0	0	0	0	0	0	0	0	0	0	0	0	0	0	0	0	0	0	0	61	61	61	74	74	74
944	a	sp|Q14244|MAP7_HUMAN	Q14244	MAP7_HUMAN	MAP7	749	5.5	Homo sapiens OX=9606	1:Experimental evidence at protein level	Ensconsin	1	0.9989	4	7	7	7	0	0	0	0	0	0	0	0	0	0	0	0	0	0	0	0	0	0	0	0	0	0	0	0	0	0	0	2	2	2	4	4	4
945	a	sp|Q14247|SRC8_HUMAN	Q14247	SRC8_HUMAN	CTTN	550	38	Homo sapiens OX=9606	1:Experimental evidence at protein level	Src substrate cortactin	1	0.999	16	50	50	50	0	0	0	0	0	0	0	0	0	0	0	0	0	0	0	0	0	0	0	0	0	1	1	1	37050664	37050664	37050664	11	11	11	10	10	10
946	a	sp|Q14254|FLOT2_HUMAN	Q14254	FLOT2_HUMAN	FLOT2	428	22.7	Homo sapiens OX=9606	1:Experimental evidence at protein level	Flotillin-2	1	0.999	8	13	13	13	0	0	0	0	0	0	0	0	0	0	0	0	0	0	0	0	0	0	0	0	0	0	0	0	0	0	0	4	4	4	5	5	5
947	a	sp|Q14257|RCN2_HUMAN	Q14257	RCN2_HUMAN	RCN2	317	26.8	Homo sapiens OX=9606	1:Experimental evidence at protein level	Reticulocalbin-2	1	0.999	5	10	10	10	0	0	0	0	0	0	0	0	0	0	0	0	0	0	0	0	0	0	0	0	0	0	0	0	0	0	0	5	5	5	4	4	4
948	a	sp|Q14258|TRI25_HUMAN	Q14258	TRI25_HUMAN	TRIM25	630	10.8	Homo sapiens OX=9606	1:Experimental evidence at protein level	E3 ubiquitin/ISG15 ligase TRIM25	1	0.9989	6	11	11	11	0	0	0	0	0	0	0	0	0	0	0	0	0	0	0	0	0	0	0	0	0	0	0	0	0	0	0	4	4	4	4	4	4
949	a	sp|Q14315|FLNC_HUMAN	Q14315	FLNC_HUMAN	FLNC	2725	15	Homo sapiens OX=9606	1:Experimental evidence at protein level	Filamin-C	1	0.999	34	68	31	31	0	0	0	0	0	0	0	0	0	1	0	0	1	0	0	217792480	0	0	1	0	0	1	0	0	109720848	0	0	18	11	11	22	13	13
950	a	sp|Q14318|FKBP8_HUMAN	Q14318	FKBP8_HUMAN	FKBP8	412	11.4	Homo sapiens OX=9606	1:Experimental evidence at protein level	Peptidyl-prolyl cis-trans isomerase FKBP8	1	0.9973	4	5	5	5	0	0	0	0	0	0	0	0	0	0	0	0	0	0	0	0	0	0	0	0	0	0	0	0	0	0	0	2	2	2	2	2	2
951	a	sp|Q14444|CAPR1_HUMAN	Q14444	CAPR1_HUMAN	CAPRIN1	709	22.8	Homo sapiens OX=9606	1:Experimental evidence at protein level	Caprin-1	1	0.999	10	21	21	21	0	0	0	0	0	0	0	0	0	0	0	0	0	0	0	0	0	0	0	0	0	0	0	0	0	0	0	7	7	7	7	7	7
952	a	sp|Q14558|KPRA_HUMAN	Q14558	KPRA_HUMAN	PRPSAP1	356	11.5	Homo sapiens OX=9606	1:Experimental evidence at protein level	Phosphoribosyl pyrophosphate synthase-associated protein 1	1	0.999	3	4	4	4	0	0	0	0	0	0	0	0	0	0	0	0	0	0	0	0	0	0	0	0	0	0	0	0	0	0	0	1	1	1	1	1	1
953	a	sp|Q14566|MCM6_HUMAN	Q14566	MCM6_HUMAN	MCM6	821	31.3	Homo sapiens OX=9606	1:Experimental evidence at protein level	DNA replication licensing factor MCM6	1	0.999	24	42	42	42	0	0	0	0	0	0	0	0	0	0	0	0	0	0	0	0	0	0	0	0	0	0	0	0	0	0	0	14	14	14	20	20	20
954	a	sp|Q14573|ITPR3_HUMAN	Q14573	ITPR3_HUMAN	ITPR3	2671	2.6	Homo sapiens OX=9606	1:Experimental evidence at protein level	Inositol 1,4,5-trisphosphate receptor type 3	1	0.9987	5	4	4	4	0	0	0	0	0	0	0	0	0	0	0	0	0	0	0	0	0	0	0	0	0	0	0	0	0	0	0	1	1	1	2	2	2
955	a	sp|Q14643|ITPR1_HUMAN	Q14643	ITPR1_HUMAN	ITPR1	2758	3.1	Homo sapiens OX=9606	1:Experimental evidence at protein level	Inositol 1,4,5-trisphosphate receptor type 1	1	0.999	7	3	3	3	0	0	0	0	0	0	0	0	0	0	0	0	0	0	0	0	0	0	0	0	0	0	0	0	0	0	0	1	1	1	1	1	1
956	a	sp|Q14669|TRIPC_HUMAN	Q14669	TRIPC_HUMAN	TRIP12	1992	3.2	Homo sapiens OX=9606	1:Experimental evidence at protein level	E3 ubiquitin-protein ligase TRIP12	1	0.9976	4	6	6	6	0	0	0	0	0	0	0	0	0	0	0	0	0	0	0	0	0	0	0	0	0	0	0	0	0	0	0	2	2	2	3	3	3
957	a	sp|Q14676|MDC1_HUMAN	Q14676	MDC1_HUMAN	MDC1	2089	5.4	Homo sapiens OX=9606	1:Experimental evidence at protein level	Mediator of DNA damage checkpoint protein 1	1	0.999	6	9	9	9	0	0	0	0	0	0	0	0	0	0	0	0	0	0	0	0	0	0	0	0	0	0	0	0	0	0	0	2	2	2	2	2	2
958	a	sp|Q14677|EPN4_HUMAN	Q14677	EPN4_HUMAN	CLINT1	625	9.1	Homo sapiens OX=9606	1:Experimental evidence at protein level	Clathrin interactor 1	1	0.999	5	9	9	9	0	0	0	0	0	0	0	0	0	0	0	0	0	0	0	0	0	0	0	0	0	0	0	0	0	0	0	3	3	3	3	3	3
959	a	sp|Q14683|SMC1A_HUMAN	Q14683	SMC1A_HUMAN	SMC1A	1233	12.7	Homo sapiens OX=9606	1:Experimental evidence at protein level	Structural maintenance of chromosomes protein 1A	1	0.9979	16	28	28	28	0	0	0	0	0	0	0	0	0	0	0	0	0	0	0	0	0	0	0	0	0	1	1	1	8631438	8631438	8631438	6	6	6	9	9	9
960	a	sp|Q14684|RRP1B_HUMAN	Q14684	RRP1B_HUMAN	RRP1B	758	9.8	Homo sapiens OX=9606	1:Experimental evidence at protein level	Ribosomal RNA processing protein 1 homolog B	1	0.9977	5	9	9	9	0	0	0	0	0	0	0	0	0	0	0	0	0	0	0	0	0	0	0	0	0	0	0	0	0	0	0	3	3	3	3	3	3
961	a	sp|Q14694|UBP10_HUMAN	Q14694	UBP10_HUMAN	USP10	798	11.3	Homo sapiens OX=9606	1:Experimental evidence at protein level	Ubiquitin carboxyl-terminal hydrolase 10	1	0.9989	6	8	8	8	0	0	0	0	0	0	0	0	0	0	0	0	0	0	0	0	0	0	0	0	0	0	0	0	0	0	0	3	3	3	2	2	2
962	a	sp|Q14696|MESD_HUMAN	Q14696	MESD_HUMAN	MESD	234	23.5	Homo sapiens OX=9606	1:Experimental evidence at protein level	LRP chaperone MESD	1	0.9974	6	13	13	13	0	0	0	0	0	0	0	0	0	0	0	0	0	0	0	0	0	0	0	0	0	0	0	0	0	0	0	4	4	4	5	5	5
963	a	sp|Q14697|GANAB_HUMAN	Q14697	GANAB_HUMAN	GANAB	944	37.1	Homo sapiens OX=9606	1:Experimental evidence at protein level	Neutral alpha-glucosidase AB	1	0.999	31	68	68	68	0	0	0	0	0	0	0	0	0	0	0	0	0	0	0	0	0	0	0	0	0	0	0	0	0	0	0	15	15	15	23	23	23
964	a	sp|Q14739|LBR_HUMAN	Q14739	LBR_HUMAN	LBR	615	11.7	Homo sapiens OX=9606	1:Experimental evidence at protein level	Delta(14)-sterol reductase LBR	1	0.999	6	12	12	12	0	0	0	0	0	0	0	0	0	0	0	0	0	0	0	0	0	0	0	0	0	0	0	0	0	0	0	4	4	4	5	5	5
965	a	sp|Q14764|MVP_HUMAN	Q14764	MVP_HUMAN	MVP	893	16.3	Homo sapiens OX=9606	1:Experimental evidence at protein level	Major vault protein	1	0.9989	12	19	19	19	0	0	0	0	0	0	0	0	0	0	0	0	0	0	0	0	0	0	0	0	0	0	0	0	0	0	0	8	8	8	9	9	9
966	a	sp|Q14789|GOGB1_HUMAN	Q14789	GOGB1_HUMAN	GOLGB1	3259	2.8	Homo sapiens OX=9606	1:Experimental evidence at protein level	Golgin subfamily B member 1	1	0.999	8	9	9	9	0	0	0	0	0	0	0	0	0	0	0	0	0	0	0	0	0	0	0	0	0	0	0	0	0	0	0	2	2	2	4	4	4
967	a	sp|Q14847|LASP1_HUMAN	Q14847	LASP1_HUMAN	LASP1	261	41.8	Homo sapiens OX=9606	1:Experimental evidence at protein level	LIM and SH3 domain protein 1	1	0.999	11	29	29	29	0	0	0	0	0	0	0	0	0	0	0	0	0	0	0	0	0	0	0	0	0	1	1	1	37225072	37225072	37225072	8	8	8	8	8	8
968	a	sp|Q14914|PTGR1_HUMAN	Q14914	PTGR1_HUMAN	PTGR1	329	41	Homo sapiens OX=9606	1:Experimental evidence at protein level	Prostaglandin reductase 1	1	0.999	12	21	21	21	0	0	0	0	0	0	0	0	0	0	0	0	0	0	0	0	0	0	0	0	0	0	0	0	0	0	0	6	6	6	8	8	8
969	a	sp|Q14919|NC2A_HUMAN	Q14919	NC2A_HUMAN	DRAP1	205	10.2	Homo sapiens OX=9606	1:Experimental evidence at protein level	Dr1-associated corepressor	1	0.9985	2	8	8	8	0	0	0	0	0	0	0	0	0	0	0	0	0	0	0	0	0	0	0	0	0	0	0	0	0	0	0	2	2	2	2	2	2
970	a	sp|Q14974|IMB1_HUMAN	Q14974	IMB1_HUMAN	KPNB1	876	32.3	Homo sapiens OX=9606	1:Experimental evidence at protein level	Importin subunit beta-1	1	0.999	20	60	60	60	0	0	0	0	0	0	0	0	0	0	0	0	0	0	0	0	0	0	0	0	0	0	0	0	0	0	0	18	18	18	20	20	20
971	a	sp|Q14978|NOLC1_HUMAN	Q14978	NOLC1_HUMAN	NOLC1	699	19.6	Homo sapiens OX=9606	1:Experimental evidence at protein level	Nucleolar and coiled-body phosphoprotein 1	1	0.9989	13	21	21	21	0	0	0	0	0	0	0	0	0	0	0	0	0	0	0	0	0	0	0	0	0	1	1	1	19002864	19002864	19002864	5	5	5	6	6	6
972	a	sp|Q14980|NUMA1_HUMAN	Q14980	NUMA1_HUMAN	NUMA1	2115	27.8	Homo sapiens OX=9606	1:Experimental evidence at protein level	Nuclear mitotic apparatus protein 1	1	0.999	44	78	78	78	0	0	0	0	0	0	0	0	0	0	0	0	0	0	0	0	0	0	0	0	0	0	0	0	0	0	0	24	24	24	30	30	30
973	a	sp|Q14C86|GAPD1_HUMAN	Q14C86	GAPD1_HUMAN	GAPVD1	1478	5.5	Homo sapiens OX=9606	1:Experimental evidence at protein level	GTPase-activating protein and VPS9 domain-containing protein 1	1	0.9981	7	7	7	7	0	0	0	0	0	0	0	0	0	0	0	0	0	0	0	0	0	0	0	0	0	0	0	0	0	0	0	1	1	1	5	5	5
974	a	sp|Q14CX7|NAA25_HUMAN	Q14CX7	NAA25_HUMAN	NAA25	972	4.8	Homo sapiens OX=9606	1:Experimental evidence at protein level	N-alpha-acetyltransferase 25, NatB auxiliary subunit	1	0.9989	5	6	6	6	0	0	0	0	0	0	0	0	0	0	0	0	0	0	0	0	0	0	0	0	0	0	0	0	0	0	0	1	1	1	2	2	2
975	a	sp|Q15003|CND2_HUMAN	Q15003	CND2_HUMAN	NCAPH	741	20.6	Homo sapiens OX=9606	1:Experimental evidence at protein level	Condensin complex subunit 2	1	0.999	10	18	18	18	0	0	0	0	0	0	0	0	0	0	0	0	0	0	0	0	0	0	0	0	0	0	0	0	0	0	0	6	6	6	6	6	6
976	a	sp|Q15007|FL2D_HUMAN	Q15007	FL2D_HUMAN	WTAP	396	11.6	Homo sapiens OX=9606	1:Experimental evidence at protein level	Pre-mRNA-splicing regulator WTAP	1	0.999	3	4	4	4	0	0	0	0	0	0	0	0	0	0	0	0	0	0	0	0	0	0	0	0	0	0	0	0	0	0	0	2	2	2	3	3	3
977	a	sp|Q15008|PSMD6_HUMAN	Q15008	PSMD6_HUMAN	PSMD6	389	18.3	Homo sapiens OX=9606	1:Experimental evidence at protein level	26S proteasome non-ATPase regulatory subunit 6	1	0.9977	7	13	13	13	0	0	0	0	0	0	0	0	0	0	0	0	0	0	0	0	0	0	0	0	0	0	0	0	0	0	0	4	4	4	6	6	6
978	a	sp|Q15014|MO4L2_HUMAN	Q15014	MO4L2_HUMAN	MORF4L2	288	10.4	Homo sapiens OX=9606	1:Experimental evidence at protein level	Mortality factor 4-like protein 2	1	0.999	2	6	6	6	0	0	0	0	0	0	0	0	0	0	0	0	0	0	0	0	0	0	0	0	0	0	0	0	0	0	0	2	2	2	2	2	2
979	a	sp|Q15018|ABRX2_HUMAN	Q15018	ABRX2_HUMAN	ABRAXAS2	415	9.6	Homo sapiens OX=9606	1:Experimental evidence at protein level	BRISC complex subunit Abraxas 2	1	0.999	4	5	5	5	0	0	0	0	0	0	0	0	0	0	0	0	0	0	0	0	0	0	0	0	0	0	0	0	0	0	0	1	1	1	4	4	4
980	a	sp|Q15019|SEPT2_HUMAN	Q15019	SEPT2_HUMAN	SEPTIN2	361	27.4	Homo sapiens OX=9606	1:Experimental evidence at protein level	Septin-2	1	0.999	6	13	13	13	0	0	0	0	0	0	0	0	0	0	0	0	0	0	0	0	0	0	0	0	0	0	0	0	0	0	0	6	6	6	6	6	6
981	a	sp|Q15020|SART3_HUMAN	Q15020	SART3_HUMAN	SART3	963	10.2	Homo sapiens OX=9606	1:Experimental evidence at protein level	Squamous cell carcinoma antigen recognized by T-cells 3	1	0.999	6	10	10	10	0	0	0	0	0	0	0	0	0	0	0	0	0	0	0	0	0	0	0	0	0	0	0	0	0	0	0	3	3	3	3	3	3
982	a	sp|Q15029|U5S1_HUMAN	Q15029	U5S1_HUMAN	EFTUD2	972	29.9	Homo sapiens OX=9606	1:Experimental evidence at protein level	116 kDa U5 small nuclear ribonucleoprotein component	1	0.999	20	38	36	36	0	0	0	0	0	0	0	0	0	0	0	0	0	0	0	0	0	0	0	0	0	0	0	0	0	0	0	13	13	13	14	14	14
983	a	sp|Q15031|SYLM_HUMAN	Q15031	SYLM_HUMAN	LARS2	903	6.9	Homo sapiens OX=9606	1:Experimental evidence at protein level	Probable leucine--tRNA ligase, mitochondrial	1	0.9982	5	4	4	4	0	0	0	0	0	0	0	0	0	0	0	0	0	0	0	0	0	0	0	0	0	0	0	0	0	0	0	1	1	1	1	1	1
984	a	sp|Q15050|RRS1_HUMAN	Q15050	RRS1_HUMAN	RRS1	365	18.1	Homo sapiens OX=9606	1:Experimental evidence at protein level	Ribosome biogenesis regulatory protein homolog	1	0.999	6	10	10	10	0	0	0	0	0	0	0	0	0	0	0	0	0	0	0	0	0	0	0	0	0	0	0	0	0	0	0	3	3	3	3	3	3
985	a	sp|Q15056|IF4H_HUMAN	Q15056	IF4H_HUMAN	EIF4H	248	34.3	Homo sapiens OX=9606	1:Experimental evidence at protein level	Eukaryotic translation initiation factor 4H	1	0.9989	8	16	16	16	1	1	1	1	1	1	278905	278905	278905	0	0	0	0	0	0	0	0	0	1	1	1	1	1	1	258361040	258361040	258361040	5	5	5	4	4	4
986	a	sp|Q15061|WDR43_HUMAN	Q15061	WDR43_HUMAN	WDR43	677	6.6	Homo sapiens OX=9606	1:Experimental evidence at protein level	WD repeat-containing protein 43	1	0.9985	3	4	4	4	0	0	0	0	0	0	0	0	0	0	0	0	0	0	0	0	0	0	0	0	0	0	0	0	0	0	0	2	2	2	2	2	2
987	a	sp|Q15067|ACOX1_HUMAN	Q15067	ACOX1_HUMAN	ACOX1	660	4.2	Homo sapiens OX=9606	1:Experimental evidence at protein level	Peroxisomal acyl-coenzyme A oxidase 1	1	0.9954	2	3	3	3	0	0	0	0	0	0	0	0	0	0	0	0	0	0	0	0	0	0	0	0	0	0	0	0	0	0	0	0	0	0	1	1	1
988	a	sp|Q15075|EEA1_HUMAN	Q15075	EEA1_HUMAN	EEA1	1411	9.6	Homo sapiens OX=9606	1:Experimental evidence at protein level	Early endosome antigen 1	1	0.999	11	15	15	15	0	0	0	0	0	0	0	0	0	0	0	0	0	0	0	0	0	0	0	0	0	0	0	0	0	0	0	5	5	5	6	6	6
989	a	sp|Q15084|PDIA6_HUMAN	Q15084	PDIA6_HUMAN	PDIA6	440	33.6	Homo sapiens OX=9606	1:Experimental evidence at protein level	Protein disulfide-isomerase A6	1	0.999	10	22	20	20	0	0	0	0	0	0	0	0	0	0	0	0	0	0	0	0	0	0	0	0	0	0	0	0	0	0	0	4	4	4	6	6	6
990	a	sp|Q15102|PA1B3_HUMAN	Q15102	PA1B3_HUMAN	PAFAH1B3	231	31.6	Homo sapiens OX=9606	1:Experimental evidence at protein level	Platelet-activating factor acetylhydrolase IB subunit gamma	1	0.999	5	7	7	7	0	0	0	0	0	0	0	0	0	0	0	0	0	0	0	0	0	0	0	0	0	0	0	0	0	0	0	2	2	2	3	3	3
991	a	sp|Q15121|PEA15_HUMAN	Q15121	PEA15_HUMAN	PEA15	130	35.4	Homo sapiens OX=9606	1:Experimental evidence at protein level	Astrocytic phosphoprotein PEA-15	1	0.999	4	9	9	9	0	0	0	0	0	0	0	0	0	0	0	0	0	0	0	0	0	0	0	0	0	0	0	0	0	0	0	3	3	3	3	3	3
992	a	sp|Q15126|PMVK_HUMAN	Q15126	PMVK_HUMAN	PMVK	192	33.9	Homo sapiens OX=9606	1:Experimental evidence at protein level	Phosphomevalonate kinase	1	0.9949	7	13	13	13	0	0	0	0	0	0	0	0	0	0	0	0	0	0	0	0	0	0	0	0	0	1	1	1	17272880	17272880	17272880	4	4	4	5	5	5
993	a	sp|Q15165|PON2_HUMAN	Q15165	PON2_HUMAN	PON2	354	17.5	Homo sapiens OX=9606	1:Experimental evidence at protein level	Serum paraoxonase/arylesterase 2	1	0.9989	3	5	5	5	0	0	0	0	0	0	0	0	0	0	0	0	0	0	0	0	0	0	0	0	0	0	0	0	0	0	0	2	2	2	2	2	2
994	a	sp|Q15181|IPYR_HUMAN	Q15181	IPYR_HUMAN	PPA1	289	57.1	Homo sapiens OX=9606	1:Experimental evidence at protein level	Inorganic pyrophosphatase	1	0.999	12	24	24	24	0	0	0	0	0	0	0	0	0	0	0	0	0	0	0	0	0	0	0	0	0	0	0	0	0	0	0	7	7	7	8	8	8
995	a	sp|Q15185|TEBP_HUMAN	Q15185	TEBP_HUMAN	PTGES3	160	15.6	Homo sapiens OX=9606	1:Experimental evidence at protein level	Prostaglandin E synthase 3	1	0.999	2	5	5	5	0	0	0	0	0	0	0	0	0	0	0	0	0	0	0	0	0	0	0	0	0	0	0	0	0	0	0	1	1	1	3	3	3
996	a	sp|Q15233|NONO_HUMAN	Q15233	NONO_HUMAN	NONO	471	29.9	Homo sapiens OX=9606	1:Experimental evidence at protein level	Non-POU domain-containing octamer-binding protein	1	0.999	13	43	38	38	1	0	0	1	0	0	119298	0	0	1	1	1	2	1	1	866651260	248802992	248802992	0	0	0	3	2	2	235651504	260791520	260791520	10	9	9	12	11	11
997	a	sp|Q15257|PTPA_HUMAN	Q15257	PTPA_HUMAN	PTPA	358	19	Homo sapiens OX=9606	1:Experimental evidence at protein level	Serine/threonine-protein phosphatase 2A activator	1	0.9989	5	10	10	10	0	0	0	0	0	0	0	0	0	0	0	0	0	0	0	0	0	0	0	0	0	0	0	0	0	0	0	3	3	3	5	5	5
998	a	sp|Q15287|RNPS1_HUMAN	Q15287	RNPS1_HUMAN	RNPS1	305	6.6	Homo sapiens OX=9606	1:Experimental evidence at protein level	RNA-binding protein with serine-rich domain 1	1	0.999	2	3	3	3	0	0	0	0	0	0	0	0	0	0	0	0	0	0	0	0	0	0	0	0	0	0	0	0	0	0	0	1	1	1	1	1	1
999	a	sp|Q15293|RCN1_HUMAN	Q15293	RCN1_HUMAN	RCN1	331	39.9	Homo sapiens OX=9606	1:Experimental evidence at protein level	Reticulocalbin-1	1	0.999	10	17	17	17	0	0	0	0	0	0	0	0	0	0	0	0	0	0	0	0	0	0	0	0	0	0	0	0	0	0	0	5	5	5	8	8	8
1000	a	sp|Q15363|TMED2_HUMAN	Q15363	TMED2_HUMAN	TMED2	201	12.4	Homo sapiens OX=9606	1:Experimental evidence at protein level	Transmembrane emp24 domain-containing protein 2	1	0.999	2	6	6	6	0	0	0	0	0	0	0	0	0	0	0	0	0	0	0	0	0	0	0	0	0	0	0	0	0	0	0	2	2	2	2	2	2
1001	a	sp|Q15369|ELOC_HUMAN	Q15369	ELOC_HUMAN	ELOC	112	52.7	Homo sapiens OX=9606	1:Experimental evidence at protein level	Elongin-C	1	0.9981	5	7	7	7	0	0	0	0	0	0	0	0	0	0	0	0	0	0	0	0	0	0	0	0	0	0	0	0	0	0	0	2	2	2	2	2	2
1002	a	sp|Q15370|ELOB_HUMAN	Q15370	ELOB_HUMAN	ELOB	118	50	Homo sapiens OX=9606	1:Experimental evidence at protein level	Elongin-B	1	0.999	5	12	12	12	0	0	0	0	0	0	0	0	0	0	0	0	0	0	0	0	0	0	0	0	0	0	0	0	0	0	0	2	2	2	3	3	3
1003	a	sp|Q15382|RHEB_HUMAN	Q15382	RHEB_HUMAN	RHEB	184	13.6	Homo sapiens OX=9606	1:Experimental evidence at protein level	GTP-binding protein Rheb	1	0.9982	3	8	8	8	0	0	0	0	0	0	0	0	0	0	0	0	0	0	0	0	0	0	0	0	0	0	0	0	0	0	0	1	1	1	3	3	3
1004	a	sp|Q15393|SF3B3_HUMAN	Q15393	SF3B3_HUMAN	SF3B3	1217	20.2	Homo sapiens OX=9606	1:Experimental evidence at protein level	Splicing factor 3B subunit 3	1	0.999	19	37	37	37	0	0	0	0	0	0	0	0	0	0	0	0	0	0	0	0	0	0	0	0	0	0	0	0	0	0	0	10	10	10	12	12	12
1005	a	sp|Q15397|PUM3_HUMAN	Q15397	PUM3_HUMAN	PUM3	648	10.8	Homo sapiens OX=9606	1:Experimental evidence at protein level	Pumilio homolog 3	1	0.999	5	8	8	8	0	0	0	0	0	0	0	0	0	0	0	0	0	0	0	0	0	0	0	0	0	0	0	0	0	0	0	3	3	3	4	4	4
1006	a	sp|Q15404|RSU1_HUMAN	Q15404	RSU1_HUMAN	RSU1	277	30.3	Homo sapiens OX=9606	1:Experimental evidence at protein level	Ras suppressor protein 1	1	0.999	6	10	10	10	0	0	0	0	0	0	0	0	0	0	0	0	0	0	0	0	0	0	0	0	0	0	0	0	0	0	0	3	3	3	4	4	4
1007	a	sp|Q15417|CNN3_HUMAN	Q15417	CNN3_HUMAN	CNN3	329	26.1	Homo sapiens OX=9606	1:Experimental evidence at protein level	Calponin-3	1	0.9989	6	13	8	8	0	0	0	0	0	0	0	0	0	0	0	0	0	0	0	0	0	0	0	0	0	0	0	0	0	0	0	3	2	2	6	5	5
1008	a	sp|Q15428|SF3A2_HUMAN	Q15428	SF3A2_HUMAN	SF3A2	464	9.3	Homo sapiens OX=9606	1:Experimental evidence at protein level	Splicing factor 3A subunit 2	1	0.9989	3	6	6	6	0	0	0	0	0	0	0	0	0	0	0	0	0	0	0	0	0	0	0	0	0	0	0	0	0	0	0	3	3	3	3	3	3
1009	a	sp|Q15436|SC23A_HUMAN	Q15436	SC23A_HUMAN	SEC23A	765	20	Homo sapiens OX=9606	1:Experimental evidence at protein level	Protein transport protein Sec23A	1	0.999	11	16	15	16	0	0	0	0	0	0	0	0	0	0	0	0	0	0	0	0	0	0	0	0	0	0	0	0	0	0	0	5	4	5	6	5	6
1010	a	sp|Q15437|SC23B_HUMAN	Q15437	SC23B_HUMAN	SEC23B	767	11.6	Homo sapiens OX=9606	1:Experimental evidence at protein level	Protein transport protein Sec23B	1	0.999	6	7	6	6	0	0	0	0	0	0	0	0	0	0	0	0	0	0	0	0	0	0	0	0	0	0	0	0	0	0	0	3	2	2	5	4	4
1011	a	sp|Q15459|SF3A1_HUMAN	Q15459	SF3A1_HUMAN	SF3A1	793	31.3	Homo sapiens OX=9606	1:Experimental evidence at protein level	Splicing factor 3A subunit 1	1	0.999	19	45	45	45	0	0	0	0	0	0	0	0	0	1	1	1	1	1	1	65434504	65434504	65434504	0	0	0	1	1	1	70490408	70490408	70490408	15	15	15	15	15	15
1012	a	sp|Q15477|SKIV2_HUMAN	Q15477	SKIV2_HUMAN	SKIV2L	1246	5.4	Homo sapiens OX=9606	1:Experimental evidence at protein level	Helicase SKI2W	1	0.9989	5	7	7	7	0	0	0	0	0	0	0	0	0	0	0	0	0	0	0	0	0	0	0	0	0	0	0	0	0	0	0	2	2	2	2	2	2
1013	a	sp|Q15582|BGH3_HUMAN	Q15582	BGH3_HUMAN	TGFBI	683	12.6	Homo sapiens OX=9606	1:Experimental evidence at protein level	Transforming growth factor-beta-induced protein ig-h3	1	0.9967	6	7	7	7	0	0	0	0	0	0	0	0	0	0	0	0	0	0	0	0	0	0	0	0	0	0	0	0	0	0	0	1	1	1	3	3	3
1014	a	sp|Q15631|TSN_HUMAN	Q15631	TSN_HUMAN	TSN	228	18	Homo sapiens OX=9606	1:Experimental evidence at protein level	Translin	1	0.998	3	5	5	5	0	0	0	0	0	0	0	0	0	0	0	0	0	0	0	0	0	0	0	0	0	0	0	0	0	0	0	2	2	2	2	2	2
1015	a	sp|Q15637|SF01_HUMAN	Q15637	SF01_HUMAN	SF1	639	5.8	Homo sapiens OX=9606	1:Experimental evidence at protein level	Splicing factor 1	1	0.9978	3	7	7	7	0	0	0	0	0	0	0	0	0	0	0	0	0	0	0	0	0	0	0	0	0	0	0	0	0	0	0	2	2	2	3	3	3
1016	a	sp|Q15642|CIP4_HUMAN	Q15642	CIP4_HUMAN	TRIP10	601	12.5	Homo sapiens OX=9606	1:Experimental evidence at protein level	Cdc42-interacting protein 4	1	0.999	6	9	9	9	0	0	0	0	0	0	0	0	0	0	0	0	0	0	0	0	0	0	0	0	0	0	0	0	0	0	0	3	3	3	3	3	3
1017	a	sp|Q15650|TRIP4_HUMAN	Q15650	TRIP4_HUMAN	TRIP4	581	12.7	Homo sapiens OX=9606	1:Experimental evidence at protein level	Activating signal cointegrator 1	1	0.9979	6	9	9	9	0	0	0	0	0	0	0	0	0	0	0	0	0	0	0	0	0	0	0	0	0	0	0	0	0	0	0	3	3	3	3	3	3
1018	a	sp|Q15654|TRIP6_HUMAN	Q15654	TRIP6_HUMAN	TRIP6	476	25.2	Homo sapiens OX=9606	1:Experimental evidence at protein level	Thyroid receptor-interacting protein 6	1	0.9976	8	8	8	8	0	0	0	0	0	0	0	0	0	0	0	0	0	0	0	0	0	0	0	0	0	0	0	0	0	0	0	2	2	2	3	3	3
1019	a	sp|Q15738|NSDHL_HUMAN	Q15738	NSDHL_HUMAN	NSDHL	373	30	Homo sapiens OX=9606	1:Experimental evidence at protein level	Sterol-4-alpha-carboxylate 3-dehydrogenase, decarboxylating	1	0.999	7	16	16	16	0	0	0	0	0	0	0	0	0	0	0	0	0	0	0	0	0	0	0	0	0	0	0	0	0	0	0	6	6	6	7	7	7
1020	a	sp|Q15758|AAAT_HUMAN	Q15758	AAAT_HUMAN	SLC1A5	541	15.7	Homo sapiens OX=9606	1:Experimental evidence at protein level	Neutral amino acid transporter B(0)	1	0.999	7	23	23	23	0	0	0	0	0	0	0	0	0	0	0	0	0	0	0	0	0	0	1	1	1	1	1	1	30968736	30968736	30968736	5	5	5	6	6	6
1021	a	sp|Q15785|TOM34_HUMAN	Q15785	TOM34_HUMAN	TOMM34	309	28.5	Homo sapiens OX=9606	1:Experimental evidence at protein level	Mitochondrial import receptor subunit TOM34	1	0.9989	7	13	13	13	0	0	0	0	0	0	0	0	0	0	0	0	0	0	0	0	0	0	0	0	0	0	0	0	0	0	0	3	3	3	5	5	5
1022	a	sp|Q15813|TBCE_HUMAN	Q15813	TBCE_HUMAN	TBCE	527	9.7	Homo sapiens OX=9606	1:Experimental evidence at protein level	Tubulin-specific chaperone E	1	0.999	4	7	7	7	0	0	0	0	0	0	0	0	0	0	0	0	0	0	0	0	0	0	0	0	0	0	0	0	0	0	0	3	3	3	3	3	3
1023	a	sp|Q15843|NEDD8_HUMAN	Q15843	NEDD8_HUMAN	NEDD8	81	45.7	Homo sapiens	1:Experimental evidence at protein level	NEDD8	1	0.9982	4	8	8	8	0	0	0	0	0	0	0	0	0	0	0	0	0	0	0	0	0	0	0	0	0	0	0	0	0	0	0	1	1	1	1	1	1
1024	a	sp|Q15942|ZYX_HUMAN	Q15942	ZYX_HUMAN	ZYX	572	32.7	Homo sapiens OX=9606	1:Experimental evidence at protein level	Zyxin	1	0.999	11	29	29	29	0	0	0	0	0	0	0	0	0	0	0	0	0	0	0	0	0	0	0	0	0	0	0	0	0	0	0	9	9	9	9	9	9
1025	a	sp|Q16181|SEPT7_HUMAN	Q16181	SEPT7_HUMAN	SEPTIN7	437	27.5	Homo sapiens OX=9606	1:Experimental evidence at protein level	Septin-7	1	0.999	8	17	17	17	0	0	0	0	0	0	0	0	0	0	0	0	0	0	0	0	0	0	0	0	0	0	0	0	0	0	0	6	6	6	7	7	7
1026	a	sp|Q16204|CCDC6_HUMAN	Q16204	CCDC6_HUMAN	CCDC6	474	9.3	Homo sapiens OX=9606	1:Experimental evidence at protein level	Coiled-coil domain-containing protein 6	1	0.9977	4	8	8	8	0	0	0	0	0	0	0	0	0	0	0	0	0	0	0	0	0	0	0	0	0	0	0	0	0	0	0	4	4	4	4	4	4
1027	a	sp|Q16222|UAP1_HUMAN	Q16222	UAP1_HUMAN	UAP1	522	10.7	Homo sapiens OX=9606	1:Experimental evidence at protein level	UDP-N-acetylhexosamine pyrophosphorylase	1	0.9989	4	10	10	10	0	0	0	0	0	0	0	0	0	0	0	0	0	0	0	0	0	0	0	0	0	0	0	0	0	0	0	4	4	4	4	4	4
1028	a	sp|Q16270|IBP7_HUMAN	Q16270	IBP7_HUMAN	IGFBP7	282	17.4	Homo sapiens OX=9606	1:Experimental evidence at protein level	Insulin-like growth factor-binding protein 7	1	0.999	3	5	5	5	0	0	0	0	0	0	0	0	0	0	0	0	0	0	0	0	0	0	0	0	0	0	0	0	0	0	0	3	3	3	3	3	3
1029	a	sp|Q16527|CSRP2_HUMAN	Q16527	CSRP2_HUMAN	CSRP2	193	25.9	Homo sapiens OX=9606	1:Experimental evidence at protein level	Cysteine and glycine-rich protein 2	1	0.9989	4	9	9	9	0	0	0	0	0	0	0	0	0	0	0	0	0	0	0	0	0	0	0	0	0	0	0	0	0	0	0	3	3	3	4	4	4
1030	a	sp|Q16531|DDB1_HUMAN	Q16531	DDB1_HUMAN	DDB1	1140	31.4	Homo sapiens OX=9606	1:Experimental evidence at protein level	DNA damage-binding protein 1	1	0.999	30	53	53	53	0	0	0	0	0	0	0	0	0	0	0	0	0	0	0	0	0	0	0	0	0	0	0	0	0	0	0	16	16	16	21	21	21
1031	a	sp|Q16539|MK14_HUMAN	Q16539	MK14_HUMAN	MAPK14	360	8.9	Homo sapiens OX=9606	1:Experimental evidence at protein level	Mitogen-activated protein kinase 14	1	0.9957	3	4	4	4	0	0	0	0	0	0	0	0	0	0	0	0	0	0	0	0	0	0	0	0	0	0	0	0	0	0	0	1	1	1	2	2	2
1032	a	sp|Q16543|CDC37_HUMAN	Q16543	CDC37_HUMAN	CDC37	378	20.6	Homo sapiens OX=9606	1:Experimental evidence at protein level	Hsp90 co-chaperone Cdc37	1	0.999	6	15	15	15	0	0	0	0	0	0	0	0	0	0	0	0	0	0	0	0	0	0	0	0	0	0	0	0	0	0	0	4	4	4	4	4	4
1033	a	sp|Q16576|RBBP7_HUMAN	Q16576	RBBP7_HUMAN	RBBP7	425	51.8	Homo sapiens OX=9606	1:Experimental evidence at protein level	Histone-binding protein RBBP7	1	0.999	17	36	22	36	0	0	0	0	0	0	0	0	0	0	0	0	0	0	0	0	0	0	0	0	0	1	0	1	93896416	0	93896416	11	8	11	12	8	12
1034	a	sp|Q16629|SRSF7_HUMAN	Q16629	SRSF7_HUMAN	SRSF7	238	25.2	Homo sapiens OX=9606	1:Experimental evidence at protein level	Serine/arginine-rich splicing factor 7	1	0.999	6	18	16	18	0	0	0	0	0	0	0	0	0	0	0	0	0	0	0	0	0	0	0	0	0	0	0	0	0	0	0	4	3	4	5	4	5
1035	a	sp|Q16630|CPSF6_HUMAN	Q16630	CPSF6_HUMAN	CPSF6	551	15.6	Homo sapiens OX=9606	1:Experimental evidence at protein level	Cleavage and polyadenylation specificity factor subunit 6	1	0.999	6	8	8	8	0	0	0	0	0	0	0	0	0	0	0	0	0	0	0	0	0	0	0	0	0	0	0	0	0	0	0	3	3	3	5	5	5
1036	a	sp|Q16643|DREB_HUMAN	Q16643	DREB_HUMAN	DBN1	649	22.3	Homo sapiens OX=9606	1:Experimental evidence at protein level	Drebrin	1	0.999	10	23	23	23	0	0	0	0	0	0	0	0	0	0	0	0	0	0	0	0	0	0	0	0	0	0	0	0	0	0	0	7	7	7	7	7	7
1037	a	sp|Q16658|FSCN1_HUMAN	Q16658	FSCN1_HUMAN	FSCN1	493	55.4	Homo sapiens OX=9606	1:Experimental evidence at protein level	Fascin	1	0.999	21	60	60	60	0	0	0	0	0	0	0	0	0	0	0	0	0	0	0	0	0	0	0	0	0	1	1	1	97437496	97437496	97437496	16	16	16	19	19	19
1038	a	sp|Q16698|DECR_HUMAN	Q16698	DECR_HUMAN	DECR1	335	18.8	Homo sapiens OX=9606	1:Experimental evidence at protein level	2,4-dienoyl-CoA reductase, mitochondrial	1	0.9985	3	7	7	7	0	0	0	0	0	0	0	0	0	0	0	0	0	0	0	0	0	0	0	0	0	0	0	0	0	0	0	1	1	1	2	2	2
1039	a	sp|Q16718|NDUA5_HUMAN	Q16718	NDUA5_HUMAN	NDUFA5	116	30.2	Homo sapiens OX=9606	1:Experimental evidence at protein level	NADH dehydrogenase [ubiquinone] 1 alpha subcomplex subunit 5	1	0.999	2	5	5	5	0	0	0	0	0	0	0	0	0	0	0	0	0	0	0	0	0	0	0	0	0	0	0	0	0	0	0	1	1	1	2	2	2
1040	a	sp|Q16719|KYNU_HUMAN	Q16719	KYNU_HUMAN	KYNU	465	15.1	Homo sapiens OX=9606	1:Experimental evidence at protein level	Kynureninase	1	0.999	5	8	8	8	0	0	0	0	0	0	0	0	0	0	0	0	0	0	0	0	0	0	0	0	0	0	0	0	0	0	0	4	4	4	4	4	4
1041	a	sp|Q16740|CLPP_HUMAN	Q16740	CLPP_HUMAN	CLPP	277	14.8	Homo sapiens OX=9606	1:Experimental evidence at protein level	ATP-dependent Clp protease proteolytic subunit, mitochondrial	1	0.9965	3	6	6	6	0	0	0	0	0	0	0	0	0	0	0	0	0	0	0	0	0	0	0	0	0	0	0	0	0	0	0	2	2	2	3	3	3
1042	a	sp|Q16774|KGUA_HUMAN	Q16774	KGUA_HUMAN	GUK1	197	17.8	Homo sapiens OX=9606	1:Experimental evidence at protein level	Guanylate kinase	1	0.9946	3	5	5	5	0	0	0	0	0	0	0	0	0	0	0	0	0	0	0	0	0	0	0	0	0	0	0	0	0	0	0	1	1	1	2	2	2
1043	a	sp|Q16795|NDUA9_HUMAN	Q16795	NDUA9_HUMAN	NDUFA9	377	27.6	Homo sapiens OX=9606	1:Experimental evidence at protein level	NADH dehydrogenase [ubiquinone] 1 alpha subcomplex subunit 9, mitochondrial	1	0.999	8	11	11	11	0	0	0	0	0	0	0	0	0	0	0	0	0	0	0	0	0	0	0	0	0	0	0	0	0	0	0	4	4	4	6	6	6
1044	a	sp|Q16836|HCDH_HUMAN	Q16836	HCDH_HUMAN	HADH	314	36	Homo sapiens OX=9606	1:Experimental evidence at protein level	Hydroxyacyl-coenzyme A dehydrogenase, mitochondrial	1	0.999	8	13	13	13	0	0	0	0	0	0	0	0	0	0	0	0	0	0	0	0	0	0	0	0	0	1	1	1	1320323200	1320323200	1320323200	4	4	4	5	5	5
1045	a	sp|Q16850|CP51A_HUMAN	Q16850	CP51A_HUMAN	CYP51A1	503	15.7	Homo sapiens OX=9606	1:Experimental evidence at protein level	Lanosterol 14-alpha demethylase	1	0.999	5	6	6	6	0	0	0	0	0	0	0	0	0	0	0	0	0	0	0	0	0	0	0	0	0	0	0	0	0	0	0	5	5	5	4	4	4
1046	a	sp|Q16851|UGPA_HUMAN	Q16851	UGPA_HUMAN	UGP2	508	31.5	Homo sapiens OX=9606	1:Experimental evidence at protein level	UTP--glucose-1-phosphate uridylyltransferase	1	0.999	12	23	23	23	0	0	0	0	0	0	0	0	0	0	0	0	0	0	0	0	0	0	0	0	0	0	0	0	0	0	0	5	5	5	7	7	7
1047	a	sp|Q16881|TRXR1_HUMAN	Q16881	TRXR1_HUMAN	TXNRD1	649	43.5	Homo sapiens OX=9606	1:Experimental evidence at protein level	Thioredoxin reductase 1, cytoplasmic	1	0.999	18	70	70	70	0	0	0	0	0	0	0	0	0	0	0	0	0	0	0	0	0	0	0	0	0	0	0	0	0	0	0	15	15	15	19	19	19
1048	a	sp|Q16891|MIC60_HUMAN	Q16891	MIC60_HUMAN	IMMT	758	28.5	Homo sapiens OX=9606	1:Experimental evidence at protein level	MIC	1	0.999	18	48	48	48	0	0	0	0	0	0	0	0	0	0	0	0	0	0	0	0	0	0	0	0	0	0	0	0	0	0	0	14	14	14	14	14	14
1049	a	sp|Q1KMD3|HNRL2_HUMAN	Q1KMD3	HNRL2_HUMAN	HNRNPUL2	747	24.6	Homo sapiens OX=9606	1:Experimental evidence at protein level	Heterogeneous nuclear ribonucleoprotein U-like protein 2	1	0.999	13	32	32	32	0	0	0	0	0	0	0	0	0	0	0	0	0	0	0	0	0	0	0	0	0	1	1	1	122388216	122388216	122388216	13	13	13	12	12	12
1050	a	sp|Q27J81|INF2_HUMAN	Q27J81	INF2_HUMAN	INF2	1249	13.1	Homo sapiens OX=9606	1:Experimental evidence at protein level	Inverted formin-2	1	0.999	10	17	17	17	0	0	0	0	0	0	0	0	0	0	0	0	0	0	0	0	0	0	0	0	0	0	0	0	0	0	0	7	7	7	7	7	7
1051	a	sp|Q29RF7|PDS5A_HUMAN	Q29RF7	PDS5A_HUMAN	PDS5A	1337	8.5	Homo sapiens OX=9606	1:Experimental evidence at protein level	Sister chromatid cohesion protein PDS5 homolog A	1	0.999	8	10	10	10	0	0	0	0	0	0	0	0	0	0	0	0	0	0	0	0	0	0	0	0	0	1	1	1	77013512	77013512	77013512	3	3	3	3	3	3
1052	a	sp|Q2TAL8|QRIC1_HUMAN	Q2TAL8	QRIC1_HUMAN	QRICH1	776	4.8	Homo sapiens OX=9606	1:Experimental evidence at protein level	Glutamine-rich protein 1	1	0.9981	4	7	7	7	0	0	0	0	0	0	0	0	0	0	0	0	0	0	0	0	0	0	0	0	0	0	0	0	0	0	0	3	3	3	3	3	3
1053	a	sp|Q2TAY7|SMU1_HUMAN	Q2TAY7	SMU1_HUMAN	SMU1	513	19.9	Homo sapiens OX=9606	1:Experimental evidence at protein level	WD40 repeat-containing protein SMU1	1	0.999	6	12	12	12	0	0	0	0	0	0	0	0	0	0	0	0	0	0	0	0	0	0	0	0	0	0	0	0	0	0	0	4	4	4	4	4	4
1054	a	sp|Q32MZ4|LRRF1_HUMAN	Q32MZ4	LRRF1_HUMAN	LRRFIP1	808	21.8	Homo sapiens OX=9606	1:Experimental evidence at protein level	Leucine-rich repeat flightless-interacting protein 1	1	0.999	15	27	27	27	0	0	0	0	0	0	0	0	0	0	0	0	0	0	0	0	0	0	0	0	0	0	0	0	0	0	0	8	8	8	11	11	11
1055	a	sp|Q32P28|P3H1_HUMAN	Q32P28	P3H1_HUMAN	P3H1	736	11.1	Homo sapiens OX=9606	1:Experimental evidence at protein level	Prolyl 3-hydroxylase 1	1	0.999	6	8	8	8	0	0	0	0	0	0	0	0	0	0	0	0	0	0	0	0	0	0	0	0	0	0	0	0	0	0	0	4	4	4	4	4	4
1056	a	sp|Q3YEC7|RABL6_HUMAN	Q3YEC7	RABL6_HUMAN	RABL6	729	3.8	Homo sapiens OX=9606	1:Experimental evidence at protein level	Rab-like protein 6	1	0.9982	3	6	6	6	0	0	0	0	0	0	0	0	0	0	0	0	0	0	0	0	0	0	0	0	0	0	0	0	0	0	0	2	2	2	2	2	2
1057	a	sp|Q4KMP7|TB10B_HUMAN	Q4KMP7	TB10B_HUMAN	TBC1D10B	808	5.7	Homo sapiens OX=9606	1:Experimental evidence at protein level	TBC1 domain family member 10B	1	0.9978	2	4	4	4	0	0	0	0	0	0	0	0	0	0	0	0	0	0	0	0	0	0	0	0	0	0	0	0	0	0	0	2	2	2	2	2	2
1058	a	sp|Q53EL6|PDCD4_HUMAN	Q53EL6	PDCD4_HUMAN	PDCD4	469	22	Homo sapiens OX=9606	1:Experimental evidence at protein level	Programmed cell death protein 4	1	0.999	7	15	15	15	0	0	0	0	0	0	0	0	0	0	0	0	0	0	0	0	0	0	0	0	0	0	0	0	0	0	0	5	5	5	4	4	4
1059	a	sp|Q53GQ0|DHB12_HUMAN	Q53GQ0	DHB12_HUMAN	HSD17B12	312	10.3	Homo sapiens OX=9606	1:Experimental evidence at protein level	Very-long-chain 3-oxoacyl-CoA reductase	1	0.9989	3	4	4	4	0	0	0	0	0	0	0	0	0	0	0	0	0	0	0	0	0	0	0	0	0	0	0	0	0	0	0	2	2	2	2	2	2
1060	a	sp|Q53GS9|SNUT2_HUMAN	Q53GS9	SNUT2_HUMAN	USP39	565	12.2	Homo sapiens OX=9606	1:Experimental evidence at protein level	U4/U6.U5 tri-snRNP-associated protein 2	1	0.999	5	8	8	8	0	0	0	0	0	0	0	0	0	0	0	0	0	0	0	0	0	0	0	0	0	0	0	0	0	0	0	2	2	2	3	3	3
1061	a	sp|Q53H96|P5CR3_HUMAN	Q53H96	P5CR3_HUMAN	PYCR3	274	12.4	Homo sapiens OX=9606	1:Experimental evidence at protein level	Pyrroline-5-carboxylate reductase 3	1	0.9984	2	4	4	4	0	0	0	0	0	0	0	0	0	0	0	0	0	0	0	0	0	0	0	0	0	0	0	0	0	0	0	1	1	1	2	2	2
1062	a	sp|Q5BKZ1|ZN326_HUMAN	Q5BKZ1	ZN326_HUMAN	ZNF326	582	8.9	Homo sapiens OX=9606	1:Experimental evidence at protein level	DBIRD complex subunit ZNF326	1	0.999	5	12	12	12	0	0	0	0	0	0	0	0	0	0	0	0	0	0	0	0	0	0	0	0	0	0	0	0	0	0	0	5	5	5	4	4	4
1063	a	sp|Q5D862|FILA2_HUMAN	Q5D862	FILA2_HUMAN	FLG2	2391	4.7	Homo sapiens OX=9606	1:Experimental evidence at protein level	Filaggrin-2	1	0.999	5	4	4	4	1	1	1	1	1	1	0	0	0	0	0	0	0	0	0	0	0	0	0	0	0	0	0	0	0	0	0	3	3	3	3	3	3
1064	a	sp|Q5H9R7|PP6R3_HUMAN	Q5H9R7	PP6R3_HUMAN	PPP6R3	873	6	Homo sapiens OX=9606	1:Experimental evidence at protein level	Serine/threonine-protein phosphatase 6 regulatory subunit 3	1	0.999	4	6	6	6	0	0	0	0	0	0	0	0	0	0	0	0	0	0	0	0	0	0	0	0	0	0	0	0	0	0	0	2	2	2	2	2	2
1065	a	sp|Q5JRX3|PREP_HUMAN	Q5JRX3	PREP_HUMAN	PITRM1	1037	11.2	Homo sapiens OX=9606	1:Experimental evidence at protein level	Presequence protease, mitochondrial	1	0.999	9	12	12	12	0	0	0	0	0	0	0	0	0	0	0	0	0	0	0	0	0	0	0	0	0	0	0	0	0	0	0	3	3	3	3	3	3
1066	a	sp|Q5JSH3|WDR44_HUMAN	Q5JSH3	WDR44_HUMAN	WDR44	913	4.6	Homo sapiens OX=9606	1:Experimental evidence at protein level	WD repeat-containing protein 44	1	0.9989	4	6	6	6	0	0	0	0	0	0	0	0	0	0	0	0	0	0	0	0	0	0	0	0	0	0	0	0	0	0	0	3	3	3	3	3	3
1067	a	sp|Q5JTV8|TOIP1_HUMAN	Q5JTV8	TOIP1_HUMAN	TOR1AIP1	583	18.5	Homo sapiens OX=9606	1:Experimental evidence at protein level	Torsin-1A-interacting protein 1	1	0.999	8	15	15	15	0	0	0	0	0	0	0	0	0	0	0	0	0	0	0	0	0	0	0	0	0	0	0	0	0	0	0	5	5	5	6	6	6
1068	a	sp|Q5K651|SAMD9_HUMAN	Q5K651	SAMD9_HUMAN	SAMD9	1589	4.3	Homo sapiens OX=9606	1:Experimental evidence at protein level	Sterile alpha motif domain-containing protein 9	1	0.999	6	5	5	5	0	0	0	0	0	0	0	0	0	0	0	0	0	0	0	0	0	0	0	0	0	0	0	0	0	0	0	2	2	2	2	2	2
1069	a	sp|Q5QJE6|TDIF2_HUMAN	Q5QJE6	TDIF2_HUMAN	DNTTIP2	756	13.1	Homo sapiens OX=9606	1:Experimental evidence at protein level	Deoxynucleotidyltransferase terminal-interacting protein 2	1	0.9988	6	6	6	6	0	0	0	0	0	0	0	0	0	0	0	0	0	0	0	0	0	0	0	0	0	0	0	0	0	0	0	2	2	2	2	2	2
1070	a	sp|Q5RKV6|EXOS6_HUMAN	Q5RKV6	EXOS6_HUMAN	EXOSC6	272	20.2	Homo sapiens OX=9606	1:Experimental evidence at protein level	Exosome complex component MTR3	1	0.999	3	8	8	8	0	0	0	0	0	0	0	0	0	0	0	0	0	0	0	0	0	0	0	0	0	0	0	0	0	0	0	2	2	2	2	2	2
1071	a	sp|Q5SSJ5|HP1B3_HUMAN	Q5SSJ5	HP1B3_HUMAN	HP1BP3	553	15.9	Homo sapiens OX=9606	1:Experimental evidence at protein level	Heterochromatin protein 1-binding protein 3	1	0.999	9	19	19	19	0	0	0	0	0	0	0	0	0	1	1	1	1	1	1	60245820	60245820	60245820	0	0	0	0	0	0	0	0	0	5	5	5	6	6	6
1072	a	sp|Q5T3I0|GPTC4_HUMAN	Q5T3I0	GPTC4_HUMAN	GPATCH4	446	5.6	Homo sapiens OX=9606	1:Experimental evidence at protein level	G patch domain-containing protein 4	1	0.999	2	3	3	3	0	0	0	0	0	0	0	0	0	0	0	0	0	0	0	0	0	0	0	0	0	0	0	0	0	0	0	1	1	1	1	1	1
1073	a	sp|Q5T4S7|UBR4_HUMAN	Q5T4S7	UBR4_HUMAN	UBR4	5183	5.2	Homo sapiens OX=9606	1:Experimental evidence at protein level	E3 ubiquitin-protein ligase UBR4	1	0.999	18	21	21	21	0	0	0	0	0	0	0	0	0	0	0	0	0	0	0	0	0	0	0	0	0	0	0	0	0	0	0	8	8	8	10	10	10
1074	a	sp|Q5T6F2|UBAP2_HUMAN	Q5T6F2	UBAP2_HUMAN	UBAP2	1119	10.4	Homo sapiens OX=9606	1:Experimental evidence at protein level	Ubiquitin-associated protein 2	1	0.999	7	16	16	16	0	0	0	0	0	0	0	0	0	0	0	0	0	0	0	0	0	0	0	0	0	0	0	0	0	0	0	7	7	7	7	7	7
1075	a	sp|Q5TFE4|NT5D1_HUMAN	Q5TFE4	NT5D1_HUMAN	NT5DC1	455	16.3	Homo sapiens OX=9606	1:Experimental evidence at protein level	5'-nucleotidase domain-containing protein 1	1	0.999	6	6	6	6	0	0	0	0	0	0	0	0	0	0	0	0	0	0	0	0	0	0	0	0	0	0	0	0	0	0	0	2	2	2	5	5	5
1076	a	sp|Q5VTR2|BRE1A_HUMAN	Q5VTR2	BRE1A_HUMAN	RNF20	975	6.5	Homo sapiens OX=9606	1:Experimental evidence at protein level	E3 ubiquitin-protein ligase BRE1A	1	0.996	5	6	6	6	0	0	0	0	0	0	0	0	0	0	0	0	0	0	0	0	0	0	0	0	0	0	0	0	0	0	0	2	2	2	2	2	2
1077	a	sp|Q5VW32|BROX_HUMAN	Q5VW32	BROX_HUMAN	BROX	411	9.5	Homo sapiens OX=9606	1:Experimental evidence at protein level	BRO1 domain-containing protein BROX	1	0.999	3	4	4	4	0	0	0	0	0	0	0	0	0	0	0	0	0	0	0	0	0	0	0	0	0	0	0	0	0	0	0	1	1	1	2	2	2
1078	a	sp|Q5VYK3|ECM29_HUMAN	Q5VYK3	ECM29_HUMAN	ECPAS	1845	14.3	Homo sapiens OX=9606	1:Experimental evidence at protein level	Proteasome adapter and scaffold protein ECM29	1	0.999	17	21	21	21	0	0	0	0	0	0	0	0	0	0	0	0	0	0	0	0	0	0	0	0	0	0	0	0	0	0	0	6	6	6	7	7	7
1079	a	sp|Q5W0V3|F16B1_HUMAN	Q5W0V3	F16B1_HUMAN	FAM160B1	765	8.8	Homo sapiens OX=9606	1:Experimental evidence at protein level	Protein FAM160B1	1	0.9988	5	8	8	8	0	0	0	0	0	0	0	0	0	0	0	0	0	0	0	0	0	0	0	0	0	0	0	0	0	0	0	2	2	2	3	3	3
1080	a	sp|Q641Q2|WAC2A_HUMAN	Q641Q2	WAC2A_HUMAN	WASHC2A	1341	3.7	Homo sapiens OX=9606	1:Experimental evidence at protein level	WASH complex subunit 2A	1	0.998	4	6	6	6	0	0	0	0	0	0	0	0	0	0	0	0	0	0	0	0	0	0	0	0	0	0	0	0	0	0	0	2	2	2	3	3	3
1081	a	sp|Q68CZ2|TENS3_HUMAN	Q68CZ2	TENS3_HUMAN	TNS3	1445	4.8	Homo sapiens OX=9606	1:Experimental evidence at protein level	Tensin-3	1	0.9979	4	6	6	6	0	0	0	0	0	0	0	0	0	0	0	0	0	0	0	0	0	0	0	0	0	0	0	0	0	0	0	1	1	1	2	2	2
1082	a	sp|Q6DD87|ZN787_HUMAN	Q6DD87	ZN787_HUMAN	ZNF787	382	8.4	Homo sapiens OX=9606	1:Experimental evidence at protein level	Zinc finger protein 787	1	0.999	2	2	2	2	0	0	0	0	0	0	0	0	0	0	0	0	0	0	0	0	0	0	0	0	0	0	0	0	0	0	0	1	1	1	2	2	2
1083	a	sp|Q6DD88|ATLA3_HUMAN	Q6DD88	ATLA3_HUMAN	ATL3	541	25.3	Homo sapiens OX=9606	1:Experimental evidence at protein level	Atlastin-3	1	0.999	9	21	18	21	0	0	0	0	0	0	0	0	0	0	0	0	0	0	0	0	0	0	0	0	0	1	1	1	33056848	29569582	33056848	7	6	7	7	6	7
1084	a	sp|Q6DKJ4|NXN_HUMAN	Q6DKJ4	NXN_HUMAN	NXN	435	13.6	Homo sapiens OX=9606	1:Experimental evidence at protein level	Nucleoredoxin	1	0.999	4	7	7	7	0	0	0	0	0	0	0	0	0	0	0	0	0	0	0	0	0	0	0	0	0	0	0	0	0	0	0	2	2	2	3	3	3
1085	a	sp|Q6FI81|CPIN1_HUMAN	Q6FI81	CPIN1_HUMAN	CIAPIN1	312	22.8	Homo sapiens OX=9606	1:Experimental evidence at protein level	Anamorsin	1	0.999	6	13	13	13	0	0	0	0	0	0	0	0	0	0	0	0	0	0	0	0	0	0	0	0	0	0	0	0	0	0	0	4	4	4	5	5	5
1086	a	sp|Q6IA86|ELP2_HUMAN	Q6IA86	ELP2_HUMAN	ELP2	826	7.1	Homo sapiens OX=9606	1:Experimental evidence at protein level	Elongator complex protein 2	1	0.9989	5	7	7	7	0	0	0	0	0	0	0	0	0	0	0	0	0	0	0	0	0	0	0	0	0	0	0	0	0	0	0	3	3	3	3	3	3
1087	a	sp|Q6IBS0|TWF2_HUMAN	Q6IBS0	TWF2_HUMAN	TWF2	349	38.4	Homo sapiens OX=9606	1:Experimental evidence at protein level	Twinfilin-2	1	0.9957	10	15	14	15	0	0	0	0	0	0	0	0	0	0	0	0	0	0	0	0	0	0	0	0	0	0	0	0	0	0	0	3	3	3	5	5	5
1088	a	sp|Q6KB66|K2C80_HUMAN	Q6KB66	K2C80_HUMAN	KRT80	452	26.5	Homo sapiens OX=9606	1:Experimental evidence at protein level	Keratin, type II cytoskeletal 80	1	0.999	13	21	11	11	0	0	0	0	0	0	0	0	0	1	0	0	1	0	0	266506096	0	0	1	0	0	1	0	0	40127252	0	0	6	4	4	7	5	5
1089	a	sp|Q6KC79|NIPBL_HUMAN	Q6KC79	NIPBL_HUMAN	NIPBL	2804	2.4	Homo sapiens OX=9606	1:Experimental evidence at protein level	Nipped-B-like protein	1	0.9987	5	6	6	6	0	0	0	0	0	0	0	0	0	0	0	0	0	0	0	0	0	0	0	0	0	0	0	0	0	0	0	1	1	1	2	2	2
1090	a	sp|Q6NUK1|SCMC1_HUMAN	Q6NUK1	SCMC1_HUMAN	SLC25A24	477	14.7	Homo sapiens OX=9606	1:Experimental evidence at protein level	Calcium-binding mitochondrial carrier protein SCaMC-1	1	0.9982	6	9	9	9	0	0	0	0	0	0	0	0	0	0	0	0	0	0	0	0	0	0	0	0	0	0	0	0	0	0	0	4	4	4	2	2	2
1091	a	sp|Q6NVY1|HIBCH_HUMAN	Q6NVY1	HIBCH_HUMAN	HIBCH	386	20.7	Homo sapiens OX=9606	1:Experimental evidence at protein level	3-hydroxyisobutyryl-CoA hydrolase, mitochondrial	1	0.9983	7	8	8	8	0	0	0	0	0	0	0	0	0	0	0	0	0	0	0	0	0	0	0	0	0	0	0	0	0	0	0	1	1	1	3	3	3
1092	a	sp|Q6NZI2|CAVN1_HUMAN	Q6NZI2	CAVN1_HUMAN	CAVIN1	390	24.6	Homo sapiens OX=9606	1:Experimental evidence at protein level	Caveolae-associated protein 1	1	0.999	6	14	14	14	0	0	0	0	0	0	0	0	0	0	0	0	0	0	0	0	0	0	0	0	0	0	0	0	0	0	0	3	3	3	5	5	5
1093	a	sp|Q6P1J9|CDC73_HUMAN	Q6P1J9	CDC73_HUMAN	CDC73	531	12.2	Homo sapiens OX=9606	1:Experimental evidence at protein level	Parafibromin	1	0.9987	8	12	12	12	0	0	0	0	0	0	0	0	0	0	0	0	0	0	0	0	0	0	0	0	0	0	0	0	0	0	0	3	3	3	7	7	7
1094	a	sp|Q6P1M0|S27A4_HUMAN	Q6P1M0	S27A4_HUMAN	SLC27A4	643	5.9	Homo sapiens OX=9606	1:Experimental evidence at protein level	Long-chain fatty acid transport protein 4	1	0.9978	3	5	5	5	0	0	0	0	0	0	0	0	0	0	0	0	0	0	0	0	0	0	0	0	0	0	0	0	0	0	0	3	3	3	3	3	3
1095	a	sp|Q6P1N9|TATD1_HUMAN	Q6P1N9	TATD1_HUMAN	TATDN1	297	9.8	Homo sapiens OX=9606	1:Experimental evidence at protein level	Putative deoxyribonuclease TATDN1	1	0.999	3	4	4	4	0	0	0	0	0	0	0	0	0	0	0	0	0	0	0	0	0	0	0	0	0	0	0	0	0	0	0	1	1	1	2	2	2
1096	a	sp|Q6P2E9|EDC4_HUMAN	Q6P2E9	EDC4_HUMAN	EDC4	1401	3.1	Homo sapiens OX=9606	1:Experimental evidence at protein level	Enhancer of mRNA-decapping protein 4	1	0.9957	4	6	6	6	0	0	0	0	0	0	0	0	0	0	0	0	0	0	0	0	0	0	0	0	0	0	0	0	0	0	0	1	1	1	1	1	1
1097	a	sp|Q6PD62|CTR9_HUMAN	Q6PD62	CTR9_HUMAN	CTR9	1173	7.6	Homo sapiens OX=9606	1:Experimental evidence at protein level	RNA polymerase-associated protein CTR9 homolog	1	0.999	7	8	8	8	0	0	0	0	0	0	0	0	0	0	0	0	0	0	0	0	0	0	0	0	0	0	0	0	0	0	0	2	2	2	3	3	3
1098	a	sp|Q6PGP7|TTC37_HUMAN	Q6PGP7	TTC37_HUMAN	TTC37	1564	1.3	Homo sapiens OX=9606	1:Experimental evidence at protein level	Tetratricopeptide repeat protein 37	1	0.9987	2	2	2	2	0	0	0	0	0	0	0	0	0	0	0	0	0	0	0	0	0	0	0	0	0	0	0	0	0	0	0	1	1	1	1	1	1
1099	a	sp|Q6PI48|SYDM_HUMAN	Q6PI48	SYDM_HUMAN	DARS2	645	7.3	Homo sapiens OX=9606	1:Experimental evidence at protein level	Aspartate--tRNA ligase, mitochondrial	1	0.9957	3	5	5	5	0	0	0	0	0	0	0	0	0	0	0	0	0	0	0	0	0	0	0	0	0	0	0	0	0	0	0	1	1	1	2	2	2
1100	a	sp|Q6PJG6|BRAT1_HUMAN	Q6PJG6	BRAT1_HUMAN	BRAT1	821	7.6	Homo sapiens OX=9606	1:Experimental evidence at protein level	BRCA1-associated ATM activator 1	1	0.999	3	6	6	6	0	0	0	0	0	0	0	0	0	0	0	0	0	0	0	0	0	0	0	0	0	0	0	0	0	0	0	2	2	2	3	3	3
1101	a	sp|Q6PJT7|ZC3HE_HUMAN	Q6PJT7	ZC3HE_HUMAN	ZC3H14	736	5.4	Homo sapiens OX=9606	1:Experimental evidence at protein level	Zinc finger CCCH domain-containing protein 14	1	0.9987	3	6	6	6	0	0	0	0	0	0	0	0	0	0	0	0	0	0	0	0	0	0	0	0	0	0	0	0	0	0	0	2	2	2	3	3	3
1102	a	sp|Q6PKG0|LARP1_HUMAN	Q6PKG0	LARP1_HUMAN	LARP1	1096	22.6	Homo sapiens OX=9606	1:Experimental evidence at protein level	La-related protein 1	1	0.999	17	24	24	24	0	0	0	0	0	0	0	0	0	0	0	0	0	0	0	0	0	0	0	0	0	0	0	0	0	0	0	6	6	6	12	12	12
1103	a	sp|Q6UB35|C1TM_HUMAN	Q6UB35	C1TM_HUMAN	MTHFD1L	978	11.7	Homo sapiens OX=9606	1:Experimental evidence at protein level	Monofunctional C1-tetrahydrofolate synthase, mitochondrial	1	0.999	11	22	22	22	0	0	0	0	0	0	0	0	0	0	0	0	0	0	0	0	0	0	0	0	0	0	0	0	0	0	0	6	6	6	7	7	7
1104	a	sp|Q6UWP8|SBSN_HUMAN	Q6UWP8	SBSN_HUMAN	SBSN	590	23.7	Homo sapiens OX=9606	1:Experimental evidence at protein level	Suprabasin	1	0.999	8	8	8	8	0	0	0	0	0	0	0	0	0	0	0	0	0	0	0	0	0	0	0	0	0	0	0	0	0	0	0	0	0	0	1	1	1
1105	a	sp|Q6UXN9|WDR82_HUMAN	Q6UXN9	WDR82_HUMAN	WDR82	313	10.2	Homo sapiens OX=9606	1:Experimental evidence at protein level	WD repeat-containing protein 82	1	0.9975	4	4	4	4	0	0	0	0	0	0	0	0	0	0	0	0	0	0	0	0	0	0	0	0	0	0	0	0	0	0	0	2	2	2	2	2	2
1106	a	sp|Q6WCQ1|MPRIP_HUMAN	Q6WCQ1	MPRIP_HUMAN	MPRIP	1025	13.2	Homo sapiens OX=9606	1:Experimental evidence at protein level	Myosin phosphatase Rho-interacting protein	1	0.999	10	15	15	15	0	0	0	0	0	0	0	0	0	0	0	0	0	0	0	0	0	0	0	0	0	0	0	0	0	0	0	3	3	3	6	6	6
1107	a	sp|Q6XQN6|PNCB_HUMAN	Q6XQN6	PNCB_HUMAN	NAPRT	538	14.9	Homo sapiens OX=9606	1:Experimental evidence at protein level	Nicotinate phosphoribosyltransferase	1	0.999	7	10	10	10	0	0	0	0	0	0	0	0	0	0	0	0	0	0	0	0	0	0	0	0	0	0	0	0	0	0	0	4	4	4	4	4	4
1108	a	sp|Q6Y7W6|GGYF2_HUMAN	Q6Y7W6	GGYF2_HUMAN	GIGYF2	1299	5.7	Homo sapiens OX=9606	1:Experimental evidence at protein level	GRB10-interacting GYF protein 2	1	0.9889	4	6	6	6	0	0	0	0	0	0	0	0	0	0	0	0	0	0	0	0	0	0	0	0	0	0	0	0	0	0	0	2	2	2	2	2	2
1109	a	sp|Q6YN16|HSDL2_HUMAN	Q6YN16	HSDL2_HUMAN	HSDL2	418	30.9	Homo sapiens OX=9606	1:Experimental evidence at protein level	Hydroxysteroid dehydrogenase-like protein 2	1	0.999	8	21	21	21	0	0	0	0	0	0	0	0	0	0	0	0	0	0	0	0	0	0	0	0	0	0	0	0	0	0	0	7	7	7	7	7	7
1110	a	sp|Q70J99|UN13D_HUMAN	Q70J99	UN13D_HUMAN	UNC13D	1090	13.7	Homo sapiens OX=9606	1:Experimental evidence at protein level	Protein unc-13 homolog D	1	0.9985	10	15	15	15	0	0	0	0	0	0	0	0	0	0	0	0	1	1	1	1850911740	1850911740	1850911740	0	0	0	0	0	0	0	0	0	5	5	5	5	5	5
1111	a	sp|Q71RC2|LARP4_HUMAN	Q71RC2	LARP4_HUMAN	LARP4	724	6.5	Homo sapiens OX=9606	1:Experimental evidence at protein level	La-related protein 4	1	0.999	3	6	6	6	0	0	0	0	0	0	0	0	0	0	0	0	0	0	0	0	0	0	0	0	0	0	0	0	0	0	0	3	3	3	2	2	2
1112	a	sp|Q7KZ85|SPT6H_HUMAN	Q7KZ85	SPT6H_HUMAN	SUPT6H	1726	5.6	Homo sapiens OX=9606	1:Experimental evidence at protein level	Transcription elongation factor SPT6	1	0.9977	8	8	8	8	0	0	0	0	0	0	0	0	0	0	0	0	0	0	0	0	0	0	0	0	0	0	0	0	0	0	0	1	1	1	5	5	5
1113	a	sp|Q7KZF4|SND1_HUMAN	Q7KZF4	SND1_HUMAN	SND1	910	42.9	Homo sapiens OX=9606	1:Experimental evidence at protein level	Staphylococcal nuclease domain-containing protein 1	1	0.999	30	77	77	77	0	0	0	0	0	0	0	0	0	0	0	0	0	0	0	0	0	0	0	0	0	1	1	1	103874944	103874944	103874944	19	19	19	24	24	24
1114	a	sp|Q7L014|DDX46_HUMAN	Q7L014	DDX46_HUMAN	DDX46	1031	14.8	Homo sapiens OX=9606	1:Experimental evidence at protein level	Probable ATP-dependent RNA helicase DDX46	1	0.9988	14	27	27	27	0	0	0	0	0	0	0	0	0	0	0	0	0	0	0	0	0	0	0	0	0	0	0	0	0	0	0	7	7	7	9	9	9
1115	a	sp|Q7L1Q6|BZW1_HUMAN	Q7L1Q6	BZW1_HUMAN	BZW1	419	26.5	Homo sapiens OX=9606	1:Experimental evidence at protein level	Basic leucine zipper and W2 domain-containing protein 1	1	0.9975	14	32	21	21	0	0	0	0	0	0	0	0	0	0	0	0	0	0	0	0	0	0	0	0	0	0	0	0	0	0	0	7	4	4	9	6	6
1116	a	sp|Q7L2H7|EIF3M_HUMAN	Q7L2H7	EIF3M_HUMAN	EIF3M	374	38	Homo sapiens OX=9606	1:Experimental evidence at protein level	Eukaryotic translation initiation factor 3 subunit M	1	0.999	9	14	14	14	0	0	0	0	0	0	0	0	0	0	0	0	0	0	0	0	0	0	0	0	0	0	0	0	0	0	0	6	6	6	6	6	6
1117	a	sp|Q7L2J0|MEPCE_HUMAN	Q7L2J0	MEPCE_HUMAN	MEPCE	689	6.7	Homo sapiens OX=9606	1:Experimental evidence at protein level	7SK snRNA methylphosphate capping enzyme	1	0.999	3	4	4	4	0	0	0	0	0	0	0	0	0	0	0	0	0	0	0	0	0	0	0	0	0	0	0	0	0	0	0	1	1	1	2	2	2
1118	a	sp|Q7L5N1|CSN6_HUMAN	Q7L5N1	CSN6_HUMAN	COPS6	327	29.1	Homo sapiens OX=9606	1:Experimental evidence at protein level	COP9 signalosome complex subunit 6	1	0.999	7	14	14	14	0	0	0	0	0	0	0	0	0	0	0	0	0	0	0	0	0	0	0	0	0	0	0	0	0	0	0	7	7	7	7	7	7
1119	a	sp|Q7LBC6|KDM3B_HUMAN	Q7LBC6	KDM3B_HUMAN	KDM3B	1761	3.8	Homo sapiens OX=9606	1:Experimental evidence at protein level	Lysine-specific demethylase 3B	1	0.9918	6	7	7	7	0	0	0	0	0	0	0	0	0	0	0	0	0	0	0	0	0	0	0	0	0	0	0	0	0	0	0	2	2	2	3	3	3
1120	a	sp|Q7RTV0|PHF5A_HUMAN	Q7RTV0	PHF5A_HUMAN	PHF5A	110	28.2	Homo sapiens OX=9606	1:Experimental evidence at protein level	PHD finger-like domain-containing protein 5A	1	0.9965	3	6	6	6	0	0	0	0	0	0	0	0	0	0	0	0	0	0	0	0	0	0	0	0	0	1	1	1	71435232	71435232	71435232	1	1	1	1	1	1
1121	a	sp|Q7Z2W4|ZCCHV_HUMAN	Q7Z2W4	ZCCHV_HUMAN	ZC3HAV1	902	14.7	Homo sapiens OX=9606	1:Experimental evidence at protein level	Zinc finger CCCH-type antiviral protein 1	1	0.999	10	15	15	15	0	0	0	0	0	0	0	0	0	0	0	0	0	0	0	0	0	0	0	0	0	0	0	0	0	0	0	3	3	3	6	6	6
1122	a	sp|Q7Z417|NUFP2_HUMAN	Q7Z417	NUFP2_HUMAN	NUFIP2	695	10.1	Homo sapiens OX=9606	1:Experimental evidence at protein level	Nuclear fragile X mental retardation-interacting protein 2	1	0.999	4	7	7	7	0	0	0	0	0	0	0	0	0	0	0	0	0	0	0	0	0	0	0	0	0	0	0	0	0	0	0	2	2	2	2	2	2
1123	a	sp|Q7Z422|SZRD1_HUMAN	Q7Z422	SZRD1_HUMAN	SZRD1	152	21.7	Homo sapiens OX=9606	1:Experimental evidence at protein level	SUZ domain-containing protein 1	1	0.999	2	5	5	5	0	0	0	0	0	0	0	0	0	0	0	0	0	0	0	0	0	0	0	0	0	0	0	0	0	0	0	2	2	2	2	2	2
1124	a	sp|Q7Z460|CLAP1_HUMAN	Q7Z460	CLAP1_HUMAN	CLASP1	1538	4.5	Homo sapiens OX=9606	1:Experimental evidence at protein level	CLIP-associating protein 1	1	0.9785	6	6	6	6	0	0	0	0	0	0	0	0	0	0	0	0	0	0	0	0	0	0	0	0	0	0	0	0	0	0	0	2	2	2	3	3	3
1125	a	sp|Q7Z478|DHX29_HUMAN	Q7Z478	DHX29_HUMAN	DHX29	1369	5.3	Homo sapiens OX=9606	1:Experimental evidence at protein level	ATP-dependent RNA helicase DHX29	1	0.999	6	9	9	9	0	0	0	0	0	0	0	0	0	0	0	0	0	0	0	0	0	0	0	0	0	0	0	0	0	0	0	1	1	1	3	3	3
1126	a	sp|Q7Z5K2|WAPL_HUMAN	Q7Z5K2	WAPL_HUMAN	WAPL	1190	2.5	Homo sapiens OX=9606	1:Experimental evidence at protein level	Wings apart-like protein homolog	1	0.999	2	4	4	4	0	0	0	0	0	0	0	0	0	0	0	0	0	0	0	0	0	0	0	0	0	0	0	0	0	0	0	1	1	1	1	1	1
1127	a	sp|Q7Z5L9|I2BP2_HUMAN	Q7Z5L9	I2BP2_HUMAN	IRF2BP2	587	12.8	Homo sapiens OX=9606	1:Experimental evidence at protein level	Interferon regulatory factor 2-binding protein 2	1	0.999	5	7	4	7	0	0	0	0	0	0	0	0	0	0	0	0	0	0	0	0	0	0	0	0	0	0	0	0	0	0	0	2	1	2	4	2	4
1128	a	sp|Q7Z6Z7|HUWE1_HUMAN	Q7Z6Z7	HUWE1_HUMAN	HUWE1	4374	6.7	Homo sapiens OX=9606	1:Experimental evidence at protein level	E3 ubiquitin-protein ligase HUWE1	1	0.999	23	27	27	27	0	0	0	0	0	0	0	0	0	0	0	0	0	0	0	0	0	0	0	0	0	0	0	0	0	0	0	8	8	8	14	14	14
1129	a	sp|Q86SF2|GALT7_HUMAN	Q86SF2	GALT7_HUMAN	GALNT7	657	5	Homo sapiens OX=9606	1:Experimental evidence at protein level	N-acetylgalactosaminyltransferase 7	1	0.9969	3	5	5	5	0	0	0	0	0	0	0	0	0	0	0	0	0	0	0	0	0	0	0	0	0	0	0	0	0	0	0	1	1	1	2	2	2
1130	a	sp|Q86U38|NOP9_HUMAN	Q86U38	NOP9_HUMAN	NOP9	636	9.7	Homo sapiens OX=9606	1:Experimental evidence at protein level	Nucleolar protein 9	1	0.999	3	5	5	5	0	0	0	0	0	0	0	0	0	0	0	0	0	0	0	0	0	0	0	0	0	0	0	0	0	0	0	2	2	2	3	3	3
1131	a	sp|Q86U42|PABP2_HUMAN	Q86U42	PABP2_HUMAN	PABPN1	306	17.3	Homo sapiens OX=9606	1:Experimental evidence at protein level	Polyadenylate-binding protein 2	1	0.999	3	4	4	4	0	0	0	0	0	0	0	0	0	0	0	0	0	0	0	0	0	0	0	0	0	0	0	0	0	0	0	1	1	1	1	1	1
1132	a	sp|Q86UE4|LYRIC_HUMAN	Q86UE4	LYRIC_HUMAN	MTDH	582	13.2	Homo sapiens OX=9606	1:Experimental evidence at protein level	Protein LYRIC	1	0.999	7	13	13	13	0	0	0	0	0	0	0	0	0	0	0	0	0	0	0	0	0	0	0	0	0	0	0	0	0	0	0	5	5	5	4	4	4
1133	a	sp|Q86UP2|KTN1_HUMAN	Q86UP2	KTN1_HUMAN	KTN1	1357	25.2	Homo sapiens OX=9606	1:Experimental evidence at protein level	Kinectin	1	0.999	30	65	65	65	0	0	0	0	0	0	0	0	0	0	0	0	0	0	0	0	0	0	2	2	2	3	3	3	46616808	46616808	46616808	23	23	23	24	24	24
1134	a	sp|Q86V48|LUZP1_HUMAN	Q86V48	LUZP1_HUMAN	LUZP1	1076	10.4	Homo sapiens OX=9606	1:Experimental evidence at protein level	Leucine zipper protein 1	1	0.999	10	15	15	15	0	0	0	0	0	0	0	0	0	0	0	0	0	0	0	0	0	0	0	0	0	0	0	0	0	0	0	4	4	4	5	5	5
1135	a	sp|Q86V81|THOC4_HUMAN	Q86V81	THOC4_HUMAN	ALYREF	257	46.3	Homo sapiens OX=9606	1:Experimental evidence at protein level	THO complex subunit 4	1	0.999	8	22	22	22	0	0	0	0	0	0	0	0	0	0	0	0	0	0	0	0	0	0	0	0	0	0	0	0	0	0	0	7	7	7	7	7	7
1136	a	sp|Q86W42|THOC6_HUMAN	Q86W42	THOC6_HUMAN	THOC6	341	10	Homo sapiens OX=9606	1:Experimental evidence at protein level	THO complex subunit 6 homolog	1	0.9985	3	3	3	3	0	0	0	0	0	0	0	0	0	0	0	0	0	0	0	0	0	0	0	0	0	0	0	0	0	0	0	0	0	0	0	0	0
1137	a	sp|Q86XL3|ANKL2_HUMAN	Q86XL3	ANKL2_HUMAN	ANKLE2	938	4.2	Homo sapiens OX=9606	1:Experimental evidence at protein level	Ankyrin repeat and LEM domain-containing protein 2	1	0.9988	4	6	6	6	0	0	0	0	0	0	0	0	0	0	0	0	0	0	0	0	0	0	0	0	0	0	0	0	0	0	0	2	2	2	2	2	2
1138	a	sp|Q86XP3|DDX42_HUMAN	Q86XP3	DDX42_HUMAN	DDX42	938	12.9	Homo sapiens OX=9606	1:Experimental evidence at protein level	ATP-dependent RNA helicase DDX42	1	0.999	10	13	13	13	0	0	0	0	0	0	0	0	0	0	0	0	0	0	0	0	0	0	0	0	0	0	0	0	0	0	0	4	4	4	8	8	8
1139	a	sp|Q86Y79|PTH_HUMAN	Q86Y79	PTH_HUMAN	PTRH1	214	20.6	Homo sapiens OX=9606	1:Experimental evidence at protein level	Probable peptidyl-tRNA hydrolase	1	0.9984	3	4	4	4	0	0	0	0	0	0	0	0	0	0	0	0	0	0	0	0	0	0	0	0	0	0	0	0	0	0	0	1	1	1	2	2	2
1140	a	sp|Q86YP4|P66A_HUMAN	Q86YP4	P66A_HUMAN	GATAD2A	633	10.9	Homo sapiens OX=9606	1:Experimental evidence at protein level	Transcriptional repressor p66-alpha	1	0.9967	6	6	6	6	0	0	0	0	0	0	0	0	0	0	0	0	0	0	0	0	0	0	0	0	0	0	0	0	0	0	0	3	3	3	4	4	4
1141	a	sp|Q8IVF2|AHNK2_HUMAN	Q8IVF2	AHNK2_HUMAN	AHNAK2	5795	21.3	Homo sapiens OX=9606	1:Experimental evidence at protein level	Protein AHNAK2	1	0.999	51	87	84	84	0	0	0	0	0	0	0	0	0	0	0	0	1	1	1	125944088	117509968	117509968	0	0	0	0	0	0	0	0	0	26	25	25	33	32	32
1142	a	sp|Q8IVT2|MISP_HUMAN	Q8IVT2	MISP_HUMAN	MISP	679	25.8	Homo sapiens OX=9606	1:Experimental evidence at protein level	Mitotic interactor and substrate of PLK1	1	0.999	14	28	28	28	0	0	0	0	0	0	0	0	0	0	0	0	0	0	0	0	0	0	0	0	0	1	1	1	45998668	45998668	45998668	10	10	10	11	11	11
1143	a	sp|Q8IWA0|WDR75_HUMAN	Q8IWA0	WDR75_HUMAN	WDR75	830	9.9	Homo sapiens OX=9606	1:Experimental evidence at protein level	WD repeat-containing protein 75	1	0.999	5	6	6	6	0	0	0	0	0	0	0	0	0	0	0	0	0	0	0	0	0	0	0	0	0	0	0	0	0	0	0	2	2	2	3	3	3
1144	a	sp|Q8IWB7|WDFY1_HUMAN	Q8IWB7	WDFY1_HUMAN	WDFY1	410	10	Homo sapiens OX=9606	1:Experimental evidence at protein level	WD repeat and FYVE domain-containing protein 1	1	0.9978	3	4	4	4	0	0	0	0	0	0	0	0	0	0	0	0	0	0	0	0	0	0	0	0	0	0	0	0	0	0	0	2	2	2	1	1	1
1145	a	sp|Q8IWE2|NXP20_HUMAN	Q8IWE2	NXP20_HUMAN	FAM114A1	563	6	Homo sapiens OX=9606	1:Experimental evidence at protein level	Protein NOXP20	1	0.999	3	5	5	5	0	0	0	0	0	0	0	0	0	0	0	0	0	0	0	0	0	0	0	0	0	0	0	0	0	0	0	1	1	1	1	1	1
1146	a	sp|Q8IWR0|Z3H7A_HUMAN	Q8IWR0	Z3H7A_HUMAN	ZC3H7A	971	4.7	Homo sapiens OX=9606	1:Experimental evidence at protein level	Zinc finger CCCH domain-containing protein 7A	1	0.999	3	5	5	5	0	0	0	0	0	0	0	0	0	0	0	0	0	0	0	0	0	0	0	0	0	0	0	0	0	0	0	2	2	2	3	3	3
1147	a	sp|Q8IWS0|PHF6_HUMAN	Q8IWS0	PHF6_HUMAN	PHF6	365	15.3	Homo sapiens OX=9606	1:Experimental evidence at protein level	PHD finger protein 6	1	0.999	4	5	5	5	0	0	0	0	0	0	0	0	0	0	0	0	0	0	0	0	0	0	0	0	0	0	0	0	0	0	0	1	1	1	2	2	2
1148	a	sp|Q8IXH7|NELFD_HUMAN	Q8IXH7	NELFD_HUMAN	NELFCD	590	8.1	Homo sapiens OX=9606	1:Experimental evidence at protein level	Negative elongation factor C/D	1	0.9987	3	3	3	3	0	0	0	0	0	0	0	0	0	0	0	0	0	0	0	0	0	0	0	0	0	0	0	0	0	0	0	0	0	0	0	0	0
1149	a	sp|Q8IXS6|PALM2_HUMAN	Q8IXS6	PALM2_HUMAN	PALM2	379	14	Homo sapiens OX=9606	1:Experimental evidence at protein level	Paralemmin-2	1	0.9857	4	5	5	5	0	0	0	0	0	0	0	0	0	0	0	0	0	0	0	0	0	0	0	0	0	0	0	0	0	0	0	2	2	2	2	2	2
1150	a	sp|Q8IY67|RAVR1_HUMAN	Q8IY67	RAVR1_HUMAN	RAVER1	606	3.5	Homo sapiens OX=9606	1:Experimental evidence at protein level	Ribonucleoprotein PTB-binding 1	1	0.9975	2	4	4	4	0	0	0	0	0	0	0	0	0	0	0	0	0	0	0	0	0	0	0	0	0	0	0	0	0	0	0	1	1	1	2	2	2
1151	a	sp|Q8IY81|SPB1_HUMAN	Q8IY81	SPB1_HUMAN	FTSJ3	847	11.7	Homo sapiens OX=9606	1:Experimental evidence at protein level	pre-rRNA 2'-O-ribose RNA methyltransferase FTSJ3	1	0.999	8	12	12	12	0	0	0	0	0	0	0	0	0	0	0	0	0	0	0	0	0	0	0	0	0	0	0	0	0	0	0	3	3	3	4	4	4
1152	a	sp|Q8IZ83|A16A1_HUMAN	Q8IZ83	A16A1_HUMAN	ALDH16A1	802	4.6	Homo sapiens OX=9606	1:Experimental evidence at protein level	Aldehyde dehydrogenase family 16 member A1	1	0.9989	2	4	4	4	0	0	0	0	0	0	0	0	0	0	0	0	0	0	0	0	0	0	0	0	0	0	0	0	0	0	0	1	1	1	1	1	1
1153	a	sp|Q8IZL8|PELP1_HUMAN	Q8IZL8	PELP1_HUMAN	PELP1	1130	7.5	Homo sapiens OX=9606	1:Experimental evidence at protein level	Proline-, glutamic acid- and leucine-rich protein 1	1	0.9944	6	8	8	8	0	0	0	0	0	0	0	0	0	0	0	0	0	0	0	0	0	0	0	0	0	0	0	0	0	0	0	3	3	3	4	4	4
1154	a	sp|Q8N0X7|SPART_HUMAN	Q8N0X7	SPART_HUMAN	SPART	666	7.2	Homo sapiens OX=9606	1:Experimental evidence at protein level	Spartin	1	0.9988	4	6	6	6	0	0	0	0	0	0	0	0	0	0	0	0	0	0	0	0	0	0	0	0	0	0	0	0	0	0	0	3	3	3	3	3	3
1155	a	sp|Q8N163|CCAR2_HUMAN	Q8N163	CCAR2_HUMAN	CCAR2	923	11.8	Homo sapiens OX=9606	1:Experimental evidence at protein level	Cell cycle and apoptosis regulator protein 2	1	0.9982	9	11	11	11	0	0	0	0	0	0	0	0	0	0	0	0	0	0	0	0	0	0	0	0	0	0	0	0	0	0	0	2	2	2	6	6	6
1156	a	sp|Q8N183|NDUF2_HUMAN	Q8N183	NDUF2_HUMAN	NDUFAF2	169	28.4	Homo sapiens OX=9606	1:Experimental evidence at protein level	NADH dehydrogenase [ubiquinone] 1 alpha subcomplex assembly factor 2	1	0.999	5	8	8	8	0	0	0	0	0	0	0	0	0	0	0	0	0	0	0	0	0	0	0	0	0	0	0	0	0	0	0	3	3	3	3	3	3
1157	a	sp|Q8N1F7|NUP93_HUMAN	Q8N1F7	NUP93_HUMAN	NUP93	819	14.5	Homo sapiens OX=9606	1:Experimental evidence at protein level	Nuclear pore complex protein Nup93	1	0.999	11	15	15	15	0	0	0	0	0	0	0	0	0	0	0	0	0	0	0	0	0	0	0	0	0	0	0	0	0	0	0	7	7	7	8	8	8
1158	a	sp|Q8N1G4|LRC47_HUMAN	Q8N1G4	LRC47_HUMAN	LRRC47	583	17.2	Homo sapiens OX=9606	1:Experimental evidence at protein level	Leucine-rich repeat-containing protein 47	1	0.999	10	17	17	17	0	0	0	0	0	0	0	0	0	0	0	0	0	0	0	0	0	0	0	0	0	0	0	0	0	0	0	4	4	4	8	8	8
1159	a	sp|Q8N392|RHG18_HUMAN	Q8N392	RHG18_HUMAN	ARHGAP18	663	5.4	Homo sapiens OX=9606	1:Experimental evidence at protein level	Rho GTPase-activating protein 18	1	0.999	3	6	6	6	0	0	0	0	0	0	0	0	0	0	0	0	0	0	0	0	0	0	0	0	0	0	0	0	0	0	0	2	2	2	2	2	2
1160	a	sp|Q8N3C0|ASCC3_HUMAN	Q8N3C0	ASCC3_HUMAN	ASCC3	2202	3.6	Homo sapiens OX=9606	1:Experimental evidence at protein level	Activating signal cointegrator 1 complex subunit 3	1	0.9971	8	11	11	11	0	0	0	0	0	0	0	0	0	0	0	0	0	0	0	0	0	0	0	0	0	0	0	0	0	0	0	3	3	3	4	4	4
1161	a	sp|Q8N3D4|EH1L1_HUMAN	Q8N3D4	EH1L1_HUMAN	EHBP1L1	1523	5.4	Homo sapiens OX=9606	1:Experimental evidence at protein level	EH domain-binding protein 1-like protein 1	1	0.999	5	5	5	5	0	0	0	0	0	0	0	0	0	0	0	0	0	0	0	0	0	0	0	0	0	0	0	0	0	0	0	2	2	2	2	2	2
1162	a	sp|Q8N543|OGFD1_HUMAN	Q8N543	OGFD1_HUMAN	OGFOD1	542	9.2	Homo sapiens OX=9606	1:Experimental evidence at protein level	Prolyl 3-hydroxylase OGFOD1	1	0.999	3	4	4	4	0	0	0	0	0	0	0	0	0	0	0	0	0	0	0	0	0	0	0	0	0	0	0	0	0	0	0	0	0	0	1	1	1
1163	a	sp|Q8N5M4|TTC9C_HUMAN	Q8N5M4	TTC9C_HUMAN	TTC9C	171	27.5	Homo sapiens OX=9606	1:Experimental evidence at protein level	Tetratricopeptide repeat protein 9C	1	0.9983	4	7	7	7	0	0	0	0	0	0	0	0	0	0	0	0	0	0	0	0	0	0	0	0	0	0	0	0	0	0	0	2	2	2	3	3	3
1164	a	sp|Q8N5N7|RM50_HUMAN	Q8N5N7	RM50_HUMAN	MRPL50	158	19	Homo sapiens OX=9606	1:Experimental evidence at protein level	39S ribosomal protein L50, mitochondrial	1	0.9985	2	6	6	6	0	0	0	0	0	0	0	0	0	0	0	0	0	0	0	0	0	0	0	0	0	0	0	0	0	0	0	2	2	2	2	2	2
1165	a	sp|Q8N6H7|ARFG2_HUMAN	Q8N6H7	ARFG2_HUMAN	ARFGAP2	521	6.9	Homo sapiens OX=9606	1:Experimental evidence at protein level	ADP-ribosylation factor GTPase-activating protein 2	1	0.9986	4	6	6	6	0	0	0	0	0	0	0	0	0	0	0	0	0	0	0	0	0	0	0	0	0	0	0	0	0	0	0	2	2	2	2	2	2
1166	a	sp|Q8N6T3|ARFG1_HUMAN	Q8N6T3	ARFG1_HUMAN	ARFGAP1	406	12.1	Homo sapiens OX=9606	1:Experimental evidence at protein level	ADP-ribosylation factor GTPase-activating protein 1	1	0.999	3	5	5	5	0	0	0	0	0	0	0	0	0	0	0	0	0	0	0	0	0	0	0	0	0	0	0	0	0	0	0	1	1	1	3	3	3
1167	a	sp|Q8N726|ARF_HUMAN	Q8N726	ARF_HUMAN	CDKN2A	132	32.6	Homo sapiens OX=9606	1:Experimental evidence at protein level	Tumor suppressor ARF	1	0.999	3	10	10	10	0	0	0	0	0	0	0	0	0	0	0	0	1	1	1	438049344	438049344	438049344	1	1	1	1	1	1	32897554	32897554	32897554	3	3	3	3	3	3
1168	a	sp|Q8N806|UBR7_HUMAN	Q8N806	UBR7_HUMAN	UBR7	425	9.4	Homo sapiens OX=9606	1:Experimental evidence at protein level	Putative E3 ubiquitin-protein ligase UBR7	1	0.9969	4	7	7	7	0	0	0	0	0	0	0	0	0	0	0	0	0	0	0	0	0	0	0	0	0	0	0	0	0	0	0	3	3	3	2	2	2
1169	a	sp|Q8N983|RM43_HUMAN	Q8N983	RM43_HUMAN	MRPL43	215	10.2	Homo sapiens OX=9606	1:Experimental evidence at protein level	39S ribosomal protein L43, mitochondrial	1	0.9989	2	7	7	7	0	0	0	0	0	0	0	0	0	0	0	0	0	0	0	0	0	0	0	0	0	0	0	0	0	0	0	3	3	3	2	2	2
1170	a	sp|Q8NB16|MLKL_HUMAN	Q8NB16	MLKL_HUMAN	MLKL	471	5.9	Homo sapiens OX=9606	1:Experimental evidence at protein level	Mixed lineage kinase domain-like protein	1	0.9982	3	2	2	2	0	0	0	0	0	0	0	0	0	0	0	0	0	0	0	0	0	0	0	0	0	0	0	0	0	0	0	0	0	0	1	1	1
1171	a	sp|Q8NB90|AFG2H_HUMAN	Q8NB90	AFG2H_HUMAN	SPATA5	893	6.5	Homo sapiens OX=9606	1:Experimental evidence at protein level	ATPase family protein 2 homolog	1	0.9987	5	7	7	7	0	0	0	0	0	0	0	0	0	0	0	0	0	0	0	0	0	0	0	0	0	0	0	0	0	0	0	3	3	3	3	3	3
1172	a	sp|Q8NBJ5|GT251_HUMAN	Q8NBJ5	GT251_HUMAN	COLGALT1	622	18.6	Homo sapiens OX=9606	1:Experimental evidence at protein level	Procollagen galactosyltransferase 1	1	0.999	10	18	18	18	0	0	0	0	0	0	0	0	0	0	0	0	0	0	0	0	0	0	0	0	0	0	0	0	0	0	0	6	6	6	7	7	7
1173	a	sp|Q8NBJ7|SUMF2_HUMAN	Q8NBJ7	SUMF2_HUMAN	SUMF2	301	16.3	Homo sapiens OX=9606	1:Experimental evidence at protein level	Inactive C-alpha-formylglycine-generating enzyme 2	1	0.9955	4	9	9	9	0	0	0	0	0	0	0	0	0	0	0	0	0	0	0	0	0	0	0	0	0	0	0	0	0	0	0	3	3	3	3	3	3
1174	a	sp|Q8NBT2|SPC24_HUMAN	Q8NBT2	SPC24_HUMAN	SPC24	197	31.5	Homo sapiens OX=9606	1:Experimental evidence at protein level	Kinetochore protein Spc24	1	0.9988	4	8	8	8	0	0	0	0	0	0	0	0	0	0	0	0	0	0	0	0	0	0	0	0	0	0	0	0	0	0	0	2	2	2	3	3	3
1175	a	sp|Q8NCA5|FA98A_HUMAN	Q8NCA5	FA98A_HUMAN	FAM98A	518	22.2	Homo sapiens OX=9606	1:Experimental evidence at protein level	Protein FAM98A	1	0.999	5	9	6	9	0	0	0	0	0	0	0	0	0	0	0	0	0	0	0	0	0	0	0	0	0	0	0	0	0	0	0	4	3	4	3	2	3
1176	a	sp|Q8NCW5|NNRE_HUMAN	Q8NCW5	NNRE_HUMAN	NAXE	288	13.5	Homo sapiens OX=9606	1:Experimental evidence at protein level	NAD(P)H-hydrate epimerase	1	0.999	2	2	2	2	0	0	0	0	0	0	0	0	0	0	0	0	0	0	0	0	0	0	0	0	0	0	0	0	0	0	0	0	0	0	1	1	1
1177	a	sp|Q8NEJ9|NGDN_HUMAN	Q8NEJ9	NGDN_HUMAN	NGDN	315	11.7	Homo sapiens OX=9606	1:Experimental evidence at protein level	Neuroguidin	1	0.999	3	5	5	5	0	0	0	0	0	0	0	0	0	0	0	0	0	0	0	0	0	0	0	0	0	0	0	0	0	0	0	2	2	2	3	3	3
1178	a	sp|Q8NF37|PCAT1_HUMAN	Q8NF37	PCAT1_HUMAN	LPCAT1	534	18	Homo sapiens OX=9606	1:Experimental evidence at protein level	Lysophosphatidylcholine acyltransferase 1	1	0.999	7	9	9	9	0	0	0	0	0	0	0	0	0	0	0	0	0	0	0	0	0	0	0	0	0	0	0	0	0	0	0	1	1	1	4	4	4
1179	a	sp|Q8NFC6|BD1L1_HUMAN	Q8NFC6	BD1L1_HUMAN	BOD1L1	3051	1.1	Homo sapiens OX=9606	1:Experimental evidence at protein level	Biorientation of chromosomes in cell division protein 1-like 1	1	0.999	3	4	4	4	0	0	0	0	0	0	0	0	0	0	0	0	0	0	0	0	0	0	0	0	0	0	0	0	0	0	0	0	0	0	2	2	2
1180	a	sp|Q8NFH4|NUP37_HUMAN	Q8NFH4	NUP37_HUMAN	NUP37	326	21.5	Homo sapiens OX=9606	1:Experimental evidence at protein level	Nucleoporin Nup37	1	0.9988	5	7	7	7	0	0	0	0	0	0	0	0	0	0	0	0	0	0	0	0	0	0	0	0	0	0	0	0	0	0	0	2	2	2	3	3	3
1181	a	sp|Q8NFQ8|TOIP2_HUMAN	Q8NFQ8	TOIP2_HUMAN	TOR1AIP2	470	7	Homo sapiens OX=9606	1:Experimental evidence at protein level	Torsin-1A-interacting protein 2	1	0.999	3	7	7	7	0	0	0	0	0	0	0	0	0	0	0	0	0	0	0	0	0	0	0	0	0	0	0	0	0	0	0	2	2	2	2	2	2
1182	a	sp|Q8NHP8|PLBL2_HUMAN	Q8NHP8	PLBL2_HUMAN	PLBD2	589	4.8	Homo sapiens OX=9606	1:Experimental evidence at protein level	Putative phospholipase B-like 2	1	0.9975	3	3	3	3	0	0	0	0	0	0	0	0	0	0	0	0	0	0	0	0	0	0	0	0	0	0	0	0	0	0	0	0	0	0	1	1	1
1183	a	sp|Q8NI27|THOC2_HUMAN	Q8NI27	THOC2_HUMAN	THOC2	1593	3.2	Homo sapiens OX=9606	1:Experimental evidence at protein level	THO complex subunit 2	1	0.9961	4	8	8	8	0	0	0	0	0	0	0	0	0	0	0	0	0	0	0	0	0	0	0	0	0	0	0	0	0	0	0	4	4	4	4	4	4
1184	a	sp|Q8NI36|WDR36_HUMAN	Q8NI36	WDR36_HUMAN	WDR36	951	4.9	Homo sapiens OX=9606	1:Experimental evidence at protein level	WD repeat-containing protein 36	1	0.991	5	6	6	6	0	0	0	0	0	0	0	0	0	0	0	0	0	0	0	0	0	0	0	0	0	0	0	0	0	0	0	1	1	1	1	1	1
1185	a	sp|Q8TAQ2|SMRC2_HUMAN	Q8TAQ2	SMRC2_HUMAN	SMARCC2	1214	4.6	Homo sapiens OX=9606	1:Experimental evidence at protein level	SWI/SNF complex subunit SMARCC2	1	0.997	5	6	4	4	0	0	0	0	0	0	0	0	0	0	0	0	0	0	0	0	0	0	0	0	0	0	0	0	0	0	0	2	2	2	3	2	2
1186	a	sp|Q8TAT6|NPL4_HUMAN	Q8TAT6	NPL4_HUMAN	NPLOC4	608	20.7	Homo sapiens OX=9606	1:Experimental evidence at protein level	Nuclear protein localization protein 4 homolog	1	0.9972	10	14	14	14	0	0	0	0	0	0	0	0	0	0	0	0	0	0	0	0	0	0	0	0	0	0	0	0	0	0	0	5	5	5	6	6	6
1187	a	sp|Q8TB61|S35B2_HUMAN	Q8TB61	S35B2_HUMAN	SLC35B2	432	7.4	Homo sapiens OX=9606	1:Experimental evidence at protein level	Adenosine 3'-phospho 5'-phosphosulfate transporter 1	1	0.999	3	5	5	5	0	0	0	0	0	0	0	0	0	0	0	0	0	0	0	0	0	0	0	0	0	0	0	0	0	0	0	2	2	2	2	2	2
1188	a	sp|Q8TCG1|CIP2A_HUMAN	Q8TCG1	CIP2A_HUMAN	CIP2A	905	3.5	Homo sapiens OX=9606	1:Experimental evidence at protein level	Protein CIP2A	1	0.9914	3	3	3	3	0	0	0	0	0	0	0	0	0	0	0	0	0	0	0	0	0	0	0	0	0	0	0	0	0	0	0	0	0	0	1	1	1
1189	a	sp|Q8TCJ2|STT3B_HUMAN	Q8TCJ2	STT3B_HUMAN	STT3B	826	6.4	Homo sapiens OX=9606	1:Experimental evidence at protein level	Dolichyl-diphosphooligosaccharide--protein glycosyltransferase subunit STT3B	1	0.999	5	7	7	7	0	0	0	0	0	0	0	0	0	0	0	0	0	0	0	0	0	0	0	0	0	0	0	0	0	0	0	1	1	1	1	1	1
1190	a	sp|Q8TCS8|PNPT1_HUMAN	Q8TCS8	PNPT1_HUMAN	PNPT1	783	9.5	Homo sapiens OX=9606	1:Experimental evidence at protein level	Polyribonucleotide nucleotidyltransferase 1, mitochondrial	1	0.9983	6	9	9	9	0	0	0	0	0	0	0	0	0	0	0	0	0	0	0	0	0	0	0	0	0	0	0	0	0	0	0	2	2	2	5	5	5
1191	a	sp|Q8TCT9|HM13_HUMAN	Q8TCT9	HM13_HUMAN	HM13	377	9.5	Homo sapiens OX=9606	1:Experimental evidence at protein level	Minor histocompatibility antigen H13	1	0.999	2	5	5	5	0	0	0	0	0	0	0	0	0	0	0	0	0	0	0	0	0	0	0	0	0	0	0	0	0	0	0	1	1	1	1	1	1
1192	a	sp|Q8TDD1|DDX54_HUMAN	Q8TDD1	DDX54_HUMAN	DDX54	881	6.1	Homo sapiens OX=9606	1:Experimental evidence at protein level	ATP-dependent RNA helicase DDX54	1	0.999	5	6	6	6	0	0	0	0	0	0	0	0	0	0	0	0	0	0	0	0	0	0	0	0	0	0	0	0	0	0	0	3	3	3	3	3	3
1193	a	sp|Q8TED1|GPX8_HUMAN	Q8TED1	GPX8_HUMAN	GPX8	209	31.1	Homo sapiens OX=9606	1:Experimental evidence at protein level	Probable glutathione peroxidase 8	1	0.9942	5	9	9	9	0	0	0	0	0	0	0	0	0	1	1	1	1	1	1	58382908	58382908	58382908	1	1	1	1	1	1	39307804	39307804	39307804	2	2	2	3	3	3
1194	a	sp|Q8TEM1|PO210_HUMAN	Q8TEM1	PO210_HUMAN	NUP210	1887	3.9	Homo sapiens OX=9606	1:Experimental evidence at protein level	Nuclear pore membrane glycoprotein 210	1	0.9988	6	9	9	9	0	0	0	0	0	0	0	0	0	0	0	0	0	0	0	0	0	0	0	0	0	0	0	0	0	0	0	2	2	2	4	4	4
1195	a	sp|Q8TEQ6|GEMI5_HUMAN	Q8TEQ6	GEMI5_HUMAN	GEMIN5	1508	4	Homo sapiens OX=9606	1:Experimental evidence at protein level	Gem-associated protein 5	1	0.999	5	9	9	9	0	0	0	0	0	0	0	0	0	0	0	0	0	0	0	0	0	0	0	0	0	0	0	0	0	0	0	3	3	3	3	3	3
1196	a	sp|Q8TEX9|IPO4_HUMAN	Q8TEX9	IPO4_HUMAN	IPO4	1081	15.4	Homo sapiens OX=9606	1:Experimental evidence at protein level	Importin-4	1	0.999	10	15	15	15	0	0	0	0	0	0	0	0	0	0	0	0	0	0	0	0	0	0	0	0	0	0	0	0	0	0	0	6	6	6	5	5	5
1197	a	sp|Q8TF05|PP4R1_HUMAN	Q8TF05	PP4R1_HUMAN	PPP4R1	950	5.4	Homo sapiens OX=9606	1:Experimental evidence at protein level	Serine/threonine-protein phosphatase 4 regulatory subunit 1	1	0.9989	4	4	4	4	0	0	0	0	0	0	0	0	0	0	0	0	0	0	0	0	0	0	0	0	0	0	0	0	0	0	0	2	2	2	2	2	2
1198	a	sp|Q8WU90|ZC3HF_HUMAN	Q8WU90	ZC3HF_HUMAN	ZC3H15	426	19.2	Homo sapiens OX=9606	1:Experimental evidence at protein level	Zinc finger CCCH domain-containing protein 15	1	0.9983	7	9	9	9	0	0	0	0	0	0	0	0	0	0	0	0	0	0	0	0	0	0	0	0	0	0	0	0	0	0	0	3	3	3	2	2	2
1199	a	sp|Q8WUF5|IASPP_HUMAN	Q8WUF5	IASPP_HUMAN	PPP1R13L	828	14.3	Homo sapiens OX=9606	1:Experimental evidence at protein level	RelA-associated inhibitor	1	0.999	9	19	19	19	0	0	0	0	0	0	0	0	0	0	0	0	0	0	0	0	0	0	0	0	0	0	0	0	0	0	0	7	7	7	6	6	6
1200	a	sp|Q8WVM8|SCFD1_HUMAN	Q8WVM8	SCFD1_HUMAN	SCFD1	642	10	Homo sapiens OX=9606	1:Experimental evidence at protein level	Sec1 family domain-containing protein 1	1	0.999	4	8	8	8	0	0	0	0	0	0	0	0	0	0	0	0	0	0	0	0	0	0	0	0	0	0	0	0	0	0	0	3	3	3	3	3	3
1201	a	sp|Q8WVV9|HNRLL_HUMAN	Q8WVV9	HNRLL_HUMAN	HNRNPLL	542	10.3	Homo sapiens OX=9606	1:Experimental evidence at protein level	Heterogeneous nuclear ribonucleoprotein L-like	1	0.999	4	5	4	4	0	0	0	0	0	0	0	0	0	0	0	0	0	0	0	0	0	0	0	0	0	0	0	0	0	0	0	1	1	1	1	1	1
1202	a	sp|Q8WVY7|UBCP1_HUMAN	Q8WVY7	UBCP1_HUMAN	UBLCP1	318	10.7	Homo sapiens OX=9606	1:Experimental evidence at protein level	Ubiquitin-like domain-containing CTD phosphatase 1	1	0.999	3	6	6	6	0	0	0	0	0	0	0	0	0	0	0	0	0	0	0	0	0	0	0	0	0	0	0	0	0	0	0	3	3	3	2	2	2
1203	a	sp|Q8WW12|PCNP_HUMAN	Q8WW12	PCNP_HUMAN	PCNP	178	25.3	Homo sapiens OX=9606	1:Experimental evidence at protein level	PEST proteolytic signal-containing nuclear protein	1	0.9988	4	9	9	9	0	0	0	0	0	0	0	0	0	0	0	0	0	0	0	0	0	0	0	0	0	0	0	0	0	0	0	3	3	3	2	2	2
1204	a	sp|Q8WWI1|LMO7_HUMAN	Q8WWI1	LMO7_HUMAN	LMO7	1683	14.7	Homo sapiens OX=9606	1:Experimental evidence at protein level	LIM domain only protein 7	1	0.999	21	31	31	31	0	0	0	0	0	0	0	0	0	0	0	0	0	0	0	0	0	0	0	0	0	0	0	0	0	0	0	12	12	12	15	15	15
1205	a	sp|Q8WWM7|ATX2L_HUMAN	Q8WWM7	ATX2L_HUMAN	ATXN2L	1075	13.3	Homo sapiens OX=9606	1:Experimental evidence at protein level	Ataxin-2-like protein	1	0.998	12	19	19	19	0	0	0	0	0	0	0	0	0	0	0	0	0	0	0	0	0	0	0	0	0	0	0	0	0	0	0	6	6	6	7	7	7
1206	a	sp|Q8WX92|NELFB_HUMAN	Q8WX92	NELFB_HUMAN	NELFB	580	7.2	Homo sapiens OX=9606	1:Experimental evidence at protein level	Negative elongation factor B	1	0.999	3	5	5	5	0	0	0	0	0	0	0	0	0	0	0	0	0	0	0	0	0	0	0	0	0	0	0	0	0	0	0	1	1	1	3	3	3
1207	a	sp|Q8WXF1|PSPC1_HUMAN	Q8WXF1	PSPC1_HUMAN	PSPC1	523	8.6	Homo sapiens OX=9606	1:Experimental evidence at protein level	Paraspeckle component 1	1	0.9909	4	9	9	9	0	0	0	0	0	0	0	0	0	0	0	0	0	0	0	0	0	0	0	0	0	0	0	0	0	0	0	2	2	2	3	3	3
1208	a	sp|Q8WXX5|DNJC9_HUMAN	Q8WXX5	DNJC9_HUMAN	DNAJC9	260	21.5	Homo sapiens OX=9606	1:Experimental evidence at protein level	DnaJ homolog subfamily C member 9	1	0.999	5	12	12	12	0	0	0	0	0	0	0	0	0	0	0	0	0	0	0	0	0	0	0	0	0	0	0	0	0	0	0	4	4	4	4	4	4
1209	a	sp|Q8WYP5|ELYS_HUMAN	Q8WYP5	ELYS_HUMAN	AHCTF1	2266	1.7	Homo sapiens OX=9606	1:Experimental evidence at protein level	Protein ELYS	1	0.9984	4	6	6	6	0	0	0	0	0	0	0	0	0	0	0	0	0	0	0	0	0	0	0	0	0	0	0	0	0	0	0	2	2	2	2	2	2
1210	a	sp|Q92466|DDB2_HUMAN	Q92466	DDB2_HUMAN	DDB2	427	14.1	Homo sapiens OX=9606	1:Experimental evidence at protein level	DNA damage-binding protein 2	1	0.9753	5	5	5	5	0	0	0	0	0	0	0	0	0	0	0	0	0	0	0	0	0	0	0	0	0	0	0	0	0	0	0	2	2	2	2	2	2
1211	a	sp|Q92499|DDX1_HUMAN	Q92499	DDX1_HUMAN	DDX1	740	38.6	Homo sapiens OX=9606	1:Experimental evidence at protein level	ATP-dependent RNA helicase DDX1	1	0.999	22	42	42	42	0	0	0	0	0	0	0	0	0	0	0	0	0	0	0	0	0	0	0	0	0	0	0	0	0	0	0	13	13	13	16	16	16
1212	a	sp|Q92522|H1X_HUMAN	Q92522	H1X_HUMAN	H1FX	213	17.8	Homo sapiens OX=9606	1:Experimental evidence at protein level	Histone H1x	1	0.9977	5	8	8	8	0	0	0	0	0	0	0	0	0	0	0	0	0	0	0	0	0	0	0	0	0	0	0	0	0	0	0	0	0	0	4	4	4
1213	a	sp|Q92542|NICA_HUMAN	Q92542	NICA_HUMAN	NCSTN	709	5.6	Homo sapiens OX=9606	1:Experimental evidence at protein level	Nicastrin	1	0.9989	4	5	5	5	0	0	0	0	0	0	0	0	0	0	0	0	0	0	0	0	0	0	0	0	0	0	0	0	0	0	0	1	1	1	1	1	1
1214	a	sp|Q92552|RT27_HUMAN	Q92552	RT27_HUMAN	MRPS27	414	14.5	Homo sapiens OX=9606	1:Experimental evidence at protein level	28S ribosomal protein S27, mitochondrial	1	0.997	5	8	8	8	0	0	0	0	0	0	0	0	0	0	0	0	0	0	0	0	0	0	0	0	0	0	0	0	0	0	0	3	3	3	4	4	4
1215	a	sp|Q92572|AP3S1_HUMAN	Q92572	AP3S1_HUMAN	AP3S1	193	18.7	Homo sapiens OX=9606	1:Experimental evidence at protein level	AP-3 complex subunit sigma-1	1	0.9986	3	4	4	4	0	0	0	0	0	0	0	0	0	0	0	0	0	0	0	0	0	0	0	0	0	0	0	0	0	0	0	1	1	1	1	1	1
1216	a	sp|Q92597|NDRG1_HUMAN	Q92597	NDRG1_HUMAN	NDRG1	394	18.3	Homo sapiens OX=9606	1:Experimental evidence at protein level	Protein NDRG1	1	0.999	4	8	8	8	0	0	0	0	0	0	0	0	0	0	0	0	0	0	0	0	0	0	0	0	0	0	0	0	0	0	0	3	3	3	4	4	4
1217	a	sp|Q92598|HS105_HUMAN	Q92598	HS105_HUMAN	HSPH1	858	31.5	Homo sapiens OX=9606	1:Experimental evidence at protein level	Heat shock protein 105 kDa	1	0.999	20	43	39	43	0	0	0	0	0	0	0	0	0	0	0	0	0	0	0	0	0	0	0	0	0	0	0	0	0	0	0	12	11	12	15	14	15
1218	a	sp|Q92616|GCN1_HUMAN	Q92616	GCN1_HUMAN	GCN1	2671	17.4	Homo sapiens OX=9606	1:Experimental evidence at protein level	eIF-2-alpha kinase activator GCN1	1	0.999	35	54	54	54	0	0	0	0	0	0	0	0	0	0	0	0	0	0	0	0	0	0	0	0	0	0	0	0	0	0	0	20	20	20	23	23	23
1219	a	sp|Q92620|PRP16_HUMAN	Q92620	PRP16_HUMAN	DHX38	1227	6.2	Homo sapiens OX=9606	1:Experimental evidence at protein level	Pre-mRNA-splicing factor ATP-dependent RNA helicase PRP16	1	0.9979	6	5	4	5	0	0	0	0	0	0	0	0	0	0	0	0	0	0	0	0	0	0	0	0	0	0	0	0	0	0	0	4	3	4	1	1	1
1220	a	sp|Q92621|NU205_HUMAN	Q92621	NU205_HUMAN	NUP205	2012	7.4	Homo sapiens OX=9606	1:Experimental evidence at protein level	Nuclear pore complex protein Nup205	1	0.999	12	20	20	20	0	0	0	0	0	0	0	0	0	1	1	1	1	1	1	0	0	0	0	0	0	0	0	0	0	0	0	7	7	7	10	10	10
1221	a	sp|Q92626|PXDN_HUMAN	Q92626	PXDN_HUMAN	PXDN	1479	4.3	Homo sapiens OX=9606	1:Experimental evidence at protein level	Peroxidasin homolog	1	0.9987	5	5	5	5	0	0	0	0	0	0	0	0	0	0	0	0	0	0	0	0	0	0	0	0	0	0	0	0	0	0	0	4	4	4	4	4	4
1222	a	sp|Q92734|TFG_HUMAN	Q92734	TFG_HUMAN	TFG	400	15	Homo sapiens OX=9606	1:Experimental evidence at protein level	Protein TFG	1	0.999	3	6	6	6	0	0	0	0	0	0	0	0	0	0	0	0	0	0	0	0	0	0	0	0	0	0	0	0	0	0	0	2	2	2	3	3	3
1223	a	sp|Q92747|ARC1A_HUMAN	Q92747	ARC1A_HUMAN	ARPC1A	370	35.1	Homo sapiens OX=9606	2:Experimental evidence at transcript level	Actin-related protein 2/3 complex subunit 1A	1	0.999	11	16	16	16	0	0	0	0	0	0	0	0	0	0	0	0	0	0	0	0	0	0	0	0	0	0	0	0	0	0	0	3	3	3	7	7	7
1224	a	sp|Q92769|HDAC2_HUMAN	Q92769	HDAC2_HUMAN	HDAC2	488	13.9	Homo sapiens OX=9606	1:Experimental evidence at protein level	Histone deacetylase 2	1	0.998	5	15	7	7	0	0	0	0	0	0	0	0	0	0	0	0	0	0	0	0	0	0	0	0	0	0	0	0	0	0	0	4	2	2	4	2	2
1225	a	sp|Q92817|EVPL_HUMAN	Q92817	EVPL_HUMAN	EVPL	2033	1.7	Homo sapiens OX=9606	1:Experimental evidence at protein level	Envoplakin	1	0.999	2	4	4	4	0	0	0	0	0	0	0	0	0	0	0	0	0	0	0	0	0	0	0	0	0	0	0	0	0	0	0	1	1	1	1	1	1
1226	a	sp|Q92882|OSTF1_HUMAN	Q92882	OSTF1_HUMAN	OSTF1	214	15	Homo sapiens OX=9606	1:Experimental evidence at protein level	Osteoclast-stimulating factor 1	1	0.9938	3	5	5	5	0	0	0	0	0	0	0	0	0	0	0	0	0	0	0	0	0	0	0	0	0	0	0	0	0	0	0	1	1	1	2	2	2
1227	a	sp|Q92888|ARHG1_HUMAN	Q92888	ARHG1_HUMAN	ARHGEF1	912	5.4	Homo sapiens OX=9606	1:Experimental evidence at protein level	Rho guanine nucleotide exchange factor 1	1	0.996	4	6	6	6	0	0	0	0	0	0	0	0	0	0	0	0	0	0	0	0	0	0	0	0	0	0	0	0	0	0	0	3	3	3	3	3	3
1228	a	sp|Q92890|UFD1_HUMAN	Q92890	UFD1_HUMAN	UFD1	307	22.5	Homo sapiens OX=9606	1:Experimental evidence at protein level	Ubiquitin recognition factor in ER-associated degradation protein 1	1	0.999	6	13	13	13	0	0	0	0	0	0	0	0	0	0	0	0	0	0	0	0	0	0	0	0	0	0	0	0	0	0	0	4	4	4	5	5	5
1229	a	sp|Q92905|CSN5_HUMAN	Q92905	CSN5_HUMAN	COPS5	334	18.9	Homo sapiens OX=9606	1:Experimental evidence at protein level	COP9 signalosome complex subunit 5	1	0.999	4	11	11	11	0	0	0	0	0	0	0	0	0	0	0	0	0	0	0	0	0	0	0	0	0	0	0	0	0	0	0	3	3	3	4	4	4
1230	a	sp|Q92917|GPKOW_HUMAN	Q92917	GPKOW_HUMAN	GPKOW	476	9.7	Homo sapiens OX=9606	1:Experimental evidence at protein level	G-patch domain and KOW motifs-containing protein	1	0.9962	3	4	4	4	0	0	0	0	0	0	0	0	0	0	0	0	0	0	0	0	0	0	0	0	0	0	0	0	0	0	0	1	1	1	1	1	1
1231	a	sp|Q92922|SMRC1_HUMAN	Q92922	SMRC1_HUMAN	SMARCC1	1105	10	Homo sapiens OX=9606	1:Experimental evidence at protein level	SWI/SNF complex subunit SMARCC1	1	0.9989	9	11	9	11	0	0	0	0	0	0	0	0	0	0	0	0	0	0	0	0	0	0	0	0	0	0	0	0	0	0	0	2	2	2	4	3	4
1232	a	sp|Q92945|FUBP2_HUMAN	Q92945	FUBP2_HUMAN	KHSRP	711	32.1	Homo sapiens OX=9606	1:Experimental evidence at protein level	Far upstream element-binding protein 2	1	0.999	16	31	29	29	0	0	0	0	0	0	0	0	0	0	0	0	0	0	0	0	0	0	0	0	0	0	0	0	0	0	0	7	7	7	9	8	8
1233	a	sp|Q92979|NEP1_HUMAN	Q92979	NEP1_HUMAN	EMG1	244	30.7	Homo sapiens OX=9606	1:Experimental evidence at protein level	Ribosomal RNA small subunit methyltransferase NEP1	1	0.999	5	11	11	11	0	0	0	0	0	0	0	0	0	0	0	0	0	0	0	0	0	0	0	0	0	1	1	1	13615497	13615497	13615497	5	5	5	5	5	5
1234	a	sp|Q93009|UBP7_HUMAN	Q93009	UBP7_HUMAN	USP7	1102	14.2	Homo sapiens OX=9606	1:Experimental evidence at protein level	Ubiquitin carboxyl-terminal hydrolase 7	1	0.999	11	13	13	13	0	0	0	0	0	0	0	0	0	0	0	0	0	0	0	0	0	0	0	0	0	0	0	0	0	0	0	5	5	5	6	6	6
1235	a	sp|Q93052|LPP_HUMAN	Q93052	LPP_HUMAN	LPP	612	16.7	Homo sapiens OX=9606	1:Experimental evidence at protein level	Lipoma-preferred partner	1	0.999	6	8	8	8	0	0	0	0	0	0	0	0	0	0	0	0	0	0	0	0	0	0	0	0	0	0	0	0	0	0	0	2	2	2	3	3	3
1236	a	sp|Q969G3|SMCE1_HUMAN	Q969G3	SMCE1_HUMAN	SMARCE1	411	11.4	Homo sapiens OX=9606	1:Experimental evidence at protein level	SWI/SNF-related matrix-associated actin-dependent regulator of chromatin subfamily E member 1	1	0.998	4	9	8	8	0	0	0	0	0	0	0	0	0	0	0	0	0	0	0	0	0	0	0	0	0	0	0	0	0	0	0	2	2	2	2	2	2
1237	a	sp|Q969G5|CAVN3_HUMAN	Q969G5	CAVN3_HUMAN	CAVIN3	261	15.3	Homo sapiens OX=9606	1:Experimental evidence at protein level	Caveolae-associated protein 3	1	0.9984	4	5	5	5	0	0	0	0	0	0	0	0	0	0	0	0	0	0	0	0	0	0	0	0	0	0	0	0	0	0	0	1	1	1	2	2	2
1238	a	sp|Q969S3|ZN622_HUMAN	Q969S3	ZN622_HUMAN	ZNF622	477	8.6	Homo sapiens OX=9606	1:Experimental evidence at protein level	Zinc finger protein 622	1	0.999	3	7	7	7	0	0	0	0	0	0	0	0	0	0	0	0	0	0	0	0	0	0	0	0	0	0	0	0	0	0	0	2	2	2	3	3	3
1239	a	sp|Q969V3|NCLN_HUMAN	Q969V3	NCLN_HUMAN	NCLN	563	10.1	Homo sapiens OX=9606	1:Experimental evidence at protein level	Nicalin	1	0.9951	6	9	9	9	0	0	0	0	0	0	0	0	0	0	0	0	0	0	0	0	0	0	0	0	0	1	1	1	25027536	25027536	25027536	4	4	4	5	5	5
1240	a	sp|Q969X5|ERGI1_HUMAN	Q969X5	ERGI1_HUMAN	ERGIC1	290	24.5	Homo sapiens OX=9606	1:Experimental evidence at protein level	Endoplasmic reticulum-Golgi intermediate compartment protein 1	1	0.999	6	12	12	12	0	0	0	0	0	0	0	0	0	0	0	0	0	0	0	0	0	0	0	0	0	0	0	0	0	0	0	2	2	2	5	5	5
1241	a	sp|Q969X6|UTP4_HUMAN	Q969X6	UTP4_HUMAN	UTP4	686	4.7	Homo sapiens OX=9606	1:Experimental evidence at protein level	U3 small nucleolar RNA-associated protein 4 homolog	1	0.9986	3	6	6	6	0	0	0	0	0	0	0	0	0	0	0	0	0	0	0	0	0	0	0	0	0	0	0	0	0	0	0	3	3	3	3	3	3
1242	a	sp|Q969Z0|FAKD4_HUMAN	Q969Z0	FAKD4_HUMAN	TBRG4	631	12.8	Homo sapiens OX=9606	1:Experimental evidence at protein level	FAST kinase domain-containing protein 4	1	0.9986	6	11	11	11	0	0	0	0	0	0	0	0	0	0	0	0	0	0	0	0	0	0	0	0	0	0	0	0	0	0	0	4	4	4	4	4	4
1243	a	sp|Q96A33|CCD47_HUMAN	Q96A33	CCD47_HUMAN	CCDC47	483	27.3	Homo sapiens OX=9606	1:Experimental evidence at protein level	Coiled-coil domain-containing protein 47	1	0.999	12	15	15	15	0	0	0	0	0	0	0	0	0	0	0	0	0	0	0	0	0	0	0	0	0	1	1	1	21444444	21444444	21444444	3	3	3	6	6	6
1244	a	sp|Q96A49|SYAP1_HUMAN	Q96A49	SYAP1_HUMAN	SYAP1	352	18.5	Homo sapiens OX=9606	1:Experimental evidence at protein level	Synapse-associated protein 1	1	0.9987	5	9	9	9	0	0	0	0	0	0	0	0	0	0	0	0	0	0	0	0	0	0	0	0	0	0	0	0	0	0	0	3	3	3	3	3	3
1245	a	sp|Q96AC1|FERM2_HUMAN	Q96AC1	FERM2_HUMAN	FERMT2	680	23.7	Homo sapiens OX=9606	1:Experimental evidence at protein level	Fermitin family homolog 2	1	0.9989	14	28	28	28	0	0	0	0	0	0	0	0	0	0	0	0	0	0	0	0	0	0	0	0	0	1	1	1	20390544	20390544	20390544	10	10	10	9	9	9
1246	a	sp|Q96AE4|FUBP1_HUMAN	Q96AE4	FUBP1_HUMAN	FUBP1	644	33.4	Homo sapiens OX=9606	1:Experimental evidence at protein level	Far upstream element-binding protein 1	1	0.999	19	47	36	47	0	0	0	0	0	0	0	0	0	1	1	1	1	1	1	56312084	48286112	56312084	0	0	0	1	1	1	64192432	58137380	64192432	11	10	11	12	10	12
1247	a	sp|Q96AG4|LRC59_HUMAN	Q96AG4	LRC59_HUMAN	LRRC59	307	37.1	Homo sapiens OX=9606	1:Experimental evidence at protein level	Leucine-rich repeat-containing protein 59	1	0.999	9	20	20	20	0	0	0	0	0	0	0	0	0	0	0	0	0	0	0	0	0	0	1	1	1	1	1	1	28587610	28587610	28587610	5	5	5	6	6	6
1248	a	sp|Q96AT1|K1143_HUMAN	Q96AT1	K1143_HUMAN	KIAA1143	154	26	Homo sapiens OX=9606	1:Experimental evidence at protein level	Uncharacterized protein KIAA1143	1	0.9976	5	5	5	5	0	0	0	0	0	0	0	0	0	0	0	0	0	0	0	0	0	0	0	0	0	0	0	0	0	0	0	1	1	1	2	2	2
1249	a	sp|Q96AT9|RPE_HUMAN	Q96AT9	RPE_HUMAN	RPE	228	13.2	Homo sapiens OX=9606	1:Experimental evidence at protein level	Ribulose-phosphate 3-epimerase	1	0.999	2	3	3	3	0	0	0	0	0	0	0	0	0	0	0	0	0	0	0	0	0	0	0	0	0	0	0	0	0	0	0	1	1	1	1	1	1
1250	a	sp|Q96AY3|FKB10_HUMAN	Q96AY3	FKB10_HUMAN	FKBP10	582	10.1	Homo sapiens OX=9606	1:Experimental evidence at protein level	Peptidyl-prolyl cis-trans isomerase FKBP10	1	0.9976	5	10	8	8	0	0	0	0	0	0	0	0	0	0	0	0	0	0	0	0	0	0	0	0	0	0	0	0	0	0	0	3	3	3	5	4	4
1251	a	sp|Q96BN8|OTUL_HUMAN	Q96BN8	OTUL_HUMAN	OTULIN	352	8	Homo sapiens OX=9606	1:Experimental evidence at protein level	Ubiquitin thioesterase otulin	1	0.9974	3	9	9	9	0	0	0	0	0	0	0	0	0	0	0	0	0	0	0	0	0	0	0	0	0	0	0	0	0	0	0	3	3	3	3	3	3
1252	a	sp|Q96C01|F136A_HUMAN	Q96C01	F136A_HUMAN	FAM136A	138	19.6	Homo sapiens OX=9606	1:Experimental evidence at protein level	Protein FAM136A	1	0.9987	3	6	6	6	0	0	0	0	0	0	0	0	0	0	0	0	0	0	0	0	0	0	0	0	0	0	0	0	0	0	0	1	1	1	2	2	2
1253	a	sp|Q96C86|DCPS_HUMAN	Q96C86	DCPS_HUMAN	DCPS	337	17.5	Homo sapiens OX=9606	1:Experimental evidence at protein level	m7GpppX diphosphatase	1	0.999	5	10	10	10	0	0	0	0	0	0	0	0	0	0	0	0	0	0	0	0	0	0	0	0	0	0	0	0	0	0	0	3	3	3	3	3	3
1254	a	sp|Q96C90|PP14B_HUMAN	Q96C90	PP14B_HUMAN	PPP1R14B	147	57.8	Homo sapiens OX=9606	1:Experimental evidence at protein level	Protein phosphatase 1 regulatory subunit 14B	1	0.999	5	12	12	12	0	0	0	0	0	0	0	0	0	0	0	0	0	0	0	0	0	0	0	0	0	0	0	0	0	0	0	5	5	5	4	4	4
1255	a	sp|Q96CN7|ISOC1_HUMAN	Q96CN7	ISOC1_HUMAN	ISOC1	298	13.8	Homo sapiens OX=9606	1:Experimental evidence at protein level	Isochorismatase domain-containing protein 1	1	0.999	3	2	2	2	0	0	0	0	0	0	0	0	0	0	0	0	0	0	0	0	0	0	0	0	0	0	0	0	0	0	0	0	0	0	0	0	0
1256	a	sp|Q96CS3|FAF2_HUMAN	Q96CS3	FAF2_HUMAN	FAF2	445	14.6	Homo sapiens OX=9606	1:Experimental evidence at protein level	FAS-associated factor 2	1	0.999	4	7	7	7	0	0	0	0	0	0	0	0	0	0	0	0	0	0	0	0	0	0	0	0	0	0	0	0	0	0	0	0	0	0	4	4	4
1257	a	sp|Q96CT7|CC124_HUMAN	Q96CT7	CC124_HUMAN	CCDC124	223	36.8	Homo sapiens OX=9606	1:Experimental evidence at protein level	Coiled-coil domain-containing protein 124	1	0.999	7	13	13	13	0	0	0	0	0	0	0	0	0	0	0	0	0	0	0	0	0	0	0	0	0	0	0	0	0	0	0	3	3	3	3	3	3
1258	a	sp|Q96CW1|AP2M1_HUMAN	Q96CW1	AP2M1_HUMAN	AP2M1	435	10.1	Homo sapiens OX=9606	1:Experimental evidence at protein level	AP-2 complex subunit mu	1	0.9973	3	6	6	6	0	0	0	0	0	0	0	0	0	0	0	0	0	0	0	0	0	0	0	0	0	0	0	0	0	0	0	2	2	2	2	2	2
1259	a	sp|Q96CX2|KCD12_HUMAN	Q96CX2	KCD12_HUMAN	KCTD12	325	22.5	Homo sapiens OX=9606	1:Experimental evidence at protein level	BTB/POZ domain-containing protein KCTD12	1	0.9984	6	8	5	8	0	0	0	0	0	0	0	0	0	0	0	0	0	0	0	0	0	0	0	0	0	0	0	0	0	0	0	1	0	1	5	4	5
1260	a	sp|Q96D46|NMD3_HUMAN	Q96D46	NMD3_HUMAN	NMD3	503	12.1	Homo sapiens OX=9606	1:Experimental evidence at protein level	60S ribosomal export protein NMD3	1	0.9988	5	6	6	6	0	0	0	0	0	0	0	0	0	0	0	0	0	0	0	0	0	0	0	0	0	0	0	0	0	0	0	3	3	3	2	2	2
1261	a	sp|Q96DG6|CMBL_HUMAN	Q96DG6	CMBL_HUMAN	CMBL	245	31	Homo sapiens OX=9606	1:Experimental evidence at protein level	Carboxymethylenebutenolidase homolog	1	0.9981	8	13	13	13	0	0	0	0	0	0	0	0	0	0	0	0	0	0	0	0	0	0	0	0	0	0	0	0	0	0	0	5	5	5	5	5	5
1262	a	sp|Q96DI7|SNR40_HUMAN	Q96DI7	SNR40_HUMAN	SNRNP40	357	39.2	Homo sapiens OX=9606	1:Experimental evidence at protein level	U5 small nuclear ribonucleoprotein 40 kDa protein	1	0.999	10	20	20	20	0	0	0	0	0	0	0	0	0	0	0	0	0	0	0	0	0	0	0	0	0	0	0	0	0	0	0	8	8	8	8	8	8
1263	a	sp|Q96DV4|RM38_HUMAN	Q96DV4	RM38_HUMAN	MRPL38	380	10	Homo sapiens OX=9606	1:Experimental evidence at protein level	39S ribosomal protein L38, mitochondrial	1	0.9962	4	9	9	9	0	0	0	0	0	0	0	0	0	0	0	0	0	0	0	0	0	0	0	0	0	0	0	0	0	0	0	3	3	3	4	4	4
1264	a	sp|Q96EP5|DAZP1_HUMAN	Q96EP5	DAZP1_HUMAN	DAZAP1	407	20.9	Homo sapiens OX=9606	1:Experimental evidence at protein level	DAZ-associated protein 1	1	0.9981	5	10	10	10	0	0	0	0	0	0	0	0	0	0	0	0	0	0	0	0	0	0	0	0	0	0	0	0	0	0	0	4	4	4	4	4	4
1265	a	sp|Q96EY1|DNJA3_HUMAN	Q96EY1	DNJA3_HUMAN	DNAJA3	480	9	Homo sapiens OX=9606	1:Experimental evidence at protein level	DnaJ homolog subfamily A member 3, mitochondrial	1	0.9979	4	5	5	5	0	0	0	0	0	0	0	0	0	0	0	0	0	0	0	0	0	0	0	0	0	0	0	0	0	0	0	1	1	1	2	2	2
1266	a	sp|Q96F86|EDC3_HUMAN	Q96F86	EDC3_HUMAN	EDC3	508	6.7	Homo sapiens OX=9606	1:Experimental evidence at protein level	Enhancer of mRNA-decapping protein 3	1	0.998	3	6	6	6	0	0	0	0	0	0	0	0	0	0	0	0	0	0	0	0	0	0	0	0	0	0	0	0	0	0	0	3	3	3	3	3	3
1267	a	sp|Q96FW1|OTUB1_HUMAN	Q96FW1	OTUB1_HUMAN	OTUB1	271	28	Homo sapiens OX=9606	1:Experimental evidence at protein level	Ubiquitin thioesterase OTUB1	1	0.9945	5	6	6	6	0	0	0	0	0	0	0	0	0	0	0	0	0	0	0	0	0	0	0	0	0	0	0	0	0	0	0	1	1	1	4	4	4
1268	a	sp|Q96G03|PGM2_HUMAN	Q96G03	PGM2_HUMAN	PGM2	612	12.3	Homo sapiens OX=9606	1:Experimental evidence at protein level	Phosphoglucomutase-2	1	0.999	7	10	10	10	0	0	0	0	0	0	0	0	0	0	0	0	0	0	0	0	0	0	0	0	0	0	0	0	0	0	0	3	3	3	4	4	4
1269	a	sp|Q96GQ7|DDX27_HUMAN	Q96GQ7	DDX27_HUMAN	DDX27	796	7	Homo sapiens OX=9606	1:Experimental evidence at protein level	Probable ATP-dependent RNA helicase DDX27	1	0.9985	6	7	7	7	0	0	0	0	0	0	0	0	0	0	0	0	0	0	0	0	0	0	0	0	0	0	0	0	0	0	0	3	3	3	3	3	3
1270	a	sp|Q96HC4|PDLI5_HUMAN	Q96HC4	PDLI5_HUMAN	PDLIM5	596	27.5	Homo sapiens OX=9606	1:Experimental evidence at protein level	PDZ and LIM domain protein 5	1	0.999	11	35	35	35	0	0	0	0	0	0	0	0	0	0	0	0	1	1	1	61886736	61886736	61886736	0	0	0	1	1	1	28326062	28326062	28326062	10	10	10	11	11	11
1271	a	sp|Q96HS1|PGAM5_HUMAN	Q96HS1	PGAM5_HUMAN	PGAM5	289	17	Homo sapiens OX=9606	1:Experimental evidence at protein level	Serine/threonine-protein phosphatase PGAM5, mitochondrial	1	0.9989	6	6	6	6	0	0	0	0	0	0	0	0	0	0	0	0	0	0	0	0	0	0	0	0	0	0	0	0	0	0	0	1	1	1	1	1	1
1272	a	sp|Q96I24|FUBP3_HUMAN	Q96I24	FUBP3_HUMAN	FUBP3	572	38.6	Homo sapiens OX=9606	1:Experimental evidence at protein level	Far upstream element-binding protein 3	1	0.999	18	29	19	19	0	0	0	0	0	0	0	0	0	0	0	0	0	0	0	0	0	0	0	0	0	0	0	0	0	0	0	5	4	4	7	6	6
1273	a	sp|Q96I99|SUCB2_HUMAN	Q96I99	SUCB2_HUMAN	SUCLG2	432	26.4	Homo sapiens OX=9606	1:Experimental evidence at protein level	Succinate--CoA ligase [GDP-forming] subunit beta, mitochondrial	1	0.999	10	13	13	13	0	0	0	0	0	0	0	0	0	0	0	0	0	0	0	0	0	0	0	0	0	0	0	0	0	0	0	4	4	4	5	5	5
1274	a	sp|Q96IU4|ABHEB_HUMAN	Q96IU4	ABHEB_HUMAN	ABHD14B	210	16.2	Homo sapiens OX=9606	1:Experimental evidence at protein level	Protein ABHD14B	1	0.9968	3	6	6	6	0	0	0	0	0	0	0	0	0	0	0	0	0	0	0	0	0	0	0	0	0	0	0	0	0	0	0	2	2	2	3	3	3
1275	a	sp|Q96IX5|ATPMD_HUMAN	Q96IX5	ATPMD_HUMAN	ATP5MD	58	44.8	Homo sapiens OX=9606	1:Experimental evidence at protein level	ATP synthase membrane subunit DAPIT, mitochondrial	1	0.9983	2	8	8	8	0	0	0	0	0	0	0	0	0	0	0	0	0	0	0	0	0	0	0	0	0	0	0	0	0	0	0	2	2	2	2	2	2
1276	a	sp|Q96JJ7|TMX3_HUMAN	Q96JJ7	TMX3_HUMAN	TMX3	454	14.8	Homo sapiens OX=9606	1:Experimental evidence at protein level	Protein disulfide-isomerase TMX3	1	0.999	5	7	5	5	0	0	0	0	0	0	0	0	0	0	0	0	0	0	0	0	0	0	0	0	0	0	0	0	0	0	0	2	2	2	2	2	2
1277	a	sp|Q96JM3|CHAP1_HUMAN	Q96JM3	CHAP1_HUMAN	CHAMP1	812	4.2	Homo sapiens OX=9606	1:Experimental evidence at protein level	Chromosome alignment-maintaining phosphoprotein 1	1	0.9976	3	6	6	6	0	0	0	0	0	0	0	0	0	0	0	0	0	0	0	0	0	0	0	0	0	0	0	0	0	0	0	3	3	3	3	3	3
1278	a	sp|Q96K17|BT3L4_HUMAN	Q96K17	BT3L4_HUMAN	BTF3L4	158	28.5	Homo sapiens OX=9606	1:Experimental evidence at protein level	Transcription factor BTF3 homolog 4	1	0.999	3	3	3	3	0	0	0	0	0	0	0	0	0	0	0	0	0	0	0	0	0	0	0	0	0	0	0	0	0	0	0	1	1	1	3	3	3
1279	a	sp|Q96K76|UBP47_HUMAN	Q96K76	UBP47_HUMAN	USP47	1375	2.7	Homo sapiens OX=9606	1:Experimental evidence at protein level	Ubiquitin carboxyl-terminal hydrolase 47	1	0.9982	3	3	3	3	0	0	0	0	0	0	0	0	0	0	0	0	0	0	0	0	0	0	0	0	0	0	0	0	0	0	0	1	1	1	1	1	1
1280	a	sp|Q96KA5|CLP1L_HUMAN	Q96KA5	CLP1L_HUMAN	CLPTM1L	538	9.1	Homo sapiens OX=9606	1:Experimental evidence at protein level	Cleft lip and palate transmembrane protein 1-like protein	1	0.999	3	4	4	4	0	0	0	0	0	0	0	0	0	0	0	0	0	0	0	0	0	0	0	0	0	0	0	0	0	0	0	1	1	1	2	2	2
1281	a	sp|Q96KP4|CNDP2_HUMAN	Q96KP4	CNDP2_HUMAN	CNDP2	475	20.6	Homo sapiens OX=9606	1:Experimental evidence at protein level	Cytosolic non-specific dipeptidase	1	0.999	7	13	13	13	0	0	0	0	0	0	0	0	0	0	0	0	0	0	0	0	0	0	0	0	0	0	0	0	0	0	0	4	4	4	4	4	4
1282	a	sp|Q96KR1|ZFR_HUMAN	Q96KR1	ZFR_HUMAN	ZFR	1074	8.5	Homo sapiens OX=9606	1:Experimental evidence at protein level	Zinc finger RNA-binding protein	1	0.9988	8	13	13	13	0	0	0	0	0	0	0	0	0	0	0	0	0	0	0	0	0	0	0	0	0	0	0	0	0	0	0	5	5	5	4	4	4
1283	a	sp|Q96M27|PRRC1_HUMAN	Q96M27	PRRC1_HUMAN	PRRC1	445	9.7	Homo sapiens OX=9606	1:Experimental evidence at protein level	Protein PRRC1	1	0.9752	5	6	6	6	0	0	0	0	0	0	0	0	0	0	0	0	0	0	0	0	0	0	0	0	0	0	0	0	0	0	0	3	3	3	4	4	4
1284	a	sp|Q96P70|IPO9_HUMAN	Q96P70	IPO9_HUMAN	IPO9	1041	11.3	Homo sapiens OX=9606	1:Experimental evidence at protein level	Importin-9	1	0.999	8	12	12	12	0	0	0	0	0	0	0	0	0	0	0	0	0	0	0	0	0	0	0	0	0	0	0	0	0	0	0	5	5	5	5	5	5
1285	a	sp|Q96PK6|RBM14_HUMAN	Q96PK6	RBM14_HUMAN	RBM14	669	29.1	Homo sapiens OX=9606	1:Experimental evidence at protein level	RNA-binding protein 14	1	0.999	18	44	44	44	0	0	0	0	0	0	0	0	0	0	0	0	0	0	0	0	0	0	0	0	0	2	2	2	27815000	27815000	27815000	8	8	8	14	14	14
1286	a	sp|Q96PU4|UHRF2_HUMAN	Q96PU4	UHRF2_HUMAN	UHRF2	802	4.6	Homo sapiens OX=9606	1:Experimental evidence at protein level	E3 ubiquitin-protein ligase UHRF2	1	0.995	3	3	3	3	0	0	0	0	0	0	0	0	0	0	0	0	0	0	0	0	0	0	0	0	0	0	0	0	0	0	0	1	1	1	1	1	1
1287	a	sp|Q96PZ0|PUS7_HUMAN	Q96PZ0	PUS7_HUMAN	PUS7	661	9.4	Homo sapiens OX=9606	1:Experimental evidence at protein level	Pseudouridylate synthase 7 homolog	1	0.9804	5	6	6	6	0	0	0	0	0	0	0	0	0	0	0	0	0	0	0	0	0	0	0	0	0	0	0	0	0	0	0	3	3	3	3	3	3
1288	a	sp|Q96QK1|VPS35_HUMAN	Q96QK1	VPS35_HUMAN	VPS35	796	23.1	Homo sapiens OX=9606	1:Experimental evidence at protein level	Vacuolar protein sorting-associated protein 35	1	0.999	15	23	23	23	0	0	0	0	0	0	0	0	0	0	0	0	0	0	0	0	0	0	0	0	0	0	0	0	0	0	0	10	10	10	11	11	11
1289	a	sp|Q96RP9|EFGM_HUMAN	Q96RP9	EFGM_HUMAN	GFM1	751	5.9	Homo sapiens OX=9606	1:Experimental evidence at protein level	Elongation factor G, mitochondrial	1	0.999	5	10	10	10	0	0	0	0	0	0	0	0	0	0	0	0	0	0	0	0	0	0	0	0	0	0	0	0	0	0	0	3	3	3	3	3	3
1290	a	sp|Q96RT1|ERBIN_HUMAN	Q96RT1	ERBIN_HUMAN	ERBIN	1412	2.5	Homo sapiens OX=9606	1:Experimental evidence at protein level	Erbin	1	0.9949	3	3	3	3	0	0	0	0	0	0	0	0	0	0	0	0	0	0	0	0	0	0	0	0	0	0	0	0	0	0	0	1	1	1	2	2	2
1291	a	sp|Q96S52|PIGS_HUMAN	Q96S52	PIGS_HUMAN	PIGS	555	14.2	Homo sapiens OX=9606	1:Experimental evidence at protein level	GPI transamidase component PIG-S	1	0.9988	4	8	8	8	0	0	0	0	0	0	0	0	0	0	0	0	0	0	0	0	0	0	0	0	0	0	0	0	0	0	0	3	3	3	3	3	3
1292	a	sp|Q96S66|CLCC1_HUMAN	Q96S66	CLCC1_HUMAN	CLCC1	551	7.8	Homo sapiens OX=9606	1:Experimental evidence at protein level	Chloride channel CLIC-like protein 1	1	0.9977	3	4	4	4	0	0	0	0	0	0	0	0	0	0	0	0	0	0	0	0	0	0	0	0	0	0	0	0	0	0	0	2	2	2	2	2	2
1293	a	sp|Q96SI9|STRBP_HUMAN	Q96SI9	STRBP_HUMAN	STRBP	672	8.2	Homo sapiens OX=9606	1:Experimental evidence at protein level	Spermatid perinuclear RNA-binding protein	1	0.9985	6	11	2	2	0	0	0	0	0	0	0	0	0	0	0	0	0	0	0	0	0	0	0	0	0	0	0	0	0	0	0	2	0	0	4	1	1
1294	a	sp|Q96ST3|SIN3A_HUMAN	Q96ST3	SIN3A_HUMAN	SIN3A	1273	4.2	Homo sapiens OX=9606	1:Experimental evidence at protein level	Paired amphipathic helix protein Sin3a	1	0.9951	5	6	6	6	0	0	0	0	0	0	0	0	0	0	0	0	0	0	0	0	0	0	0	0	0	0	0	0	0	0	0	1	1	1	2	2	2
1295	a	sp|Q96SU4|OSBL9_HUMAN	Q96SU4	OSBL9_HUMAN	OSBPL9	736	4.2	Homo sapiens OX=9606	1:Experimental evidence at protein level	Oxysterol-binding protein-related protein 9	1	0.9989	3	4	4	4	0	0	0	0	0	0	0	0	0	0	0	0	0	0	0	0	0	0	0	0	0	0	0	0	0	0	0	1	1	1	1	1	1
1296	a	sp|Q96T37|RBM15_HUMAN	Q96T37	RBM15_HUMAN	RBM15	977	7.9	Homo sapiens OX=9606	1:Experimental evidence at protein level	RNA-binding protein 15	1	0.9985	7	12	12	12	0	0	0	0	0	0	0	0	0	0	0	0	0	0	0	0	0	0	0	0	0	0	0	0	0	0	0	2	2	2	4	4	4
1297	a	sp|Q96T76|MMS19_HUMAN	Q96T76	MMS19_HUMAN	MMS19	1030	4.3	Homo sapiens OX=9606	1:Experimental evidence at protein level	MMS19 nucleotide excision repair protein homolog	1	0.9986	4	7	7	7	0	0	0	0	0	0	0	0	0	0	0	0	0	0	0	0	0	0	0	0	0	0	0	0	0	0	0	3	3	3	4	4	4
1298	a	sp|Q96TA1|NIBA2_HUMAN	Q96TA1	NIBA2_HUMAN	NIBAN2	746	27.7	Homo sapiens OX=9606	1:Experimental evidence at protein level	Protein Niban 2	1	0.999	18	41	41	41	0	0	0	0	0	0	0	0	0	0	0	0	0	0	0	0	0	0	0	0	0	0	0	0	0	0	0	11	11	11	15	15	15
1299	a	sp|Q96TC7|RMD3_HUMAN	Q96TC7	RMD3_HUMAN	RMDN3	470	7.2	Homo sapiens OX=9606	1:Experimental evidence at protein level	Regulator of microtubule dynamics protein 3	1	0.9985	2	2	2	2	0	0	0	0	0	0	0	0	0	0	0	0	0	0	0	0	0	0	0	0	0	0	0	0	0	0	0	0	0	0	1	1	1
1300	a	sp|Q99426|TBCB_HUMAN	Q99426	TBCB_HUMAN	TBCB	244	22.5	Homo sapiens OX=9606	1:Experimental evidence at protein level	Tubulin-folding cofactor B	1	0.9987	5	13	13	13	0	0	0	0	0	0	0	0	0	0	0	0	0	0	0	0	0	0	0	0	0	0	0	0	0	0	0	4	4	4	4	4	4
1301	a	sp|Q99436|PSB7_HUMAN	Q99436	PSB7_HUMAN	PSMB7	277	22.7	Homo sapiens OX=9606	1:Experimental evidence at protein level	Proteasome subunit beta type-7	1	0.9977	6	18	18	18	0	0	0	0	0	0	0	0	0	0	0	0	0	0	0	0	0	0	0	0	0	0	0	0	0	0	0	3	3	3	4	4	4
1302	a	sp|Q99439|CNN2_HUMAN	Q99439	CNN2_HUMAN	CNN2	309	43.4	Homo sapiens OX=9606	1:Experimental evidence at protein level	Calponin-2	1	0.999	9	26	21	26	0	0	0	0	0	0	0	0	0	0	0	0	0	0	0	0	0	0	0	0	0	0	0	0	0	0	0	8	7	8	8	7	8
1303	a	sp|Q99442|SEC62_HUMAN	Q99442	SEC62_HUMAN	SEC62	399	9	Homo sapiens OX=9606	1:Experimental evidence at protein level	Translocation protein SEC62	1	0.9958	4	4	4	4	0	0	0	0	0	0	0	0	0	0	0	0	0	0	0	0	0	0	0	0	0	0	0	0	0	0	0	1	1	1	2	2	2
1304	a	sp|Q99459|CDC5L_HUMAN	Q99459	CDC5L_HUMAN	CDC5L	802	16.5	Homo sapiens OX=9606	1:Experimental evidence at protein level	Cell division cycle 5-like protein	1	0.999	11	23	23	23	0	0	0	0	0	0	0	0	0	0	0	0	0	0	0	0	0	0	0	0	0	0	0	0	0	0	0	8	8	8	8	8	8
1305	a	sp|Q99460|PSMD1_HUMAN	Q99460	PSMD1_HUMAN	PSMD1	953	25.4	Homo sapiens OX=9606	1:Experimental evidence at protein level	26S proteasome non-ATPase regulatory subunit 1	1	0.999	19	32	32	32	0	0	0	0	0	0	0	0	0	0	0	0	0	0	0	0	0	0	0	0	0	0	0	0	0	0	0	7	7	7	10	10	10
1306	a	sp|Q99471|PFD5_HUMAN	Q99471	PFD5_HUMAN	PFDN5	154	39	Homo sapiens OX=9606	1:Experimental evidence at protein level	Prefoldin subunit 5	1	0.999	5	9	9	9	0	0	0	0	0	0	0	0	0	0	0	0	0	0	0	0	0	0	0	0	0	0	0	0	0	0	0	3	3	3	4	4	4
1307	a	sp|Q99536|VAT1_HUMAN	Q99536	VAT1_HUMAN	VAT1	393	10.4	Homo sapiens OX=9606	1:Experimental evidence at protein level	Synaptic vesicle membrane protein VAT-1 homolog	1	0.9985	3	6	6	6	0	0	0	0	0	0	0	0	0	0	0	0	0	0	0	0	0	0	0	0	0	0	0	0	0	0	0	3	3	3	3	3	3
1308	a	sp|Q99543|DNJC2_HUMAN	Q99543	DNJC2_HUMAN	DNAJC2	621	7.2	Homo sapiens OX=9606	1:Experimental evidence at protein level	DnaJ homolog subfamily C member 2	1	0.999	4	8	8	8	0	0	0	0	0	0	0	0	0	0	0	0	0	0	0	0	0	0	0	0	0	0	0	0	0	0	0	4	4	4	4	4	4
1309	a	sp|Q99567|NUP88_HUMAN	Q99567	NUP88_HUMAN	NUP88	741	4.2	Homo sapiens OX=9606	1:Experimental evidence at protein level	Nuclear pore complex protein Nup88	1	0.9975	3	5	5	5	0	0	0	0	0	0	0	0	0	0	0	0	0	0	0	0	0	0	0	0	0	0	0	0	0	0	0	1	1	1	1	1	1
1310	a	sp|Q99575|POP1_HUMAN	Q99575	POP1_HUMAN	POP1	1024	6.8	Homo sapiens OX=9606	1:Experimental evidence at protein level	Ribonucleases P/MRP protein subunit POP1	1	0.991	5	6	6	6	0	0	0	0	0	0	0	0	0	0	0	0	0	0	0	0	0	0	0	0	0	0	0	0	0	0	0	0	0	0	1	1	1
1311	a	sp|Q99584|S10AD_HUMAN	Q99584	S10AD_HUMAN	S100A13	98	17.3	Homo sapiens OX=9606	1:Experimental evidence at protein level	Protein S100-A13	1	0.9972	2	3	3	3	0	0	0	0	0	0	0	0	0	0	0	0	0	0	0	0	0	0	0	0	0	0	0	0	0	0	0	0	0	0	1	1	1
1312	a	sp|Q99598|TSNAX_HUMAN	Q99598	TSNAX_HUMAN	TSNAX	290	17.6	Homo sapiens OX=9606	1:Experimental evidence at protein level	Translin-associated protein X	1	0.999	5	8	8	8	0	0	0	0	0	0	0	0	0	0	0	0	0	0	0	0	0	0	0	0	0	0	0	0	0	0	0	3	3	3	2	2	2
1313	a	sp|Q99614|TTC1_HUMAN	Q99614	TTC1_HUMAN	TTC1	292	15.4	Homo sapiens OX=9606	1:Experimental evidence at protein level	Tetratricopeptide repeat protein 1	1	0.9979	4	12	12	12	0	0	0	0	0	0	0	0	0	0	0	0	0	0	0	0	0	0	0	0	0	0	0	0	0	0	0	4	4	4	4	4	4
1314	a	sp|Q99615|DNJC7_HUMAN	Q99615	DNJC7_HUMAN	DNAJC7	494	23.9	Homo sapiens OX=9606	1:Experimental evidence at protein level	DnaJ homolog subfamily C member 7	1	0.999	11	21	21	21	0	0	0	0	0	0	0	0	0	0	0	0	0	0	0	0	0	0	0	0	0	0	0	0	0	0	0	7	7	7	8	8	8
1315	a	sp|Q99623|PHB2_HUMAN	Q99623	PHB2_HUMAN	PHB2	299	51.5	Homo sapiens OX=9606	1:Experimental evidence at protein level	Prohibitin-2	1	0.999	13	34	34	34	1	1	1	1	1	1	524619	524619	524619	0	0	0	0	0	0	0	0	0	1	1	1	1	1	1	58063944	58063944	58063944	7	7	7	9	9	9
1316	a	sp|Q99627|CSN8_HUMAN	Q99627	CSN8_HUMAN	COPS8	209	23.4	Homo sapiens OX=9606	1:Experimental evidence at protein level	COP9 signalosome complex subunit 8	1	0.999	3	7	7	7	0	0	0	0	0	0	0	0	0	0	0	0	0	0	0	0	0	0	0	0	0	0	0	0	0	0	0	2	2	2	3	3	3
1317	a	sp|Q99653|CHP1_HUMAN	Q99653	CHP1_HUMAN	CHP1	195	20.5	Homo sapiens OX=9606	1:Experimental evidence at protein level	Calcineurin B homologous protein 1	1	0.9988	4	6	6	6	0	0	0	0	0	0	0	0	0	0	0	0	0	0	0	0	0	0	0	0	0	0	0	0	0	0	0	2	2	2	2	2	2
1318	a	sp|Q99661|KIF2C_HUMAN	Q99661	KIF2C_HUMAN	KIF2C	725	6.8	Homo sapiens OX=9606	1:Experimental evidence at protein level	Kinesin-like protein KIF2C	1	0.9968	4	3	2	2	0	0	0	0	0	0	0	0	0	0	0	0	0	0	0	0	0	0	0	0	0	0	0	0	0	0	0	0	0	0	1	1	1
1319	a	sp|Q99685|MGLL_HUMAN	Q99685	MGLL_HUMAN	MGLL	303	13.2	Homo sapiens OX=9606	1:Experimental evidence at protein level	Monoglyceride lipase	1	0.9869	3	5	5	5	0	0	0	0	0	0	0	0	0	0	0	0	0	0	0	0	0	0	0	0	0	0	0	0	0	0	0	3	3	3	3	3	3
1320	a	sp|Q99700|ATX2_HUMAN	Q99700	ATX2_HUMAN	ATXN2	1313	1.8	Homo sapiens OX=9606	1:Experimental evidence at protein level	Ataxin-2	1	0.9961	2	4	4	4	0	0	0	0	0	0	0	0	0	0	0	0	0	0	0	0	0	0	0	0	0	0	0	0	0	0	0	2	2	2	2	2	2
1321	a	sp|Q99714|HCD2_HUMAN	Q99714	HCD2_HUMAN	HSD17B10	261	52.1	Homo sapiens OX=9606	1:Experimental evidence at protein level	3-hydroxyacyl-CoA dehydrogenase type-2	1	0.9989	9	20	20	20	0	0	0	0	0	0	0	0	0	0	0	0	0	0	0	0	0	0	0	0	0	1	1	1	48448944	48448944	48448944	4	4	4	7	7	7
1322	a	sp|Q99715|COCA1_HUMAN	Q99715	COCA1_HUMAN	COL12A1	3063	1.7	Homo sapiens OX=9606	1:Experimental evidence at protein level	Collagen alpha-1(XII) chain	1	0.9887	5	6	6	6	0	0	0	0	0	0	0	0	0	0	0	0	0	0	0	0	0	0	0	0	0	0	0	0	0	0	0	2	2	2	2	2	2
1323	a	sp|Q99720|SGMR1_HUMAN	Q99720	SGMR1_HUMAN	SIGMAR1	223	17.5	Homo sapiens OX=9606	1:Experimental evidence at protein level	Sigma non-opioid intracellular receptor 1	1	0.999	3	4	3	4	0	0	0	0	0	0	0	0	0	0	0	0	0	0	0	0	0	0	0	0	0	0	0	0	0	0	0	0	0	0	3	2	3
1324	a	sp|Q99729|ROAA_HUMAN	Q99729	ROAA_HUMAN	HNRNPAB	332	28	Homo sapiens OX=9606	1:Experimental evidence at protein level	Heterogeneous nuclear ribonucleoprotein A/B	1	0.999	8	32	19	19	0	0	0	0	0	0	0	0	0	1	0	0	1	0	0	146864128	0	0	0	0	0	0	0	0	0	0	0	7	4	4	6	5	5
1325	a	sp|Q99733|NP1L4_HUMAN	Q99733	NP1L4_HUMAN	NAP1L4	375	45.6	Homo sapiens OX=9606	1:Experimental evidence at protein level	Nucleosome assembly protein 1-like 4	1	0.999	10	18	17	18	0	0	0	0	0	0	0	0	0	0	0	0	0	0	0	0	0	0	0	0	0	0	0	0	0	0	0	3	3	3	5	5	5
1326	a	sp|Q99747|SNAG_HUMAN	Q99747	SNAG_HUMAN	NAPG	312	11.9	Homo sapiens OX=9606	1:Experimental evidence at protein level	Gamma-soluble NSF attachment protein	1	0.9962	3	5	5	5	0	0	0	0	0	0	0	0	0	0	0	0	0	0	0	0	0	0	0	0	0	0	0	0	0	0	0	2	2	2	2	2	2
1327	a	sp|Q99798|ACON_HUMAN	Q99798	ACON_HUMAN	ACO2	780	19.2	Homo sapiens OX=9606	1:Experimental evidence at protein level	Aconitate hydratase, mitochondrial	1	0.999	9	19	19	19	0	0	0	0	0	0	0	0	0	0	0	0	0	0	0	0	0	0	0	0	0	0	0	0	0	0	0	5	5	5	7	7	7
1328	a	sp|Q99805|TM9S2_HUMAN	Q99805	TM9S2_HUMAN	TM9SF2	663	15.5	Homo sapiens OX=9606	1:Experimental evidence at protein level	Transmembrane 9 superfamily member 2	1	0.999	7	14	14	14	1	1	1	1	1	1	234170	234170	234170	0	0	0	0	0	0	0	0	0	0	0	0	0	0	0	0	0	0	4	4	4	3	3	3
1329	a	sp|Q99816|TS101_HUMAN	Q99816	TS101_HUMAN	TSG101	390	10	Homo sapiens OX=9606	1:Experimental evidence at protein level	Tumor susceptibility gene 101 protein	1	0.9981	4	5	5	5	0	0	0	0	0	0	0	0	0	0	0	0	0	0	0	0	0	0	0	0	0	0	0	0	0	0	0	2	2	2	2	2	2
1330	a	sp|Q99829|CPNE1_HUMAN	Q99829	CPNE1_HUMAN	CPNE1	537	17.5	Homo sapiens OX=9606	1:Experimental evidence at protein level	Copine-1	1	0.999	7	17	17	17	0	0	0	0	0	0	0	0	0	0	0	0	0	0	0	0	0	0	0	0	0	0	0	0	0	0	0	6	6	6	7	7	7
1331	a	sp|Q99848|EBP2_HUMAN	Q99848	EBP2_HUMAN	EBNA1BP2	306	25.5	Homo sapiens OX=9606	1:Experimental evidence at protein level	Probable rRNA-processing protein EBP2	1	0.9989	9	18	18	18	0	0	0	0	0	0	0	0	0	0	0	0	0	0	0	0	0	0	0	0	0	0	0	0	0	0	0	6	6	6	8	8	8
1332	a	sp|Q99933|BAG1_HUMAN	Q99933	BAG1_HUMAN	BAG1	345	26.1	Homo sapiens OX=9606	1:Experimental evidence at protein level	BAG family molecular chaperone regulator 1	1	0.999	5	7	7	7	0	0	0	0	0	0	0	0	0	0	0	0	0	0	0	0	0	0	0	0	0	0	0	0	0	0	0	3	3	3	3	3	3
1333	a	sp|Q9BPX3|CND3_HUMAN	Q9BPX3	CND3_HUMAN	NCAPG	1015	8.3	Homo sapiens OX=9606	1:Experimental evidence at protein level	Condensin complex subunit 3	1	0.9988	7	10	10	10	0	0	0	0	0	0	0	0	0	0	0	0	0	0	0	0	0	0	0	0	0	0	0	0	0	0	0	3	3	3	5	5	5
1334	a	sp|Q9BQ52|RNZ2_HUMAN	Q9BQ52	RNZ2_HUMAN	ELAC2	826	8.1	Homo sapiens OX=9606	1:Experimental evidence at protein level	Zinc phosphodiesterase ELAC protein 2	1	0.9964	5	6	6	6	0	0	0	0	0	0	0	0	0	0	0	0	0	0	0	0	0	0	0	0	0	0	0	0	0	0	0	1	1	1	2	2	2
1335	a	sp|Q9BQ61|TRIR_HUMAN	Q9BQ61	TRIR_HUMAN	TRIR	176	19.9	Homo sapiens OX=9606	1:Experimental evidence at protein level	Telomerase RNA component interacting RNase	1	0.999	3	7	7	7	0	0	0	0	0	0	0	0	0	0	0	0	0	0	0	0	0	0	0	0	0	0	0	0	0	0	0	3	3	3	3	3	3
1336	a	sp|Q9BQ67|GRWD1_HUMAN	Q9BQ67	GRWD1_HUMAN	GRWD1	446	15.7	Homo sapiens OX=9606	1:Experimental evidence at protein level	Glutamate-rich WD repeat-containing protein 1	1	0.999	5	11	11	11	0	0	0	0	0	0	0	0	0	0	0	0	0	0	0	0	0	0	0	0	0	0	0	0	0	0	0	3	3	3	4	4	4
1337	a	sp|Q9BQ70|TCF25_HUMAN	Q9BQ70	TCF25_HUMAN	TCF25	676	8.4	Homo sapiens OX=9606	1:Experimental evidence at protein level	Transcription factor 25	1	0.999	4	8	8	8	0	0	0	0	0	0	0	0	0	0	0	0	0	0	0	0	0	0	0	0	0	0	0	0	0	0	0	2	2	2	3	3	3
1338	a	sp|Q9BQA1|MEP50_HUMAN	Q9BQA1	MEP50_HUMAN	WDR77	342	10.8	Homo sapiens OX=9606	1:Experimental evidence at protein level	Methylosome protein 50	1	0.999	3	5	5	5	0	0	0	0	0	0	0	0	0	0	0	0	0	0	0	0	0	0	0	0	0	0	0	0	0	0	0	2	2	2	3	3	3
1339	a	sp|Q9BQE4|SELS_HUMAN	Q9BQE4	SELS_HUMAN	SELENOS	189	26.5	Homo sapiens OX=9606	1:Experimental evidence at protein level	Selenoprotein S	1	0.9976	3	5	5	5	0	0	0	0	0	0	0	0	0	0	0	0	0	0	0	0	0	0	0	0	0	0	0	0	0	0	0	2	2	2	2	2	2
1340	a	sp|Q9BQE5|APOL2_HUMAN	Q9BQE5	APOL2_HUMAN	APOL2	337	19.9	Homo sapiens OX=9606	1:Experimental evidence at protein level	Apolipoprotein L2	1	0.9984	5	7	7	7	0	0	0	0	0	0	0	0	0	0	0	0	0	0	0	0	0	0	0	0	0	0	0	0	0	0	0	1	1	1	1	1	1
1341	a	sp|Q9BQG0|MBB1A_HUMAN	Q9BQG0	MBB1A_HUMAN	MYBBP1A	1328	21.6	Homo sapiens OX=9606	1:Experimental evidence at protein level	Myb-binding protein 1A	1	0.999	22	39	39	39	0	0	0	0	0	0	0	0	0	0	0	0	0	0	0	0	0	0	0	0	0	0	0	0	0	0	0	14	14	14	15	15	15
1342	a	sp|Q9BRA2|TXD17_HUMAN	Q9BRA2	TXD17_HUMAN	TXNDC17	123	56.9	Homo sapiens OX=9606	1:Experimental evidence at protein level	Thioredoxin domain-containing protein 17	1	0.999	6	14	14	14	0	0	0	0	0	0	0	0	0	0	0	0	0	0	0	0	0	0	0	0	0	0	0	0	0	0	0	3	3	3	5	5	5
1343	a	sp|Q9BRG1|VPS25_HUMAN	Q9BRG1	VPS25_HUMAN	VPS25	176	23.9	Homo sapiens OX=9606	1:Experimental evidence at protein level	Vacuolar protein-sorting-associated protein 25	1	0.9961	5	5	5	5	0	0	0	0	0	0	0	0	0	0	0	0	0	0	0	0	0	0	0	0	0	0	0	0	0	0	0	1	1	1	0	0	0
1344	a	sp|Q9BRK5|CAB45_HUMAN	Q9BRK5	CAB45_HUMAN	SDF4	362	12.4	Homo sapiens OX=9606	1:Experimental evidence at protein level	45 kDa calcium-binding protein	1	0.999	4	5	5	5	0	0	0	0	0	0	0	0	0	0	0	0	0	0	0	0	0	0	0	0	0	0	0	0	0	0	0	1	1	1	1	1	1
1345	a	sp|Q9BRR6|ADPGK_HUMAN	Q9BRR6	ADPGK_HUMAN	ADPGK	497	8.5	Homo sapiens OX=9606	1:Experimental evidence at protein level	ADP-dependent glucokinase	1	0.9956	3	5	5	5	0	0	0	0	0	0	0	0	0	0	0	0	0	0	0	0	0	0	0	0	0	0	0	0	0	0	0	1	1	1	2	2	2
1346	a	sp|Q9BRT3|MIEN1_HUMAN	Q9BRT3	MIEN1_HUMAN	MIEN1	115	29.6	Homo sapiens OX=9606	1:Experimental evidence at protein level	Migration and invasion enhancer 1	1	0.9985	2	4	4	4	0	0	0	0	0	0	0	0	0	0	0	0	0	0	0	0	0	0	0	0	0	0	0	0	0	0	0	1	1	1	1	1	1
1347	a	sp|Q9BRX2|PELO_HUMAN	Q9BRX2	PELO_HUMAN	PELO	385	14.5	Homo sapiens OX=9606	1:Experimental evidence at protein level	Protein pelota homolog	1	0.9946	5	3	3	3	0	0	0	0	0	0	0	0	0	0	0	0	0	0	0	0	0	0	0	0	0	0	0	0	0	0	0	0	0	0	1	1	1
1348	a	sp|Q9BS26|ERP44_HUMAN	Q9BS26	ERP44_HUMAN	ERP44	406	25.4	Homo sapiens OX=9606	1:Experimental evidence at protein level	Endoplasmic reticulum resident protein 44	1	0.999	8	13	12	13	0	0	0	0	0	0	0	0	0	0	0	0	0	0	0	0	0	0	0	0	0	0	0	0	0	0	0	3	3	3	4	4	4
1349	a	sp|Q9BSJ8|ESYT1_HUMAN	Q9BSJ8	ESYT1_HUMAN	ESYT1	1104	7.5	Homo sapiens OX=9606	1:Experimental evidence at protein level	Extended synaptotagmin-1	1	0.999	6	11	11	11	0	0	0	0	0	0	0	0	0	0	0	0	0	0	0	0	0	0	0	0	0	0	0	0	0	0	0	3	3	3	4	4	4
1350	a	sp|Q9BT78|CSN4_HUMAN	Q9BT78	CSN4_HUMAN	COPS4	406	33	Homo sapiens OX=9606	1:Experimental evidence at protein level	COP9 signalosome complex subunit 4	1	0.999	9	18	18	18	0	0	0	0	0	0	0	0	0	0	0	0	0	0	0	0	0	0	0	0	0	0	0	0	0	0	0	6	6	6	7	7	7
1351	a	sp|Q9BTC0|DIDO1_HUMAN	Q9BTC0	DIDO1_HUMAN	DIDO1	2240	4.6	Homo sapiens OX=9606	1:Experimental evidence at protein level	Death-inducer obliterator 1	1	0.999	9	10	10	10	0	0	0	0	0	0	0	0	0	0	0	0	0	0	0	0	0	0	0	0	0	0	0	0	0	0	0	3	3	3	6	6	6
1352	a	sp|Q9BTE3|MCMBP_HUMAN	Q9BTE3	MCMBP_HUMAN	MCMBP	642	3.3	Homo sapiens OX=9606	1:Experimental evidence at protein level	Mini-chromosome maintenance complex-binding protein	1	0.998	2	5	5	5	0	0	0	0	0	0	0	0	0	0	0	0	0	0	0	0	0	0	0	0	0	0	0	0	0	0	0	2	2	2	2	2	2
1353	a	sp|Q9BTT0|AN32E_HUMAN	Q9BTT0	AN32E_HUMAN	ANP32E	268	13.1	Homo sapiens OX=9606	1:Experimental evidence at protein level	Acidic leucine-rich nuclear phosphoprotein 32 family member E	1	0.999	2	5	5	5	0	0	0	0	0	0	0	0	0	0	0	0	0	0	0	0	0	0	0	0	0	0	0	0	0	0	0	1	1	1	2	2	2
1354	a	sp|Q9BTV4|TMM43_HUMAN	Q9BTV4	TMM43_HUMAN	TMEM43	400	29	Homo sapiens OX=9606	1:Experimental evidence at protein level	Transmembrane protein 43	1	0.999	9	18	18	18	0	0	0	0	0	0	0	0	0	0	0	0	0	0	0	0	0	0	0	0	0	0	0	0	0	0	0	7	7	7	9	9	9
1355	a	sp|Q9BTW9|TBCD_HUMAN	Q9BTW9	TBCD_HUMAN	TBCD	1192	8.4	Homo sapiens OX=9606	1:Experimental evidence at protein level	Tubulin-specific chaperone D	1	0.999	8	15	15	15	0	0	0	0	0	0	0	0	0	0	0	0	0	0	0	0	0	0	0	0	0	0	0	0	0	0	0	5	5	5	5	5	5
1356	a	sp|Q9BUJ2|HNRL1_HUMAN	Q9BUJ2	HNRL1_HUMAN	HNRNPUL1	856	16.4	Homo sapiens OX=9606	1:Experimental evidence at protein level	Heterogeneous nuclear ribonucleoprotein U-like protein 1	1	0.9976	10	15	15	15	0	0	0	0	0	0	0	0	0	0	0	0	0	0	0	0	0	0	0	0	0	0	0	0	0	0	0	7	7	7	9	9	9
1357	a	sp|Q9BUL8|PDC10_HUMAN	Q9BUL8	PDC10_HUMAN	PDCD10	212	24.5	Homo sapiens OX=9606	1:Experimental evidence at protein level	Programmed cell death protein 10	1	0.9983	4	9	9	9	0	0	0	0	0	0	0	0	0	0	0	0	0	0	0	0	0	0	0	0	0	0	0	0	0	0	0	1	1	1	4	4	4
1358	a	sp|Q9BUP3|HTAI2_HUMAN	Q9BUP3	HTAI2_HUMAN	HTATIP2	242	38.4	Homo sapiens OX=9606	1:Experimental evidence at protein level	Oxidoreductase HTATIP2	1	0.999	7	16	16	16	0	0	0	0	0	0	0	0	0	0	0	0	0	0	0	0	0	0	0	0	0	0	0	0	0	0	0	5	5	5	6	6	6
1359	a	sp|Q9BUQ8|DDX23_HUMAN	Q9BUQ8	DDX23_HUMAN	DDX23	820	13.7	Homo sapiens OX=9606	1:Experimental evidence at protein level	Probable ATP-dependent RNA helicase DDX23	1	0.999	10	18	18	18	0	0	0	0	0	0	0	0	0	0	0	0	0	0	0	0	0	0	0	0	0	0	0	0	0	0	0	6	6	6	8	8	8
1360	a	sp|Q9BV20|MTNA_HUMAN	Q9BV20	MTNA_HUMAN	MRI1	369	19.5	Homo sapiens OX=9606	1:Experimental evidence at protein level	Methylthioribose-1-phosphate isomerase	1	0.9989	5	10	10	10	0	0	0	0	0	0	0	0	0	0	0	0	0	0	0	0	0	0	0	0	0	0	0	0	0	0	0	3	3	3	4	4	4
1361	a	sp|Q9BV38|WDR18_HUMAN	Q9BV38	WDR18_HUMAN	WDR18	432	11.1	Homo sapiens OX=9606	1:Experimental evidence at protein level	WD repeat-containing protein 18	1	0.9982	4	9	9	9	0	0	0	0	0	0	0	0	0	0	0	0	0	0	0	0	0	0	0	0	0	0	0	0	0	0	0	2	2	2	2	2	2
1362	a	sp|Q9BV40|VAMP8_HUMAN	Q9BV40	VAMP8_HUMAN	VAMP8	100	31	Homo sapiens OX=9606	1:Experimental evidence at protein level	Vesicle-associated membrane protein 8	1	0.9982	3	4	4	4	0	0	0	0	0	0	0	0	0	0	0	0	0	0	0	0	0	0	0	0	0	0	0	0	0	0	0	1	1	1	3	3	3
1363	a	sp|Q9BVC6|TM109_HUMAN	Q9BVC6	TM109_HUMAN	TMEM109	243	9.5	Homo sapiens OX=9606	1:Experimental evidence at protein level	Transmembrane protein 109	1	0.999	4	10	10	10	0	0	0	0	0	0	0	0	0	0	0	0	0	0	0	0	0	0	0	0	0	1	1	1	23840510	23840510	23840510	2	2	2	1	1	1
1364	a	sp|Q9BVG4|PBDC1_HUMAN	Q9BVG4	PBDC1_HUMAN	PBDC1	233	12.9	Homo sapiens OX=9606	1:Experimental evidence at protein level	Protein PBDC1	1	0.9963	3	5	5	5	0	0	0	0	0	0	0	0	0	0	0	0	0	0	0	0	0	0	0	0	0	0	0	0	0	0	0	1	1	1	1	1	1
1365	a	sp|Q9BVP2|GNL3_HUMAN	Q9BVP2	GNL3_HUMAN	GNL3	549	13.7	Homo sapiens OX=9606	1:Experimental evidence at protein level	Guanine nucleotide-binding protein-like 3	1	0.999	7	17	17	17	0	0	0	0	0	0	0	0	0	0	0	0	0	0	0	0	0	0	0	0	0	0	0	0	0	0	0	5	5	5	7	7	7
1366	a	sp|Q9BW27|NUP85_HUMAN	Q9BW27	NUP85_HUMAN	NUP85	656	14.2	Homo sapiens OX=9606	1:Experimental evidence at protein level	Nuclear pore complex protein Nup85	1	0.999	7	12	12	12	0	0	0	0	0	0	0	0	0	0	0	0	0	0	0	0	0	0	0	0	0	0	0	0	0	0	0	6	6	6	5	5	5
1367	a	sp|Q9BWD1|THIC_HUMAN	Q9BWD1	THIC_HUMAN	ACAT2	397	24.4	Homo sapiens OX=9606	1:Experimental evidence at protein level	Acetyl-CoA acetyltransferase, cytosolic	1	0.999	7	14	14	14	0	0	0	0	0	0	0	0	0	0	0	0	0	0	0	0	0	0	0	0	0	1	1	1	7792665	7792665	7792665	4	4	4	6	6	6
1368	a	sp|Q9BWE0|REPI1_HUMAN	Q9BWE0	REPI1_HUMAN	REPIN1	567	6.7	Homo sapiens OX=9606	1:Experimental evidence at protein level	Replication initiator 1	1	0.9954	3	3	3	3	0	0	0	0	0	0	0	0	0	0	0	0	0	0	0	0	0	0	0	0	0	0	0	0	0	0	0	1	1	1	1	1	1
1369	a	sp|Q9BWH2|FUND2_HUMAN	Q9BWH2	FUND2_HUMAN	FUNDC2	189	21.7	Homo sapiens OX=9606	1:Experimental evidence at protein level	FUN14 domain-containing protein 2	1	0.9983	4	5	5	5	0	0	0	0	0	0	0	0	0	0	0	0	0	0	0	0	0	0	0	0	0	0	0	0	0	0	0	1	1	1	2	2	2
1370	a	sp|Q9BWM7|SFXN3_HUMAN	Q9BWM7	SFXN3_HUMAN	SFXN3	321	13.7	Homo sapiens OX=9606	1:Experimental evidence at protein level	Sideroflexin-3	1	0.9989	4	10	5	5	0	0	0	0	0	0	0	0	0	0	0	0	0	0	0	0	0	0	0	0	0	0	0	0	0	0	0	4	1	1	3	2	2
1371	a	sp|Q9BX68|HINT2_HUMAN	Q9BX68	HINT2_HUMAN	HINT2	163	41.7	Homo sapiens OX=9606	1:Experimental evidence at protein level	Histidine triad nucleotide-binding protein 2, mitochondrial	1	0.999	5	11	11	11	0	0	0	0	0	0	0	0	0	0	0	0	0	0	0	0	0	0	0	0	0	1	1	1	35470636	35470636	35470636	3	3	3	3	3	3
1372	a	sp|Q9BXP5|SRRT_HUMAN	Q9BXP5	SRRT_HUMAN	SRRT	876	13.2	Homo sapiens OX=9606	1:Experimental evidence at protein level	Serrate RNA effector molecule homolog	1	0.999	10	18	18	18	0	0	0	0	0	0	0	0	0	0	0	0	0	0	0	0	0	0	0	0	0	0	0	0	0	0	0	7	7	7	8	8	8
1373	a	sp|Q9BXS5|AP1M1_HUMAN	Q9BXS5	AP1M1_HUMAN	AP1M1	423	15.6	Homo sapiens OX=9606	1:Experimental evidence at protein level	AP-1 complex subunit mu-1	1	0.999	5	10	10	10	0	0	0	0	0	0	0	0	0	0	0	0	0	0	0	0	0	0	0	0	0	0	0	0	0	0	0	5	5	5	5	5	5
1374	a	sp|Q9BXS6|NUSAP_HUMAN	Q9BXS6	NUSAP_HUMAN	NUSAP1	441	7.7	Homo sapiens OX=9606	1:Experimental evidence at protein level	Nucleolar and spindle-associated protein 1	1	0.9958	3	4	4	4	0	0	0	0	0	0	0	0	0	0	0	0	0	0	0	0	0	0	0	0	0	0	0	0	0	0	0	2	2	2	2	2	2
1375	a	sp|Q9BXW9|FACD2_HUMAN	Q9BXW9	FACD2_HUMAN	FANCD2	1451	3.8	Homo sapiens OX=9606	1:Experimental evidence at protein level	Fanconi anemia group D2 protein	1	0.999	4	5	5	5	0	0	0	0	0	0	0	0	0	0	0	0	0	0	0	0	0	0	0	0	0	0	0	0	0	0	0	1	1	1	2	2	2
1376	a	sp|Q9BY32|ITPA_HUMAN	Q9BY32	ITPA_HUMAN	ITPA	194	23.2	Homo sapiens OX=9606	1:Experimental evidence at protein level	Inosine triphosphate pyrophosphatase	1	0.9987	3	5	5	5	0	0	0	0	0	0	0	0	0	0	0	0	0	0	0	0	0	0	0	0	0	0	0	0	0	0	0	1	1	1	1	1	1
1377	a	sp|Q9BY42|RTF2_HUMAN	Q9BY42	RTF2_HUMAN	RTF2	306	12.1	Homo sapiens OX=9606	1:Experimental evidence at protein level	Replication termination factor 2	1	0.999	3	4	4	4	0	0	0	0	0	0	0	0	0	0	0	0	0	0	0	0	0	0	0	0	0	0	0	0	0	0	0	2	2	2	2	2	2
1378	a	sp|Q9BY43|CHM4A_HUMAN	Q9BY43	CHM4A_HUMAN	CHMP4A	222	19.8	Homo sapiens OX=9606	1:Experimental evidence at protein level	Charged multivesicular body protein 4a	1	0.999	4	10	10	10	0	0	0	0	0	0	0	0	0	0	0	0	0	0	0	0	0	0	0	0	0	0	0	0	0	0	0	2	2	2	4	4	4
1379	a	sp|Q9BY44|EIF2A_HUMAN	Q9BY44	EIF2A_HUMAN	EIF2A	585	24.1	Homo sapiens OX=9606	1:Experimental evidence at protein level	Eukaryotic translation initiation factor 2A	1	0.999	10	23	23	23	0	0	0	0	0	0	0	0	0	0	0	0	0	0	0	0	0	0	0	0	0	0	0	0	0	0	0	7	7	7	8	8	8
1380	a	sp|Q9BYC9|RM20_HUMAN	Q9BYC9	RM20_HUMAN	MRPL20	149	26.2	Homo sapiens OX=9606	1:Experimental evidence at protein level	39S ribosomal protein L20, mitochondrial	1	0.9945	3	5	5	5	0	0	0	0	0	0	0	0	0	0	0	0	0	0	0	0	0	0	0	0	0	0	0	0	0	0	0	1	1	1	2	2	2
1381	a	sp|Q9BYD1|RM13_HUMAN	Q9BYD1	RM13_HUMAN	MRPL13	178	27	Homo sapiens OX=9606	1:Experimental evidence at protein level	39S ribosomal protein L13, mitochondrial	1	0.999	4	6	6	6	0	0	0	0	0	0	0	0	0	0	0	0	0	0	0	0	0	0	0	0	0	0	0	0	0	0	0	2	2	2	2	2	2
1382	a	sp|Q9BYG3|MK67I_HUMAN	Q9BYG3	MK67I_HUMAN	NIFK	293	12.3	Homo sapiens OX=9606	1:Experimental evidence at protein level	MKI67 FHA domain-interacting nucleolar phosphoprotein	1	0.999	3	5	5	5	0	0	0	0	0	0	0	0	0	0	0	0	0	0	0	0	0	0	0	0	0	0	0	0	0	0	0	1	1	1	1	1	1
1383	a	sp|Q9BYN0|SRXN1_HUMAN	Q9BYN0	SRXN1_HUMAN	SRXN1	137	57.7	Homo sapiens OX=9606	1:Experimental evidence at protein level	Sulfiredoxin-1	1	0.9986	5	6	6	6	0	0	0	0	0	0	0	0	0	0	0	0	0	0	0	0	0	0	0	0	0	0	0	0	0	0	0	2	2	2	4	4	4
1384	a	sp|Q9BYT8|NEUL_HUMAN	Q9BYT8	NEUL_HUMAN	NLN	704	5.4	Homo sapiens OX=9606	1:Experimental evidence at protein level	Neurolysin, mitochondrial	1	0.9981	3	6	6	6	0	0	0	0	0	0	0	0	0	0	0	0	0	0	0	0	0	0	0	0	0	0	0	0	0	0	0	2	2	2	1	1	1
1385	a	sp|Q9BZE4|NOG1_HUMAN	Q9BZE4	NOG1_HUMAN	GTPBP4	634	12.9	Homo sapiens OX=9606	1:Experimental evidence at protein level	Nucleolar GTP-binding protein 1	1	0.9968	6	9	9	9	0	0	0	0	0	0	0	0	0	0	0	0	0	0	0	0	0	0	0	0	0	0	0	0	0	0	0	4	4	4	4	4	4
1386	a	sp|Q9BZF9|UACA_HUMAN	Q9BZF9	UACA_HUMAN	UACA	1416	3	Homo sapiens OX=9606	1:Experimental evidence at protein level	Uveal autoantigen with coiled-coil domains and ankyrin repeats	1	0.9853	4	4	4	4	0	0	0	0	0	0	0	0	0	0	0	0	0	0	0	0	0	0	0	0	0	0	0	0	0	0	0	0	0	0	2	2	2
1387	a	sp|Q9BZJ0|CRNL1_HUMAN	Q9BZJ0	CRNL1_HUMAN	CRNKL1	848	4.4	Homo sapiens OX=9606	1:Experimental evidence at protein level	Crooked neck-like protein 1	1	0.999	3	4	4	4	0	0	0	0	0	0	0	0	0	0	0	0	0	0	0	0	0	0	0	0	0	0	0	0	0	0	0	2	2	2	2	2	2
1388	a	sp|Q9BZZ5|API5_HUMAN	Q9BZZ5	API5_HUMAN	API5	524	15.8	Homo sapiens OX=9606	1:Experimental evidence at protein level	Apoptosis inhibitor 5	1	0.999	7	14	14	14	0	0	0	0	0	0	0	0	0	0	0	0	0	0	0	0	0	0	0	0	0	0	0	0	0	0	0	2	2	2	3	3	3
1389	a	sp|Q9C0B1|FTO_HUMAN	Q9C0B1	FTO_HUMAN	FTO	505	7.7	Homo sapiens OX=9606	1:Experimental evidence at protein level	Alpha-ketoglutarate-dependent dioxygenase FTO	1	0.998	4	3	3	3	0	0	0	0	0	0	0	0	0	0	0	0	0	0	0	0	0	0	0	0	0	0	0	0	0	0	0	0	0	0	0	0	0
1390	a	sp|Q9C0C2|TB182_HUMAN	Q9C0C2	TB182_HUMAN	TNKS1BP1	1729	10.2	Homo sapiens OX=9606	1:Experimental evidence at protein level	182 kDa tankyrase-1-binding protein	1	0.999	12	22	22	22	0	0	0	0	0	0	0	0	0	0	0	0	0	0	0	0	0	0	0	0	0	0	0	0	0	0	0	9	9	9	12	12	12
1391	a	sp|Q9GZL7|WDR12_HUMAN	Q9GZL7	WDR12_HUMAN	WDR12	423	21.5	Homo sapiens OX=9606	1:Experimental evidence at protein level	Ribosome biogenesis protein WDR12	1	0.999	7	15	15	15	0	0	0	0	0	0	0	0	0	0	0	0	0	0	0	0	0	0	0	0	0	0	0	0	0	0	0	6	6	6	7	7	7
1392	a	sp|Q9GZM5|YIPF3_HUMAN	Q9GZM5	YIPF3_HUMAN	YIPF3	350	9.7	Homo sapiens OX=9606	1:Experimental evidence at protein level	Protein YIPF3	1	0.999	2	3	3	3	0	0	0	0	0	0	0	0	0	0	0	0	0	0	0	0	0	0	0	0	0	0	0	0	0	0	0	1	1	1	2	2	2
1393	a	sp|Q9GZR7|DDX24_HUMAN	Q9GZR7	DDX24_HUMAN	DDX24	859	9.2	Homo sapiens OX=9606	1:Experimental evidence at protein level	ATP-dependent RNA helicase DDX24	1	0.9989	6	7	7	7	0	0	0	0	0	0	0	0	0	0	0	0	0	0	0	0	0	0	0	0	0	0	0	0	0	0	0	3	3	3	4	4	4
1394	a	sp|Q9GZS1|RPA49_HUMAN	Q9GZS1	RPA49_HUMAN	POLR1E	419	8.8	Homo sapiens OX=9606	1:Experimental evidence at protein level	DNA-directed RNA polymerase I subunit RPA49	1	0.9938	4	7	7	7	0	0	0	0	0	0	0	0	0	0	0	0	0	0	0	0	0	0	0	0	0	0	0	0	0	0	0	3	3	3	3	3	3
1395	a	sp|Q9GZS3|WDR61_HUMAN	Q9GZS3	WDR61_HUMAN	WDR61	305	26.6	Homo sapiens OX=9606	1:Experimental evidence at protein level	WD repeat-containing protein 61	1	0.999	6	8	8	8	0	0	0	0	0	0	0	0	0	0	0	0	0	0	0	0	0	0	0	0	0	0	0	0	0	0	0	3	3	3	3	3	3
1396	a	sp|Q9GZT3|SLIRP_HUMAN	Q9GZT3	SLIRP_HUMAN	SLIRP	109	33	Homo sapiens OX=9606	1:Experimental evidence at protein level	SRA stem-loop-interacting RNA-binding protein, mitochondrial	1	0.9987	4	11	11	11	0	0	0	0	0	0	0	0	0	0	0	0	0	0	0	0	0	0	0	0	0	0	0	0	0	0	0	1	1	1	3	3	3
1397	a	sp|Q9GZT8|NIF3L_HUMAN	Q9GZT8	NIF3L_HUMAN	NIF3L1	377	7.7	Homo sapiens OX=9606	1:Experimental evidence at protein level	NIF3-like protein 1	1	0.9974	3	3	3	3	0	0	0	0	0	0	0	0	0	0	0	0	0	0	0	0	0	0	0	0	0	0	0	0	0	0	0	0	0	0	0	0	0
1398	a	sp|Q9GZU8|PIP30_HUMAN	Q9GZU8	PIP30_HUMAN	FAM192A	254	13.8	Homo sapiens OX=9606	1:Experimental evidence at protein level	PSME3-interacting protein	1	0.9946	3	5	5	5	0	0	0	0	0	0	0	0	0	0	0	0	0	0	0	0	0	0	0	0	0	0	0	0	0	0	0	1	1	1	2	2	2
1399	a	sp|Q9GZY8|MFF_HUMAN	Q9GZY8	MFF_HUMAN	MFF	342	25.7	Homo sapiens OX=9606	1:Experimental evidence at protein level	Mitochondrial fission factor	1	0.999	4	8	8	8	0	0	0	0	0	0	0	0	0	0	0	0	0	0	0	0	0	0	0	0	0	0	0	0	0	0	0	2	2	2	3	3	3
1400	a	sp|Q9GZZ1|NAA50_HUMAN	Q9GZZ1	NAA50_HUMAN	NAA50	169	34.9	Homo sapiens OX=9606	1:Experimental evidence at protein level	N-alpha-acetyltransferase 50	1	0.9957	6	7	7	7	0	0	0	0	0	0	0	0	0	0	0	0	0	0	0	0	0	0	0	0	0	0	0	0	0	0	0	3	3	3	4	4	4
1401	a	sp|Q9H061|T126A_HUMAN	Q9H061	T126A_HUMAN	TMEM126A	195	9.7	Homo sapiens OX=9606	1:Experimental evidence at protein level	Transmembrane protein 126A	1	0.997	2	3	3	3	0	0	0	0	0	0	0	0	0	0	0	0	0	0	0	0	0	0	0	0	0	0	0	0	0	0	0	0	0	0	1	1	1
1402	a	sp|Q9H078|CLPB_HUMAN	Q9H078	CLPB_HUMAN	CLPB	707	10	Homo sapiens OX=9606	1:Experimental evidence at protein level	Caseinolytic peptidase B protein homolog	1	0.9985	6	7	7	7	0	0	0	0	0	0	0	0	0	0	0	0	0	0	0	0	0	0	0	0	0	0	0	0	0	0	0	2	2	2	3	3	3
1403	a	sp|Q9H0A0|NAT10_HUMAN	Q9H0A0	NAT10_HUMAN	NAT10	1025	10	Homo sapiens OX=9606	1:Experimental evidence at protein level	RNA cytidine acetyltransferase	1	0.999	8	14	14	14	0	0	0	0	0	0	0	0	0	0	0	0	0	0	0	0	0	0	0	0	0	0	0	0	0	0	0	7	7	7	8	8	8
1404	a	sp|Q9H0C8|ILKAP_HUMAN	Q9H0C8	ILKAP_HUMAN	ILKAP	392	21.2	Homo sapiens OX=9606	1:Experimental evidence at protein level	Integrin-linked kinase-associated serine/threonine phosphatase 2C	1	0.999	7	8	8	8	0	0	0	0	0	0	0	0	0	0	0	0	0	0	0	0	0	0	0	0	0	0	0	0	0	0	0	2	2	2	5	5	5
1405	a	sp|Q9H0D6|XRN2_HUMAN	Q9H0D6	XRN2_HUMAN	XRN2	950	6.3	Homo sapiens OX=9606	1:Experimental evidence at protein level	5'-3' exoribonuclease 2	1	0.9987	5	4	4	4	0	0	0	0	0	0	0	0	0	0	0	0	0	0	0	0	0	0	0	0	0	0	0	0	0	0	0	1	1	1	1	1	1
1406	a	sp|Q9H0H5|RGAP1_HUMAN	Q9H0H5	RGAP1_HUMAN	RACGAP1	632	10.9	Homo sapiens OX=9606	1:Experimental evidence at protein level	Rac GTPase-activating protein 1	1	0.999	6	9	9	9	0	0	0	0	0	0	0	0	0	0	0	0	0	0	0	0	0	0	0	0	0	0	0	0	0	0	0	3	3	3	3	3	3
1407	a	sp|Q9H0U3|MAGT1_HUMAN	Q9H0U3	MAGT1_HUMAN	MAGT1	335	10.4	Homo sapiens OX=9606	1:Experimental evidence at protein level	Magnesium transporter protein 1	1	0.9978	4	9	9	9	0	0	0	0	0	0	0	0	0	0	0	0	0	0	0	0	0	0	0	0	0	1	1	1	49869772	49869772	49869772	3	3	3	3	3	3
1408	a	sp|Q9H1E3|NUCKS_HUMAN	Q9H1E3	NUCKS_HUMAN	NUCKS1	243	21.4	Homo sapiens OX=9606	1:Experimental evidence at protein level	Nuclear ubiquitous casein and cyclin-dependent kinase substrate 1	1	0.999	4	7	7	7	0	0	0	0	0	0	0	0	0	0	0	0	0	0	0	0	0	0	0	0	0	0	0	0	0	0	0	2	2	2	3	3	3
1409	a	sp|Q9H223|EHD4_HUMAN	Q9H223	EHD4_HUMAN	EHD4	541	13.1	Homo sapiens OX=9606	1:Experimental evidence at protein level	EH domain-containing protein 4	1	0.999	7	10	8	8	0	0	0	0	0	0	0	0	0	0	0	0	0	0	0	0	0	0	0	0	0	0	0	0	0	0	0	5	4	4	4	4	4
1410	a	sp|Q9H299|SH3L3_HUMAN	Q9H299	SH3L3_HUMAN	SH3BGRL3	93	31.2	Homo sapiens OX=9606	1:Experimental evidence at protein level	SH3 domain-binding glutamic acid-rich-like protein 3	1	0.999	3	11	11	11	0	0	0	0	0	0	0	0	0	0	0	0	0	0	0	0	0	0	0	0	0	0	0	0	0	0	0	3	3	3	3	3	3
1411	a	sp|Q9H2J4|PDCL3_HUMAN	Q9H2J4	PDCL3_HUMAN	PDCL3	239	12.1	Homo sapiens OX=9606	1:Experimental evidence at protein level	Phosducin-like protein 3	1	0.9982	3	3	3	3	0	0	0	0	0	0	0	0	0	0	0	0	0	0	0	0	0	0	0	0	0	0	0	0	0	0	0	1	1	1	2	2	2
1412	a	sp|Q9H2M9|RBGPR_HUMAN	Q9H2M9	RBGPR_HUMAN	RAB3GAP2	1393	5.7	Homo sapiens OX=9606	1:Experimental evidence at protein level	Rab3 GTPase-activating protein non-catalytic subunit	1	0.999	7	12	12	12	0	0	0	0	0	0	0	0	0	0	0	0	0	0	0	0	0	0	0	0	0	0	0	0	0	0	0	4	4	4	5	5	5
1413	a	sp|Q9H2P0|ADNP_HUMAN	Q9H2P0	ADNP_HUMAN	ADNP	1102	4.4	Homo sapiens OX=9606	1:Experimental evidence at protein level	Activity-dependent neuroprotector homeobox protein	1	0.9989	4	9	9	9	0	0	0	0	0	0	0	0	0	0	0	0	0	0	0	0	0	0	0	0	0	0	0	0	0	0	0	3	3	3	3	3	3
1414	a	sp|Q9H2U1|DHX36_HUMAN	Q9H2U1	DHX36_HUMAN	DHX36	1008	7	Homo sapiens OX=9606	1:Experimental evidence at protein level	ATP-dependent DNA/RNA helicase DHX36	1	0.9988	4	6	6	6	0	0	0	0	0	0	0	0	0	0	0	0	0	0	0	0	0	0	0	0	0	0	0	0	0	0	0	3	3	3	3	3	3
1415	a	sp|Q9H2U2|IPYR2_HUMAN	Q9H2U2	IPYR2_HUMAN	PPA2	334	18.3	Homo sapiens OX=9606	1:Experimental evidence at protein level	Inorganic pyrophosphatase 2, mitochondrial	1	0.999	4	6	6	6	0	0	0	0	0	0	0	0	0	0	0	0	0	0	0	0	0	0	0	0	0	0	0	0	0	0	0	2	2	2	2	2	2
1416	a	sp|Q9H307|PININ_HUMAN	Q9H307	PININ_HUMAN	PNN	717	15.1	Homo sapiens OX=9606	1:Experimental evidence at protein level	Pinin	1	0.9988	10	15	15	15	0	0	0	0	0	0	0	0	0	0	0	0	0	0	0	0	0	0	0	0	0	0	0	0	0	0	0	4	4	4	8	8	8
1417	a	sp|Q9H3K6|BOLA2_HUMAN	Q9H3K6	BOLA2_HUMAN	BOLA2	86	61.6	Homo sapiens OX=9606	1:Experimental evidence at protein level	BolA-like protein 2	1	0.999	4	8	8	8	0	0	0	0	0	0	0	0	0	0	0	0	0	0	0	0	0	0	0	0	0	0	0	0	0	0	0	3	3	3	3	3	3
1418	a	sp|Q9H3N1|TMX1_HUMAN	Q9H3N1	TMX1_HUMAN	TMX1	280	8.2	Homo sapiens OX=9606	1:Experimental evidence at protein level	Thioredoxin-related transmembrane protein 1	1	0.9941	3	4	4	4	0	0	0	0	0	0	0	0	0	0	0	0	0	0	0	0	0	0	0	0	0	0	0	0	0	0	0	1	1	1	2	2	2
1419	a	sp|Q9H3P7|GCP60_HUMAN	Q9H3P7	GCP60_HUMAN	ACBD3	528	13.4	Homo sapiens OX=9606	1:Experimental evidence at protein level	Golgi resident protein GCP60	1	0.999	5	6	6	6	0	0	0	0	0	0	0	0	0	0	0	0	0	0	0	0	0	0	0	0	0	0	0	0	0	0	0	1	1	1	4	4	4
1420	a	sp|Q9H3U1|UN45A_HUMAN	Q9H3U1	UN45A_HUMAN	UNC45A	944	8.1	Homo sapiens OX=9606	1:Experimental evidence at protein level	Protein unc-45 homolog A	1	0.9984	7	12	12	12	0	0	0	0	0	0	0	0	0	0	0	0	0	0	0	0	0	0	0	0	0	0	0	0	0	0	0	4	4	4	5	5	5
1421	a	sp|Q9H444|CHM4B_HUMAN	Q9H444	CHM4B_HUMAN	CHMP4B	224	34.4	Homo sapiens OX=9606	1:Experimental evidence at protein level	Charged multivesicular body protein 4b	1	0.999	5	14	14	14	0	0	0	0	0	0	0	0	0	0	0	0	0	0	0	0	0	0	0	0	0	0	0	0	0	0	0	5	5	5	5	5	5
1422	a	sp|Q9H488|OFUT1_HUMAN	Q9H488	OFUT1_HUMAN	POFUT1	388	13.4	Homo sapiens OX=9606	1:Experimental evidence at protein level	GDP-fucose protein O-fucosyltransferase 1	1	0.999	3	5	5	5	0	0	0	0	0	0	0	0	0	0	0	0	0	0	0	0	0	0	0	0	0	0	0	0	0	0	0	2	2	2	3	3	3
1423	a	sp|Q9H4A3|WNK1_HUMAN	Q9H4A3	WNK1_HUMAN	WNK1	2382	3.1	Homo sapiens OX=9606	1:Experimental evidence at protein level	Serine/threonine-protein kinase WNK1	1	0.999	7	13	13	13	0	0	0	0	0	0	0	0	0	0	0	0	0	0	0	0	0	0	0	0	0	0	0	0	0	0	0	4	4	4	4	4	4
1424	a	sp|Q9H4A4|AMPB_HUMAN	Q9H4A4	AMPB_HUMAN	RNPEP	650	22.3	Homo sapiens OX=9606	1:Experimental evidence at protein level	Aminopeptidase B	1	0.999	10	10	10	10	0	0	0	0	0	0	0	0	0	0	0	0	0	0	0	0	0	0	0	0	0	0	0	0	0	0	0	2	2	2	3	3	3
1425	a	sp|Q9H4L5|OSBL3_HUMAN	Q9H4L5	OSBL3_HUMAN	OSBPL3	887	4.3	Homo sapiens OX=9606	1:Experimental evidence at protein level	Oxysterol-binding protein-related protein 3	1	0.9981	3	5	5	5	0	0	0	0	0	0	0	0	0	0	0	0	0	0	0	0	0	0	0	0	0	0	0	0	0	0	0	2	2	2	3	3	3
1426	a	sp|Q9H583|HEAT1_HUMAN	Q9H583	HEAT1_HUMAN	HEATR1	2144	4.5	Homo sapiens OX=9606	1:Experimental evidence at protein level	HEAT repeat-containing protein 1	1	0.9989	8	12	12	12	0	0	0	0	0	0	0	0	0	0	0	0	0	0	0	0	0	0	0	0	0	0	0	0	0	0	0	4	4	4	5	5	5
1427	a	sp|Q9H6S0|YTDC2_HUMAN	Q9H6S0	YTDC2_HUMAN	YTHDC2	1430	5.7	Homo sapiens OX=9606	1:Experimental evidence at protein level	3'-5' RNA helicase YTHDC2	1	0.999	7	7	7	7	0	0	0	0	0	0	0	0	0	0	0	0	0	0	0	0	0	0	0	0	0	0	0	0	0	0	0	4	4	4	4	4	4
1428	a	sp|Q9H6Z4|RANB3_HUMAN	Q9H6Z4	RANB3_HUMAN	RANBP3	567	12.5	Homo sapiens OX=9606	1:Experimental evidence at protein level	Ran-binding protein 3	1	0.9982	5	8	8	8	0	0	0	0	0	0	0	0	0	0	0	0	0	0	0	0	0	0	0	0	0	0	0	0	0	0	0	4	4	4	5	5	5
1429	a	sp|Q9H773|DCTP1_HUMAN	Q9H773	DCTP1_HUMAN	DCTPP1	170	22.9	Homo sapiens OX=9606	1:Experimental evidence at protein level	dCTP pyrophosphatase 1	1	0.999	3	6	6	6	0	0	0	0	0	0	0	0	0	0	0	0	0	0	0	0	0	0	0	0	0	0	0	0	0	0	0	3	3	3	3	3	3
1430	a	sp|Q9H788|SH24A_HUMAN	Q9H788	SH24A_HUMAN	SH2D4A	454	9	Homo sapiens OX=9606	1:Experimental evidence at protein level	SH2 domain-containing protein 4A	1	0.9971	3	6	6	6	0	0	0	0	0	0	0	0	0	0	0	0	0	0	0	0	0	0	0	0	0	0	0	0	0	0	0	2	2	2	2	2	2
1431	a	sp|Q9H7B2|RPF2_HUMAN	Q9H7B2	RPF2_HUMAN	RPF2	306	18	Homo sapiens OX=9606	1:Experimental evidence at protein level	Ribosome production factor 2 homolog	1	0.999	5	11	11	11	0	0	0	0	0	0	0	0	0	0	0	0	0	0	0	0	0	0	0	0	0	0	0	0	0	0	0	4	4	4	2	2	2
1432	a	sp|Q9H7E9|CH033_HUMAN	Q9H7E9	CH033_HUMAN	C8orf33	229	24.5	Homo sapiens OX=9606	1:Experimental evidence at protein level	UPF0488 protein C8orf33	1	0.9958	4	8	8	8	0	0	0	0	0	0	0	0	0	0	0	0	0	0	0	0	0	0	0	0	0	0	0	0	0	0	0	3	3	3	3	3	3
1433	a	sp|Q9H7Z7|PGES2_HUMAN	Q9H7Z7	PGES2_HUMAN	PTGES2	377	29.2	Homo sapiens OX=9606	1:Experimental evidence at protein level	Prostaglandin E synthase 2	1	0.999	7	17	17	17	0	0	0	0	0	0	0	0	0	0	0	0	0	0	0	0	0	0	0	0	0	0	0	0	0	0	0	3	3	3	5	5	5
1434	a	sp|Q9H814|PHAX_HUMAN	Q9H814	PHAX_HUMAN	PHAX	394	11.7	Homo sapiens OX=9606	1:Experimental evidence at protein level	Phosphorylated adapter RNA export protein	1	0.999	4	10	10	10	0	0	0	0	0	0	0	0	0	0	0	0	0	0	0	0	0	0	0	0	0	0	0	0	0	0	0	3	3	3	4	4	4
1435	a	sp|Q9H832|UBE2Z_HUMAN	Q9H832	UBE2Z_HUMAN	UBE2Z	354	8.2	Homo sapiens OX=9606	1:Experimental evidence at protein level	Ubiquitin-conjugating enzyme E2 Z	1	0.9947	3	5	5	5	0	0	0	0	0	0	0	0	0	0	0	0	0	0	0	0	0	0	0	0	0	0	0	0	0	0	0	1	1	1	2	2	2
1436	a	sp|Q9H845|ACAD9_HUMAN	Q9H845	ACAD9_HUMAN	ACAD9	621	13.8	Homo sapiens OX=9606	1:Experimental evidence at protein level	Complex I assembly factor ACAD9, mitochondrial	1	0.999	7	12	12	12	0	0	0	0	0	0	0	0	0	0	0	0	0	0	0	0	0	0	0	0	0	0	0	0	0	0	0	3	3	3	7	7	7
1437	a	sp|Q9H8H2|DDX31_HUMAN	Q9H8H2	DDX31_HUMAN	DDX31	851	6.6	Homo sapiens OX=9606	1:Experimental evidence at protein level	Probable ATP-dependent RNA helicase DDX31	1	0.9985	4	6	6	6	0	0	0	0	0	0	0	0	0	0	0	0	0	0	0	0	0	0	0	0	0	0	0	0	0	0	0	2	2	2	3	3	3
1438	a	sp|Q9H910|JUPI2_HUMAN	Q9H910	JUPI2_HUMAN	JPT2	190	33.7	Homo sapiens OX=9606	1:Experimental evidence at protein level	Jupiter microtubule associated homolog 2	1	0.9985	4	6	6	6	0	0	0	0	0	0	0	0	0	0	0	0	0	0	0	0	0	0	0	0	0	0	0	0	0	0	0	2	2	2	4	4	4
1439	a	sp|Q9H9B4|SFXN1_HUMAN	Q9H9B4	SFXN1_HUMAN	SFXN1	322	14	Homo sapiens OX=9606	1:Experimental evidence at protein level	Sideroflexin-1	1	0.999	5	18	13	18	0	0	0	0	0	0	0	0	0	0	0	0	0	0	0	0	0	0	0	0	0	0	0	0	0	0	0	5	2	5	4	3	4
1440	a	sp|Q9H9Q2|CSN7B_HUMAN	Q9H9Q2	CSN7B_HUMAN	COPS7B	264	17.4	Homo sapiens OX=9606	1:Experimental evidence at protein level	COP9 signalosome complex subunit 7b	1	0.9957	3	5	5	5	0	0	0	0	0	0	0	0	0	0	0	0	0	0	0	0	0	0	0	0	0	0	0	0	0	0	0	1	1	1	1	1	1
1441	a	sp|Q9HAV4|XPO5_HUMAN	Q9HAV4	XPO5_HUMAN	XPO5	1204	4.1	Homo sapiens OX=9606	1:Experimental evidence at protein level	Exportin-5	1	0.9917	4	5	5	5	0	0	0	0	0	0	0	0	0	0	0	0	0	0	0	0	0	0	0	0	0	0	0	0	0	0	0	3	3	3	3	3	3
1442	a	sp|Q9HAV7|GRPE1_HUMAN	Q9HAV7	GRPE1_HUMAN	GRPEL1	217	26.3	Homo sapiens OX=9606	1:Experimental evidence at protein level	GrpE protein homolog 1, mitochondrial	1	0.9966	5	10	10	10	0	0	0	0	0	0	0	0	0	0	0	0	0	0	0	0	0	0	0	0	0	0	0	0	0	0	0	4	4	4	5	5	5
1443	a	sp|Q9HB07|MYG1_HUMAN	Q9HB07	MYG1_HUMAN	C12orf10	376	21.3	Homo sapiens OX=9606	1:Experimental evidence at protein level	UPF0160 protein MYG1, mitochondrial	1	0.9987	7	15	15	15	0	0	0	0	0	0	0	0	0	0	0	0	0	0	0	0	0	0	0	0	0	0	0	0	0	0	0	5	5	5	4	4	4
1444	a	sp|Q9HB71|CYBP_HUMAN	Q9HB71	CYBP_HUMAN	CACYBP	228	36	Homo sapiens OX=9606	1:Experimental evidence at protein level	Calcyclin-binding protein	1	0.999	5	8	8	8	0	0	0	0	0	0	0	0	0	0	0	0	0	0	0	0	0	0	0	0	0	0	0	0	0	0	0	3	3	3	3	3	3
1445	a	sp|Q9HBI1|PARVB_HUMAN	Q9HBI1	PARVB_HUMAN	PARVB	364	12.6	Homo sapiens OX=9606	1:Experimental evidence at protein level	Beta-parvin	1	0.9979	4	6	4	6	0	0	0	0	0	0	0	0	0	0	0	0	0	0	0	0	0	0	0	0	0	0	0	0	0	0	0	2	1	2	4	2	4
1446	a	sp|Q9HC35|EMAL4_HUMAN	Q9HC35	EMAL4_HUMAN	EML4	981	9.8	Homo sapiens OX=9606	1:Experimental evidence at protein level	Echinoderm microtubule-associated protein-like 4	1	0.9989	7	11	11	11	0	0	0	0	0	0	0	0	0	0	0	0	0	0	0	0	0	0	0	0	0	0	0	0	0	0	0	2	2	2	4	4	4
1447	a	sp|Q9HC38|GLOD4_HUMAN	Q9HC38	GLOD4_HUMAN	GLOD4	313	12.1	Homo sapiens OX=9606	1:Experimental evidence at protein level	Glyoxalase domain-containing protein 4	1	0.9985	4	9	9	9	0	0	0	0	0	0	0	0	0	0	0	0	0	0	0	0	0	0	0	0	0	0	0	0	0	0	0	3	3	3	3	3	3
1448	a	sp|Q9HCC0|MCCB_HUMAN	Q9HCC0	MCCB_HUMAN	MCCC2	563	7.6	Homo sapiens OX=9606	1:Experimental evidence at protein level	Methylcrotonoyl-CoA carboxylase beta chain, mitochondrial	1	0.9979	3	3	3	3	0	0	0	0	0	0	0	0	0	0	0	0	0	0	0	0	0	0	0	0	0	0	0	0	0	0	0	1	1	1	1	1	1
1449	a	sp|Q9HCD5|NCOA5_HUMAN	Q9HCD5	NCOA5_HUMAN	NCOA5	579	6.6	Homo sapiens OX=9606	1:Experimental evidence at protein level	Nuclear receptor coactivator 5	1	0.9977	4	4	4	4	0	0	0	0	0	0	0	0	0	0	0	0	0	0	0	0	0	0	0	0	0	0	0	0	0	0	0	1	1	1	3	3	3
1450	a	sp|Q9HCS7|SYF1_HUMAN	Q9HCS7	SYF1_HUMAN	XAB2	855	4.8	Homo sapiens OX=9606	1:Experimental evidence at protein level	Pre-mRNA-splicing factor SYF1	1	0.999	4	8	8	8	0	0	0	0	0	0	0	0	0	0	0	0	0	0	0	0	0	0	0	0	0	0	0	0	0	0	0	2	2	2	2	2	2
1451	a	sp|Q9HD45|TM9S3_HUMAN	Q9HD45	TM9S3_HUMAN	TM9SF3	589	9.2	Homo sapiens OX=9606	1:Experimental evidence at protein level	Transmembrane 9 superfamily member 3	1	0.9989	4	6	6	6	0	0	0	0	0	0	0	0	0	0	0	0	0	0	0	0	0	0	0	0	0	0	0	0	0	0	0	1	1	1	3	3	3
1452	a	sp|Q9HDC9|APMAP_HUMAN	Q9HDC9	APMAP_HUMAN	APMAP	416	20.2	Homo sapiens OX=9606	1:Experimental evidence at protein level	Adipocyte plasma membrane-associated protein	1	0.9988	6	8	8	8	0	0	0	0	0	0	0	0	0	0	0	0	0	0	0	0	0	0	0	0	0	0	0	0	0	0	0	2	2	2	4	4	4
1453	a	sp|Q9NP74|PALMD_HUMAN	Q9NP74	PALMD_HUMAN	PALMD	551	12.5	Homo sapiens OX=9606	1:Experimental evidence at protein level	Palmdelphin	1	0.999	3	5	5	5	0	0	0	0	0	0	0	0	0	0	0	0	0	0	0	0	0	0	0	0	0	0	0	0	0	0	0	1	1	1	2	2	2
1454	a	sp|Q9NPD3|EXOS4_HUMAN	Q9NPD3	EXOS4_HUMAN	EXOSC4	245	24.9	Homo sapiens OX=9606	1:Experimental evidence at protein level	Exosome complex component RRP41	1	0.9985	5	8	8	8	0	0	0	0	0	0	0	0	0	0	0	0	0	0	0	0	0	0	0	0	0	1	1	1	12765863	12765863	12765863	2	2	2	3	3	3
1455	a	sp|Q9NPD8|UBE2T_HUMAN	Q9NPD8	UBE2T_HUMAN	UBE2T	197	20.8	Homo sapiens OX=9606	1:Experimental evidence at protein level	Ubiquitin-conjugating enzyme E2 T	1	0.9971	4	7	7	7	0	0	0	0	0	0	0	0	0	0	0	0	0	0	0	0	0	0	0	0	0	0	0	0	0	0	0	1	1	1	2	2	2
1456	a	sp|Q9NPQ8|RIC8A_HUMAN	Q9NPQ8	RIC8A_HUMAN	RIC8A	531	10.4	Homo sapiens OX=9606	1:Experimental evidence at protein level	Synembryn-A	1	0.999	4	4	4	4	0	0	0	0	0	0	0	0	0	0	0	0	0	0	0	0	0	0	0	0	0	0	0	0	0	0	0	0	0	0	1	1	1
1457	a	sp|Q9NQ48|LZTL1_HUMAN	Q9NQ48	LZTL1_HUMAN	LZTFL1	299	12.7	Homo sapiens OX=9606	1:Experimental evidence at protein level	Leucine zipper transcription factor-like protein 1	1	0.9764	3	3	3	3	0	0	0	0	0	0	0	0	0	0	0	0	0	0	0	0	0	0	0	0	0	0	0	0	0	0	0	1	1	1	1	1	1
1458	a	sp|Q9NQC3|RTN4_HUMAN	Q9NQC3	RTN4_HUMAN	RTN4	1192	9.8	Homo sapiens OX=9606	1:Experimental evidence at protein level	Reticulon-4	1	0.999	7	18	18	18	0	0	0	0	0	0	0	0	0	0	0	0	0	0	0	0	0	0	0	0	0	0	0	0	0	0	0	4	4	4	7	7	7
1459	a	sp|Q9NQG5|RPR1B_HUMAN	Q9NQG5	RPR1B_HUMAN	RPRD1B	326	20.9	Homo sapiens OX=9606	1:Experimental evidence at protein level	Regulation of nuclear pre-mRNA domain-containing protein 1B	1	0.9931	4	7	3	7	0	0	0	0	0	0	0	0	0	0	0	0	0	0	0	0	0	0	0	0	0	0	0	0	0	0	0	2	1	2	2	1	2
1460	a	sp|Q9NQW6|ANLN_HUMAN	Q9NQW6	ANLN_HUMAN	ANLN	1124	11.6	Homo sapiens OX=9606	1:Experimental evidence at protein level	Anillin	1	0.999	12	15	15	15	0	0	0	0	0	0	0	0	0	0	0	0	0	0	0	0	0	0	0	0	0	0	0	0	0	0	0	5	5	5	5	5	5
1461	a	sp|Q9NQZ2|SAS10_HUMAN	Q9NQZ2	SAS10_HUMAN	UTP3	479	8.1	Homo sapiens OX=9606	1:Experimental evidence at protein level	Something about silencing protein 10	1	0.999	2	4	4	4	0	0	0	0	0	0	0	0	0	0	0	0	0	0	0	0	0	0	0	0	0	0	0	0	0	0	0	1	1	1	1	1	1
1462	a	sp|Q9NR12|PDLI7_HUMAN	Q9NR12	PDLI7_HUMAN	PDLIM7	457	35.2	Homo sapiens OX=9606	1:Experimental evidence at protein level	PDZ and LIM domain protein 7	1	0.999	9	13	13	13	0	0	0	0	0	0	0	0	0	0	0	0	0	0	0	0	0	0	0	0	0	0	0	0	0	0	0	3	3	3	4	4	4
1463	a	sp|Q9NR31|SAR1A_HUMAN	Q9NR31	SAR1A_HUMAN	SAR1A	198	32.3	Homo sapiens OX=9606	1:Experimental evidence at protein level	GTP-binding protein SAR1a	1	0.9974	6	9	7	9	0	0	0	0	0	0	0	0	0	0	0	0	0	0	0	0	0	0	0	0	0	0	0	0	0	0	0	4	3	4	5	4	5
1464	a	sp|Q9NR45|SIAS_HUMAN	Q9NR45	SIAS_HUMAN	NANS	359	28.4	Homo sapiens OX=9606	1:Experimental evidence at protein level	Sialic acid synthase	1	0.999	6	11	11	11	0	0	0	0	0	0	0	0	0	0	0	0	0	0	0	0	0	0	0	0	0	0	0	0	0	0	0	3	3	3	4	4	4
1465	a	sp|Q9NR46|SHLB2_HUMAN	Q9NR46	SHLB2_HUMAN	SH3GLB2	395	15.7	Homo sapiens OX=9606	1:Experimental evidence at protein level	Endophilin-B2	1	0.999	6	8	8	8	0	0	0	0	0	0	0	0	0	0	0	0	0	0	0	0	0	0	0	0	0	0	0	0	0	0	0	2	2	2	2	2	2
1466	a	sp|Q9NRF9|DPOE3_HUMAN	Q9NRF9	DPOE3_HUMAN	POLE3	147	18.4	Homo sapiens OX=9606	1:Experimental evidence at protein level	DNA polymerase epsilon subunit 3	1	0.999	2	6	6	6	0	0	0	0	0	0	0	0	0	0	0	0	0	0	0	0	0	0	0	0	0	0	0	0	0	0	0	2	2	2	2	2	2
1467	a	sp|Q9NRV9|HEBP1_HUMAN	Q9NRV9	HEBP1_HUMAN	HEBP1	189	25.4	Homo sapiens OX=9606	1:Experimental evidence at protein level	Heme-binding protein 1	1	0.9986	5	12	12	12	0	0	0	0	0	0	0	0	0	0	0	0	0	0	0	0	0	0	0	0	0	0	0	0	0	0	0	2	2	2	5	5	5
1468	a	sp|Q9NRW7|VPS45_HUMAN	Q9NRW7	VPS45_HUMAN	VPS45	570	5.6	Homo sapiens OX=9606	1:Experimental evidence at protein level	Vacuolar protein sorting-associated protein 45	1	0.9985	3	3	3	3	0	0	0	0	0	0	0	0	0	0	0	0	0	0	0	0	0	0	0	0	0	0	0	0	0	0	0	2	2	2	2	2	2
1469	a	sp|Q9NRX1|PNO1_HUMAN	Q9NRX1	PNO1_HUMAN	PNO1	252	15.5	Homo sapiens OX=9606	1:Experimental evidence at protein level	RNA-binding protein PNO1	1	0.999	3	5	5	5	0	0	0	0	0	0	0	0	0	0	0	0	0	0	0	0	0	0	0	0	0	1	1	1	24638354	24638354	24638354	2	2	2	2	2	2
1470	a	sp|Q9NRX2|RM17_HUMAN	Q9NRX2	RM17_HUMAN	MRPL17	175	23.4	Homo sapiens OX=9606	1:Experimental evidence at protein level	39S ribosomal protein L17, mitochondrial	1	0.9984	3	4	4	4	0	0	0	0	0	0	0	0	0	0	0	0	0	0	0	0	0	0	0	0	0	0	0	0	0	0	0	2	2	2	3	3	3
1471	a	sp|Q9NRY4|RHG35_HUMAN	Q9NRY4	RHG35_HUMAN	ARHGAP35	1499	3.3	Homo sapiens OX=9606	1:Experimental evidence at protein level	Rho GTPase-activating protein 35	1	0.999	3	4	4	4	0	0	0	0	0	0	0	0	0	0	0	0	0	0	0	0	0	0	0	0	0	0	0	0	0	0	0	1	1	1	2	2	2
1472	a	sp|Q9NSD9|SYFB_HUMAN	Q9NSD9	SYFB_HUMAN	FARSB	589	20.4	Homo sapiens OX=9606	1:Experimental evidence at protein level	Phenylalanine--tRNA ligase beta subunit	1	0.999	13	28	28	28	0	0	0	0	0	0	0	0	0	0	0	0	0	0	0	0	0	0	0	0	0	0	0	0	0	0	0	8	8	8	10	10	10
1473	a	sp|Q9NSE4|SYIM_HUMAN	Q9NSE4	SYIM_HUMAN	IARS2	1012	6.9	Homo sapiens OX=9606	1:Experimental evidence at protein level	Isoleucine--tRNA ligase, mitochondrial	1	0.9989	5	9	9	9	0	0	0	0	0	0	0	0	0	0	0	0	0	0	0	0	0	0	0	0	0	0	0	0	0	0	0	2	2	2	5	5	5
1474	a	sp|Q9NSV4|DIAP3_HUMAN	Q9NSV4	DIAP3_HUMAN	DIAPH3	1193	6.5	Homo sapiens OX=9606	1:Experimental evidence at protein level	Protein diaphanous homolog 3	1	0.9989	6	8	8	8	0	0	0	0	0	0	0	0	0	0	0	0	0	0	0	0	0	0	0	0	0	0	0	0	0	0	0	3	3	3	4	4	4
1475	a	sp|Q9NTJ3|SMC4_HUMAN	Q9NTJ3	SMC4_HUMAN	SMC4	1288	23.1	Homo sapiens OX=9606	1:Experimental evidence at protein level	Structural maintenance of chromosomes protein 4	1	0.999	27	47	47	47	0	0	0	0	0	0	0	0	0	0	0	0	0	0	0	0	0	0	0	0	0	0	0	0	0	0	0	15	15	15	20	20	20
1476	a	sp|Q9NTJ5|SAC1_HUMAN	Q9NTJ5	SAC1_HUMAN	SACM1L	587	5.8	Homo sapiens OX=9606	1:Experimental evidence at protein level	Phosphatidylinositide phosphatase SAC1	1	0.9969	4	6	6	6	0	0	0	0	0	0	0	0	0	0	0	0	0	0	0	0	0	0	0	0	0	0	0	0	0	0	0	2	2	2	2	2	2
1477	a	sp|Q9NTK5|OLA1_HUMAN	Q9NTK5	OLA1_HUMAN	OLA1	396	33.6	Homo sapiens OX=9606	1:Experimental evidence at protein level	Obg-like ATPase 1	1	0.999	9	23	23	23	0	0	0	0	0	0	0	0	0	0	0	0	0	0	0	0	0	0	0	0	0	0	0	0	0	0	0	7	7	7	8	8	8
1478	a	sp|Q9NTZ6|RBM12_HUMAN	Q9NTZ6	RBM12_HUMAN	RBM12	932	10.3	Homo sapiens OX=9606	1:Experimental evidence at protein level	RNA-binding protein 12	1	0.998	8	15	15	15	0	0	0	0	0	0	0	0	0	0	0	0	0	0	0	0	0	0	0	0	0	0	0	0	0	0	0	5	5	5	5	5	5
1479	a	sp|Q9NU22|MDN1_HUMAN	Q9NU22	MDN1_HUMAN	MDN1	5596	2.9	Homo sapiens OX=9606	1:Experimental evidence at protein level	Midasin	1	0.999	10	11	11	11	0	0	0	0	0	0	0	0	0	0	0	0	0	0	0	0	0	0	0	0	0	0	0	0	0	0	0	2	2	2	4	4	4
1480	a	sp|Q9NUU7|DD19A_HUMAN	Q9NUU7	DD19A_HUMAN	DDX19A	478	16.5	Homo sapiens OX=9606	1:Experimental evidence at protein level	ATP-dependent RNA helicase DDX19A	1	0.9983	8	12	12	12	0	0	0	0	0	0	0	0	0	0	0	0	0	0	0	0	0	0	0	0	0	0	0	0	0	0	0	5	5	5	5	5	5
1481	a	sp|Q9NVA2|SEP11_HUMAN	Q9NVA2	SEP11_HUMAN	SEPTIN11	429	32.9	Homo sapiens OX=9606	1:Experimental evidence at protein level	Septin-11	1	0.999	11	14	9	14	0	0	0	0	0	0	0	0	0	0	0	0	0	0	0	0	0	0	0	0	0	0	0	0	0	0	0	4	2	4	6	3	6
1482	a	sp|Q9NVI1|FANCI_HUMAN	Q9NVI1	FANCI_HUMAN	FANCI	1328	10.1	Homo sapiens OX=9606	1:Experimental evidence at protein level	Fanconi anemia group I protein	1	0.9989	11	13	13	13	0	0	0	0	0	0	0	0	0	0	0	0	0	0	0	0	0	0	0	0	0	0	0	0	0	0	0	5	5	5	6	6	6
1483	a	sp|Q9NVP1|DDX18_HUMAN	Q9NVP1	DDX18_HUMAN	DDX18	670	16.3	Homo sapiens OX=9606	1:Experimental evidence at protein level	ATP-dependent RNA helicase DDX18	1	0.999	9	15	15	15	0	0	0	0	0	0	0	0	0	0	0	0	0	0	0	0	0	0	0	0	0	0	0	0	0	0	0	5	5	5	4	4	4
1484	a	sp|Q9NVS9|PNPO_HUMAN	Q9NVS9	PNPO_HUMAN	PNPO	261	21.8	Homo sapiens OX=9606	1:Experimental evidence at protein level	Pyridoxine-5'-phosphate oxidase	1	0.997	5	6	6	6	0	0	0	0	0	0	0	0	0	0	0	0	0	0	0	0	0	0	0	0	0	0	0	0	0	0	0	1	1	1	2	2	2
1485	a	sp|Q9NVX2|NLE1_HUMAN	Q9NVX2	NLE1_HUMAN	NLE1	485	11.8	Homo sapiens OX=9606	1:Experimental evidence at protein level	Notchless protein homolog 1	1	0.9982	5	10	10	10	0	0	0	0	0	0	0	0	0	0	0	0	0	0	0	0	0	0	0	0	0	0	0	0	0	0	0	3	3	3	3	3	3
1486	a	sp|Q9NW13|RBM28_HUMAN	Q9NW13	RBM28_HUMAN	RBM28	759	10.8	Homo sapiens OX=9606	1:Experimental evidence at protein level	RNA-binding protein 28	1	0.9983	9	12	12	12	0	0	0	0	0	0	0	0	0	0	0	0	0	0	0	0	0	0	0	0	0	0	0	0	0	0	0	5	5	5	6	6	6
1487	a	sp|Q9NW82|WDR70_HUMAN	Q9NW82	WDR70_HUMAN	WDR70	654	10.1	Homo sapiens OX=9606	1:Experimental evidence at protein level	WD repeat-containing protein 70	1	0.9986	7	9	9	9	0	0	0	0	0	0	0	0	0	0	0	0	0	0	0	0	0	0	0	0	0	0	0	0	0	0	0	4	4	4	3	3	3
1488	a	sp|Q9NWH9|SLTM_HUMAN	Q9NWH9	SLTM_HUMAN	SLTM	1034	7.7	Homo sapiens OX=9606	1:Experimental evidence at protein level	SAFB-like transcription modulator	1	0.999	6	7	7	7	0	0	0	0	0	0	0	0	0	0	0	0	0	0	0	0	0	0	0	0	0	0	0	0	0	0	0	1	1	1	2	2	2
1489	a	sp|Q9NWV4|CZIB_HUMAN	Q9NWV4	CZIB_HUMAN	CZIB	160	40	Homo sapiens OX=9606	1:Experimental evidence at protein level	CXXC motif containing zinc binding protein	1	0.9975	4	7	7	7	0	0	0	0	0	0	0	0	0	0	0	0	0	0	0	0	0	0	0	0	0	0	0	0	0	0	0	3	3	3	4	4	4
1490	a	sp|Q9NX14|NDUBB_HUMAN	Q9NX14	NDUBB_HUMAN	NDUFB11	153	22.2	Homo sapiens OX=9606	1:Experimental evidence at protein level	NADH dehydrogenase [ubiquinone] 1 beta subcomplex subunit 11, mitochondrial	1	0.9972	2	8	8	8	0	0	0	0	0	0	0	0	0	1	1	1	1	1	1	115950368	115950368	115950368	0	0	0	0	0	0	0	0	0	2	2	2	2	2	2
1491	a	sp|Q9NX58|LYAR_HUMAN	Q9NX58	LYAR_HUMAN	LYAR	379	26.6	Homo sapiens OX=9606	1:Experimental evidence at protein level	Cell growth-regulating nucleolar protein	1	0.9984	6	8	8	8	0	0	0	0	0	0	0	0	0	0	0	0	0	0	0	0	0	0	0	0	0	0	0	0	0	0	0	3	3	3	3	3	3
1492	a	sp|Q9NX63|MIC19_HUMAN	Q9NX63	MIC19_HUMAN	CHCHD3	227	12.3	Homo sapiens OX=9606	1:Experimental evidence at protein level	MIC	1	0.999	3	6	6	6	0	0	0	0	0	0	0	0	0	0	0	0	0	0	0	0	0	0	0	0	0	0	0	0	0	0	0	1	1	1	1	1	1
1493	a	sp|Q9NXH9|TRM1_HUMAN	Q9NXH9	TRM1_HUMAN	TRMT1	659	6.2	Homo sapiens OX=9606	1:Experimental evidence at protein level	tRNA (guanine(26)-N(2))-dimethyltransferase	1	0.999	4	6	6	6	0	0	0	0	0	0	0	0	0	0	0	0	0	0	0	0	0	0	0	0	0	0	0	0	0	0	0	1	1	1	1	1	1
1494	a	sp|Q9NXV6|CARF_HUMAN	Q9NXV6	CARF_HUMAN	CDKN2AIP	580	10	Homo sapiens OX=9606	1:Experimental evidence at protein level	CDKN2A-interacting protein	1	0.999	4	6	6	6	0	0	0	0	0	0	0	0	0	0	0	0	0	0	0	0	0	0	0	0	0	0	0	0	0	0	0	2	2	2	2	2	2
1495	a	sp|Q9NY12|GAR1_HUMAN	Q9NY12	GAR1_HUMAN	GAR1	217	16.6	Homo sapiens OX=9606	1:Experimental evidence at protein level	H/ACA ribonucleoprotein complex subunit 1	1	0.9918	3	5	5	5	0	0	0	0	0	0	0	0	0	0	0	0	0	0	0	0	0	0	0	0	0	0	0	0	0	0	0	2	2	2	2	2	2
1496	a	sp|Q9NY93|DDX56_HUMAN	Q9NY93	DDX56_HUMAN	DDX56	547	9.3	Homo sapiens OX=9606	1:Experimental evidence at protein level	Probable ATP-dependent RNA helicase DDX56	1	0.9989	5	8	8	8	0	0	0	0	0	0	0	0	0	0	0	0	0	0	0	0	0	0	0	0	0	0	0	0	0	0	0	3	3	3	3	3	3
1497	a	sp|Q9NYF8|BCLF1_HUMAN	Q9NYF8	BCLF1_HUMAN	BCLAF1	920	13.3	Homo sapiens OX=9606	1:Experimental evidence at protein level	Bcl-2-associated transcription factor 1	1	0.9978	8	13	13	13	0	0	0	0	0	0	0	0	0	0	0	0	0	0	0	0	0	0	0	0	0	0	0	0	0	0	0	4	4	4	6	6	6
1498	a	sp|Q9NYK5|RM39_HUMAN	Q9NYK5	RM39_HUMAN	MRPL39	338	8	Homo sapiens OX=9606	1:Experimental evidence at protein level	39S ribosomal protein L39, mitochondrial	1	0.9923	3	3	3	3	0	0	0	0	0	0	0	0	0	0	0	0	0	0	0	0	0	0	0	0	0	0	0	0	0	0	0	1	1	1	1	1	1
1499	a	sp|Q9NYL9|TMOD3_HUMAN	Q9NYL9	TMOD3_HUMAN	TMOD3	352	45.2	Homo sapiens OX=9606	1:Experimental evidence at protein level	Tropomodulin-3	1	0.999	13	28	28	28	0	0	0	0	0	0	0	0	0	0	0	0	0	0	0	0	0	0	0	0	0	0	0	0	0	0	0	7	7	7	10	10	10
1500	a	sp|Q9NYU2|UGGG1_HUMAN	Q9NYU2	UGGG1_HUMAN	UGGT1	1555	8.3	Homo sapiens OX=9606	1:Experimental evidence at protein level	UDP-glucose:glycoprotein glucosyltransferase 1	1	0.999	9	14	14	14	0	0	0	0	0	0	0	0	0	0	0	0	0	0	0	0	0	0	0	0	0	0	0	0	0	0	0	5	5	5	6	6	6
1501	a	sp|Q9NZ01|TECR_HUMAN	Q9NZ01	TECR_HUMAN	TECR	308	19.2	Homo sapiens OX=9606	1:Experimental evidence at protein level	Very-long-chain enoyl-CoA reductase	1	0.999	6	10	10	10	0	0	0	0	0	0	0	0	0	0	0	0	0	0	0	0	0	0	1	1	1	1	1	1	61426968	61426968	61426968	2	2	2	4	4	4
1502	a	sp|Q9NZI8|IF2B1_HUMAN	Q9NZI8	IF2B1_HUMAN	IGF2BP1	577	8.8	Homo sapiens OX=9606	1:Experimental evidence at protein level	Insulin-like growth factor 2 mRNA-binding protein 1	1	0.999	5	11	9	9	0	0	0	0	0	0	0	0	0	0	0	0	0	0	0	0	0	0	0	0	0	0	0	0	0	0	0	3	3	3	4	3	3
1503	a	sp|Q9NZJ7|MTCH1_HUMAN	Q9NZJ7	MTCH1_HUMAN	MTCH1	389	9.5	Homo sapiens OX=9606	1:Experimental evidence at protein level	Mitochondrial carrier homolog 1	1	0.998	4	7	7	7	0	0	0	0	0	0	0	0	0	0	0	0	0	0	0	0	0	0	0	0	0	0	0	0	0	0	0	2	2	2	2	2	2
1504	a	sp|Q9NZL9|MAT2B_HUMAN	Q9NZL9	MAT2B_HUMAN	MAT2B	334	13.2	Homo sapiens OX=9606	1:Experimental evidence at protein level	Methionine adenosyltransferase 2 subunit beta	1	0.999	3	6	6	6	0	0	0	0	0	0	0	0	0	0	0	0	0	0	0	0	0	0	0	0	0	0	0	0	0	0	0	2	2	2	2	2	2
1505	a	sp|Q9NZN4|EHD2_HUMAN	Q9NZN4	EHD2_HUMAN	EHD2	543	14.4	Homo sapiens OX=9606	1:Experimental evidence at protein level	EH domain-containing protein 2	1	0.999	7	13	10	11	0	0	0	0	0	0	0	0	0	0	0	0	0	0	0	0	0	0	0	0	0	0	0	0	0	0	0	3	3	3	5	4	4
1506	a	sp|Q9P000|COMD9_HUMAN	Q9P000	COMD9_HUMAN	COMMD9	198	31.3	Homo sapiens OX=9606	1:Experimental evidence at protein level	COMM domain-containing protein 9	1	0.999	4	6	6	6	0	0	0	0	0	0	0	0	0	0	0	0	0	0	0	0	0	0	0	0	0	0	0	0	0	0	0	1	1	1	1	1	1
1507	a	sp|Q9P013|CWC15_HUMAN	Q9P013	CWC15_HUMAN	CWC15	229	11.8	Homo sapiens OX=9606	1:Experimental evidence at protein level	Spliceosome-associated protein CWC15 homolog	1	0.9987	3	3	3	3	0	0	0	0	0	0	0	0	0	0	0	0	0	0	0	0	0	0	0	0	0	0	0	0	0	0	0	2	2	2	2	2	2
1508	a	sp|Q9P032|NDUF4_HUMAN	Q9P032	NDUF4_HUMAN	NDUFAF4	175	13.1	Homo sapiens OX=9606	1:Experimental evidence at protein level	NADH dehydrogenase [ubiquinone] 1 alpha subcomplex assembly factor 4	1	0.9976	2	5	5	5	0	0	0	0	0	0	0	0	0	0	0	0	0	0	0	0	0	0	0	0	0	0	0	0	0	0	0	2	2	2	2	2	2
1509	a	sp|Q9P035|HACD3_HUMAN	Q9P035	HACD3_HUMAN	HACD3	362	19.1	Homo sapiens OX=9606	1:Experimental evidence at protein level	Very-long-chain (3R)-3-hydroxyacyl-CoA dehydratase 3	1	0.999	5	6	6	6	0	0	0	0	0	0	0	0	0	0	0	0	0	0	0	0	0	0	0	0	0	0	0	0	0	0	0	1	1	1	3	3	3
1510	a	sp|Q9P0K7|RAI14_HUMAN	Q9P0K7	RAI14_HUMAN	RAI14	980	8.4	Homo sapiens OX=9606	1:Experimental evidence at protein level	Ankycorbin	1	0.9982	8	13	13	13	0	0	0	0	0	0	0	0	0	0	0	0	0	0	0	0	0	0	0	0	0	0	0	0	0	0	0	2	2	2	5	5	5
1511	a	sp|Q9P0L0|VAPA_HUMAN	Q9P0L0	VAPA_HUMAN	VAPA	249	31.3	Homo sapiens OX=9606	1:Experimental evidence at protein level	Vesicle-associated membrane protein-associated protein A	1	0.999	6	10	10	10	0	0	0	0	0	0	0	0	0	0	0	0	0	0	0	0	0	0	0	0	0	0	0	0	0	0	0	3	3	3	5	5	5
1512	a	sp|Q9P0V3|SH3B4_HUMAN	Q9P0V3	SH3B4_HUMAN	SH3BP4	963	2.9	Homo sapiens OX=9606	1:Experimental evidence at protein level	SH3 domain-binding protein 4	1	0.9983	3	5	5	5	0	0	0	0	0	0	0	0	0	0	0	0	0	0	0	0	0	0	0	0	0	0	0	0	0	0	0	1	1	1	2	2	2
1513	a	sp|Q9P258|RCC2_HUMAN	Q9P258	RCC2_HUMAN	RCC2	522	35.4	Homo sapiens OX=9606	1:Experimental evidence at protein level	Protein RCC2	1	0.999	13	31	31	31	0	0	0	0	0	0	0	0	0	0	0	0	0	0	0	0	0	0	0	0	0	0	0	0	0	0	0	8	8	8	9	9	9
1514	a	sp|Q9P2B2|FPRP_HUMAN	Q9P2B2	FPRP_HUMAN	PTGFRN	879	4	Homo sapiens OX=9606	1:Experimental evidence at protein level	Prostaglandin F2 receptor negative regulator	1	0.9983	4	6	6	6	0	0	0	0	0	0	0	0	0	0	0	0	0	0	0	0	0	0	0	0	0	0	0	0	0	0	0	2	2	2	1	1	1
1515	a	sp|Q9P2B4|CT2NL_HUMAN	Q9P2B4	CT2NL_HUMAN	CTTNBP2NL	639	11.7	Homo sapiens OX=9606	1:Experimental evidence at protein level	CTTNBP2 N-terminal-like protein	1	0.9959	6	10	10	10	0	0	0	0	0	0	0	0	0	0	0	0	0	0	0	0	0	0	0	0	0	0	0	0	0	0	0	3	3	3	5	5	5
1516	a	sp|Q9P2E9|RRBP1_HUMAN	Q9P2E9	RRBP1_HUMAN	RRBP1	1410	20.6	Homo sapiens OX=9606	1:Experimental evidence at protein level	Ribosome-binding protein 1	1	0.999	22	35	34	35	0	0	0	0	0	0	0	0	0	0	0	0	0	0	0	0	0	0	0	0	0	0	0	0	0	0	0	15	14	15	17	16	17
1517	a	sp|Q9P2N5|RBM27_HUMAN	Q9P2N5	RBM27_HUMAN	RBM27	1060	6.3	Homo sapiens OX=9606	1:Experimental evidence at protein level	RNA-binding protein 27	1	0.9989	4	8	8	8	0	0	0	0	0	0	0	0	0	0	0	0	0	0	0	0	0	0	0	0	0	0	0	0	0	0	0	3	3	3	4	4	4
1518	a	sp|Q9P2R3|ANFY1_HUMAN	Q9P2R3	ANFY1_HUMAN	ANKFY1	1169	8.3	Homo sapiens OX=9606	1:Experimental evidence at protein level	Rabankyrin-5	1	0.999	7	13	13	13	0	0	0	0	0	0	0	0	0	0	0	0	0	0	0	0	0	0	0	0	0	0	0	0	0	0	0	5	5	5	7	7	7
1519	a	sp|Q9P2R7|SUCB1_HUMAN	Q9P2R7	SUCB1_HUMAN	SUCLA2	463	16.8	Homo sapiens OX=9606	1:Experimental evidence at protein level	Succinate--CoA ligase [ADP-forming] subunit beta, mitochondrial	1	0.9986	7	6	6	6	0	0	0	0	0	0	0	0	0	0	0	0	0	0	0	0	0	0	0	0	0	0	0	0	0	0	0	2	2	2	2	2	2
1520	a	sp|Q9P2T1|GMPR2_HUMAN	Q9P2T1	GMPR2_HUMAN	GMPR2	348	7.5	Homo sapiens OX=9606	1:Experimental evidence at protein level	GMP reductase 2	1	0.999	2	4	4	4	0	0	0	0	0	0	0	0	0	0	0	0	0	0	0	0	0	0	0	0	0	0	0	0	0	0	0	2	2	2	2	2	2
1521	a	sp|Q9UBB4|ATX10_HUMAN	Q9UBB4	ATX10_HUMAN	ATXN10	475	36	Homo sapiens OX=9606	1:Experimental evidence at protein level	Ataxin-10	1	0.999	14	25	25	25	0	0	0	0	0	0	0	0	0	0	0	0	0	0	0	0	0	0	0	0	0	0	0	0	0	0	0	6	6	6	8	8	8
1522	a	sp|Q9UBB6|NCDN_HUMAN	Q9UBB6	NCDN_HUMAN	NCDN	729	7.1	Homo sapiens OX=9606	1:Experimental evidence at protein level	Neurochondrin	1	0.999	4	5	5	5	0	0	0	0	0	0	0	0	0	0	0	0	0	0	0	0	0	0	0	0	0	0	0	0	0	0	0	1	1	1	1	1	1
1523	a	sp|Q9UBC2|EP15R_HUMAN	Q9UBC2	EP15R_HUMAN	EPS15L1	864	4.4	Homo sapiens OX=9606	1:Experimental evidence at protein level	Epidermal growth factor receptor substrate 15-like 1	1	0.9983	4	6	6	6	0	0	0	0	0	0	0	0	0	0	0	0	0	0	0	0	0	0	0	0	0	0	0	0	0	0	0	1	1	1	2	2	2
1524	a	sp|Q9UBE0|SAE1_HUMAN	Q9UBE0	SAE1_HUMAN	SAE1	346	25.4	Homo sapiens OX=9606	1:Experimental evidence at protein level	SUMO-activating enzyme subunit 1	1	0.9985	6	10	10	10	0	0	0	0	0	0	0	0	0	0	0	0	1	1	1	482503232	482503232	482503232	0	0	0	0	0	0	0	0	0	5	5	5	6	6	6
1525	a	sp|Q9UBI6|GBG12_HUMAN	Q9UBI6	GBG12_HUMAN	GNG12	72	59.7	Homo sapiens OX=9606	1:Experimental evidence at protein level	Guanine nucleotide-binding protein G(I)/G(S)/G(O) subunit gamma-12	1	0.999	3	17	17	17	0	0	0	0	0	0	0	0	0	1	1	1	1	1	1	26769168	26769168	26769168	1	1	1	1	1	1	76112112	76112112	76112112	4	4	4	3	3	3
1526	a	sp|Q9UBK8|MTRR_HUMAN	Q9UBK8	MTRR_HUMAN	MTRR	698	11.5	Homo sapiens OX=9606	1:Experimental evidence at protein level	Methionine synthase reductase	1	0.999	6	7	7	7	0	0	0	0	0	0	0	0	0	0	0	0	0	0	0	0	0	0	0	0	0	0	0	0	0	0	0	3	3	3	3	3	3
1527	a	sp|Q9UBQ5|EIF3K_HUMAN	Q9UBQ5	EIF3K_HUMAN	EIF3K	218	17.9	Homo sapiens OX=9606	1:Experimental evidence at protein level	Eukaryotic translation initiation factor 3 subunit K	1	0.9969	3	6	6	6	0	0	0	0	0	0	0	0	0	0	0	0	0	0	0	0	0	0	0	0	0	0	0	0	0	0	0	1	1	1	2	2	2
1528	a	sp|Q9UBQ7|GRHPR_HUMAN	Q9UBQ7	GRHPR_HUMAN	GRHPR	328	32.6	Homo sapiens OX=9606	1:Experimental evidence at protein level	Glyoxylate reductase/hydroxypyruvate reductase	1	0.999	8	14	14	14	0	0	0	0	0	0	0	0	0	0	0	0	0	0	0	0	0	0	0	0	0	0	0	0	0	0	0	5	5	5	4	4	4
1529	a	sp|Q9UBR2|CATZ_HUMAN	Q9UBR2	CATZ_HUMAN	CTSZ	303	10.6	Homo sapiens OX=9606	1:Experimental evidence at protein level	Cathepsin Z	1	0.999	3	8	8	8	0	0	0	0	0	0	0	0	0	0	0	0	0	0	0	0	0	0	0	0	0	0	0	0	0	0	0	3	3	3	3	3	3
1530	a	sp|Q9UBT2|SAE2_HUMAN	Q9UBT2	SAE2_HUMAN	UBA2	640	10.6	Homo sapiens OX=9606	1:Experimental evidence at protein level	SUMO-activating enzyme subunit 2	1	0.999	7	12	12	12	0	0	0	0	0	0	0	0	0	0	0	0	0	0	0	0	0	0	0	0	0	0	0	0	0	0	0	3	3	3	5	5	5
1531	a	sp|Q9UBU8|MO4L1_HUMAN	Q9UBU8	MO4L1_HUMAN	MORF4L1	362	8	Homo sapiens OX=9606	1:Experimental evidence at protein level	Mortality factor 4-like protein 1	1	0.9798	3	4	4	4	0	0	0	0	0	0	0	0	0	0	0	0	0	0	0	0	0	0	0	0	0	0	0	0	0	0	0	1	1	1	2	2	2
1532	a	sp|Q9UBU9|NXF1_HUMAN	Q9UBU9	NXF1_HUMAN	NXF1	619	7.1	Homo sapiens OX=9606	1:Experimental evidence at protein level	Nuclear RNA export factor 1	1	0.9979	4	4	4	4	0	0	0	0	0	0	0	0	0	0	0	0	0	0	0	0	0	0	0	0	0	0	0	0	0	0	0	1	1	1	2	2	2
1533	a	sp|Q9UBV8|PEF1_HUMAN	Q9UBV8	PEF1_HUMAN	PEF1	284	19.7	Homo sapiens OX=9606	1:Experimental evidence at protein level	Peflin	1	0.9868	5	8	8	8	0	0	0	0	0	0	0	0	0	0	0	0	0	0	0	0	0	0	0	0	0	0	0	0	0	0	0	1	1	1	4	4	4
1534	a	sp|Q9UBW8|CSN7A_HUMAN	Q9UBW8	CSN7A_HUMAN	COPS7A	275	11.6	Homo sapiens OX=9606	1:Experimental evidence at protein level	COP9 signalosome complex subunit 7a	1	0.9984	3	7	7	7	0	0	0	0	0	0	0	0	0	0	0	0	0	0	0	0	0	0	0	0	0	0	0	0	0	0	0	2	2	2	2	2	2
1535	a	sp|Q9UBX3|DIC_HUMAN	Q9UBX3	DIC_HUMAN	SLC25A10	287	28.6	Homo sapiens OX=9606	1:Experimental evidence at protein level	Mitochondrial dicarboxylate carrier	1	0.9986	7	11	11	11	0	0	0	0	0	0	0	0	0	0	0	0	0	0	0	0	0	0	0	0	0	0	0	0	0	0	0	3	3	3	6	6	6
1536	a	sp|Q9UDY2|ZO2_HUMAN	Q9UDY2	ZO2_HUMAN	TJP2	1190	16.1	Homo sapiens OX=9606	1:Experimental evidence at protein level	Tight junction protein ZO-2	1	0.999	17	30	30	30	0	0	0	0	0	0	0	0	0	0	0	0	0	0	0	0	0	0	0	0	0	0	0	0	0	0	0	8	8	8	11	11	11
1537	a	sp|Q9UDY4|DNJB4_HUMAN	Q9UDY4	DNJB4_HUMAN	DNAJB4	337	18.4	Homo sapiens OX=9606	1:Experimental evidence at protein level	DnaJ homolog subfamily B member 4	1	0.999	5	7	7	7	0	0	0	0	0	0	0	0	0	0	0	0	0	0	0	0	0	0	0	0	0	0	0	0	0	0	0	2	2	2	3	3	3
1538	a	sp|Q9UFW8|CGBP1_HUMAN	Q9UFW8	CGBP1_HUMAN	CGGBP1	167	13.8	Homo sapiens OX=9606	1:Experimental evidence at protein level	CGG triplet repeat-binding protein 1	1	0.999	2	4	4	4	0	0	0	0	0	0	0	0	0	0	0	0	0	0	0	0	0	0	0	0	0	0	0	0	0	0	0	3	3	3	2	2	2
1539	a	sp|Q9UG63|ABCF2_HUMAN	Q9UG63	ABCF2_HUMAN	ABCF2	623	14.1	Homo sapiens OX=9606	1:Experimental evidence at protein level	ATP-binding cassette sub-family F member 2	1	0.999	8	16	16	16	0	0	0	0	0	0	0	0	0	0	0	0	0	0	0	0	0	0	0	0	0	0	0	0	0	0	0	4	4	4	5	5	5
1540	a	sp|Q9UGI8|TES_HUMAN	Q9UGI8	TES_HUMAN	TES	421	40.1	Homo sapiens OX=9606	1:Experimental evidence at protein level	Testin	1	0.999	12	25	25	25	0	0	0	0	0	0	0	0	0	0	0	0	0	0	0	0	0	0	0	0	0	0	0	0	0	0	0	9	9	9	10	10	10
1541	a	sp|Q9UGP8|SEC63_HUMAN	Q9UGP8	SEC63_HUMAN	SEC63	760	8.8	Homo sapiens OX=9606	1:Experimental evidence at protein level	Translocation protein SEC63 homolog	1	0.9989	5	6	6	6	0	0	0	0	0	0	0	0	0	0	0	0	0	0	0	0	0	0	0	0	0	0	0	0	0	0	0	0	0	0	4	4	4
1542	a	sp|Q9UH65|SWP70_HUMAN	Q9UH65	SWP70_HUMAN	SWAP70	585	13.3	Homo sapiens OX=9606	1:Experimental evidence at protein level	Switch-associated protein 70	1	0.9988	6	11	11	11	0	0	0	0	0	0	0	0	0	0	0	0	0	0	0	0	0	0	0	0	0	0	0	0	0	0	0	5	5	5	5	5	5
1543	a	sp|Q9UH99|SUN2_HUMAN	Q9UH99	SUN2_HUMAN	SUN2	717	13.5	Homo sapiens OX=9606	1:Experimental evidence at protein level	SUN domain-containing protein 2	1	0.9988	6	9	9	9	0	0	0	0	0	0	0	0	0	0	0	0	0	0	0	0	0	0	0	0	0	0	0	0	0	0	0	3	3	3	3	3	3
1544	a	sp|Q9UHB6|LIMA1_HUMAN	Q9UHB6	LIMA1_HUMAN	LIMA1	759	11.9	Homo sapiens OX=9606	1:Experimental evidence at protein level	LIM domain and actin-binding protein 1	1	0.999	7	17	17	17	0	0	0	0	0	0	0	0	0	0	0	0	0	0	0	0	0	0	0	0	0	0	0	0	0	0	0	5	5	5	4	4	4
1545	a	sp|Q9UHB9|SRP68_HUMAN	Q9UHB9	SRP68_HUMAN	SRP68	627	14.2	Homo sapiens OX=9606	1:Experimental evidence at protein level	Signal recognition particle subunit SRP68	1	0.999	7	9	9	9	0	0	0	0	0	0	0	0	0	0	0	0	0	0	0	0	0	0	0	0	0	0	0	0	0	0	0	5	5	5	5	5	5
1546	a	sp|Q9UHD1|CHRD1_HUMAN	Q9UHD1	CHRD1_HUMAN	CHORDC1	332	55.4	Homo sapiens OX=9606	1:Experimental evidence at protein level	Cysteine and histidine-rich domain-containing protein 1	1	0.999	12	18	18	18	0	0	0	0	0	0	0	0	0	0	0	0	0	0	0	0	0	0	0	0	0	0	0	0	0	0	0	7	7	7	8	8	8
1547	a	sp|Q9UHD8|SEPT9_HUMAN	Q9UHD8	SEPT9_HUMAN	SEPTIN9	586	42.7	Homo sapiens OX=9606	1:Experimental evidence at protein level	Septin-9	1	0.999	19	27	27	27	0	0	0	0	0	0	0	0	0	0	0	0	0	0	0	0	0	0	0	0	0	0	0	0	0	0	0	7	7	7	10	10	10
1548	a	sp|Q9UHI6|DDX20_HUMAN	Q9UHI6	DDX20_HUMAN	DDX20	824	7.4	Homo sapiens OX=9606	1:Experimental evidence at protein level	Probable ATP-dependent RNA helicase DDX20	1	0.999	4	5	5	5	0	0	0	0	0	0	0	0	0	0	0	0	0	0	0	0	0	0	0	0	0	0	0	0	0	0	0	1	1	1	4	4	4
1549	a	sp|Q9UHQ9|NB5R1_HUMAN	Q9UHQ9	NB5R1_HUMAN	CYB5R1	305	9.2	Homo sapiens OX=9606	1:Experimental evidence at protein level	NADH-cytochrome b5 reductase 1	1	0.999	3	8	8	8	0	0	0	0	0	0	0	0	0	0	0	0	0	0	0	0	0	0	0	0	0	0	0	0	0	0	0	2	2	2	2	2	2
1550	a	sp|Q9UHV9|PFD2_HUMAN	Q9UHV9	PFD2_HUMAN	PFDN2	154	40.9	Homo sapiens OX=9606	1:Experimental evidence at protein level	Prefoldin subunit 2	1	0.998	5	8	8	8	0	0	0	0	0	0	0	0	0	0	0	0	0	0	0	0	0	0	0	0	0	0	0	0	0	0	0	4	4	4	4	4	4
1551	a	sp|Q9UHX1|PUF60_HUMAN	Q9UHX1	PUF60_HUMAN	PUF60	559	22	Homo sapiens OX=9606	1:Experimental evidence at protein level	Poly(U)-binding-splicing factor PUF60	1	0.999	11	25	25	25	0	0	0	0	0	0	0	0	0	0	0	0	0	0	0	0	0	0	0	0	0	0	0	0	0	0	0	6	6	6	10	10	10
1552	a	sp|Q9UI10|EI2BD_HUMAN	Q9UI10	EI2BD_HUMAN	EIF2B4	523	7.6	Homo sapiens OX=9606	1:Experimental evidence at protein level	Translation initiation factor eIF-2B subunit delta	1	0.9973	3	5	5	5	0	0	0	0	0	0	0	0	0	0	0	0	0	0	0	0	0	0	0	0	0	0	0	0	0	0	0	2	2	2	2	2	2
1553	a	sp|Q9UI26|IPO11_HUMAN	Q9UI26	IPO11_HUMAN	IPO11	975	4.6	Homo sapiens OX=9606	1:Experimental evidence at protein level	Importin-11	1	0.999	3	4	4	4	0	0	0	0	0	0	0	0	0	0	0	0	0	0	0	0	0	0	0	0	0	0	0	0	0	0	0	1	1	1	2	2	2
1554	a	sp|Q9UI30|TR112_HUMAN	Q9UI30	TR112_HUMAN	TRMT112	125	32	Homo sapiens OX=9606	1:Experimental evidence at protein level	Multifunctional methyltransferase subunit TRM112-like protein	1	0.999	3	5	5	5	0	0	0	0	0	0	0	0	0	0	0	0	0	0	0	0	0	0	0	0	0	0	0	0	0	0	0	2	2	2	2	2	2
1555	a	sp|Q9UIA9|XPO7_HUMAN	Q9UIA9	XPO7_HUMAN	XPO7	1087	5.6	Homo sapiens OX=9606	1:Experimental evidence at protein level	Exportin-7	1	0.9939	5	6	6	6	0	0	0	0	0	0	0	0	0	0	0	0	0	0	0	0	0	0	0	0	0	0	0	0	0	0	0	1	1	1	1	1	1
1556	a	sp|Q9UID3|VPS51_HUMAN	Q9UID3	VPS51_HUMAN	VPS51	782	4.7	Homo sapiens OX=9606	1:Experimental evidence at protein level	Vacuolar protein sorting-associated protein 51 homolog	1	0.999	3	5	5	5	0	0	0	0	0	0	0	0	0	0	0	0	0	0	0	0	0	0	0	0	0	0	0	0	0	0	0	2	2	2	2	2	2
1557	a	sp|Q9UIG0|BAZ1B_HUMAN	Q9UIG0	BAZ1B_HUMAN	BAZ1B	1483	5.2	Homo sapiens OX=9606	1:Experimental evidence at protein level	Tyrosine-protein kinase BAZ1B	1	0.999	6	13	13	13	0	0	0	0	0	0	0	0	0	0	0	0	0	0	0	0	0	0	0	0	0	0	0	0	0	0	0	5	5	5	5	5	5
1558	a	sp|Q9UIQ6|LCAP_HUMAN	Q9UIQ6	LCAP_HUMAN	LNPEP	1025	5.2	Homo sapiens OX=9606	1:Experimental evidence at protein level	Leucyl-cystinyl aminopeptidase	1	0.997	4	3	3	3	0	0	0	0	0	0	0	0	0	0	0	0	0	0	0	0	0	0	0	0	0	0	0	0	0	0	0	2	2	2	2	2	2
1559	a	sp|Q9UJ70|NAGK_HUMAN	Q9UJ70	NAGK_HUMAN	NAGK	344	17.4	Homo sapiens OX=9606	1:Experimental evidence at protein level	N-acetyl-D-glucosamine kinase	1	0.9986	4	6	6	6	0	0	0	0	0	0	0	0	0	0	0	0	0	0	0	0	0	0	0	0	0	0	0	0	0	0	0	1	1	1	2	2	2
1560	a	sp|Q9UJS0|CMC2_HUMAN	Q9UJS0	CMC2_HUMAN	SLC25A13	675	20.3	Homo sapiens OX=9606	1:Experimental evidence at protein level	Calcium-binding mitochondrial carrier protein Aralar2	1	0.999	12	29	22	29	0	0	0	0	0	0	0	0	0	0	0	0	0	0	0	0	0	0	0	0	0	0	0	0	0	0	0	8	6	8	9	7	9
1561	a	sp|Q9UJU6|DBNL_HUMAN	Q9UJU6	DBNL_HUMAN	DBNL	430	9.3	Homo sapiens OX=9606	1:Experimental evidence at protein level	Drebrin-like protein	1	0.9987	3	6	6	6	0	0	0	0	0	0	0	0	0	0	0	0	0	0	0	0	0	0	0	0	0	0	0	0	0	0	0	2	2	2	3	3	3
1562	a	sp|Q9UJX3|APC7_HUMAN	Q9UJX3	APC7_HUMAN	ANAPC7	599	4.2	Homo sapiens OX=9606	1:Experimental evidence at protein level	Anaphase-promoting complex subunit 7	1	0.999	2	3	3	3	0	0	0	0	0	0	0	0	0	0	0	0	0	0	0	0	0	0	0	0	0	0	0	0	0	0	0	2	2	2	2	2	2
1563	a	sp|Q9UJX5|APC4_HUMAN	Q9UJX5	APC4_HUMAN	ANAPC4	808	5.7	Homo sapiens OX=9606	1:Experimental evidence at protein level	Anaphase-promoting complex subunit 4	1	0.999	3	3	3	3	0	0	0	0	0	0	0	0	0	0	0	0	0	0	0	0	0	0	0	0	0	0	0	0	0	0	0	2	2	2	2	2	2
1564	a	sp|Q9UJZ1|STML2_HUMAN	Q9UJZ1	STML2_HUMAN	STOML2	356	41.3	Homo sapiens OX=9606	1:Experimental evidence at protein level	Stomatin-like protein 2, mitochondrial	1	0.999	11	21	21	21	0	0	0	0	0	0	0	0	0	0	0	0	0	0	0	0	0	0	0	0	0	0	0	0	0	0	0	5	5	5	10	10	10
1565	a	sp|Q9UK45|LSM7_HUMAN	Q9UK45	LSM7_HUMAN	LSM7	103	16.5	Homo sapiens OX=9606	1:Experimental evidence at protein level	U6 snRNA-associated Sm-like protein LSm7	1	0.9975	2	6	6	6	0	0	0	0	0	0	0	0	0	0	0	0	0	0	0	0	0	0	0	0	0	0	0	0	0	0	0	0	0	0	1	1	1
1566	a	sp|Q9UK76|JUPI1_HUMAN	Q9UK76	JUPI1_HUMAN	JPT1	154	61	Homo sapiens OX=9606	1:Experimental evidence at protein level	Jupiter microtubule associated homolog 1	1	0.999	4	8	8	8	0	0	0	0	0	0	0	0	0	0	0	0	0	0	0	0	0	0	0	0	0	0	0	0	0	0	0	3	3	3	2	2	2
1567	a	sp|Q9UKD2|MRT4_HUMAN	Q9UKD2	MRT4_HUMAN	MRTO4	239	47.7	Homo sapiens OX=9606	1:Experimental evidence at protein level	mRNA turnover protein 4 homolog	1	0.999	10	13	13	13	0	0	0	0	0	0	0	0	0	0	0	0	0	0	0	0	0	0	0	0	0	0	0	0	0	0	0	4	4	4	6	6	6
1568	a	sp|Q9UKK9|NUDT5_HUMAN	Q9UKK9	NUDT5_HUMAN	NUDT5	219	19.2	Homo sapiens OX=9606	1:Experimental evidence at protein level	ADP-sugar pyrophosphatase	1	0.999	4	10	10	10	0	0	0	0	0	0	0	0	0	0	0	0	0	0	0	0	0	0	0	0	0	0	0	0	0	0	0	3	3	3	4	4	4
1569	a	sp|Q9UKM7|MA1B1_HUMAN	Q9UKM7	MA1B1_HUMAN	MAN1B1	699	5	Homo sapiens OX=9606	1:Experimental evidence at protein level	Endoplasmic reticulum mannosyl-oligosaccharide 1,2-alpha-mannosidase	1	0.999	3	5	5	5	0	0	0	0	0	0	0	0	0	0	0	0	0	0	0	0	0	0	0	0	0	0	0	0	0	0	0	2	2	2	2	2	2
1570	a	sp|Q9UKN8|TF3C4_HUMAN	Q9UKN8	TF3C4_HUMAN	GTF3C4	822	12.4	Homo sapiens OX=9606	1:Experimental evidence at protein level	General transcription factor 3C polypeptide 4	1	0.999	5	7	7	7	0	0	0	0	0	0	0	0	0	0	0	0	0	0	0	0	0	0	0	0	0	0	0	0	0	0	0	1	1	1	2	2	2
1571	a	sp|Q9UKS6|PACN3_HUMAN	Q9UKS6	PACN3_HUMAN	PACSIN3	424	23.8	Homo sapiens OX=9606	1:Experimental evidence at protein level	Protein kinase C and casein kinase substrate in neurons protein 3	1	0.999	8	14	14	14	0	0	0	0	0	0	0	0	0	0	0	0	0	0	0	0	0	0	0	0	0	0	0	0	0	0	0	5	5	5	5	5	5
1572	a	sp|Q9UKV3|ACINU_HUMAN	Q9UKV3	ACINU_HUMAN	ACIN1	1341	8.2	Homo sapiens OX=9606	1:Experimental evidence at protein level	Apoptotic chromatin condensation inducer in the nucleus	1	0.999	9	15	15	15	0	0	0	0	0	0	0	0	0	0	0	0	0	0	0	0	0	0	0	0	0	0	0	0	0	0	0	5	5	5	5	5	5
1573	a	sp|Q9UKX7|NUP50_HUMAN	Q9UKX7	NUP50_HUMAN	NUP50	468	25.4	Homo sapiens OX=9606	1:Experimental evidence at protein level	Nuclear pore complex protein Nup50	1	0.999	8	13	13	13	0	0	0	0	0	0	0	0	0	0	0	0	0	0	0	0	0	0	0	0	0	0	0	0	0	0	0	4	4	4	4	4	4
1574	a	sp|Q9UKY7|CDV3_HUMAN	Q9UKY7	CDV3_HUMAN	CDV3	258	12.8	Homo sapiens OX=9606	1:Experimental evidence at protein level	Protein CDV3 homolog	1	0.999	3	8	8	8	0	0	0	0	0	0	0	0	0	0	0	0	0	0	0	0	0	0	0	0	0	0	0	0	0	0	0	1	1	1	2	2	2
1575	a	sp|Q9UL46|PSME2_HUMAN	Q9UL46	PSME2_HUMAN	PSME2	239	43.1	Homo sapiens OX=9606	1:Experimental evidence at protein level	Proteasome activator complex subunit 2	1	0.9983	9	22	22	22	0	0	0	0	0	0	0	0	0	0	0	0	0	0	0	0	0	0	0	0	0	0	0	0	0	0	0	7	7	7	7	7	7
1576	a	sp|Q9ULR0|ISY1_HUMAN	Q9ULR0	ISY1_HUMAN	ISY1	285	16.5	Homo sapiens OX=9606	1:Experimental evidence at protein level	Pre-mRNA-splicing factor ISY1 homolog	1	0.9985	3	3	3	3	0	0	0	0	0	0	0	0	0	0	0	0	0	0	0	0	0	0	0	0	0	0	0	0	0	0	0	1	1	1	2	2	2
1577	a	sp|Q9ULT8|HECD1_HUMAN	Q9ULT8	HECD1_HUMAN	HECTD1	2610	1.9	Homo sapiens OX=9606	1:Experimental evidence at protein level	E3 ubiquitin-protein ligase HECTD1	1	0.9985	5	7	7	7	0	0	0	0	0	0	0	0	0	0	0	0	0	0	0	0	0	0	0	0	0	0	0	0	0	0	0	2	2	2	3	3	3
1578	a	sp|Q9ULW0|TPX2_HUMAN	Q9ULW0	TPX2_HUMAN	TPX2	747	7.6	Homo sapiens OX=9606	1:Experimental evidence at protein level	Targeting protein for Xklp2	1	0.9984	4	6	6	6	0	0	0	0	0	0	0	0	0	0	0	0	0	0	0	0	0	0	0	0	0	0	0	0	0	0	0	1	1	1	2	2	2
1579	a	sp|Q9ULX3|NOB1_HUMAN	Q9ULX3	NOB1_HUMAN	NOB1	412	12.4	Homo sapiens OX=9606	1:Experimental evidence at protein level	RNA-binding protein NOB1	1	0.999	4	6	6	6	0	0	0	0	0	0	0	0	0	0	0	0	0	0	0	0	0	0	0	0	0	0	0	0	0	0	0	2	2	2	3	3	3
1580	a	sp|Q9UM00|TMCO1_HUMAN	Q9UM00	TMCO1_HUMAN	TMCO1	239	13.4	Homo sapiens OX=9606	1:Experimental evidence at protein level	Calcium load-activated calcium channel	1	0.999	3	7	7	7	0	0	0	0	0	0	0	0	0	0	0	0	0	0	0	0	0	0	0	0	0	0	0	0	0	0	0	1	1	1	2	2	2
1581	a	sp|Q9UMS4|PRP19_HUMAN	Q9UMS4	PRP19_HUMAN	PRPF19	504	27.4	Homo sapiens OX=9606	1:Experimental evidence at protein level	Pre-mRNA-processing factor 19	1	0.999	8	16	16	16	0	0	0	0	0	0	0	0	0	0	0	0	0	0	0	0	0	0	0	0	0	0	0	0	0	0	0	5	5	5	5	5	5
1582	a	sp|Q9UMX5|NENF_HUMAN	Q9UMX5	NENF_HUMAN	NENF	172	32	Homo sapiens OX=9606	1:Experimental evidence at protein level	Neudesin	1	0.9923	5	6	6	6	0	0	0	0	0	0	0	0	0	0	0	0	0	0	0	0	0	0	0	0	0	0	0	0	0	0	0	2	2	2	4	4	4
1583	a	sp|Q9UMY4|SNX12_HUMAN	Q9UMY4	SNX12_HUMAN	SNX12	162	33.3	Homo sapiens OX=9606	1:Experimental evidence at protein level	Sorting nexin-12	1	0.9859	6	8	8	8	0	0	0	0	0	0	0	0	0	0	0	0	0	0	0	0	0	0	0	0	0	0	0	0	0	0	0	2	2	2	4	4	4
1584	a	sp|Q9UN37|VPS4A_HUMAN	Q9UN37	VPS4A_HUMAN	VPS4A	437	8.9	Homo sapiens OX=9606	1:Experimental evidence at protein level	Vacuolar protein sorting-associated protein 4A	1	0.9964	3	3	2	2	0	0	0	0	0	0	0	0	0	0	0	0	0	0	0	0	0	0	0	0	0	0	0	0	0	0	0	1	0	0	2	1	1
1585	a	sp|Q9UN86|G3BP2_HUMAN	Q9UN86	G3BP2_HUMAN	G3BP2	482	26.8	Homo sapiens OX=9606	1:Experimental evidence at protein level	Ras GTPase-activating protein-binding protein 2	1	0.999	9	19	16	16	0	0	0	0	0	0	0	0	0	0	0	0	0	0	0	0	0	0	0	0	0	0	0	0	0	0	0	7	6	6	8	7	7
1586	a	sp|Q9UNE7|CHIP_HUMAN	Q9UNE7	CHIP_HUMAN	STUB1	303	16.2	Homo sapiens OX=9606	1:Experimental evidence at protein level	E3 ubiquitin-protein ligase CHIP	1	0.9906	4	4	4	4	0	0	0	0	0	0	0	0	0	0	0	0	0	0	0	0	0	0	0	0	0	0	0	0	0	0	0	2	2	2	2	2	2
1587	a	sp|Q9UNF0|PACN2_HUMAN	Q9UNF0	PACN2_HUMAN	PACSIN2	486	15.6	Homo sapiens OX=9606	1:Experimental evidence at protein level	Protein kinase C and casein kinase substrate in neurons protein 2	1	0.999	7	11	11	11	0	0	0	0	0	0	0	0	0	0	0	0	0	0	0	0	0	0	0	0	0	0	0	0	0	0	0	1	1	1	3	3	3
1588	a	sp|Q9UNF1|MAGD2_HUMAN	Q9UNF1	MAGD2_HUMAN	MAGED2	606	13	Homo sapiens OX=9606	1:Experimental evidence at protein level	Melanoma-associated antigen D2	1	0.999	6	8	8	8	0	0	0	0	0	0	0	0	0	0	0	0	0	0	0	0	0	0	0	0	0	0	0	0	0	0	0	3	3	3	3	3	3
1589	a	sp|Q9UNM6|PSD13_HUMAN	Q9UNM6	PSD13_HUMAN	PSMD13	376	28.5	Homo sapiens OX=9606	1:Experimental evidence at protein level	26S proteasome non-ATPase regulatory subunit 13	1	0.9967	9	15	15	15	0	0	0	0	0	0	0	0	0	0	0	0	0	0	0	0	0	0	0	0	0	0	0	0	0	0	0	6	6	6	5	5	5
1590	a	sp|Q9UNN5|FAF1_HUMAN	Q9UNN5	FAF1_HUMAN	FAF1	650	4.2	Homo sapiens OX=9606	1:Experimental evidence at protein level	FAS-associated factor 1	1	0.999	3	7	7	7	0	0	0	0	0	0	0	0	0	0	0	0	0	0	0	0	0	0	0	0	0	0	0	0	0	0	0	3	3	3	3	3	3
1591	a	sp|Q9UNP9|PPIE_HUMAN	Q9UNP9	PPIE_HUMAN	PPIE	301	7	Homo sapiens OX=9606	1:Experimental evidence at protein level	Peptidyl-prolyl cis-trans isomerase E	1	0.9981	2	4	4	4	0	0	0	0	0	0	0	0	0	0	0	0	0	0	0	0	0	0	0	0	0	0	0	0	0	0	0	2	2	2	2	2	2
1592	a	sp|Q9UNS2|CSN3_HUMAN	Q9UNS2	CSN3_HUMAN	COPS3	423	21	Homo sapiens OX=9606	1:Experimental evidence at protein level	COP9 signalosome complex subunit 3	1	0.999	6	13	13	13	0	0	0	0	0	0	0	0	0	0	0	0	0	0	0	0	0	0	0	0	0	0	0	0	0	0	0	5	5	5	5	5	5
1593	a	sp|Q9UNX4|WDR3_HUMAN	Q9UNX4	WDR3_HUMAN	WDR3	943	7	Homo sapiens OX=9606	1:Experimental evidence at protein level	WD repeat-containing protein 3	1	0.9979	6	12	12	12	0	0	0	0	0	0	0	0	0	0	0	0	0	0	0	0	0	0	0	0	0	0	0	0	0	0	0	5	5	5	5	5	5
1594	a	sp|Q9UNZ2|NSF1C_HUMAN	Q9UNZ2	NSF1C_HUMAN	NSFL1C	370	12.2	Homo sapiens OX=9606	1:Experimental evidence at protein level	NSFL1 cofactor p47	1	0.9795	4	5	5	5	0	0	0	0	0	0	0	0	0	0	0	0	0	0	0	0	0	0	0	0	0	0	0	0	0	0	0	1	1	1	2	2	2
1595	a	sp|Q9UP83|COG5_HUMAN	Q9UP83	COG5_HUMAN	COG5	839	8.2	Homo sapiens OX=9606	1:Experimental evidence at protein level	Conserved oligomeric Golgi complex subunit 5	1	0.9982	5	6	6	6	0	0	0	0	0	0	0	0	0	0	0	0	0	0	0	0	0	0	0	0	0	0	0	0	0	0	0	3	3	3	4	4	4
1596	a	sp|Q9UPN3|MACF1_HUMAN	Q9UPN3	MACF1_HUMAN	MACF1	7388	2	Homo sapiens OX=9606	1:Experimental evidence at protein level	Microtubule-actin cross-linking factor 1, isoforms 1/2/3/5	1	0.999	15	13	11	11	0	0	0	0	0	0	0	0	0	1	0	0	1	0	0	114155120	0	0	0	0	0	0	0	0	0	0	0	2	2	2	5	4	4
1597	a	sp|Q9UPQ0|LIMC1_HUMAN	Q9UPQ0	LIMC1_HUMAN	LIMCH1	1083	17.3	Homo sapiens OX=9606	1:Experimental evidence at protein level	LIM and calponin homology domains-containing protein 1	1	0.999	15	24	24	24	0	0	0	0	0	0	0	0	0	0	0	0	0	0	0	0	0	0	0	0	0	0	0	0	0	0	0	8	8	8	10	10	10
1598	a	sp|Q9UPT8|ZC3H4_HUMAN	Q9UPT8	ZC3H4_HUMAN	ZC3H4	1303	3.1	Homo sapiens OX=9606	1:Experimental evidence at protein level	Zinc finger CCCH domain-containing protein 4	1	0.999	2	5	5	5	0	0	0	0	0	0	0	0	0	0	0	0	0	0	0	0	0	0	0	0	0	0	0	0	0	0	0	2	2	2	2	2	2
1599	a	sp|Q9UPY5|XCT_HUMAN	Q9UPY5	XCT_HUMAN	SLC7A11	501	5.8	Homo sapiens OX=9606	1:Experimental evidence at protein level	Cystine/glutamate transporter	1	0.998	4	6	6	6	0	0	0	0	0	0	0	0	0	0	0	0	0	0	0	0	0	0	0	0	0	0	0	0	0	0	0	2	2	2	2	2	2
[truncated: 1,651 more rows]
[truncated: 49 more columns]
