# Supplementary material for: IonQuant Enables Accurate and Sensitive Label-Free Quantification With FDR-Controlled Match-Between-Runs
Source: Mol Cell Proteomics. 2021 Apr 2;20:100077. doi: 10.1016/j.mcpro.2021.100077 (PMC8131922; doi:10.1016/j.mcpro.2021.100077)
Supplement: Supplemental Table S10 [file mmc11.xlsx]

## Sheet: Caption
Supporting Table S10. Runtimes from MaxQuant analyzing the two-organism dataset.
Column annotation:
Job:	job name
Running time [min]	run time
Start date	start date
Start time	start time
End date	end date
End time	end time
Included	If it is included in time comparison

## Sheet: two-organism dataset
Job	Running time [min]	Start date	Start time	End date	End time	Included
Configuring	0.017447	18/06/2020	18:48:38	18/06/2020	18:48:39	Yes
Assemble run info	1.48369	18/06/2020	18:48:39	18/06/2020	18:50:08	Yes
Finish run info	0.0171865	18/06/2020	18:50:08	18/06/2020	18:50:09	Yes
Testing fasta files	0.016947	18/06/2020	18:50:09	18/06/2020	18:50:10	Yes
Testing raw files	0.137058	18/06/2020	18:50:10	18/06/2020	18:50:18	Yes
Feature detection	3.47653	18/06/2020	18:50:18	18/06/2020	18:53:47	Yes
Deisotoping	17.168	18/06/2020	18:53:47	18/06/2020	19:10:57	Yes
MS/MS preparation	12.1781	18/06/2020	19:10:57	18/06/2020	19:23:08	No
Calculating peak properties	0.308075	18/06/2020	19:23:08	18/06/2020	19:23:26	No
Combining apl files for first search	2.11033	18/06/2020	19:23:26	18/06/2020	19:25:33	No
Preparing searches	6.02795	18/06/2020	19:25:33	18/06/2020	19:31:34	No
MS/MS first search	420.736	18/06/2020	19:31:34	19/06/2020	02:32:19	No
Read search results for recalibration	12.3914	19/06/2020	02:32:19	19/06/2020	02:44:42	No
Mass recalibration	84.1777	19/06/2020	02:44:42	19/06/2020	04:08:53	No
MS/MS preparation for main search	14.3774	19/06/2020	04:08:53	19/06/2020	04:23:15	No
Combining apl files for main search	2.11004	19/06/2020	04:23:15	19/06/2020	04:25:22	No
MS/MS main search	115.42	19/06/2020	04:25:22	19/06/2020	06:20:47	No
Preparing combined folder	0.101577	19/06/2020	06:20:47	19/06/2020	06:20:53	No
Calculating masses	0.993153	19/06/2020	06:20:53	19/06/2020	06:21:53	No
Correcting errors	3.91477	19/06/2020	06:21:53	19/06/2020	06:25:48	No
Reading search engine results	3.34779	19/06/2020	06:25:48	19/06/2020	06:29:09	No
Preparing reverse hits	0.16905	19/06/2020	06:29:09	19/06/2020	06:29:19	No
Finish search engine results	0.958294	19/06/2020	06:29:19	19/06/2020	06:30:16	No
Filter identifications (MS/MS)	1.02254	19/06/2020	06:30:16	19/06/2020	06:31:18	No
Calculating PEP	13.0938	19/06/2020	06:31:18	19/06/2020	06:44:23	No
Copying identifications	0.547688	19/06/2020	06:44:23	19/06/2020	06:44:56	No
Applying FDR	1.78802	19/06/2020	06:44:56	19/06/2020	06:46:43	No
Re-quantification	0.0359902	19/06/2020	06:46:43	19/06/2020	06:46:46	Yes
Reporter quantification	0.036195	19/06/2020	06:46:46	19/06/2020	06:46:48	Yes
Retention time alignment	255.949	19/06/2020	06:46:48	19/06/2020	11:02:45	Yes
Matching between runs 1	1.9805	19/06/2020	11:02:45	19/06/2020	11:04:44	Yes
Matching between runs 2	0.0677251	19/06/2020	11:04:44	19/06/2020	11:04:48	Yes
Matching between runs 3	2.60182	19/06/2020	11:04:48	19/06/2020	11:07:24	Yes
Matching between runs 4	0.152592	19/06/2020	11:07:24	19/06/2020	11:07:33	Yes
Prepare protein assembly	0.946442	19/06/2020	11:07:33	19/06/2020	11:08:30	No
Assembling proteins	10.464	19/06/2020	11:08:30	19/06/2020	11:18:57	No
Assembling unidentified peptides	0.035985	19/06/2020	11:18:57	19/06/2020	11:19:00	No
Finish protein assembly	12.8209	19/06/2020	11:19:00	19/06/2020	11:31:49	No
Updating identifications	0.172105	19/06/2020	11:31:49	19/06/2020	11:31:59	No
Label-free normalization	5.85907	19/06/2020	11:31:59	19/06/2020	11:37:51	Yes
Label-free quantification	4.32393	19/06/2020	11:37:51	19/06/2020	11:42:10	Yes
Label-free collect	0.488706	19/06/2020	11:42:10	19/06/2020	11:42:40	Yes
Estimating complexity	0.636761	19/06/2020	11:42:40	19/06/2020	11:43:18	Yes
Prepare writing tables	0.034112	19/06/2020	11:43:18	19/06/2020	11:43:20	Yes
Writing tables	41.0859	19/06/2020	11:43:20	19/06/2020	12:24:25	Yes
Finish writing tables	0.625366	19/06/2020	12:24:25	19/06/2020	12:25:02	Yes
