# Supplementary material for: IonQuant Enables Accurate and Sensitive Label-Free Quantification With FDR-Controlled Match-Between-Runs
Source: Mol Cell Proteomics. 2021 Apr 2;20:100077. doi: 10.1016/j.mcpro.2021.100077 (PMC8131922; doi:10.1016/j.mcpro.2021.100077)
Supplement: Supplemental Table S11 [file mmc12.xlsx]

## Sheet: Caption
Supporting Table 11. Runtimes from MaxQuant analyzing HeLa dataset.
Column annotation:
Job:	job name
Running time [min]	run time
Start date	start date
Start time	start time
End date	end date
End time	end time
Included	If it is included in time comparison

## Sheet: HeLa dataset
Job	Running time [min]	Start date	Start time	End date	End time	Included
Configuring	0.0171867	20/06/2020	20:08:52	20/06/2020	20:08:53	Yes
Assemble run info	0.0695648	20/06/2020	20:08:53	20/06/2020	20:08:57	Yes
Finish run info	0.0171855	20/06/2020	20:08:57	20/06/2020	20:08:58	Yes
Testing fasta files	0.0171858	20/06/2020	20:08:58	20/06/2020	20:08:59	Yes
Testing raw files	0.0357011	20/06/2020	20:08:59	20/06/2020	20:09:01	Yes
Feature detection TIMS	303.787	20/06/2020	20:09:01	21/06/2020	01:12:48	Yes
Matching slices	7.45142	21/06/2020	01:12:48	21/06/2020	01:20:15	Yes
Feature detection TIMS cluster	23.9934	21/06/2020	01:20:15	21/06/2020	01:44:15	Yes
De-isotoping TIMS	91.0313	21/06/2020	01:44:15	21/06/2020	03:15:17	Yes
MS/MS preparation TIMS first search split	63.7604	21/06/2020	03:15:17	21/06/2020	04:19:02	No
MS/MS preparation TIMS first search combine	1.3019	21/06/2020	04:19:02	21/06/2020	04:20:21	No
Calculating peak properties (TIMS)	0.0190089	21/06/2020	04:20:21	21/06/2020	04:20:22	No
Combining tims apl files for first search	0.472765	21/06/2020	04:20:22	21/06/2020	04:20:50	No
Preparing searches	5.09223	21/06/2020	04:20:50	21/06/2020	04:25:56	No
MS/MS first search	24.3841	21/06/2020	04:25:56	21/06/2020	04:50:19	No
Read search results for recalibration	1.23512	21/06/2020	04:50:19	21/06/2020	04:51:33	No
Mass recalibration	25.7301	21/06/2020	04:51:33	21/06/2020	05:17:17	No
Calculating masses	56.3934	21/06/2020	05:17:17	21/06/2020	06:13:40	No
MS/MS preparation TIMS main search	0.710905	21/06/2020	06:13:40	21/06/2020	06:14:23	No
Combining tims apl files for main search	0.472754	21/06/2020	06:14:23	21/06/2020	06:14:51	No
MS/MS main search	21.9391	21/06/2020	06:14:51	21/06/2020	06:36:48	No
Preparing combined folder	0.0846626	21/06/2020	06:36:48	21/06/2020	06:36:53	No
Correcting errors	2.09749	21/06/2020	06:36:53	21/06/2020	06:38:58	No
Reading search engine results	1.0656	21/06/2020	06:38:58	21/06/2020	06:40:02	No
Preparing reverse hits	0.0341127	21/06/2020	06:40:02	21/06/2020	06:40:04	No
Finish search engine results	0.170871	21/06/2020	06:40:04	21/06/2020	06:40:15	No
Filter identifications (MS/MS)	0.221425	21/06/2020	06:40:15	21/06/2020	06:40:28	No
Calculating PEP	2.70114	21/06/2020	06:40:28	21/06/2020	06:43:10	No
Copying identifications	0.171106	21/06/2020	06:43:10	21/06/2020	06:43:20	No
Applying FDR	0.422002	21/06/2020	06:43:20	21/06/2020	06:43:46	No
Reporter quantification	0.0190097	21/06/2020	06:43:46	21/06/2020	06:43:47	Yes
Retention time alignment	40.2588	21/06/2020	06:43:47	21/06/2020	07:24:02	Yes
Ion mobility alignment	11.7811	21/06/2020	07:24:02	21/06/2020	07:35:49	Yes
Matching between runs 1	0.964271	21/06/2020	07:35:49	21/06/2020	07:36:47	Yes
Matching between runs 2	0.0846502	21/06/2020	07:36:47	21/06/2020	07:36:52	Yes
Matching between runs 3	0.844176	21/06/2020	07:36:52	21/06/2020	07:37:43	Yes
Matching between runs 4	0.135444	21/06/2020	07:37:43	21/06/2020	07:37:51	Yes
Prepare protein assembly	0.523554	21/06/2020	07:37:51	21/06/2020	07:38:22	No
Assembling proteins	3.479	21/06/2020	07:38:22	21/06/2020	07:41:51	No
Assembling unidentified peptides	0.0190089	21/06/2020	07:41:51	21/06/2020	07:41:52	No
Finish protein assembly	3.56126	21/06/2020	07:41:52	21/06/2020	07:45:26	No
Updating identifications	0.0695482	21/06/2020	07:45:26	21/06/2020	07:45:30	No
Label-free normalization	0.118502	21/06/2020	07:45:30	21/06/2020	07:45:37	Yes
Label-free quantification	0.187555	21/06/2020	07:45:37	21/06/2020	07:45:48	Yes
Label-free collect	0.118503	21/06/2020	07:45:48	21/06/2020	07:45:56	Yes
Estimating complexity	0.491552	21/06/2020	07:45:56	21/06/2020	07:46:25	Yes
Prepare writing tables	0.0338745	21/06/2020	07:46:25	21/06/2020	07:46:27	Yes
Writing tables	1.34201	21/06/2020	07:46:27	21/06/2020	07:47:48	Yes
Finish writing tables	0.135207	21/06/2020	07:47:48	21/06/2020	07:47:56	Yes
