# Supplementary material for: IonQuant Enables Accurate and Sensitive Label-Free Quantification With FDR-Controlled Match-Between-Runs
Source: Mol Cell Proteomics. 2021 Apr 2;20:100077. doi: 10.1016/j.mcpro.2021.100077 (PMC8131922; doi:10.1016/j.mcpro.2021.100077)
Supplement: Supplemental Table S12 [file mmc13.xlsx]

## Sheet: Sheet1
Supporting Table S12. Peptides from Skyline in analyzing the two-organism dataset with MBR. “Sample H” indicates H. sapiens-only samples and “Sample HY” indicates samples with a mixture of H. sapiens and S. cerevisiae proteins. There are 20 runs in each sample type. “MBR+” and “MBR-” indicate that the analysis was performed with and without match-between-runs (MBR), respectively. For each analysi…
Skyline coupled with MSFragger (3 scores)				Skyline coupled with MSFragger (default scores)
Total unique H. sapiens peptides	45875			Total unique H. sapiens peptides	45875
Sample H, MBR -	26060+-482	0.5681		Sample H, MBR -	26060+-482	0.5681
Sample HY, MBR -	25708+-745	0.5604		Sample HY, MBR -	25708+-745	0.5604
Sample H, MBR +	35192+-1719	0.7671		Sample H, MBR +	38274+-934	0.8343
Sample HY, MBR +	36538+-1057	0.7965		Sample HY, MBR +	38775+-518	0.8452
Total unique S. cerevisiae peptides	4608			Total unique S. cerevisiae peptides	4608
Sample H, MBR -	26+-6	0.0056		Sample H, MBR -	26+-6	0.0056
Sample HY, MBR -	2600+-86	0.5642		Sample HY, MBR -	2600+-86	0.5642
Sample H, MBR +	239+-26	0.0519		Sample H, MBR +	479+-27	0.1039
Sample HY, MBR +	3697+-99	0.8023		Sample HY, MBR +	3884+-46	0.8429
