# Supplementary material for: IonQuant Enables Accurate and Sensitive Label-Free Quantification With FDR-Controlled Match-Between-Runs
Source: Mol Cell Proteomics. 2021 Apr 2;20:100077. doi: 10.1016/j.mcpro.2021.100077 (PMC8131922; doi:10.1016/j.mcpro.2021.100077)
Supplement: Supplemental Table S13 [file mmc14.xlsx]

## Sheet: S13
Supporting Table S13. Proteins quantified in at least two runs and coefficients of variation (CV) from four HeLa cell lysate replicates. “MBR+” and “MBR-” indicate that the analysis was performed with and without match-between-runs (MBR), respectively. Both MSstats and the tools’ native modules were used to calculate protein intensities from ion intensities. MSstats had errors in processing the f…
Tool			Native protein quantified	Native CV	MSstats proteins quantified	MSstats CV
MaxQuant	MBR-	min 1 peptide	5406	0.052683	5334	0.0556134
		min 2 peptides	4186	0.0426541
	MBR+	min 1 peptide	5950	0.0526171	(no result)
		min 2 peptides	5073	0.0468206
IonQuant	MBR-	min 1 ion	5971	0.040218	5971	0.0465125
		min 2 ions	5061	0.035174
	MBR+	min 1 ion	6346	0.0402912	6346	0.0452302
		min 2 ions	5527	0.0362002
